# Supplementary material for: DNA Vaccines Encoding HTNV GP-Derived Th Epitopes Benefited from a LAMP-Targeting Strategy and Established Cellular Immunoprotection
Source: Vaccines (Basel). 2024 Aug 19;12(8):928. doi: 10.3390/vaccines12080928 (PMC11359959; doi:10.3390/vaccines12080928)
Supplement: Supplementary file 1 [file vaccines-12-00928-s001.zip]

Archive with 53 entries (45 files):
- Supplementary Material_S1.xlsx
- Supplementary Material_S2/
- Supplementary Material_S2/Description.txt
- Supplementary Material_S2/Figure.png
- Supplementary Material_S2/model1.pdb
- Supplementary Material_S2/model2.pdb
- Supplementary Material_S2/model3.pdb
- Supplementary Material_S2/model4.pdb
- Supplementary Material_S2/model5.pdb
- Supplementary Material_S3/
- Supplementary Material_S3/Description.txt
- Supplementary Material_S3/I-TASSER model 1/
- Supplementary Material_S3/I-TASSER model 1/optimized model_1.pdb
- Supplementary Material_S3/I-TASSER model 1/optimized model_2.pdb
- Supplementary Material_S3/I-TASSER model 1/optimized model_3.pdb
- Supplementary Material_S3/I-TASSER model 1/optimized model_4.pdb
- Supplementary Material_S3/I-TASSER model 1/optimized model_5.pdb
- Supplementary Material_S3/I-TASSER model 1/Table.png
- Supplementary Material_S3/I-TASSER model 2/
- Supplementary Material_S3/I-TASSER model 2/optimized model_1.pdb
- Supplementary Material_S3/I-TASSER model 2/optimized model_2.pdb
- Supplementary Material_S3/I-TASSER model 2/optimized model_3.pdb
- Supplementary Material_S3/I-TASSER model 2/optimized model_4.pdb
- Supplementary Material_S3/I-TASSER model 2/optimized model_5.pdb
- Supplementary Material_S3/I-TASSER model 2/Table.png
- Supplementary Material_S3/I-TASSER model 3/
- Supplementary Material_S3/I-TASSER model 3/optimized model_1.pdb
- Supplementary Material_S3/I-TASSER model 3/optimized model_2.pdb
- Supplementary Material_S3/I-TASSER model 3/optimized model_3.pdb
- Supplementary Material_S3/I-TASSER model 3/optimized model_4.pdb
- Supplementary Material_S3/I-TASSER model 3/optimized model_5.pdb
- Supplementary Material_S3/I-TASSER model 3/Table.png
- Supplementary Material_S3/I-TASSER model 4/
- Supplementary Material_S3/I-TASSER model 4/optimized model_1.pdb
- Supplementary Material_S3/I-TASSER model 4/optimized model_2.pdb
- Supplementary Material_S3/I-TASSER model 4/optimized model_3.pdb
- Supplementary Material_S3/I-TASSER model 4/optimized model_4.pdb
- Supplementary Material_S3/I-TASSER model 4/optimized model_5.pdb
- Supplementary Material_S3/I-TASSER model 4/Table.png
- Supplementary Material_S3/I-TASSER model 5/
- Supplementary Material_S3/I-TASSER model 5/optimized model_1.pdb
- Supplementary Material_S3/I-TASSER model 5/optimized model_2.pdb
- Supplementary Material_S3/I-TASSER model 5/optimized model_3.pdb
- Supplementary Material_S3/I-TASSER model 5/optimized model_4.pdb
- Supplementary Material_S3/I-TASSER model 5/optimized model_5.pdb
- Supplementary Material_S3/I-TASSER model 5/Table.png
- Supplementary Material_S4.xlsx
- Supplementary Material_S5.png
- Supplementary Material_S6.xlsx
- Supplementary Material_S7/
- Supplementary Material_S7/Prediction of immunological effect of pVAX-Gnc vaccine in the population.pdf
- Supplementary Material_S7/Prediction of immunological effect of pVAX-LAMP Gnc vaccine in the population.pdf
- Supplementary Material_S8.xlsx
