# Supplementary material for: DNA Vaccines Encoding HTNV GP-Derived Th Epitopes Benefited from a LAMP-Targeting Strategy and Established Cellular Immunoprotection
Source: Vaccines (Basel). 2024 Aug 19;12(8):928. doi: 10.3390/vaccines12080928 (PMC11359959; doi:10.3390/vaccines12080928)
Supplement: Supplementary file 1 [file vaccines-12-00928-s001.zip › Supplementary Material_S1.xlsx]

## Sheet: Sheet1
Supplementary Material S1. List of 51 HTNV GP high cellular immunoreactive peptides involved in Gnc for synthesis, and 4 peptides which marked yellow were failed to synthesize.
Peptide	Overall Prediction for the Protective Antigen
Gn-1	LRNVYDM K IECPHTV
Gn-2	K IECPHTV SFGENSV
Gn-3	I VPIHACN MMKSCLI
Gn-4	N MMKSCLI ALGPYRV
Gn-5	I ALGPYRV QVVYERS
Gn-6	V QVVYERS YCMTGVL
Gn-7	S YCMTGVL IEGKCFV
Gn-8	L IEGKCFV PDQSVVS
Gn-9	V PDQSVVS IIKHGIF
Gn-10	S IIKHGIF DIASVHI
Gn-11	F DIASVHI VCFFVAV
Gn-12	D TENKVQG YYICIVG
Gn-13	G YYICIVG GNSAPIY
Gn-14	G GNSAPIY VPTLDDF
Gn-15	Y VPTLDDF RSMEAFT
Gn-16	A GEEIASY SIVGPAN
Gn-17	Y SIVGPAN AKVPHSA
Gn-18	Y YEAVHPC TVFCVLS
Gn-19	Q QVNFVCQ RVDMDIV
Gn-20	Q RVDMDIV VYCNGQR
Gn-21	V VYCNGQR KVILTKT
Gn-22	R KVILTKT LVIGQCI
Gn-23	T LVIGQCI YTITSLF
Gn-24	I YTITSLF SLLPGVA
Gn-25	F SLLPGVA HSIAVEL
Gn-26	A HSIAVEL CVPGFHG
Gn-27	L CVPGFHG WATAALL
Gn-28	G WATAALL VTFCFGW
Gn-29	L VTFCFGW VLIPAIT
Gn-30	W VLIPAIT FIILTVL
Gn-31	E CETYKEL KAHGVSC
Gn-32	L KAHGVSC PQSQCPY
Gc-1	I GVDVHAL GHWFDGR
Gc-2	L GHWFDGR LNLKTSF
Gc-3	R LNLKTSF HCYGACT
Gc-4	F HCYGACT KYEYPWH
Gc-5	T KYEYPWH TAKCHYE
Gc-6	H TAKCHYE RDYQYET
Gc-7	T GCTACGL YLDQLKP
Gc-8	L YLDQLKP VGSAYKI
Gc-9	P VGSAYKI ITIRYSR
Gc-10	I ITIRYSR RVCVQFG
Gc-11	R RVCVQFG EENLCKI
Gc-12	G EENLCKI IDMNDCF
Gc-13	I IDMNDCF VSRHVKV
Gc-14	F VSRHVKV CIIGTVS
Gc-15	V CIIGTVS KFSQGDT
Gc-16	S KFSQGDT LLFFGPL
Gc-17	T KDIDFDN LGENPCK
Gc-18	N LGENPCK IGLQTSS
Gc-19	K IGLQTSS IEGAWGS
