# Supplementary material for: DNA Vaccines Encoding HTNV GP-Derived Th Epitopes Benefited from a LAMP-Targeting Strategy and Established Cellular Immunoprotection
Source: Vaccines (Basel). 2024 Aug 19;12(8):928. doi: 10.3390/vaccines12080928 (PMC11359959; doi:10.3390/vaccines12080928)
Supplement: Supplementary file 1 [file vaccines-12-00928-s001.zip › Supplementary Material_S2/model1.pdb]

ATOM      1  N   MET A   1     115.203 127.454 105.664  1.00  5.91              
ATOM      2  CA  MET A   1     115.970 128.688 105.464  1.00  5.91              
ATOM      3  HA  MET A   1     117.028 128.431 105.416  1.00  5.91              
ATOM      4  CB  MET A   1     115.576 129.341 104.130  1.00  5.91              
ATOM      5  HB1 MET A   1     116.094 130.296 104.034  1.00  5.91              
ATOM      6  HB2 MET A   1     114.502 129.526 104.121  1.00  5.91              
ATOM      7  CG  MET A   1     115.963 128.463 102.932  1.00  5.91              
ATOM      8  HG1 MET A   1     115.458 127.500 103.013  1.00  5.91              
ATOM      9  HG2 MET A   1     117.037 128.282 102.976  1.00  5.91              
ATOM     10  SD  MET A   1     115.585 129.173 101.304  1.00  5.91              
ATOM     11  CE  MET A   1     113.778 129.031 101.291  1.00  5.91              
ATOM     12  HE1 MET A   1     113.398 129.354 100.322  1.00  5.91              
ATOM     13  HE2 MET A   1     113.491 127.993 101.462  1.00  5.91              
ATOM     14  HE3 MET A   1     113.351 129.660 102.072  1.00  5.91              
ATOM     15  C   MET A   1     115.806 129.684 106.627  1.00  5.91              
ATOM     16  O   MET A   1     116.627 130.575 106.818  1.00  5.91              
ATOM     17  N   ALA A   2     114.784 129.478 107.459  1.00  5.58              
ATOM     18  H   ALA A   2     114.172 128.716 107.204  1.00  5.58              
ATOM     19  CA  ALA A   2     114.443 130.281 108.640  1.00  5.58              
ATOM     20  HA  ALA A   2     115.284 130.933 108.884  1.00  5.58              
ATOM     21  CB  ALA A   2     113.239 131.166 108.282  1.00  5.58              
ATOM     22  HB1 ALA A   2     112.991 131.810 109.127  1.00  5.58              
ATOM     23  HB2 ALA A   2     113.484 131.796 107.425  1.00  5.58              
ATOM     24  HB3 ALA A   2     112.376 130.546 108.039  1.00  5.58              
ATOM     25  C   ALA A   2     114.195 129.371 109.864  1.00  5.58              
ATOM     26  O   ALA A   2     113.259 129.553 110.650  1.00  5.58              
ATOM     27  N   LEU A   3     114.976 128.291 109.963  1.00  5.40              
ATOM     28  H   LEU A   3     115.750 128.250 109.314  1.00  5.40              
ATOM     29  CA  LEU A   3     114.456 127.002 110.428  1.00  5.40              
ATOM     30  HA  LEU A   3     113.387 127.119 110.581  1.00  5.40              
ATOM     31  CB  LEU A   3     114.655 125.965 109.294  1.00  5.40              
ATOM     32  HB1 LEU A   3     115.255 125.136 109.670  1.00  5.40              
ATOM     33  HB2 LEU A   3     115.236 126.402 108.480  1.00  5.40              
ATOM     34  CG  LEU A   3     113.366 125.379 108.682  1.00  5.40              
ATOM     35  HG  LEU A   3     113.664 124.644 107.934  1.00  5.40              
ATOM     36  CD1 LEU A   3     112.487 124.665 109.711  1.00  5.40              
ATOM     37 1HD1 LEU A   3     111.707 124.106 109.192  1.00  5.40              
ATOM     38 2HD1 LEU A   3     113.086 123.965 110.289  1.00  5.40              
ATOM     39 3HD1 LEU A   3     112.019 125.378 110.384  1.00  5.40              
ATOM     40  CD2 LEU A   3     112.510 126.440 107.986  1.00  5.40              
ATOM     41 1HD2 LEU A   3     111.637 125.968 107.534  1.00  5.40              
ATOM     42 2HD2 LEU A   3     112.176 127.201 108.688  1.00  5.40              
ATOM     43 3HD2 LEU A   3     113.086 126.908 107.191  1.00  5.40              
ATOM     44  C   LEU A   3     114.990 126.494 111.775  1.00  5.40              
ATOM     45  O   LEU A   3     114.497 125.472 112.254  1.00  5.40              
ATOM     46  N   ARG A   4     115.936 127.205 112.412  1.00  5.14              
ATOM     47  H   ARG A   4     116.214 128.057 111.945  1.00  5.14              
ATOM     48  CA  ARG A   4     116.925 126.613 113.350  1.00  5.14              
ATOM     49  HA  ARG A   4     117.633 127.394 113.633  1.00  5.14              
ATOM     50  CB  ARG A   4     116.277 126.101 114.667  1.00  5.14              
ATOM     51  HB1 ARG A   4     117.050 125.602 115.252  1.00  5.14              
ATOM     52  HB2 ARG A   4     115.531 125.337 114.452  1.00  5.14              
ATOM     53  CG  ARG A   4     115.660 127.161 115.609  1.00  5.14              
ATOM     54  HG1 ARG A   4     116.464 127.804 115.970  1.00  5.14              
ATOM     55  HG2 ARG A   4     115.259 126.634 116.476  1.00  5.14              
ATOM     56  CD  ARG A   4     114.545 128.071 115.059  1.00  5.14              
ATOM     57  HD1 ARG A   4     114.994 128.775 114.355  1.00  5.14              
ATOM     58  HD2 ARG A   4     114.125 128.644 115.888  1.00  5.14              
ATOM     59  NE  ARG A   4     113.466 127.319 114.386  1.00  5.14              
ATOM     60  HE  ARG A   4     113.554 126.314 114.384  1.00  5.14              
ATOM     61  CZ  ARG A   4     112.589 127.818 113.533  1.00  5.14              
ATOM     62  NH1 ARG A   4     112.412 129.098 113.372  1.00  5.14              
ATOM     63 1HH1 ARG A   4     112.899 129.740 113.966  1.00  5.14              
ATOM     64 2HH1 ARG A   4     112.056 129.429 112.485  1.00  5.14              
ATOM     65  NH2 ARG A   4     111.897 127.018 112.775  1.00  5.14              
ATOM     66 1HH2 ARG A   4     112.103 126.031 112.770  1.00  5.14              
ATOM     67 2HH2 ARG A   4     111.197 127.400 112.164  1.00  5.14              
ATOM     68  C   ARG A   4     117.774 125.587 112.599  1.00  5.14              
ATOM     69  O   ARG A   4     117.706 125.532 111.372  1.00  5.14              
ATOM     70  N   ASN A   5     118.635 124.843 113.285  1.00  5.02              
ATOM     71  H   ASN A   5     118.659 124.895 114.290  1.00  5.02              
ATOM     72  CA  ASN A   5     119.576 123.970 112.597  1.00  5.02              
ATOM     73  HA  ASN A   5     119.899 124.497 111.692  1.00  5.02              
ATOM     74  CB  ASN A   5     120.805 123.730 113.444  1.00  5.02              
ATOM     75  HB1 ASN A   5     120.680 122.880 114.100  1.00  5.02              
ATOM     76  HB2 ASN A   5     121.023 124.602 114.041  1.00  5.02              
ATOM     77  CG  ASN A   5     121.907 123.534 112.448  1.00  5.02              
ATOM     78  OD1 ASN A   5     122.557 124.487 112.088  1.00  5.02              
ATOM     79  ND2 ASN A   5     122.046 122.376 111.847  1.00  5.02              
ATOM     80 1HD2 ASN A   5     121.497 121.575 112.107  1.00  5.02              
ATOM     81 2HD2 ASN A   5     122.784 122.346 111.162  1.00  5.02              
ATOM     82  C   ASN A   5     118.920 122.662 112.140  1.00  5.02              
ATOM     83  O   ASN A   5     118.990 121.658 112.845  1.00  5.02              
ATOM     84  N   VAL A   6     118.291 122.675 110.964  1.00  4.97              
ATOM     85  H   VAL A   6     118.194 123.564 110.488  1.00  4.97              
ATOM     86  CA  VAL A   6     117.681 121.501 110.341  1.00  4.97              
ATOM     87  HA  VAL A   6     118.282 120.642 110.628  1.00  4.97              
ATOM     88  CB  VAL A   6     116.273 121.213 110.906  1.00  4.97              
ATOM     89  HB  VAL A   6     116.400 120.988 111.964  1.00  4.97              
ATOM     90  CG1 VAL A   6     115.292 122.386 110.825  1.00  4.97              
ATOM     91 1HG1 VAL A   6     114.362 122.116 111.325  1.00  4.97              
ATOM     92 2HG1 VAL A   6     115.710 123.257 111.326  1.00  4.97              
ATOM     93 3HG1 VAL A   6     115.079 122.635 109.787  1.00  4.97              
ATOM     94  CG2 VAL A   6     115.623 119.982 110.268  1.00  4.97              
ATOM     95 1HG2 VAL A   6     114.778 119.657 110.876  1.00  4.97              
ATOM     96 2HG2 VAL A   6     115.262 120.227 109.273  1.00  4.97              
ATOM     97 3HG2 VAL A   6     116.345 119.169 110.204  1.00  4.97              
ATOM     98  C   VAL A   6     117.756 121.564 108.809  1.00  4.97              
ATOM     99  O   VAL A   6     116.940 122.182 108.118  1.00  4.97              
ATOM    100  N   TYR A   7     118.775 120.900 108.274  1.00  4.97              
ATOM    101  H   TYR A   7     119.315 120.297 108.884  1.00  4.97              
ATOM    102  CA  TYR A   7     119.112 120.869 106.854  1.00  4.97              
ATOM    103  HA  TYR A   7     118.575 121.665 106.339  1.00  4.97              
ATOM    104  CB  TYR A   7     120.611 121.145 106.679  1.00  4.97              
ATOM    105  HB1 TYR A   7     120.877 121.010 105.630  1.00  4.97              
ATOM    106  HB2 TYR A   7     121.183 120.417 107.258  1.00  4.97              
ATOM    107  CG  TYR A   7     120.998 122.554 107.087  1.00  4.97              
ATOM    108  CD1 TYR A   7     121.695 122.784 108.288  1.00  4.97              
ATOM    109  HD1 TYR A   7     121.981 121.950 108.912  1.00  4.97              
ATOM    110  CE1 TYR A   7     122.021 124.100 108.670  1.00  4.97              
ATOM    111  HE1 TYR A   7     122.573 124.298 109.576  1.00  4.97              
ATOM    112  CZ  TYR A   7     121.642 125.188 107.859  1.00  4.97              
ATOM    113  OH  TYR A   7     121.955 126.455 108.234  1.00  4.97              
ATOM    114  HH  TYR A   7     121.623 127.103 107.613  1.00  4.97              
ATOM    115  CE2 TYR A   7     120.947 124.957 106.653  1.00  4.97              
ATOM    116  HE2 TYR A   7     120.663 125.785 106.020  1.00  4.97              
ATOM    117  CD2 TYR A   7     120.628 123.641 106.270  1.00  4.97              
ATOM    118  HD2 TYR A   7     120.099 123.467 105.342  1.00  4.97              
ATOM    119  C   TYR A   7     118.711 119.558 106.204  1.00  4.97              
ATOM    120  O   TYR A   7     118.651 118.513 106.843  1.00  4.97              
ATOM    121  N   ASP A   8     118.396 119.639 104.922  1.00  5.06              
ATOM    122  H   ASP A   8     118.452 120.537 104.454  1.00  5.06              
ATOM    123  CA  ASP A   8     118.028 118.510 104.077  1.00  5.06              
ATOM    124  HA  ASP A   8     117.220 117.977 104.557  1.00  5.06              
ATOM    125  CB  ASP A   8     117.551 119.059 102.717  1.00  5.06              
ATOM    126  HB1 ASP A   8     117.053 118.264 102.159  1.00  5.06              
ATOM    127  HB2 ASP A   8     118.414 119.395 102.140  1.00  5.06              
ATOM    128  CG  ASP A   8     116.598 120.240 102.909  1.00  5.06              
ATOM    129  OD1 ASP A   8     115.378 120.012 103.004  1.00  5.06              
ATOM    130  OD2 ASP A   8     117.088 121.359 103.197  1.00  5.06              
ATOM    131  C   ASP A   8     119.224 117.568 103.891  1.00  5.06              
ATOM    132  O   ASP A   8     120.390 117.927 104.094  1.00  5.06              
ATOM    133  N   MET A   9     118.940 116.371 103.396  1.00  5.02              
ATOM    134  H   MET A   9     117.963 116.102 103.341  1.00  5.02              
ATOM    135  CA  MET A   9     119.939 115.499 102.794  1.00  5.02              
ATOM    136  HA  MET A   9     120.748 116.117 102.401  1.00  5.02              
ATOM    137  CB  MET A   9     120.522 114.561 103.866  1.00  5.02              
ATOM    138  HB1 MET A   9     119.792 113.794 104.115  1.00  5.02              
ATOM    139  HB2 MET A   9     120.741 115.130 104.771  1.00  5.02              
ATOM    140  CG  MET A   9     121.815 113.891 103.393  1.00  5.02              
ATOM    141  HG1 MET A   9     122.611 114.636 103.362  1.00  5.02              
ATOM    142  HG2 MET A   9     121.662 113.520 102.382  1.00  5.02              
ATOM    143  SD  MET A   9     122.362 112.488 104.402  1.00  5.02              
ATOM    144  CE  MET A   9     122.850 113.331 105.934  1.00  5.02              
ATOM    145  HE1 MET A   9     122.014 113.906 106.334  1.00  5.02              
ATOM    146  HE2 MET A   9     123.160 112.593 106.674  1.00  5.02              
ATOM    147  HE3 MET A   9     123.687 113.999 105.736  1.00  5.02              
ATOM    148  C   MET A   9     119.284 114.739 101.646  1.00  5.02              
ATOM    149  O   MET A   9     118.188 114.201 101.794  1.00  5.02              
ATOM    150  N   LYS A  10     119.921 114.768 100.472  1.00  5.22              
ATOM    151  H   LYS A  10     120.841 115.180 100.461  1.00  5.22              
ATOM    152  CA  LYS A  10     119.261 114.578  99.176  1.00  5.22              
ATOM    153  HA  LYS A  10     118.302 114.098  99.345  1.00  5.22              
ATOM    154  CB  LYS A  10     118.928 115.950  98.550  1.00  5.22              
ATOM    155  HB1 LYS A  10     118.189 116.448  99.180  1.00  5.22              
ATOM    156  HB2 LYS A  10     118.443 115.771  97.591  1.00  5.22              
ATOM    157  CG  LYS A  10     120.130 116.907  98.378  1.00  5.22              
ATOM    158  HG1 LYS A  10     121.071 116.364  98.464  1.00  5.22              
ATOM    159  HG2 LYS A  10     120.107 117.636  99.190  1.00  5.22              
ATOM    160  CD  LYS A  10     120.130 117.662  97.038  1.00  5.22              
ATOM    161  HD1 LYS A  10     120.952 118.381  97.052  1.00  5.22              
ATOM    162  HD2 LYS A  10     119.190 118.207  96.932  1.00  5.22              
ATOM    163  CE  LYS A  10     120.321 116.700  95.855  1.00  5.22              
ATOM    164  HE1 LYS A  10     119.474 116.009  95.819  1.00  5.22              
ATOM    165  HE2 LYS A  10     121.215 116.093  96.030  1.00  5.22              
ATOM    166  NZ  LYS A  10     120.435 117.412  94.561  1.00  5.22              
ATOM    167  HZ1 LYS A  10     120.397 116.738  93.790  1.00  5.22              
ATOM    168  HZ2 LYS A  10     119.664 118.045  94.417  1.00  5.22              
ATOM    169  HZ3 LYS A  10     121.317 117.895  94.479  1.00  5.22              
ATOM    170  C   LYS A  10     120.027 113.661  98.236  1.00  5.22              
ATOM    171  O   LYS A  10     120.712 114.122  97.325  1.00  5.22              
ATOM    172  N   ILE A  11     119.970 112.357  98.483  1.00  5.40              
ATOM    173  H   ILE A  11     119.312 112.029  99.177  1.00  5.40              
ATOM    174  CA  ILE A  11     120.754 111.405  97.679  1.00  5.40              
ATOM    175  HA  ILE A  11     121.715 111.875  97.464  1.00  5.40              
ATOM    176  CB  ILE A  11     121.085 110.116  98.445  1.00  5.40              
ATOM    177  HB  ILE A  11     120.182 109.733  98.920  1.00  5.40              
ATOM    178  CG2 ILE A  11     121.670 109.027  97.522  1.00  5.40              
ATOM    179 1HG2 ILE A  11     122.573 109.390  97.029  1.00  5.40              
ATOM    180 2HG2 ILE A  11     121.932 108.136  98.094  1.00  5.40              
ATOM    181 3HG2 ILE A  11     120.955 108.736  96.757  1.00  5.40              
ATOM    182  CG1 ILE A  11     122.170 110.396  99.510  1.00  5.40              
ATOM    183 1HG1 ILE A  11     123.066 110.785  99.022  1.00  5.40              
ATOM    184 2HG1 ILE A  11     122.442 109.448  99.952  1.00  5.40              
ATOM    185  CD1 ILE A  11     121.800 111.346 100.655  1.00  5.40              
ATOM    186  HD1 ILE A  11     122.509 111.213 101.473  1.00  5.40              
ATOM    187  HD2 ILE A  11     121.863 112.379 100.316  1.00  5.40              
ATOM    188  HD3 ILE A  11     120.793 111.138 101.016  1.00  5.40              
ATOM    189  C   ILE A  11     120.095 111.194  96.328  1.00  5.40              
ATOM    190  O   ILE A  11     118.879 111.075  96.238  1.00  5.40              
ATOM    191  N   GLU A  12     120.893 111.176  95.267  1.00  5.53              
ATOM    192  H   GLU A  12     121.894 111.231  95.388  1.00  5.53              
ATOM    193  CA  GLU A  12     120.382 111.075  93.906  1.00  5.53              
ATOM    194  HA  GLU A  12     119.309 111.266  93.893  1.00  5.53              
ATOM    195  CB  GLU A  12     121.042 112.128  93.005  1.00  5.53              
ATOM    196  HB1 GLU A  12     120.520 112.123  92.046  1.00  5.53              
ATOM    197  HB2 GLU A  12     122.090 111.876  92.834  1.00  5.53              
ATOM    198  CG  GLU A  12     120.959 113.531  93.624  1.00  5.53              
ATOM    199  HG1 GLU A  12     121.743 113.649  94.375  1.00  5.53              
ATOM    200  HG2 GLU A  12     119.993 113.640  94.122  1.00  5.53              
ATOM    201  CD  GLU A  12     121.090 114.629  92.573  1.00  5.53              
ATOM    202  OE1 GLU A  12     120.234 115.542  92.587  1.00  5.53              
ATOM    203  OE2 GLU A  12     121.987 114.571  91.705  1.00  5.53              
ATOM    204  C   GLU A  12     120.616 109.666  93.372  1.00  5.53              
ATOM    205  O   GLU A  12     121.732 109.152  93.449  1.00  5.53              
ATOM    206  N   CYS A  13     119.563 109.022  92.868  1.00  5.86              
ATOM    207  H   CYS A  13     118.652 109.461  92.885  1.00  5.86              
ATOM    208  CA  CYS A  13     119.590 107.606  92.526  1.00  5.86              
ATOM    209  HA  CYS A  13     120.629 107.296  92.411  1.00  5.86              
ATOM    210  CB  CYS A  13     118.977 106.822  93.680  1.00  5.86              
ATOM    211  HB1 CYS A  13     118.612 105.868  93.306  1.00  5.86              
ATOM    212  HB2 CYS A  13     118.172 107.402  94.128  1.00  5.86              
ATOM    213  SG  CYS A  13     120.239 106.505  94.917  1.00  5.86              
ATOM    214  HG  CYS A  13     121.013 107.574  94.646  1.00  5.86              
ATOM    215  C   CYS A  13     118.895 107.259  91.213  1.00  5.86              
ATOM    216  O   CYS A  13     118.077 108.041  90.736  1.00  5.86              
ATOM    217  N   PRO A  14     119.163 106.060  90.679  1.00  6.46              
ATOM    218  CD  PRO A  14     120.355 105.247  90.872  1.00  6.46              
ATOM    219  HD1 PRO A  14     120.303 104.727  91.826  1.00  6.46              
ATOM    220  HD2 PRO A  14     121.263 105.849  90.823  1.00  6.46              
ATOM    221  CG  PRO A  14     120.343 104.238  89.726  1.00  6.46              
ATOM    222  HG1 PRO A  14     120.832 103.303  90.001  1.00  6.46              
ATOM    223  HG2 PRO A  14     120.818 104.678  88.848  1.00  6.46              
ATOM    224  CB  PRO A  14     118.852 104.044  89.449  1.00  6.46              
ATOM    225  HB1 PRO A  14     118.459 103.275  90.115  1.00  6.46              
ATOM    226  HB2 PRO A  14     118.671 103.766  88.409  1.00  6.46              
ATOM    227  CA  PRO A  14     118.238 105.407  89.783  1.00  6.46              
ATOM    228  HA  PRO A  14     118.177 105.997  88.867  1.00  6.46              
ATOM    229  C   PRO A  14     116.812 105.234  90.346  1.00  6.46              
ATOM    230  O   PRO A  14     116.672 104.968  91.543  1.00  6.46              
ATOM    231  N   HIS A  15     115.779 105.464  89.520  1.00  6.43              
ATOM    232  CA  HIS A  15     114.840 104.549  88.828  1.00  6.43              
ATOM    233  CB  HIS A  15     114.260 105.351  87.656  1.00  6.43              
ATOM    234  CG  HIS A  15     115.293 105.703  86.601  1.00  6.43              
ATOM    235  ND1 HIS A  15     115.001 105.827  85.255  1.00  6.43              
ATOM    236  CE1 HIS A  15     116.175 105.896  84.615  1.00  6.43              
ATOM    237  NE2 HIS A  15     117.190 105.860  85.492  1.00  6.43              
ATOM    238  CD2 HIS A  15     116.655 105.701  86.750  1.00  6.43              
ATOM    239  C   HIS A  15     113.884 103.923  89.835  1.00  6.43              
ATOM    240  O   HIS A  15     114.162 103.639  91.004  1.00  6.43              
ATOM    241  N   THR A  16     112.670 103.792  89.377  1.00  6.23              
ATOM    242  H   THR A  16     112.536 103.955  88.387  1.00  6.23              
ATOM    243  CA  THR A  16     111.463 103.659  90.152  1.00  6.23              
ATOM    244  HA  THR A  16     111.433 102.696  90.641  1.00  6.23              
ATOM    245  CB  THR A  16     111.277 104.807  91.159  1.00  6.23              
ATOM    246  HB  THR A  16     111.779 105.707  90.799  1.00  6.23              
ATOM    247  CG2 THR A  16     109.821 105.148  91.473  1.00  6.23              
ATOM    248 1HG2 THR A  16     109.764 105.747  92.378  1.00  6.23              
ATOM    249 2HG2 THR A  16     109.389 105.715  90.647  1.00  6.23              
ATOM    250 3HG2 THR A  16     109.249 104.234  91.591  1.00  6.23              
ATOM    251  OG1 THR A  16     111.865 104.395  92.373  1.00  6.23              
ATOM    252  HG1 THR A  16     112.734 104.043  92.105  1.00  6.23              
ATOM    253  C   THR A  16     110.442 103.745  89.059  1.00  6.23              
ATOM    254  O   THR A  16     110.442 104.698  88.300  1.00  6.23              
ATOM    255  N   VAL A  17     109.593 102.756  88.929  1.00  7.07              
ATOM    256  H   VAL A  17     109.696 101.919  89.478  1.00  7.07              
ATOM    257  CA  VAL A  17     108.415 102.915  88.121  1.00  7.07              
ATOM    258  HA  VAL A  17     108.037 103.923  88.305  1.00  7.07              
ATOM    259  CB  VAL A  17     108.597 102.770  86.590  1.00  7.07              
ATOM    260  HB  VAL A  17     109.455 103.362  86.278  1.00  7.07              
ATOM    261  CG1 VAL A  17     108.780 101.340  86.079  1.00  7.07              
ATOM    262 1HG1 VAL A  17     109.086 101.364  85.033  1.00  7.07              
ATOM    263 2HG1 VAL A  17     109.557 100.868  86.663  1.00  7.07              
ATOM    264 3HG1 VAL A  17     107.865 100.758  86.177  1.00  7.07              
ATOM    265  CG2 VAL A  17     107.352 103.326  85.879  1.00  7.07              
ATOM    266 1HG2 VAL A  17     107.556 103.407  84.811  1.00  7.07              
ATOM    267 2HG2 VAL A  17     106.490 102.675  86.027  1.00  7.07              
ATOM    268 3HG2 VAL A  17     107.113 104.314  86.266  1.00  7.07              
ATOM    269  C   VAL A  17     107.412 101.933  88.641  1.00  7.07              
ATOM    270  O   VAL A  17     107.704 100.760  88.874  1.00  7.07              
ATOM    271  N   SER A  18     106.223 102.444  88.863  1.00  8.66              
ATOM    272  H   SER A  18     106.067 103.428  88.691  1.00  8.66              
ATOM    273  CA  SER A  18     105.127 101.689  89.414  1.00  8.66              
ATOM    274  HA  SER A  18     105.485 100.777  89.893  1.00  8.66              
ATOM    275  CB  SER A  18     104.439 102.535  90.499  1.00  8.66              
ATOM    276  HB1 SER A  18     105.098 102.605  91.366  1.00  8.66              
ATOM    277  HB2 SER A  18     103.508 102.057  90.807  1.00  8.66              
ATOM    278  OG  SER A  18     104.178 103.846  90.019  1.00  8.66              
ATOM    279  HG  SER A  18     103.585 103.744  89.255  1.00  8.66              
ATOM    280  C   SER A  18     104.188 101.304  88.301  1.00  8.66              
ATOM    281  O   SER A  18     103.213 102.003  88.032  1.00  8.66              
ATOM    282  N   PHE A  19     104.529 100.213  87.623  1.00  9.71              
ATOM    283  H   PHE A  19     105.343  99.689  87.910  1.00  9.71              
ATOM    284  CA  PHE A  19     103.768  99.727  86.488  1.00  9.71              
ATOM    285  HA  PHE A  19     102.943 100.413  86.290  1.00  9.71              
ATOM    286  CB  PHE A  19     104.632  99.708  85.221  1.00  9.71              
ATOM    287  HB1 PHE A  19     105.461  99.012  85.353  1.00  9.71              
ATOM    288  HB2 PHE A  19     105.049 100.703  85.055  1.00  9.71              
ATOM    289  CG  PHE A  19     103.824  99.311  83.998  1.00  9.71              
ATOM    290  CD1 PHE A  19     103.844  97.983  83.525  1.00  9.71              
ATOM    291  HD1 PHE A  19     104.477  97.247  83.997  1.00  9.71              
ATOM    292  CE1 PHE A  19     103.026  97.604  82.444  1.00  9.71              
ATOM    293  HE1 PHE A  19     103.042  96.587  82.081  1.00  9.71              
ATOM    294  CZ  PHE A  19     102.178  98.550  81.841  1.00  9.71              
ATOM    295  HZ  PHE A  19     101.529  98.269  81.021  1.00  9.71              
ATOM    296  CE2 PHE A  19     102.153  99.872  82.313  1.00  9.71              
ATOM    297  HE2 PHE A  19     101.482 100.590  81.853  1.00  9.71              
ATOM    298  CD2 PHE A  19     102.976 100.254  83.386  1.00  9.71              
ATOM    299  HD2 PHE A  19     102.937 101.273  83.746  1.00  9.71              
ATOM    300  C   PHE A  19     103.147  98.349  86.755  1.00  9.71              
ATOM    301  O   PHE A  19     103.866  97.399  87.072  1.00  9.71              
ATOM    302  N   GLY A  20     101.819  98.238  86.628  1.00 10.28              
ATOM    303  H   GLY A  20     101.279  99.052  86.370  1.00 10.28              
ATOM    304  CA  GLY A  20     101.114  97.021  87.040  1.00 10.28              
ATOM    305  HA1 GLY A  20     101.194  96.921  88.123  1.00 10.28              
ATOM    306  HA2 GLY A  20     101.623  96.164  86.597  1.00 10.28              
ATOM    307  C   GLY A  20      99.633  96.888  86.674  1.00 10.28              
ATOM    308  O   GLY A  20      98.826  96.484  87.503  1.00 10.28              
ATOM    309  N   GLU A  21      99.243  97.239  85.450  1.00 10.26              
ATOM    310  H   GLU A  21      99.931  97.575  84.791  1.00 10.26              
ATOM    311  CA  GLU A  21      97.831  97.244  85.031  1.00 10.26              
ATOM    312  HA  GLU A  21      97.239  97.572  85.888  1.00 10.26              
ATOM    313  CB  GLU A  21      97.612  98.344  83.964  1.00 10.26              
ATOM    314  HB1 GLU A  21      97.783  99.308  84.444  1.00 10.26              
ATOM    315  HB2 GLU A  21      96.566  98.325  83.664  1.00 10.26              
ATOM    316  CG  GLU A  21      98.520  98.281  82.718  1.00 10.26              
ATOM    317  HG1 GLU A  21      98.460  97.293  82.260  1.00 10.26              
ATOM    318  HG2 GLU A  21      99.554  98.428  83.036  1.00 10.26              
ATOM    319  CD  GLU A  21      98.142  99.340  81.664  1.00 10.26              
ATOM    320  OE1 GLU A  21      96.997  99.263  81.149  1.00 10.26              
ATOM    321  OE2 GLU A  21      99.004 100.187  81.354  1.00 10.26              
ATOM    322  C   GLU A  21      97.233  95.872  84.658  1.00 10.26              
ATOM    323  O   GLU A  21      97.125  95.518  83.487  1.00 10.26              
ATOM    324  N   ASN A  22      96.823  95.088  85.662  1.00 10.50              
ATOM    325  H   ASN A  22      97.099  95.368  86.597  1.00 10.50              
ATOM    326  CA  ASN A  22      95.903  93.927  85.567  1.00 10.50              
ATOM    327  HA  ASN A  22      96.386  93.017  85.261  1.00 10.50              
ATOM    328  CB  ASN A  22      95.387  93.673  87.000  1.00 10.50              
ATOM    329  HB1 ASN A  22      94.481  93.077  86.969  1.00 10.50              
ATOM    330  HB2 ASN A  22      95.121  94.614  87.479  1.00 10.50              
ATOM    331  CG  ASN A  22      96.427  92.960  87.857  1.00 10.50              
ATOM    332  OD1 ASN A  22      97.609  93.266  87.823  1.00 10.50              
ATOM    333  ND2 ASN A  22      96.069  91.951  88.604  1.00 10.50              
ATOM    334 1HD2 ASN A  22      95.150  91.526  88.479  1.00 10.50              
ATOM    335 2HD2 ASN A  22      96.806  91.436  89.039  1.00 10.50              
ATOM    336  C   ASN A  22      94.784  94.127  84.527  1.00 10.50              
ATOM    337  O   ASN A  22      94.285  95.243  84.380  1.00 10.50              
ATOM    338  N   SER A  23      94.380  93.058  83.816  1.00  9.70              
ATOM    339  H   SER A  23      94.715  92.155  84.110  1.00  9.70              
ATOM    340  CA  SER A  23      93.075  93.072  83.157  1.00  9.70              
ATOM    341  HA  SER A  23      92.499  93.749  83.790  1.00  9.70              
ATOM    342  CB  SER A  23      93.017  93.804  81.795  1.00  9.70              
ATOM    343  HB1 SER A  23      93.611  94.715  81.848  1.00  9.70              
ATOM    344  HB2 SER A  23      91.985  94.113  81.625  1.00  9.70              
ATOM    345  OG  SER A  23      93.422  93.026  80.681  1.00  9.70              
ATOM    346  HG  SER A  23      93.418  93.585  79.874  1.00  9.70              
ATOM    347  C   SER A  23      92.143  91.857  83.184  1.00  9.70              
ATOM    348  O   SER A  23      91.028  91.964  83.706  1.00  9.70              
ATOM    349  N   VAL A  24      92.495  90.738  82.554  1.00 10.12              
ATOM    350  H   VAL A  24      93.380  90.714  82.070  1.00 10.12              
ATOM    351  CA  VAL A  24      91.462  89.771  82.159  1.00 10.12              
ATOM    352  HA  VAL A  24      90.609  89.854  82.823  1.00 10.12              
ATOM    353  CB  VAL A  24      90.939  90.085  80.732  1.00 10.12              
ATOM    354  HB  VAL A  24      90.224  89.304  80.465  1.00 10.12              
ATOM    355  CG1 VAL A  24      90.154  91.400  80.654  1.00 10.12              
ATOM    356 1HG1 VAL A  24      89.650  91.471  79.691  1.00 10.12              
ATOM    357 2HG1 VAL A  24      89.407  91.441  81.448  1.00 10.12              
ATOM    358 3HG1 VAL A  24      90.826  92.249  80.754  1.00 10.12              
ATOM    359  CG2 VAL A  24      92.040  90.076  79.660  1.00 10.12              
ATOM    360 1HG2 VAL A  24      91.669  90.515  78.736  1.00 10.12              
ATOM    361 2HG2 VAL A  24      92.897  90.664  79.975  1.00 10.12              
ATOM    362 3HG2 VAL A  24      92.384  89.058  79.470  1.00 10.12              
ATOM    363  C   VAL A  24      91.921  88.315  82.162  1.00 10.12              
ATOM    364  O   VAL A  24      93.099  88.005  82.088  1.00 10.12              
ATOM    365  N   LYS A  25      90.970  87.382  82.248  1.00  9.39              
ATOM    366  H   LYS A  25      90.030  87.727  82.136  1.00  9.39              
ATOM    367  CA  LYS A  25      91.127  86.292  83.225  1.00  9.39              
ATOM    368  HA  LYS A  25      92.136  86.348  83.649  1.00  9.39              
ATOM    369  CB  LYS A  25      90.130  86.566  84.405  1.00  9.39              
ATOM    370  HB1 LYS A  25      90.571  86.147  85.310  1.00  9.39              
ATOM    371  HB2 LYS A  25      89.196  86.040  84.226  1.00  9.39              
ATOM    372  CG  LYS A  25      89.754  88.055  84.669  1.00  9.39              
ATOM    373  HG1 LYS A  25      89.016  88.369  83.929  1.00  9.39              
ATOM    374  HG2 LYS A  25      90.628  88.669  84.506  1.00  9.39              
ATOM    375  CD  LYS A  25      89.221  88.421  86.066  1.00  9.39              
ATOM    376  HD1 LYS A  25      89.579  87.711  86.807  1.00  9.39              
ATOM    377  HD2 LYS A  25      88.133  88.363  86.053  1.00  9.39              
ATOM    378  CE  LYS A  25      89.649  89.849  86.483  1.00  9.39              
ATOM    379  HE1 LYS A  25      88.999  90.189  87.293  1.00  9.39              
ATOM    380  HE2 LYS A  25      89.531  90.526  85.632  1.00  9.39              
ATOM    381  NZ  LYS A  25      91.055  89.895  86.955  1.00  9.39              
ATOM    382  HZ1 LYS A  25      91.189  89.367  87.817  1.00  9.39              
ATOM    383  HZ2 LYS A  25      91.678  89.453  86.287  1.00  9.39              
ATOM    384  HZ3 LYS A  25      91.449  90.825  87.041  1.00  9.39              
ATOM    385  C   LYS A  25      91.007  84.878  82.654  1.00  9.39              
ATOM    386  O   LYS A  25      90.732  83.944  83.408  1.00  9.39              
ATOM    387  N   LYS A  26      91.030  84.719  81.321  1.00  8.78              
ATOM    388  H   LYS A  26      91.329  85.519  80.776  1.00  8.78              
ATOM    389  CA  LYS A  26      90.366  83.584  80.633  1.00  8.78              
ATOM    390  HA  LYS A  26      90.332  82.764  81.352  1.00  8.78              
ATOM    391  CB  LYS A  26      88.882  83.966  80.349  1.00  8.78              
ATOM    392  HB1 LYS A  26      88.630  83.779  79.305  1.00  8.78              
ATOM    393  HB2 LYS A  26      88.735  85.039  80.489  1.00  8.78              
ATOM    394  CG  LYS A  26      87.854  83.203  81.225  1.00  8.78              
ATOM    395  HG1 LYS A  26      88.091  82.137  81.220  1.00  8.78              
ATOM    396  HG2 LYS A  26      86.880  83.312  80.746  1.00  8.78              
ATOM    397  CD  LYS A  26      87.707  83.708  82.682  1.00  8.78              
ATOM    398  HD1 LYS A  26      86.660  83.963  82.857  1.00  8.78              
ATOM    399  HD2 LYS A  26      88.274  84.629  82.787  1.00  8.78              
ATOM    400  CE  LYS A  26      88.136  82.684  83.755  1.00  8.78              
ATOM    401  HE1 LYS A  26      88.987  82.117  83.367  1.00  8.78              
ATOM    402  HE2 LYS A  26      87.313  81.982  83.926  1.00  8.78              
ATOM    403  NZ  LYS A  26      88.549  83.331  85.036  1.00  8.78              
ATOM    404  HZ1 LYS A  26      88.776  82.649  85.750  1.00  8.78              
ATOM    405  HZ2 LYS A  26      89.407  83.860  84.881  1.00  8.78              
ATOM    406  HZ3 LYS A  26      87.844  83.956  85.403  1.00  8.78              
ATOM    407  C   LYS A  26      91.136  82.924  79.471  1.00  8.78              
ATOM    408  O   LYS A  26      92.361  82.967  79.442  1.00  8.78              
ATOM    409  N   ILE A  27      90.424  82.199  78.602  1.00  7.29              
ATOM    410  H   ILE A  27      89.425  82.320  78.638  1.00  7.29              
ATOM    411  CA  ILE A  27      90.893  80.986  77.907  1.00  7.29              
ATOM    412  HA  ILE A  27      91.848  80.718  78.363  1.00  7.29              
ATOM    413  CB  ILE A  27      89.940  79.804  78.249  1.00  7.29              
ATOM    414  HB  ILE A  27      90.175  78.947  77.617  1.00  7.29              
ATOM    415  CG2 ILE A  27      90.208  79.354  79.698  1.00  7.29              
ATOM    416 1HG2 ILE A  27      89.580  78.496  79.944  1.00  7.29              
ATOM    417 2HG2 ILE A  27      91.249  79.046  79.808  1.00  7.29              
ATOM    418 3HG2 ILE A  27      89.998  80.157  80.405  1.00  7.29              
ATOM    419  CG1 ILE A  27      88.426  80.099  78.125  1.00  7.29              
ATOM    420 1HG1 ILE A  27      88.128  80.834  78.874  1.00  7.29              
ATOM    421 2HG1 ILE A  27      87.877  79.180  78.336  1.00  7.29              
ATOM    422  CD1 ILE A  27      87.975  80.604  76.753  1.00  7.29              
ATOM    423  HD1 ILE A  27      86.893  80.744  76.760  1.00  7.29              
ATOM    424  HD2 ILE A  27      88.445  81.560  76.527  1.00  7.29              
ATOM    425  HD3 ILE A  27      88.225  79.869  75.989  1.00  7.29              
ATOM    426  C   ILE A  27      91.298  81.157  76.412  1.00  7.29              
ATOM    427  O   ILE A  27      91.937  82.147  76.052  1.00  7.29              
ATOM    428  N   VAL A  28      91.053  80.146  75.566  1.00  6.69              
ATOM    429  H   VAL A  28      90.489  79.384  75.907  1.00  6.69              
ATOM    430  CA  VAL A  28      91.676  79.944  74.238  1.00  6.69              
ATOM    431  HA  VAL A  28      92.731  79.758  74.453  1.00  6.69              
ATOM    432  CB  VAL A  28      91.201  78.629  73.551  1.00  6.69              
ATOM    433  HB  VAL A  28      91.878  77.850  73.900  1.00  6.69              
ATOM    434  CG1 VAL A  28      89.799  78.127  73.943  1.00  6.69              
ATOM    435 1HG1 VAL A  28      89.028  78.845  73.681  1.00  6.69              
ATOM    436 2HG1 VAL A  28      89.587  77.195  73.416  1.00  6.69              
ATOM    437 3HG1 VAL A  28      89.750  77.913  75.010  1.00  6.69              
ATOM    438  CG2 VAL A  28      91.303  78.642  72.019  1.00  6.69              
ATOM    439 1HG2 VAL A  28      91.125  77.638  71.633  1.00  6.69              
ATOM    440 2HG2 VAL A  28      90.565  79.317  71.586  1.00  6.69              
ATOM    441 3HG2 VAL A  28      92.304  78.948  71.716  1.00  6.69              
ATOM    442  C   VAL A  28      91.744  81.177  73.304  1.00  6.69              
ATOM    443  O   VAL A  28      92.843  81.611  72.911  1.00  6.69              
ATOM    444  N   PRO A  29      90.616  81.830  72.971  1.00  6.91              
ATOM    445  CD  PRO A  29      89.232  81.515  73.290  1.00  6.91              
ATOM    446  HD1 PRO A  29      89.097  81.267  74.338  1.00  6.91              
ATOM    447  HD2 PRO A  29      88.894  80.700  72.651  1.00  6.91              
ATOM    448  CG  PRO A  29      88.428  82.763  72.943  1.00  6.91              
ATOM    449  HG1 PRO A  29      88.464  83.472  73.772  1.00  6.91              
ATOM    450  HG2 PRO A  29      87.397  82.524  72.682  1.00  6.91              
ATOM    451  CB  PRO A  29      89.205  83.315  71.752  1.00  6.91              
ATOM    452  HB1 PRO A  29      89.025  84.383  71.613  1.00  6.91              
ATOM    453  HB2 PRO A  29      88.925  82.767  70.852  1.00  6.91              
ATOM    454  CA  PRO A  29      90.664  83.001  72.110  1.00  6.91              
ATOM    455  HA  PRO A  29      91.198  82.756  71.193  1.00  6.91              
ATOM    456  C   PRO A  29      91.342  84.203  72.753  1.00  6.91              
ATOM    457  O   PRO A  29      91.618  85.140  72.026  1.00  6.91              
ATOM    458  N   ILE A  30      91.632  84.176  74.063  1.00  6.95              
ATOM    459  H   ILE A  30      91.421  83.341  74.593  1.00  6.95              
ATOM    460  CA  ILE A  30      92.250  85.292  74.779  1.00  6.95              
ATOM    461  HA  ILE A  30      92.257  86.080  74.063  1.00  6.95              
ATOM    462  CB  ILE A  30      91.334  85.870  75.881  1.00  6.95              
ATOM    463  HB  ILE A  30      90.402  86.129  75.374  1.00  6.95              
ATOM    464  CG2 ILE A  30      90.973  84.856  76.960  1.00  6.95              
ATOM    465 1HG2 ILE A  30      90.400  85.338  77.749  1.00  6.95              
ATOM    466 2HG2 ILE A  30      90.364  84.068  76.522  1.00  6.95              
ATOM    467 3HG2 ILE A  30      91.895  84.448  77.368  1.00  6.95              
ATOM    468  CG1 ILE A  30      91.868  87.155  76.551  1.00  6.95              
ATOM    469 1HG1 ILE A  30      92.536  87.693  75.885  1.00  6.95              
ATOM    470 2HG1 ILE A  30      92.441  86.909  77.446  1.00  6.95              
ATOM    471  CD1 ILE A  30      90.725  88.108  76.915  1.00  6.95              
ATOM    472  HD1 ILE A  30      90.089  88.285  76.046  1.00  6.95              
ATOM    473  HD2 ILE A  30      90.128  87.699  77.730  1.00  6.95              
ATOM    474  HD3 ILE A  30      91.144  89.063  77.215  1.00  6.95              
ATOM    475  C   ILE A  30      93.742  85.129  75.072  1.00  6.95              
ATOM    476  O   ILE A  30      94.443  86.117  74.957  1.00  6.95              
ATOM    477  N   HIS A  31      94.299  83.915  75.150  1.00  6.79              
ATOM    478  H   HIS A  31      93.684  83.117  75.275  1.00  6.79              
ATOM    479  CA  HIS A  31      95.688  83.638  74.656  1.00  6.79              
ATOM    480  HA  HIS A  31      96.480  83.958  75.317  1.00  6.79              
ATOM    481  CB  HIS A  31      95.717  82.071  74.439  1.00  6.79              
ATOM    482  HB1 HIS A  31      96.646  81.804  73.951  1.00  6.79              
ATOM    483  HB2 HIS A  31      94.995  81.799  73.690  1.00  6.79              
ATOM    484  CG  HIS A  31      95.437  81.045  75.533  1.00  6.79              
ATOM    485  ND1 HIS A  31      94.752  81.212  76.738  1.00  6.79              
ATOM    486  CE1 HIS A  31      94.743  80.020  77.355  1.00  6.79              
ATOM    487  HE1 HIS A  31      94.331  79.831  78.337  1.00  6.79              
ATOM    488  NE2 HIS A  31      95.350  79.099  76.597  1.00  6.79              
ATOM    489  HE2 HIS A  31      95.526  78.139  76.862  1.00  6.79              
ATOM    490  CD2 HIS A  31      95.764  79.720  75.441  1.00  6.79              
ATOM    491  HD2 HIS A  31      96.278  79.250  74.617  1.00  6.79              
ATOM    492  C   HIS A  31      95.893  84.283  73.317  1.00  6.79              
ATOM    493  O   HIS A  31      96.593  85.271  73.157  1.00  6.79              
ATOM    494  N   ALA A  32      95.077  83.830  72.387  1.00  6.88              
ATOM    495  H   ALA A  32      94.427  83.092  72.620  1.00  6.88              
ATOM    496  CA  ALA A  32      95.039  84.384  71.070  1.00  6.88              
ATOM    497  HA  ALA A  32      96.045  84.368  70.659  1.00  6.88              
ATOM    498  CB  ALA A  32      94.102  83.378  70.360  1.00  6.88              
ATOM    499  HB1 ALA A  32      94.219  82.370  70.759  1.00  6.88              
ATOM    500  HB2 ALA A  32      93.067  83.672  70.511  1.00  6.88              
ATOM    501  HB3 ALA A  32      94.280  83.338  69.301  1.00  6.88              
ATOM    502  C   ALA A  32      94.345  85.792  71.059  1.00  6.88              
ATOM    503  O   ALA A  32      93.844  86.221  70.020  1.00  6.88              
ATOM    504  N   CYS A  33      94.315  86.505  72.187  1.00  6.99              
ATOM    505  H   CYS A  33      94.682  86.058  73.016  1.00  6.99              
ATOM    506  CA  CYS A  33      93.930  87.901  72.363  1.00  6.99              
ATOM    507  HA  CYS A  33      93.784  88.339  71.414  1.00  6.99              
ATOM    508  CB  CYS A  33      92.470  88.018  72.845  1.00  6.99              
ATOM    509  HB1 CYS A  33      92.426  87.674  73.863  1.00  6.99              
ATOM    510  HB2 CYS A  33      91.844  87.388  72.222  1.00  6.99              
ATOM    511  SG  CYS A  33      91.708  89.663  72.814  1.00  6.99              
ATOM    512  HG  CYS A  33      92.727  90.311  73.405  1.00  6.99              
ATOM    513  C   CYS A  33      94.852  88.744  73.233  1.00  6.99              
ATOM    514  O   CYS A  33      94.538  89.863  73.639  1.00  6.99              
ATOM    515  N   ASN A  34      96.029  88.201  73.458  1.00  6.91              
ATOM    516  H   ASN A  34      96.163  87.236  73.176  1.00  6.91              
ATOM    517  CA  ASN A  34      97.085  88.765  74.249  1.00  6.91              
ATOM    518  HA  ASN A  34      96.977  89.837  74.312  1.00  6.91              
ATOM    519  CB  ASN A  34      96.878  88.105  75.607  1.00  6.91              
ATOM    520  HB1 ASN A  34      97.748  88.321  76.205  1.00  6.91              
ATOM    521  HB2 ASN A  34      96.863  87.037  75.422  1.00  6.91              
ATOM    522  CG  ASN A  34      95.593  88.478  76.370  1.00  6.91              
ATOM    523  OD1 ASN A  34      95.019  87.725  77.135  1.00  6.91              
ATOM    524  ND2 ASN A  34      95.083  89.668  76.276  1.00  6.91              
ATOM    525 1HD2 ASN A  34      95.311  90.222  75.463  1.00  6.91              
ATOM    526 2HD2 ASN A  34      94.277  89.844  76.842  1.00  6.91              
ATOM    527  C   ASN A  34      98.360  88.385  73.436  1.00  6.91              
ATOM    528  O   ASN A  34      98.743  87.226  73.494  1.00  6.91              
ATOM    529  N   MET A  35      98.955  89.237  72.583  1.00  6.87              
ATOM    530  H   MET A  35      98.610  90.189  72.563  1.00  6.87              
ATOM    531  CA  MET A  35     100.248  88.958  71.916  1.00  6.87              
ATOM    532  HA  MET A  35     100.561  88.024  72.210  1.00  6.87              
ATOM    533  CB  MET A  35     100.464  88.667  70.458  1.00  6.87              
ATOM    534  HB1 MET A  35      99.809  87.924  70.060  1.00  6.87              
ATOM    535  HB2 MET A  35     101.218  88.026  70.738  1.00  6.87              
ATOM    536  CG  MET A  35     101.316  89.499  69.389  1.00  6.87              
ATOM    537  HG1 MET A  35     102.347  89.448  69.704  1.00  6.87              
ATOM    538  HG2 MET A  35     101.088  90.533  69.492  1.00  6.87              
ATOM    539  SD  MET A  35     101.260  89.209  67.616  1.00  6.87              
ATOM    540  CE  MET A  35     102.349  90.486  66.915  1.00  6.87              
ATOM    541  HE1 MET A  35     102.357  90.387  65.828  1.00  6.87              
ATOM    542  HE2 MET A  35     102.004  91.482  67.173  1.00  6.87              
ATOM    543  HE3 MET A  35     103.361  90.367  67.285  1.00  6.87              
ATOM    544  C   MET A  35     101.361  90.052  72.151  1.00  6.87              
ATOM    545  O   MET A  35     101.403  91.185  71.629  1.00  6.87              
ATOM    546  N   MET A  36     102.328  89.773  72.957  1.00  6.71              
ATOM    547  H   MET A  36     102.234  88.868  73.388  1.00  6.71              
ATOM    548  CA  MET A  36     103.516  90.553  73.232  1.00  6.71              
ATOM    549  HA  MET A  36     103.558  91.554  72.854  1.00  6.71              
ATOM    550  CB  MET A  36     104.130  90.327  74.664  1.00  6.71              
ATOM    551  HB1 MET A  36     104.640  89.383  74.634  1.00  6.71              
ATOM    552  HB2 MET A  36     103.394  90.223  75.433  1.00  6.71              
ATOM    553  CG  MET A  36     105.246  91.150  75.281  1.00  6.71              
ATOM    554  HG1 MET A  36     104.834  91.893  75.963  1.00  6.71              
ATOM    555  HG2 MET A  36     105.786  91.633  74.487  1.00  6.71              
ATOM    556  SD  MET A  36     106.455  90.148  76.185  1.00  6.71              
ATOM    557  CE  MET A  36     105.434  89.063  77.218  1.00  6.71              
ATOM    558  HE1 MET A  36     106.041  88.671  78.037  1.00  6.71              
ATOM    559  HE2 MET A  36     104.596  89.623  77.630  1.00  6.71              
ATOM    560  HE3 MET A  36     105.065  88.231  76.625  1.00  6.71              
ATOM    561  C   MET A  36     104.498  89.852  72.301  1.00  6.71              
ATOM    562  O   MET A  36     105.682  89.991  72.558  1.00  6.71              
ATOM    563  N   LYS A  37     104.168  89.141  71.202  1.00  6.76              
ATOM    564  H   LYS A  37     103.214  88.900  70.994  1.00  6.76              
ATOM    565  CA  LYS A  37     105.188  89.182  70.164  1.00  6.76              
ATOM    566  HA  LYS A  37     106.100  88.795  70.620  1.00  6.76              
ATOM    567  CB  LYS A  37     105.199  88.500  68.777  1.00  6.76              
ATOM    568  HB1 LYS A  37     104.315  88.768  68.215  1.00  6.76              
ATOM    569  HB2 LYS A  37     105.227  87.434  68.963  1.00  6.76              
ATOM    570  CG  LYS A  37     106.458  88.770  67.910  1.00  6.76              
ATOM    571  HG1 LYS A  37     106.752  87.800  67.508  1.00  6.76              
ATOM    572  HG2 LYS A  37     107.279  89.073  68.551  1.00  6.76              
ATOM    573  CD  LYS A  37     106.370  89.704  66.672  1.00  6.76              
ATOM    574  HD1 LYS A  37     105.566  89.317  66.042  1.00  6.76              
ATOM    575  HD2 LYS A  37     107.290  89.566  66.102  1.00  6.76              
ATOM    576  CE  LYS A  37     106.138  91.231  66.803  1.00  6.76              
ATOM    577  HE1 LYS A  37     105.232  91.406  67.386  1.00  6.76              
ATOM    578  HE2 LYS A  37     105.948  91.619  65.796  1.00  6.76              
ATOM    579  NZ  LYS A  37     107.269  92.005  67.391  1.00  6.76              
ATOM    580  HZ1 LYS A  37     107.056  92.996  67.438  1.00  6.76              
ATOM    581  HZ2 LYS A  37     107.449  91.725  68.351  1.00  6.76              
ATOM    582  HZ3 LYS A  37     108.144  91.913  66.887  1.00  6.76              
ATOM    583  C   LYS A  37     105.432  90.646  69.884  1.00  6.76              
ATOM    584  O   LYS A  37     106.598  91.068  69.885  1.00  6.76              
ATOM    585  N   SER A  38     104.306  91.375  69.776  1.00  6.76              
ATOM    586  H   SER A  38     103.414  90.900  69.781  1.00  6.76              
ATOM    587  CA  SER A  38     104.243  92.818  69.820  1.00  6.76              
ATOM    588  HA  SER A  38     104.475  93.174  68.817  1.00  6.76              
ATOM    589  CB  SER A  38     102.882  93.424  70.160  1.00  6.76              
ATOM    590  HB1 SER A  38     102.939  94.510  70.062  1.00  6.76              
ATOM    591  HB2 SER A  38     102.629  93.194  71.186  1.00  6.76              
ATOM    592  OG  SER A  38     101.878  92.944  69.303  1.00  6.76              
ATOM    593  HG  SER A  38     101.029  93.273  69.644  1.00  6.76              
ATOM    594  C   SER A  38     105.300  93.417  70.728  1.00  6.76              
ATOM    595  O   SER A  38     106.106  94.195  70.228  1.00  6.76              
ATOM    596  N   CYS A  39     105.384  92.954  71.983  1.00  6.61              
ATOM    597  H   CYS A  39     104.655  92.358  72.340  1.00  6.61              
ATOM    598  CA  CYS A  39     106.367  93.523  72.925  1.00  6.61              
ATOM    599  HA  CYS A  39     106.816  94.370  72.404  1.00  6.61              
ATOM    600  CB  CYS A  39     105.642  94.236  74.085  1.00  6.61              
ATOM    601  HB1 CYS A  39     106.374  94.710  74.742  1.00  6.61              
ATOM    602  HB2 CYS A  39     105.038  93.555  74.672  1.00  6.61              
ATOM    603  SG  CYS A  39     104.541  95.511  73.412  1.00  6.61              
ATOM    604  HG  CYS A  39     105.493  96.354  72.989  1.00  6.61              
ATOM    605  C   CYS A  39     107.669  92.763  73.289  1.00  6.61              
ATOM    606  O   CYS A  39     108.461  93.364  74.000  1.00  6.61              
ATOM    607  N   LEU A  40     107.966  91.553  72.786  1.00  6.51              
ATOM    608  H   LEU A  40     107.230  91.099  72.266  1.00  6.51              
ATOM    609  CA  LEU A  40     109.181  90.754  73.058  1.00  6.51              
ATOM    610  HA  LEU A  40     109.858  91.450  73.560  1.00  6.51              
ATOM    611  CB  LEU A  40     109.065  89.610  74.082  1.00  6.51              
ATOM    612  HB1 LEU A  40     108.801  90.047  75.039  1.00  6.51              
ATOM    613  HB2 LEU A  40     110.076  89.225  74.231  1.00  6.51              
ATOM    614  CG  LEU A  40     108.163  88.400  73.794  1.00  6.51              
ATOM    615  HG  LEU A  40     107.128  88.687  73.909  1.00  6.51              
ATOM    616  CD1 LEU A  40     108.327  87.776  72.408  1.00  6.51              
ATOM    617 1HD1 LEU A  40     107.695  86.893  72.342  1.00  6.51              
ATOM    618 2HD1 LEU A  40     108.004  88.478  71.648  1.00  6.51              
ATOM    619 3HD1 LEU A  40     109.369  87.497  72.248  1.00  6.51              
ATOM    620  CD2 LEU A  40     108.430  87.305  74.819  1.00  6.51              
ATOM    621 1HD2 LEU A  40     109.451  86.933  74.722  1.00  6.51              
ATOM    622 2HD2 LEU A  40     108.295  87.699  75.827  1.00  6.51              
ATOM    623 3HD2 LEU A  40     107.733  86.485  74.673  1.00  6.51              
ATOM    624  C   LEU A  40     110.035  90.346  71.852  1.00  6.51              
ATOM    625  O   LEU A  40     111.215  90.068  72.040  1.00  6.51              
ATOM    626  N   ILE A  41     109.543  90.417  70.607  1.00  6.47              
ATOM    627  H   ILE A  41     108.582  90.710  70.483  1.00  6.47              
ATOM    628  CA  ILE A  41     110.498  90.495  69.475  1.00  6.47              
ATOM    629  HA  ILE A  41     111.502  90.201  69.788  1.00  6.47              
ATOM    630  CB  ILE A  41     110.162  89.561  68.287  1.00  6.47              
ATOM    631  HB  ILE A  41     109.194  89.839  67.879  1.00  6.47              
ATOM    632  CG2 ILE A  41     111.209  89.741  67.170  1.00  6.47              
ATOM    633 1HG2 ILE A  41     110.944  89.158  66.290  1.00  6.47              
ATOM    634 2HG2 ILE A  41     111.281  90.778  66.847  1.00  6.47              
ATOM    635 3HG2 ILE A  41     112.182  89.425  67.537  1.00  6.47              
ATOM    636  CG1 ILE A  41     110.124  88.084  68.748  1.00  6.47              
ATOM    637 1HG1 ILE A  41     109.309  87.957  69.461  1.00  6.47              
ATOM    638 2HG1 ILE A  41     111.055  87.842  69.263  1.00  6.47              
ATOM    639  CD1 ILE A  41     109.920  87.065  67.614  1.00  6.47              
ATOM    640  HD1 ILE A  41     110.793  87.036  66.963  1.00  6.47              
ATOM    641  HD2 ILE A  41     109.791  86.067  68.027  1.00  6.47              
ATOM    642  HD3 ILE A  41     109.039  87.324  67.028  1.00  6.47              
ATOM    643  C   ILE A  41     110.571  91.967  69.107  1.00  6.47              
ATOM    644  O   ILE A  41     109.925  92.428  68.162  1.00  6.47              
ATOM    645  N   ALA A  42     111.309  92.681  69.948  1.00  6.48              
ATOM    646  H   ALA A  42     111.653  92.212  70.775  1.00  6.48              
ATOM    647  CA  ALA A  42     111.721  94.057  69.736  1.00  6.48              
ATOM    648  HA  ALA A  42     111.258  94.455  68.830  1.00  6.48              
ATOM    649  CB  ALA A  42     111.245  94.898  70.928  1.00  6.48              
ATOM    650  HB1 ALA A  42     111.545  95.937  70.783  1.00  6.48              
ATOM    651  HB2 ALA A  42     110.158  94.853  71.009  1.00  6.48              
ATOM    652  HB3 ALA A  42     111.688  94.532  71.857  1.00  6.48              
ATOM    653  C   ALA A  42     113.244  94.130  69.543  1.00  6.48              
ATOM    654  O   ALA A  42     113.717  94.771  68.614  1.00  6.48              
ATOM    655  N   LEU A  43     114.001  93.393  70.367  1.00  6.33              
ATOM    656  H   LEU A  43     113.531  92.950  71.143  1.00  6.33              
ATOM    657  CA  LEU A  43     115.454  93.527  70.490  1.00  6.33              
ATOM    658  HA  LEU A  43     115.645  94.573  70.734  1.00  6.33              
ATOM    659  CB  LEU A  43     115.905  92.659  71.686  1.00  6.33              
ATOM    660  HB1 LEU A  43     116.052  91.642  71.327  1.00  6.33              
ATOM    661  HB2 LEU A  43     115.118  92.632  72.442  1.00  6.33              
ATOM    662  CG  LEU A  43     117.200  93.132  72.376  1.00  6.33              
ATOM    663  HG  LEU A  43     117.968  93.334  71.633  1.00  6.33              
ATOM    664  CD1 LEU A  43     116.979  94.393  73.211  1.00  6.33              
ATOM    665 1HD1 LEU A  43     117.903  94.664  73.722  1.00  6.33              
ATOM    666 2HD1 LEU A  43     116.685  95.225  72.574  1.00  6.33              
ATOM    667 3HD1 LEU A  43     116.200  94.220  73.956  1.00  6.33              
ATOM    668  CD2 LEU A  43     117.707  92.026  73.303  1.00  6.33              
ATOM    669 1HD2 LEU A  43     118.643  92.336  73.768  1.00  6.33              
ATOM    670 2HD2 LEU A  43     116.972  91.828  74.086  1.00  6.33              
ATOM    671 3HD2 LEU A  43     117.880  91.112  72.740  1.00  6.33              
ATOM    672  C   LEU A  43     116.301  93.230  69.246  1.00  6.33              
ATOM    673  O   LEU A  43     117.335  93.854  69.039  1.00  6.33              
ATOM    674  N   GLY A  44     115.922  92.208  68.477  1.00  6.31              
ATOM    675  H   GLY A  44     115.033  91.786  68.686  1.00  6.31              
ATOM    676  CA  GLY A  44     116.757  91.628  67.420  1.00  6.31              
ATOM    677  HA1 GLY A  44     117.571  92.308  67.163  1.00  6.31              
ATOM    678  HA2 GLY A  44     116.151  91.492  66.526  1.00  6.31              
ATOM    679  C   GLY A  44     117.350  90.286  67.830  1.00  6.31              
ATOM    680  O   GLY A  44     116.897  89.290  67.273  1.00  6.31              
ATOM    681  N   PRO A  45     118.256  90.213  68.827  1.00  6.18              
ATOM    682  CD  PRO A  45     119.035  91.309  69.380  1.00  6.18              
ATOM    683  HD1 PRO A  45     118.442  91.829  70.125  1.00  6.18              
ATOM    684  HD2 PRO A  45     119.372  92.001  68.607  1.00  6.18              
ATOM    685  CG  PRO A  45     120.231  90.659  70.071  1.00  6.18              
ATOM    686  HG1 PRO A  45     120.602  91.268  70.895  1.00  6.18              
ATOM    687  HG2 PRO A  45     121.021  90.473  69.341  1.00  6.18              
ATOM    688  CB  PRO A  45     119.655  89.332  70.557  1.00  6.18              
ATOM    689  HB1 PRO A  45     119.140  89.488  71.506  1.00  6.18              
ATOM    690  HB2 PRO A  45     120.431  88.573  70.669  1.00  6.18              
ATOM    691  CA  PRO A  45     118.652  88.957  69.458  1.00  6.18              
ATOM    692  HA  PRO A  45     119.163  88.345  68.713  1.00  6.18              
ATOM    693  C   PRO A  45     117.482  88.148  70.017  1.00  6.18              
ATOM    694  O   PRO A  45     117.469  86.924  69.915  1.00  6.18              
ATOM    695  N   TYR A  46     116.483  88.826  70.589  1.00  6.04              
ATOM    696  H   TYR A  46     116.565  89.823  70.686  1.00  6.04              
ATOM    697  CA  TYR A  46     115.287  88.173  71.107  1.00  6.04              
ATOM    698  HA  TYR A  46     115.614  87.339  71.730  1.00  6.04              
ATOM    699  CB  TYR A  46     114.489  89.106  72.030  1.00  6.04              
ATOM    700  HB1 TYR A  46     113.486  88.686  72.120  1.00  6.04              
ATOM    701  HB2 TYR A  46     114.382  90.086  71.567  1.00  6.04              
ATOM    702  CG  TYR A  46     115.024  89.255  73.457  1.00  6.04              
ATOM    703  CD1 TYR A  46     116.277  88.731  73.858  1.00  6.04              
ATOM    704  HD1 TYR A  46     116.949  88.268  73.152  1.00  6.04              
ATOM    705  CE1 TYR A  46     116.669  88.770  75.210  1.00  6.04              
ATOM    706  HE1 TYR A  46     117.611  88.351  75.529  1.00  6.04              
ATOM    707  CZ  TYR A  46     115.821  89.337  76.181  1.00  6.04              
ATOM    708  OH  TYR A  46     116.190  89.309  77.489  1.00  6.04              
ATOM    709  HH  TYR A  46     115.502  89.657  78.075  1.00  6.04              
ATOM    710  CE2 TYR A  46     114.592  89.902  75.780  1.00  6.04              
ATOM    711  HE2 TYR A  46     113.944  90.351  76.517  1.00  6.04              
ATOM    712  CD2 TYR A  46     114.200  89.865  74.426  1.00  6.04              
ATOM    713  HD2 TYR A  46     113.246  90.292  74.140  1.00  6.04              
ATOM    714  C   TYR A  46     114.461  87.536  69.982  1.00  6.04              
ATOM    715  O   TYR A  46     113.958  88.201  69.070  1.00  6.04              
ATOM    716  N   ARG A  47     114.348  86.209  70.061  1.00  5.97              
ATOM    717  H   ARG A  47     114.845  85.756  70.819  1.00  5.97              
ATOM    718  CA  ARG A  47     113.577  85.323  69.188  1.00  5.97              
ATOM    719  HA  ARG A  47     112.786  85.880  68.692  1.00  5.97              
ATOM    720  CB  ARG A  47     114.499  84.631  68.162  1.00  5.97              
ATOM    721  HB1 ARG A  47     113.974  83.778  67.729  1.00  5.97              
ATOM    722  HB2 ARG A  47     115.378  84.243  68.680  1.00  5.97              
ATOM    723  CG  ARG A  47     114.967  85.525  67.009  1.00  5.97              
ATOM    724  HG1 ARG A  47     115.711  84.980  66.427  1.00  5.97              
ATOM    725  HG2 ARG A  47     115.446  86.416  67.417  1.00  5.97              
ATOM    726  CD  ARG A  47     113.800  85.907  66.082  1.00  5.97              
ATOM    727  HD1 ARG A  47     113.009  86.384  66.659  1.00  5.97              
ATOM    728  HD2 ARG A  47     113.393  84.997  65.635  1.00  5.97              
ATOM    729  NE  ARG A  47     114.231  86.825  65.014  1.00  5.97              
ATOM    730  HE  ARG A  47     114.386  86.428  64.102  1.00  5.97              
ATOM    731  CZ  ARG A  47     114.558  88.092  65.186  1.00  5.97              
ATOM    732  NH1 ARG A  47     114.401  88.703  66.321  1.00  5.97              
ATOM    733 1HH1 ARG A  47     114.070  88.181  67.123  1.00  5.97              
ATOM    734 2HH1 ARG A  47     115.066  89.419  66.554  1.00  5.97              
ATOM    735  NH2 ARG A  47     115.078  88.785  64.215  1.00  5.97              
ATOM    736 1HH2 ARG A  47     115.229  88.371  63.314  1.00  5.97              
ATOM    737 2HH2 ARG A  47     115.336  89.739  64.379  1.00  5.97              
ATOM    738  C   ARG A  47     112.928  84.257  70.058  1.00  5.97              
ATOM    739  O   ARG A  47     113.582  83.687  70.929  1.00  5.97              
ATOM    740  N   VAL A  48     111.642  84.019  69.834  1.00  5.98              
ATOM    741  H   VAL A  48     111.212  84.384  69.001  1.00  5.98              
ATOM    742  CA  VAL A  48     110.798  83.290  70.776  1.00  5.98              
ATOM    743  HA  VAL A  48     111.432  82.953  71.596  1.00  5.98              
ATOM    744  CB  VAL A  48     109.789  84.260  71.438  1.00  5.98              
ATOM    745  HB  VAL A  48     110.326  85.197  71.589  1.00  5.98              
ATOM    746  CG1 VAL A  48     108.575  84.636  70.580  1.00  5.98              
ATOM    747 1HG1 VAL A  48     107.760  84.984  71.210  1.00  5.98              
ATOM    748 2HG1 VAL A  48     108.852  85.433  69.899  1.00  5.98              
ATOM    749 3HG1 VAL A  48     108.219  83.789  70.004  1.00  5.98              
ATOM    750  CG2 VAL A  48     109.410  83.842  72.865  1.00  5.98              
ATOM    751 1HG2 VAL A  48     108.759  84.595  73.305  1.00  5.98              
ATOM    752 2HG2 VAL A  48     108.908  82.884  72.889  1.00  5.98              
ATOM    753 3HG2 VAL A  48     110.312  83.785  73.476  1.00  5.98              
ATOM    754  C   VAL A  48     110.286  82.020  70.099  1.00  5.98              
ATOM    755  O   VAL A  48     109.653  82.075  69.045  1.00  5.98              
ATOM    756  N   GLN A  49     110.603  80.871  70.703  1.00  6.04              
ATOM    757  H   GLN A  49     111.127  80.921  71.559  1.00  6.04              
ATOM    758  CA  GLN A  49     110.162  79.538  70.275  1.00  6.04              
ATOM    759  HA  GLN A  49     109.526  79.634  69.393  1.00  6.04              
ATOM    760  CB  GLN A  49     111.385  78.679  69.866  1.00  6.04              
ATOM    761  HB1 GLN A  49     111.003  77.684  69.646  1.00  6.04              
ATOM    762  HB2 GLN A  49     112.051  78.598  70.724  1.00  6.04              
ATOM    763  CG  GLN A  49     112.148  79.190  68.630  1.00  6.04              
ATOM    764  HG1 GLN A  49     111.448  79.311  67.803  1.00  6.04              
ATOM    765  HG2 GLN A  49     112.879  78.432  68.352  1.00  6.04              
ATOM    766  CD  GLN A  49     112.903  80.509  68.829  1.00  6.04              
ATOM    767  OE1 GLN A  49     112.778  81.451  68.066  1.00  6.04              
ATOM    768  NE2 GLN A  49     113.704  80.640  69.862  1.00  6.04              
ATOM    769 1HE2 GLN A  49     113.834  79.888  70.512  1.00  6.04              
ATOM    770 2HE2 GLN A  49     114.097  81.556  70.013  1.00  6.04              
ATOM    771  C   GLN A  49     109.341  78.874  71.374  1.00  6.04              
ATOM    772  O   GLN A  49     109.757  78.882  72.543  1.00  6.04              
ATOM    773  N   VAL A  50     108.099  78.540  71.051  1.00  6.12              
ATOM    774  H   VAL A  50     107.830  78.350  70.096  1.00  6.12              
ATOM    775  CA  VAL A  50     106.954  78.927  71.894  1.00  6.12              
ATOM    776  HA  VAL A  50     107.349  78.804  72.902  1.00  6.12              
ATOM    777  CB  VAL A  50     106.507  80.383  71.827  1.00  6.12              
ATOM    778  HB  VAL A  50     105.560  80.442  71.302  1.00  6.12              
ATOM    779  CG1 VAL A  50     106.434  80.901  73.260  1.00  6.12              
ATOM    780 1HG1 VAL A  50     106.205  81.959  73.278  1.00  6.12              
ATOM    781 2HG1 VAL A  50     105.664  80.389  73.829  1.00  6.12              
ATOM    782 3HG1 VAL A  50     107.388  80.782  73.772  1.00  6.12              
ATOM    783  CG2 VAL A  50     107.512  81.318  71.202  1.00  6.12              
ATOM    784 1HG2 VAL A  50     107.618  81.099  70.144  1.00  6.12              
ATOM    785 2HG2 VAL A  50     107.251  82.357  71.345  1.00  6.12              
ATOM    786 3HG2 VAL A  50     108.444  81.227  71.730  1.00  6.12              
ATOM    787  C   VAL A  50     105.794  77.942  71.961  1.00  6.12              
ATOM    788  O   VAL A  50     105.611  77.174  71.045  1.00  6.12              
ATOM    789  N   VAL A  51     105.120  77.924  73.115  1.00  6.44              
ATOM    790  H   VAL A  51     105.189  78.736  73.698  1.00  6.44              
ATOM    791  CA  VAL A  51     104.868  76.672  73.855  1.00  6.44              
ATOM    792  HA  VAL A  51     104.953  75.848  73.160  1.00  6.44              
ATOM    793  CB  VAL A  51     105.971  76.425  74.910  1.00  6.44              
ATOM    794  HB  VAL A  51     105.628  75.674  75.617  1.00  6.44              
ATOM    795  CG1 VAL A  51     107.248  75.862  74.271  1.00  6.44              
ATOM    796 1HG1 VAL A  51     107.677  76.571  73.564  1.00  6.44              
ATOM    797 2HG1 VAL A  51     107.982  75.642  75.046  1.00  6.44              
ATOM    798 3HG1 VAL A  51     107.022  74.940  73.739  1.00  6.44              
ATOM    799  CG2 VAL A  51     106.337  77.678  75.715  1.00  6.44              
ATOM    800 1HG2 VAL A  51     105.433  78.155  76.087  1.00  6.44              
ATOM    801 2HG2 VAL A  51     106.954  77.393  76.567  1.00  6.44              
ATOM    802 3HG2 VAL A  51     106.896  78.385  75.104  1.00  6.44              
ATOM    803  C   VAL A  51     103.518  76.594  74.523  1.00  6.44              
ATOM    804  O   VAL A  51     103.036  77.408  75.305  1.00  6.44              
ATOM    805  N   TYR A  52     102.994  75.443  74.197  1.00  6.96              
ATOM    806  H   TYR A  52     103.608  74.873  73.643  1.00  6.96              
ATOM    807  CA  TYR A  52     101.701  74.926  74.371  1.00  6.96              
ATOM    808  HA  TYR A  52     100.971  75.628  74.777  1.00  6.96              
ATOM    809  CB  TYR A  52     101.316  74.340  72.992  1.00  6.96              
ATOM    810  HB1 TYR A  52     102.220  73.896  72.582  1.00  6.96              
ATOM    811  HB2 TYR A  52     101.069  75.119  72.319  1.00  6.96              
ATOM    812  CG  TYR A  52     100.238  73.290  72.779  1.00  6.96              
ATOM    813  CD1 TYR A  52     100.610  72.046  72.224  1.00  6.96              
ATOM    814  HD1 TYR A  52     101.653  71.788  72.151  1.00  6.96              
ATOM    815  CE1 TYR A  52      99.638  71.204  71.651  1.00  6.96              
ATOM    816  HE1 TYR A  52      99.921  70.279  71.169  1.00  6.96              
ATOM    817  CZ  TYR A  52      98.300  71.631  71.585  1.00  6.96              
ATOM    818  OH  TYR A  52      97.385  70.907  70.892  1.00  6.96              
ATOM    819  HH  TYR A  52      96.559  71.382  70.796  1.00  6.96              
ATOM    820  CE2 TYR A  52      97.915  72.836  72.211  1.00  6.96              
ATOM    821  HE2 TYR A  52      96.890  73.162  72.159  1.00  6.96              
ATOM    822  CD2 TYR A  52      98.877  73.641  72.849  1.00  6.96              
ATOM    823  HD2 TYR A  52      98.585  74.588  73.289  1.00  6.96              
ATOM    824  C   TYR A  52     101.920  73.620  75.172  1.00  6.96              
ATOM    825  O   TYR A  52     102.937  72.949  75.047  1.00  6.96              
ATOM    826  N   GLU A  53     100.886  73.159  75.866  1.00  7.32              
ATOM    827  H   GLU A  53     100.089  73.777  75.979  1.00  7.32              
ATOM    828  CA  GLU A  53     100.488  71.763  75.827  1.00  7.32              
ATOM    829  HA  GLU A  53     100.841  71.342  74.887  1.00  7.32              
ATOM    830  CB  GLU A  53     101.171  70.893  76.915  1.00  7.32              
ATOM    831  HB1 GLU A  53     100.464  70.760  77.730  1.00  7.32              
ATOM    832  HB2 GLU A  53     102.049  71.423  77.275  1.00  7.32              
ATOM    833  CG  GLU A  53     101.674  69.542  76.413  1.00  7.32              
ATOM    834  HG1 GLU A  53     102.555  69.265  76.989  1.00  7.32              
ATOM    835  HG2 GLU A  53     101.973  69.618  75.370  1.00  7.32              
ATOM    836  CD  GLU A  53     100.620  68.448  76.587  1.00  7.32              
ATOM    837  OE1 GLU A  53     100.470  67.969  77.725  1.00  7.32              
ATOM    838  OE2 GLU A  53      99.863  68.184  75.627  1.00  7.32              
ATOM    839  C   GLU A  53      98.975  71.716  75.771  1.00  7.32              
ATOM    840  O   GLU A  53      98.325  72.762  75.917  1.00  7.32              
ATOM    841  N   ARG A  54      98.370  70.567  75.523  1.00  7.64              
ATOM    842  H   ARG A  54      98.927  69.722  75.375  1.00  7.64              
ATOM    843  CA  ARG A  54      96.916  70.414  75.612  1.00  7.64              
ATOM    844  HA  ARG A  54      96.441  71.365  75.858  1.00  7.64              
ATOM    845  CB  ARG A  54      96.358  69.913  74.255  1.00  7.64              
ATOM    846  HB1 ARG A  54      96.781  70.528  73.466  1.00  7.64              
ATOM    847  HB2 ARG A  54      95.279  70.072  74.253  1.00  7.64              
ATOM    848  CG  ARG A  54      96.623  68.419  73.940  1.00  7.64              
ATOM    849  HG1 ARG A  54      96.040  67.809  74.628  1.00  7.64              
ATOM    850  HG2 ARG A  54      97.676  68.196  74.094  1.00  7.64              
ATOM    851  CD  ARG A  54      96.238  68.025  72.499  1.00  7.64              
ATOM    852  HD1 ARG A  54      96.998  68.418  71.820  1.00  7.64              
ATOM    853  HD2 ARG A  54      95.290  68.503  72.250  1.00  7.64              
ATOM    854  NE  ARG A  54      96.077  66.556  72.320  1.00  7.64              
ATOM    855  HE  ARG A  54      95.396  66.103  72.903  1.00  7.64              
ATOM    856  CZ  ARG A  54      96.706  65.764  71.458  1.00  7.64              
ATOM    857  NH1 ARG A  54      97.646  66.173  70.666  1.00  7.64              
ATOM    858 1HH1 ARG A  54      98.125  67.014  70.956  1.00  7.64              
ATOM    859 2HH1 ARG A  54      98.209  65.466  70.214  1.00  7.64              
ATOM    860  NH2 ARG A  54      96.446  64.488  71.401  1.00  7.64              
ATOM    861 1HH2 ARG A  54      95.748  64.071  71.985  1.00  7.64              
ATOM    862 2HH2 ARG A  54      97.095  63.902  70.881  1.00  7.64              
ATOM    863  C   ARG A  54      96.517  69.440  76.729  1.00  7.64              
ATOM    864  O   ARG A  54      95.350  69.403  77.100  1.00  7.64              
ATOM    865  N   SER A  55      97.467  68.626  77.200  1.00  7.60              
ATOM    866  H   SER A  55      98.375  68.682  76.754  1.00  7.60              
ATOM    867  CA  SER A  55      97.407  67.683  78.328  1.00  7.60              
ATOM    868  HA  SER A  55      98.236  66.987  78.201  1.00  7.60              
ATOM    869  CB  SER A  55      97.645  68.423  79.656  1.00  7.60              
ATOM    870  HB1 SER A  55      97.730  67.694  80.462  1.00  7.60              
ATOM    871  HB2 SER A  55      96.799  69.080  79.863  1.00  7.60              
ATOM    872  OG  SER A  55      98.830  69.189  79.612  1.00  7.60              
ATOM    873  HG  SER A  55      99.507  68.674  79.136  1.00  7.60              
ATOM    874  C   SER A  55      96.150  66.808  78.417  1.00  7.60              
ATOM    875  O   SER A  55      95.730  66.407  79.504  1.00  7.60              
ATOM    876  N   TYR A  56      95.542  66.512  77.266  1.00  7.65              
ATOM    877  H   TYR A  56      95.942  66.918  76.438  1.00  7.65              
ATOM    878  CA  TYR A  56      94.306  65.745  77.114  1.00  7.65              
ATOM    879  HA  TYR A  56      93.567  66.169  77.796  1.00  7.65              
ATOM    880  CB  TYR A  56      93.771  65.933  75.684  1.00  7.65              
ATOM    881  HB1 TYR A  56      94.384  65.365  74.983  1.00  7.65              
ATOM    882  HB2 TYR A  56      93.867  66.987  75.415  1.00  7.65              
ATOM    883  CG  TYR A  56      92.313  65.550  75.513  1.00  7.65              
ATOM    884  CD1 TYR A  56      91.312  66.527  75.685  1.00  7.65              
ATOM    885  HD1 TYR A  56      91.582  67.543  75.942  1.00  7.65              
ATOM    886  CE1 TYR A  56      89.955  66.182  75.534  1.00  7.65              
ATOM    887  HE1 TYR A  56      89.180  66.921  75.665  1.00  7.65              
ATOM    888  CZ  TYR A  56      89.596  64.855  75.219  1.00  7.65              
ATOM    889  OH  TYR A  56      88.287  64.527  75.082  1.00  7.65              
ATOM    890  HH  TYR A  56      88.169  63.593  74.909  1.00  7.65              
ATOM    891  CE2 TYR A  56      90.598  63.876  75.043  1.00  7.65              
ATOM    892  HE2 TYR A  56      90.331  62.859  74.802  1.00  7.65              
ATOM    893  CD2 TYR A  56      91.953  64.227  75.188  1.00  7.65              
ATOM    894  HD2 TYR A  56      92.718  63.471  75.065  1.00  7.65              
ATOM    895  C   TYR A  56      94.496  64.270  77.509  1.00  7.65              
ATOM    896  O   TYR A  56      94.670  63.392  76.664  1.00  7.65              
ATOM    897  N   CYS A  57      94.539  64.008  78.813  1.00  7.67              
ATOM    898  H   CYS A  57      94.508  64.801  79.442  1.00  7.67              
ATOM    899  CA  CYS A  57      94.584  62.673  79.395  1.00  7.67              
ATOM    900  HA  CYS A  57      95.433  62.131  78.975  1.00  7.67              
ATOM    901  CB  CYS A  57      94.769  62.809  80.915  1.00  7.67              
ATOM    902  HB1 CYS A  57      94.765  61.819  81.374  1.00  7.67              
ATOM    903  HB2 CYS A  57      93.944  63.390  81.334  1.00  7.67              
ATOM    904  SG  CYS A  57      96.346  63.623  81.303  1.00  7.67              
ATOM    905  HG  CYS A  57      96.097  64.804  80.708  1.00  7.67              
ATOM    906  C   CYS A  57      93.299  61.894  79.078  1.00  7.67              
ATOM    907  O   CYS A  57      92.236  62.480  78.873  1.00  7.67              
ATOM    908  N   MET A  58      93.369  60.560  79.088  1.00  7.52              
ATOM    909  H   MET A  58      94.240  60.111  79.330  1.00  7.52              
ATOM    910  CA  MET A  58      92.222  59.689  78.808  1.00  7.52              
ATOM    911  HA  MET A  58      91.299  60.215  79.059  1.00  7.52              
ATOM    912  CB  MET A  58      92.179  59.324  77.310  1.00  7.52              
ATOM    913  HB1 MET A  58      91.370  58.612  77.151  1.00  7.52              
ATOM    914  HB2 MET A  58      93.115  58.840  77.025  1.00  7.52              
ATOM    915  CG  MET A  58      91.940  60.531  76.392  1.00  7.52              
ATOM    916  HG1 MET A  58      92.818  61.175  76.430  1.00  7.52              
ATOM    917  HG2 MET A  58      91.090  61.102  76.767  1.00  7.52              
ATOM    918  SD  MET A  58      91.630  60.116  74.651  1.00  7.52              
ATOM    919  CE  MET A  58      89.941  59.464  74.753  1.00  7.52              
ATOM    920  HE1 MET A  58      89.583  59.232  73.750  1.00  7.52              
ATOM    921  HE2 MET A  58      89.929  58.555  75.353  1.00  7.52              
ATOM    922  HE3 MET A  58      89.286  60.209  75.206  1.00  7.52              
ATOM    923  C   MET A  58      92.254  58.408  79.650  1.00  7.52              
ATOM    924  O   MET A  58      93.291  57.993  80.163  1.00  7.52              
ATOM    925  N   THR A  59      91.090  57.778  79.780  1.00  7.64              
ATOM    926  H   THR A  59      90.271  58.185  79.349  1.00  7.64              
ATOM    927  CA  THR A  59      90.847  56.644  80.677  1.00  7.64              
ATOM    928  HA  THR A  59      91.655  56.564  81.406  1.00  7.64              
ATOM    929  CB  THR A  59      89.537  56.869  81.451  1.00  7.64              
ATOM    930  HB  THR A  59      89.241  55.943  81.946  1.00  7.64              
ATOM    931  CG2 THR A  59      89.679  57.968  82.503  1.00  7.64              
ATOM    932 1HG2 THR A  59      88.738  58.069  83.045  1.00  7.64              
ATOM    933 2HG2 THR A  59      90.465  57.703  83.211  1.00  7.64              
ATOM    934 3HG2 THR A  59      89.921  58.920  82.031  1.00  7.64              
ATOM    935  OG1 THR A  59      88.522  57.276  80.557  1.00  7.64              
ATOM    936  HG1 THR A  59      88.427  56.560  79.915  1.00  7.64              
ATOM    937  C   THR A  59      90.752  55.329  79.913  1.00  7.64              
ATOM    938  O   THR A  59      89.789  55.090  79.183  1.00  7.64              
ATOM    939  N   GLY A  60      91.753  54.468  80.096  1.00  7.55              
ATOM    940  H   GLY A  60      92.530  54.771  80.665  1.00  7.55              
ATOM    941  CA  GLY A  60      91.873  53.160  79.445  1.00  7.55              
ATOM    942  HA1 GLY A  60      92.887  52.784  79.588  1.00  7.55              
ATOM    943  HA2 GLY A  60      91.716  53.279  78.372  1.00  7.55              
ATOM    944  C   GLY A  60      90.912  52.089  79.949  1.00  7.55              
ATOM    945  O   GLY A  60      91.290  51.247  80.762  1.00  7.55              
ATOM    946  N   VAL A  61      89.667  52.148  79.478  1.00  7.36              
ATOM    947  H   VAL A  61      89.430  52.923  78.874  1.00  7.36              
ATOM    948  CA  VAL A  61      88.616  51.183  79.814  1.00  7.36              
ATOM    949  HA  VAL A  61      88.651  51.047  80.897  1.00  7.36              
ATOM    950  CB  VAL A  61      87.212  51.727  79.483  1.00  7.36              
ATOM    951  HB  VAL A  61      86.484  50.944  79.702  1.00  7.36              
ATOM    952  CG1 VAL A  61      86.881  52.925  80.381  1.00  7.36              
ATOM    953 1HG1 VAL A  61      85.854  53.243  80.205  1.00  7.36              
ATOM    954 2HG1 VAL A  61      86.982  52.638  81.428  1.00  7.36              
ATOM    955 3HG1 VAL A  61      87.553  53.757  80.172  1.00  7.36              
ATOM    956  CG2 VAL A  61      87.026  52.151  78.019  1.00  7.36              
ATOM    957 1HG2 VAL A  61      85.995  52.464  77.857  1.00  7.36              
ATOM    958 2HG2 VAL A  61      87.692  52.978  77.772  1.00  7.36              
ATOM    959 3HG2 VAL A  61      87.240  51.310  77.360  1.00  7.36              
ATOM    960  C   VAL A  61      88.815  49.799  79.198  1.00  7.36              
ATOM    961  O   VAL A  61      89.218  49.644  78.050  1.00  7.36              
ATOM    962  N   LEU A  62      88.417  48.790  79.968  1.00  6.99              
ATOM    963  H   LEU A  62      88.076  49.019  80.892  1.00  6.99              
ATOM    964  CA  LEU A  62      88.182  47.412  79.543  1.00  6.99              
ATOM    965  HA  LEU A  62      87.854  47.445  78.505  1.00  6.99              
ATOM    966  CB  LEU A  62      89.488  46.591  79.633  1.00  6.99              
ATOM    967  HB1 LEU A  62      89.550  46.118  80.609  1.00  6.99              
ATOM    968  HB2 LEU A  62      90.331  47.280  79.565  1.00  6.99              
ATOM    969  CG  LEU A  62      89.732  45.518  78.553  1.00  6.99              
ATOM    970  HG  LEU A  62      90.728  45.116  78.734  1.00  6.99              
ATOM    971  CD1 LEU A  62      88.758  44.342  78.609  1.00  6.99              
ATOM    972 1HD1 LEU A  62      89.146  43.528  77.997  1.00  6.99              
ATOM    973 2HD1 LEU A  62      88.663  43.989  79.637  1.00  6.99              
ATOM    974 3HD1 LEU A  62      87.783  44.623  78.220  1.00  6.99              
ATOM    975  CD2 LEU A  62      89.716  46.085  77.131  1.00  6.99              
ATOM    976 1HD2 LEU A  62      90.082  45.333  76.434  1.00  6.99              
ATOM    977 2HD2 LEU A  62      88.709  46.376  76.834  1.00  6.99              
ATOM    978 3HD2 LEU A  62      90.364  46.962  77.081  1.00  6.99              
ATOM    979  C   LEU A  62      87.003  46.898  80.375  1.00  6.99              
ATOM    980  O   LEU A  62      86.700  47.482  81.416  1.00  6.99              
ATOM    981  N   ILE A  63      86.273  45.897  79.894  1.00  7.21              
ATOM    982  H   ILE A  63      86.621  45.384  79.097  1.00  7.21              
ATOM    983  CA  ILE A  63      84.927  45.575  80.379  1.00  7.21              
ATOM    984  HA  ILE A  63      84.826  45.961  81.394  1.00  7.21              
ATOM    985  CB  ILE A  63      83.821  46.251  79.525  1.00  7.21              
ATOM    986  HB  ILE A  63      82.884  46.081  80.058  1.00  7.21              
ATOM    987  CG2 ILE A  63      83.989  47.780  79.474  1.00  7.21              
ATOM    988 1HG2 ILE A  63      83.117  48.232  79.000  1.00  7.21              
ATOM    989 2HG2 ILE A  63      84.078  48.176  80.486  1.00  7.21              
ATOM    990 3HG2 ILE A  63      84.876  48.060  78.908  1.00  7.21              
ATOM    991  CG1 ILE A  63      83.600  45.665  78.109  1.00  7.21              
ATOM    992 1HG1 ILE A  63      82.769  46.202  77.649  1.00  7.21              
ATOM    993 2HG1 ILE A  63      83.286  44.625  78.202  1.00  7.21              
ATOM    994  CD1 ILE A  63      84.785  45.714  77.133  1.00  7.21              
ATOM    995  HD1 ILE A  63      84.448  45.391  76.148  1.00  7.21              
ATOM    996  HD2 ILE A  63      85.178  46.727  77.053  1.00  7.21              
ATOM    997  HD3 ILE A  63      85.570  45.035  77.461  1.00  7.21              
ATOM    998  C   ILE A  63      84.700  44.064  80.477  1.00  7.21              
ATOM    999  O   ILE A  63      85.450  43.261  79.927  1.00  7.21              
ATOM   1000  N   GLU A  64      83.690  43.691  81.263  1.00  7.28              
ATOM   1001  H   GLU A  64      82.988  44.393  81.443  1.00  7.28              
ATOM   1002  CA  GLU A  64      83.713  42.612  82.266  1.00  7.28              
ATOM   1003  HA  GLU A  64      83.087  43.016  83.046  1.00  7.28              
ATOM   1004  CB  GLU A  64      83.046  41.306  81.799  1.00  7.28              
ATOM   1005  HB1 GLU A  64      83.344  40.503  82.474  1.00  7.28              
ATOM   1006  HB2 GLU A  64      83.385  41.052  80.794  1.00  7.28              
ATOM   1007  CG  GLU A  64      81.505  41.416  81.830  1.00  7.28              
ATOM   1008  HG1 GLU A  64      81.073  40.436  81.617  1.00  7.28              
ATOM   1009  HG2 GLU A  64      81.184  42.106  81.046  1.00  7.28              
ATOM   1010  CD  GLU A  64      81.014  41.919  83.199  1.00  7.28              
ATOM   1011  OE1 GLU A  64      80.783  43.143  83.334  1.00  7.28              
ATOM   1012  OE2 GLU A  64      81.170  41.210  84.215  1.00  7.28              
ATOM   1013  C   GLU A  64      85.018  42.456  83.077  1.00  7.28              
ATOM   1014  O   GLU A  64      84.959  42.550  84.308  1.00  7.28              
ATOM   1015  N   GLY A  65      86.189  42.433  82.439  1.00  7.19              
ATOM   1016  H   GLY A  65      86.150  42.374  81.426  1.00  7.19              
ATOM   1017  CA  GLY A  65      87.482  42.792  83.028  1.00  7.19              
ATOM   1018  HA1 GLY A  65      88.281  42.439  82.376  1.00  7.19              
ATOM   1019  HA2 GLY A  65      87.591  42.306  83.998  1.00  7.19              
ATOM   1020  C   GLY A  65      87.652  44.313  83.215  1.00  7.19              
ATOM   1021  O   GLY A  65      88.401  44.957  82.488  1.00  7.19              
ATOM   1022  N   LYS A  66      86.872  44.881  84.141  1.00  7.07              
ATOM   1023  H   LYS A  66      86.308  44.220  84.659  1.00  7.07              
ATOM   1024  CA  LYS A  66      86.635  46.316  84.431  1.00  7.07              
ATOM   1025  HA  LYS A  66      86.186  46.776  83.555  1.00  7.07              
ATOM   1026  CB  LYS A  66      85.578  46.378  85.556  1.00  7.07              
ATOM   1027  HB1 LYS A  66      85.455  47.406  85.894  1.00  7.07              
ATOM   1028  HB2 LYS A  66      85.938  45.789  86.403  1.00  7.07              
ATOM   1029  CG  LYS A  66      84.205  45.844  85.095  1.00  7.07              
ATOM   1030  HG1 LYS A  66      84.339  44.945  84.502  1.00  7.07              
ATOM   1031  HG2 LYS A  66      83.731  46.586  84.452  1.00  7.07              
ATOM   1032  CD  LYS A  66      83.264  45.512  86.266  1.00  7.07              
ATOM   1033  HD1 LYS A  66      82.899  46.448  86.693  1.00  7.07              
ATOM   1034  HD2 LYS A  66      83.802  44.966  87.043  1.00  7.07              
ATOM   1035  CE  LYS A  66      82.065  44.674  85.791  1.00  7.07              
ATOM   1036  HE1 LYS A  66      81.727  45.052  84.820  1.00  7.07              
ATOM   1037  HE2 LYS A  66      81.236  44.796  86.492  1.00  7.07              
ATOM   1038  NZ  LYS A  66      82.385  43.230  85.663  1.00  7.07              
ATOM   1039  HZ1 LYS A  66      83.268  43.057  85.194  1.00  7.07              
ATOM   1040  HZ2 LYS A  66      82.370  42.735  86.540  1.00  7.07              
ATOM   1041  HZ3 LYS A  66      81.673  42.779  85.072  1.00  7.07              
ATOM   1042  C   LYS A  66      87.891  47.147  84.756  1.00  7.07              
ATOM   1043  O   LYS A  66      88.240  47.309  85.924  1.00  7.07              
ATOM   1044  N   CYS A  67      88.554  47.681  83.730  1.00  6.95              
ATOM   1045  H   CYS A  67      88.200  47.474  82.806  1.00  6.95              
ATOM   1046  CA  CYS A  67      89.812  48.425  83.848  1.00  6.95              
ATOM   1047  HA  CYS A  67      90.451  47.846  84.517  1.00  6.95              
ATOM   1048  CB  CYS A  67      90.540  48.453  82.502  1.00  6.95              
ATOM   1049  HB1 CYS A  67      90.070  49.181  81.844  1.00  6.95              
ATOM   1050  HB2 CYS A  67      90.511  47.463  82.052  1.00  6.95              
ATOM   1051  SG  CYS A  67      92.275  48.925  82.741  1.00  6.95              
ATOM   1052  HG  CYS A  67      92.205  50.020  81.960  1.00  6.95              
ATOM   1053  C   CYS A  67      89.675  49.822  84.475  1.00  6.95              
ATOM   1054  O   CYS A  67      89.324  50.782  83.790  1.00  6.95              
ATOM   1055  N   PHE A  68      89.971  49.917  85.781  1.00  7.04              
ATOM   1056  H   PHE A  68      90.109  49.054  86.284  1.00  7.04              
ATOM   1057  CA  PHE A  68      89.941  51.176  86.548  1.00  7.04              
ATOM   1058  HA  PHE A  68      90.097  52.005  85.857  1.00  7.04              
ATOM   1059  CB  PHE A  68      88.543  51.342  87.179  1.00  7.04              
ATOM   1060  HB1 PHE A  68      88.523  52.275  87.744  1.00  7.04              
ATOM   1061  HB2 PHE A  68      88.383  50.530  87.891  1.00  7.04              
ATOM   1062  CG  PHE A  68      87.389  51.375  86.190  1.00  7.04              
ATOM   1063  CD1 PHE A  68      86.534  50.264  86.050  1.00  7.04              
ATOM   1064  HD1 PHE A  68      86.687  49.390  86.665  1.00  7.04              
ATOM   1065  CE1 PHE A  68      85.493  50.287  85.102  1.00  7.04              
ATOM   1066  HE1 PHE A  68      84.839  49.436  84.988  1.00  7.04              
ATOM   1067  CZ  PHE A  68      85.303  51.421  84.294  1.00  7.04              
ATOM   1068  HZ  PHE A  68      84.508  51.438  83.561  1.00  7.04              
ATOM   1069  CE2 PHE A  68      86.148  52.534  84.437  1.00  7.04              
ATOM   1070  HE2 PHE A  68      86.007  53.406  83.813  1.00  7.04              
ATOM   1071  CD2 PHE A  68      87.187  52.511  85.383  1.00  7.04              
ATOM   1072  HD2 PHE A  68      87.849  53.360  85.475  1.00  7.04              
ATOM   1073  C   PHE A  68      91.018  51.325  87.639  1.00  7.04              
ATOM   1074  O   PHE A  68      91.188  52.411  88.190  1.00  7.04              
ATOM   1075  N   VAL A  69      91.763  50.258  87.932  1.00  7.01              
ATOM   1076  H   VAL A  69      91.582  49.396  87.442  1.00  7.01              
ATOM   1077  CA  VAL A  69      92.840  50.209  88.936  1.00  7.01              
ATOM   1078  HA  VAL A  69      93.180  51.218  89.161  1.00  7.01              
ATOM   1079  CB  VAL A  69      92.361  49.600  90.277  1.00  7.01              
ATOM   1080  HB  VAL A  69      93.241  49.327  90.859  1.00  7.01              
ATOM   1081  CG1 VAL A  69      91.592  50.655  91.085  1.00  7.01              
ATOM   1082 1HG1 VAL A  69      91.321  50.246  92.058  1.00  7.01              
ATOM   1083 2HG1 VAL A  69      92.220  51.532  91.238  1.00  7.01              
ATOM   1084 3HG1 VAL A  69      90.688  50.953  90.555  1.00  7.01              
ATOM   1085  CG2 VAL A  69      91.451  48.365  90.162  1.00  7.01              
ATOM   1086 1HG2 VAL A  69      91.224  47.986  91.159  1.00  7.01              
ATOM   1087 2HG2 VAL A  69      90.520  48.612  89.654  1.00  7.01              
ATOM   1088 3HG2 VAL A  69      91.961  47.571  89.616  1.00  7.01              
ATOM   1089  C   VAL A  69      94.008  49.434  88.335  1.00  7.01              
ATOM   1090  O   VAL A  69      93.959  48.211  88.271  1.00  7.01              
ATOM   1091  N   PRO A  70      95.002  50.122  87.750  1.00  6.91              
ATOM   1092  CD  PRO A  70      95.052  51.558  87.513  1.00  6.91              
ATOM   1093  HD1 PRO A  70      95.434  52.058  88.405  1.00  6.91              
ATOM   1094  HD2 PRO A  70      94.076  51.961  87.241  1.00  6.91              
ATOM   1095  CG  PRO A  70      96.027  51.743  86.356  1.00  6.91              
ATOM   1096  HG1 PRO A  70      96.520  52.714  86.393  1.00  6.91              
ATOM   1097  HG2 PRO A  70      95.498  51.614  85.411  1.00  6.91              
ATOM   1098  CB  PRO A  70      97.011  50.595  86.563  1.00  6.91              
ATOM   1099  HB1 PRO A  70      97.769  50.919  87.278  1.00  6.91              
ATOM   1100  HB2 PRO A  70      97.495  50.300  85.634  1.00  6.91              
ATOM   1101  CA  PRO A  70      96.151  49.461  87.152  1.00  6.91              
ATOM   1102  HA  PRO A  70      95.802  48.816  86.344  1.00  6.91              
ATOM   1103  C   PRO A  70      96.965  48.632  88.154  1.00  6.91              
ATOM   1104  O   PRO A  70      97.537  49.198  89.083  1.00  6.91              
ATOM   1105  N   ASP A  71      97.077  47.320  87.929  1.00  6.90              
ATOM   1106  H   ASP A  71      96.406  46.875  87.317  1.00  6.90              
ATOM   1107  CA  ASP A  71      98.073  46.475  88.599  1.00  6.90              
ATOM   1108  HA  ASP A  71      98.087  46.716  89.664  1.00  6.90              
ATOM   1109  CB  ASP A  71      97.691  44.986  88.462  1.00  6.90              
ATOM   1110  HB1 ASP A  71      98.524  44.374  88.813  1.00  6.90              
ATOM   1111  HB2 ASP A  71      97.523  44.748  87.408  1.00  6.90              
ATOM   1112  CG  ASP A  71      96.460  44.600  89.275  1.00  6.90              
ATOM   1113  OD1 ASP A  71      96.638  44.380  90.494  1.00  6.90              
ATOM   1114  OD2 ASP A  71      95.388  44.483  88.643  1.00  6.90              
ATOM   1115  C   ASP A  71      99.489  46.753  88.046  1.00  6.90              
ATOM   1116  O   ASP A  71     100.125  47.758  88.356  1.00  6.90              
ATOM   1117  N   GLN A  72      99.979  45.880  87.164  1.00  6.96              
ATOM   1118  H   GLN A  72      99.428  45.047  87.016  1.00  6.96              
ATOM   1119  CA  GLN A  72     101.231  46.011  86.406  1.00  6.96              
ATOM   1120  HA  GLN A  72     101.551  47.054  86.409  1.00  6.96              
ATOM   1121  CB  GLN A  72     102.329  45.149  87.068  1.00  6.96              
ATOM   1122  HB1 GLN A  72     103.215  45.139  86.431  1.00  6.96              
ATOM   1123  HB2 GLN A  72     101.966  44.123  87.145  1.00  6.96              
ATOM   1124  CG  GLN A  72     102.768  45.620  88.466  1.00  6.96              
ATOM   1125  HG1 GLN A  72     103.407  44.851  88.901  1.00  6.96              
ATOM   1126  HG2 GLN A  72     101.904  45.735  89.119  1.00  6.96              
ATOM   1127  CD  GLN A  72     103.568  46.919  88.426  1.00  6.96              
ATOM   1128  OE1 GLN A  72     104.776  46.927  88.266  1.00  6.96              
ATOM   1129  NE2 GLN A  72     102.942  48.065  88.563  1.00  6.96              
ATOM   1130 1HE2 GLN A  72     101.930  48.085  88.665  1.00  6.96              
ATOM   1131 2HE2 GLN A  72     103.501  48.894  88.543  1.00  6.96              
ATOM   1132  C   GLN A  72     101.021  45.626  84.932  1.00  6.96              
ATOM   1133  O   GLN A  72     101.958  45.322  84.197  1.00  6.96              
ATOM   1134  N   SER A  73      99.764  45.597  84.494  1.00  6.97              
ATOM   1135  H   SER A  73      99.030  45.843  85.146  1.00  6.97              
ATOM   1136  CA  SER A  73      99.353  45.364  83.115  1.00  6.97              
ATOM   1137  HA  SER A  73     100.079  45.808  82.432  1.00  6.97              
ATOM   1138  CB  SER A  73      99.261  43.862  82.828  1.00  6.97              
ATOM   1139  HB1 SER A  73      98.704  43.698  81.905  1.00  6.97              
ATOM   1140  HB2 SER A  73      98.745  43.358  83.647  1.00  6.97              
ATOM   1141  OG  SER A  73     100.563  43.331  82.671  1.00  6.97              
ATOM   1142  HG  SER A  73     101.166  43.809  83.264  1.00  6.97              
ATOM   1143  C   SER A  73      98.008  46.025  82.900  1.00  6.97              
ATOM   1144  O   SER A  73      97.081  45.809  83.674  1.00  6.97              
ATOM   1145  N   VAL A  74      97.909  46.840  81.854  1.00  6.98              
ATOM   1146  H   VAL A  74      98.708  46.963  81.246  1.00  6.98              
ATOM   1147  CA  VAL A  74      96.661  47.495  81.458  1.00  6.98              
ATOM   1148  HA  VAL A  74      95.826  46.932  81.877  1.00  6.98              
ATOM   1149  CB  VAL A  74      96.528  48.945  81.966  1.00  6.98              
ATOM   1150  HB  VAL A  74      95.693  49.411  81.442  1.00  6.98              
ATOM   1151  CG1 VAL A  74      96.190  48.964  83.457  1.00  6.98              
ATOM   1152 1HG1 VAL A  74      95.972  49.984  83.764  1.00  6.98              
ATOM   1153 2HG1 VAL A  74      95.306  48.353  83.645  1.00  6.98              
ATOM   1154 3HG1 VAL A  74      97.022  48.570  84.040  1.00  6.98              
ATOM   1155  CG2 VAL A  74      97.776  49.807  81.732  1.00  6.98              
ATOM   1156 1HG2 VAL A  74      97.572  50.833  82.039  1.00  6.98              
ATOM   1157 2HG2 VAL A  74      98.619  49.426  82.308  1.00  6.98              
ATOM   1158 3HG2 VAL A  74      98.032  49.810  80.672  1.00  6.98              
ATOM   1159  C   VAL A  74      96.512  47.446  79.951  1.00  6.98              
ATOM   1160  O   VAL A  74      97.472  47.635  79.206  1.00  6.98              
ATOM   1161  N   VAL A  75      95.290  47.163  79.510  1.00  7.03              
ATOM   1162  H   VAL A  75      94.543  47.057  80.181  1.00  7.03              
ATOM   1163  CA  VAL A  75      94.942  47.157  78.092  1.00  7.03              
ATOM   1164  HA  VAL A  75      95.763  46.710  77.532  1.00  7.03              
ATOM   1165  CB  VAL A  75      93.673  46.315  77.839  1.00  7.03              
ATOM   1166  HB  VAL A  75      92.825  46.765  78.355  1.00  7.03              
ATOM   1167  CG1 VAL A  75      93.356  46.224  76.340  1.00  7.03              
ATOM   1168 1HG1 VAL A  75      92.517  45.549  76.178  1.00  7.03              
ATOM   1169 2HG1 VAL A  75      93.077  47.206  75.956  1.00  7.03              
ATOM   1170 3HG1 VAL A  75      94.222  45.851  75.792  1.00  7.03              
ATOM   1171  CG2 VAL A  75      93.855  44.878  78.354  1.00  7.03              
ATOM   1172 1HG2 VAL A  75      92.966  44.287  78.129  1.00  7.03              
ATOM   1173 2HG2 VAL A  75      94.719  44.415  77.877  1.00  7.03              
ATOM   1174 3HG2 VAL A  75      93.995  44.873  79.435  1.00  7.03              
ATOM   1175  C   VAL A  75      94.751  48.597  77.625  1.00  7.03              
ATOM   1176  O   VAL A  75      94.043  49.382  78.251  1.00  7.03              
ATOM   1177  N   SER A  76      95.367  48.924  76.495  1.00  7.02              
ATOM   1178  H   SER A  76      95.908  48.214  76.022  1.00  7.02              
ATOM   1179  CA  SER A  76      95.202  50.196  75.793  1.00  7.02              
ATOM   1180  HA  SER A  76      94.293  50.684  76.148  1.00  7.02              
ATOM   1181  CB  SER A  76      96.378  51.123  76.079  1.00  7.02              
ATOM   1182  HB1 SER A  76      97.272  50.762  75.568  1.00  7.02              
ATOM   1183  HB2 SER A  76      96.562  51.154  77.155  1.00  7.02              
ATOM   1184  OG  SER A  76      96.046  52.421  75.631  1.00  7.02              
ATOM   1185  HG  SER A  76      96.806  52.992  75.785  1.00  7.02              
ATOM   1186  C   SER A  76      95.042  49.917  74.296  1.00  7.02              
ATOM   1187  O   SER A  76      95.479  48.877  73.796  1.00  7.02              
ATOM   1188  N   ILE A  77      94.322  50.792  73.595  1.00  7.20              
ATOM   1189  H   ILE A  77      94.064  51.658  74.044  1.00  7.20              
ATOM   1190  CA  ILE A  77      93.766  50.473  72.278  1.00  7.20              
ATOM   1191  HA  ILE A  77      93.308  49.487  72.379  1.00  7.20              
ATOM   1192  CB  ILE A  77      92.621  51.451  71.923  1.00  7.20              
ATOM   1193  HB  ILE A  77      91.953  51.489  72.786  1.00  7.20              
ATOM   1194  CG2 ILE A  77      93.113  52.886  71.671  1.00  7.20              
ATOM   1195 1HG2 ILE A  77      92.267  53.571  71.615  1.00  7.20              
ATOM   1196 2HG2 ILE A  77      93.757  53.213  72.489  1.00  7.20              
ATOM   1197 3HG2 ILE A  77      93.679  52.928  70.745  1.00  7.20              
ATOM   1198  CG1 ILE A  77      91.799  50.878  70.748  1.00  7.20              
ATOM   1199 1HG1 ILE A  77      91.416  49.899  71.041  1.00  7.20              
ATOM   1200 2HG1 ILE A  77      92.439  50.734  69.880  1.00  7.20              
ATOM   1201  CD1 ILE A  77      90.603  51.742  70.331  1.00  7.20              
ATOM   1202  HD1 ILE A  77      90.016  51.206  69.584  1.00  7.20              
ATOM   1203  HD2 ILE A  77      89.972  51.946  71.197  1.00  7.20              
ATOM   1204  HD3 ILE A  77      90.945  52.680  69.896  1.00  7.20              
ATOM   1205  C   ILE A  77      94.851  50.350  71.189  1.00  7.20              
ATOM   1206  O   ILE A  77      95.640  51.268  70.964  1.00  7.20              
ATOM   1207  N   ILE A  78      94.878  49.208  70.494  1.00  7.35              
ATOM   1208  H   ILE A  78      94.201  48.506  70.750  1.00  7.35              
ATOM   1209  CA  ILE A  78      95.971  48.755  69.613  1.00  7.35              
ATOM   1210  HA  ILE A  78      96.897  49.035  70.118  1.00  7.35              
ATOM   1211  CB  ILE A  78      95.992  47.203  69.495  1.00  7.35              
ATOM   1212  HB  ILE A  78      95.267  46.884  68.743  1.00  7.35              
ATOM   1213  CG2 ILE A  78      97.395  46.761  69.038  1.00  7.35              
ATOM   1214 1HG2 ILE A  78      97.407  45.685  68.858  1.00  7.35              
ATOM   1215 2HG2 ILE A  78      97.671  47.252  68.105  1.00  7.35              
ATOM   1216 3HG2 ILE A  78      98.137  47.003  69.801  1.00  7.35              
ATOM   1217  CG1 ILE A  78      95.690  46.443  70.815  1.00  7.35              
ATOM   1218 1HG1 ILE A  78      96.117  46.986  71.660  1.00  7.35              
ATOM   1219 2HG1 ILE A  78      96.174  45.465  70.785  1.00  7.35              
ATOM   1220  CD1 ILE A  78      94.200  46.171  71.076  1.00  7.35              
ATOM   1221  HD1 ILE A  78      94.101  45.571  71.980  1.00  7.35              
ATOM   1222  HD2 ILE A  78      93.643  47.094  71.215  1.00  7.35              
ATOM   1223  HD3 ILE A  78      93.775  45.616  70.239  1.00  7.35              
ATOM   1224  C   ILE A  78      96.001  49.481  68.243  1.00  7.35              
ATOM   1225  O   ILE A  78      95.893  48.864  67.187  1.00  7.35              
ATOM   1226  N   LYS A  79      96.088  50.820  68.264  1.00  7.34              
ATOM   1227  H   LYS A  79      96.125  51.238  69.188  1.00  7.34              
ATOM   1228  CA  LYS A  79      96.085  51.713  67.082  1.00  7.34              
ATOM   1229  HA  LYS A  79      96.732  51.260  66.327  1.00  7.34              
ATOM   1230  CB  LYS A  79      94.651  51.763  66.488  1.00  7.34              
ATOM   1231  HB1 LYS A  79      94.390  50.746  66.194  1.00  7.34              
ATOM   1232  HB2 LYS A  79      94.665  52.336  65.559  1.00  7.34              
ATOM   1233  CG  LYS A  79      93.503  52.274  67.391  1.00  7.34              
ATOM   1234  HG1 LYS A  79      93.646  51.929  68.413  1.00  7.34              
ATOM   1235  HG2 LYS A  79      92.587  51.809  67.022  1.00  7.34              
ATOM   1236  CD  LYS A  79      93.258  53.796  67.380  1.00  7.34              
ATOM   1237  HD1 LYS A  79      92.186  53.976  67.479  1.00  7.34              
ATOM   1238  HD2 LYS A  79      93.568  54.198  66.414  1.00  7.34              
ATOM   1239  CE  LYS A  79      93.963  54.526  68.533  1.00  7.34              
ATOM   1240  HE1 LYS A  79      94.765  53.887  68.912  1.00  7.34              
ATOM   1241  HE2 LYS A  79      93.253  54.683  69.350  1.00  7.34              
ATOM   1242  NZ  LYS A  79      94.545  55.816  68.095  1.00  7.34              
ATOM   1243  HZ1 LYS A  79      95.050  56.253  68.866  1.00  7.34              
ATOM   1244  HZ2 LYS A  79      95.223  55.638  67.357  1.00  7.34              
ATOM   1245  HZ3 LYS A  79      93.845  56.462  67.764  1.00  7.34              
ATOM   1246  C   LYS A  79      96.662  53.109  67.336  1.00  7.34              
ATOM   1247  O   LYS A  79      96.258  54.080  66.691  1.00  7.34              
ATOM   1248  N   HIS A  80      97.494  53.262  68.364  1.00  7.13              
ATOM   1249  H   HIS A  80      97.886  52.441  68.800  1.00  7.13              
ATOM   1250  CA  HIS A  80      97.864  54.572  68.915  1.00  7.13              
ATOM   1251  HA  HIS A  80      97.324  55.347  68.375  1.00  7.13              
ATOM   1252  CB  HIS A  80      97.420  54.648  70.387  1.00  7.13              
ATOM   1253  HB1 HIS A  80      98.180  54.202  71.031  1.00  7.13              
ATOM   1254  HB2 HIS A  80      96.484  54.106  70.527  1.00  7.13              
ATOM   1255  CG  HIS A  80      97.187  56.080  70.770  1.00  7.13              
ATOM   1256  ND1 HIS A  80      96.210  56.889  70.177  1.00  7.13              
ATOM   1257  CE1 HIS A  80      96.584  58.152  70.451  1.00  7.13              
ATOM   1258  HE1 HIS A  80      96.117  59.046  70.056  1.00  7.13              
ATOM   1259  NE2 HIS A  80      97.722  58.164  71.157  1.00  7.13              
ATOM   1260  HE2 HIS A  80      98.338  58.983  71.186  1.00  7.13              
ATOM   1261  CD2 HIS A  80      98.111  56.868  71.386  1.00  7.13              
ATOM   1262  HD2 HIS A  80      99.063  56.545  71.788  1.00  7.13              
ATOM   1263  C   HIS A  80      99.340  54.924  68.701  1.00  7.13              
ATOM   1264  O   HIS A  80     100.151  54.054  68.398  1.00  7.13              
ATOM   1265  N   GLY A  81      99.661  56.212  68.830  1.00  6.93              
ATOM   1266  H   GLY A  81      98.952  56.858  69.150  1.00  6.93              
ATOM   1267  CA  GLY A  81     101.032  56.708  68.844  1.00  6.93              
ATOM   1268  HA1 GLY A  81     101.031  57.763  68.572  1.00  6.93              
ATOM   1269  HA2 GLY A  81     101.635  56.167  68.114  1.00  6.93              
ATOM   1270  C   GLY A  81     101.685  56.553  70.224  1.00  6.93              
ATOM   1271  O   GLY A  81     101.261  55.725  71.030  1.00  6.93              
ATOM   1272  N   ILE A  82     102.749  57.320  70.487  1.00  6.62              
ATOM   1273  H   ILE A  82     103.007  58.022  69.812  1.00  6.62              
ATOM   1274  CA  ILE A  82     103.668  57.030  71.604  1.00  6.62              
ATOM   1275  HA  ILE A  82     103.335  56.115  72.097  1.00  6.62              
ATOM   1276  CB  ILE A  82     105.095  56.736  71.084  1.00  6.62              
ATOM   1277  HB  ILE A  82     105.716  56.501  71.950  1.00  6.62              
ATOM   1278  CG2 ILE A  82     105.081  55.487  70.182  1.00  6.62              
ATOM   1279 1HG2 ILE A  82     106.100  55.155  69.985  1.00  6.62              
ATOM   1280 2HG2 ILE A  82     104.554  54.674  70.684  1.00  6.62              
ATOM   1281 3HG2 ILE A  82     104.584  55.700  69.236  1.00  6.62              
ATOM   1282  CG1 ILE A  82     105.721  57.957  70.368  1.00  6.62              
ATOM   1283 1HG1 ILE A  82     105.681  58.820  71.033  1.00  6.62              
ATOM   1284 2HG1 ILE A  82     105.148  58.194  69.471  1.00  6.62              
ATOM   1285  CD1 ILE A  82     107.189  57.757  69.970  1.00  6.62              
ATOM   1286  HD1 ILE A  82     107.584  58.693  69.573  1.00  6.62              
ATOM   1287  HD2 ILE A  82     107.775  57.468  70.843  1.00  6.62              
ATOM   1288  HD3 ILE A  82     107.275  56.990  69.200  1.00  6.62              
ATOM   1289  C   ILE A  82     103.704  58.062  72.728  1.00  6.62              
ATOM   1290  O   ILE A  82     104.160  57.759  73.827  1.00  6.62              
ATOM   1291  N   PHE A  83     103.256  59.283  72.452  1.00  6.33              
ATOM   1292  H   PHE A  83     102.787  59.420  71.568  1.00  6.33              
ATOM   1293  CA  PHE A  83     103.357  60.432  73.355  1.00  6.33              
ATOM   1294  HA  PHE A  83     102.878  60.179  74.300  1.00  6.33              
ATOM   1295  CB  PHE A  83     104.842  60.790  73.611  1.00  6.33              
ATOM   1296  HB1 PHE A  83     105.234  61.337  72.752  1.00  6.33              
ATOM   1297  HB2 PHE A  83     105.444  59.887  73.701  1.00  6.33              
ATOM   1298  CG  PHE A  83     105.072  61.593  74.879  1.00  6.33              
ATOM   1299  CD1 PHE A  83     104.991  60.951  76.130  1.00  6.33              
ATOM   1300  HD1 PHE A  83     104.767  59.894  76.176  1.00  6.33              
ATOM   1301  CE1 PHE A  83     105.191  61.681  77.314  1.00  6.33              
ATOM   1302  HE1 PHE A  83     105.124  61.186  78.272  1.00  6.33              
ATOM   1303  CZ  PHE A  83     105.472  63.058  77.252  1.00  6.33              
ATOM   1304  HZ  PHE A  83     105.618  63.623  78.162  1.00  6.33              
ATOM   1305  CE2 PHE A  83     105.555  63.703  76.005  1.00  6.33              
ATOM   1306  HE2 PHE A  83     105.757  64.763  75.957  1.00  6.33              
ATOM   1307  CD2 PHE A  83     105.361  62.970  74.820  1.00  6.33              
ATOM   1308  HD2 PHE A  83     105.409  63.471  73.864  1.00  6.33              
ATOM   1309  C   PHE A  83     102.627  61.650  72.744  1.00  6.33              
ATOM   1310  O   PHE A  83     102.888  62.800  73.081  1.00  6.33              
ATOM   1311  N   ASP A  84     101.770  61.406  71.751  1.00  6.42              
ATOM   1312  H   ASP A  84     101.558  60.431  71.560  1.00  6.42              
ATOM   1313  CA  ASP A  84     101.170  62.363  70.811  1.00  6.42              
ATOM   1314  HA  ASP A  84     101.982  62.999  70.456  1.00  6.42              
ATOM   1315  CB  ASP A  84     100.649  61.606  69.578  1.00  6.42              
ATOM   1316  HB1 ASP A  84     101.507  61.220  69.024  1.00  6.42              
ATOM   1317  HB2 ASP A  84     100.110  62.279  68.909  1.00  6.42              
ATOM   1318  CG  ASP A  84      99.770  60.432  69.980  1.00  6.42              
ATOM   1319  OD1 ASP A  84      98.526  60.541  69.948  1.00  6.42              
ATOM   1320  OD2 ASP A  84     100.363  59.406  70.385  1.00  6.42              
ATOM   1321  C   ASP A  84     100.139  63.360  71.406  1.00  6.42              
ATOM   1322  O   ASP A  84      99.196  63.793  70.734  1.00  6.42              
ATOM   1323  N   ILE A  85     100.329  63.774  72.666  1.00  6.40              
ATOM   1324  H   ILE A  85     101.153  63.420  73.139  1.00  6.40              
ATOM   1325  CA  ILE A  85      99.589  64.870  73.312  1.00  6.40              
ATOM   1326  HA  ILE A  85      98.597  64.869  72.882  1.00  6.40              
ATOM   1327  CB  ILE A  85      99.383  64.642  74.836  1.00  6.40              
ATOM   1328  HB  ILE A  85      99.222  65.613  75.307  1.00  6.40              
ATOM   1329  CG2 ILE A  85      98.079  63.845  75.031  1.00  6.40              
ATOM   1330 1HG2 ILE A  85      97.879  63.709  76.095  1.00  6.40              
ATOM   1331 2HG2 ILE A  85      97.239  64.387  74.600  1.00  6.40              
ATOM   1332 3HG2 ILE A  85      98.163  62.865  74.558  1.00  6.40              
ATOM   1333  CG1 ILE A  85     100.500  63.912  75.621  1.00  6.40              
ATOM   1334 1HG1 ILE A  85     100.683  62.928  75.187  1.00  6.40              
ATOM   1335 2HG1 ILE A  85     100.147  63.754  76.641  1.00  6.40              
ATOM   1336  CD1 ILE A  85     101.831  64.661  75.734  1.00  6.40              
ATOM   1337  HD1 ILE A  85     102.475  64.141  76.444  1.00  6.40              
ATOM   1338  HD2 ILE A  85     102.339  64.686  74.773  1.00  6.40              
ATOM   1339  HD3 ILE A  85     101.659  65.676  76.093  1.00  6.40              
ATOM   1340  C   ILE A  85     100.134  66.285  73.007  1.00  6.40              
ATOM   1341  O   ILE A  85      99.393  67.146  72.528  1.00  6.40              
ATOM   1342  N   ALA A  86     101.425  66.535  73.198  1.00  6.34              
ATOM   1343  H   ALA A  86     102.003  65.795  73.564  1.00  6.34              
ATOM   1344  CA  ALA A  86     102.045  67.840  72.969  1.00  6.34              
ATOM   1345  HA  ALA A  86     101.378  68.627  73.326  1.00  6.34              
ATOM   1346  CB  ALA A  86     103.344  67.850  73.793  1.00  6.34              
ATOM   1347  HB1 ALA A  86     103.131  67.582  74.829  1.00  6.34              
ATOM   1348  HB2 ALA A  86     104.049  67.122  73.388  1.00  6.34              
ATOM   1349  HB3 ALA A  86     103.801  68.840  73.774  1.00  6.34              
ATOM   1350  C   ALA A  86     102.358  68.082  71.483  1.00  6.34              
ATOM   1351  O   ALA A  86     102.223  67.218  70.617  1.00  6.34              
ATOM   1352  N   SER A  87     102.876  69.270  71.198  1.00  6.35              
ATOM   1353  H   SER A  87     102.934  69.947  71.944  1.00  6.35              
ATOM   1354  CA  SER A  87     103.537  69.621  69.944  1.00  6.35              
ATOM   1355  HA  SER A  87     104.043  68.754  69.517  1.00  6.35              
ATOM   1356  CB  SER A  87     102.519  70.162  68.929  1.00  6.35              
ATOM   1357  HB1 SER A  87     103.039  70.459  68.017  1.00  6.35              
ATOM   1358  HB2 SER A  87     102.011  71.034  69.345  1.00  6.35              
ATOM   1359  OG  SER A  87     101.559  69.173  68.616  1.00  6.35              
ATOM   1360  HG  SER A  87     101.756  68.368  69.123  1.00  6.35              
ATOM   1361  C   SER A  87     104.562  70.693  70.286  1.00  6.35              
ATOM   1362  O   SER A  87     104.182  71.810  70.630  1.00  6.35              
ATOM   1363  N   VAL A  88     105.852  70.352  70.275  1.00  6.28              
ATOM   1364  H   VAL A  88     106.106  69.412  70.009  1.00  6.28              
ATOM   1365  CA  VAL A  88     106.928  71.340  70.459  1.00  6.28              
ATOM   1366  HA  VAL A  88     106.742  71.898  71.379  1.00  6.28              
ATOM   1367  CB  VAL A  88     108.310  70.663  70.588  1.00  6.28              
ATOM   1368  HB  VAL A  88     108.525  70.099  69.680  1.00  6.28              
ATOM   1369  CG1 VAL A  88     109.422  71.697  70.806  1.00  6.28              
ATOM   1370 1HG1 VAL A  88     110.382  71.189  70.910  1.00  6.28              
ATOM   1371 2HG1 VAL A  88     109.489  72.371  69.951  1.00  6.28              
ATOM   1372 3HG1 VAL A  88     109.225  72.281  71.706  1.00  6.28              
ATOM   1373  CG2 VAL A  88     108.342  69.696  71.778  1.00  6.28              
ATOM   1374 1HG2 VAL A  88     109.337  69.259  71.871  1.00  6.28              
ATOM   1375 2HG2 VAL A  88     108.099  70.226  72.700  1.00  6.28              
ATOM   1376 3HG2 VAL A  88     107.631  68.884  71.633  1.00  6.28              
ATOM   1377  C   VAL A  88     106.881  72.297  69.295  1.00  6.28              
ATOM   1378  O   VAL A  88     107.260  71.927  68.184  1.00  6.28              
ATOM   1379  N   HIS A  89     106.353  73.493  69.544  1.00  6.33              
ATOM   1380  H   HIS A  89     105.980  73.688  70.461  1.00  6.33              
ATOM   1381  CA  HIS A  89     106.243  74.507  68.517  1.00  6.33              
ATOM   1382  HA  HIS A  89     106.890  74.160  67.711  1.00  6.33              
ATOM   1383  CB  HIS A  89     104.870  74.533  67.826  1.00  6.33              
ATOM   1384  HB1 HIS A  89     104.516  75.548  67.870  1.00  6.33              
ATOM   1385  HB2 HIS A  89     104.179  73.866  68.343  1.00  6.33              
ATOM   1386  CG  HIS A  89     104.911  74.154  66.374  1.00  6.33              
ATOM   1387  ND1 HIS A  89     104.675  75.033  65.314  1.00  6.33              
ATOM   1388  CE1 HIS A  89     104.861  74.321  64.196  1.00  6.33              
ATOM   1389  HE1 HIS A  89     104.761  74.720  63.196  1.00  6.33              
ATOM   1390  NE2 HIS A  89     105.199  73.056  64.496  1.00  6.33              
ATOM   1391  HE2 HIS A  89     105.410  72.330  63.827  1.00  6.33              
ATOM   1392  CD2 HIS A  89     105.231  72.932  65.867  1.00  6.33              
ATOM   1393  HD2 HIS A  89     105.486  72.050  66.437  1.00  6.33              
ATOM   1394  C   HIS A  89     106.979  75.800  68.828  1.00  6.33              
ATOM   1395  O   HIS A  89     107.938  75.862  69.594  1.00  6.33              
ATOM   1396  N   ILE A  90     106.643  76.787  68.025  1.00  6.89              
ATOM   1397  H   ILE A  90     105.747  76.726  67.567  1.00  6.89              
ATOM   1398  CA  ILE A  90     107.547  77.819  67.537  1.00  6.89              
ATOM   1399  HA  ILE A  90     108.495  77.752  68.068  1.00  6.89              
ATOM   1400  CB  ILE A  90     107.833  77.689  66.016  1.00  6.89              
ATOM   1401  HB  ILE A  90     106.954  78.019  65.461  1.00  6.89              
ATOM   1402  CG2 ILE A  90     109.043  78.572  65.628  1.00  6.89              
ATOM   1403 1HG2 ILE A  90     109.963  78.122  66.005  1.00  6.89              
ATOM   1404 2HG2 ILE A  90     109.111  78.657  64.544  1.00  6.89              
ATOM   1405 3HG2 ILE A  90     108.973  79.579  66.031  1.00  6.89              
ATOM   1406  CG1 ILE A  90     108.139  76.227  65.592  1.00  6.89              
ATOM   1407 1HG1 ILE A  90     107.296  75.596  65.860  1.00  6.89              
ATOM   1408 2HG1 ILE A  90     109.013  75.868  66.138  1.00  6.89              
ATOM   1409  CD1 ILE A  90     108.368  76.030  64.089  1.00  6.89              
ATOM   1410  HD1 ILE A  90     108.431  74.963  63.873  1.00  6.89              
ATOM   1411  HD2 ILE A  90     107.536  76.456  63.528  1.00  6.89              
ATOM   1412  HD3 ILE A  90     109.301  76.498  63.777  1.00  6.89              
ATOM   1413  C   ILE A  90     106.851  79.107  67.980  1.00  6.89              
ATOM   1414  O   ILE A  90     106.167  79.135  69.002  1.00  6.89              
ATOM   1415  N   VAL A  91     106.849  80.169  67.204  1.00  8.33              
ATOM   1416  H   VAL A  91     107.387  80.152  66.354  1.00  8.33              
ATOM   1417  CA  VAL A  91     105.624  80.968  67.249  1.00  8.33              
ATOM   1418  HA  VAL A  91     105.530  81.412  68.243  1.00  8.33              
ATOM   1419  CB  VAL A  91     105.740  82.122  66.217  1.00  8.33              
ATOM   1420  HB  VAL A  91     104.921  82.812  66.414  1.00  8.33              
ATOM   1421  CG1 VAL A  91     107.063  82.882  66.382  1.00  8.33              
ATOM   1422 1HG1 VAL A  91     107.892  82.336  65.933  1.00  8.33              
ATOM   1423 2HG1 VAL A  91     106.995  83.857  65.899  1.00  8.33              
ATOM   1424 3HG1 VAL A  91     107.314  83.026  67.429  1.00  8.33              
ATOM   1425  CG2 VAL A  91     105.692  81.691  64.750  1.00  8.33              
ATOM   1426 1HG2 VAL A  91     104.718  81.286  64.486  1.00  8.33              
ATOM   1427 2HG2 VAL A  91     105.878  82.546  64.101  1.00  8.33              
ATOM   1428 3HG2 VAL A  91     106.440  80.929  64.540  1.00  8.33              
ATOM   1429  C   VAL A  91     104.387  79.978  67.016  1.00  8.33              
ATOM   1430  O   VAL A  91     104.444  79.266  66.027  1.00  8.33              
ATOM   1431  N   CYS A  92     103.292  79.923  67.808  1.00 10.43              
ATOM   1432  H   CYS A  92     103.234  80.359  68.717  1.00 10.43              
ATOM   1433  CA  CYS A  92     102.045  80.245  67.054  1.00 10.43              
ATOM   1434  HA  CYS A  92     102.158  79.781  66.080  1.00 10.43              
ATOM   1435  CB  CYS A  92     100.666  79.727  67.502  1.00 10.43              
ATOM   1436  HB1 CYS A  92     100.165  80.502  68.077  1.00 10.43              
ATOM   1437  HB2 CYS A  92     100.782  78.835  68.102  1.00 10.43              
ATOM   1438  SG  CYS A  92      99.665  79.329  66.040  1.00 10.43              
ATOM   1439  HG  CYS A  92     100.377  78.273  65.623  1.00 10.43              
ATOM   1440  C   CYS A  92     102.270  81.696  66.847  1.00 10.43              
ATOM   1441  O   CYS A  92     102.347  82.398  67.824  1.00 10.43              
ATOM   1442  N   PHE A  93     102.427  82.207  65.643  1.00 13.16              
ATOM   1443  H   PHE A  93     102.516  81.574  64.870  1.00 13.16              
ATOM   1444  CA  PHE A  93     101.802  83.496  65.412  1.00 13.16              
ATOM   1445  HA  PHE A  93     102.050  84.168  66.192  1.00 13.16              
ATOM   1446  CB  PHE A  93     102.346  84.063  64.056  1.00 13.16              
ATOM   1447  HB1 PHE A  93     103.240  84.620  64.338  1.00 13.16              
ATOM   1448  HB2 PHE A  93     101.628  84.797  63.699  1.00 13.16              
ATOM   1449  CG  PHE A  93     102.723  83.106  62.938  1.00 13.16              
ATOM   1450  CD1 PHE A  93     101.904  82.024  62.550  1.00 13.16              
ATOM   1451  HD1 PHE A  93     100.956  81.849  63.032  1.00 13.16              
ATOM   1452  CE1 PHE A  93     102.305  81.155  61.516  1.00 13.16              
ATOM   1453  HE1 PHE A  93     101.661  80.332  61.235  1.00 13.16              
ATOM   1454  CZ  PHE A  93     103.524  81.367  60.850  1.00 13.16              
ATOM   1455  HZ  PHE A  93     103.814  80.689  60.057  1.00 13.16              
ATOM   1456  CE2 PHE A  93     104.335  82.455  61.211  1.00 13.16              
ATOM   1457  HE2 PHE A  93     105.265  82.607  60.681  1.00 13.16              
ATOM   1458  CD2 PHE A  93     103.931  83.318  62.246  1.00 13.16              
ATOM   1459  HD2 PHE A  93     104.580  84.146  62.494  1.00 13.16              
ATOM   1460  C   PHE A  93     100.309  83.163  65.419  1.00 13.16              
ATOM   1461  O   PHE A  93      99.594  83.263  64.417  1.00 13.16              
ATOM   1462  N   PHE A  94      99.773  82.838  66.607  1.00 15.76              
ATOM   1463  H   PHE A  94     100.397  82.676  67.392  1.00 15.76              
ATOM   1464  CA  PHE A  94      98.544  83.428  67.062  1.00 15.76              
ATOM   1465  HA  PHE A  94      97.818  83.329  66.266  1.00 15.76              
ATOM   1466  CB  PHE A  94      98.011  82.613  68.268  1.00 15.76              
ATOM   1467  HB1 PHE A  94      97.792  83.275  69.101  1.00 15.76              
ATOM   1468  HB2 PHE A  94      98.794  81.942  68.599  1.00 15.76              
ATOM   1469  CG  PHE A  94      96.838  81.691  67.960  1.00 15.76              
ATOM   1470  CD1 PHE A  94      96.628  81.146  66.673  1.00 15.76              
ATOM   1471  HD1 PHE A  94      97.335  81.324  65.874  1.00 15.76              
ATOM   1472  CE1 PHE A  94      95.521  80.315  66.424  1.00 15.76              
ATOM   1473  HE1 PHE A  94      95.385  79.887  65.439  1.00 15.76              
ATOM   1474  CZ  PHE A  94      94.633  79.994  67.464  1.00 15.76              
ATOM   1475  HZ  PHE A  94      93.799  79.332  67.269  1.00 15.76              
ATOM   1476  CE2 PHE A  94      94.873  80.480  68.759  1.00 15.76              
ATOM   1477  HE2 PHE A  94      94.210  80.190  69.563  1.00 15.76              
ATOM   1478  CD2 PHE A  94      95.985  81.305  69.003  1.00 15.76              
ATOM   1479  HD2 PHE A  94      96.189  81.650  70.003  1.00 15.76              
ATOM   1480  C   PHE A  94      98.858  84.899  67.088  1.00 15.76              
ATOM   1481  O   PHE A  94      98.990  85.488  68.106  1.00 15.76              
ATOM   1482  N   VAL A  95      99.069  85.523  65.951  1.00 17.83              
ATOM   1483  H   VAL A  95      98.994  84.981  65.097  1.00 17.83              
ATOM   1484  CA  VAL A  95      99.009  86.955  65.839  1.00 17.83              
ATOM   1485  HA  VAL A  95      99.305  87.432  66.762  1.00 17.83              
ATOM   1486  CB  VAL A  95      99.935  87.450  64.698  1.00 17.83              
ATOM   1487  HB  VAL A  95     100.961  87.219  64.987  1.00 17.83              
ATOM   1488  CG1 VAL A  95      99.675  86.795  63.327  1.00 17.83              
ATOM   1489 1HG1 VAL A  95     100.463  87.079  62.629  1.00 17.83              
ATOM   1490 2HG1 VAL A  95      99.659  85.711  63.403  1.00 17.83              
ATOM   1491 3HG1 VAL A  95      98.715  87.117  62.922  1.00 17.83              
ATOM   1492  CG2 VAL A  95      99.855  88.967  64.436  1.00 17.83              
ATOM   1493 1HG2 VAL A  95      98.940  89.214  63.896  1.00 17.83              
ATOM   1494 2HG2 VAL A  95      99.861  89.523  65.367  1.00 17.83              
ATOM   1495 3HG2 VAL A  95     100.704  89.276  63.825  1.00 17.83              
ATOM   1496  C   VAL A  95      97.570  87.267  65.449  1.00 17.83              
ATOM   1497  O   VAL A  95      96.863  86.444  64.856  1.00 17.83              
ATOM   1498  N   ALA A  96      97.144  88.434  65.892  1.00 20.98              
ATOM   1499  H   ALA A  96      97.823  88.915  66.473  1.00 20.98              
ATOM   1500  CA  ALA A  96      95.811  88.958  66.003  1.00 20.98              
ATOM   1501  HA  ALA A  96      95.815  89.758  65.262  1.00 20.98              
ATOM   1502  CB  ALA A  96      94.654  88.071  65.486  1.00 20.98              
ATOM   1503  HB1 ALA A  96      93.717  88.629  65.509  1.00 20.98              
ATOM   1504  HB2 ALA A  96      94.838  87.794  64.447  1.00 20.98              
ATOM   1505  HB3 ALA A  96      94.564  87.184  66.095  1.00 20.98              
ATOM   1506  C   ALA A  96      95.530  89.733  67.254  1.00 20.98              
ATOM   1507  O   ALA A  96      96.298  90.611  67.590  1.00 20.98              
ATOM   1508  N   VAL A  97      94.427  89.470  67.934  1.00 22.98              
ATOM   1509  H   VAL A  97      93.774  88.777  67.608  1.00 22.98              
ATOM   1510  CA  VAL A  97      94.211  90.113  69.219  1.00 22.98              
ATOM   1511  HA  VAL A  97      94.483  91.156  69.085  1.00 22.98              
ATOM   1512  CB  VAL A  97      92.700  90.185  69.541  1.00 22.98              
ATOM   1513  HB  VAL A  97      92.595  90.587  70.540  1.00 22.98              
ATOM   1514  CG1 VAL A  97      91.991  91.151  68.577  1.00 22.98              
ATOM   1515 1HG1 VAL A  97      92.445  92.137  68.632  1.00 22.98              
ATOM   1516 2HG1 VAL A  97      92.045  90.795  67.549  1.00 22.98              
ATOM   1517 3HG1 VAL A  97      90.944  91.256  68.865  1.00 22.98              
ATOM   1518  CG2 VAL A  97      91.914  88.871  69.383  1.00 22.98              
ATOM   1519 1HG2 VAL A  97      90.881  89.033  69.693  1.00 22.98              
ATOM   1520 2HG2 VAL A  97      91.916  88.528  68.350  1.00 22.98              
ATOM   1521 3HG2 VAL A  97      92.311  88.092  70.014  1.00 22.98              
ATOM   1522  C   VAL A  97      95.167  89.652  70.269  1.00 22.98              
ATOM   1523  O   VAL A  97      95.589  90.357  71.139  1.00 22.98              
ATOM   1524  N   LYS A  98      95.683  88.466  70.123  1.00 25.86              
ATOM   1525  H   LYS A  98      95.119  87.821  69.590  1.00 25.86              
ATOM   1526  CA  LYS A  98      97.069  88.090  70.284  1.00 25.86              
ATOM   1527  HA  LYS A  98      97.353  88.117  71.290  1.00 25.86              
ATOM   1528  CB  LYS A  98      97.054  86.652  69.814  1.00 25.86              
ATOM   1529  HB1 LYS A  98      96.674  86.088  70.621  1.00 25.86              
ATOM   1530  HB2 LYS A  98      98.081  86.347  69.859  1.00 25.86              
ATOM   1531  CG  LYS A  98      96.297  86.424  68.441  1.00 25.86              
ATOM   1532  HG1 LYS A  98      96.967  86.844  67.732  1.00 25.86              
ATOM   1533  HG2 LYS A  98      95.408  87.027  68.337  1.00 25.86              
ATOM   1534  CD  LYS A  98      95.864  85.071  67.860  1.00 25.86              
ATOM   1535  HD1 LYS A  98      96.069  84.292  68.568  1.00 25.86              
ATOM   1536  HD2 LYS A  98      96.444  84.912  66.965  1.00 25.86              
ATOM   1537  CE  LYS A  98      94.423  84.953  67.349  1.00 25.86              
ATOM   1538  HE1 LYS A  98      94.210  85.816  66.716  1.00 25.86              
ATOM   1539  HE2 LYS A  98      93.731  84.976  68.195  1.00 25.86              
ATOM   1540  NZ  LYS A  98      94.257  83.707  66.559  1.00 25.86              
ATOM   1541  HZ1 LYS A  98      93.314  83.631  66.203  1.00 25.86              
ATOM   1542  HZ2 LYS A  98      94.897  83.713  65.774  1.00 25.86              
ATOM   1543  HZ3 LYS A  98      94.464  82.890  67.126  1.00 25.86              
ATOM   1544  C   LYS A  98      97.888  89.053  69.421  1.00 25.86              
ATOM   1545  O   LYS A  98      98.426  88.699  68.394  1.00 25.86              
ATOM   1546  N   LYS A  99      98.022  90.288  69.868  1.00 27.52              
ATOM   1547  H   LYS A  99      97.419  90.479  70.657  1.00 27.52              
ATOM   1548  CA  LYS A  99      98.905  91.386  69.496  1.00 27.52              
ATOM   1549  HA  LYS A  99      99.897  91.294  69.885  1.00 27.52              
ATOM   1550  CB  LYS A  99      98.988  91.791  67.969  1.00 27.52              
ATOM   1551  HB1 LYS A  99      98.579  90.973  67.380  1.00 27.52              
ATOM   1552  HB2 LYS A  99     100.054  91.773  67.759  1.00 27.52              
ATOM   1553  CG  LYS A  99      98.514  93.187  67.501  1.00 27.52              
ATOM   1554  HG1 LYS A  99      98.836  93.290  66.466  1.00 27.52              
ATOM   1555  HG2 LYS A  99      99.081  93.943  68.043  1.00 27.52              
ATOM   1556  CD  LYS A  99      97.011  93.525  67.550  1.00 27.52              
ATOM   1557  HD1 LYS A  99      96.486  92.845  68.210  1.00 27.52              
ATOM   1558  HD2 LYS A  99      96.568  93.427  66.558  1.00 27.52              
ATOM   1559  CE  LYS A  99      96.719  94.933  68.103  1.00 27.52              
ATOM   1560  HE1 LYS A  99      97.121  95.691  67.424  1.00 27.52              
ATOM   1561  HE2 LYS A  99      97.237  95.020  69.062  1.00 27.52              
ATOM   1562  NZ  LYS A  99      95.265  95.125  68.330  1.00 27.52              
ATOM   1563  HZ1 LYS A  99      94.857  94.263  68.697  1.00 27.52              
ATOM   1564  HZ2 LYS A  99      95.097  95.727  69.137  1.00 27.52              
ATOM   1565  HZ3 LYS A  99      94.760  95.418  67.512  1.00 27.52              
ATOM   1566  C   LYS A  99      98.474  92.605  70.289  1.00 27.52              
ATOM   1567  O   LYS A  99      99.269  93.459  70.586  1.00 27.52              
ATOM   1568  N   ASP A 100      97.175  92.583  70.617  1.00 29.82              
ATOM   1569  H   ASP A 100      96.553  91.904  70.185  1.00 29.82              
ATOM   1570  CA  ASP A 100      96.642  92.881  71.949  1.00 29.82              
ATOM   1571  HA  ASP A 100      96.725  93.950  71.740  1.00 29.82              
ATOM   1572  CB  ASP A 100      95.126  93.018  72.174  1.00 29.82              
ATOM   1573  HB1 ASP A 100      94.951  93.579  73.087  1.00 29.82              
ATOM   1574  HB2 ASP A 100      94.582  92.091  72.307  1.00 29.82              
ATOM   1575  CG  ASP A 100      94.539  93.840  71.016  1.00 29.82              
ATOM   1576  OD1 ASP A 100      94.751  95.072  70.990  1.00 29.82              
ATOM   1577  OD2 ASP A 100      94.151  93.257  69.986  1.00 29.82              
ATOM   1578  C   ASP A 100      97.614  92.846  73.037  1.00 29.82              
ATOM   1579  O   ASP A 100      97.944  91.793  73.593  1.00 29.82              
ATOM   1580  N   THR A 101      98.285  93.990  73.170  1.00 31.58              
ATOM   1581  H   THR A 101      97.902  94.739  72.618  1.00 31.58              
ATOM   1582  CA  THR A 101      99.507  94.106  73.877  1.00 31.58              
ATOM   1583  HA  THR A 101      99.925  93.236  73.559  1.00 31.58              
ATOM   1584  CB  THR A 101     100.171  95.423  73.439  1.00 31.58              
ATOM   1585  HB  THR A 101      99.403  96.183  73.297  1.00 31.58              
ATOM   1586  CG2 THR A 101     101.203  96.072  74.374  1.00 31.58              
ATOM   1587 1HG2 THR A 101     101.729  96.865  73.841  1.00 31.58              
ATOM   1588 2HG2 THR A 101     100.678  96.509  75.223  1.00 31.58              
ATOM   1589 3HG2 THR A 101     101.907  95.331  74.742  1.00 31.58              
ATOM   1590  OG1 THR A 101     100.778  95.216  72.179  1.00 31.58              
ATOM   1591  HG1 THR A 101     100.096  94.866  71.592  1.00 31.58              
ATOM   1592  C   THR A 101      99.157  94.105  75.402  1.00 31.58              
ATOM   1593  O   THR A 101     100.001  94.082  76.252  1.00 31.58              
ATOM   1594  N   GLU A 102      97.830  94.071  75.698  1.00 31.28              
ATOM   1595  H   GLU A 102      97.220  94.446  74.989  1.00 31.28              
ATOM   1596  CA  GLU A 102      97.174  93.057  76.533  1.00 31.28              
ATOM   1597  HA  GLU A 102      97.038  93.604  77.460  1.00 31.28              
ATOM   1598  CB  GLU A 102      95.750  92.754  76.039  1.00 31.28              
ATOM   1599  HB1 GLU A 102      95.280  92.128  76.792  1.00 31.28              
ATOM   1600  HB2 GLU A 102      95.792  92.188  75.111  1.00 31.28              
ATOM   1601  CG  GLU A 102      94.813  93.953  75.827  1.00 31.28              
ATOM   1602  HG1 GLU A 102      93.841  93.593  75.482  1.00 31.28              
ATOM   1603  HG2 GLU A 102      95.227  94.609  75.057  1.00 31.28              
ATOM   1604  CD  GLU A 102      94.617  94.753  77.118  1.00 31.28              
ATOM   1605  OE1 GLU A 102      93.921  94.286  78.049  1.00 31.28              
ATOM   1606  OE2 GLU A 102      95.289  95.799  77.240  1.00 31.28              
ATOM   1607  C   GLU A 102      97.956  91.824  76.888  1.00 31.28              
ATOM   1608  O   GLU A 102      97.798  90.747  76.348  1.00 31.28              
ATOM   1609  N   ASN A 103      98.850  92.012  77.821  1.00 29.08              
ATOM   1610  H   ASN A 103      98.838  92.945  78.204  1.00 29.08              
ATOM   1611  CA  ASN A 103     100.155  91.427  77.847  1.00 29.08              
ATOM   1612  HA  ASN A 103     100.615  91.641  76.927  1.00 29.08              
ATOM   1613  CB  ASN A 103     100.935  92.442  78.670  1.00 29.08              
ATOM   1614  HB1 ASN A 103     100.917  92.120  79.686  1.00 29.08              
ATOM   1615  HB2 ASN A 103     100.462  93.424  78.661  1.00 29.08              
ATOM   1616  CG  ASN A 103     102.363  92.662  78.196  1.00 29.08              
ATOM   1617  OD1 ASN A 103     103.132  91.740  77.975  1.00 29.08              
ATOM   1618  ND2 ASN A 103     102.766  93.902  78.029  1.00 29.08              
ATOM   1619 1HD2 ASN A 103     102.045  94.589  77.892  1.00 29.08              
ATOM   1620 2HD2 ASN A 103     103.659  93.993  77.586  1.00 29.08              
ATOM   1621  C   ASN A 103     100.305  89.969  78.319  1.00 29.08              
ATOM   1622  O   ASN A 103     101.390  89.615  78.694  1.00 29.08              
ATOM   1623  N   LYS A 104      99.311  89.081  78.216  1.00 27.95              
ATOM   1624  H   LYS A 104      98.497  89.407  77.707  1.00 27.95              
ATOM   1625  CA  LYS A 104      99.200  87.763  78.876  1.00 27.95              
ATOM   1626  HA  LYS A 104      99.035  88.093  79.903  1.00 27.95              
ATOM   1627  CB  LYS A 104      97.884  87.065  78.555  1.00 27.95              
ATOM   1628  HB1 LYS A 104      97.153  87.793  78.247  1.00 27.95              
ATOM   1629  HB2 LYS A 104      97.596  86.624  79.485  1.00 27.95              
ATOM   1630  CG  LYS A 104      97.811  85.838  77.665  1.00 27.95              
ATOM   1631  HG1 LYS A 104      98.363  85.066  78.153  1.00 27.95              
ATOM   1632  HG2 LYS A 104      98.214  86.048  76.696  1.00 27.95              
ATOM   1633  CD  LYS A 104      96.403  85.268  77.607  1.00 27.95              
ATOM   1634  HD1 LYS A 104      95.986  85.485  76.643  1.00 27.95              
ATOM   1635  HD2 LYS A 104      95.788  85.780  78.327  1.00 27.95              
ATOM   1636  CE  LYS A 104      96.348  83.775  77.874  1.00 27.95              
ATOM   1637  HE1 LYS A 104      97.109  83.484  78.600  1.00 27.95              
ATOM   1638  HE2 LYS A 104      96.566  83.235  76.953  1.00 27.95              
ATOM   1639  NZ  LYS A 104      95.008  83.417  78.357  1.00 27.95              
ATOM   1640  HZ1 LYS A 104      94.815  82.448  78.139  1.00 27.95              
ATOM   1641  HZ2 LYS A 104      94.933  83.530  79.358  1.00 27.95              
ATOM   1642  HZ3 LYS A 104      94.304  83.970  77.897  1.00 27.95              
ATOM   1643  C   LYS A 104     100.336  86.749  79.209  1.00 27.95              
ATOM   1644  O   LYS A 104     100.056  85.612  79.534  1.00 27.95              
ATOM   1645  N   VAL A 105     101.617  87.087  79.199  1.00 25.25              
ATOM   1646  H   VAL A 105     101.749  88.060  79.425  1.00 25.25              
ATOM   1647  CA  VAL A 105     102.624  86.606  78.257  1.00 25.25              
ATOM   1648  HA  VAL A 105     103.315  87.382  78.167  1.00 25.25              
ATOM   1649  CB  VAL A 105     103.405  85.332  78.643  1.00 25.25              
ATOM   1650  HB  VAL A 105     103.671  85.398  79.674  1.00 25.25              
ATOM   1651  CG1 VAL A 105     102.775  83.931  78.651  1.00 25.25              
ATOM   1652 1HG1 VAL A 105     103.519  83.239  79.046  1.00 25.25              
ATOM   1653 2HG1 VAL A 105     101.938  83.945  79.338  1.00 25.25              
ATOM   1654 3HG1 VAL A 105     102.501  83.643  77.640  1.00 25.25              
ATOM   1655  CG2 VAL A 105     104.701  85.306  77.875  1.00 25.25              
ATOM   1656 1HG2 VAL A 105     105.384  84.543  78.250  1.00 25.25              
ATOM   1657 2HG2 VAL A 105     104.506  85.112  76.855  1.00 25.25              
ATOM   1658 3HG2 VAL A 105     105.244  86.239  77.911  1.00 25.25              
ATOM   1659  C   VAL A 105     101.985  86.629  76.943  1.00 25.25              
ATOM   1660  O   VAL A 105     102.055  85.653  76.219  1.00 25.25              
ATOM   1661  N   GLN A 106     101.454  87.821  76.676  1.00 23.95              
ATOM   1662  H   GLN A 106     101.550  88.459  77.450  1.00 23.95              
ATOM   1663  CA  GLN A 106     100.987  88.362  75.429  1.00 23.95              
ATOM   1664  HA  GLN A 106     100.045  87.965  75.288  1.00 23.95              
ATOM   1665  CB  GLN A 106     100.969  89.892  75.516  1.00 23.95              
ATOM   1666  HB1 GLN A 106     101.719  90.165  76.242  1.00 23.95              
ATOM   1667  HB2 GLN A 106      99.975  89.893  75.934  1.00 23.95              
ATOM   1668  CG  GLN A 106     100.728  91.218  74.692  1.00 23.95              
ATOM   1669  HG1 GLN A 106      99.945  91.730  75.219  1.00 23.95              
ATOM   1670  HG2 GLN A 106     100.174  91.078  73.791  1.00 23.95              
ATOM   1671  CD  GLN A 106     101.837  92.334  74.612  1.00 23.95              
ATOM   1672  OE1 GLN A 106     102.542  92.640  75.521  1.00 23.95              
ATOM   1673  NE2 GLN A 106     102.131  93.048  73.550  1.00 23.95              
ATOM   1674 1HE2 GLN A 106     101.569  92.954  72.715  1.00 23.95              
ATOM   1675 2HE2 GLN A 106     102.674  93.885  73.723  1.00 23.95              
ATOM   1676  C   GLN A 106     101.966  87.667  74.511  1.00 23.95              
ATOM   1677  O   GLN A 106     101.509  87.055  73.642  1.00 23.95              
ATOM   1678  N   GLY A 107     103.287  87.551  74.646  1.00 21.25              
ATOM   1679  H   GLY A 107     103.739  87.952  75.455  1.00 21.25              
ATOM   1680  CA  GLY A 107     104.062  87.026  73.527  1.00 21.25              
ATOM   1681  HA1 GLY A 107     105.064  87.431  73.582  1.00 21.25              
ATOM   1682  HA2 GLY A 107     103.620  87.386  72.614  1.00 21.25              
ATOM   1683  C   GLY A 107     104.209  85.586  73.441  1.00 21.25              
ATOM   1684  O   GLY A 107     103.953  85.087  72.357  1.00 21.25              
ATOM   1685  N   TYR A 108     104.421  84.919  74.537  1.00 18.03              
ATOM   1686  H   TYR A 108     104.516  85.391  75.430  1.00 18.03              
ATOM   1687  CA  TYR A 108     104.057  83.528  74.615  1.00 18.03              
ATOM   1688  HA  TYR A 108     104.483  83.114  73.746  1.00 18.03              
ATOM   1689  CB  TYR A 108     104.768  82.732  75.740  1.00 18.03              
ATOM   1690  HB1 TYR A 108     104.518  81.694  75.532  1.00 18.03              
ATOM   1691  HB2 TYR A 108     104.311  82.942  76.692  1.00 18.03              
ATOM   1692  CG  TYR A 108     106.291  82.738  75.925  1.00 18.03              
ATOM   1693  CD1 TYR A 108     107.063  83.924  75.919  1.00 18.03              
ATOM   1694  HD1 TYR A 108     106.600  84.880  75.788  1.00 18.03              
ATOM   1695  CE1 TYR A 108     108.457  83.874  76.128  1.00 18.03              
ATOM   1696  HE1 TYR A 108     109.040  84.781  76.139  1.00 18.03              
ATOM   1697  CZ  TYR A 108     109.097  82.639  76.360  1.00 18.03              
ATOM   1698  OH  TYR A 108     110.443  82.585  76.543  1.00 18.03              
ATOM   1699  HH  TYR A 108     110.726  81.695  76.750  1.00 18.03              
ATOM   1700  CE2 TYR A 108     108.336  81.460  76.405  1.00 18.03              
ATOM   1701  HE2 TYR A 108     108.819  80.515  76.593  1.00 18.03              
ATOM   1702  CD2 TYR A 108     106.949  81.521  76.195  1.00 18.03              
ATOM   1703  HD2 TYR A 108     106.384  80.603  76.200  1.00 18.03              
ATOM   1704  C   TYR A 108     102.521  83.269  74.605  1.00 18.03              
ATOM   1705  O   TYR A 108     102.063  82.215  75.045  1.00 18.03              
ATOM   1706  N   TYR A 109     101.759  84.211  74.095  1.00 15.91              
ATOM   1707  H   TYR A 109     102.160  85.126  74.054  1.00 15.91              
ATOM   1708  CA  TYR A 109     100.341  84.196  73.770  1.00 15.91              
ATOM   1709  HA  TYR A 109     100.121  83.145  73.651  1.00 15.91              
ATOM   1710  CB  TYR A 109      99.461  84.594  74.946  1.00 15.91              
ATOM   1711  HB1 TYR A 109      98.453  84.788  74.590  1.00 15.91              
ATOM   1712  HB2 TYR A 109      99.802  85.514  75.398  1.00 15.91              
ATOM   1713  CG  TYR A 109      99.330  83.491  76.007  1.00 15.91              
ATOM   1714  CD1 TYR A 109      98.547  82.359  75.771  1.00 15.91              
ATOM   1715  HD1 TYR A 109      98.154  82.230  74.795  1.00 15.91              
ATOM   1716  CE1 TYR A 109      98.345  81.384  76.766  1.00 15.91              
ATOM   1717  HE1 TYR A 109      97.789  80.486  76.585  1.00 15.91              
ATOM   1718  CZ  TYR A 109      98.938  81.519  78.020  1.00 15.91              
ATOM   1719  OH  TYR A 109      98.789  80.556  78.960  1.00 15.91              
ATOM   1720  HH  TYR A 109      99.495  80.658  79.609  1.00 15.91              
ATOM   1721  CE2 TYR A 109      99.718  82.659  78.266  1.00 15.91              
ATOM   1722  HE2 TYR A 109     100.141  82.833  79.236  1.00 15.91              
ATOM   1723  CD2 TYR A 109      99.938  83.599  77.250  1.00 15.91              
ATOM   1724  HD2 TYR A 109     100.510  84.484  77.455  1.00 15.91              
ATOM   1725  C   TYR A 109     100.007  84.759  72.374  1.00 15.91              
ATOM   1726  O   TYR A 109      98.911  84.459  71.876  1.00 15.91              
ATOM   1727  N   ILE A 110     100.972  85.328  71.642  1.00 14.18              
ATOM   1728  H   ILE A 110     101.836  85.540  72.102  1.00 14.18              
ATOM   1729  CA  ILE A 110     100.925  85.336  70.196  1.00 14.18              
ATOM   1730  HA  ILE A 110      99.877  85.423  69.958  1.00 14.18              
ATOM   1731  CB  ILE A 110     101.808  86.203  69.248  1.00 14.18              
ATOM   1732  HB  ILE A 110     101.182  86.994  68.945  1.00 14.18              
ATOM   1733  CG2 ILE A 110     103.011  86.708  69.991  1.00 14.18              
ATOM   1734 1HG2 ILE A 110     103.150  87.649  69.540  1.00 14.18              
ATOM   1735 2HG2 ILE A 110     102.824  86.832  71.040  1.00 14.18              
ATOM   1736 3HG2 ILE A 110     103.875  86.078  69.873  1.00 14.18              
ATOM   1737  CG1 ILE A 110     102.254  85.743  67.834  1.00 14.18              
ATOM   1738 1HG1 ILE A 110     101.349  85.712  67.246  1.00 14.18              
ATOM   1739 2HG1 ILE A 110     102.674  84.759  67.896  1.00 14.18              
ATOM   1740  CD1 ILE A 110     103.296  86.496  66.986  1.00 14.18              
ATOM   1741  HD1 ILE A 110     103.278  86.103  65.973  1.00 14.18              
ATOM   1742  HD2 ILE A 110     103.094  87.549  66.928  1.00 14.18              
ATOM   1743  HD3 ILE A 110     104.292  86.318  67.377  1.00 14.18              
ATOM   1744  C   ILE A 110     101.375  83.966  69.864  1.00 14.18              
ATOM   1745  O   ILE A 110     100.602  83.093  69.544  1.00 14.18              
ATOM   1746  N   CYS A 111     102.695  83.858  70.111  1.00 12.99              
ATOM   1747  H   CYS A 111     103.119  84.739  70.341  1.00 12.99              
ATOM   1748  CA  CYS A 111     103.545  82.769  70.436  1.00 12.99              
ATOM   1749  HA  CYS A 111     103.389  81.988  69.725  1.00 12.99              
ATOM   1750  CB  CYS A 111     105.005  83.136  70.383  1.00 12.99              
ATOM   1751  HB1 CYS A 111     105.499  82.208  70.156  1.00 12.99              
ATOM   1752  HB2 CYS A 111     105.362  83.521  71.331  1.00 12.99              
ATOM   1753  SG  CYS A 111     105.493  84.265  69.044  1.00 12.99              
ATOM   1754  HG  CYS A 111     106.787  83.926  69.037  1.00 12.99              
ATOM   1755  C   CYS A 111     103.026  82.168  71.737  1.00 12.99              
ATOM   1756  O   CYS A 111     103.780  81.511  72.463  1.00 12.99              
ATOM   1757  N   ILE A 112     101.684  82.133  71.948  1.00 13.28              
ATOM   1758  H   ILE A 112     101.218  82.637  71.237  1.00 13.28              
ATOM   1759  CA  ILE A 112     101.060  80.898  72.392  1.00 13.28              
ATOM   1760  HA  ILE A 112     101.572  80.556  73.277  1.00 13.28              
ATOM   1761  CB  ILE A 112      99.544  80.959  72.586  1.00 13.28              
ATOM   1762  HB  ILE A 112      99.378  81.828  73.179  1.00 13.28              
ATOM   1763  CG2 ILE A 112      98.618  81.123  71.379  1.00 13.28              
ATOM   1764 1HG2 ILE A 112      98.850  82.069  70.901  1.00 13.28              
ATOM   1765 2HG2 ILE A 112      98.753  80.315  70.667  1.00 13.28              
ATOM   1766 3HG2 ILE A 112      97.586  81.163  71.718  1.00 13.28              
ATOM   1767  CG1 ILE A 112      99.076  79.780  73.436  1.00 13.28              
ATOM   1768 1HG1 ILE A 112      99.168  78.876  72.861  1.00 13.28              
ATOM   1769 2HG1 ILE A 112      98.028  79.938  73.667  1.00 13.28              
ATOM   1770  CD1 ILE A 112      99.851  79.602  74.732  1.00 13.28              
ATOM   1771  HD1 ILE A 112      99.181  79.213  75.483  1.00 13.28              
ATOM   1772  HD2 ILE A 112     100.700  78.936  74.582  1.00 13.28              
ATOM   1773  HD3 ILE A 112     100.226  80.548  75.103  1.00 13.28              
ATOM   1774  C   ILE A 112     101.656  80.072  71.187  1.00 13.28              
ATOM   1775  O   ILE A 112     101.183  80.343  70.093  1.00 13.28              
ATOM   1776  N   VAL A 113     102.747  79.231  71.210  1.00 14.74              
ATOM   1777  H   VAL A 113     103.268  79.169  72.080  1.00 14.74              
ATOM   1778  CA  VAL A 113     102.348  78.044  70.582  1.00 14.74              
ATOM   1779  HA  VAL A 113     101.821  78.392  69.696  1.00 14.74              
ATOM   1780  CB  VAL A 113     103.117  76.917  69.792  1.00 14.74              
ATOM   1781  HB  VAL A 113     104.029  77.351  69.412  1.00 14.74              
ATOM   1782  CG1 VAL A 113     103.299  75.630  70.610  1.00 14.74              
ATOM   1783 1HG1 VAL A 113     104.189  75.119  70.280  1.00 14.74              
ATOM   1784 2HG1 VAL A 113     103.450  75.903  71.644  1.00 14.74              
ATOM   1785 3HG1 VAL A 113     102.430  74.987  70.461  1.00 14.74              
ATOM   1786  CG2 VAL A 113     102.268  76.499  68.552  1.00 14.74              
ATOM   1787 1HG2 VAL A 113     102.489  75.483  68.242  1.00 14.74              
ATOM   1788 2HG2 VAL A 113     101.206  76.505  68.757  1.00 14.74              
ATOM   1789 3HG2 VAL A 113     102.498  77.170  67.723  1.00 14.74              
ATOM   1790  C   VAL A 113     101.264  77.494  71.480  1.00 14.74              
ATOM   1791  O   VAL A 113     101.435  77.399  72.654  1.00 14.74              
ATOM   1792  N   GLY A 114     100.092  77.330  70.863  1.00 17.19              
ATOM   1793  H   GLY A 114     100.092  77.575  69.889  1.00 17.19              
ATOM   1794  CA  GLY A 114      99.082  76.601  71.535  1.00 17.19              
ATOM   1795  HA1 GLY A 114      99.172  76.754  72.592  1.00 17.19              
ATOM   1796  HA2 GLY A 114      99.292  75.566  71.268  1.00 17.19              
ATOM   1797  C   GLY A 114      97.717  76.885  70.968  1.00 17.19              
ATOM   1798  O   GLY A 114      97.058  76.038  70.442  1.00 17.19              
ATOM   1799  N   GLY A 115      97.282  78.113  71.233  1.00 17.89              
ATOM   1800  H   GLY A 115      97.861  78.811  71.673  1.00 17.89              
ATOM   1801  CA  GLY A 115      95.862  78.374  71.383  1.00 17.89              
ATOM   1802  HA1 GLY A 115      95.357  78.061  70.477  1.00 17.89              
ATOM   1803  HA2 GLY A 115      95.727  79.435  71.531  1.00 17.89              
ATOM   1804  C   GLY A 115      95.222  77.623  72.563  1.00 17.89              
ATOM   1805  O   GLY A 115      94.404  78.211  73.272  1.00 17.89              
ATOM   1806  N   ASN A 116      95.659  76.404  72.869  1.00 17.13              
ATOM   1807  H   ASN A 116      96.207  75.936  72.159  1.00 17.13              
ATOM   1808  CA  ASN A 116      95.805  75.936  74.247  1.00 17.13              
ATOM   1809  HA  ASN A 116      95.080  76.499  74.837  1.00 17.13              
ATOM   1810  CB  ASN A 116      95.390  74.457  74.364  1.00 17.13              
ATOM   1811  HB1 ASN A 116      96.258  73.804  74.289  1.00 17.13              
ATOM   1812  HB2 ASN A 116      94.682  74.196  73.578  1.00 17.13              
ATOM   1813  CG  ASN A 116      94.722  74.206  75.707  1.00 17.13              
ATOM   1814  OD1 ASN A 116      95.361  73.830  76.664  1.00 17.13              
ATOM   1815  ND2 ASN A 116      93.443  74.474  75.833  1.00 17.13              
ATOM   1816 1HD2 ASN A 116      92.886  74.736  75.041  1.00 17.13              
ATOM   1817 2HD2 ASN A 116      93.044  74.223  76.722  1.00 17.13              
ATOM   1818  C   ASN A 116      97.138  76.315  74.879  1.00 17.13              
ATOM   1819  O   ASN A 116      97.822  77.167  74.327  1.00 17.13              
ATOM   1820  N   SER A 117      97.474  75.742  76.024  1.00 15.17              
ATOM   1821  H   SER A 117      96.800  75.102  76.433  1.00 15.17              
ATOM   1822  CA  SER A 117      98.826  75.608  76.565  1.00 15.17              
ATOM   1823  HA  SER A 117      99.343  74.908  75.901  1.00 15.17              
ATOM   1824  CB  SER A 117      99.613  76.909  76.613  1.00 15.17              
ATOM   1825  HB1 SER A 117      99.085  77.681  77.174  1.00 15.17              
ATOM   1826  HB2 SER A 117      99.824  77.232  75.598  1.00 15.17              
ATOM   1827  OG  SER A 117     100.909  76.757  77.177  1.00 15.17              
ATOM   1828  HG  SER A 117     101.567  77.158  76.579  1.00 15.17              
ATOM   1829  C   SER A 117      98.717  75.052  77.981  1.00 15.17              
ATOM   1830  O   SER A 117      97.930  75.544  78.758  1.00 15.17              
ATOM   1831  N   ALA A 118      99.575  74.069  78.298  1.00 13.75              
ATOM   1832  H   ALA A 118     100.083  73.577  77.580  1.00 13.75              
ATOM   1833  CA  ALA A 118      99.901  73.761  79.677  1.00 13.75              
ATOM   1834  HA  ALA A 118      99.066  74.073  80.306  1.00 13.75              
ATOM   1835  CB  ALA A 118     100.011  72.256  79.910  1.00 13.75              
ATOM   1836  HB1 ALA A 118      99.180  71.751  79.419  1.00 13.75              
ATOM   1837  HB2 ALA A 118     100.965  71.875  79.554  1.00 13.75              
ATOM   1838  HB3 ALA A 118      99.950  72.061  80.982  1.00 13.75              
ATOM   1839  C   ALA A 118     101.120  74.524  80.242  1.00 13.75              
ATOM   1840  O   ALA A 118     101.082  74.902  81.410  1.00 13.75              
ATOM   1841  N   PRO A 119     102.198  74.764  79.468  1.00 12.39              
ATOM   1842  CD  PRO A 119     102.555  74.124  78.224  1.00 12.39              
ATOM   1843  HD1 PRO A 119     102.144  74.713  77.415  1.00 12.39              
ATOM   1844  HD2 PRO A 119     102.195  73.106  78.207  1.00 12.39              
ATOM   1845  CG  PRO A 119     104.073  74.141  78.109  1.00 12.39              
ATOM   1846  HG1 PRO A 119     104.406  74.130  77.072  1.00 12.39              
ATOM   1847  HG2 PRO A 119     104.503  73.310  78.670  1.00 12.39              
ATOM   1848  CB  PRO A 119     104.389  75.457  78.797  1.00 12.39              
ATOM   1849  HB1 PRO A 119     104.194  76.282  78.110  1.00 12.39              
ATOM   1850  HB2 PRO A 119     105.417  75.489  79.161  1.00 12.39              
ATOM   1851  CA  PRO A 119     103.375  75.453  79.944  1.00 12.39              
ATOM   1852  HA  PRO A 119     103.788  74.847  80.752  1.00 12.39              
ATOM   1853  C   PRO A 119     103.192  76.853  80.504  1.00 12.39              
ATOM   1854  O   PRO A 119     103.902  77.224  81.436  1.00 12.39              
ATOM   1855  N   ILE A 120     102.334  77.667  79.892  1.00 11.18              
ATOM   1856  H   ILE A 120     101.723  77.268  79.188  1.00 11.18              
ATOM   1857  CA  ILE A 120     102.658  79.095  79.778  1.00 11.18              
ATOM   1858  HA  ILE A 120     103.593  79.226  80.311  1.00 11.18              
ATOM   1859  CB  ILE A 120     103.009  79.407  78.310  1.00 11.18              
ATOM   1860  HB  ILE A 120     103.176  78.451  77.813  1.00 11.18              
ATOM   1861  CG2 ILE A 120     101.911  80.081  77.498  1.00 11.18              
ATOM   1862 1HG2 ILE A 120     102.166  80.022  76.441  1.00 11.18              
ATOM   1863 2HG2 ILE A 120     100.959  79.581  77.658  1.00 11.18              
ATOM   1864 3HG2 ILE A 120     101.842  81.133  77.765  1.00 11.18              
ATOM   1865  CG1 ILE A 120     104.345  80.148  78.158  1.00 11.18              
ATOM   1866 1HG1 ILE A 120     104.272  81.148  78.576  1.00 11.18              
ATOM   1867 2HG1 ILE A 120     104.512  80.237  77.092  1.00 11.18              
ATOM   1868  CD1 ILE A 120     105.572  79.429  78.751  1.00 11.18              
ATOM   1869  HD1 ILE A 120     105.577  79.472  79.838  1.00 11.18              
ATOM   1870  HD2 ILE A 120     105.583  78.386  78.444  1.00 11.18              
ATOM   1871  HD3 ILE A 120     106.484  79.914  78.409  1.00 11.18              
ATOM   1872  C   ILE A 120     101.770  79.983  80.644  1.00 11.18              
ATOM   1873  O   ILE A 120     101.279  81.035  80.266  1.00 11.18              
ATOM   1874  N   TYR A 121     101.578  79.538  81.879  1.00 11.36              
ATOM   1875  H   TYR A 121     102.010  78.655  82.122  1.00 11.36              
ATOM   1876  CA  TYR A 121     100.826  80.230  82.916  1.00 11.36              
ATOM   1877  HA  TYR A 121     100.047  80.844  82.466  1.00 11.36              
ATOM   1878  CB  TYR A 121     100.163  79.163  83.818  1.00 11.36              
ATOM   1879  HB1 TYR A 121      99.584  79.667  84.590  1.00 11.36              
ATOM   1880  HB2 TYR A 121     100.960  78.617  84.328  1.00 11.36              
ATOM   1881  CG  TYR A 121      99.256  78.126  83.171  1.00 11.36              
ATOM   1882  CD1 TYR A 121      98.983  76.933  83.872  1.00 11.36              
ATOM   1883  HD1 TYR A 121      99.417  76.770  84.848  1.00 11.36              
ATOM   1884  CE1 TYR A 121      98.172  75.938  83.296  1.00 11.36              
ATOM   1885  HE1 TYR A 121      97.979  75.013  83.815  1.00 11.36              
ATOM   1886  CZ  TYR A 121      97.654  76.121  81.999  1.00 11.36              
ATOM   1887  OH  TYR A 121      96.932  75.138  81.403  1.00 11.36              
ATOM   1888  HH  TYR A 121      96.934  75.253  80.445  1.00 11.36              
ATOM   1889  CE2 TYR A 121      97.906  77.323  81.305  1.00 11.36              
ATOM   1890  HE2 TYR A 121      97.499  77.468  80.318  1.00 11.36              
ATOM   1891  CD2 TYR A 121      98.691  78.327  81.896  1.00 11.36              
ATOM   1892  HD2 TYR A 121      98.878  79.234  81.349  1.00 11.36              
ATOM   1893  C   TYR A 121     101.714  81.164  83.753  1.00 11.36              
ATOM   1894  O   TYR A 121     101.851  80.990  84.965  1.00 11.36              
ATOM   1895  N   VAL A 122     102.446  82.053  83.086  1.00 10.69              
ATOM   1896  H   VAL A 122     102.295  82.147  82.093  1.00 10.69              
ATOM   1897  CA  VAL A 122     103.758  82.426  83.611  1.00 10.69              
ATOM   1898  HA  VAL A 122     104.176  81.508  84.023  1.00 10.69              
ATOM   1899  CB  VAL A 122     104.736  82.808  82.499  1.00 10.69              
ATOM   1900  HB  VAL A 122     104.366  83.735  82.080  1.00 10.69              
ATOM   1901  CG1 VAL A 122     106.177  82.918  83.033  1.00 10.69              
ATOM   1902 1HG1 VAL A 122     106.867  83.098  82.208  1.00 10.69              
ATOM   1903 2HG1 VAL A 122     106.264  83.759  83.718  1.00 10.69              
ATOM   1904 3HG1 VAL A 122     106.463  82.001  83.547  1.00 10.69              
ATOM   1905  CG2 VAL A 122     104.778  81.760  81.383  1.00 10.69              
ATOM   1906 1HG2 VAL A 122     105.541  82.037  80.654  1.00 10.69              
ATOM   1907 2HG2 VAL A 122     105.009  80.779  81.799  1.00 10.69              
ATOM   1908 3HG2 VAL A 122     103.824  81.734  80.867  1.00 10.69              
ATOM   1909  C   VAL A 122     103.793  83.395  84.787  1.00 10.69              
ATOM   1910  O   VAL A 122     104.631  83.216  85.673  1.00 10.69              
ATOM   1911  N   PRO A 123     102.887  84.385  84.886  1.00 11.53              
ATOM   1912  CD  PRO A 123     103.440  85.694  84.651  1.00 11.53              
ATOM   1913  HD1 PRO A 123     102.753  86.243  84.022  1.00 11.53              
ATOM   1914  HD2 PRO A 123     104.389  85.605  84.145  1.00 11.53              
ATOM   1915  CG  PRO A 123     103.586  86.369  86.017  1.00 11.53              
ATOM   1916  HG1 PRO A 123     103.704  87.445  85.963  1.00 11.53              
ATOM   1917  HG2 PRO A 123     104.436  85.941  86.551  1.00 11.53              
ATOM   1918  CB  PRO A 123     102.282  85.956  86.685  1.00 11.53              
ATOM   1919  HB1 PRO A 123     101.457  86.570  86.353  1.00 11.53              
ATOM   1920  HB2 PRO A 123     102.363  85.986  87.772  1.00 11.53              
ATOM   1921  CA  PRO A 123     102.193  84.520  86.161  1.00 11.53              
ATOM   1922  HA  PRO A 123     102.815  83.999  86.889  1.00 11.53              
ATOM   1923  C   PRO A 123     100.910  83.754  86.280  1.00 11.53              
ATOM   1924  O   PRO A 123     100.233  83.479  85.303  1.00 11.53              
ATOM   1925  N   THR A 124     100.546  83.442  87.515  1.00 10.70              
ATOM   1926  H   THR A 124     101.190  83.573  88.280  1.00 10.70              
ATOM   1927  CA  THR A 124      99.140  83.331  87.828  1.00 10.70              
ATOM   1928  HA  THR A 124      98.737  82.471  87.304  1.00 10.70              
ATOM   1929  CB  THR A 124      98.905  83.163  89.340  1.00 10.70              
ATOM   1930  HB  THR A 124      99.122  84.106  89.840  1.00 10.70              
ATOM   1931  CG2 THR A 124      97.482  82.727  89.679  1.00 10.70              
ATOM   1932 1HG2 THR A 124      97.381  82.592  90.755  1.00 10.70              
ATOM   1933 2HG2 THR A 124      96.766  83.486  89.368  1.00 10.70              
ATOM   1934 3HG2 THR A 124      97.248  81.785  89.183  1.00 10.70              
ATOM   1935  OG1 THR A 124      99.763  82.174  89.853  1.00 10.70              
ATOM   1936  HG1 THR A 124      99.551  82.034  90.779  1.00 10.70              
ATOM   1937  C   THR A 124      98.470  84.628  87.370  1.00 10.70              
ATOM   1938  O   THR A 124      99.007  85.731  87.485  1.00 10.70              
ATOM   1939  N   LEU A 125      97.285  84.467  86.830  1.00 11.00              
ATOM   1940  H   LEU A 125      96.879  83.552  86.951  1.00 11.00              
ATOM   1941  CA  LEU A 125      96.812  85.132  85.622  1.00 11.00              
ATOM   1942  HA  LEU A 125      97.274  86.103  85.461  1.00 11.00              
ATOM   1943  CB  LEU A 125      97.121  84.134  84.481  1.00 11.00              
ATOM   1944  HB1 LEU A 125      98.187  84.066  84.362  1.00 11.00              
ATOM   1945  HB2 LEU A 125      96.789  84.595  83.557  1.00 11.00              
ATOM   1946  CG  LEU A 125      96.537  82.682  84.521  1.00 11.00              
ATOM   1947  HG  LEU A 125      95.812  82.613  83.723  1.00 11.00              
ATOM   1948  CD1 LEU A 125      97.646  81.661  84.249  1.00 11.00              
ATOM   1949 1HD1 LEU A 125      97.220  80.670  84.093  1.00 11.00              
ATOM   1950 2HD1 LEU A 125      98.196  81.945  83.356  1.00 11.00              
ATOM   1951 3HD1 LEU A 125      98.345  81.632  85.084  1.00 11.00              
ATOM   1952  CD2 LEU A 125      95.818  82.133  85.771  1.00 11.00              
ATOM   1953 1HD2 LEU A 125      95.426  81.141  85.543  1.00 11.00              
ATOM   1954 2HD2 LEU A 125      96.497  82.030  86.613  1.00 11.00              
ATOM   1955 3HD2 LEU A 125      94.964  82.751  86.037  1.00 11.00              
ATOM   1956  C   LEU A 125      95.313  85.270  85.713  1.00 11.00              
ATOM   1957  O   LEU A 125      94.591  85.135  84.720  1.00 11.00              
ATOM   1958  N   ASP A 126      94.861  85.598  86.922  1.00 10.73              
ATOM   1959  H   ASP A 126      95.515  85.678  87.685  1.00 10.73              
ATOM   1960  CA  ASP A 126      93.611  86.322  86.994  1.00 10.73              
ATOM   1961  HA  ASP A 126      92.873  85.632  86.582  1.00 10.73              
ATOM   1962  CB  ASP A 126      93.154  86.603  88.425  1.00 10.73              
ATOM   1963  HB1 ASP A 126      93.669  87.483  88.812  1.00 10.73              
ATOM   1964  HB2 ASP A 126      93.391  85.747  89.059  1.00 10.73              
ATOM   1965  CG  ASP A 126      91.636  86.808  88.428  1.00 10.73              
ATOM   1966  OD1 ASP A 126      91.194  87.897  88.853  1.00 10.73              
ATOM   1967  OD2 ASP A 126      90.907  85.908  87.938  1.00 10.73              
ATOM   1968  C   ASP A 126      93.566  87.517  86.049  1.00 10.73              
ATOM   1969  O   ASP A 126      92.506  87.979  85.676  1.00 10.73              
ATOM   1970  N   ASP A 127      94.716  87.915  85.520  1.00  8.84              
ATOM   1971  H   ASP A 127      95.553  87.577  85.963  1.00  8.84              
ATOM   1972  CA  ASP A 127      94.873  88.896  84.482  1.00  8.84              
ATOM   1973  HA  ASP A 127      93.941  89.058  83.956  1.00  8.84              
ATOM   1974  CB  ASP A 127      95.216  90.180  85.262  1.00  8.84              
ATOM   1975  HB1 ASP A 127      95.414  90.977  84.557  1.00  8.84              
ATOM   1976  HB2 ASP A 127      96.135  90.026  85.833  1.00  8.84              
ATOM   1977  CG  ASP A 127      94.106  90.600  86.228  1.00  8.84              
ATOM   1978  OD1 ASP A 127      93.160  91.282  85.798  1.00  8.84              
ATOM   1979  OD2 ASP A 127      94.189  90.287  87.431  1.00  8.84              
ATOM   1980  C   ASP A 127      95.974  88.541  83.510  1.00  8.84              
ATOM   1981  O   ASP A 127      96.895  89.325  83.365  1.00  8.84              
ATOM   1982  N   PHE A 128      95.912  87.365  82.888  1.00  6.72              
ATOM   1983  H   PHE A 128      95.146  86.784  83.209  1.00  6.72              
ATOM   1984  CA  PHE A 128      96.328  87.093  81.496  1.00  6.72              
ATOM   1985  HA  PHE A 128      97.351  86.757  81.498  1.00  6.72              
ATOM   1986  CB  PHE A 128      95.356  85.963  81.048  1.00  6.72              
ATOM   1987  HB1 PHE A 128      95.045  86.132  80.028  1.00  6.72              
ATOM   1988  HB2 PHE A 128      94.424  86.058  81.601  1.00  6.72              
ATOM   1989  CG  PHE A 128      95.756  84.502  81.165  1.00  6.72              
ATOM   1990  CD1 PHE A 128      94.745  83.546  81.400  1.00  6.72              
ATOM   1991  HD1 PHE A 128      93.737  83.869  81.611  1.00  6.72              
ATOM   1992  CE1 PHE A 128      95.031  82.170  81.333  1.00  6.72              
ATOM   1993  HE1 PHE A 128      94.247  81.446  81.510  1.00  6.72              
ATOM   1994  CZ  PHE A 128      96.345  81.738  81.095  1.00  6.72              
ATOM   1995  HZ  PHE A 128      96.581  80.680  81.083  1.00  6.72              
ATOM   1996  CE2 PHE A 128      97.364  82.687  80.919  1.00  6.72              
ATOM   1997  HE2 PHE A 128      98.384  82.363  80.773  1.00  6.72              
ATOM   1998  CD2 PHE A 128      97.070  84.060  80.925  1.00  6.72              
ATOM   1999  HD2 PHE A 128      97.865  84.754  80.724  1.00  6.72              
ATOM   2000  C   PHE A 128      96.194  88.362  80.634  1.00  6.72              
ATOM   2001  O   PHE A 128      95.333  88.527  79.805  1.00  6.72              
ATOM   2002  N   ARG A 129      97.116  89.275  80.823  1.00  6.70              
ATOM   2003  H   ARG A 129      97.716  89.069  81.613  1.00  6.70              
ATOM   2004  CA  ARG A 129      97.287  90.597  80.259  1.00  6.70              
ATOM   2005  HA  ARG A 129      97.525  90.542  79.214  1.00  6.70              
ATOM   2006  CB  ARG A 129      96.041  91.490  80.421  1.00  6.70              
ATOM   2007  HB1 ARG A 129      95.713  91.524  81.460  1.00  6.70              
ATOM   2008  HB2 ARG A 129      95.235  91.054  79.829  1.00  6.70              
ATOM   2009  CG  ARG A 129      96.338  92.903  79.889  1.00  6.70              
ATOM   2010  HG1 ARG A 129      95.669  93.009  79.046  1.00  6.70              
ATOM   2011  HG2 ARG A 129      97.345  92.954  79.505  1.00  6.70              
ATOM   2012  CD  ARG A 129      96.220  94.114  80.812  1.00  6.70              
ATOM   2013  HD1 ARG A 129      97.204  94.361  81.212  1.00  6.70              
ATOM   2014  HD2 ARG A 129      95.571  93.907  81.654  1.00  6.70              
ATOM   2015  NE  ARG A 129      95.712  95.261  80.040  1.00  6.70              
ATOM   2016  HE  ARG A 129      95.381  95.100  79.088  1.00  6.70              
ATOM   2017  CZ  ARG A 129      95.601  96.519  80.400  1.00  6.70              
ATOM   2018  NH1 ARG A 129      95.672  96.920  81.621  1.00  6.70              
ATOM   2019 1HH1 ARG A 129      95.872  96.265  82.359  1.00  6.70              
ATOM   2020 2HH1 ARG A 129      95.822  97.913  81.757  1.00  6.70              
ATOM   2021  NH2 ARG A 129      95.438  97.443  79.516  1.00  6.70              
ATOM   2022 1HH2 ARG A 129      95.395  97.148  78.545  1.00  6.70              
ATOM   2023 2HH2 ARG A 129      95.706  98.380  79.795  1.00  6.70              
ATOM   2024  C   ARG A 129      98.443  91.084  81.106  1.00  6.70              
ATOM   2025  O   ARG A 129      99.562  90.663  80.894  1.00  6.70              
ATOM   2026  N   SER A 130      98.151  91.774  82.201  1.00  6.53              
ATOM   2027  H   SER A 130      97.187  91.971  82.419  1.00  6.53              
ATOM   2028  CA  SER A 130      99.189  92.247  83.091  1.00  6.53              
ATOM   2029  HA  SER A 130      99.787  92.967  82.537  1.00  6.53              
ATOM   2030  CB  SER A 130      98.657  92.973  84.306  1.00  6.53              
ATOM   2031  HB1 SER A 130      97.717  93.381  83.981  1.00  6.53              
ATOM   2032  HB2 SER A 130      99.347  93.772  84.581  1.00  6.53              
ATOM   2033  OG  SER A 130      98.456  92.121  85.429  1.00  6.53              
ATOM   2034  HG  SER A 130      98.429  92.655  86.242  1.00  6.53              
ATOM   2035  C   SER A 130     100.121  91.214  83.657  1.00  6.53              
ATOM   2036  O   SER A 130     101.213  91.559  84.072  1.00  6.53              
ATOM   2037  N   MET A 131      99.669  89.975  83.729  1.00  6.46              
ATOM   2038  H   MET A 131      98.680  89.828  83.578  1.00  6.46              
ATOM   2039  CA  MET A 131     100.425  88.912  84.311  1.00  6.46              
ATOM   2040  HA  MET A 131     100.805  89.300  85.258  1.00  6.46              
ATOM   2041  CB  MET A 131      99.514  87.741  84.712  1.00  6.46              
ATOM   2042  HB1 MET A 131      98.490  87.914  84.412  1.00  6.46              
ATOM   2043  HB2 MET A 131      99.502  87.703  85.800  1.00  6.46              
ATOM   2044  CG  MET A 131      99.910  86.368  84.205  1.00  6.46              
ATOM   2045  HG1 MET A 131      99.405  85.650  84.833  1.00  6.46              
ATOM   2046  HG2 MET A 131     100.967  86.228  84.343  1.00  6.46              
ATOM   2047  SD  MET A 131      99.535  86.003  82.493  1.00  6.46              
ATOM   2048  CE  MET A 131     100.438  84.439  82.312  1.00  6.46              
ATOM   2049  HE1 MET A 131     101.486  84.590  82.566  1.00  6.46              
ATOM   2050  HE2 MET A 131     100.004  83.683  82.961  1.00  6.46              
ATOM   2051  HE3 MET A 131     100.374  84.070  81.293  1.00  6.46              
ATOM   2052  C   MET A 131     101.660  88.603  83.531  1.00  6.46              
ATOM   2053  O   MET A 131     102.757  88.672  84.092  1.00  6.46              
ATOM   2054  N   GLU A 132     101.519  88.437  82.202  1.00  6.47              
ATOM   2055  H   GLU A 132     100.595  88.440  81.791  1.00  6.47              
ATOM   2056  CA  GLU A 132     102.743  88.458  81.393  1.00  6.47              
ATOM   2057  HA  GLU A 132     103.469  88.870  82.111  1.00  6.47              
ATOM   2058  CB  GLU A 132     103.629  87.187  81.453  1.00  6.47              
ATOM   2059  HB1 GLU A 132     103.035  86.317  81.212  1.00  6.47              
ATOM   2060  HB2 GLU A 132     103.956  87.057  82.473  1.00  6.47              
ATOM   2061  CG  GLU A 132     104.934  87.349  80.640  1.00  6.47              
ATOM   2062  HG1 GLU A 132     105.476  88.177  81.082  1.00  6.47              
ATOM   2063  HG2 GLU A 132     104.698  87.598  79.617  1.00  6.47              
ATOM   2064  CD  GLU A 132     105.936  86.216  80.590  1.00  6.47              
ATOM   2065  OE1 GLU A 132     105.870  85.345  81.470  1.00  6.47              
ATOM   2066  OE2 GLU A 132     106.846  86.328  79.743  1.00  6.47              
ATOM   2067  C   GLU A 132     103.165  89.758  80.682  1.00  6.47              
ATOM   2068  O   GLU A 132     104.201  89.870  80.037  1.00  6.47              
ATOM   2069  N   ALA A 133     102.507  90.864  81.024  1.00  6.43              
ATOM   2070  H   ALA A 133     101.585  90.819  81.433  1.00  6.43              
ATOM   2071  CA  ALA A 133     103.269  92.092  80.993  1.00  6.43              
ATOM   2072  HA  ALA A 133     103.838  92.246  80.088  1.00  6.43              
ATOM   2073  CB  ALA A 133     102.477  93.366  81.387  1.00  6.43              
ATOM   2074  HB1 ALA A 133     103.188  94.181  81.529  1.00  6.43              
ATOM   2075  HB2 ALA A 133     101.781  93.734  80.650  1.00  6.43              
ATOM   2076  HB3 ALA A 133     101.957  93.226  82.330  1.00  6.43              
ATOM   2077  C   ALA A 133     104.286  92.005  82.126  1.00  6.43              
ATOM   2078  O   ALA A 133     105.384  92.532  82.012  1.00  6.43              
ATOM   2079  N   PHE A 134     103.920  91.402  83.254  1.00  6.24              
ATOM   2080  H   PHE A 134     102.974  91.060  83.370  1.00  6.24              
ATOM   2081  CA  PHE A 134     104.788  91.387  84.390  1.00  6.24              
ATOM   2082  HA  PHE A 134     105.131  92.412  84.531  1.00  6.24              
ATOM   2083  CB  PHE A 134     104.146  90.975  85.725  1.00  6.24              
ATOM   2084  HB1 PHE A 134     104.028  89.895  85.767  1.00  6.24              
ATOM   2085  HB2 PHE A 134     103.158  91.428  85.803  1.00  6.24              
ATOM   2086  CG  PHE A 134     104.970  91.395  86.941  1.00  6.24              
ATOM   2087  CD1 PHE A 134     104.547  92.465  87.758  1.00  6.24              
ATOM   2088  HD1 PHE A 134     103.635  92.996  87.526  1.00  6.24              
ATOM   2089  CE1 PHE A 134     105.288  92.825  88.900  1.00  6.24              
ATOM   2090  HE1 PHE A 134     104.930  93.614  89.550  1.00  6.24              
ATOM   2091  CZ  PHE A 134     106.469  92.135  89.223  1.00  6.24              
ATOM   2092  HZ  PHE A 134     107.026  92.390  90.116  1.00  6.24              
ATOM   2093  CE2 PHE A 134     106.918  91.096  88.390  1.00  6.24              
ATOM   2094  HE2 PHE A 134     107.839  90.573  88.624  1.00  6.24              
ATOM   2095  CD2 PHE A 134     106.162  90.715  87.266  1.00  6.24              
ATOM   2096  HD2 PHE A 134     106.500  89.889  86.654  1.00  6.24              
ATOM   2097  C   PHE A 134     106.011  90.572  84.054  1.00  6.24              
ATOM   2098  O   PHE A 134     107.101  91.148  84.139  1.00  6.24              
ATOM   2099  N   THR A 135     105.871  89.340  83.528  1.00  6.23              
ATOM   2100  H   THR A 135     104.995  88.834  83.541  1.00  6.23              
ATOM   2101  CA  THR A 135     107.117  88.752  82.976  1.00  6.23              
ATOM   2102  HA  THR A 135     107.824  89.076  83.735  1.00  6.23              
ATOM   2103  CB  THR A 135     107.428  87.255  83.145  1.00  6.23              
ATOM   2104  HB  THR A 135     107.599  86.819  82.172  1.00  6.23              
ATOM   2105  CG2 THR A 135     108.690  86.938  83.952  1.00  6.23              
ATOM   2106 1HG2 THR A 135     108.832  85.857  83.977  1.00  6.23              
ATOM   2107 2HG2 THR A 135     109.558  87.391  83.473  1.00  6.23              
ATOM   2108 3HG2 THR A 135     108.583  87.306  84.972  1.00  6.23              
ATOM   2109  OG1 THR A 135     106.411  86.613  83.846  1.00  6.23              
ATOM   2110  HG1 THR A 135     106.124  85.904  83.243  1.00  6.23              
ATOM   2111  C   THR A 135     107.789  89.440  81.775  1.00  6.23              
ATOM   2112  O   THR A 135     109.024  89.457  81.753  1.00  6.23              
ATOM   2113  N   LYS A 136     107.072  90.202  80.919  1.00  6.36              
ATOM   2114  H   LYS A 136     106.060  90.163  80.941  1.00  6.36              
ATOM   2115  CA  LYS A 136     107.723  91.106  79.940  1.00  6.36              
ATOM   2116  HA  LYS A 136     108.319  90.505  79.252  1.00  6.36              
ATOM   2117  CB  LYS A 136     106.686  91.925  79.133  1.00  6.36              
ATOM   2118  HB1 LYS A 136     105.930  92.292  79.800  1.00  6.36              
ATOM   2119  HB2 LYS A 136     106.151  91.279  78.460  1.00  6.36              
ATOM   2120  CG  LYS A 136     107.193  93.184  78.396  1.00  6.36              
ATOM   2121  HG1 LYS A 136     107.519  93.902  79.150  1.00  6.36              
ATOM   2122  HG2 LYS A 136     106.345  93.641  77.885  1.00  6.36              
ATOM   2123  CD  LYS A 136     108.321  92.995  77.368  1.00  6.36              
ATOM   2124  HD1 LYS A 136     107.879  92.714  76.415  1.00  6.36              
ATOM   2125  HD2 LYS A 136     109.006  92.205  77.675  1.00  6.36              
ATOM   2126  CE  LYS A 136     109.103  94.314  77.240  1.00  6.36              
ATOM   2127  HE1 LYS A 136     109.738  94.427  78.126  1.00  6.36              
ATOM   2128  HE2 LYS A 136     108.400  95.150  77.223  1.00  6.36              
ATOM   2129  NZ  LYS A 136     109.936  94.360  76.019  1.00  6.36              
ATOM   2130  HZ1 LYS A 136     109.387  94.349  75.172  1.00  6.36              
ATOM   2131  HZ2 LYS A 136     110.588  95.146  75.998  1.00  6.36              
ATOM   2132  HZ3 LYS A 136     110.566  93.565  75.927  1.00  6.36              
ATOM   2133  C   LYS A 136     108.678  92.079  80.633  1.00  6.36              
ATOM   2134  O   LYS A 136     109.760  92.341  80.127  1.00  6.36              
ATOM   2135  N   LYS A 137     108.281  92.621  81.783  1.00  6.25              
ATOM   2136  H   LYS A 137     107.359  92.347  82.105  1.00  6.25              
ATOM   2137  CA  LYS A 137     109.013  93.597  82.593  1.00  6.25              
ATOM   2138  HA  LYS A 137     109.466  94.337  81.929  1.00  6.25              
ATOM   2139  CB  LYS A 137     107.990  94.311  83.510  1.00  6.25              
ATOM   2140  HB1 LYS A 137     107.164  93.632  83.719  1.00  6.25              
ATOM   2141  HB2 LYS A 137     107.574  95.157  82.962  1.00  6.25              
ATOM   2142  CG  LYS A 137     108.513  94.802  84.872  1.00  6.25              
ATOM   2143  HG1 LYS A 137     109.313  95.527  84.719  1.00  6.25              
ATOM   2144  HG2 LYS A 137     108.905  93.950  85.428  1.00  6.25              
ATOM   2145  CD  LYS A 137     107.379  95.445  85.686  1.00  6.25              
ATOM   2146  HD1 LYS A 137     106.512  94.782  85.705  1.00  6.25              
ATOM   2147  HD2 LYS A 137     107.087  96.379  85.205  1.00  6.25              
ATOM   2148  CE  LYS A 137     107.797  95.747  87.130  1.00  6.25              
ATOM   2149  HE1 LYS A 137     107.004  96.325  87.612  1.00  6.25              
ATOM   2150  HE2 LYS A 137     108.701  96.360  87.131  1.00  6.25              
ATOM   2151  NZ  LYS A 137     108.048  94.515  87.911  1.00  6.25              
ATOM   2152  HZ1 LYS A 137     108.355  94.750  88.851  1.00  6.25              
ATOM   2153  HZ2 LYS A 137     107.260  93.885  87.945  1.00  6.25              
ATOM   2154  HZ3 LYS A 137     108.852  93.985  87.569  1.00  6.25              
ATOM   2155  C   LYS A 137     110.181  92.977  83.363  1.00  6.25              
ATOM   2156  O   LYS A 137     111.171  93.654  83.623  1.00  6.25              
ATOM   2157  N   ALA A 138     110.064  91.700  83.730  1.00  6.14              
ATOM   2158  H   ALA A 138     109.190  91.231  83.529  1.00  6.14              
ATOM   2159  CA  ALA A 138     111.067  91.007  84.540  1.00  6.14              
ATOM   2160  HA  ALA A 138     111.574  91.744  85.166  1.00  6.14              
ATOM   2161  CB  ALA A 138     110.333  90.058  85.495  1.00  6.14              
ATOM   2162  HB1 ALA A 138     111.048  89.594  86.175  1.00  6.14              
ATOM   2163  HB2 ALA A 138     109.602  90.615  86.085  1.00  6.14              
ATOM   2164  HB3 ALA A 138     109.826  89.285  84.925  1.00  6.14              
ATOM   2165  C   ALA A 138     112.174  90.280  83.748  1.00  6.14              
ATOM   2166  O   ALA A 138     113.167  89.876  84.348  1.00  6.14              
ATOM   2167  N   GLY A 139     112.048  90.155  82.423  1.00  6.15              
ATOM   2168  H   GLY A 139     111.162  90.410  82.008  1.00  6.15              
ATOM   2169  CA  GLY A 139     113.089  89.605  81.539  1.00  6.15              
ATOM   2170  HA1 GLY A 139     112.780  88.611  81.216  1.00  6.15              
ATOM   2171  HA2 GLY A 139     114.032  89.511  82.078  1.00  6.15              
ATOM   2172  C   GLY A 139     113.359  90.442  80.285  1.00  6.15              
ATOM   2173  O   GLY A 139     114.297  90.153  79.537  1.00  6.15              
ATOM   2174  N   GLU A 140     112.607  91.528  80.092  1.00  6.13              
ATOM   2175  H   GLU A 140     111.774  91.665  80.644  1.00  6.13              
ATOM   2176  CA  GLU A 140     113.049  92.682  79.318  1.00  6.13              
ATOM   2177  HA  GLU A 140     114.120  92.541  79.163  1.00  6.13              
ATOM   2178  CB  GLU A 140     112.478  92.758  77.904  1.00  6.13              
ATOM   2179  HB1 GLU A 140     111.518  93.264  77.934  1.00  6.13              
ATOM   2180  HB2 GLU A 140     112.330  91.755  77.500  1.00  6.13              
ATOM   2181  CG  GLU A 140     113.478  93.521  77.010  1.00  6.13              
ATOM   2182  HG1 GLU A 140     114.288  92.850  76.716  1.00  6.13              
ATOM   2183  HG2 GLU A 140     113.915  94.353  77.566  1.00  6.13              
ATOM   2184  CD  GLU A 140     112.775  94.069  75.778  1.00  6.13              
ATOM   2185  OE1 GLU A 140     112.276  93.246  74.976  1.00  6.13              
ATOM   2186  OE2 GLU A 140     112.460  95.280  75.756  1.00  6.13              
ATOM   2187  C   GLU A 140     112.954  93.986  80.110  1.00  6.13              
ATOM   2188  O   GLU A 140     111.960  94.714  80.069  1.00  6.13              
ATOM   2189  N   GLU A 141     114.000  94.228  80.906  1.00  6.08              
ATOM   2190  H   GLU A 141     114.791  93.604  80.894  1.00  6.08              
ATOM   2191  CA  GLU A 141     114.059  95.368  81.808  1.00  6.08              
ATOM   2192  HA  GLU A 141     113.153  95.314  82.413  1.00  6.08              
ATOM   2193  CB  GLU A 141     115.247  95.253  82.791  1.00  6.08              
ATOM   2194  HB1 GLU A 141     115.277  94.235  83.179  1.00  6.08              
ATOM   2195  HB2 GLU A 141     115.055  95.923  83.631  1.00  6.08              
ATOM   2196  CG  GLU A 141     116.628  95.600  82.212  1.00  6.08              
ATOM   2197  HG1 GLU A 141     116.644  96.646  81.904  1.00  6.08              
ATOM   2198  HG2 GLU A 141     116.800  94.986  81.325  1.00  6.08              
ATOM   2199  CD  GLU A 141     117.755  95.365  83.229  1.00  6.08              
ATOM   2200  OE1 GLU A 141     117.960  96.210  84.132  1.00  6.08              
ATOM   2201  OE2 GLU A 141     118.426  94.318  83.106  1.00  6.08              
ATOM   2202  C   GLU A 141     114.054  96.714  81.098  1.00  6.08              
ATOM   2203  O   GLU A 141     114.695  96.925  80.071  1.00  6.08              
ATOM   2204  N   ILE A 142     113.385  97.670  81.738  1.00  6.03              
ATOM   2205  H   ILE A 142     112.843  97.412  82.545  1.00  6.03              
ATOM   2206  CA  ILE A 142     113.465  99.087  81.387  1.00  6.03              
ATOM   2207  HA  ILE A 142     113.622  99.116  80.308  1.00  6.03              
ATOM   2208  CB  ILE A 142     112.066  99.711  81.595  1.00  6.03              
ATOM   2209  HB  ILE A 142     111.374  99.102  81.009  1.00  6.03              
ATOM   2210  CG2 ILE A 142     111.605  99.571  83.045  1.00  6.03              
ATOM   2211 1HG2 ILE A 142     110.640 100.059  83.179  1.00  6.03              
ATOM   2212 2HG2 ILE A 142     111.503  98.524  83.324  1.00  6.03              
ATOM   2213 3HG2 ILE A 142     112.342 100.050  83.674  1.00  6.03              
ATOM   2214  CG1 ILE A 142     111.877 101.148  81.077  1.00  6.03              
ATOM   2215 1HG1 ILE A 142     112.506 101.822  81.641  1.00  6.03              
ATOM   2216 2HG1 ILE A 142     110.841 101.444  81.245  1.00  6.03              
ATOM   2217  CD1 ILE A 142     112.173 101.309  79.580  1.00  6.03              
ATOM   2218  HD1 ILE A 142     113.236 101.165  79.386  1.00  6.03              
ATOM   2219  HD2 ILE A 142     111.596 100.583  79.006  1.00  6.03              
ATOM   2220  HD3 ILE A 142     111.891 102.312  79.262  1.00  6.03              
ATOM   2221  C   ILE A 142     114.731  99.760  81.938  1.00  6.03              
ATOM   2222  O   ILE A 142     115.112 100.817  81.443  1.00  6.03              
ATOM   2223  N   ALA A 143     115.392  99.065  82.879  1.00  5.82              
ATOM   2224  H   ALA A 143     114.920  98.224  83.166  1.00  5.82              
ATOM   2225  CA  ALA A 143     116.679  99.241  83.576  1.00  5.82              
ATOM   2226  HA  ALA A 143     117.267  98.363  83.317  1.00  5.82              
ATOM   2227  CB  ALA A 143     117.525 100.415  83.057  1.00  5.82              
ATOM   2228  HB1 ALA A 143     118.460 100.485  83.613  1.00  5.82              
ATOM   2229  HB2 ALA A 143     117.758 100.244  82.006  1.00  5.82              
ATOM   2230  HB3 ALA A 143     116.988 101.350  83.137  1.00  5.82              
ATOM   2231  C   ALA A 143     116.492  99.122  85.100  1.00  5.82              
ATOM   2232  O   ALA A 143     115.360  98.999  85.566  1.00  5.82              
ATOM   2233  N   SER A 144     117.601  99.132  85.841  1.00  5.64              
ATOM   2234  H   SER A 144     118.458  99.260  85.326  1.00  5.64              
ATOM   2235  CA  SER A 144     117.798  98.610  87.201  1.00  5.64              
ATOM   2236  HA  SER A 144     118.128  97.582  87.055  1.00  5.64              
ATOM   2237  CB  SER A 144     118.959  99.360  87.864  1.00  5.64              
ATOM   2238  HB1 SER A 144     119.061  99.032  88.899  1.00  5.64              
ATOM   2239  HB2 SER A 144     118.756 100.432  87.856  1.00  5.64              
ATOM   2240  OG  SER A 144     120.170  99.092  87.187  1.00  5.64              
ATOM   2241  HG  SER A 144     120.330  98.143  87.257  1.00  5.64              
ATOM   2242  C   SER A 144     116.642  98.534  88.214  1.00  5.64              
ATOM   2243  O   SER A 144     115.809  99.425  88.359  1.00  5.64              
ATOM   2244  N   TYR A 145     116.733  97.473  89.016  1.00  5.43              
ATOM   2245  H   TYR A 145     117.551  96.901  88.874  1.00  5.43              
ATOM   2246  CA  TYR A 145     115.837  96.943  90.015  1.00  5.43              
ATOM   2247  HA  TYR A 145     114.860  97.364  89.860  1.00  5.43              
ATOM   2248  CB  TYR A 145     115.748  95.404  89.807  1.00  5.43              
ATOM   2249  HB1 TYR A 145     115.031  95.008  90.525  1.00  5.43              
ATOM   2250  HB2 TYR A 145     116.715  94.979  90.079  1.00  5.43              
ATOM   2251  CG  TYR A 145     115.364  94.796  88.460  1.00  5.43              
ATOM   2252  CD1 TYR A 145     116.278  94.777  87.386  1.00  5.43              
ATOM   2253  HD1 TYR A 145     117.213  95.310  87.456  1.00  5.43              
ATOM   2254  CE1 TYR A 145     116.009  94.010  86.235  1.00  5.43              
ATOM   2255  HE1 TYR A 145     116.717  93.979  85.421  1.00  5.43              
ATOM   2256  CZ  TYR A 145     114.835  93.233  86.155  1.00  5.43              
ATOM   2257  OH  TYR A 145     114.638  92.411  85.088  1.00  5.43              
ATOM   2258  HH  TYR A 145     113.881  91.834  85.205  1.00  5.43              
ATOM   2259  CE2 TYR A 145     113.903  93.268  87.215  1.00  5.43              
ATOM   2260  HE2 TYR A 145     112.996  92.678  87.179  1.00  5.43              
ATOM   2261  CD2 TYR A 145     114.172  94.046  88.358  1.00  5.43              
ATOM   2262  HD2 TYR A 145     113.480  94.008  89.187  1.00  5.43              
ATOM   2263  C   TYR A 145     116.329  97.185  91.454  1.00  5.43              
ATOM   2264  O   TYR A 145     117.373  97.799  91.686  1.00  5.43              
ATOM   2265  N   SER A 146     115.611  96.586  92.408  1.00  5.30              
ATOM   2266  H   SER A 146     114.746  96.160  92.102  1.00  5.30              
ATOM   2267  CA  SER A 146     116.065  96.174  93.748  1.00  5.30              
ATOM   2268  HA  SER A 146     115.130  96.094  94.303  1.00  5.30              
ATOM   2269  CB  SER A 146     116.630  94.753  93.805  1.00  5.30              
ATOM   2270  HB1 SER A 146     116.424  94.336  94.791  1.00  5.30              
ATOM   2271  HB2 SER A 146     117.705  94.792  93.689  1.00  5.30              
ATOM   2272  OG  SER A 146     116.069  93.906  92.816  1.00  5.30              
ATOM   2273  HG  SER A 146     115.107  94.037  92.781  1.00  5.30              
ATOM   2274  C   SER A 146     116.847  97.206  94.575  1.00  5.30              
ATOM   2275  O   SER A 146     117.745  96.850  95.337  1.00  5.30              
ATOM   2276  N   ILE A 147     116.513  98.496  94.420  1.00  5.26              
ATOM   2277  H   ILE A 147     115.778  98.705  93.763  1.00  5.26              
ATOM   2278  CA  ILE A 147     117.448  99.563  94.788  1.00  5.26              
ATOM   2279  HA  ILE A 147     118.403  99.101  94.635  1.00  5.26              
ATOM   2280  CB  ILE A 147     117.401 100.751  93.788  1.00  5.26              
ATOM   2281  HB  ILE A 147     117.711 100.360  92.821  1.00  5.26              
ATOM   2282  CG2 ILE A 147     115.997 101.347  93.597  1.00  5.26              
ATOM   2283 1HG2 ILE A 147     115.289 100.562  93.339  1.00  5.26              
ATOM   2284 2HG2 ILE A 147     115.690 101.857  94.505  1.00  5.26              
ATOM   2285 3HG2 ILE A 147     116.004 102.051  92.764  1.00  5.26              
ATOM   2286  CG1 ILE A 147     118.400 101.861  94.203  1.00  5.26              
ATOM   2287 1HG1 ILE A 147     119.358 101.415  94.449  1.00  5.26              
ATOM   2288 2HG1 ILE A 147     118.030 102.374  95.091  1.00  5.26              
ATOM   2289  CD1 ILE A 147     118.688 102.922  93.152  1.00  5.26              
ATOM   2290  HD1 ILE A 147     117.783 103.468  92.953  1.00  5.26              
ATOM   2291  HD2 ILE A 147     119.448 103.601  93.537  1.00  5.26              
ATOM   2292  HD3 ILE A 147     119.037 102.468  92.230  1.00  5.26              
ATOM   2293  C   ILE A 147     117.428 100.019  96.281  1.00  5.26              
ATOM   2294  O   ILE A 147     116.402 100.225  96.958  1.00  5.26              
ATOM   2295  N   VAL A 148     118.630 100.319  96.776  1.00  5.15              
ATOM   2296  H   VAL A 148     119.421 100.153  96.164  1.00  5.15              
ATOM   2297  CA  VAL A 148     118.896 100.966  98.081  1.00  5.15              
ATOM   2298  HA  VAL A 148     117.959 101.105  98.614  1.00  5.15              
ATOM   2299  CB  VAL A 148     119.761 100.013  98.943  1.00  5.15              
ATOM   2300  HB  VAL A 148     120.545  99.603  98.310  1.00  5.15              
ATOM   2301  CG1 VAL A 148     120.451 100.635 100.166  1.00  5.15              
ATOM   2302 1HG1 VAL A 148     120.987  99.864 100.719  1.00  5.15              
ATOM   2303 2HG1 VAL A 148     121.191 101.374  99.850  1.00  5.15              
ATOM   2304 3HG1 VAL A 148     119.725 101.102 100.830  1.00  5.15              
ATOM   2305  CG2 VAL A 148     118.888  98.856  99.451  1.00  5.15              
ATOM   2306 1HG2 VAL A 148     119.510  98.140  99.990  1.00  5.15              
ATOM   2307 2HG2 VAL A 148     118.115  99.233 100.119  1.00  5.15              
ATOM   2308 3HG2 VAL A 148     118.425  98.337  98.611  1.00  5.15              
ATOM   2309  C   VAL A 148     119.549 102.331  97.941  1.00  5.15              
ATOM   2310  O   VAL A 148     120.287 102.534  96.973  1.00  5.15              
ATOM   2311  N   GLY A 149     119.248 103.189  98.941  1.00  5.85              
ATOM   2312  H   GLY A 149     118.795 102.780  99.749  1.00  5.85              
ATOM   2313  CA  GLY A 149     119.678 104.582  99.168  1.00  5.85              
ATOM   2314  HA1 GLY A 149     118.976 105.279  98.724  1.00  5.85              
ATOM   2315  HA2 GLY A 149     120.659 104.736  98.715  1.00  5.85              
ATOM   2316  C   GLY A 149     119.803 104.826 100.674  1.00  5.85              
ATOM   2317  O   GLY A 149     120.007 103.881 101.434  1.00  5.85              
ATOM   2318  N   PRO A 150     119.650 106.078 101.128  1.00  5.83              
ATOM   2319  CD  PRO A 150     120.349 107.180 100.491  1.00  5.83              
ATOM   2320  HD1 PRO A 150     119.636 107.835  99.994  1.00  5.83              
ATOM   2321  HD2 PRO A 150     121.087 106.813  99.776  1.00  5.83              
ATOM   2322  CG  PRO A 150     121.068 107.925 101.621  1.00  5.83              
ATOM   2323  HG1 PRO A 150     120.675 108.936 101.710  1.00  5.83              
ATOM   2324  HG2 PRO A 150     122.143 107.943 101.467  1.00  5.83              
ATOM   2325  CB  PRO A 150     120.765 107.137 102.888  1.00  5.83              
ATOM   2326  HB1 PRO A 150     120.633 107.796 103.748  1.00  5.83              
ATOM   2327  HB2 PRO A 150     121.584 106.437 103.061  1.00  5.83              
ATOM   2328  CA  PRO A 150     119.499 106.347 102.552  1.00  5.83              
ATOM   2329  HA  PRO A 150     119.495 105.428 103.136  1.00  5.83              
ATOM   2330  C   PRO A 150     118.214 107.103 102.883  1.00  5.83              
ATOM   2331  O   PRO A 150     117.338 106.513 103.503  1.00  5.83              
ATOM   2332  N   ALA A 151     118.128 108.376 102.486  1.00  5.54              
ATOM   2333  H   ALA A 151     118.919 108.728 101.976  1.00  5.54              
ATOM   2334  CA  ALA A 151     117.096 109.353 102.821  1.00  5.54              
ATOM   2335  HA  ALA A 151     117.169 109.553 103.891  1.00  5.54              
ATOM   2336  CB  ALA A 151     117.491 110.641 102.100  1.00  5.54              
ATOM   2337  HB1 ALA A 151     116.721 111.400 102.207  1.00  5.54              
ATOM   2338  HB2 ALA A 151     118.422 111.027 102.518  1.00  5.54              
ATOM   2339  HB3 ALA A 151     117.654 110.419 101.049  1.00  5.54              
ATOM   2340  C   ALA A 151     115.629 108.868 102.606  1.00  5.54              
ATOM   2341  O   ALA A 151     115.352 107.711 102.303  1.00  5.54              
ATOM   2342  N   ASN A 152     114.635 109.744 102.730  1.00  5.57              
ATOM   2343  H   ASN A 152     114.839 110.723 102.864  1.00  5.57              
ATOM   2344  CA  ASN A 152     113.257 109.307 102.963  1.00  5.57              
ATOM   2345  HA  ASN A 152     113.265 108.247 103.221  1.00  5.57              
ATOM   2346  CB  ASN A 152     112.692 110.031 104.215  1.00  5.57              
ATOM   2347  HB1 ASN A 152     111.667 109.692 104.364  1.00  5.57              
ATOM   2348  HB2 ASN A 152     112.662 111.107 104.058  1.00  5.57              
ATOM   2349  CG  ASN A 152     113.462 109.786 105.510  1.00  5.57              
ATOM   2350  OD1 ASN A 152     114.679 109.855 105.587  1.00  5.57              
ATOM   2351  ND2 ASN A 152     112.779 109.541 106.604  1.00  5.57              
ATOM   2352 1HD2 ASN A 152     111.778 109.496 106.595  1.00  5.57              
ATOM   2353 2HD2 ASN A 152     113.322 109.330 107.423  1.00  5.57              
ATOM   2354  C   ASN A 152     112.345 109.398 101.736  1.00  5.57              
ATOM   2355  O   ASN A 152     112.291 108.457 100.944  1.00  5.57              
ATOM   2356  N   ALA A 153     111.584 110.487 101.589  1.00  5.67              
ATOM   2357  H   ALA A 153     111.786 111.294 102.165  1.00  5.67              
ATOM   2358  CA  ALA A 153     110.617 110.640 100.505  1.00  5.67              
ATOM   2359  HA  ALA A 153     109.935 109.787 100.504  1.00  5.67              
ATOM   2360  CB  ALA A 153     109.801 111.916 100.754  1.00  5.67              
ATOM   2361  HB1 ALA A 153     109.080 112.056  99.947  1.00  5.67              
ATOM   2362  HB2 ALA A 153     109.264 111.835 101.699  1.00  5.67              
ATOM   2363  HB3 ALA A 153     110.462 112.785 100.789  1.00  5.67              
ATOM   2364  C   ALA A 153     111.356 110.681  99.174  1.00  5.67              
ATOM   2365  O   ALA A 153     112.082 111.639  98.890  1.00  5.67              
ATOM   2366  N   LYS A 154     111.228 109.612  98.382  1.00  5.68              
ATOM   2367  H   LYS A 154     110.669 108.837  98.700  1.00  5.68              
ATOM   2368  CA  LYS A 154     111.815 109.572  97.050  1.00  5.68              
ATOM   2369  HA  LYS A 154     112.660 110.245  97.104  1.00  5.68              
ATOM   2370  CB  LYS A 154     112.387 108.203  96.632  1.00  5.68              
ATOM   2371  HB1 LYS A 154     113.439 108.178  96.921  1.00  5.68              
ATOM   2372  HB2 LYS A 154     112.352 108.135  95.545  1.00  5.68              
ATOM   2373  CG  LYS A 154     111.720 106.969  97.245  1.00  5.68              
ATOM   2374  HG1 LYS A 154     110.636 107.077  97.216  1.00  5.68              
ATOM   2375  HG2 LYS A 154     112.041 106.905  98.284  1.00  5.68              
ATOM   2376  CD  LYS A 154     112.138 105.679  96.519  1.00  5.68              
ATOM   2377  HD1 LYS A 154     111.959 104.826  97.169  1.00  5.68              
ATOM   2378  HD2 LYS A 154     113.207 105.713  96.326  1.00  5.68              
ATOM   2379  CE  LYS A 154     111.373 105.503  95.198  1.00  5.68              
ATOM   2380  HE1 LYS A 154     112.077 105.554  94.367  1.00  5.68              
ATOM   2381  HE2 LYS A 154     110.687 106.343  95.084  1.00  5.68              
ATOM   2382  NZ  LYS A 154     110.625 104.224  95.130  1.00  5.68              
ATOM   2383  HZ1 LYS A 154     110.147 104.118  94.244  1.00  5.68              
ATOM   2384  HZ2 LYS A 154     111.217 103.413  95.258  1.00  5.68              
ATOM   2385  HZ3 LYS A 154     109.942 104.190  95.885  1.00  5.68              
ATOM   2386  C   LYS A 154     110.883 110.170  96.017  1.00  5.68              
ATOM   2387  O   LYS A 154     109.706 109.824  95.926  1.00  5.68              
ATOM   2388  N   VAL A 155     111.481 111.029  95.212  1.00  5.78              
ATOM   2389  H   VAL A 155     112.479 111.147  95.336  1.00  5.78              
ATOM   2390  CA  VAL A 155     110.828 111.808  94.181  1.00  5.78              
ATOM   2391  HA  VAL A 155     109.783 111.509  94.132  1.00  5.78              
ATOM   2392  CB  VAL A 155     110.825 113.328  94.465  1.00  5.78              
ATOM   2393  HB  VAL A 155     111.647 113.810  93.939  1.00  5.78              
ATOM   2394  CG1 VAL A 155     109.517 113.925  93.950  1.00  5.78              
ATOM   2395 1HG1 VAL A 155     109.552 115.014  93.994  1.00  5.78              
ATOM   2396 2HG1 VAL A 155     109.348 113.605  92.925  1.00  5.78              
ATOM   2397 3HG1 VAL A 155     108.675 113.580  94.551  1.00  5.78              
ATOM   2398  CG2 VAL A 155     110.940 113.705  95.951  1.00  5.78              
ATOM   2399 1HG2 VAL A 155     110.856 114.786  96.066  1.00  5.78              
ATOM   2400 2HG2 VAL A 155     110.140 113.230  96.521  1.00  5.78              
ATOM   2401 3HG2 VAL A 155     111.902 113.388  96.350  1.00  5.78              
ATOM   2402  C   VAL A 155     111.495 111.437  92.856  1.00  5.78              
ATOM   2403  O   VAL A 155     112.602 111.896  92.561  1.00  5.78              
ATOM   2404  N   PRO A 156     110.907 110.491  92.109  1.00  5.83              
ATOM   2405  CD  PRO A 156     110.124 109.372  92.622  1.00  5.83              
ATOM   2406  HD1 PRO A 156     109.262 109.714  93.188  1.00  5.83              
ATOM   2407  HD2 PRO A 156     110.739 108.730  93.253  1.00  5.83              
ATOM   2408  CG  PRO A 156     109.650 108.601  91.396  1.00  5.83              
ATOM   2409  HG1 PRO A 156     108.667 108.154  91.545  1.00  5.83              
ATOM   2410  HG2 PRO A 156     110.394 107.855  91.121  1.00  5.83              
ATOM   2411  CB  PRO A 156     109.620 109.687  90.335  1.00  5.83              
ATOM   2412  HB1 PRO A 156     108.734 110.307  90.480  1.00  5.83              
ATOM   2413  HB2 PRO A 156     109.614 109.267  89.338  1.00  5.83              
ATOM   2414  CA  PRO A 156     110.884 110.492  90.653  1.00  5.83              
ATOM   2415  HA  PRO A 156     111.763 109.970  90.276  1.00  5.83              
ATOM   2416  C   PRO A 156     110.796 111.893  90.028  1.00  5.83              
ATOM   2417  O   PRO A 156     109.978 112.706  90.456  1.00  5.83              
ATOM   2418  N   HIS A 157     111.587 112.162  88.985  1.00  5.84              
ATOM   2419  H   HIS A 157     112.354 111.520  88.828  1.00  5.84              
ATOM   2420  CA  HIS A 157     111.686 113.461  88.300  1.00  5.84              
ATOM   2421  HA  HIS A 157     111.028 114.166  88.803  1.00  5.84              
ATOM   2422  CB  HIS A 157     113.121 114.022  88.438  1.00  5.84              
ATOM   2423  HB1 HIS A 157     113.210 114.920  87.827  1.00  5.84              
ATOM   2424  HB2 HIS A 157     113.824 113.293  88.039  1.00  5.84              
ATOM   2425  CG  HIS A 157     113.561 114.442  89.823  1.00  5.84              
ATOM   2426  ND1 HIS A 157     114.849 114.884  90.152  1.00  5.84              
ATOM   2427  CE1 HIS A 157     114.789 115.273  91.434  1.00  5.84              
ATOM   2428  HE1 HIS A 157     115.623 115.678  91.989  1.00  5.84              
ATOM   2429  NE2 HIS A 157     113.550 115.107  91.920  1.00  5.84              
ATOM   2430  HE2 HIS A 157     113.239 115.343  92.851  1.00  5.84              
ATOM   2431  CD2 HIS A 157     112.763 114.588  90.922  1.00  5.84              
ATOM   2432  HD2 HIS A 157     111.712 114.359  90.992  1.00  5.84              
ATOM   2433  C   HIS A 157     111.198 113.467  86.833  1.00  5.84              
ATOM   2434  O   HIS A 157     111.760 114.174  85.995  1.00  5.84              
ATOM   2435  N   SER A 158     110.165 112.693  86.488  1.00  6.13              
ATOM   2436  H   SER A 158     109.663 112.206  87.218  1.00  6.13              
ATOM   2437  CA  SER A 158     109.754 112.394  85.099  1.00  6.13              
ATOM   2438  HA  SER A 158     110.511 111.726  84.686  1.00  6.13              
ATOM   2439  CB  SER A 158     108.446 111.585  85.084  1.00  6.13              
ATOM   2440  HB1 SER A 158     108.671 110.541  85.307  1.00  6.13              
ATOM   2441  HB2 SER A 158     108.000 111.628  84.090  1.00  6.13              
ATOM   2442  OG  SER A 158     107.514 112.044  86.042  1.00  6.13              
ATOM   2443  HG  SER A 158     107.632 113.001  86.148  1.00  6.13              
ATOM   2444  C   SER A 158     109.670 113.604  84.154  1.00  6.13              
ATOM   2445  O   SER A 158     108.799 114.466  84.273  1.00  6.13              
ATOM   2446  N   ALA A 159     110.600 113.675  83.196  1.00  6.22              
ATOM   2447  H   ALA A 159     111.249 112.904  83.149  1.00  6.22              
ATOM   2448  CA  ALA A 159     110.784 114.730  82.183  1.00  6.22              
ATOM   2449  HA  ALA A 159     111.720 114.491  81.676  1.00  6.22              
ATOM   2450  CB  ALA A 159     109.679 114.586  81.125  1.00  6.22              
ATOM   2451  HB1 ALA A 159     108.709 114.836  81.556  1.00  6.22              
ATOM   2452  HB2 ALA A 159     109.879 115.251  80.285  1.00  6.22              
ATOM   2453  HB3 ALA A 159     109.649 113.561  80.754  1.00  6.22              
ATOM   2454  C   ALA A 159     110.949 116.195  82.648  1.00  6.22              
ATOM   2455  O   ALA A 159     111.276 117.035  81.810  1.00  6.22              
ATOM   2456  N   LYS A 160     110.715 116.499  83.931  1.00  6.15              
ATOM   2457  H   LYS A 160     110.520 115.674  84.491  1.00  6.15              
ATOM   2458  CA  LYS A 160     110.722 117.769  84.703  1.00  6.15              
ATOM   2459  HA  LYS A 160     111.592 117.694  85.357  1.00  6.15              
ATOM   2460  CB  LYS A 160     110.913 119.097  83.920  1.00  6.15              
ATOM   2461  HB1 LYS A 160     111.685 118.994  83.162  1.00  6.15              
ATOM   2462  HB2 LYS A 160     111.329 119.801  84.643  1.00  6.15              
ATOM   2463  CG  LYS A 160     109.658 119.803  83.350  1.00  6.15              
ATOM   2464  HG1 LYS A 160     109.938 120.821  83.075  1.00  6.15              
ATOM   2465  HG2 LYS A 160     108.927 119.902  84.153  1.00  6.15              
ATOM   2466  CD  LYS A 160     108.949 119.160  82.145  1.00  6.15              
ATOM   2467  HD1 LYS A 160     107.894 119.432  82.205  1.00  6.15              
ATOM   2468  HD2 LYS A 160     108.989 118.074  82.215  1.00  6.15              
ATOM   2469  CE  LYS A 160     109.452 119.640  80.769  1.00  6.15              
ATOM   2470  HE1 LYS A 160     109.200 120.699  80.657  1.00  6.15              
ATOM   2471  HE2 LYS A 160     108.903 119.087  80.001  1.00  6.15              
ATOM   2472  NZ  LYS A 160     110.911 119.449  80.573  1.00  6.15              
ATOM   2473  HZ1 LYS A 160     111.183 119.627  79.616  1.00  6.15              
ATOM   2474  HZ2 LYS A 160     111.439 120.051  81.190  1.00  6.15              
ATOM   2475  HZ3 LYS A 160     111.164 118.489  80.806  1.00  6.15              
ATOM   2476  C   LYS A 160     109.536 117.855  85.678  1.00  6.15              
ATOM   2477  O   LYS A 160     109.582 118.647  86.614  1.00  6.15              
ATOM   2478  N   LYS A 161     108.481 117.050  85.478  1.00  6.06              
ATOM   2479  H   LYS A 161     108.555 116.343  84.755  1.00  6.06              
ATOM   2480  CA  LYS A 161     107.383 116.897  86.442  1.00  6.06              
ATOM   2481  HA  LYS A 161     107.289 117.828  87.004  1.00  6.06              
ATOM   2482  CB  LYS A 161     106.034 116.632  85.733  1.00  6.06              
ATOM   2483  HB1 LYS A 161     106.001 115.615  85.338  1.00  6.06              
ATOM   2484  HB2 LYS A 161     105.964 117.318  84.887  1.00  6.06              
ATOM   2485  CG  LYS A 161     104.805 116.896  86.637  1.00  6.06              
ATOM   2486  HG1 LYS A 161     103.949 117.104  85.994  1.00  6.06              
ATOM   2487  HG2 LYS A 161     104.996 117.797  87.221  1.00  6.06              
ATOM   2488  CD  LYS A 161     104.402 115.750  87.587  1.00  6.06              
ATOM   2489  HD1 LYS A 161     105.290 115.323  88.040  1.00  6.06              
ATOM   2490  HD2 LYS A 161     103.913 114.960  87.015  1.00  6.06              
ATOM   2491  CE  LYS A 161     103.457 116.261  88.694  1.00  6.06              
ATOM   2492  HE1 LYS A 161     102.477 116.471  88.255  1.00  6.06              
ATOM   2493  HE2 LYS A 161     103.861 117.201  89.081  1.00  6.06              
ATOM   2494  NZ  LYS A 161     103.328 115.302  89.826  1.00  6.06              
ATOM   2495  HZ1 LYS A 161     102.700 115.637  90.545  1.00  6.06              
ATOM   2496  HZ2 LYS A 161     103.038 114.389  89.511  1.00  6.06              
ATOM   2497  HZ3 LYS A 161     104.241 115.194  90.277  1.00  6.06              
ATOM   2498  C   LYS A 161     107.746 115.790  87.425  1.00  6.06              
ATOM   2499  O   LYS A 161     107.847 114.623  87.055  1.00  6.06              
ATOM   2500  N   TYR A 162     107.960 116.157  88.677  1.00  5.76              
ATOM   2501  H   TYR A 162     107.877 117.128  88.934  1.00  5.76              
ATOM   2502  CA  TYR A 162     108.281 115.207  89.732  1.00  5.76              
ATOM   2503  HA  TYR A 162     108.823 114.372  89.295  1.00  5.76              
ATOM   2504  CB  TYR A 162     109.210 115.927  90.721  1.00  5.76              
ATOM   2505  HB1 TYR A 162     110.166 116.100  90.226  1.00  5.76              
ATOM   2506  HB2 TYR A 162     109.410 115.274  91.562  1.00  5.76              
ATOM   2507  CG  TYR A 162     108.697 117.258  91.245  1.00  5.76              
ATOM   2508  CD1 TYR A 162     107.803 117.295  92.333  1.00  5.76              
ATOM   2509  HD1 TYR A 162     107.481 116.375  92.811  1.00  5.76              
ATOM   2510  CE1 TYR A 162     107.323 118.527  92.812  1.00  5.76              
ATOM   2511  HE1 TYR A 162     106.640 118.555  93.649  1.00  5.76              
ATOM   2512  CZ  TYR A 162     107.740 119.731  92.207  1.00  5.76              
ATOM   2513  OH  TYR A 162     107.277 120.921  92.672  1.00  5.76              
ATOM   2514  HH  TYR A 162     107.654 121.668  92.209  1.00  5.76              
ATOM   2515  CE2 TYR A 162     108.636 119.697  91.115  1.00  5.76              
ATOM   2516  HE2 TYR A 162     108.963 120.617  90.654  1.00  5.76              
ATOM   2517  CD2 TYR A 162     109.113 118.462  90.637  1.00  5.76              
ATOM   2518  HD2 TYR A 162     109.806 118.442  89.807  1.00  5.76              
ATOM   2519  C   TYR A 162     107.028 114.634  90.402  1.00  5.76              
ATOM   2520  O   TYR A 162     105.980 115.282  90.390  1.00  5.76              
ATOM   2521  N   TYR A 163     107.102 113.418  90.943  1.00  5.75              
ATOM   2522  H   TYR A 163     108.000 112.945  90.965  1.00  5.75              
ATOM   2523  CA  TYR A 163     106.012 112.805  91.714  1.00  5.75              
ATOM   2524  HA  TYR A 163     105.464 113.603  92.216  1.00  5.75              
ATOM   2525  CB  TYR A 163     105.032 112.056  90.788  1.00  5.75              
ATOM   2526  HB1 TYR A 163     104.942 112.595  89.844  1.00  5.75              
ATOM   2527  HB2 TYR A 163     104.051 112.096  91.262  1.00  5.75              
ATOM   2528  CG  TYR A 163     105.337 110.591  90.492  1.00  5.75              
ATOM   2529  CD1 TYR A 163     106.167 110.229  89.412  1.00  5.75              
ATOM   2530  HD1 TYR A 163     106.634 110.993  88.804  1.00  5.75              
ATOM   2531  CE1 TYR A 163     106.386 108.868  89.108  1.00  5.75              
ATOM   2532  HE1 TYR A 163     107.010 108.590  88.270  1.00  5.75              
ATOM   2533  CZ  TYR A 163     105.762 107.862  89.876  1.00  5.75              
ATOM   2534  OH  TYR A 163     105.916 106.547  89.560  1.00  5.75              
ATOM   2535  HH  TYR A 163     105.316 105.997  90.074  1.00  5.75              
ATOM   2536  CE2 TYR A 163     104.942 108.224  90.965  1.00  5.75              
ATOM   2537  HE2 TYR A 163     104.460 107.462  91.556  1.00  5.75              
ATOM   2538  CD2 TYR A 163     104.737 109.582  91.275  1.00  5.75              
ATOM   2539  HD2 TYR A 163     104.113 109.847  92.120  1.00  5.75              
ATOM   2540  C   TYR A 163     106.564 111.882  92.799  1.00  5.75              
ATOM   2541  O   TYR A 163     107.707 111.433  92.730  1.00  5.75              
ATOM   2542  N   GLU A 164     105.747 111.587  93.800  1.00  5.71              
ATOM   2543  H   GLU A 164     104.852 112.071  93.813  1.00  5.71              
ATOM   2544  CA  GLU A 164     106.210 111.104  95.095  1.00  5.71              
ATOM   2545  HA  GLU A 164     107.285 111.260  95.192  1.00  5.71              
ATOM   2546  CB  GLU A 164     105.505 111.932  96.192  1.00  5.71              
ATOM   2547  HB1 GLU A 164     105.834 111.553  97.160  1.00  5.71              
ATOM   2548  HB2 GLU A 164     104.427 111.772  96.128  1.00  5.71              
ATOM   2549  CG  GLU A 164     105.786 113.454  96.158  1.00  5.71              
ATOM   2550  HG1 GLU A 164     106.862 113.601  96.279  1.00  5.71              
ATOM   2551  HG2 GLU A 164     105.296 113.907  97.022  1.00  5.71              
ATOM   2552  CD  GLU A 164     105.302 114.175  94.880  1.00  5.71              
ATOM   2553  OE1 GLU A 164     104.176 113.879  94.407  1.00  5.71              
ATOM   2554  OE2 GLU A 164     106.106 114.929  94.288  1.00  5.71              
ATOM   2555  C   GLU A 164     105.901 109.609  95.225  1.00  5.71              
ATOM   2556  O   GLU A 164     104.751 109.155  95.207  1.00  5.71              
ATOM   2557  N   ALA A 165     106.963 108.813  95.299  1.00  5.83              
ATOM   2558  H   ALA A 165     107.880 109.243  95.349  1.00  5.83              
ATOM   2559  CA  ALA A 165     106.889 107.370  95.159  1.00  5.83              
ATOM   2560  HA  ALA A 165     106.218 107.145  94.329  1.00  5.83              
ATOM   2561  CB  ALA A 165     108.276 106.854  94.782  1.00  5.83              
ATOM   2562  HB1 ALA A 165     108.238 105.773  94.657  1.00  5.83              
ATOM   2563  HB2 ALA A 165     108.594 107.313  93.849  1.00  5.83              
ATOM   2564  HB3 ALA A 165     108.975 107.115  95.575  1.00  5.83              
ATOM   2565  C   ALA A 165     106.354 106.670  96.412  1.00  5.83              
ATOM   2566  O   ALA A 165     107.085 106.449  97.379  1.00  5.83              
ATOM   2567  N   VAL A 166     105.083 106.277  96.335  1.00  5.96              
ATOM   2568  H   VAL A 166     104.567 106.639  95.545  1.00  5.96              
ATOM   2569  CA  VAL A 166     104.280 105.580  97.350  1.00  5.96              
ATOM   2570  HA  VAL A 166     103.993 106.340  98.078  1.00  5.96              
ATOM   2571  CB  VAL A 166     102.974 105.057  96.713  1.00  5.96              
ATOM   2572  HB  VAL A 166     102.365 104.603  97.494  1.00  5.96              
ATOM   2573  CG1 VAL A 166     102.146 106.197  96.106  1.00  5.96              
ATOM   2574 1HG1 VAL A 166     101.189 105.808  95.758  1.00  5.96              
ATOM   2575 2HG1 VAL A 166     101.957 106.961  96.861  1.00  5.96              
ATOM   2576 3HG1 VAL A 166     102.664 106.655  95.263  1.00  5.96              
ATOM   2577  CG2 VAL A 166     103.234 103.999  95.632  1.00  5.96              
ATOM   2578 1HG2 VAL A 166     102.285 103.630  95.243  1.00  5.96              
ATOM   2579 2HG2 VAL A 166     103.810 104.420  94.809  1.00  5.96              
ATOM   2580 3HG2 VAL A 166     103.782 103.156  96.052  1.00  5.96              
ATOM   2581  C   VAL A 166     104.980 104.457  98.163  1.00  5.96              
ATOM   2582  O   VAL A 166     106.027 103.885  97.812  1.00  5.96              
ATOM   2583  N   HIS A 167     104.324 104.105  99.278  1.00  5.97              
ATOM   2584  H   HIS A 167     103.479 104.598  99.521  1.00  5.97              
ATOM   2585  CA  HIS A 167     104.748 103.001 100.143  1.00  5.97              
ATOM   2586  HA  HIS A 167     105.726 103.271 100.543  1.00  5.97              
ATOM   2587  CB  HIS A 167     103.816 102.844 101.352  1.00  5.97              
ATOM   2588  HB1 HIS A 167     102.784 102.755 101.015  1.00  5.97              
ATOM   2589  HB2 HIS A 167     103.890 103.736 101.975  1.00  5.97              
ATOM   2590  CG  HIS A 167     104.150 101.642 102.201  1.00  5.97              
ATOM   2591  ND1 HIS A 167     103.216 100.726 102.677  1.00  5.97              
ATOM   2592  CE1 HIS A 167     103.922  99.758 103.277  1.00  5.97              
ATOM   2593  HE1 HIS A 167     103.487  98.877 103.734  1.00  5.97              
ATOM   2594  NE2 HIS A 167     105.239 100.018 103.199  1.00  5.97              
ATOM   2595  HE2 HIS A 167     105.980  99.398 103.494  1.00  5.97              
ATOM   2596  CD2 HIS A 167     105.403 101.207 102.527  1.00  5.97              
ATOM   2597  HD2 HIS A 167     106.339 101.662 102.230  1.00  5.97              
ATOM   2598  C   HIS A 167     105.003 101.680  99.385  1.00  5.97              
ATOM   2599  O   HIS A 167     106.134 101.197  99.462  1.00  5.97              
ATOM   2600  N   PRO A 168     104.072 101.155  98.560  1.00  6.01              
ATOM   2601  CD  PRO A 168     102.649 101.471  98.528  1.00  6.01              
ATOM   2602  HD1 PRO A 168     102.464 102.535  98.406  1.00  6.01              
ATOM   2603  HD2 PRO A 168     102.186 101.115  99.449  1.00  6.01              
ATOM   2604  CG  PRO A 168     102.065 100.704  97.342  1.00  6.01              
ATOM   2605  HG1 PRO A 168     102.152 101.298  96.433  1.00  6.01              
ATOM   2606  HG2 PRO A 168     101.027 100.418  97.517  1.00  6.01              
ATOM   2607  CB  PRO A 168     102.979  99.487  97.249  1.00  6.01              
ATOM   2608  HB1 PRO A 168     102.960  99.029  96.259  1.00  6.01              
ATOM   2609  HB2 PRO A 168     102.679  98.753  97.999  1.00  6.01              
ATOM   2610  CA  PRO A 168     104.352 100.059  97.625  1.00  6.01              
ATOM   2611  HA  PRO A 168     104.913  99.277  98.139  1.00  6.01              
ATOM   2612  C   PRO A 168     105.202 100.499  96.417  1.00  6.01              
ATOM   2613  O   PRO A 168     104.794 100.453  95.256  1.00  6.01              
ATOM   2614  N   CYS A 169     106.379 101.035  96.728  1.00  5.74              
ATOM   2615  H   CYS A 169     106.587 101.087  97.721  1.00  5.74              
ATOM   2616  CA  CYS A 169     107.446 101.440  95.827  1.00  5.74              
ATOM   2617  HA  CYS A 169     107.627 100.631  95.119  1.00  5.74              
ATOM   2618  CB  CYS A 169     106.989 102.697  95.064  1.00  5.74              
ATOM   2619  HB1 CYS A 169     107.025 103.565  95.718  1.00  5.74              
ATOM   2620  HB2 CYS A 169     105.962 102.564  94.722  1.00  5.74              
ATOM   2621  SG  CYS A 169     108.030 102.994  93.620  1.00  5.74              
ATOM   2622  HG  CYS A 169     107.793 101.813  93.031  1.00  5.74              
ATOM   2623  C   CYS A 169     108.735 101.708  96.614  1.00  5.74              
ATOM   2624  O   CYS A 169     109.830 101.633  96.051  1.00  5.74              
ATOM   2625  N   THR A 170     108.627 102.041  97.905  1.00  5.45              
ATOM   2626  H   THR A 170     107.709 102.010  98.343  1.00  5.45              
ATOM   2627  CA  THR A 170     109.754 102.608  98.686  1.00  5.45              
ATOM   2628  HA  THR A 170     110.730 102.415  98.245  1.00  5.45              
ATOM   2629  CB  THR A 170     109.479 104.121  98.811  1.00  5.45              
ATOM   2630  HB  THR A 170     108.516 104.254  99.305  1.00  5.45              
ATOM   2631  CG2 THR A 170     110.513 104.896  99.634  1.00  5.45              
ATOM   2632 1HG2 THR A 170     110.337 105.966  99.527  1.00  5.45              
ATOM   2633 2HG2 THR A 170     110.395 104.658 100.692  1.00  5.45              
ATOM   2634 3HG2 THR A 170     111.527 104.641  99.332  1.00  5.45              
ATOM   2635  OG1 THR A 170     109.340 104.722  97.546  1.00  5.45              
ATOM   2636  HG1 THR A 170     108.473 105.170  97.584  1.00  5.45              
ATOM   2637  C   THR A 170     109.706 102.134 100.141  1.00  5.45              
ATOM   2638  O   THR A 170     108.641 102.200 100.759  1.00  5.45              
ATOM   2639  N   VAL A 171     110.849 101.815 100.759  1.00  5.39              
ATOM   2640  H   VAL A 171     111.718 101.767 100.235  1.00  5.39              
ATOM   2641  CA  VAL A 171     110.870 101.437 102.181  1.00  5.39              
ATOM   2642  HA  VAL A 171     109.954 101.806 102.639  1.00  5.39              
ATOM   2643  CB  VAL A 171     110.847  99.899 102.375  1.00  5.39              
ATOM   2644  HB  VAL A 171     111.847  99.496 102.229  1.00  5.39              
ATOM   2645  CG1 VAL A 171     110.404  99.540 103.800  1.00  5.39              
ATOM   2646 1HG1 VAL A 171     110.437  98.459 103.938  1.00  5.39              
ATOM   2647 2HG1 VAL A 171     111.061 100.002 104.528  1.00  5.39              
ATOM   2648 3HG1 VAL A 171     109.386  99.891 103.973  1.00  5.39              
ATOM   2649  CG2 VAL A 171     109.866  99.156 101.451  1.00  5.39              
ATOM   2650 1HG2 VAL A 171     109.865  98.090 101.678  1.00  5.39              
ATOM   2651 2HG2 VAL A 171     108.856  99.551 101.573  1.00  5.39              
ATOM   2652 3HG2 VAL A 171     110.156  99.269 100.407  1.00  5.39              
ATOM   2653  C   VAL A 171     112.026 102.083 102.964  1.00  5.39              
ATOM   2654  O   VAL A 171     113.216 101.908 102.688  1.00  5.39              
ATOM   2655  N   PHE A 172     111.686 102.865 103.987  1.00  5.24              
ATOM   2656  H   PHE A 172     110.711 102.997 104.205  1.00  5.24              
ATOM   2657  CA  PHE A 172     112.695 103.396 104.899  1.00  5.24              
ATOM   2658  HA  PHE A 172     113.509 103.787 104.292  1.00  5.24              
ATOM   2659  CB  PHE A 172     112.110 104.575 105.692  1.00  5.24              
ATOM   2660  HB1 PHE A 172     111.423 104.190 106.447  1.00  5.24              
ATOM   2661  HB2 PHE A 172     111.535 105.205 105.012  1.00  5.24              
ATOM   2662  CG  PHE A 172     113.157 105.463 106.347  1.00  5.24              
ATOM   2663  CD1 PHE A 172     114.141 106.097 105.560  1.00  5.24              
ATOM   2664  HD1 PHE A 172     114.148 105.990 104.485  1.00  5.24              
ATOM   2665  CE1 PHE A 172     115.127 106.893 106.168  1.00  5.24              
ATOM   2666  HE1 PHE A 172     115.876 107.385 105.560  1.00  5.24              
ATOM   2667  CZ  PHE A 172     115.122 107.080 107.560  1.00  5.24              
ATOM   2668  HZ  PHE A 172     115.880 107.696 108.025  1.00  5.24              
ATOM   2669  CE2 PHE A 172     114.132 106.467 108.346  1.00  5.24              
ATOM   2670  HE2 PHE A 172     114.141 106.600 109.418  1.00  5.24              
ATOM   2671  CD2 PHE A 172     113.155 105.655 107.743  1.00  5.24              
ATOM   2672  HD2 PHE A 172     112.408 105.177 108.360  1.00  5.24              
ATOM   2673  C   PHE A 172     113.299 102.297 105.792  1.00  5.24              
ATOM   2674  O   PHE A 172     112.747 101.195 105.896  1.00  5.24              
ATOM   2675  N   CYS A 173     114.397 102.585 106.500  1.00  5.12              
ATOM   2676  H   CYS A 173     114.845 103.489 106.414  1.00  5.12              
ATOM   2677  CA  CYS A 173     114.658 101.867 107.731  1.00  5.12              
ATOM   2678  HA  CYS A 173     113.698 101.572 108.159  1.00  5.12              
ATOM   2679  CB  CYS A 173     115.489 100.582 107.512  1.00  5.12              
ATOM   2680  HB1 CYS A 173     116.552 100.792 107.615  1.00  5.12              
ATOM   2681  HB2 CYS A 173     115.316 100.210 106.505  1.00  5.12              
ATOM   2682  SG  CYS A 173     115.049  99.283 108.711  1.00  5.12              
ATOM   2683  HG  CYS A 173     115.767  99.732 109.761  1.00  5.12              
ATOM   2684  C   CYS A 173     115.309 102.794 108.754  1.00  5.12              
ATOM   2685  O   CYS A 173     115.870 103.839 108.437  1.00  5.12              
ATOM   2686  N   VAL A 174     115.317 102.351 109.997  1.00  5.08              
ATOM   2687  H   VAL A 174     114.848 101.483 110.211  1.00  5.08              
ATOM   2688  CA  VAL A 174     116.350 102.766 110.932  1.00  5.08              
ATOM   2689  HA  VAL A 174     117.034 103.485 110.476  1.00  5.08              
ATOM   2690  CB  VAL A 174     115.736 103.418 112.187  1.00  5.08              
ATOM   2691  HB  VAL A 174     115.023 102.726 112.637  1.00  5.08              
ATOM   2692  CG1 VAL A 174     116.789 103.779 113.244  1.00  5.08              
ATOM   2693 1HG1 VAL A 174     116.309 104.270 114.091  1.00  5.08              
ATOM   2694 2HG1 VAL A 174     117.283 102.880 113.612  1.00  5.08              
ATOM   2695 3HG1 VAL A 174     117.531 104.453 112.816  1.00  5.08              
ATOM   2696  CG2 VAL A 174     114.996 104.710 111.816  1.00  5.08              
ATOM   2697 1HG2 VAL A 174     114.569 105.167 112.708  1.00  5.08              
ATOM   2698 2HG2 VAL A 174     115.685 105.413 111.344  1.00  5.08              
ATOM   2699 3HG2 VAL A 174     114.185 104.491 111.122  1.00  5.08              
ATOM   2700  C   VAL A 174     117.144 101.508 111.267  1.00  5.08              
ATOM   2701  O   VAL A 174     116.568 100.423 111.373  1.00  5.08              
ATOM   2702  N   LEU A 175     118.463 101.630 111.382  1.00  5.09              
ATOM   2703  H   LEU A 175     118.873 102.560 111.329  1.00  5.09              
ATOM   2704  CA  LEU A 175     119.340 100.539 111.778  1.00  5.09              
ATOM   2705  HA  LEU A 175     118.813  99.928 112.513  1.00  5.09              
ATOM   2706  CB  LEU A 175     119.666  99.648 110.559  1.00  5.09              
ATOM   2707  HB1 LEU A 175     120.094 100.264 109.776  1.00  5.09              
ATOM   2708  HB2 LEU A 175     118.733  99.232 110.175  1.00  5.09              
ATOM   2709  CG  LEU A 175     120.642  98.486 110.825  1.00  5.09              
ATOM   2710  HG  LEU A 175     121.598  98.889 111.160  1.00  5.09              
ATOM   2711  CD1 LEU A 175     120.127  97.502 111.877  1.00  5.09              
ATOM   2712 1HD1 LEU A 175     120.828  96.675 111.984  1.00  5.09              
ATOM   2713 2HD1 LEU A 175     120.035  97.992 112.845  1.00  5.09              
ATOM   2714 3HD1 LEU A 175     119.153  97.110 111.580  1.00  5.09              
ATOM   2715  CD2 LEU A 175     120.876  97.719 109.522  1.00  5.09              
ATOM   2716 1HD2 LEU A 175     121.593  96.915 109.694  1.00  5.09              
ATOM   2717 2HD2 LEU A 175     119.939  97.286 109.172  1.00  5.09              
ATOM   2718 3HD2 LEU A 175     121.272  98.390 108.761  1.00  5.09              
ATOM   2719  C   LEU A 175     120.589 101.137 112.452  1.00  5.09              
ATOM   2720  O   LEU A 175     121.381 101.888 111.874  1.00  5.09              
ATOM   2721  N   SER A 176     120.800 100.793 113.716  1.00  5.04              
ATOM   2722  H   SER A 176     120.148 100.193 114.196  1.00  5.04              
ATOM   2723  CA  SER A 176     122.056 101.152 114.358  1.00  5.04              
ATOM   2724  HA  SER A 176     122.247 102.216 114.207  1.00  5.04              
ATOM   2725  CB  SER A 176     121.993 100.916 115.871  1.00  5.04              
ATOM   2726  HB1 SER A 176     121.732  99.877 116.078  1.00  5.04              
ATOM   2727  HB2 SER A 176     121.232 101.567 116.304  1.00  5.04              
ATOM   2728  OG  SER A 176     123.247 101.213 116.457  1.00  5.04              
ATOM   2729  HG  SER A 176     123.828 100.457 116.312  1.00  5.04              
ATOM   2730  C   SER A 176     123.224 100.362 113.744  1.00  5.04              
ATOM   2731  O   SER A 176     123.445  99.199 114.093  1.00  5.04              
ATOM   2732  N   LYS A 177     123.996 100.977 112.838  1.00  5.07              
ATOM   2733  H   LYS A 177     123.741 101.931 112.587  1.00  5.07              
ATOM   2734  CA  LYS A 177     125.261 100.425 112.323  1.00  5.07              
ATOM   2735  HA  LYS A 177     125.019  99.540 111.736  1.00  5.07              
ATOM   2736  CB  LYS A 177     126.009 101.444 111.421  1.00  5.07              
ATOM   2737  HB1 LYS A 177     126.979 101.021 111.153  1.00  5.07              
ATOM   2738  HB2 LYS A 177     126.217 102.320 112.038  1.00  5.07              
ATOM   2739  CG  LYS A 177     125.363 101.966 110.111  1.00  5.07              
ATOM   2740  HG1 LYS A 177     125.948 102.842 109.825  1.00  5.07              
ATOM   2741  HG2 LYS A 177     124.360 102.324 110.332  1.00  5.07              
ATOM   2742  CD  LYS A 177     125.314 101.021 108.879  1.00  5.07              
ATOM   2743  HD1 LYS A 177     124.353 100.504 108.875  1.00  5.07              
ATOM   2744  HD2 LYS A 177     126.112 100.281 108.951  1.00  5.07              
ATOM   2745  CE  LYS A 177     125.495 101.822 107.560  1.00  5.07              
ATOM   2746  HE1 LYS A 177     126.532 102.163 107.505  1.00  5.07              
ATOM   2747  HE2 LYS A 177     124.869 102.715 107.616  1.00  5.07              
ATOM   2748  NZ  LYS A 177     125.157 101.076 106.307  1.00  5.07              
ATOM   2749  HZ1 LYS A 177     125.368 101.617 105.456  1.00  5.07              
ATOM   2750  HZ2 LYS A 177     125.670 100.216 106.202  1.00  5.07              
ATOM   2751  HZ3 LYS A 177     124.162 100.899 106.230  1.00  5.07              
ATOM   2752  C   LYS A 177     126.170  99.989 113.477  1.00  5.07              
ATOM   2753  O   LYS A 177     126.139 100.568 114.564  1.00  5.07              
ATOM   2754  N   LYS A 178     127.066  99.033 113.206  1.00  5.06              
ATOM   2755  H   LYS A 178     127.008  98.626 112.285  1.00  5.06              
ATOM   2756  CA  LYS A 178     128.077  98.472 114.134  1.00  5.06              
ATOM   2757  HA  LYS A 178     127.558  98.265 115.073  1.00  5.06              
ATOM   2758  CB  LYS A 178     128.556  97.118 113.546  1.00  5.06              
ATOM   2759  HB1 LYS A 178     129.429  97.272 112.911  1.00  5.06              
ATOM   2760  HB2 LYS A 178     127.770  96.730 112.894  1.00  5.06              
ATOM   2761  CG  LYS A 178     128.818  95.996 114.575  1.00  5.06              
ATOM   2762  HG1 LYS A 178     128.930  95.058 114.029  1.00  5.06              
ATOM   2763  HG2 LYS A 178     127.933  95.896 115.206  1.00  5.06              
ATOM   2764  CD  LYS A 178     130.045  96.160 115.484  1.00  5.06              
ATOM   2765  HD1 LYS A 178     130.064  95.335 116.199  1.00  5.06              
ATOM   2766  HD2 LYS A 178     129.940  97.082 116.058  1.00  5.06              
ATOM   2767  CE  LYS A 178     131.357  96.144 114.680  1.00  5.06              
ATOM   2768  HE1 LYS A 178     131.132  96.376 113.636  1.00  5.06              
ATOM   2769  HE2 LYS A 178     131.780  95.136 114.709  1.00  5.06              
ATOM   2770  NZ  LYS A 178     132.327  97.141 115.192  1.00  5.06              
ATOM   2771  HZ1 LYS A 178     133.169  97.146 114.633  1.00  5.06              
ATOM   2772  HZ2 LYS A 178     131.901  98.065 115.124  1.00  5.06              
ATOM   2773  HZ3 LYS A 178     132.565  96.960 116.157  1.00  5.06              
ATOM   2774  C   LYS A 178     129.227  99.453 114.490  1.00  5.06              
ATOM   2775  O   LYS A 178     130.396  99.074 114.587  1.00  5.06              
ATOM   2776  N   GLN A 179     128.875 100.723 114.649  1.00  4.98              
ATOM   2777  H   GLN A 179     127.882 100.901 114.608  1.00  4.98              
ATOM   2778  CA  GLN A 179     129.696 101.902 114.942  1.00  4.98              
ATOM   2779  HA  GLN A 179     130.487 101.633 115.642  1.00  4.98              
ATOM   2780  CB  GLN A 179     130.309 102.382 113.612  1.00  4.98              
ATOM   2781  HB1 GLN A 179     129.526 102.861 113.020  1.00  4.98              
ATOM   2782  HB2 GLN A 179     130.657 101.509 113.057  1.00  4.98              
ATOM   2783  CG  GLN A 179     131.508 103.343 113.736  1.00  4.98              
ATOM   2784  HG1 GLN A 179     132.311 102.851 114.286  1.00  4.98              
ATOM   2785  HG2 GLN A 179     131.224 104.244 114.276  1.00  4.98              
ATOM   2786  CD  GLN A 179     132.037 103.765 112.367  1.00  4.98              
ATOM   2787  OE1 GLN A 179     131.570 103.323 111.331  1.00  4.98              
ATOM   2788  NE2 GLN A 179     133.019 104.635 112.294  1.00  4.98              
ATOM   2789 1HE2 GLN A 179     133.397 105.056 113.122  1.00  4.98              
ATOM   2790 2HE2 GLN A 179     133.324 104.883 111.367  1.00  4.98              
ATOM   2791  C   GLN A 179     128.805 102.994 115.592  1.00  4.98              
ATOM   2792  O   GLN A 179     129.152 104.167 115.604  1.00  4.98              
ATOM   2793  N   GLN A 180     127.629 102.592 116.096  1.00  4.87              
ATOM   2794  H   GLN A 180     127.382 101.624 115.954  1.00  4.87              
ATOM   2795  CA  GLN A 180     126.631 103.398 116.810  1.00  4.87              
ATOM   2796  HA  GLN A 180     125.745 102.762 116.847  1.00  4.87              
ATOM   2797  CB  GLN A 180     127.012 103.596 118.287  1.00  4.87              
ATOM   2798  HB1 GLN A 180     127.184 102.623 118.749  1.00  4.87              
ATOM   2799  HB2 GLN A 180     126.151 104.041 118.789  1.00  4.87              
ATOM   2800  CG  GLN A 180     128.244 104.480 118.530  1.00  4.87              
ATOM   2801  HG1 GLN A 180     128.275 105.298 117.811  1.00  4.87              
ATOM   2802  HG2 GLN A 180     129.152 103.888 118.418  1.00  4.87              
ATOM   2803  CD  GLN A 180     128.200 105.079 119.923  1.00  4.87              
ATOM   2804  OE1 GLN A 180     128.757 104.556 120.871  1.00  4.87              
ATOM   2805  NE2 GLN A 180     127.501 106.178 120.096  1.00  4.87              
ATOM   2806 1HE2 GLN A 180     127.013 106.579 119.312  1.00  4.87              
ATOM   2807 2HE2 GLN A 180     127.457 106.538 121.031  1.00  4.87              
ATOM   2808  C   GLN A 180     126.107 104.663 116.100  1.00  4.87              
ATOM   2809  O   GLN A 180     125.976 105.723 116.711  1.00  4.87              
ATOM   2810  N   VAL A 181     125.755 104.534 114.813  1.00  4.78              
ATOM   2811  H   VAL A 181     125.838 103.621 114.396  1.00  4.78              
ATOM   2812  CA  VAL A 181     125.142 105.605 114.002  1.00  4.78              
ATOM   2813  HA  VAL A 181     124.725 106.353 114.680  1.00  4.78              
ATOM   2814  CB  VAL A 181     126.200 106.320 113.133  1.00  4.78              
ATOM   2815  HB  VAL A 181     126.702 105.587 112.500  1.00  4.78              
ATOM   2816  CG1 VAL A 181     125.593 107.406 112.230  1.00  4.78              
ATOM   2817 1HG1 VAL A 181     126.385 107.946 111.710  1.00  4.78              
ATOM   2818 2HG1 VAL A 181     124.950 106.959 111.473  1.00  4.78              
ATOM   2819 3HG1 VAL A 181     125.021 108.116 112.830  1.00  4.78              
ATOM   2820  CG2 VAL A 181     127.246 107.006 114.024  1.00  4.78              
ATOM   2821 1HG2 VAL A 181     127.948 107.577 113.422  1.00  4.78              
ATOM   2822 2HG2 VAL A 181     126.757 107.676 114.732  1.00  4.78              
ATOM   2823 3HG2 VAL A 181     127.817 106.264 114.580  1.00  4.78              
ATOM   2824  C   VAL A 181     123.956 105.047 113.175  1.00  4.78              
ATOM   2825  O   VAL A 181     123.965 103.906 112.729  1.00  4.78              
ATOM   2826  N   ASN A 182     122.928 105.875 112.996  1.00  4.82              
ATOM   2827  H   ASN A 182     123.069 106.781 113.422  1.00  4.82              
ATOM   2828  CA  ASN A 182     121.503 105.646 112.772  1.00  4.82              
ATOM   2829  HA  ASN A 182     121.110 105.189 113.683  1.00  4.82              
ATOM   2830  CB  ASN A 182     120.804 107.018 112.612  1.00  4.82              
ATOM   2831  HB1 ASN A 182     119.759 106.841 112.350  1.00  4.82              
ATOM   2832  HB2 ASN A 182     121.250 107.576 111.789  1.00  4.82              
ATOM   2833  CG  ASN A 182     120.837 107.882 113.862  1.00  4.82              
ATOM   2834  OD1 ASN A 182     121.858 108.022 114.516  1.00  4.82              
ATOM   2835  ND2 ASN A 182     119.730 108.482 114.239  1.00  4.82              
ATOM   2836 1HD2 ASN A 182     118.904 108.448 113.669  1.00  4.82              
ATOM   2837 2HD2 ASN A 182     119.788 109.030 115.079  1.00  4.82              
ATOM   2838  C   ASN A 182     121.034 104.723 111.648  1.00  4.82              
ATOM   2839  O   ASN A 182     119.927 104.189 111.744  1.00  4.82              
ATOM   2840  N   PHE A 183     121.802 104.623 110.565  1.00  4.87              
ATOM   2841  H   PHE A 183     122.705 105.059 110.612  1.00  4.87              
ATOM   2842  CA  PHE A 183     121.273 104.290 109.243  1.00  4.87              
ATOM   2843  HA  PHE A 183     121.894 104.851 108.554  1.00  4.87              
ATOM   2844  CB  PHE A 183     121.465 102.795 108.934  1.00  4.87              
ATOM   2845  HB1 PHE A 183     120.594 102.272 109.316  1.00  4.87              
ATOM   2846  HB2 PHE A 183     122.330 102.428 109.480  1.00  4.87              
ATOM   2847  CG  PHE A 183     121.689 102.427 107.473  1.00  4.87              
ATOM   2848  CD1 PHE A 183     122.616 103.139 106.683  1.00  4.87              
ATOM   2849  HD1 PHE A 183     123.164 103.976 107.091  1.00  4.87              
ATOM   2850  CE1 PHE A 183     122.803 102.808 105.332  1.00  4.87              
ATOM   2851  HE1 PHE A 183     123.473 103.391 104.708  1.00  4.87              
ATOM   2852  CZ  PHE A 183     122.112 101.723 104.773  1.00  4.87              
ATOM   2853  HZ  PHE A 183     122.266 101.473 103.731  1.00  4.87              
ATOM   2854  CE2 PHE A 183     121.220 100.981 105.563  1.00  4.87              
ATOM   2855  HE2 PHE A 183     120.686 100.150 105.125  1.00  4.87              
ATOM   2856  CD2 PHE A 183     120.996 101.340 106.905  1.00  4.87              
ATOM   2857  HD2 PHE A 183     120.288 100.776 107.494  1.00  4.87              
ATOM   2858  C   PHE A 183     119.825 104.848 109.021  1.00  4.87              
ATOM   2859  O   PHE A 183     119.503 105.928 109.516  1.00  4.87              
ATOM   2860  N   VAL A 184     119.011 104.212 108.173  1.00  4.97              
ATOM   2861  H   VAL A 184     119.201 103.241 107.986  1.00  4.97              
ATOM   2862  CA  VAL A 184     118.212 104.871 107.127  1.00  4.97              
ATOM   2863  HA  VAL A 184     117.393 105.426 107.583  1.00  4.97              
ATOM   2864  CB  VAL A 184     119.040 105.876 106.293  1.00  4.97              
ATOM   2865  HB  VAL A 184     118.452 106.094 105.430  1.00  4.97              
ATOM   2866  CG1 VAL A 184     119.297 107.256 106.911  1.00  4.97              
ATOM   2867 1HG1 VAL A 184     120.166 107.239 107.566  1.00  4.97              
ATOM   2868 2HG1 VAL A 184     119.492 107.978 106.118  1.00  4.97              
ATOM   2869 3HG1 VAL A 184     118.422 107.582 107.473  1.00  4.97              
ATOM   2870  CG2 VAL A 184     120.365 105.300 105.800  1.00  4.97              
ATOM   2871 1HG2 VAL A 184     120.864 106.012 105.160  1.00  4.97              
ATOM   2872 2HG2 VAL A 184     121.027 105.143 106.635  1.00  4.97              
ATOM   2873 3HG2 VAL A 184     120.210 104.366 105.258  1.00  4.97              
ATOM   2874  C   VAL A 184     117.606 103.749 106.216  1.00  4.97              
ATOM   2875  O   VAL A 184     117.582 102.606 106.664  1.00  4.97              
ATOM   2876  N   CYS A 185     117.135 103.951 104.968  1.00  5.03              
ATOM   2877  H   CYS A 185     117.101 104.911 104.634  1.00  5.03              
ATOM   2878  CA  CYS A 185     117.339 102.899 103.932  1.00  5.03              
ATOM   2879  HA  CYS A 185     118.416 102.714 103.885  1.00  5.03              
ATOM   2880  CB  CYS A 185     116.647 101.548 104.244  1.00  5.03              
ATOM   2881  HB1 CYS A 185     116.091 101.180 103.381  1.00  5.03              
ATOM   2882  HB2 CYS A 185     115.940 101.674 105.038  1.00  5.03              
ATOM   2883  SG  CYS A 185     117.840 100.276 104.731  1.00  5.03              
ATOM   2884  HG  CYS A 185     118.303 100.982 105.779  1.00  5.03              
ATOM   2885  C   CYS A 185     116.933 103.142 102.448  1.00  5.03              
ATOM   2886  O   CYS A 185     117.562 102.668 101.489  1.00  5.03              
ATOM   2887  N   GLN A 186     115.744 103.699 102.265  1.00  5.41              
ATOM   2888  H   GLN A 186     115.306 104.072 103.090  1.00  5.41              
ATOM   2889  CA  GLN A 186     114.921 103.721 101.052  1.00  5.41              
ATOM   2890  HA  GLN A 186     113.942 103.936 101.481  1.00  5.41              
ATOM   2891  CB  GLN A 186     115.132 104.963 100.169  1.00  5.41              
ATOM   2892  HB1 GLN A 186     115.338 105.802 100.824  1.00  5.41              
ATOM   2893  HB2 GLN A 186     114.205 105.191  99.640  1.00  5.41              
ATOM   2894  CG  GLN A 186     116.263 104.883  99.149  1.00  5.41              
ATOM   2895  HG1 GLN A 186     117.105 104.420  99.643  1.00  5.41              
ATOM   2896  HG2 GLN A 186     116.536 105.896  98.892  1.00  5.41              
ATOM   2897  CD  GLN A 186     115.949 104.156  97.841  1.00  5.41              
ATOM   2898  OE1 GLN A 186     115.439 104.704  96.874  1.00  5.41              
ATOM   2899  NE2 GLN A 186     116.311 102.903  97.721  1.00  5.41              
ATOM   2900 1HE2 GLN A 186     116.720 102.406  98.490  1.00  5.41              
ATOM   2901 2HE2 GLN A 186     116.045 102.376  96.905  1.00  5.41              
ATOM   2902  C   GLN A 186     114.591 102.458 100.210  1.00  5.41              
ATOM   2903  O   GLN A 186     113.519 102.491  99.602  1.00  5.41              
ATOM   2904  N   ARG A 187     115.405 101.377 100.177  1.00  5.65              
ATOM   2905  H   ARG A 187     116.316 101.515 100.596  1.00  5.65              
ATOM   2906  CA  ARG A 187     114.960  99.966 100.050  1.00  5.65              
ATOM   2907  HA  ARG A 187     115.710  99.450  99.448  1.00  5.65              
ATOM   2908  CB  ARG A 187     114.997  99.323 101.449  1.00  5.65              
ATOM   2909  HB1 ARG A 187     114.277  99.826 102.084  1.00  5.65              
ATOM   2910  HB2 ARG A 187     115.992  99.492 101.866  1.00  5.65              
ATOM   2911  CG  ARG A 187     114.718  97.813 101.503  1.00  5.65              
ATOM   2912  HG1 ARG A 187     115.379  97.299 100.804  1.00  5.65              
ATOM   2913  HG2 ARG A 187     113.686  97.607 101.221  1.00  5.65              
ATOM   2914  CD  ARG A 187     114.970  97.263 102.918  1.00  5.65              
ATOM   2915  HD1 ARG A 187     116.025  97.408 103.160  1.00  5.65              
ATOM   2916  HD2 ARG A 187     114.760  96.191 102.914  1.00  5.65              
ATOM   2917  NE  ARG A 187     114.132  97.922 103.944  1.00  5.65              
ATOM   2918  HE  ARG A 187     113.419  98.551 103.611  1.00  5.65              
ATOM   2919  CZ  ARG A 187     114.250  97.803 105.256  1.00  5.65              
ATOM   2920  NH1 ARG A 187     115.149  97.035 105.803  1.00  5.65              
ATOM   2921 1HH1 ARG A 187     115.774  96.529 105.203  1.00  5.65              
ATOM   2922 2HH1 ARG A 187     115.244  97.005 106.802  1.00  5.65              
ATOM   2923  NH2 ARG A 187     113.477  98.462 106.070  1.00  5.65              
ATOM   2924 1HH2 ARG A 187     112.908  99.227 105.727  1.00  5.65              
ATOM   2925 2HH2 ARG A 187     113.638  98.418 107.062  1.00  5.65              
ATOM   2926  C   ARG A 187     113.663  99.760  99.273  1.00  5.65              
ATOM   2927  O   ARG A 187     112.618  99.468  99.836  1.00  5.65              
ATOM   2928  N   VAL A 188     113.770 100.037  97.982  1.00  5.94              
ATOM   2929  H   VAL A 188     114.702 100.233  97.646  1.00  5.94              
ATOM   2930  CA  VAL A 188     112.694 100.070  96.997  1.00  5.94              
ATOM   2931  HA  VAL A 188     111.907 100.710  97.389  1.00  5.94              
ATOM   2932  CB  VAL A 188     113.249 100.708  95.708  1.00  5.94              
ATOM   2933  HB  VAL A 188     114.263 100.347  95.554  1.00  5.94              
ATOM   2934  CG1 VAL A 188     112.503 100.454  94.401  1.00  5.94              
ATOM   2935 1HG1 VAL A 188     112.947 101.039  93.596  1.00  5.94              
ATOM   2936 2HG1 VAL A 188     112.594  99.401  94.135  1.00  5.94              
ATOM   2937 3HG1 VAL A 188     111.454 100.708  94.498  1.00  5.94              
ATOM   2938  CG2 VAL A 188     113.286 102.227  95.928  1.00  5.94              
ATOM   2939 1HG2 VAL A 188     113.645 102.744  95.040  1.00  5.94              
ATOM   2940 2HG2 VAL A 188     112.291 102.573  96.182  1.00  5.94              
ATOM   2941 3HG2 VAL A 188     113.934 102.459  96.767  1.00  5.94              
ATOM   2942  C   VAL A 188     112.054  98.709  96.804  1.00  5.94              
ATOM   2943  O   VAL A 188     112.697  97.674  96.985  1.00  5.94              
ATOM   2944  N   ASP A 189     110.774  98.747  96.432  1.00  6.04              
ATOM   2945  H   ASP A 189     110.348  99.642  96.244  1.00  6.04              
ATOM   2946  CA  ASP A 189     110.012  97.545  96.099  1.00  6.04              
ATOM   2947  HA  ASP A 189     109.893  96.971  97.019  1.00  6.04              
ATOM   2948  CB  ASP A 189     108.615  97.963  95.646  1.00  6.04              
ATOM   2949  HB1 ASP A 189     108.663  98.388  94.650  1.00  6.04              
ATOM   2950  HB2 ASP A 189     108.247  98.734  96.325  1.00  6.04              
ATOM   2951  CG  ASP A 189     107.648  96.786  95.688  1.00  6.04              
ATOM   2952  OD1 ASP A 189     106.805  96.799  96.610  1.00  6.04              
ATOM   2953  OD2 ASP A 189     107.806  95.874  94.845  1.00  6.04              
ATOM   2954  C   ASP A 189     110.769  96.663  95.096  1.00  6.04              
ATOM   2955  O   ASP A 189     111.342  97.171  94.137  1.00  6.04              
ATOM   2956  N   MET A 190     110.918  95.368  95.377  1.00  5.96              
ATOM   2957  H   MET A 190     110.384  94.968  96.131  1.00  5.96              
ATOM   2958  CA  MET A 190     112.075  94.637  94.852  1.00  5.96              
ATOM   2959  HA  MET A 190     112.966  95.181  95.166  1.00  5.96              
ATOM   2960  CB  MET A 190     112.129  93.242  95.500  1.00  5.96              
ATOM   2961  HB1 MET A 190     111.244  92.670  95.218  1.00  5.96              
ATOM   2962  HB2 MET A 190     112.138  93.360  96.585  1.00  5.96              
ATOM   2963  CG  MET A 190     113.383  92.463  95.087  1.00  5.96              
ATOM   2964  HG1 MET A 190     114.255  93.101  95.228  1.00  5.96              
ATOM   2965  HG2 MET A 190     113.308  92.218  94.026  1.00  5.96              
ATOM   2966  SD  MET A 190     113.662  90.920  95.994  1.00  5.96              
ATOM   2967  CE  MET A 190     115.035  90.284  94.995  1.00  5.96              
ATOM   2968  HE1 MET A 190     115.400  89.349  95.419  1.00  5.96              
ATOM   2969  HE2 MET A 190     114.696  90.106  93.974  1.00  5.96              
ATOM   2970  HE3 MET A 190     115.845  91.014  94.975  1.00  5.96              
ATOM   2971  C   MET A 190     112.139  94.545  93.332  1.00  5.96              
ATOM   2972  O   MET A 190     113.245  94.542  92.786  1.00  5.96              
ATOM   2973  N   ASP A 191     110.980  94.526  92.671  1.00  6.03              
ATOM   2974  H   ASP A 191     110.128  94.641  93.209  1.00  6.03              
ATOM   2975  CA  ASP A 191     110.872  94.507  91.210  1.00  6.03              
ATOM   2976  HA  ASP A 191     111.877  94.352  90.816  1.00  6.03              
ATOM   2977  CB  ASP A 191     110.055  93.280  90.750  1.00  6.03              
ATOM   2978  HB1 ASP A 191     109.015  93.569  90.593  1.00  6.03              
ATOM   2979  HB2 ASP A 191     110.064  92.526  91.539  1.00  6.03              
ATOM   2980  CG  ASP A 191     110.632  92.624  89.482  1.00  6.03              
ATOM   2981  OD1 ASP A 191     111.632  91.885  89.597  1.00  6.03              
ATOM   2982  OD2 ASP A 191     110.054  92.847  88.390  1.00  6.03              
ATOM   2983  C   ASP A 191     110.431  95.874  90.658  1.00  6.03              
ATOM   2984  O   ASP A 191     109.707  95.950  89.660  1.00  6.03              
ATOM   2985  N   ILE A 192     110.837  96.953  91.347  1.00  5.77              
ATOM   2986  H   ILE A 192     111.343  96.804  92.216  1.00  5.77              
ATOM   2987  CA  ILE A 192     110.662  98.335  90.918  1.00  5.77              
ATOM   2988  HA  ILE A 192     109.907  98.303  90.135  1.00  5.77              
ATOM   2989  CB  ILE A 192     110.020  99.239  91.995  1.00  5.77              
ATOM   2990  HB  ILE A 192     110.387  98.952  92.969  1.00  5.77              
ATOM   2991  CG2 ILE A 192     110.367 100.722  91.828  1.00  5.77              
ATOM   2992 1HG2 ILE A 192     109.989 101.283  92.678  1.00  5.77              
ATOM   2993 2HG2 ILE A 192     111.448 100.846  91.801  1.00  5.77              
ATOM   2994 3HG2 ILE A 192     109.920 101.096  90.913  1.00  5.77              
ATOM   2995  CG1 ILE A 192     108.471  99.173  92.010  1.00  5.77              
ATOM   2996 1HG1 ILE A 192     108.073  99.687  91.138  1.00  5.77              
ATOM   2997 2HG1 ILE A 192     108.114  99.710  92.889  1.00  5.77              
ATOM   2998  CD1 ILE A 192     107.852  97.771  92.018  1.00  5.77              
ATOM   2999  HD1 ILE A 192     106.811  97.834  92.333  1.00  5.77              
ATOM   3000  HD2 ILE A 192     107.886  97.343  91.017  1.00  5.77              
ATOM   3001  HD3 ILE A 192     108.396  97.124  92.703  1.00  5.77              
ATOM   3002  C   ILE A 192     111.920  98.862  90.190  1.00  5.77              
ATOM   3003  O   ILE A 192     113.065  98.467  90.455  1.00  5.77              
ATOM   3004  N   VAL A 193     111.669  99.639  89.117  1.00  5.72              
ATOM   3005  H   VAL A 193     110.767 100.077  89.020  1.00  5.72              
ATOM   3006  CA  VAL A 193     112.389  99.418  87.842  1.00  5.72              
ATOM   3007  HA  VAL A 193     113.440  99.229  88.042  1.00  5.72              
ATOM   3008  CB  VAL A 193     111.811  98.154  87.142  1.00  5.72              
ATOM   3009  HB  VAL A 193     111.670  97.397  87.913  1.00  5.72              
ATOM   3010  CG1 VAL A 193     110.445  98.345  86.475  1.00  5.72              
ATOM   3011 1HG1 VAL A 193     110.118  97.398  86.054  1.00  5.72              
ATOM   3012 2HG1 VAL A 193     109.718  98.674  87.217  1.00  5.72              
ATOM   3013 3HG1 VAL A 193     110.524  99.072  85.668  1.00  5.72              
ATOM   3014  CG2 VAL A 193     112.760  97.514  86.130  1.00  5.72              
ATOM   3015 1HG2 VAL A 193     112.353  96.561  85.789  1.00  5.72              
ATOM   3016 2HG2 VAL A 193     112.919  98.160  85.272  1.00  5.72              
ATOM   3017 3HG2 VAL A 193     113.715  97.309  86.616  1.00  5.72              
ATOM   3018  C   VAL A 193     112.330 100.701  87.043  1.00  5.72              
ATOM   3019  O   VAL A 193     111.708 101.665  87.481  1.00  5.72              
ATOM   3020  N   VAL A 194     113.021 100.780  85.928  1.00  5.80              
ATOM   3021  H   VAL A 194     113.649 100.013  85.693  1.00  5.80              
ATOM   3022  CA  VAL A 194     113.284 102.099  85.358  1.00  5.80              
ATOM   3023  HA  VAL A 194     113.534 102.697  86.236  1.00  5.80              
ATOM   3024  CB  VAL A 194     114.604 102.106  84.568  1.00  5.80              
ATOM   3025  HB  VAL A 194     114.707 101.128  84.134  1.00  5.80              
ATOM   3026  CG1 VAL A 194     114.718 103.105  83.410  1.00  5.80              
ATOM   3027 1HG1 VAL A 194     115.739 103.145  83.035  1.00  5.80              
ATOM   3028 2HG1 VAL A 194     114.074 102.794  82.603  1.00  5.80              
ATOM   3029 3HG1 VAL A 194     114.423 104.096  83.701  1.00  5.80              
ATOM   3030  CG2 VAL A 194     115.763 102.294  85.564  1.00  5.80              
ATOM   3031 1HG2 VAL A 194     116.727 102.283  85.064  1.00  5.80              
ATOM   3032 2HG2 VAL A 194     115.673 103.244  86.071  1.00  5.80              
ATOM   3033 3HG2 VAL A 194     115.742 101.509  86.320  1.00  5.80              
ATOM   3034  C   VAL A 194     112.150 102.937  84.765  1.00  5.80              
ATOM   3035  O   VAL A 194     111.295 102.458  84.026  1.00  5.80              
ATOM   3036  N   TYR A 195     112.213 104.250  85.034  1.00  6.73              
ATOM   3037  H   TYR A 195     113.003 104.584  85.575  1.00  6.73              
ATOM   3038  CA  TYR A 195     111.452 105.259  84.312  1.00  6.73              
ATOM   3039  HA  TYR A 195     110.669 104.761  83.741  1.00  6.73              
ATOM   3040  CB  TYR A 195     110.727 106.248  85.222  1.00  6.73              
ATOM   3041  HB1 TYR A 195     111.481 106.872  85.681  1.00  6.73              
ATOM   3042  HB2 TYR A 195     110.211 105.696  86.004  1.00  6.73              
ATOM   3043  CG  TYR A 195     109.713 107.128  84.497  1.00  6.73              
ATOM   3044  CD1 TYR A 195     108.339 106.842  84.608  1.00  6.73              
ATOM   3045  HD1 TYR A 195     108.009 106.035  85.238  1.00  6.73              
ATOM   3046  CE1 TYR A 195     107.390 107.602  83.899  1.00  6.73              
ATOM   3047  HE1 TYR A 195     106.336 107.380  83.974  1.00  6.73              
ATOM   3048  CZ  TYR A 195     107.812 108.658  83.069  1.00  6.73              
ATOM   3049  OH  TYR A 195     106.898 109.372  82.365  1.00  6.73              
ATOM   3050  HH  TYR A 195     107.305 110.012  81.781  1.00  6.73              
ATOM   3051  CE2 TYR A 195     109.183 108.969  82.968  1.00  6.73              
ATOM   3052  HE2 TYR A 195     109.512 109.784  82.340  1.00  6.73              
ATOM   3053  CD2 TYR A 195     110.123 108.213  83.691  1.00  6.73              
ATOM   3054  HD2 TYR A 195     111.162 108.475  83.615  1.00  6.73              
ATOM   3055  C   TYR A 195     112.357 106.011  83.298  1.00  6.73              
ATOM   3056  O   TYR A 195     113.062 106.999  83.567  1.00  6.73              
ATOM   3057  N   CYS A 196     112.362 105.496  82.074  1.00  6.43              
ATOM   3058  H   CYS A 196     111.778 104.692  81.899  1.00  6.43              
ATOM   3059  CA  CYS A 196     113.412 105.810  81.120  1.00  6.43              
ATOM   3060  HA  CYS A 196     114.345 105.842  81.688  1.00  6.43              
ATOM   3061  CB  CYS A 196     113.561 104.631  80.149  1.00  6.43              
ATOM   3062  HB1 CYS A 196     112.808 104.683  79.361  1.00  6.43              
ATOM   3063  HB2 CYS A 196     113.453 103.690  80.687  1.00  6.43              
ATOM   3064  SG  CYS A 196     115.228 104.676  79.436  1.00  6.43              
ATOM   3065  HG  CYS A 196     115.238 103.418  78.970  1.00  6.43              
ATOM   3066  C   CYS A 196     113.300 107.166  80.393  1.00  6.43              
ATOM   3067  O   CYS A 196     112.977 107.273  79.209  1.00  6.43              
ATOM   3068  N   ASN A 197     113.679 108.225  81.100  1.00  6.54              
ATOM   3069  H   ASN A 197     113.758 108.089  82.103  1.00  6.54              
ATOM   3070  CA  ASN A 197     114.331 109.407  80.521  1.00  6.54              
ATOM   3071  HA  ASN A 197     114.477 109.272  79.448  1.00  6.54              
ATOM   3072  CB  ASN A 197     113.458 110.656  80.770  1.00  6.54              
ATOM   3073  HB1 ASN A 197     113.936 111.507  80.287  1.00  6.54              
ATOM   3074  HB2 ASN A 197     113.433 110.854  81.842  1.00  6.54              
ATOM   3075  CG  ASN A 197     112.020 110.618  80.276  1.00  6.54              
ATOM   3076  OD1 ASN A 197     111.165 111.298  80.822  1.00  6.54              
ATOM   3077  ND2 ASN A 197     111.680 109.870  79.252  1.00  6.54              
ATOM   3078 1HD2 ASN A 197     112.307 109.149  78.913  1.00  6.54              
ATOM   3079 2HD2 ASN A 197     110.716 109.902  78.979  1.00  6.54              
ATOM   3080  C   ASN A 197     115.730 109.568  81.159  1.00  6.54              
ATOM   3081  O   ASN A 197     116.261 110.673  81.219  1.00  6.54              
ATOM   3082  N   GLY A 198     116.276 108.484  81.733  1.00  6.24              
ATOM   3083  H   GLY A 198     115.847 107.587  81.575  1.00  6.24              
ATOM   3084  CA  GLY A 198     117.253 108.572  82.814  1.00  6.24              
ATOM   3085  HA1 GLY A 198     118.115 109.152  82.482  1.00  6.24              
ATOM   3086  HA2 GLY A 198     117.587 107.574  83.092  1.00  6.24              
ATOM   3087  C   GLY A 198     116.654 109.249  84.052  1.00  6.24              
ATOM   3088  O   GLY A 198     117.261 110.196  84.558  1.00  6.24              
ATOM   3089  N   GLN A 199     115.429 108.877  84.468  1.00  6.07              
ATOM   3090  H   GLN A 199     115.026 107.990  84.179  1.00  6.07              
ATOM   3091  CA  GLN A 199     114.759 109.615  85.537  1.00  6.07              
ATOM   3092  HA  GLN A 199     114.648 110.649  85.212  1.00  6.07              
ATOM   3093  CB  GLN A 199     113.354 109.053  85.766  1.00  6.07              
ATOM   3094  HB1 GLN A 199     113.441 107.993  86.003  1.00  6.07              
ATOM   3095  HB2 GLN A 199     112.784 109.175  84.850  1.00  6.07              
ATOM   3096  CG  GLN A 199     112.587 109.752  86.898  1.00  6.07              
ATOM   3097  HG1 GLN A 199     112.331 110.762  86.582  1.00  6.07              
ATOM   3098  HG2 GLN A 199     113.184 109.812  87.802  1.00  6.07              
ATOM   3099  CD  GLN A 199     111.324 108.997  87.264  1.00  6.07              
ATOM   3100  OE1 GLN A 199     110.231 109.420  86.941  1.00  6.07              
ATOM   3101  NE2 GLN A 199     111.437 107.884  87.967  1.00  6.07              
ATOM   3102 1HE2 GLN A 199     112.356 107.489  88.090  1.00  6.07              
ATOM   3103 2HE2 GLN A 199     110.617 107.301  88.032  1.00  6.07              
ATOM   3104  C   GLN A 199     115.529 109.613  86.863  1.00  6.07              
ATOM   3105  O   GLN A 199     115.500 108.652  87.630  1.00  6.07              
ATOM   3106  N   ARG A 200     116.075 110.776  87.220  1.00  5.75              
ATOM   3107  H   ARG A 200     116.139 111.494  86.511  1.00  5.75              
ATOM   3108  CA  ARG A 200     116.528 111.068  88.582  1.00  5.75              
ATOM   3109  HA  ARG A 200     117.397 110.434  88.779  1.00  5.75              
ATOM   3110  CB  ARG A 200     116.958 112.538  88.641  1.00  5.75              
ATOM   3111  HB1 ARG A 200     116.092 113.181  88.495  1.00  5.75              
ATOM   3112  HB2 ARG A 200     117.633 112.727  87.810  1.00  5.75              
ATOM   3113  CG  ARG A 200     117.645 112.905  89.966  1.00  5.75              
ATOM   3114  HG1 ARG A 200     118.343 112.119  90.258  1.00  5.75              
ATOM   3115  HG2 ARG A 200     116.885 112.986  90.744  1.00  5.75              
ATOM   3116  CD  ARG A 200     118.388 114.249  89.846  1.00  5.75              
ATOM   3117  HD1 ARG A 200     118.138 114.849  90.724  1.00  5.75              
ATOM   3118  HD2 ARG A 200     118.038 114.801  88.971  1.00  5.75              
ATOM   3119  NE  ARG A 200     119.858 114.103  89.809  1.00  5.75              
ATOM   3120  HE  ARG A 200     120.371 114.606  90.535  1.00  5.75              
ATOM   3121  CZ  ARG A 200     120.625 113.411  88.985  1.00  5.75              
ATOM   3122  NH1 ARG A 200     120.167 112.757  87.952  1.00  5.75              
ATOM   3123 1HH1 ARG A 200     119.177 112.754  87.783  1.00  5.75              
ATOM   3124 2HH1 ARG A 200     120.787 112.225  87.373  1.00  5.75              
ATOM   3125  NH2 ARG A 200     121.905 113.365  89.202  1.00  5.75              
ATOM   3126 1HH2 ARG A 200     122.255 113.827  90.047  1.00  5.75              
ATOM   3127 2HH2 ARG A 200     122.527 112.860  88.606  1.00  5.75              
ATOM   3128  C   ARG A 200     115.458 110.724  89.611  1.00  5.75              
ATOM   3129  O   ARG A 200     114.364 111.277  89.586  1.00  5.75              
ATOM   3130  N   LYS A 201     115.814 109.849  90.539  1.00  5.66              
ATOM   3131  H   LYS A 201     116.682 109.345  90.390  1.00  5.66              
ATOM   3132  CA  LYS A 201     115.041 109.464  91.705  1.00  5.66              
ATOM   3133  HA  LYS A 201     114.084 109.989  91.677  1.00  5.66              
ATOM   3134  CB  LYS A 201     114.716 107.977  91.641  1.00  5.66              
ATOM   3135  HB1 LYS A 201     115.654 107.428  91.625  1.00  5.66              
ATOM   3136  HB2 LYS A 201     114.201 107.757  90.703  1.00  5.66              
ATOM   3137  CG  LYS A 201     113.818 107.535  92.809  1.00  5.66              
ATOM   3138  HG1 LYS A 201     112.801 107.395  92.444  1.00  5.66              
ATOM   3139  HG2 LYS A 201     113.796 108.286  93.601  1.00  5.66              
ATOM   3140  CD  LYS A 201     114.340 106.223  93.383  1.00  5.66              
ATOM   3141  HD1 LYS A 201     114.442 105.514  92.567  1.00  5.66              
ATOM   3142  HD2 LYS A 201     113.642 105.818  94.097  1.00  5.66              
ATOM   3143  CE  LYS A 201     115.685 106.426  94.072  1.00  5.66              
ATOM   3144  HE1 LYS A 201     115.546 106.972  95.008  1.00  5.66              
ATOM   3145  HE2 LYS A 201     116.314 107.029  93.412  1.00  5.66              
ATOM   3146  NZ  LYS A 201     116.339 105.129  94.303  1.00  5.66              
ATOM   3147  HZ1 LYS A 201     117.287 105.261  94.618  1.00  5.66              
ATOM   3148  HZ2 LYS A 201     115.846 104.606  95.017  1.00  5.66              
ATOM   3149  HZ3 LYS A 201     116.371 104.623  93.416  1.00  5.66              
ATOM   3150  C   LYS A 201     115.767 109.952  92.937  1.00  5.66              
ATOM   3151  O   LYS A 201     116.647 109.271  93.461  1.00  5.66              
ATOM   3152  N   VAL A 202     115.459 111.184  93.334  1.00  5.55              
ATOM   3153  H   VAL A 202     114.695 111.671  92.873  1.00  5.55              
ATOM   3154  CA  VAL A 202     116.028 111.731  94.568  1.00  5.55              
ATOM   3155  HA  VAL A 202     117.080 111.452  94.591  1.00  5.55              
ATOM   3156  CB  VAL A 202     115.984 113.279  94.556  1.00  5.55              
ATOM   3157  HB  VAL A 202     116.280 113.600  93.556  1.00  5.55              
ATOM   3158  CG1 VAL A 202     114.587 113.840  94.825  1.00  5.55              
ATOM   3159 1HG1 VAL A 202     114.595 114.926  94.730  1.00  5.55              
ATOM   3160 2HG1 VAL A 202     113.889 113.422  94.105  1.00  5.55              
ATOM   3161 3HG1 VAL A 202     114.260 113.576  95.827  1.00  5.55              
ATOM   3162  CG2 VAL A 202     116.974 113.943  95.526  1.00  5.55              
ATOM   3163 1HG2 VAL A 202     117.019 115.011  95.317  1.00  5.55              
ATOM   3164 2HG2 VAL A 202     116.662 113.806  96.560  1.00  5.55              
ATOM   3165 3HG2 VAL A 202     117.969 113.520  95.387  1.00  5.55              
ATOM   3166  C   VAL A 202     115.383 111.113  95.784  1.00  5.55              
ATOM   3167  O   VAL A 202     114.346 110.471  95.677  1.00  5.55              
ATOM   3168  N   ILE A 203     116.036 111.284  96.917  1.00  5.44              
ATOM   3169  H   ILE A 203     116.963 111.688  96.832  1.00  5.44              
ATOM   3170  CA  ILE A 203     115.737 110.658  98.183  1.00  5.44              
ATOM   3171  HA  ILE A 203     114.690 110.351  98.206  1.00  5.44              
ATOM   3172  CB  ILE A 203     116.642 109.415  98.359  1.00  5.44              
ATOM   3173  HB  ILE A 203     117.638 109.752  98.651  1.00  5.44              
ATOM   3174  CG2 ILE A 203     116.025 108.596  99.487  1.00  5.44              
ATOM   3175 1HG2 ILE A 203     116.781 107.984  99.980  1.00  5.44              
ATOM   3176 2HG2 ILE A 203     115.586 109.276 100.202  1.00  5.44              
ATOM   3177 3HG2 ILE A 203     115.214 107.962  99.128  1.00  5.44              
ATOM   3178  CG1 ILE A 203     116.789 108.483  97.128  1.00  5.44              
ATOM   3179 1HG1 ILE A 203     116.961 109.048  96.216  1.00  5.44              
ATOM   3180 2HG1 ILE A 203     115.880 107.899  96.990  1.00  5.44              
ATOM   3181  CD1 ILE A 203     117.989 107.547  97.265  1.00  5.44              
ATOM   3182  HD1 ILE A 203     117.855 106.682  96.616  1.00  5.44              
ATOM   3183  HD2 ILE A 203     118.883 108.087  96.972  1.00  5.44              
ATOM   3184  HD3 ILE A 203     118.118 107.220  98.291  1.00  5.44              
ATOM   3185  C   ILE A 203     115.967 111.758  99.203  1.00  5.44              
ATOM   3186  O   ILE A 203     117.115 112.133  99.439  1.00  5.44              
ATOM   3187  N   LEU A 204     114.879 112.365  99.680  1.00  5.46              
ATOM   3188  H   LEU A 204     113.965 112.031  99.390  1.00  5.46              
ATOM   3189  CA  LEU A 204     114.903 113.577 100.498  1.00  5.46              
ATOM   3190  HA  LEU A 204     115.871 114.072 100.423  1.00  5.46              
ATOM   3191  CB  LEU A 204     113.788 114.539 100.037  1.00  5.46              
ATOM   3192  HB1 LEU A 204     113.765 115.391 100.718  1.00  5.46              
ATOM   3193  HB2 LEU A 204     112.830 114.024 100.129  1.00  5.46              
ATOM   3194  CG  LEU A 204     113.909 115.074  98.603  1.00  5.46              
ATOM   3195  HG  LEU A 204     113.927 114.235  97.912  1.00  5.46              
ATOM   3196  CD1 LEU A 204     112.699 115.949  98.268  1.00  5.46              
ATOM   3197 1HD1 LEU A 204     112.749 116.270  97.228  1.00  5.46              
ATOM   3198 2HD1 LEU A 204     111.780 115.377  98.409  1.00  5.46              
ATOM   3199 3HD1 LEU A 204     112.676 116.827  98.914  1.00  5.46              
ATOM   3200  CD2 LEU A 204     115.180 115.904  98.413  1.00  5.46              
ATOM   3201 1HD2 LEU A 204     115.181 116.344  97.417  1.00  5.46              
ATOM   3202 2HD2 LEU A 204     115.222 116.698  99.159  1.00  5.46              
ATOM   3203 3HD2 LEU A 204     116.052 115.261  98.510  1.00  5.46              
ATOM   3204  C   LEU A 204     114.642 113.243 101.960  1.00  5.46              
ATOM   3205  O   LEU A 204     113.709 112.508 102.282  1.00  5.46              
ATOM   3206  N   THR A 205     115.427 113.835 102.851  1.00  5.40              
ATOM   3207  H   THR A 205     116.220 114.373 102.516  1.00  5.40              
ATOM   3208  CA  THR A 205     115.157 113.852 104.288  1.00  5.40              
ATOM   3209  HA  THR A 205     114.082 113.739 104.428  1.00  5.40              
ATOM   3210  CB  THR A 205     115.815 112.660 104.986  1.00  5.40              
ATOM   3211  HB  THR A 205     115.583 111.774 104.399  1.00  5.40              
ATOM   3212  CG2 THR A 205     117.331 112.739 105.126  1.00  5.40              
ATOM   3213 1HG2 THR A 205     117.700 111.839 105.616  1.00  5.40              
ATOM   3214 2HG2 THR A 205     117.774 112.812 104.136  1.00  5.40              
ATOM   3215 3HG2 THR A 205     117.617 113.609 105.717  1.00  5.40              
ATOM   3216  OG1 THR A 205     115.242 112.505 106.260  1.00  5.40              
ATOM   3217  HG1 THR A 205     115.221 111.551 106.435  1.00  5.40              
ATOM   3218  C   THR A 205     115.516 115.184 104.925  1.00  5.40              
ATOM   3219  O   THR A 205     116.095 116.038 104.258  1.00  5.40              
ATOM   3220  N   LYS A 206     115.175 115.351 106.206  1.00  5.46              
ATOM   3221  H   LYS A 206     114.807 114.529 106.678  1.00  5.46              
ATOM   3222  CA  LYS A 206     115.496 116.505 107.046  1.00  5.46              
ATOM   3223  HA  LYS A 206     116.214 117.140 106.527  1.00  5.46              
ATOM   3224  CB  LYS A 206     114.232 117.323 107.384  1.00  5.46              
ATOM   3225  HB1 LYS A 206     114.380 117.811 108.349  1.00  5.46              
ATOM   3226  HB2 LYS A 206     113.384 116.645 107.501  1.00  5.46              
ATOM   3227  CG  LYS A 206     113.858 118.423 106.375  1.00  5.46              
ATOM   3228  HG1 LYS A 206     112.946 118.902 106.734  1.00  5.46              
ATOM   3229  HG2 LYS A 206     113.648 117.976 105.402  1.00  5.46              
ATOM   3230  CD  LYS A 206     114.953 119.491 106.219  1.00  5.46              
ATOM   3231  HD1 LYS A 206     115.691 119.117 105.516  1.00  5.46              
ATOM   3232  HD2 LYS A 206     115.444 119.670 107.172  1.00  5.46              
ATOM   3233  CE  LYS A 206     114.393 120.816 105.689  1.00  5.46              
ATOM   3234  HE1 LYS A 206     113.664 121.209 106.401  1.00  5.46              
ATOM   3235  HE2 LYS A 206     113.882 120.612 104.740  1.00  5.46              
ATOM   3236  NZ  LYS A 206     115.473 121.804 105.447  1.00  5.46              
ATOM   3237  HZ1 LYS A 206     115.095 122.699 105.176  1.00  5.46              
ATOM   3238  HZ2 LYS A 206     116.084 121.914 106.251  1.00  5.46              
ATOM   3239  HZ3 LYS A 206     116.011 121.496 104.633  1.00  5.46              
ATOM   3240  C   LYS A 206     116.178 116.035 108.328  1.00  5.46              
ATOM   3241  O   LYS A 206     115.706 115.126 109.002  1.00  5.46              
ATOM   3242  N   THR A 207     117.258 116.713 108.691  1.00  5.36              
ATOM   3243  H   THR A 207     117.571 117.443 108.063  1.00  5.36              
ATOM   3244  CA  THR A 207     118.226 116.294 109.710  1.00  5.36              
ATOM   3245  HA  THR A 207     117.752 115.598 110.402  1.00  5.36              
ATOM   3246  CB  THR A 207     119.436 115.586 109.059  1.00  5.36              
ATOM   3247  HB  THR A 207     120.303 115.682 109.713  1.00  5.36              
ATOM   3248  CG2 THR A 207     119.168 114.098 108.843  1.00  5.36              
ATOM   3249 1HG2 THR A 207     120.030 113.644 108.353  1.00  5.36              
ATOM   3250 2HG2 THR A 207     119.008 113.607 109.803  1.00  5.36              
ATOM   3251 3HG2 THR A 207     118.288 113.962 108.215  1.00  5.36              
ATOM   3252  OG1 THR A 207     119.756 116.123 107.789  1.00  5.36              
ATOM   3253  HG1 THR A 207     119.626 117.083 107.803  1.00  5.36              
ATOM   3254  C   THR A 207     118.741 117.477 110.504  1.00  5.36              
ATOM   3255  O   THR A 207     119.175 118.479 109.938  1.00  5.36              
ATOM   3256  N   LEU A 208     118.650 117.374 111.828  1.00  5.21              
ATOM   3257  H   LEU A 208     118.357 116.503 112.241  1.00  5.21              
ATOM   3258  CA  LEU A 208     119.025 118.446 112.739  1.00  5.21              
ATOM   3259  HA  LEU A 208     118.689 119.387 112.318  1.00  5.21              
ATOM   3260  CB  LEU A 208     118.309 118.243 114.094  1.00  5.21              
ATOM   3261  HB1 LEU A 208     118.786 118.897 114.824  1.00  5.21              
ATOM   3262  HB2 LEU A 208     118.458 117.217 114.434  1.00  5.21              
ATOM   3263  CG  LEU A 208     116.808 118.594 114.132  1.00  5.21              
ATOM   3264  HG  LEU A 208     116.677 119.624 113.802  1.00  5.21              
ATOM   3265  CD1 LEU A 208     115.918 117.689 113.274  1.00  5.21              
ATOM   3266 1HD1 LEU A 208     114.871 117.942 113.441  1.00  5.21              
ATOM   3267 2HD1 LEU A 208     116.131 117.835 112.219  1.00  5.21              
ATOM   3268 3HD1 LEU A 208     116.077 116.645 113.544  1.00  5.21              
ATOM   3269  CD2 LEU A 208     116.305 118.490 115.571  1.00  5.21              
ATOM   3270 1HD2 LEU A 208     115.254 118.770 115.624  1.00  5.21              
ATOM   3271 2HD2 LEU A 208     116.427 117.471 115.940  1.00  5.21              
ATOM   3272 3HD2 LEU A 208     116.874 119.167 116.208  1.00  5.21              
ATOM   3273  C   LEU A 208     120.551 118.523 112.895  1.00  5.21              
ATOM   3274  O   LEU A 208     121.296 117.617 112.522  1.00  5.21              
ATOM   3275  N   VAL A 209     121.006 119.591 113.545  1.00  5.13              
ATOM   3276  H   VAL A 209     120.302 120.283 113.775  1.00  5.13              
ATOM   3277  CA  VAL A 209     122.191 119.513 114.411  1.00  5.13              
ATOM   3278  HA  VAL A 209     123.077 119.362 113.795  1.00  5.13              
ATOM   3279  CB  VAL A 209     122.316 120.837 115.189  1.00  5.13              
ATOM   3280  HB  VAL A 209     122.396 121.631 114.455  1.00  5.13              
ATOM   3281  CG1 VAL A 209     121.138 121.152 116.127  1.00  5.13              
ATOM   3282 1HG1 VAL A 209     121.264 122.143 116.564  1.00  5.13              
ATOM   3283 2HG1 VAL A 209     120.191 121.124 115.592  1.00  5.13              
ATOM   3284 3HG1 VAL A 209     121.094 120.433 116.948  1.00  5.13              
ATOM   3285  CG2 VAL A 209     123.581 120.920 116.020  1.00  5.13              
ATOM   3286 1HG2 VAL A 209     123.673 121.927 116.404  1.00  5.13              
ATOM   3287 2HG2 VAL A 209     123.524 120.246 116.868  1.00  5.13              
ATOM   3288 3HG2 VAL A 209     124.440 120.696 115.403  1.00  5.13              
ATOM   3289  C   VAL A 209     122.063 118.338 115.396  1.00  5.13              
ATOM   3290  O   VAL A 209     120.965 117.906 115.743  1.00  5.13              
ATOM   3291  N   ILE A 210     123.190 117.879 115.931  1.00  5.18              
ATOM   3292  H   ILE A 210     124.066 118.248 115.601  1.00  5.18              
ATOM   3293  CA  ILE A 210     123.215 117.061 117.144  1.00  5.18              
ATOM   3294  HA  ILE A 210     122.200 117.002 117.535  1.00  5.18              
ATOM   3295  CB  ILE A 210     123.656 115.616 116.794  1.00  5.18              
ATOM   3296  HB  ILE A 210     122.990 115.258 116.006  1.00  5.18              
ATOM   3297  CG2 ILE A 210     125.087 115.569 116.232  1.00  5.18              
ATOM   3298 1HG2 ILE A 210     125.371 114.537 116.020  1.00  5.18              
ATOM   3299 2HG2 ILE A 210     125.134 116.126 115.297  1.00  5.18              
ATOM   3300 3HG2 ILE A 210     125.790 115.996 116.942  1.00  5.18              
ATOM   3301  CG1 ILE A 210     123.549 114.603 117.956  1.00  5.18              
ATOM   3302 1HG1 ILE A 210     124.240 114.872 118.756  1.00  5.18              
ATOM   3303 2HG1 ILE A 210     123.847 113.621 117.585  1.00  5.18              
ATOM   3304  CD1 ILE A 210     122.135 114.464 118.534  1.00  5.18              
ATOM   3305  HD1 ILE A 210     121.826 115.384 119.028  1.00  5.18              
ATOM   3306  HD2 ILE A 210     121.431 114.225 117.736  1.00  5.18              
ATOM   3307  HD3 ILE A 210     122.124 113.657 119.267  1.00  5.18              
ATOM   3308  C   ILE A 210     124.036 117.726 118.244  1.00  5.18              
ATOM   3309  O   ILE A 210     124.937 118.493 117.926  1.00  5.18              
ATOM   3310  N   GLY A 211     123.792 117.411 119.516  1.00  5.16              
ATOM   3311  H   GLY A 211     122.911 116.965 119.728  1.00  5.16              
ATOM   3312  CA  GLY A 211     124.578 117.897 120.658  1.00  5.16              
ATOM   3313  HA1 GLY A 211     124.390 117.249 121.513  1.00  5.16              
ATOM   3314  HA2 GLY A 211     124.233 118.897 120.919  1.00  5.16              
ATOM   3315  C   GLY A 211     126.098 117.964 120.433  1.00  5.16              
ATOM   3316  O   GLY A 211     126.753 118.942 120.796  1.00  5.16              
ATOM   3317  N   GLN A 212     126.650 116.961 119.741  1.00  5.17              
ATOM   3318  H   GLN A 212     126.049 116.201 119.472  1.00  5.17              
ATOM   3319  CA  GLN A 212     128.054 116.933 119.325  1.00  5.17              
ATOM   3320  HA  GLN A 212     128.655 117.039 120.228  1.00  5.17              
ATOM   3321  CB  GLN A 212     128.359 115.564 118.686  1.00  5.17              
ATOM   3322  HB1 GLN A 212     127.899 115.527 117.699  1.00  5.17              
ATOM   3323  HB2 GLN A 212     127.913 114.773 119.292  1.00  5.17              
ATOM   3324  CG  GLN A 212     129.858 115.259 118.527  1.00  5.17              
ATOM   3325  HG1 GLN A 212     130.377 116.109 118.087  1.00  5.17              
ATOM   3326  HG2 GLN A 212     129.962 114.421 117.837  1.00  5.17              
ATOM   3327  CD  GLN A 212     130.532 114.892 119.847  1.00  5.17              
ATOM   3328  OE1 GLN A 212     130.601 115.660 120.786  1.00  5.17              
ATOM   3329  NE2 GLN A 212     131.053 113.695 119.987  1.00  5.17              
ATOM   3330 1HE2 GLN A 212     131.022 113.023 119.243  1.00  5.17              
ATOM   3331 2HE2 GLN A 212     131.493 113.512 120.873  1.00  5.17              
ATOM   3332  C   GLN A 212     128.452 118.085 118.390  1.00  5.17              
ATOM   3333  O   GLN A 212     129.505 118.696 118.556  1.00  5.17              
ATOM   3334  N   CYS A 213     127.610 118.400 117.407  1.00  5.30              
ATOM   3335  H   CYS A 213     126.720 117.921 117.397  1.00  5.30              
ATOM   3336  CA  CYS A 213     127.739 119.529 116.486  1.00  5.30              
ATOM   3337  HA  CYS A 213     128.732 119.535 116.043  1.00  5.30              
ATOM   3338  CB  CYS A 213     126.728 119.308 115.359  1.00  5.30              
ATOM   3339  HB1 CYS A 213     126.643 120.211 114.770  1.00  5.30              
ATOM   3340  HB2 CYS A 213     125.755 119.076 115.779  1.00  5.30              
ATOM   3341  SG  CYS A 213     127.232 117.941 114.281  1.00  5.30              
ATOM   3342  HG  CYS A 213     128.266 118.562 113.704  1.00  5.30              
ATOM   3343  C   CYS A 213     127.543 120.884 117.189  1.00  5.30              
ATOM   3344  O   CYS A 213     128.308 121.822 116.937  1.00  5.30              
ATOM   3345  N   ILE A 214     126.551 120.979 118.088  1.00  5.40              
ATOM   3346  H   ILE A 214     125.961 120.170 118.261  1.00  5.40              
ATOM   3347  CA  ILE A 214     126.347 122.175 118.905  1.00  5.40              
ATOM   3348  HA  ILE A 214     126.184 123.016 118.236  1.00  5.40              
ATOM   3349  CB  ILE A 214     125.141 122.044 119.885  1.00  5.40              
ATOM   3350  HB  ILE A 214     125.076 121.005 120.211  1.00  5.40              
ATOM   3351  CG2 ILE A 214     125.284 122.893 121.168  1.00  5.40              
ATOM   3352 1HG2 ILE A 214     126.067 122.489 121.808  1.00  5.40              
ATOM   3353 2HG2 ILE A 214     125.507 123.926 120.915  1.00  5.40              
ATOM   3354 3HG2 ILE A 214     124.368 122.846 121.754  1.00  5.40              
ATOM   3355  CG1 ILE A 214     123.786 122.408 119.249  1.00  5.40              
ATOM   3356 1HG1 ILE A 214     123.038 122.453 120.036  1.00  5.40              
ATOM   3357 2HG1 ILE A 214     123.475 121.596 118.604  1.00  5.40              
ATOM   3358  CD1 ILE A 214     123.725 123.736 118.478  1.00  5.40              
ATOM   3359  HD1 ILE A 214     122.689 123.955 118.219  1.00  5.40              
ATOM   3360  HD2 ILE A 214     124.125 124.550 119.080  1.00  5.40              
ATOM   3361  HD3 ILE A 214     124.305 123.668 117.564  1.00  5.40              
ATOM   3362  C   ILE A 214     127.634 122.530 119.663  1.00  5.40              
ATOM   3363  O   ILE A 214     128.202 123.621 119.518  1.00  5.40              
ATOM   3364  N   TYR A 215     128.119 121.590 120.469  1.00  5.31              
ATOM   3365  H   TYR A 215     127.618 120.712 120.570  1.00  5.31              
ATOM   3366  CA  TYR A 215     129.277 121.847 121.305  1.00  5.31              
ATOM   3367  HA  TYR A 215     129.111 122.777 121.849  1.00  5.31              
ATOM   3368  CB  TYR A 215     129.418 120.718 122.334  1.00  5.31              
ATOM   3369  HB1 TYR A 215     129.738 119.804 121.829  1.00  5.31              
ATOM   3370  HB2 TYR A 215     128.441 120.520 122.780  1.00  5.31              
ATOM   3371  CG  TYR A 215     130.384 121.053 123.453  1.00  5.31              
ATOM   3372  CD1 TYR A 215     129.943 121.825 124.546  1.00  5.31              
ATOM   3373  HD1 TYR A 215     128.912 122.146 124.605  1.00  5.31              
ATOM   3374  CE1 TYR A 215     130.842 122.168 125.572  1.00  5.31              
ATOM   3375  HE1 TYR A 215     130.511 122.756 126.413  1.00  5.31              
ATOM   3376  CZ  TYR A 215     132.183 121.737 125.516  1.00  5.31              
ATOM   3377  OH  TYR A 215     133.035 122.053 126.529  1.00  5.31              
ATOM   3378  HH  TYR A 215     133.890 121.632 126.422  1.00  5.31              
ATOM   3379  CE2 TYR A 215     132.624 120.961 124.423  1.00  5.31              
ATOM   3380  HE2 TYR A 215     133.648 120.626 124.376  1.00  5.31              
ATOM   3381  CD2 TYR A 215     131.723 120.619 123.395  1.00  5.31              
ATOM   3382  HD2 TYR A 215     132.060 120.022 122.559  1.00  5.31              
ATOM   3383  C   TYR A 215     130.555 122.014 120.478  1.00  5.31              
ATOM   3384  O   TYR A 215     131.416 122.812 120.852  1.00  5.31              
ATOM   3385  N   THR A 216     130.674 121.350 119.320  1.00  5.29              
ATOM   3386  H   THR A 216     129.960 120.691 119.038  1.00  5.29              
ATOM   3387  CA  THR A 216     131.814 121.621 118.436  1.00  5.29              
ATOM   3388  HA  THR A 216     132.692 121.576 119.080  1.00  5.29              
ATOM   3389  CB  THR A 216     132.113 120.583 117.343  1.00  5.29              
ATOM   3390  HB  THR A 216     132.777 121.035 116.606  1.00  5.29              
ATOM   3391  CG2 THR A 216     132.801 119.339 117.903  1.00  5.29              
ATOM   3392 1HG2 THR A 216     133.775 119.612 118.307  1.00  5.29              
ATOM   3393 2HG2 THR A 216     132.198 118.893 118.695  1.00  5.29              
ATOM   3394 3HG2 THR A 216     132.947 118.612 117.103  1.00  5.29              
ATOM   3395  OG1 THR A 216     130.960 120.130 116.707  1.00  5.29              
ATOM   3396  HG1 THR A 216     130.544 119.518 117.327  1.00  5.29              
ATOM   3397  C   THR A 216     131.860 123.052 117.897  1.00  5.29              
ATOM   3398  O   THR A 216     132.927 123.674 117.997  1.00  5.29              
ATOM   3399  N   ILE A 217     130.723 123.645 117.481  1.00  5.41              
ATOM   3400  H   ILE A 217     129.858 123.112 117.447  1.00  5.41              
ATOM   3401  CA  ILE A 217     130.709 125.106 117.224  1.00  5.41              
ATOM   3402  HA  ILE A 217     131.465 125.316 116.465  1.00  5.41              
ATOM   3403  CB  ILE A 217     129.369 125.665 116.706  1.00  5.41              
ATOM   3404  HB  ILE A 217     128.593 125.411 117.430  1.00  5.41              
ATOM   3405  CG2 ILE A 217     129.429 127.196 116.564  1.00  5.41              
ATOM   3406 1HG2 ILE A 217     128.499 127.578 116.140  1.00  5.41              
ATOM   3407 2HG2 ILE A 217     129.598 127.652 117.525  1.00  5.41              
ATOM   3408 3HG2 ILE A 217     130.277 127.479 115.942  1.00  5.41              
ATOM   3409  CG1 ILE A 217     128.943 125.112 115.345  1.00  5.41              
ATOM   3410 1HG1 ILE A 217     127.870 125.272 115.299  1.00  5.41              
ATOM   3411 2HG1 ILE A 217     129.135 124.040 115.318  1.00  5.41              
ATOM   3412  CD1 ILE A 217     129.548 125.774 114.091  1.00  5.41              
ATOM   3413  HD1 ILE A 217     129.273 125.203 113.205  1.00  5.41              
ATOM   3414  HD2 ILE A 217     129.158 126.784 113.959  1.00  5.41              
ATOM   3415  HD3 ILE A 217     130.632 125.826 114.181  1.00  5.41              
ATOM   3416  C   ILE A 217     131.111 125.899 118.470  1.00  5.41              
ATOM   3417  O   ILE A 217     131.907 126.836 118.374  1.00  5.41              
ATOM   3418  N   THR A 218     130.545 125.562 119.634  1.00  5.34              
ATOM   3419  H   THR A 218     129.883 124.791 119.650  1.00  5.34              
ATOM   3420  CA  THR A 218     130.752 126.378 120.841  1.00  5.34              
ATOM   3421  HA  THR A 218     130.478 127.396 120.605  1.00  5.34              
ATOM   3422  CB  THR A 218     129.911 125.872 122.013  1.00  5.34              
ATOM   3423  HB  THR A 218     129.094 125.251 121.645  1.00  5.34              
ATOM   3424  CG2 THR A 218     130.609 125.175 123.192  1.00  5.34              
ATOM   3425 1HG2 THR A 218     129.887 124.920 123.961  1.00  5.34              
ATOM   3426 2HG2 THR A 218     131.085 124.255 122.862  1.00  5.34              
ATOM   3427 3HG2 THR A 218     131.353 125.822 123.655  1.00  5.34              
ATOM   3428  OG1 THR A 218     129.388 127.043 122.521  1.00  5.34              
ATOM   3429  HG1 THR A 218     130.127 127.535 122.906  1.00  5.34              
ATOM   3430  C   THR A 218     132.198 126.433 121.267  1.00  5.34              
ATOM   3431  O   THR A 218     132.635 127.401 121.893  1.00  5.34              
ATOM   3432  N   SER A 219     132.943 125.381 120.954  1.00  5.88              
ATOM   3433  H   SER A 219     132.489 124.574 120.538  1.00  5.88              
ATOM   3434  CA  SER A 219     134.367 125.376 121.132  1.00  5.88              
ATOM   3435  HA  SER A 219     134.605 125.806 122.104  1.00  5.88              
ATOM   3436  CB  SER A 219     134.871 123.932 121.143  1.00  5.88              
ATOM   3437  HB1 SER A 219     134.860 123.515 120.134  1.00  5.88              
ATOM   3438  HB2 SER A 219     134.225 123.328 121.783  1.00  5.88              
ATOM   3439  OG  SER A 219     136.180 123.910 121.671  1.00  5.88              
ATOM   3440  HG  SER A 219     136.496 123.000 121.655  1.00  5.88              
ATOM   3441  C   SER A 219     135.062 126.212 120.055  1.00  5.88              
ATOM   3442  O   SER A 219     135.690 127.219 120.398  1.00  5.88              
ATOM   3443  N   LEU A 220     134.886 125.877 118.772  1.00  5.96              
ATOM   3444  H   LEU A 220     134.268 125.103 118.547  1.00  5.96              
ATOM   3445  CA  LEU A 220     135.557 126.560 117.661  1.00  5.96              
ATOM   3446  HA  LEU A 220     135.818 127.579 117.944  1.00  5.96              
ATOM   3447  CB  LEU A 220     136.850 125.800 117.255  1.00  5.96              
ATOM   3448  HB1 LEU A 220     137.098 126.125 116.243  1.00  5.96              
ATOM   3449  HB2 LEU A 220     136.618 124.737 117.177  1.00  5.96              
ATOM   3450  CG  LEU A 220     138.164 125.955 118.041  1.00  5.96              
ATOM   3451  HG  LEU A 220     138.948 125.555 117.398  1.00  5.96              
ATOM   3452  CD1 LEU A 220     138.526 127.412 118.328  1.00  5.96              
ATOM   3453 1HD1 LEU A 220     139.527 127.457 118.756  1.00  5.96              
ATOM   3454 2HD1 LEU A 220     138.517 127.979 117.396  1.00  5.96              
ATOM   3455 3HD1 LEU A 220     137.820 127.851 119.031  1.00  5.96              
ATOM   3456  CD2 LEU A 220     138.221 125.138 119.329  1.00  5.96              
ATOM   3457 1HD2 LEU A 220     139.257 125.065 119.659  1.00  5.96              
ATOM   3458 2HD2 LEU A 220     137.648 125.616 120.117  1.00  5.96              
ATOM   3459 3HD2 LEU A 220     137.836 124.134 119.153  1.00  5.96              
ATOM   3460  C   LEU A 220     134.666 126.635 116.392  1.00  5.96              
ATOM   3461  O   LEU A 220     134.586 125.697 115.573  1.00  5.96              
ATOM   3462  N   PHE A 221     134.129 127.842 116.181  1.00  7.72              
ATOM   3463  H   PHE A 221     134.170 128.484 116.955  1.00  7.72              
ATOM   3464  CA  PHE A 221     133.684 128.416 114.899  1.00  7.72              
ATOM   3465  HA  PHE A 221     132.966 127.727 114.459  1.00  7.72              
ATOM   3466  CB  PHE A 221     132.928 129.730 115.198  1.00  7.72              
ATOM   3467  HB1 PHE A 221     133.646 130.484 115.524  1.00  7.72              
ATOM   3468  HB2 PHE A 221     132.254 129.552 116.038  1.00  7.72              
ATOM   3469  CG  PHE A 221     132.089 130.301 114.060  1.00  7.72              
ATOM   3470  CD1 PHE A 221     130.752 129.890 113.885  1.00  7.72              
ATOM   3471  HD1 PHE A 221     130.323 129.153 114.543  1.00  7.72              
ATOM   3472  CE1 PHE A 221     129.959 130.452 112.868  1.00  7.72              
ATOM   3473  HE1 PHE A 221     128.929 130.146 112.755  1.00  7.72              
ATOM   3474  CZ  PHE A 221     130.500 131.421 112.006  1.00  7.72              
ATOM   3475  HZ  PHE A 221     129.892 131.852 111.222  1.00  7.72              
ATOM   3476  CE2 PHE A 221     131.831 131.839 112.176  1.00  7.72              
ATOM   3477  HE2 PHE A 221     132.254 132.588 111.520  1.00  7.72              
ATOM   3478  CD2 PHE A 221     132.614 131.292 113.207  1.00  7.72              
ATOM   3479  HD2 PHE A 221     133.630 131.636 113.340  1.00  7.72              
ATOM   3480  C   PHE A 221     134.847 128.585 113.890  1.00  7.72              
ATOM   3481  O   PHE A 221     135.123 129.668 113.384  1.00  7.72              
ATOM   3482  N   SER A 222     135.622 127.523 113.689  1.00  7.68              
ATOM   3483  H   SER A 222     135.311 126.665 114.128  1.00  7.68              
ATOM   3484  CA  SER A 222     136.795 127.419 112.811  1.00  7.68              
ATOM   3485  HA  SER A 222     136.534 127.825 111.833  1.00  7.68              
ATOM   3486  CB  SER A 222     137.979 128.220 113.377  1.00  7.68              
ATOM   3487  HB1 SER A 222     137.644 129.211 113.686  1.00  7.68              
ATOM   3488  HB2 SER A 222     138.730 128.344 112.595  1.00  7.68              
ATOM   3489  OG  SER A 222     138.578 127.560 114.480  1.00  7.68              
ATOM   3490  HG  SER A 222     139.169 126.891 114.113  1.00  7.68              
ATOM   3491  C   SER A 222     137.214 125.953 112.621  1.00  7.68              
ATOM   3492  O   SER A 222     138.264 125.671 112.050  1.00  7.68              
ATOM   3493  N   LEU A 223     136.417 125.026 113.160  1.00  6.39              
ATOM   3494  H   LEU A 223     135.597 125.362 113.653  1.00  6.39              
ATOM   3495  CA  LEU A 223     136.587 123.573 113.058  1.00  6.39              
ATOM   3496  HA  LEU A 223     137.207 123.345 112.190  1.00  6.39              
ATOM   3497  CB  LEU A 223     137.309 123.094 114.339  1.00  6.39              
ATOM   3498  HB1 LEU A 223     136.699 123.356 115.204  1.00  6.39              
ATOM   3499  HB2 LEU A 223     138.232 123.671 114.416  1.00  6.39              
ATOM   3500  CG  LEU A 223     137.712 121.608 114.462  1.00  6.39              
ATOM   3501  HG  LEU A 223     138.473 121.560 115.241  1.00  6.39              
ATOM   3502  CD1 LEU A 223     136.573 120.692 114.920  1.00  6.39              
ATOM   3503 1HD1 LEU A 223     136.973 119.704 115.146  1.00  6.39              
ATOM   3504 2HD1 LEU A 223     136.109 121.096 115.819  1.00  6.39              
ATOM   3505 3HD1 LEU A 223     135.821 120.589 114.141  1.00  6.39              
ATOM   3506  CD2 LEU A 223     138.336 121.042 113.186  1.00  6.39              
ATOM   3507 1HD2 LEU A 223     138.741 120.050 113.385  1.00  6.39              
ATOM   3508 2HD2 LEU A 223     137.588 120.964 112.397  1.00  6.39              
ATOM   3509 3HD2 LEU A 223     139.144 121.693 112.853  1.00  6.39              
ATOM   3510  C   LEU A 223     135.229 122.902 112.838  1.00  6.39              
ATOM   3511  O   LEU A 223     135.130 121.928 112.095  1.00  6.39              
ATOM   3512  N   LEU A 224     134.171 123.529 113.350  1.00  5.53              
ATOM   3513  H   LEU A 224     134.326 124.306 113.983  1.00  5.53              
ATOM   3514  CA  LEU A 224     132.912 123.563 112.592  1.00  5.53              
ATOM   3515  HA  LEU A 224     132.978 122.940 111.698  1.00  5.53              
ATOM   3516  CB  LEU A 224     131.776 123.089 113.502  1.00  5.53              
ATOM   3517  HB1 LEU A 224     130.958 123.779 113.367  1.00  5.53              
ATOM   3518  HB2 LEU A 224     132.065 123.107 114.556  1.00  5.53              
ATOM   3519  CG  LEU A 224     131.246 121.721 113.110  1.00  5.53              
ATOM   3520  HG  LEU A 224     131.040 121.754 112.042  1.00  5.53              
ATOM   3521  CD1 LEU A 224     132.225 120.588 113.408  1.00  5.53              
ATOM   3522 1HD1 LEU A 224     131.740 119.619 113.317  1.00  5.53              
ATOM   3523 2HD1 LEU A 224     133.053 120.626 112.701  1.00  5.53              
ATOM   3524 3HD1 LEU A 224     132.618 120.689 114.417  1.00  5.53              
ATOM   3525  CD2 LEU A 224     129.928 121.501 113.846  1.00  5.53              
ATOM   3526 1HD2 LEU A 224     129.546 120.500 113.658  1.00  5.53              
ATOM   3527 2HD2 LEU A 224     130.079 121.634 114.915  1.00  5.53              
ATOM   3528 3HD2 LEU A 224     129.208 122.237 113.501  1.00  5.53              
ATOM   3529  C   LEU A 224     132.668 125.074 112.121  1.00  5.53              
ATOM   3530  O   LEU A 224     133.040 125.886 112.974  1.00  5.53              
ATOM   3531  N   PRO A 225     132.096 125.619 110.954  1.00  5.58              
ATOM   3532  CD  PRO A 225     132.199 127.079 110.797  1.00  5.58              
ATOM   3533  HD1 PRO A 225     133.108 127.483 111.245  1.00  5.58              
ATOM   3534  HD2 PRO A 225     131.330 127.553 111.256  1.00  5.58              
ATOM   3535  CG  PRO A 225     132.232 127.387 109.305  1.00  5.58              
ATOM   3536  HG1 PRO A 225     133.240 127.221 108.920  1.00  5.58              
ATOM   3537  HG2 PRO A 225     131.901 128.405 109.095  1.00  5.58              
ATOM   3538  CB  PRO A 225     131.284 126.352 108.729  1.00  5.58              
ATOM   3539  HB1 PRO A 225     131.522 126.128 107.687  1.00  5.58              
ATOM   3540  HB2 PRO A 225     130.264 126.711 108.808  1.00  5.58              
ATOM   3541  CA  PRO A 225     131.483 125.138 109.652  1.00  5.58              
ATOM   3542  HA  PRO A 225     130.514 124.681 109.841  1.00  5.58              
ATOM   3543  C   PRO A 225     132.403 124.103 109.004  1.00  5.58              
ATOM   3544  O   PRO A 225     133.616 124.157 109.178  1.00  5.58              
ATOM   3545  N   GLY A 226     131.826 123.152 108.273  1.00  5.58              
ATOM   3546  H   GLY A 226     130.816 123.155 108.185  1.00  5.58              
ATOM   3547  CA  GLY A 226     132.565 122.058 107.642  1.00  5.58              
ATOM   3548  HA1 GLY A 226     133.640 122.200 107.762  1.00  5.58              
ATOM   3549  HA2 GLY A 226     132.355 122.074 106.576  1.00  5.58              
ATOM   3550  C   GLY A 226     132.220 120.668 108.191  1.00  5.58              
ATOM   3551  O   GLY A 226     132.891 119.708 107.818  1.00  5.58              
ATOM   3552  N   VAL A 227     131.206 120.510 109.061  1.00  5.50              
ATOM   3553  H   VAL A 227     130.605 121.292 109.283  1.00  5.50              
ATOM   3554  CA  VAL A 227     130.907 119.165 109.598  1.00  5.50              
ATOM   3555  HA  VAL A 227     131.855 118.741 109.933  1.00  5.50              
ATOM   3556  CB  VAL A 227     129.953 119.166 110.812  1.00  5.50              
ATOM   3557  HB  VAL A 227     130.327 119.897 111.501  1.00  5.50              
ATOM   3558  CG1 VAL A 227     128.485 119.518 110.544  1.00  5.50              
ATOM   3559 1HG1 VAL A 227     127.951 119.621 111.488  1.00  5.50              
ATOM   3560 2HG1 VAL A 227     128.427 120.464 110.013  1.00  5.50              
ATOM   3561 3HG1 VAL A 227     127.995 118.745 109.952  1.00  5.50              
ATOM   3562  CG2 VAL A 227     129.999 117.824 111.552  1.00  5.50              
ATOM   3563 1HG2 VAL A 227     129.497 117.920 112.511  1.00  5.50              
ATOM   3564 2HG2 VAL A 227     129.508 117.043 110.972  1.00  5.50              
ATOM   3565 3HG2 VAL A 227     131.035 117.540 111.742  1.00  5.50              
ATOM   3566  C   VAL A 227     130.340 118.252 108.515  1.00  5.50              
ATOM   3567  O   VAL A 227     129.449 118.660 107.781  1.00  5.50              
ATOM   3568  N   ALA A 228     130.825 117.015 108.432  1.00  5.49              
ATOM   3569  H   ALA A 228     131.575 116.760 109.055  1.00  5.49              
ATOM   3570  CA  ALA A 228     130.666 116.175 107.247  1.00  5.49              
ATOM   3571  HA  ALA A 228     131.012 116.754 106.387  1.00  5.49              
ATOM   3572  CB  ALA A 228     131.611 114.976 107.402  1.00  5.49              
ATOM   3573  HB1 ALA A 228     131.590 114.377 106.489  1.00  5.49              
ATOM   3574  HB2 ALA A 228     132.632 115.323 107.563  1.00  5.49              
ATOM   3575  HB3 ALA A 228     131.296 114.351 108.239  1.00  5.49              
ATOM   3576  C   ALA A 228     129.252 115.688 106.877  1.00  5.49              
ATOM   3577  O   ALA A 228     129.057 115.239 105.752  1.00  5.49              
ATOM   3578  N   HIS A 229     128.279 115.736 107.797  1.00  5.42              
ATOM   3579  H   HIS A 229     128.520 116.175 108.667  1.00  5.42              
ATOM   3580  CA  HIS A 229     126.862 115.337 107.608  1.00  5.42              
ATOM   3581  HA  HIS A 229     126.330 115.542 108.537  1.00  5.42              
ATOM   3582  CB  HIS A 229     126.255 116.268 106.526  1.00  5.42              
ATOM   3583  HB1 HIS A 229     126.508 115.881 105.539  1.00  5.42              
ATOM   3584  HB2 HIS A 229     126.719 117.252 106.615  1.00  5.42              
ATOM   3585  CG  HIS A 229     124.764 116.510 106.577  1.00  5.42              
ATOM   3586  ND1 HIS A 229     124.016 116.710 107.735  1.00  5.42              
ATOM   3587  CE1 HIS A 229     122.782 117.045 107.328  1.00  5.42              
ATOM   3588  HE1 HIS A 229     121.967 117.286 107.997  1.00  5.42              
ATOM   3589  NE2 HIS A 229     122.715 117.080 105.985  1.00  5.42              
ATOM   3590  HE2 HIS A 229     121.892 117.344 105.441  1.00  5.42              
ATOM   3591  CD2 HIS A 229     123.964 116.758 105.495  1.00  5.42              
ATOM   3592  HD2 HIS A 229     124.274 116.750 104.461  1.00  5.42              
ATOM   3593  C   HIS A 229     126.590 113.856 107.294  1.00  5.42              
ATOM   3594  O   HIS A 229     125.578 113.322 107.733  1.00  5.42              
ATOM   3595  N   SER A 230     127.507 113.163 106.621  1.00  5.33              
ATOM   3596  H   SER A 230     128.275 113.684 106.212  1.00  5.33              
ATOM   3597  CA  SER A 230     127.458 111.733 106.343  1.00  5.33              
ATOM   3598  HA  SER A 230     126.751 111.263 107.027  1.00  5.33              
ATOM   3599  CB  SER A 230     126.965 111.472 104.910  1.00  5.33              
ATOM   3600  HB1 SER A 230     126.003 111.964 104.758  1.00  5.33              
ATOM   3601  HB2 SER A 230     126.827 110.398 104.774  1.00  5.33              
ATOM   3602  OG  SER A 230     127.887 111.937 103.939  1.00  5.33              
ATOM   3603  HG  SER A 230     128.776 111.919 104.330  1.00  5.33              
ATOM   3604  C   SER A 230     128.823 111.084 106.534  1.00  5.33              
ATOM   3605  O   SER A 230     129.816 111.582 106.011  1.00  5.33              
ATOM   3606  N   ILE A 231     128.848 109.955 107.249  1.00  5.12              
ATOM   3607  H   ILE A 231     127.982 109.636 107.652  1.00  5.12              
ATOM   3608  CA  ILE A 231     130.044 109.117 107.431  1.00  5.12              
ATOM   3609  HA  ILE A 231     130.899 109.769 107.617  1.00  5.12              
ATOM   3610  CB  ILE A 231     129.871 108.195 108.667  1.00  5.12              
ATOM   3611  HB  ILE A 231     128.942 107.632 108.552  1.00  5.12              
ATOM   3612  CG2 ILE A 231     131.021 107.176 108.810  1.00  5.12              
ATOM   3613 1HG2 ILE A 231     130.852 106.517 109.661  1.00  5.12              
ATOM   3614 2HG2 ILE A 231     131.087 106.539 107.928  1.00  5.12              
ATOM   3615 3HG2 ILE A 231     131.971 107.698 108.936  1.00  5.12              
ATOM   3616  CG1 ILE A 231     129.763 109.070 109.940  1.00  5.12              
ATOM   3617 1HG1 ILE A 231     128.916 109.750 109.839  1.00  5.12              
ATOM   3618 2HG1 ILE A 231     130.666 109.674 110.040  1.00  5.12              
ATOM   3619  CD1 ILE A 231     129.556 108.287 111.240  1.00  5.12              
ATOM   3620  HD1 ILE A 231     129.314 108.986 112.042  1.00  5.12              
ATOM   3621  HD2 ILE A 231     128.737 107.578 111.120  1.00  5.12              
ATOM   3622  HD3 ILE A 231     130.465 107.753 111.515  1.00  5.12              
ATOM   3623  C   ILE A 231     130.394 108.316 106.172  1.00  5.12              
ATOM   3624  O   ILE A 231     131.559 108.123 105.839  1.00  5.12              
ATOM   3625  N   ALA A 232     129.357 107.847 105.493  1.00  5.17              
ATOM   3626  H   ALA A 232     128.437 108.084 105.832  1.00  5.17              
ATOM   3627  CA  ALA A 232     129.364 107.151 104.218  1.00  5.17              
ATOM   3628  HA  ALA A 232     129.989 107.688 103.503  1.00  5.17              
ATOM   3629  CB  ALA A 232     129.899 105.722 104.419  1.00  5.17              
ATOM   3630  HB1 ALA A 232     129.893 105.183 103.471  1.00  5.17              
ATOM   3631  HB2 ALA A 232     130.924 105.757 104.788  1.00  5.17              
ATOM   3632  HB3 ALA A 232     129.276 105.185 105.136  1.00  5.17              
ATOM   3633  C   ALA A 232     127.912 107.135 103.721  1.00  5.17              
ATOM   3634  O   ALA A 232     126.994 107.567 104.429  1.00  5.17              
ATOM   3635  N   VAL A 233     127.720 106.657 102.498  1.00  5.25              
ATOM   3636  H   VAL A 233     128.521 106.335 101.978  1.00  5.25              
ATOM   3637  CA  VAL A 233     126.430 106.601 101.806  1.00  5.25              
ATOM   3638  HA  VAL A 233     125.686 106.145 102.461  1.00  5.25              
ATOM   3639  CB  VAL A 233     125.956 108.030 101.427  1.00  5.25              
ATOM   3640  HB  VAL A 233     125.455 108.445 102.302  1.00  5.25              
ATOM   3641  CG1 VAL A 233     127.096 109.006 101.073  1.00  5.25              
ATOM   3642 1HG1 VAL A 233     126.700 109.912 100.612  1.00  5.25              
ATOM   3643 2HG1 VAL A 233     127.619 109.306 101.981  1.00  5.25              
ATOM   3644 3HG1 VAL A 233     127.812 108.532 100.404  1.00  5.25              
ATOM   3645  CG2 VAL A 233     124.927 108.053 100.291  1.00  5.25              
ATOM   3646 1HG2 VAL A 233     124.579 109.073 100.157  1.00  5.25              
ATOM   3647 2HG2 VAL A 233     125.368 107.714  99.357  1.00  5.25              
ATOM   3648 3HG2 VAL A 233     124.092 107.400 100.536  1.00  5.25              
ATOM   3649  C   VAL A 233     126.599 105.722 100.577  1.00  5.25              
ATOM   3650  O   VAL A 233     127.593 105.830  99.856  1.00  5.25              
ATOM   3651  N   GLU A 234     125.629 104.862 100.328  1.00  5.26              
ATOM   3652  H   GLU A 234     124.904 104.769 101.034  1.00  5.26              
ATOM   3653  CA  GLU A 234     125.720 103.769  99.368  1.00  5.26              
ATOM   3654  HA  GLU A 234     126.503 103.986  98.644  1.00  5.26              
ATOM   3655  CB  GLU A 234     126.118 102.483 100.132  1.00  5.26              
ATOM   3656  HB1 GLU A 234     127.092 102.632 100.600  1.00  5.26              
ATOM   3657  HB2 GLU A 234     126.251 101.713  99.375  1.00  5.26              
ATOM   3658  CG  GLU A 234     125.137 101.918 101.194  1.00  5.26              
ATOM   3659  HG1 GLU A 234     125.325 100.843 101.259  1.00  5.26              
ATOM   3660  HG2 GLU A 234     124.110 102.029 100.843  1.00  5.26              
ATOM   3661  CD  GLU A 234     125.257 102.504 102.621  1.00  5.26              
ATOM   3662  OE1 GLU A 234     125.079 103.729 102.793  1.00  5.26              
ATOM   3663  OE2 GLU A 234     125.457 101.723 103.590  1.00  5.26              
ATOM   3664  C   GLU A 234     124.410 103.590  98.593  1.00  5.26              
ATOM   3665  O   GLU A 234     123.325 103.961  99.052  1.00  5.26              
ATOM   3666  N   LEU A 235     124.543 103.012  97.400  1.00  5.34              
ATOM   3667  H   LEU A 235     125.481 102.789  97.086  1.00  5.34              
ATOM   3668  CA  LEU A 235     123.454 102.624  96.511  1.00  5.34              
ATOM   3669  HA  LEU A 235     122.523 102.759  97.043  1.00  5.34              
ATOM   3670  CB  LEU A 235     123.463 103.476  95.219  1.00  5.34              
ATOM   3671  HB1 LEU A 235     122.462 103.425  94.791  1.00  5.34              
ATOM   3672  HB2 LEU A 235     124.138 102.999  94.508  1.00  5.34              
ATOM   3673  CG  LEU A 235     123.898 104.954  95.300  1.00  5.34              
ATOM   3674  HG  LEU A 235     124.958 105.011  95.552  1.00  5.34              
ATOM   3675  CD1 LEU A 235     123.723 105.585  93.913  1.00  5.34              
ATOM   3676 1HD1 LEU A 235     124.030 106.631  93.940  1.00  5.34              
ATOM   3677 2HD1 LEU A 235     124.351 105.060  93.193  1.00  5.34              
ATOM   3678 3HD1 LEU A 235     122.682 105.519  93.600  1.00  5.34              
ATOM   3679  CD2 LEU A 235     123.114 105.775  96.326  1.00  5.34              
ATOM   3680 1HD2 LEU A 235     123.012 106.809  96.003  1.00  5.34              
ATOM   3681 2HD2 LEU A 235     122.136 105.327  96.494  1.00  5.34              
ATOM   3682 3HD2 LEU A 235     123.650 105.780  97.271  1.00  5.34              
ATOM   3683  C   LEU A 235     123.649 101.160  96.148  1.00  5.34              
ATOM   3684  O   LEU A 235     124.789 100.757  95.899  1.00  5.34              
ATOM   3685  N   CYS A 236     122.560 100.399  96.026  1.00  5.36              
ATOM   3686  H   CYS A 236     121.652 100.804  96.196  1.00  5.36              
ATOM   3687  CA  CYS A 236     122.664  98.994  95.554  1.00  5.36              
ATOM   3688  HA  CYS A 236     123.661  98.791  95.171  1.00  5.36              
ATOM   3689  CB  CYS A 236     122.376  98.008  96.699  1.00  5.36              
ATOM   3690  HB1 CYS A 236     122.644  97.005  96.363  1.00  5.36              
ATOM   3691  HB2 CYS A 236     121.310  98.019  96.929  1.00  5.36              
ATOM   3692  SG  CYS A 236     123.314  98.407  98.202  1.00  5.36              
ATOM   3693  HG  CYS A 236     123.040  97.282  98.867  1.00  5.36              
ATOM   3694  C   CYS A 236     121.653  98.784  94.438  1.00  5.36              
ATOM   3695  O   CYS A 236     120.548  99.291  94.604  1.00  5.36              
ATOM   3696  N   VAL A 237     122.004  98.093  93.349  1.00  5.67              
ATOM   3697  H   VAL A 237     122.948  97.711  93.310  1.00  5.67              
ATOM   3698  CA  VAL A 237     121.150  97.963  92.144  1.00  5.67              
ATOM   3699  HA  VAL A 237     120.100  97.877  92.426  1.00  5.67              
ATOM   3700  CB  VAL A 237     121.326  99.173  91.180  1.00  5.67              
ATOM   3701  HB  VAL A 237     121.153  98.838  90.157  1.00  5.67              
ATOM   3702  CG1 VAL A 237     120.278 100.243  91.432  1.00  5.67              
ATOM   3703 1HG1 VAL A 237     120.378 101.040  90.697  1.00  5.67              
ATOM   3704 2HG1 VAL A 237     119.288  99.801  91.329  1.00  5.67              
ATOM   3705 3HG1 VAL A 237     120.406 100.647  92.432  1.00  5.67              
ATOM   3706  CG2 VAL A 237     122.709  99.854  91.222  1.00  5.67              
ATOM   3707 1HG2 VAL A 237     122.779 100.581  90.413  1.00  5.67              
ATOM   3708 2HG2 VAL A 237     122.861 100.363  92.174  1.00  5.67              
ATOM   3709 3HG2 VAL A 237     123.495  99.111  91.089  1.00  5.67              
ATOM   3710  C   VAL A 237     121.551  96.730  91.314  1.00  5.67              
ATOM   3711  O   VAL A 237     122.569  96.746  90.616  1.00  5.67              
ATOM   3712  N   PRO A 238     120.744  95.660  91.285  1.00  5.80              
ATOM   3713  CD  PRO A 238     119.774  95.242  92.272  1.00  5.80              
ATOM   3714  HD1 PRO A 238     118.831  95.751  92.080  1.00  5.80              
ATOM   3715  HD2 PRO A 238     120.119  95.437  93.288  1.00  5.80              
ATOM   3716  CG  PRO A 238     119.615  93.737  92.028  1.00  5.80              
ATOM   3717  HG1 PRO A 238     118.655  93.351  92.362  1.00  5.80              
ATOM   3718  HG2 PRO A 238     120.425  93.196  92.516  1.00  5.80              
ATOM   3719  CB  PRO A 238     119.758  93.621  90.514  1.00  5.80              
ATOM   3720  HB1 PRO A 238     118.790  93.806  90.047  1.00  5.80              
ATOM   3721  HB2 PRO A 238     120.136  92.641  90.218  1.00  5.80              
ATOM   3722  CA  PRO A 238     120.747  94.739  90.162  1.00  5.80              
ATOM   3723  HA  PRO A 238     121.746  94.314  90.077  1.00  5.80              
ATOM   3724  C   PRO A 238     120.361  95.409  88.833  1.00  5.80              
ATOM   3725  O   PRO A 238     119.453  96.240  88.763  1.00  5.80              
ATOM   3726  N   GLY A 239     120.971  94.936  87.753  1.00  5.94              
ATOM   3727  H   GLY A 239     121.764  94.331  87.925  1.00  5.94              
ATOM   3728  CA  GLY A 239     120.308  94.741  86.462  1.00  5.94              
ATOM   3729  HA1 GLY A 239     120.864  95.244  85.671  1.00  5.94              
ATOM   3730  HA2 GLY A 239     119.293  95.138  86.472  1.00  5.94              
ATOM   3731  C   GLY A 239     120.254  93.240  86.154  1.00  5.94              
ATOM   3732  O   GLY A 239     120.956  92.434  86.777  1.00  5.94              
ATOM   3733  N   PHE A 240     119.448  92.885  85.165  1.00  6.07              
ATOM   3734  H   PHE A 240     119.013  93.639  84.634  1.00  6.07              
ATOM   3735  CA  PHE A 240     118.996  91.546  84.809  1.00  6.07              
ATOM   3736  HA  PHE A 240     118.240  91.711  84.039  1.00  6.07              
ATOM   3737  CB  PHE A 240     120.134  90.760  84.127  1.00  6.07              
ATOM   3738  HB1 PHE A 240     120.847  90.432  84.885  1.00  6.07              
ATOM   3739  HB2 PHE A 240     120.662  91.429  83.445  1.00  6.07              
ATOM   3740  CG  PHE A 240     119.655  89.566  83.321  1.00  6.07              
ATOM   3741  CD1 PHE A 240     118.884  89.768  82.160  1.00  6.07              
ATOM   3742  HD1 PHE A 240     118.684  90.772  81.806  1.00  6.07              
ATOM   3743  CE1 PHE A 240     118.353  88.667  81.462  1.00  6.07              
ATOM   3744  HE1 PHE A 240     117.756  88.831  80.574  1.00  6.07              
ATOM   3745  CZ  PHE A 240     118.593  87.361  81.923  1.00  6.07              
ATOM   3746  HZ  PHE A 240     118.178  86.516  81.389  1.00  6.07              
ATOM   3747  CE2 PHE A 240     119.369  87.154  83.078  1.00  6.07              
ATOM   3748  HE2 PHE A 240     119.552  86.150  83.434  1.00  6.07              
ATOM   3749  CD2 PHE A 240     119.900  88.255  83.775  1.00  6.07              
ATOM   3750  HD2 PHE A 240     120.478  88.093  84.674  1.00  6.07              
ATOM   3751  C   PHE A 240     118.257  90.777  85.924  1.00  6.07              
ATOM   3752  O   PHE A 240     118.134  91.221  87.067  1.00  6.07              
ATOM   3753  N   HIS A 241     117.696  89.621  85.551  1.00  6.06              
ATOM   3754  H   HIS A 241     117.859  89.311  84.603  1.00  6.06              
ATOM   3755  CA  HIS A 241     116.716  88.867  86.330  1.00  6.06              
ATOM   3756  HA  HIS A 241     115.835  89.504  86.409  1.00  6.06              
ATOM   3757  CB  HIS A 241     116.297  87.599  85.573  1.00  6.06              
ATOM   3758  HB1 HIS A 241     117.137  86.904  85.533  1.00  6.06              
ATOM   3759  HB2 HIS A 241     116.026  87.866  84.551  1.00  6.06              
ATOM   3760  CG  HIS A 241     115.112  86.912  86.204  1.00  6.06              
ATOM   3761  ND1 HIS A 241     115.035  85.559  86.540  1.00  6.06              
ATOM   3762  CE1 HIS A 241     113.806  85.374  87.044  1.00  6.06              
ATOM   3763  HE1 HIS A 241     113.418  84.423  87.385  1.00  6.06              
ATOM   3764  NE2 HIS A 241     113.124  86.532  87.058  1.00  6.06              
ATOM   3765  HE2 HIS A 241     112.175  86.657  87.380  1.00  6.06              
ATOM   3766  CD2 HIS A 241     113.931  87.511  86.530  1.00  6.06              
ATOM   3767  HD2 HIS A 241     113.673  88.548  86.369  1.00  6.06              
ATOM   3768  C   HIS A 241     117.178  88.548  87.772  1.00  6.06              
ATOM   3769  O   HIS A 241     118.107  87.772  88.013  1.00  6.06              
ATOM   3770  N   GLY A 242     116.485  89.127  88.756  1.00  5.98              
ATOM   3771  H   GLY A 242     115.857  89.875  88.499  1.00  5.98              
ATOM   3772  CA  GLY A 242     116.254  88.493  90.056  1.00  5.98              
ATOM   3773  HA1 GLY A 242     116.339  87.412  89.938  1.00  5.98              
ATOM   3774  HA2 GLY A 242     115.227  88.704  90.353  1.00  5.98              
ATOM   3775  C   GLY A 242     117.150  88.898  91.223  1.00  5.98              
ATOM   3776  O   GLY A 242     116.658  89.259  92.288  1.00  5.98              
ATOM   3777  N   TRP A 243     118.462  88.810  91.037  1.00  5.87              
ATOM   3778  H   TRP A 243     118.772  88.522  90.117  1.00  5.87              
ATOM   3779  CA  TRP A 243     119.475  89.126  92.061  1.00  5.87              
ATOM   3780  HA  TRP A 243     119.154  89.987  92.650  1.00  5.87              
ATOM   3781  CB  TRP A 243     119.644  87.915  92.993  1.00  5.87              
ATOM   3782  HB1 TRP A 243     120.149  87.111  92.454  1.00  5.87              
ATOM   3783  HB2 TRP A 243     118.657  87.548  93.276  1.00  5.87              
ATOM   3784  CG  TRP A 243     120.382  88.200  94.264  1.00  5.87              
ATOM   3785  CD1 TRP A 243     121.649  87.831  94.557  1.00  5.87              
ATOM   3786  HD1 TRP A 243     122.301  87.273  93.895  1.00  5.87              
ATOM   3787  NE1 TRP A 243     121.984  88.287  95.818  1.00  5.87              
ATOM   3788  HE1 TRP A 243     122.885  88.131  96.242  1.00  5.87              
ATOM   3789  CE2 TRP A 243     120.943  88.975  96.404  1.00  5.87              
ATOM   3790  CZ2 TRP A 243     120.787  89.614  97.643  1.00  5.87              
ATOM   3791  HZ2 TRP A 243     121.596  89.623  98.358  1.00  5.87              
ATOM   3792  CH2 TRP A 243     119.559  90.227  97.946  1.00  5.87              
ATOM   3793  HH2 TRP A 243     119.415  90.711  98.902  1.00  5.87              
ATOM   3794  CZ3 TRP A 243     118.510  90.201  97.008  1.00  5.87              
ATOM   3795  HZ3 TRP A 243     117.563  90.666  97.247  1.00  5.87              
ATOM   3796  CE3 TRP A 243     118.683  89.563  95.764  1.00  5.87              
ATOM   3797  HE3 TRP A 243     117.875  89.545  95.045  1.00  5.87              
ATOM   3798  CD2 TRP A 243     119.900  88.933  95.431  1.00  5.87              
ATOM   3799  C   TRP A 243     120.821  89.471  91.389  1.00  5.87              
ATOM   3800  O   TRP A 243     121.736  90.021  91.994  1.00  5.87              
ATOM   3801  N   ALA A 244     120.947  89.115  90.109  1.00  5.79              
ATOM   3802  H   ALA A 244     120.088  88.859  89.641  1.00  5.79              
ATOM   3803  CA  ALA A 244     122.151  88.514  89.546  1.00  5.79              
ATOM   3804  HA  ALA A 244     122.450  87.700  90.208  1.00  5.79              
ATOM   3805  CB  ALA A 244     121.727  87.891  88.206  1.00  5.79              
ATOM   3806  HB1 ALA A 244     122.559  87.333  87.773  1.00  5.79              
ATOM   3807  HB2 ALA A 244     120.891  87.205  88.354  1.00  5.79              
ATOM   3808  HB3 ALA A 244     121.427  88.675  87.507  1.00  5.79              
ATOM   3809  C   ALA A 244     123.410  89.371  89.349  1.00  5.79              
ATOM   3810  O   ALA A 244     124.433  88.838  88.927  1.00  5.79              
ATOM   3811  N   THR A 245     123.370  90.667  89.640  1.00  5.75              
ATOM   3812  H   THR A 245     122.509  91.042  90.006  1.00  5.75              
ATOM   3813  CA  THR A 245     124.533  91.562  89.480  1.00  5.75              
ATOM   3814  HA  THR A 245     125.439  90.971  89.345  1.00  5.75              
ATOM   3815  CB  THR A 245     124.389  92.461  88.246  1.00  5.75              
ATOM   3816  HB  THR A 245     125.206  93.184  88.235  1.00  5.75              
ATOM   3817  CG2 THR A 245     124.393  91.693  86.926  1.00  5.75              
ATOM   3818 1HG2 THR A 245     124.346  92.398  86.095  1.00  5.75              
ATOM   3819 2HG2 THR A 245     125.312  91.112  86.845  1.00  5.75              
ATOM   3820 3HG2 THR A 245     123.539  91.018  86.871  1.00  5.75              
ATOM   3821  OG1 THR A 245     123.166  93.146  88.319  1.00  5.75              
ATOM   3822  HG1 THR A 245     122.555  92.699  87.711  1.00  5.75              
ATOM   3823  C   THR A 245     124.779  92.425  90.713  1.00  5.75              
ATOM   3824  O   THR A 245     125.932  92.757  90.969  1.00  5.75              
ATOM   3825  N   ALA A 246     123.727  92.679  91.502  1.00  5.71              
ATOM   3826  H   ALA A 246     122.863  92.270  91.187  1.00  5.71              
ATOM   3827  CA  ALA A 246     123.646  93.364  92.800  1.00  5.71              
ATOM   3828  HA  ALA A 246     122.586  93.528  92.989  1.00  5.71              
ATOM   3829  CB  ALA A 246     124.121  92.389  93.887  1.00  5.71              
ATOM   3830  HB1 ALA A 246     123.959  92.831  94.871  1.00  5.71              
ATOM   3831  HB2 ALA A 246     123.559  91.456  93.823  1.00  5.71              
ATOM   3832  HB3 ALA A 246     125.184  92.179  93.760  1.00  5.71              
ATOM   3833  C   ALA A 246     124.292  94.768  92.980  1.00  5.71              
ATOM   3834  O   ALA A 246     123.679  95.600  93.646  1.00  5.71              
ATOM   3835  N   ALA A 247     125.481  95.005  92.413  1.00  5.62              
ATOM   3836  H   ALA A 247     125.858  94.218  91.901  1.00  5.62              
ATOM   3837  CA  ALA A 247     126.287  96.230  92.322  1.00  5.62              
ATOM   3838  HA  ALA A 247     127.329  95.918  92.385  1.00  5.62              
ATOM   3839  CB  ALA A 247     126.095  96.815  90.916  1.00  5.62              
ATOM   3840  HB1 ALA A 247     126.771  97.658  90.773  1.00  5.62              
ATOM   3841  HB2 ALA A 247     126.306  96.056  90.162  1.00  5.62              
ATOM   3842  HB3 ALA A 247     125.070  97.162  90.795  1.00  5.62              
ATOM   3843  C   ALA A 247     126.076  97.313  93.406  1.00  5.62              
ATOM   3844  O   ALA A 247     125.059  98.009  93.435  1.00  5.62              
ATOM   3845  N   LEU A 248     127.114  97.497  94.233  1.00  5.66              
ATOM   3846  H   LEU A 248     127.934  96.935  94.072  1.00  5.66              
ATOM   3847  CA  LEU A 248     127.206  98.444  95.351  1.00  5.66              
ATOM   3848  HA  LEU A 248     126.217  98.837  95.585  1.00  5.66              
ATOM   3849  CB  LEU A 248     127.735  97.646  96.564  1.00  5.66              
ATOM   3850  HB1 LEU A 248     128.648  97.135  96.254  1.00  5.66              
ATOM   3851  HB2 LEU A 248     127.000  96.883  96.823  1.00  5.66              
ATOM   3852  CG  LEU A 248     128.068  98.464  97.827  1.00  5.66              
ATOM   3853  HG  LEU A 248     128.745  99.280  97.578  1.00  5.66              
ATOM   3854  CD1 LEU A 248     126.823  99.039  98.494  1.00  5.66              
ATOM   3855 1HD1 LEU A 248     127.105  99.588  99.391  1.00  5.66              
ATOM   3856 2HD1 LEU A 248     126.307  99.713  97.812  1.00  5.66              
ATOM   3857 3HD1 LEU A 248     126.146  98.232  98.771  1.00  5.66              
ATOM   3858  CD2 LEU A 248     128.764  97.561  98.847  1.00  5.66              
ATOM   3859 1HD2 LEU A 248     129.009  98.135  99.741  1.00  5.66              
ATOM   3860 2HD2 LEU A 248     128.113  96.730  99.119  1.00  5.66              
ATOM   3861 3HD2 LEU A 248     129.689  97.172  98.422  1.00  5.66              
ATOM   3862  C   LEU A 248     128.152  99.605  94.997  1.00  5.66              
ATOM   3863  O   LEU A 248     129.317  99.380  94.668  1.00  5.66              
ATOM   3864  N   LEU A 249     127.667 100.844  95.092  1.00  5.76              
ATOM   3865  H   LEU A 249     126.700 100.949  95.388  1.00  5.76              
ATOM   3866  CA  LEU A 249     128.394 102.064  94.715  1.00  5.76              
ATOM   3867  HA  LEU A 249     129.433 101.834  94.477  1.00  5.76              
ATOM   3868  CB  LEU A 249     127.714 102.722  93.489  1.00  5.76              
ATOM   3869  HB1 LEU A 249     128.161 103.710  93.369  1.00  5.76              
ATOM   3870  HB2 LEU A 249     126.662 102.888  93.726  1.00  5.76              
ATOM   3871  CG  LEU A 249     127.781 102.044  92.105  1.00  5.76              
ATOM   3872  HG  LEU A 249     127.360 102.753  91.393  1.00  5.76              
ATOM   3873  CD1 LEU A 249     129.220 101.761  91.668  1.00  5.76              
ATOM   3874 1HD1 LEU A 249     129.222 101.394  90.641  1.00  5.76              
ATOM   3875 2HD1 LEU A 249     129.809 102.676  91.720  1.00  5.76              
ATOM   3876 3HD1 LEU A 249     129.665 101.002  92.314  1.00  5.76              
ATOM   3877  CD2 LEU A 249     126.964 100.758  91.979  1.00  5.76              
ATOM   3878 1HD2 LEU A 249     126.838 100.508  90.926  1.00  5.76              
ATOM   3879 2HD2 LEU A 249     127.471  99.932  92.470  1.00  5.76              
ATOM   3880 3HD2 LEU A 249     125.977 100.891  92.425  1.00  5.76              
ATOM   3881  C   LEU A 249     128.365 103.055  95.887  1.00  5.76              
ATOM   3882  O   LEU A 249     127.291 103.448  96.343  1.00  5.76              
ATOM   3883  N   VAL A 250     129.532 103.497  96.364  1.00  5.66              
ATOM   3884  H   VAL A 250     130.389 103.181  95.937  1.00  5.66              
ATOM   3885  CA  VAL A 250     129.610 104.564  97.378  1.00  5.66              
ATOM   3886  HA  VAL A 250     128.744 104.474  98.034  1.00  5.66              
ATOM   3887  CB  VAL A 250     130.850 104.441  98.283  1.00  5.66              
ATOM   3888  HB  VAL A 250     130.897 105.330  98.914  1.00  5.66              
ATOM   3889  CG1 VAL A 250     130.700 103.227  99.209  1.00  5.66              
ATOM   3890 1HG1 VAL A 250     131.540 103.185  99.902  1.00  5.66              
ATOM   3891 2HG1 VAL A 250     129.777 103.316  99.786  1.00  5.66              
ATOM   3892 3HG1 VAL A 250     130.668 102.305  98.628  1.00  5.66              
ATOM   3893  CG2 VAL A 250     132.180 104.328  97.524  1.00  5.66              
ATOM   3894 1HG2 VAL A 250     133.003 104.292  98.239  1.00  5.66              
ATOM   3895 2HG2 VAL A 250     132.202 103.423  96.917  1.00  5.66              
ATOM   3896 3HG2 VAL A 250     132.319 105.198  96.882  1.00  5.66              
ATOM   3897  C   VAL A 250     129.526 105.947  96.731  1.00  5.66              
ATOM   3898  O   VAL A 250     130.201 106.227  95.740  1.00  5.66              
ATOM   3899  N   THR A 251     128.692 106.827  97.285  1.00  5.60              
ATOM   3900  H   THR A 251     128.206 106.546  98.133  1.00  5.60              
ATOM   3901  CA  THR A 251     128.542 108.206  96.800  1.00  5.60              
ATOM   3902  HA  THR A 251     128.418 108.171  95.717  1.00  5.60              
ATOM   3903  CB  THR A 251     127.256 108.838  97.351  1.00  5.60              
ATOM   3904  HB  THR A 251     127.173 108.621  98.408  1.00  5.60              
ATOM   3905  CG2 THR A 251     127.136 110.348  97.151  1.00  5.60              
ATOM   3906 1HG2 THR A 251     126.135 110.672  97.437  1.00  5.60              
ATOM   3907 2HG2 THR A 251     127.853 110.866  97.788  1.00  5.60              
ATOM   3908 3HG2 THR A 251     127.311 110.603  96.106  1.00  5.60              
ATOM   3909  OG1 THR A 251     126.160 108.259  96.674  1.00  5.60              
ATOM   3910  HG1 THR A 251     126.184 107.313  96.843  1.00  5.60              
ATOM   3911  C   THR A 251     129.798 109.019  97.086  1.00  5.60              
ATOM   3912  O   THR A 251     130.108 109.333  98.231  1.00  5.60              
ATOM   3913  N   PHE A 252     130.528 109.364  96.024  1.00  5.65              
ATOM   3914  H   PHE A 252     130.242 108.992  95.131  1.00  5.65              
ATOM   3915  CA  PHE A 252     131.786 110.116  96.060  1.00  5.65              
ATOM   3916  HA  PHE A 252     132.376 109.717  96.887  1.00  5.65              
ATOM   3917  CB  PHE A 252     132.558 109.821  94.758  1.00  5.65              
ATOM   3918  HB1 PHE A 252     132.250 110.520  93.978  1.00  5.65              
ATOM   3919  HB2 PHE A 252     132.296 108.821  94.407  1.00  5.65              
ATOM   3920  CG  PHE A 252     134.068 109.852  94.915  1.00  5.65              
ATOM   3921  CD1 PHE A 252     134.748 108.697  95.351  1.00  5.65              
ATOM   3922  HD1 PHE A 252     134.195 107.795  95.570  1.00  5.65              
ATOM   3923  CE1 PHE A 252     136.147 108.712  95.499  1.00  5.65              
ATOM   3924  HE1 PHE A 252     136.669 107.825  95.830  1.00  5.65              
ATOM   3925  CZ  PHE A 252     136.871 109.884  95.217  1.00  5.65              
ATOM   3926  HZ  PHE A 252     137.946 109.898  95.333  1.00  5.65              
ATOM   3927  CE2 PHE A 252     136.195 111.039  94.785  1.00  5.65              
ATOM   3928  HE2 PHE A 252     136.747 111.943  94.573  1.00  5.65              
ATOM   3929  CD2 PHE A 252     134.797 111.021  94.628  1.00  5.65              
ATOM   3930  HD2 PHE A 252     134.284 111.913  94.294  1.00  5.65              
ATOM   3931  C   PHE A 252     131.606 111.626  96.352  1.00  5.65              
ATOM   3932  O   PHE A 252     132.248 112.479  95.745  1.00  5.65              
ATOM   3933  N   CYS A 253     130.665 111.971  97.234  1.00  5.58              
ATOM   3934  H   CYS A 253     130.212 111.229  97.755  1.00  5.58              
ATOM   3935  CA  CYS A 253     130.214 113.337  97.489  1.00  5.58              
ATOM   3936  HA  CYS A 253     131.044 114.026  97.314  1.00  5.58              
ATOM   3937  CB  CYS A 253     129.102 113.680  96.483  1.00  5.58              
ATOM   3938  HB1 CYS A 253     128.177 113.175  96.764  1.00  5.58              
ATOM   3939  HB2 CYS A 253     129.404 113.355  95.486  1.00  5.58              
ATOM   3940  SG  CYS A 253     128.846 115.478  96.452  1.00  5.58              
ATOM   3941  HG  CYS A 253     127.930 115.501  95.479  1.00  5.58              
ATOM   3942  C   CYS A 253     129.778 113.502  98.952  1.00  5.58              
ATOM   3943  O   CYS A 253     128.591 113.495  99.282  1.00  5.58              
ATOM   3944  N   PHE A 254     130.771 113.608  99.837  1.00  5.48              
ATOM   3945  H   PHE A 254     131.716 113.597  99.492  1.00  5.48              
ATOM   3946  CA  PHE A 254     130.565 114.130 101.186  1.00  5.48              
ATOM   3947  HA  PHE A 254     129.807 113.532 101.694  1.00  5.48              
ATOM   3948  CB  PHE A 254     131.877 114.038 101.979  1.00  5.48              
ATOM   3949  HB1 PHE A 254     131.778 114.654 102.875  1.00  5.48              
ATOM   3950  HB2 PHE A 254     132.692 114.462 101.389  1.00  5.48              
ATOM   3951  CG  PHE A 254     132.244 112.628 102.406  1.00  5.48              
ATOM   3952  CD1 PHE A 254     131.960 112.206 103.718  1.00  5.48              
ATOM   3953  HD1 PHE A 254     131.490 112.885 104.416  1.00  5.48              
ATOM   3954  CE1 PHE A 254     132.283 110.901 104.127  1.00  5.48              
ATOM   3955  HE1 PHE A 254     132.071 110.587 105.138  1.00  5.48              
ATOM   3956  CZ  PHE A 254     132.873 110.002 103.224  1.00  5.48              
ATOM   3957  HZ  PHE A 254     133.102 108.994 103.545  1.00  5.48              
ATOM   3958  CE2 PHE A 254     133.162 110.418 101.912  1.00  5.48              
ATOM   3959  HE2 PHE A 254     133.618 109.729 101.216  1.00  5.48              
ATOM   3960  CD2 PHE A 254     132.855 111.731 101.506  1.00  5.48              
ATOM   3961  HD2 PHE A 254     133.084 112.045 100.499  1.00  5.48              
ATOM   3962  C   PHE A 254     130.070 115.575 101.097  1.00  5.48              
ATOM   3963  O   PHE A 254     130.639 116.388 100.367  1.00  5.48              
ATOM   3964  N   GLY A 255     129.018 115.890 101.851  1.00  5.21              
ATOM   3965  H   GLY A 255     128.640 115.178 102.458  1.00  5.21              
ATOM   3966  CA  GLY A 255     128.586 117.267 102.061  1.00  5.21              
ATOM   3967  HA1 GLY A 255     127.523 117.279 102.296  1.00  5.21              
ATOM   3968  HA2 GLY A 255     128.750 117.856 101.158  1.00  5.21              
ATOM   3969  C   GLY A 255     129.348 117.913 103.215  1.00  5.21              
ATOM   3970  O   GLY A 255     130.152 117.270 103.891  1.00  5.21              
ATOM   3971  N   TRP A 256     129.048 119.182 103.495  1.00  5.03              
ATOM   3972  H   TRP A 256     128.407 119.690 102.905  1.00  5.03              
ATOM   3973  CA  TRP A 256     129.378 119.759 104.794  1.00  5.03              
ATOM   3974  HA  TRP A 256     129.255 118.956 105.514  1.00  5.03              
ATOM   3975  CB  TRP A 256     130.849 120.195 104.852  1.00  5.03              
ATOM   3976  HB1 TRP A 256     131.475 119.324 104.657  1.00  5.03              
ATOM   3977  HB2 TRP A 256     131.041 120.471 105.880  1.00  5.03              
ATOM   3978  CG  TRP A 256     131.366 121.312 103.989  1.00  5.03              
ATOM   3979  CD1 TRP A 256     130.658 122.159 103.204  1.00  5.03              
ATOM   3980  HD1 TRP A 256     129.585 122.141 103.063  1.00  5.03              
ATOM   3981  NE1 TRP A 256     131.511 123.061 102.601  1.00  5.03              
ATOM   3982  HE1 TRP A 256     131.200 123.780 101.964  1.00  5.03              
ATOM   3983  CE2 TRP A 256     132.822 122.834 102.951  1.00  5.03              
ATOM   3984  CZ2 TRP A 256     134.028 123.463 102.609  1.00  5.03              
ATOM   3985  HZ2 TRP A 256     134.034 124.307 101.938  1.00  5.03              
ATOM   3986  CH2 TRP A 256     135.229 122.974 103.153  1.00  5.03              
ATOM   3987  HH2 TRP A 256     136.171 123.442 102.902  1.00  5.03              
ATOM   3988  CZ3 TRP A 256     135.205 121.871 104.026  1.00  5.03              
ATOM   3989  HZ3 TRP A 256     136.130 121.498 104.445  1.00  5.03              
ATOM   3990  CE3 TRP A 256     133.986 121.248 104.360  1.00  5.03              
ATOM   3991  HE3 TRP A 256     133.980 120.403 105.035  1.00  5.03              
ATOM   3992  CD2 TRP A 256     132.763 121.714 103.832  1.00  5.03              
ATOM   3993  C   TRP A 256     128.418 120.866 105.211  1.00  5.03              
ATOM   3994  O   TRP A 256     127.722 121.458 104.387  1.00  5.03              
ATOM   3995  N   VAL A 257     128.343 121.103 106.515  1.00  4.81              
ATOM   3996  H   VAL A 257     128.920 120.525 107.118  1.00  4.81              
ATOM   3997  CA  VAL A 257     127.274 121.866 107.158  1.00  4.81              
ATOM   3998  HA  VAL A 257     126.778 122.495 106.418  1.00  4.81              
ATOM   3999  CB  VAL A 257     126.226 120.864 107.715  1.00  4.81              
ATOM   4000  HB  VAL A 257     126.745 120.086 108.272  1.00  4.81              
ATOM   4001  CG1 VAL A 257     125.187 121.482 108.654  1.00  4.81              
ATOM   4002 1HG1 VAL A 257     124.462 120.723 108.948  1.00  4.81              
ATOM   4003 2HG1 VAL A 257     125.677 121.835 109.558  1.00  4.81              
ATOM   4004 3HG1 VAL A 257     124.663 122.301 108.160  1.00  4.81              
ATOM   4005  CG2 VAL A 257     125.437 120.190 106.582  1.00  4.81              
ATOM   4006 1HG2 VAL A 257     124.696 119.503 106.994  1.00  4.81              
ATOM   4007 2HG2 VAL A 257     124.931 120.941 105.976  1.00  4.81              
ATOM   4008 3HG2 VAL A 257     126.105 119.611 105.947  1.00  4.81              
ATOM   4009  C   VAL A 257     127.875 122.795 108.221  1.00  4.81              
ATOM   4010  O   VAL A 257     128.972 122.577 108.752  1.00  4.81              
ATOM   4011  N   LEU A 258     127.124 123.855 108.512  1.00  4.80              
ATOM   4012  H   LEU A 258     126.221 123.897 108.061  1.00  4.80              
ATOM   4013  CA  LEU A 258     127.327 124.845 109.569  1.00  4.80              
ATOM   4014  HA  LEU A 258     128.278 124.683 110.077  1.00  4.80              
ATOM   4015  CB  LEU A 258     127.300 126.239 108.893  1.00  4.80              
ATOM   4016  HB1 LEU A 258     126.428 126.268 108.237  1.00  4.80              
ATOM   4017  HB2 LEU A 258     128.177 126.339 108.256  1.00  4.80              
ATOM   4018  CG  LEU A 258     127.195 127.471 109.820  1.00  4.80              
ATOM   4019  HG  LEU A 258     126.287 127.386 110.417  1.00  4.80              
ATOM   4020  CD1 LEU A 258     128.382 127.644 110.770  1.00  4.80              
ATOM   4021 1HD1 LEU A 258     128.093 128.331 111.565  1.00  4.80              
ATOM   4022 2HD1 LEU A 258     128.668 126.699 111.224  1.00  4.80              
ATOM   4023 3HD1 LEU A 258     129.236 128.065 110.244  1.00  4.80              
ATOM   4024  CD2 LEU A 258     127.073 128.744 108.986  1.00  4.80              
ATOM   4025 1HD2 LEU A 258     126.984 129.608 109.646  1.00  4.80              
ATOM   4026 2HD2 LEU A 258     127.947 128.867 108.346  1.00  4.80              
ATOM   4027 3HD2 LEU A 258     126.178 128.691 108.366  1.00  4.80              
ATOM   4028  C   LEU A 258     126.176 124.706 110.562  1.00  4.80              
ATOM   4029  O   LEU A 258     125.077 124.291 110.209  1.00  4.80              
ATOM   4030  N   ILE A 259     126.464 125.054 111.808  1.00  4.81              
ATOM   4031  H   ILE A 259     127.332 125.539 111.971  1.00  4.81              
ATOM   4032  CA  ILE A 259     125.682 124.735 113.000  1.00  4.81              
ATOM   4033  HA  ILE A 259     124.698 124.402 112.714  1.00  4.81              
ATOM   4034  CB  ILE A 259     126.398 123.544 113.669  1.00  4.81              
ATOM   4035  HB  ILE A 259     127.431 123.820 113.813  1.00  4.81              
ATOM   4036  CG2 ILE A 259     125.801 123.230 115.033  1.00  4.81              
ATOM   4037 1HG2 ILE A 259     126.245 122.326 115.428  1.00  4.81              
ATOM   4038 2HG2 ILE A 259     125.994 124.038 115.736  1.00  4.81              
ATOM   4039 3HG2 ILE A 259     124.733 123.084 114.916  1.00  4.81              
ATOM   4040  CG1 ILE A 259     126.483 122.272 112.785  1.00  4.81              
ATOM   4041 1HG1 ILE A 259     127.080 121.534 113.305  1.00  4.81              
ATOM   4042 2HG1 ILE A 259     127.040 122.494 111.875  1.00  4.81              
ATOM   4043  CD1 ILE A 259     125.164 121.612 112.383  1.00  4.81              
ATOM   4044  HD1 ILE A 259     125.372 120.676 111.864  1.00  4.81              
ATOM   4045  HD2 ILE A 259     124.555 121.402 113.257  1.00  4.81              
ATOM   4046  HD3 ILE A 259     124.624 122.269 111.710  1.00  4.81              
ATOM   4047  C   ILE A 259     125.531 126.078 113.775  1.00  4.81              
ATOM   4048  O   ILE A 259     126.452 126.898 113.717  1.00  4.81              
ATOM   4049  N   PRO A 260     124.364 126.408 114.375  1.00  4.87              
ATOM   4050  CD  PRO A 260     123.573 125.530 115.220  1.00  4.87              
ATOM   4051  HD1 PRO A 260     124.144 125.236 116.096  1.00  4.87              
ATOM   4052  HD2 PRO A 260     123.248 124.659 114.656  1.00  4.87              
ATOM   4053  CG  PRO A 260     122.360 126.344 115.663  1.00  4.87              
ATOM   4054  HG1 PRO A 260     122.623 126.969 116.518  1.00  4.87              
ATOM   4055  HG2 PRO A 260     121.505 125.714 115.905  1.00  4.87              
ATOM   4056  CB  PRO A 260     122.125 127.214 114.432  1.00  4.87              
ATOM   4057  HB1 PRO A 260     121.465 128.054 114.645  1.00  4.87              
ATOM   4058  HB2 PRO A 260     121.702 126.629 113.618  1.00  4.87              
ATOM   4059  CA  PRO A 260     123.563 127.614 114.065  1.00  4.87              
ATOM   4060  HA  PRO A 260     123.606 127.799 112.991  1.00  4.87              
ATOM   4061  C   PRO A 260     123.973 128.924 114.760  1.00  4.87              
ATOM   4062  O   PRO A 260     123.126 129.716 115.173  1.00  4.87              
ATOM   4063  N   ALA A 261     125.272 129.148 114.896  1.00  4.98              
ATOM   4064  H   ALA A 261     125.892 128.487 114.448  1.00  4.98              
ATOM   4065  CA  ALA A 261     125.859 130.080 115.841  1.00  4.98              
ATOM   4066  HA  ALA A 261     126.936 129.929 115.757  1.00  4.98              
ATOM   4067  CB  ALA A 261     125.606 131.534 115.402  1.00  4.98              
ATOM   4068  HB1 ALA A 261     126.225 132.216 115.985  1.00  4.98              
ATOM   4069  HB2 ALA A 261     125.859 131.652 114.347  1.00  4.98              
ATOM   4070  HB3 ALA A 261     124.559 131.799 115.550  1.00  4.98              
ATOM   4071  C   ALA A 261     125.522 129.799 117.300  1.00  4.98              
ATOM   4072  O   ALA A 261     124.667 128.989 117.665  1.00  4.98              
ATOM   4073  N   ILE A 262     126.355 130.396 118.143  1.00  4.88              
ATOM   4074  H   ILE A 262     126.994 131.093 117.792  1.00  4.88              
ATOM   4075  CA  ILE A 262     126.669 129.805 119.429  1.00  4.88              
ATOM   4076  HA  ILE A 262     125.822 129.177 119.692  1.00  4.88              
ATOM   4077  CB  ILE A 262     127.854 128.855 119.250  1.00  4.88              
ATOM   4078  HB  ILE A 262     127.952 128.704 118.181  1.00  4.88              
ATOM   4079  CG2 ILE A 262     129.191 129.418 119.724  1.00  4.88              
ATOM   4080 1HG2 ILE A 262     130.019 128.903 119.241  1.00  4.88              
ATOM   4081 2HG2 ILE A 262     129.276 130.470 119.454  1.00  4.88              
ATOM   4082 3HG2 ILE A 262     129.255 129.275 120.798  1.00  4.88              
ATOM   4083  CG1 ILE A 262     127.544 127.467 119.839  1.00  4.88              
ATOM   4084 1HG1 ILE A 262     127.346 127.570 120.900  1.00  4.88              
ATOM   4085 2HG1 ILE A 262     128.418 126.851 119.704  1.00  4.88              
ATOM   4086  CD1 ILE A 262     126.389 126.692 119.187  1.00  4.88              
ATOM   4087  HD1 ILE A 262     125.425 127.118 119.460  1.00  4.88              
ATOM   4088  HD2 ILE A 262     126.498 126.697 118.102  1.00  4.88              
ATOM   4089  HD3 ILE A 262     126.411 125.662 119.537  1.00  4.88              
ATOM   4090  C   ILE A 262     126.662 130.900 120.474  1.00  4.88              
ATOM   4091  O   ILE A 262     127.401 131.879 120.386  1.00  4.88              
ATOM   4092  N   THR A 263     125.602 130.800 121.278  1.00  4.84              
ATOM   4093  H   THR A 263     125.223 129.873 121.404  1.00  4.84              
ATOM   4094  CA  THR A 263     124.871 131.907 121.860  1.00  4.84              
ATOM   4095  HA  THR A 263     124.494 132.490 121.020  1.00  4.84              
ATOM   4096  CB  THR A 263     123.631 131.432 122.635  1.00  4.84              
ATOM   4097  HB  THR A 263     123.050 130.777 121.985  1.00  4.84              
ATOM   4098  CG2 THR A 263     123.912 130.690 123.938  1.00  4.84              
ATOM   4099 1HG2 THR A 263     122.987 130.575 124.498  1.00  4.84              
ATOM   4100 2HG2 THR A 263     124.333 129.709 123.721  1.00  4.84              
ATOM   4101 3HG2 THR A 263     124.612 131.257 124.549  1.00  4.84              
ATOM   4102  OG1 THR A 263     122.827 132.543 122.948  1.00  4.84              
ATOM   4103  HG1 THR A 263     121.927 132.246 123.093  1.00  4.84              
ATOM   4104  C   THR A 263     125.746 132.856 122.674  1.00  4.84              
ATOM   4105  O   THR A 263     126.804 132.515 123.213  1.00  4.84              
ATOM   4106  N   PHE A 264     125.241 134.075 122.754  1.00  4.78              
ATOM   4107  H   PHE A 264     124.300 134.212 122.410  1.00  4.78              
ATOM   4108  CA  PHE A 264     125.881 135.222 123.352  1.00  4.78              
ATOM   4109  HA  PHE A 264     126.888 134.966 123.682  1.00  4.78              
ATOM   4110  CB  PHE A 264     125.984 136.316 122.277  1.00  4.78              
ATOM   4111  HB1 PHE A 264     124.979 136.579 121.943  1.00  4.78              
ATOM   4112  HB2 PHE A 264     126.501 135.896 121.412  1.00  4.78              
ATOM   4113  CG  PHE A 264     126.708 137.589 122.676  1.00  4.78              
ATOM   4114  CD1 PHE A 264     128.101 137.693 122.498  1.00  4.78              
ATOM   4115  HD1 PHE A 264     128.666 136.847 122.137  1.00  4.78              
ATOM   4116  CE1 PHE A 264     128.756 138.911 122.759  1.00  4.78              
ATOM   4117  HE1 PHE A 264     129.826 138.991 122.622  1.00  4.78              
ATOM   4118  CZ  PHE A 264     128.019 140.027 123.194  1.00  4.78              
ATOM   4119  HZ  PHE A 264     128.522 140.962 123.388  1.00  4.78              
ATOM   4120  CE2 PHE A 264     126.633 139.917 123.404  1.00  4.78              
ATOM   4121  HE2 PHE A 264     126.066 140.768 123.757  1.00  4.78              
ATOM   4122  CD2 PHE A 264     125.980 138.699 123.143  1.00  4.78              
ATOM   4123  HD2 PHE A 264     124.911 138.621 123.286  1.00  4.78              
ATOM   4124  C   PHE A 264     125.067 135.617 124.576  1.00  4.78              
ATOM   4125  O   PHE A 264     124.088 136.358 124.483  1.00  4.78              
ATOM   4126  N   ILE A 265     125.416 135.013 125.709  1.00  4.50              
ATOM   4127  H   ILE A 265     126.281 134.482 125.722  1.00  4.50              
ATOM   4128  CA  ILE A 265     124.760 135.295 126.986  1.00  4.50              
ATOM   4129  HA  ILE A 265     123.685 135.294 126.823  1.00  4.50              
ATOM   4130  CB  ILE A 265     125.112 134.174 127.992  1.00  4.50              
ATOM   4131  HB  ILE A 265     126.173 133.955 127.886  1.00  4.50              
ATOM   4132  CG2 ILE A 265     124.865 134.552 129.463  1.00  4.50              
ATOM   4133 1HG2 ILE A 265     125.171 133.737 130.118  1.00  4.50              
ATOM   4134 2HG2 ILE A 265     125.464 135.420 129.727  1.00  4.50              
ATOM   4135 3HG2 ILE A 265     123.810 134.773 129.626  1.00  4.50              
ATOM   4136  CG1 ILE A 265     124.304 132.910 127.608  1.00  4.50              
ATOM   4137 1HG1 ILE A 265     124.383 132.742 126.534  1.00  4.50              
ATOM   4138 2HG1 ILE A 265     123.251 133.070 127.844  1.00  4.50              
ATOM   4139  CD1 ILE A 265     124.772 131.623 128.296  1.00  4.50              
ATOM   4140  HD1 ILE A 265     124.197 130.778 127.917  1.00  4.50              
ATOM   4141  HD2 ILE A 265     125.827 131.459 128.090  1.00  4.50              
ATOM   4142  HD3 ILE A 265     124.627 131.690 129.370  1.00  4.50              
ATOM   4143  C   ILE A 265     125.146 136.699 127.436  1.00  4.50              
ATOM   4144  O   ILE A 265     126.273 137.138 127.201  1.00  4.50              
ATOM   4145  N   ILE A 266     124.234 137.412 128.090  1.00  4.52              
ATOM   4146  H   ILE A 266     123.319 137.005 128.262  1.00  4.52              
ATOM   4147  CA  ILE A 266     124.532 138.792 128.540  1.00  4.52              
ATOM   4148  HA  ILE A 266     125.568 139.059 128.341  1.00  4.52              
ATOM   4149  CB  ILE A 266     123.638 139.805 127.782  1.00  4.52              
ATOM   4150  HB  ILE A 266     122.597 139.505 127.905  1.00  4.52              
ATOM   4151  CG2 ILE A 266     123.790 141.231 128.349  1.00  4.52              
ATOM   4152 1HG2 ILE A 266     123.122 141.919 127.832  1.00  4.52              
ATOM   4153 2HG2 ILE A 266     123.516 141.259 129.404  1.00  4.52              
ATOM   4154 3HG2 ILE A 266     124.818 141.576 128.238  1.00  4.52              
ATOM   4155  CG1 ILE A 266     123.981 139.778 126.271  1.00  4.52              
ATOM   4156 1HG1 ILE A 266     123.875 138.760 125.898  1.00  4.52              
ATOM   4157 2HG1 ILE A 266     125.020 140.079 126.132  1.00  4.52              
ATOM   4158  CD1 ILE A 266     123.087 140.662 125.393  1.00  4.52              
ATOM   4159  HD1 ILE A 266     123.306 140.463 124.343  1.00  4.52              
ATOM   4160  HD2 ILE A 266     122.038 140.434 125.585  1.00  4.52              
ATOM   4161  HD3 ILE A 266     123.277 141.717 125.590  1.00  4.52              
ATOM   4162  C   ILE A 266     124.330 138.849 130.047  1.00  4.52              
ATOM   4163  O   ILE A 266     123.336 138.358 130.565  1.00  4.52              
ATOM   4164  N   LEU A 267     125.267 139.446 130.773  1.00  4.49              
ATOM   4165  H   LEU A 267     126.004 139.946 130.287  1.00  4.49              
ATOM   4166  CA  LEU A 267     125.151 139.646 132.216  1.00  4.49              
ATOM   4167  HA  LEU A 267     124.302 139.095 132.619  1.00  4.49              
ATOM   4168  CB  LEU A 267     126.436 139.208 132.963  1.00  4.49              
ATOM   4169  HB1 LEU A 267     126.159 139.090 134.011  1.00  4.49              
ATOM   4170  HB2 LEU A 267     127.152 140.030 132.930  1.00  4.49              
ATOM   4171  CG  LEU A 267     127.200 137.931 132.549  1.00  4.49              
ATOM   4172  HG  LEU A 267     127.838 137.668 133.387  1.00  4.49              
ATOM   4173  CD1 LEU A 267     126.321 136.714 132.295  1.00  4.49              
ATOM   4174 1HD1 LEU A 267     126.945 135.858 132.039  1.00  4.49              
ATOM   4175 2HD1 LEU A 267     125.769 136.481 133.204  1.00  4.49              
ATOM   4176 3HD1 LEU A 267     125.623 136.898 131.484  1.00  4.49              
ATOM   4177  CD2 LEU A 267     128.131 138.164 131.357  1.00  4.49              
ATOM   4178 1HD2 LEU A 267     128.777 137.297 131.241  1.00  4.49              
ATOM   4179 2HD2 LEU A 267     127.560 138.298 130.441  1.00  4.49              
ATOM   4180 3HD2 LEU A 267     128.754 139.038 131.534  1.00  4.49              
ATOM   4181  C   LEU A 267     124.938 141.144 132.432  1.00  4.49              
ATOM   4182  O   LEU A 267     125.525 141.957 131.717  1.00  4.49              
ATOM   4183  N   THR A 268     124.219 141.518 133.482  1.00  4.53              
ATOM   4184  H   THR A 268     123.765 140.804 134.044  1.00  4.53              
ATOM   4185  CA  THR A 268     124.196 142.905 133.967  1.00  4.53              
ATOM   4186  HA  THR A 268     125.078 143.414 133.584  1.00  4.53              
ATOM   4187  CB  THR A 268     122.991 143.713 133.438  1.00  4.53              
ATOM   4188  HB  THR A 268     123.052 143.763 132.351  1.00  4.53              
ATOM   4189  CG2 THR A 268     121.637 143.118 133.825  1.00  4.53              
ATOM   4190 1HG2 THR A 268     120.843 143.710 133.371  1.00  4.53              
ATOM   4191 2HG2 THR A 268     121.557 142.094 133.461  1.00  4.53              
ATOM   4192 3HG2 THR A 268     121.520 143.140 134.907  1.00  4.53              
ATOM   4193  OG1 THR A 268     123.008 145.030 133.959  1.00  4.53              
ATOM   4194  HG1 THR A 268     123.450 145.643 133.339  1.00  4.53              
ATOM   4195  C   THR A 268     124.325 142.954 135.475  1.00  4.53              
ATOM   4196  O   THR A 268     123.856 142.060 136.177  1.00  4.53              
ATOM   4197  N   VAL A 269     124.987 143.981 136.000  1.00  4.57              
ATOM   4198  H   VAL A 269     125.385 144.671 135.371  1.00  4.57              
ATOM   4199  CA  VAL A 269     125.125 144.182 137.443  1.00  4.57              
ATOM   4200  HA  VAL A 269     124.489 143.475 137.971  1.00  4.57              
ATOM   4201  CB  VAL A 269     126.576 143.944 137.914  1.00  4.57              
ATOM   4202  HB  VAL A 269     127.232 144.684 137.455  1.00  4.57              
ATOM   4203  CG1 VAL A 269     126.680 144.072 139.442  1.00  4.57              
ATOM   4204 1HG1 VAL A 269     127.689 143.818 139.764  1.00  4.57              
ATOM   4205 2HG1 VAL A 269     126.473 145.099 139.740  1.00  4.57              
ATOM   4206 3HG1 VAL A 269     125.960 143.409 139.920  1.00  4.57              
ATOM   4207  CG2 VAL A 269     127.081 142.545 137.530  1.00  4.57              
ATOM   4208 1HG2 VAL A 269     128.089 142.392 137.913  1.00  4.57              
ATOM   4209 2HG2 VAL A 269     126.412 141.781 137.923  1.00  4.57              
ATOM   4210 3HG2 VAL A 269     127.119 142.455 136.444  1.00  4.57              
ATOM   4211  C   VAL A 269     124.660 145.592 137.786  1.00  4.57              
ATOM   4212  O   VAL A 269     125.175 146.595 137.283  1.00  4.57              
ATOM   4213  N   LEU A 270     123.673 145.630 138.681  1.00  4.62              
ATOM   4214  H   LEU A 270     123.309 144.738 139.000  1.00  4.62              
ATOM   4215  CA  LEU A 270     122.989 146.827 139.151  1.00  4.62              
ATOM   4216  HA  LEU A 270     123.412 147.680 138.629  1.00  4.62              
ATOM   4217  CB  LEU A 270     121.495 146.754 138.777  1.00  4.62              
ATOM   4218  HB1 LEU A 270     120.884 147.163 139.583  1.00  4.62              
ATOM   4219  HB2 LEU A 270     121.205 145.709 138.644  1.00  4.62              
ATOM   4220  CG  LEU A 270     121.213 147.547 137.486  1.00  4.62              
ATOM   4221  HG  LEU A 270     122.036 147.409 136.785  1.00  4.62              
ATOM   4222  CD1 LEU A 270     119.937 147.050 136.815  1.00  4.62              
ATOM   4223 1HD1 LEU A 270     119.751 147.631 135.911  1.00  4.62              
ATOM   4224 2HD1 LEU A 270     120.070 146.008 136.525  1.00  4.62              
ATOM   4225 3HD1 LEU A 270     119.093 147.154 137.496  1.00  4.62              
ATOM   4226  CD2 LEU A 270     121.045 149.043 137.775  1.00  4.62              
ATOM   4227 1HD2 LEU A 270     120.904 149.579 136.836  1.00  4.62              
ATOM   4228 2HD2 LEU A 270     120.184 149.212 138.420  1.00  4.62              
ATOM   4229 3HD2 LEU A 270     121.935 149.433 138.264  1.00  4.62              
ATOM   4230  C   LEU A 270     123.240 147.040 140.641  1.00  4.62              
ATOM   4231  O   LEU A 270     122.739 146.319 141.513  1.00  4.62              
ATOM   4232  N   LYS A 271     124.055 148.046 140.949  1.00  4.78              
ATOM   4233  H   LYS A 271     124.386 148.625 140.181  1.00  4.78              
ATOM   4234  CA  LYS A 271     124.188 148.540 142.316  1.00  4.78              
ATOM   4235  HA  LYS A 271     124.299 147.713 143.015  1.00  4.78              
ATOM   4236  CB  LYS A 271     125.387 149.493 142.440  1.00  4.78              
ATOM   4237  HB1 LYS A 271     125.410 149.872 143.464  1.00  4.78              
ATOM   4238  HB2 LYS A 271     125.227 150.344 141.776  1.00  4.78              
ATOM   4239  CG  LYS A 271     126.754 148.884 142.119  1.00  4.78              
ATOM   4240  HG1 LYS A 271     126.768 148.515 141.092  1.00  4.78              
ATOM   4241  HG2 LYS A 271     126.962 148.063 142.807  1.00  4.78              
ATOM   4242  CD  LYS A 271     127.804 149.990 142.283  1.00  4.78              
ATOM   4243  HD1 LYS A 271     127.778 150.357 143.312  1.00  4.78              
ATOM   4244  HD2 LYS A 271     127.569 150.815 141.609  1.00  4.78              
ATOM   4245  CE  LYS A 271     129.203 149.467 141.971  1.00  4.78              
ATOM   4246  HE1 LYS A 271     129.232 149.106 140.938  1.00  4.78              
ATOM   4247  HE2 LYS A 271     129.418 148.632 142.641  1.00  4.78              
ATOM   4248  NZ  LYS A 271     130.211 150.530 142.163  1.00  4.78              
ATOM   4249  HZ1 LYS A 271     131.148 150.158 142.021  1.00  4.78              
ATOM   4250  HZ2 LYS A 271     130.119 151.265 141.469  1.00  4.78              
ATOM   4251  HZ3 LYS A 271     130.188 150.907 143.103  1.00  4.78              
ATOM   4252  C   LYS A 271     122.947 149.339 142.677  1.00  4.78              
ATOM   4253  O   LYS A 271     122.679 150.385 142.081  1.00  4.78              
ATOM   4254  N   LYS A 272     122.249 148.897 143.711  1.00  4.96              
ATOM   4255  H   LYS A 272     122.442 147.967 144.068  1.00  4.96              
ATOM   4256  CA  LYS A 272     121.429 149.748 144.561  1.00  4.96              
ATOM   4257  HA  LYS A 272     121.295 150.705 144.083  1.00  4.96              
ATOM   4258  CB  LYS A 272     120.041 149.132 144.805  1.00  4.96              
ATOM   4259  HB1 LYS A 272     119.428 149.877 145.317  1.00  4.96              
ATOM   4260  HB2 LYS A 272     120.141 148.285 145.484  1.00  4.96              
ATOM   4261  CG  LYS A 272     119.287 148.648 143.545  1.00  4.96              
ATOM   4262  HG1 LYS A 272     118.240 148.512 143.821  1.00  4.96              
ATOM   4263  HG2 LYS A 272     119.677 147.668 143.275  1.00  4.96              
ATOM   4264  CD  LYS A 272     119.344 149.525 142.277  1.00  4.96              
ATOM   4265  HD1 LYS A 272     118.579 149.175 141.582  1.00  4.96              
ATOM   4266  HD2 LYS A 272     120.302 149.377 141.783  1.00  4.96              
ATOM   4267  CE  LYS A 272     119.111 151.014 142.556  1.00  4.96              
ATOM   4268  HE1 LYS A 272     118.984 151.160 143.633  1.00  4.96              
ATOM   4269  HE2 LYS A 272     118.184 151.337 142.077  1.00  4.96              
ATOM   4270  NZ  LYS A 272     120.231 151.869 142.095  1.00  4.96              
ATOM   4271  HZ1 LYS A 272     120.343 152.629 142.775  1.00  4.96              
ATOM   4272  HZ2 LYS A 272     121.121 151.385 142.059  1.00  4.96              
ATOM   4273  HZ3 LYS A 272     120.019 152.316 141.208  1.00  4.96              
ATOM   4274  C   LYS A 272     122.197 150.000 145.851  1.00  4.96              
ATOM   4275  O   LYS A 272     122.812 149.124 146.442  1.00  4.96              
ATOM   4276  N   GLU A 273     122.222 151.253 146.225  1.00  4.93              
ATOM   4277  H   GLU A 273     121.928 151.902 145.505  1.00  4.93              
ATOM   4278  CA  GLU A 273     122.196 151.827 147.557  1.00  4.93              
ATOM   4279  HA  GLU A 273     123.202 151.847 147.968  1.00  4.93              
ATOM   4280  CB  GLU A 273     121.722 153.260 147.287  1.00  4.93              
ATOM   4281  HB1 GLU A 273     122.490 153.752 146.702  1.00  4.93              
ATOM   4282  HB2 GLU A 273     121.651 153.789 148.239  1.00  4.93              
ATOM   4283  CG  GLU A 273     120.350 153.359 146.562  1.00  4.93              
ATOM   4284  HG1 GLU A 273     119.948 154.314 146.842  1.00  4.93              
ATOM   4285  HG2 GLU A 273     119.681 152.602 146.969  1.00  4.93              
ATOM   4286  CD  GLU A 273     120.276 153.293 145.016  1.00  4.93              
ATOM   4287  OE1 GLU A 273     121.275 152.981 144.333  1.00  4.93              
ATOM   4288  OE2 GLU A 273     119.166 153.452 144.457  1.00  4.93              
ATOM   4289  C   GLU A 273     121.268 151.148 148.566  1.00  4.93              
ATOM   4290  O   GLU A 273     120.418 150.339 148.215  1.00  4.93              
ATOM   4291  N   CYS A 274     121.374 151.583 149.818  1.00  4.91              
ATOM   4292  H   CYS A 274     122.051 152.303 150.018  1.00  4.91              
ATOM   4293  CA  CYS A 274     120.429 151.291 150.894  1.00  4.91              
ATOM   4294  HA  CYS A 274     120.186 150.229 150.889  1.00  4.91              
ATOM   4295  CB  CYS A 274     121.137 151.672 152.206  1.00  4.91              
ATOM   4296  HB1 CYS A 274     121.987 151.016 152.358  1.00  4.91              
ATOM   4297  HB2 CYS A 274     120.440 151.557 153.033  1.00  4.91              
ATOM   4298  SG  CYS A 274     121.721 153.393 152.174  1.00  4.91              
ATOM   4299  HG  CYS A 274     120.517 153.953 151.979  1.00  4.91              
ATOM   4300  C   CYS A 274     119.095 152.015 150.790  1.00  4.91              
ATOM   4301  O   CYS A 274     118.452 152.267 151.810  1.00  4.91              
ATOM   4302  N   GLU A 275     118.712 152.428 149.592  1.00  4.75              
ATOM   4303  H   GLU A 275     119.165 152.048 148.773  1.00  4.75              
ATOM   4304  CA  GLU A 275     117.500 153.204 149.460  1.00  4.75              
ATOM   4305  HA  GLU A 275     117.432 153.873 150.322  1.00  4.75              
ATOM   4306  CB  GLU A 275     117.538 154.087 148.226  1.00  4.75              
ATOM   4307  HB1 GLU A 275     117.576 153.473 147.326  1.00  4.75              
ATOM   4308  HB2 GLU A 275     118.444 154.672 148.322  1.00  4.75              
ATOM   4309  CG  GLU A 275     116.351 155.050 148.122  1.00  4.75              
ATOM   4310  HG1 GLU A 275     115.428 154.484 148.001  1.00  4.75              
ATOM   4311  HG2 GLU A 275     116.487 155.683 147.256  1.00  4.75              
ATOM   4312  CD  GLU A 275     116.244 155.963 149.326  1.00  4.75              
ATOM   4313  OE1 GLU A 275     115.406 155.635 150.192  1.00  4.75              
ATOM   4314  OE2 GLU A 275     117.047 156.919 149.384  1.00  4.75              
ATOM   4315  C   GLU A 275     116.258 152.328 149.473  1.00  4.75              
ATOM   4316  O   GLU A 275     116.221 151.252 148.875  1.00  4.75              
ATOM   4317  N   THR A 276     115.206 152.832 150.114  1.00  7.24              
ATOM   4318  H   THR A 276     115.268 153.779 150.491  1.00  7.24              
ATOM   4319  CA  THR A 276     113.936 152.137 150.197  1.00  7.24              
ATOM   4320  HA  THR A 276     113.936 151.355 149.438  1.00  7.24              
ATOM   4321  CB  THR A 276     113.727 151.380 151.528  1.00  7.24              
ATOM   4322  HB  THR A 276     112.729 150.941 151.515  1.00  7.24              
ATOM   4323  CG2 THR A 276     114.727 150.237 151.681  1.00  7.24              
ATOM   4324 1HG2 THR A 276     114.452 149.632 152.544  1.00  7.24              
ATOM   4325 2HG2 THR A 276     114.714 149.604 150.794  1.00  7.24              
ATOM   4326 3HG2 THR A 276     115.737 150.627 151.822  1.00  7.24              
ATOM   4327  OG1 THR A 276     113.840 152.183 152.682  1.00  7.24              
ATOM   4328  HG1 THR A 276     114.758 152.470 152.721  1.00  7.24              
ATOM   4329  C   THR A 276     112.746 152.998 149.821  1.00  7.24              
ATOM   4330  O   THR A 276     111.844 153.286 150.605  1.00  7.24              
ATOM   4331  N   TYR A 277     112.723 153.332 148.536  1.00  8.72              
ATOM   4332  H   TYR A 277     113.561 153.128 148.010  1.00  8.72              
ATOM   4333  CA  TYR A 277     111.698 154.099 147.841  1.00  8.72              
ATOM   4334  HA  TYR A 277     111.693 155.087 148.298  1.00  8.72              
ATOM   4335  CB  TYR A 277     112.127 154.234 146.373  1.00  8.72              
ATOM   4336  HB1 TYR A 277     111.377 154.851 145.896  1.00  8.72              
ATOM   4337  HB2 TYR A 277     112.085 153.247 145.907  1.00  8.72              
ATOM   4338  CG  TYR A 277     113.436 154.895 146.001  1.00  8.72              
ATOM   4339  CD1 TYR A 277     113.486 156.296 145.874  1.00  8.72              
ATOM   4340  HD1 TYR A 277     112.646 156.902 146.170  1.00  8.72              
ATOM   4341  CE1 TYR A 277     114.615 156.923 145.323  1.00  8.72              
ATOM   4342  HE1 TYR A 277     114.645 157.999 145.225  1.00  8.72              
ATOM   4343  CZ  TYR A 277     115.700 156.143 144.882  1.00  8.72              
ATOM   4344  OH  TYR A 277     116.768 156.740 144.305  1.00  8.72              
ATOM   4345  HH  TYR A 277     116.767 157.690 144.454  1.00  8.72              
ATOM   4346  CE2 TYR A 277     115.664 154.740 145.027  1.00  8.72              
ATOM   4347  HE2 TYR A 277     116.542 154.164 144.777  1.00  8.72              
ATOM   4348  CD2 TYR A 277     114.526 154.112 145.570  1.00  8.72              
ATOM   4349  HD2 TYR A 277     114.502 153.035 145.671  1.00  8.72              
ATOM   4350  C   TYR A 277     110.228 153.564 147.856  1.00  8.72              
ATOM   4351  O   TYR A 277     109.482 153.856 146.918  1.00  8.72              
ATOM   4352  N   LYS A 278     109.785 152.754 148.825  1.00 10.40              
ATOM   4353  H   LYS A 278     110.404 152.636 149.617  1.00 10.40              
ATOM   4354  CA  LYS A 278     108.566 151.908 148.769  1.00 10.40              
ATOM   4355  HA  LYS A 278     108.737 151.111 148.043  1.00 10.40              
ATOM   4356  CB  LYS A 278     108.308 151.251 150.150  1.00 10.40              
ATOM   4357  HB1 LYS A 278     107.557 150.470 150.018  1.00 10.40              
ATOM   4358  HB2 LYS A 278     107.843 151.990 150.793  1.00 10.40              
ATOM   4359  CG  LYS A 278     109.497 150.640 150.928  1.00 10.40              
ATOM   4360  HG1 LYS A 278     110.454 150.934 150.499  1.00 10.40              
ATOM   4361  HG2 LYS A 278     109.430 149.554 150.861  1.00 10.40              
ATOM   4362  CD  LYS A 278     109.460 151.049 152.417  1.00 10.40              
ATOM   4363  HD1 LYS A 278     110.153 150.423 152.981  1.00 10.40              
ATOM   4364  HD2 LYS A 278     108.452 150.878 152.802  1.00 10.40              
ATOM   4365  CE  LYS A 278     109.859 152.524 152.605  1.00 10.40              
ATOM   4366  HE1 LYS A 278     109.607 153.069 151.690  1.00 10.40              
ATOM   4367  HE2 LYS A 278     110.944 152.594 152.735  1.00 10.40              
ATOM   4368  NZ  LYS A 278     109.148 153.185 153.725  1.00 10.40              
ATOM   4369  HZ1 LYS A 278     109.385 154.168 153.751  1.00 10.40              
ATOM   4370  HZ2 LYS A 278     108.143 153.175 153.521  1.00 10.40              
ATOM   4371  HZ3 LYS A 278     109.313 152.746 154.616  1.00 10.40              
ATOM   4372  C   LYS A 278     107.285 152.628 148.305  1.00 10.40              
ATOM   4373  O   LYS A 278     106.714 152.313 147.268  1.00 10.40              
ATOM   4374  N   GLU A 279     106.869 153.627 149.075  1.00 12.63              
ATOM   4375  H   GLU A 279     107.385 153.782 149.937  1.00 12.63              
ATOM   4376  CA  GLU A 279     105.794 154.585 148.780  1.00 12.63              
ATOM   4377  HA  GLU A 279     104.971 154.086 148.264  1.00 12.63              
ATOM   4378  CB  GLU A 279     105.290 155.204 150.107  1.00 12.63              
ATOM   4379  HB1 GLU A 279     104.305 155.628 149.909  1.00 12.63              
ATOM   4380  HB2 GLU A 279     105.937 156.037 150.388  1.00 12.63              
ATOM   4381  CG  GLU A 279     105.167 154.260 151.326  1.00 12.63              
ATOM   4382  HG1 GLU A 279     104.686 153.335 151.003  1.00 12.63              
ATOM   4383  HG2 GLU A 279     104.503 154.740 152.049  1.00 12.63              
ATOM   4384  CD  GLU A 279     106.496 153.931 152.047  1.00 12.63              
ATOM   4385  OE1 GLU A 279     106.493 153.101 152.983  1.00 12.63              
ATOM   4386  OE2 GLU A 279     107.580 154.431 151.658  1.00 12.63              
ATOM   4387  C   GLU A 279     106.349 155.725 147.899  1.00 12.63              
ATOM   4388  O   GLU A 279     105.608 156.437 147.213  1.00 12.63              
ATOM   4389  N   LEU A 280     107.677 155.913 147.944  1.00 12.08              
ATOM   4390  H   LEU A 280     108.199 155.264 148.516  1.00 12.08              
ATOM   4391  CA  LEU A 280     108.415 157.014 147.335  1.00 12.08              
ATOM   4392  HA  LEU A 280     107.923 157.924 147.682  1.00 12.08              
ATOM   4393  CB  LEU A 280     109.860 157.061 147.862  1.00 12.08              
ATOM   4394  HB1 LEU A 280     110.519 156.584 147.142  1.00 12.08              
ATOM   4395  HB2 LEU A 280     109.905 156.503 148.799  1.00 12.08              
ATOM   4396  CG  LEU A 280     110.381 158.483 148.155  1.00 12.08              
ATOM   4397  HG  LEU A 280     109.671 158.997 148.804  1.00 12.08              
ATOM   4398  CD1 LEU A 280     111.713 158.385 148.893  1.00 12.08              
ATOM   4399 1HD1 LEU A 280     112.068 159.381 149.159  1.00 12.08              
ATOM   4400 2HD1 LEU A 280     111.590 157.817 149.816  1.00 12.08              
ATOM   4401 3HD1 LEU A 280     112.467 157.897 148.277  1.00 12.08              
ATOM   4402  CD2 LEU A 280     110.602 159.325 146.896  1.00 12.08              
ATOM   4403 1HD2 LEU A 280     111.091 160.262 147.166  1.00 12.08              
ATOM   4404 2HD2 LEU A 280     111.231 158.791 146.185  1.00 12.08              
ATOM   4405 3HD2 LEU A 280     109.648 159.569 146.437  1.00 12.08              
ATOM   4406  C   LEU A 280     108.310 157.036 145.798  1.00 12.08              
ATOM   4407  O   LEU A 280     108.023 158.093 145.238  1.00 12.08              
ATOM   4408  N   LYS A 281     108.419 155.866 145.150  1.00 11.58              
ATOM   4409  H   LYS A 281     108.569 155.061 145.754  1.00 11.58              
ATOM   4410  CA  LYS A 281     108.331 155.597 143.690  1.00 11.58              
ATOM   4411  HA  LYS A 281     108.097 154.535 143.609  1.00 11.58              
ATOM   4412  CB  LYS A 281     107.151 156.307 142.988  1.00 11.58              
ATOM   4413  HB1 LYS A 281     107.156 156.045 141.928  1.00 11.58              
ATOM   4414  HB2 LYS A 281     107.264 157.388 143.048  1.00 11.58              
ATOM   4415  CG  LYS A 281     105.808 155.841 143.585  1.00 11.58              
ATOM   4416  HG1 LYS A 281     105.882 155.758 144.667  1.00 11.58              
ATOM   4417  HG2 LYS A 281     105.598 154.838 143.209  1.00 11.58              
ATOM   4418  CD  LYS A 281     104.607 156.742 143.260  1.00 11.58              
ATOM   4419  HD1 LYS A 281     103.720 156.285 143.702  1.00 11.58              
ATOM   4420  HD2 LYS A 281     104.461 156.758 142.178  1.00 11.58              
ATOM   4421  CE  LYS A 281     104.709 158.192 143.766  1.00 11.58              
ATOM   4422  HE1 LYS A 281     103.720 158.649 143.677  1.00 11.58              
ATOM   4423  HE2 LYS A 281     105.392 158.743 143.113  1.00 11.58              
ATOM   4424  NZ  LYS A 281     105.189 158.289 145.168  1.00 11.58              
ATOM   4425  HZ1 LYS A 281     104.939 159.165 145.601  1.00 11.58              
ATOM   4426  HZ2 LYS A 281     104.862 157.522 145.753  1.00 11.58              
ATOM   4427  HZ3 LYS A 281     106.203 158.215 145.186  1.00 11.58              
ATOM   4428  C   LYS A 281     109.679 155.697 142.963  1.00 11.58              
ATOM   4429  O   LYS A 281     109.823 156.322 141.924  1.00 11.58              
ATOM   4430  N   ALA A 282     110.637 155.005 143.563  1.00  9.77              
ATOM   4431  H   ALA A 282     110.386 154.642 144.467  1.00  9.77              
ATOM   4432  CA  ALA A 282     111.794 154.362 142.956  1.00  9.77              
ATOM   4433  HA  ALA A 282     112.563 154.324 143.718  1.00  9.77              
ATOM   4434  CB  ALA A 282     111.416 152.896 142.682  1.00  9.77              
ATOM   4435  HB1 ALA A 282     112.300 152.343 142.361  1.00  9.77              
ATOM   4436  HB2 ALA A 282     111.019 152.430 143.584  1.00  9.77              
ATOM   4437  HB3 ALA A 282     110.668 152.848 141.889  1.00  9.77              
ATOM   4438  C   ALA A 282     112.505 155.029 141.763  1.00  9.77              
ATOM   4439  O   ALA A 282     112.560 154.462 140.677  1.00  9.77              
ATOM   4440  N   HIS A 283     113.186 156.154 142.000  1.00  8.10              
ATOM   4441  H   HIS A 283     113.035 156.659 142.865  1.00  8.10              
ATOM   4442  CA  HIS A 283     114.239 156.645 141.091  1.00  8.10              
ATOM   4443  HA  HIS A 283     113.800 156.770 140.099  1.00  8.10              
ATOM   4444  CB  HIS A 283     114.739 158.016 141.573  1.00  8.10              
ATOM   4445  HB1 HIS A 283     115.300 158.491 140.768  1.00  8.10              
ATOM   4446  HB2 HIS A 283     115.414 157.879 142.413  1.00  8.10              
ATOM   4447  CG  HIS A 283     113.632 158.940 142.016  1.00  8.10              
ATOM   4448  ND1 HIS A 283     113.052 158.944 143.287  1.00  8.10              
ATOM   4449  CE1 HIS A 283     112.083 159.870 143.242  1.00  8.10              
ATOM   4450  HE1 HIS A 283     111.439 160.125 144.074  1.00  8.10              
ATOM   4451  NE2 HIS A 283     112.023 160.431 142.022  1.00  8.10              
ATOM   4452  HE2 HIS A 283     111.370 161.148 141.735  1.00  8.10              
ATOM   4453  CD2 HIS A 283     112.990 159.852 141.232  1.00  8.10              
ATOM   4454  HD2 HIS A 283     113.199 160.051 140.190  1.00  8.10              
ATOM   4455  C   HIS A 283     115.389 155.650 140.931  1.00  8.10              
ATOM   4456  O   HIS A 283     116.037 155.637 139.892  1.00  8.10              
ATOM   4457  N   GLY A 284     115.603 154.805 141.949  1.00  6.52              
ATOM   4458  H   GLY A 284     115.033 154.925 142.770  1.00  6.52              
ATOM   4459  CA  GLY A 284     116.598 153.737 141.959  1.00  6.52              
ATOM   4460  HA1 GLY A 284     116.304 152.990 141.221  1.00  6.52              
ATOM   4461  HA2 GLY A 284     116.637 153.251 142.929  1.00  6.52              
ATOM   4462  C   GLY A 284     117.999 154.217 141.596  1.00  6.52              
ATOM   4463  O   GLY A 284     118.680 153.598 140.778  1.00  6.52              
ATOM   4464  N   VAL A 285     118.390 155.338 142.193  1.00  5.05              
ATOM   4465  H   VAL A 285     117.747 155.750 142.856  1.00  5.05              
ATOM   4466  CA  VAL A 285     119.675 156.017 142.020  1.00  5.05              
ATOM   4467  HA  VAL A 285     120.445 155.271 141.831  1.00  5.05              
ATOM   4468  CB  VAL A 285     119.643 157.001 140.818  1.00  5.05              
ATOM   4469  HB  VAL A 285     120.596 157.527 140.777  1.00  5.05              
ATOM   4470  CG1 VAL A 285     119.516 156.296 139.465  1.00  5.05              
ATOM   4471 1HG1 VAL A 285     119.674 157.014 138.661  1.00  5.05              
ATOM   4472 2HG1 VAL A 285     120.266 155.510 139.392  1.00  5.05              
ATOM   4473 3HG1 VAL A 285     118.528 155.856 139.346  1.00  5.05              
ATOM   4474  CG2 VAL A 285     118.528 158.053 140.933  1.00  5.05              
ATOM   4475 1HG2 VAL A 285     117.555 157.570 140.910  1.00  5.05              
ATOM   4476 2HG2 VAL A 285     118.636 158.614 141.861  1.00  5.05              
ATOM   4477 3HG2 VAL A 285     118.597 158.747 140.095  1.00  5.05              
ATOM   4478  C   VAL A 285     120.097 156.758 143.289  1.00  5.05              
ATOM   4479  O   VAL A 285     120.831 157.745 143.215  1.00  5.05              
ATOM   4480  N   SER A 286     119.610 156.343 144.462  1.00  4.96              
ATOM   4481  H   SER A 286     119.117 155.457 144.493  1.00  4.96              
ATOM   4482  CA  SER A 286     120.123 156.926 145.700  1.00  4.96              
ATOM   4483  HA  SER A 286     120.099 158.005 145.542  1.00  4.96              
ATOM   4484  CB  SER A 286     119.246 156.704 146.920  1.00  4.96              
ATOM   4485  HB1 SER A 286     119.847 156.340 147.754  1.00  4.96              
ATOM   4486  HB2 SER A 286     118.486 155.980 146.647  1.00  4.96              
ATOM   4487  OG  SER A 286     118.616 157.911 147.301  1.00  4.96              
ATOM   4488  HG  SER A 286     118.039 157.714 148.067  1.00  4.96              
ATOM   4489  C   SER A 286     121.594 156.604 145.846  1.00  4.96              
ATOM   4490  O   SER A 286     122.092 155.625 145.296  1.00  4.96              
ATOM   4491  N   CYS A 287     122.347 157.503 146.463  1.00  5.07              
ATOM   4492  H   CYS A 287     121.925 158.301 146.908  1.00  5.07              
ATOM   4493  CA  CYS A 287     123.787 157.337 146.431  1.00  5.07              
ATOM   4494  HA  CYS A 287     124.090 157.203 145.393  1.00  5.07              
ATOM   4495  CB  CYS A 287     124.450 158.617 146.949  1.00  5.07              
ATOM   4496  HB1 CYS A 287     124.203 158.767 148.002  1.00  5.07              
ATOM   4497  HB2 CYS A 287     124.095 159.471 146.369  1.00  5.07              
ATOM   4498  SG  CYS A 287     126.248 158.482 146.752  1.00  5.07              
ATOM   4499  HG  CYS A 287     126.503 158.177 148.040  1.00  5.07              
ATOM   4500  C   CYS A 287     124.160 156.108 147.257  1.00  5.07              
ATOM   4501  O   CYS A 287     123.740 156.002 148.412  1.00  5.07              
ATOM   4502  N   PRO A 288     124.917 155.149 146.707  1.00  4.91              
ATOM   4503  CD  PRO A 288     125.376 155.047 145.328  1.00  4.91              
ATOM   4504  HD1 PRO A 288     125.934 155.934 145.029  1.00  4.91              
ATOM   4505  HD2 PRO A 288     124.517 154.900 144.671  1.00  4.91              
ATOM   4506  CG  PRO A 288     126.278 153.814 145.275  1.00  4.91              
ATOM   4507  HG1 PRO A 288     127.311 154.109 145.461  1.00  4.91              
ATOM   4508  HG2 PRO A 288     126.193 153.294 144.320  1.00  4.91              
ATOM   4509  CB  PRO A 288     125.767 152.956 146.434  1.00  4.91              
ATOM   4510  HB1 PRO A 288     126.535 152.281 146.815  1.00  4.91              
ATOM   4511  HB2 PRO A 288     124.901 152.385 146.099  1.00  4.91              
ATOM   4512  CA  PRO A 288     125.322 153.994 147.474  1.00  4.91              
ATOM   4513  HA  PRO A 288     124.478 153.595 148.033  1.00  4.91              
ATOM   4514  C   PRO A 288     126.409 154.383 148.467  1.00  4.91              
ATOM   4515  O   PRO A 288     127.599 154.285 148.177  1.00  4.91              
ATOM   4516  N   GLN A 289     125.990 154.822 149.650  1.00  4.84              
ATOM   4517  H   GLN A 289     124.995 154.994 149.739  1.00  4.84              
ATOM   4518  CA  GLN A 289     126.845 155.284 150.744  1.00  4.84              
ATOM   4519  HA  GLN A 289     127.535 156.026 150.341  1.00  4.84              
ATOM   4520  CB  GLN A 289     125.963 155.961 151.824  1.00  4.84              
ATOM   4521  HB1 GLN A 289     126.617 156.497 152.514  1.00  4.84              
ATOM   4522  HB2 GLN A 289     125.473 155.168 152.391  1.00  4.84              
ATOM   4523  CG  GLN A 289     124.848 156.928 151.378  1.00  4.84              
ATOM   4524  HG1 GLN A 289     124.303 157.228 152.267  1.00  4.84              
ATOM   4525  HG2 GLN A 289     124.124 156.410 150.760  1.00  4.84              
ATOM   4526  CD  GLN A 289     125.307 158.206 150.680  1.00  4.84              
ATOM   4527  OE1 GLN A 289     126.245 158.238 149.903  1.00  4.84              
ATOM   4528  NE2 GLN A 289     124.668 159.329 150.944  1.00  4.84              
ATOM   4529 1HE2 GLN A 289     123.928 159.349 151.629  1.00  4.84              
ATOM   4530 2HE2 GLN A 289     125.038 160.158 150.513  1.00  4.84              
ATOM   4531  C   GLN A 289     127.695 154.159 151.391  1.00  4.84              
ATOM   4532  O   GLN A 289     127.966 154.191 152.592  1.00  4.84              
ATOM   4533  N   SER A 290     128.080 153.118 150.644  1.00  4.77              
ATOM   4534  H   SER A 290     127.915 153.161 149.646  1.00  4.77              
ATOM   4535  CA  SER A 290     128.934 152.045 151.141  1.00  4.77              
ATOM   4536  HA  SER A 290     129.554 152.461 151.936  1.00  4.77              
ATOM   4537  CB  SER A 290     128.131 150.912 151.763  1.00  4.77              
ATOM   4538  HB1 SER A 290     128.803 150.104 152.057  1.00  4.77              
ATOM   4539  HB2 SER A 290     127.432 150.532 151.030  1.00  4.77              
ATOM   4540  OG  SER A 290     127.448 151.373 152.907  1.00  4.77              
ATOM   4541  HG  SER A 290     127.516 152.343 152.935  1.00  4.77              
ATOM   4542  C   SER A 290     129.899 151.459 150.119  1.00  4.77              
ATOM   4543  O   SER A 290     129.599 151.279 148.941  1.00  4.77              
ATOM   4544  N   GLN A 291     131.088 151.141 150.628  1.00  4.69              
ATOM   4545  H   GLN A 291     131.228 151.248 151.618  1.00  4.69              
ATOM   4546  CA  GLN A 291     132.243 150.804 149.812  1.00  4.69              
ATOM   4547  HA  GLN A 291     132.356 151.591 149.065  1.00  4.69              
ATOM   4548  CB  GLN A 291     133.511 150.786 150.688  1.00  4.69              
ATOM   4549  HB1 GLN A 291     134.373 150.614 150.042  1.00  4.69              
ATOM   4550  HB2 GLN A 291     133.450 149.959 151.396  1.00  4.69              
ATOM   4551  CG  GLN A 291     133.740 152.092 151.472  1.00  4.69              
ATOM   4552  HG1 GLN A 291     134.728 152.065 151.931  1.00  4.69              
ATOM   4553  HG2 GLN A 291     133.007 152.165 152.275  1.00  4.69              
ATOM   4554  CD  GLN A 291     133.651 153.336 150.591  1.00  4.69              
ATOM   4555  OE1 GLN A 291     134.199 153.400 149.504  1.00  4.69              
ATOM   4556  NE2 GLN A 291     132.925 154.355 150.995  1.00  4.69              
ATOM   4557 1HE2 GLN A 291     132.456 154.354 151.880  1.00  4.69              
ATOM   4558 2HE2 GLN A 291     132.899 155.142 150.372  1.00  4.69              
ATOM   4559  C   GLN A 291     132.096 149.486 149.053  1.00  4.69              
ATOM   4560  O   GLN A 291     131.670 148.478 149.615  1.00  4.69              
ATOM   4561  N   CYS A 292     132.500 149.489 147.779  1.00  4.82              
ATOM   4562  H   CYS A 292     132.868 150.345 147.387  1.00  4.82              
ATOM   4563  CA  CYS A 292     132.168 148.409 146.857  1.00  4.82              
ATOM   4564  HA  CYS A 292     131.760 147.590 147.444  1.00  4.82              
ATOM   4565  CB  CYS A 292     131.000 148.852 145.959  1.00  4.82              
ATOM   4566  HB1 CYS A 292     130.129 149.066 146.587  1.00  4.82              
ATOM   4567  HB2 CYS A 292     130.744 148.039 145.280  1.00  4.82              
ATOM   4568  SG  CYS A 292     131.409 150.334 144.997  1.00  4.82              
ATOM   4569  HG  CYS A 292     132.690 149.997 144.738  1.00  4.82              
ATOM   4570  C   CYS A 292     133.377 147.879 146.068  1.00  4.82              
ATOM   4571  O   CYS A 292     133.971 148.629 145.296  1.00  4.82              
ATOM   4572  N   PRO A 293     133.739 146.588 146.226  1.00  4.86              
ATOM   4573  CD  PRO A 293     133.211 145.657 147.214  1.00  4.86              
ATOM   4574  HD1 PRO A 293     132.237 145.317 146.874  1.00  4.86              
ATOM   4575  HD2 PRO A 293     133.127 146.121 148.199  1.00  4.86              
ATOM   4576  CG  PRO A 293     134.190 144.484 147.286  1.00  4.86              
ATOM   4577  HG1 PRO A 293     133.682 143.537 147.474  1.00  4.86              
ATOM   4578  HG2 PRO A 293     134.932 144.679 148.062  1.00  4.86              
ATOM   4579  CB  PRO A 293     134.867 144.499 145.920  1.00  4.86              
ATOM   4580  HB1 PRO A 293     134.259 143.955 145.199  1.00  4.86              
ATOM   4581  HB2 PRO A 293     135.870 144.073 145.967  1.00  4.86              
ATOM   4582  CA  PRO A 293     134.902 145.992 145.586  1.00  4.86              
ATOM   4583  HA  PRO A 293     135.768 146.416 146.099  1.00  4.86              
ATOM   4584  C   PRO A 293     135.086 146.254 144.087  1.00  4.86              
ATOM   4585  O   PRO A 293     134.129 146.196 143.309  1.00  4.86              
ATOM   4586  N   TYR A 294     136.354 146.466 143.722  1.00  4.80              
ATOM   4587  H   TYR A 294     137.038 146.470 144.464  1.00  4.80              
ATOM   4588  CA  TYR A 294     136.832 146.991 142.441  1.00  4.80              
ATOM   4589  HA  TYR A 294     136.511 148.032 142.373  1.00  4.80              
ATOM   4590  CB  TYR A 294     138.371 146.978 142.489  1.00  4.80              
ATOM   4591  HB1 TYR A 294     138.713 145.943 142.538  1.00  4.80              
ATOM   4592  HB2 TYR A 294     138.696 147.470 143.408  1.00  4.80              
ATOM   4593  CG  TYR A 294     139.064 147.675 141.334  1.00  4.80              
ATOM   4594  CD1 TYR A 294     139.724 146.920 140.345  1.00  4.80              
ATOM   4595  HD1 TYR A 294     139.769 145.845 140.421  1.00  4.80              
ATOM   4596  CE1 TYR A 294     140.353 147.568 139.265  1.00  4.80              
ATOM   4597  HE1 TYR A 294     140.852 147.001 138.495  1.00  4.80              
ATOM   4598  CZ  TYR A 294     140.357 148.975 139.192  1.00  4.80              
ATOM   4599  OH  TYR A 294     140.940 149.589 138.132  1.00  4.80              
ATOM   4600  HH  TYR A 294     140.866 150.543 138.188  1.00  4.80              
ATOM   4601  CE2 TYR A 294     139.736 149.735 140.206  1.00  4.80              
ATOM   4602  HE2 TYR A 294     139.743 150.814 140.153  1.00  4.80              
ATOM   4603  CD2 TYR A 294     139.082 149.083 141.269  1.00  4.80              
ATOM   4604  HD2 TYR A 294     138.602 149.669 142.041  1.00  4.80              
ATOM   4605  C   TYR A 294     136.295 146.292 141.193  1.00  4.80              
ATOM   4606  O   TYR A 294     136.077 146.932 140.166  1.00  4.80              
ATOM   4607  N   LYS A 295     136.011 144.993 141.307  1.00  4.48              
ATOM   4608  H   LYS A 295     136.164 144.575 142.213  1.00  4.48              
ATOM   4609  CA  LYS A 295     135.356 144.168 140.291  1.00  4.48              
ATOM   4610  HA  LYS A 295     134.790 144.811 139.615  1.00  4.48              
ATOM   4611  CB  LYS A 295     136.424 143.403 139.469  1.00  4.48              
ATOM   4612  HB1 LYS A 295     135.926 142.793 138.717  1.00  4.48              
ATOM   4613  HB2 LYS A 295     136.971 142.722 140.124  1.00  4.48              
ATOM   4614  CG  LYS A 295     137.436 144.335 138.773  1.00  4.48              
ATOM   4615  HG1 LYS A 295     138.262 144.511 139.459  1.00  4.48              
ATOM   4616  HG2 LYS A 295     136.964 145.289 138.554  1.00  4.48              
ATOM   4617  CD  LYS A 295     137.997 143.808 137.449  1.00  4.48              
ATOM   4618  HD1 LYS A 295     138.344 142.780 137.570  1.00  4.48              
ATOM   4619  HD2 LYS A 295     138.838 144.440 137.157  1.00  4.48              
ATOM   4620  CE  LYS A 295     136.900 143.892 136.382  1.00  4.48              
ATOM   4621  HE1 LYS A 295     136.460 144.891 136.399  1.00  4.48              
ATOM   4622  HE2 LYS A 295     136.105 143.186 136.640  1.00  4.48              
ATOM   4623  NZ  LYS A 295     137.402 143.600 135.023  1.00  4.48              
ATOM   4624  HZ1 LYS A 295     136.597 143.430 134.420  1.00  4.48              
ATOM   4625  HZ2 LYS A 295     137.934 144.379 134.659  1.00  4.48              
ATOM   4626  HZ3 LYS A 295     137.964 142.760 135.026  1.00  4.48              
ATOM   4627  C   LYS A 295     134.353 143.213 140.937  1.00  4.48              
ATOM   4628  O   LYS A 295     134.186 143.184 142.161  1.00  4.48              
ATOM   4629  N   LYS A 296     133.704 142.396 140.110  1.00  4.25              
ATOM   4630  H   LYS A 296     133.819 142.578 139.116  1.00  4.25              
ATOM   4631  CA  LYS A 296     133.097 141.113 140.490  1.00  4.25              
ATOM   4632  HA  LYS A 296     133.566 140.730 141.397  1.00  4.25              
ATOM   4633  CB  LYS A 296     131.571 141.231 140.713  1.00  4.25              
ATOM   4634  HB1 LYS A 296     131.180 140.216 140.811  1.00  4.25              
ATOM   4635  HB2 LYS A 296     131.094 141.674 139.836  1.00  4.25              
ATOM   4636  CG  LYS A 296     131.155 141.996 141.977  1.00  4.25              
ATOM   4637  HG1 LYS A 296     131.921 141.861 142.741  1.00  4.25              
ATOM   4638  HG2 LYS A 296     130.233 141.552 142.359  1.00  4.25              
ATOM   4639  CD  LYS A 296     130.882 143.491 141.730  1.00  4.25              
ATOM   4640  HD1 LYS A 296     129.947 143.587 141.174  1.00  4.25              
ATOM   4641  HD2 LYS A 296     131.674 143.944 141.133  1.00  4.25              
ATOM   4642  CE  LYS A 296     130.751 144.232 143.064  1.00  4.25              
ATOM   4643  HE1 LYS A 296     130.066 143.670 143.708  1.00  4.25              
ATOM   4644  HE2 LYS A 296     130.313 145.218 142.882  1.00  4.25              
ATOM   4645  NZ  LYS A 296     132.069 144.378 143.725  1.00  4.25              
ATOM   4646  HZ1 LYS A 296     132.567 145.210 143.408  1.00  4.25              
ATOM   4647  HZ2 LYS A 296     131.980 144.417 144.730  1.00  4.25              
ATOM   4648  HZ3 LYS A 296     132.689 143.610 143.477  1.00  4.25              
ATOM   4649  C   LYS A 296     133.345 140.121 139.362  1.00  4.25              
ATOM   4650  O   LYS A 296     132.951 140.370 138.222  1.00  4.25              
ATOM   4651  N   ILE A 297     133.995 139.015 139.701  1.00  4.22              
ATOM   4652  H   ILE A 297     134.314 138.921 140.651  1.00  4.22              
ATOM   4653  CA  ILE A 297     134.039 137.811 138.873  1.00  4.22              
ATOM   4654  HA  ILE A 297     134.218 138.121 137.842  1.00  4.22              
ATOM   4655  CB  ILE A 297     135.248 136.940 139.286  1.00  4.22              
ATOM   4656  HB  ILE A 297     136.124 137.570 139.122  1.00  4.22              
ATOM   4657  CG2 ILE A 297     135.271 136.590 140.781  1.00  4.22              
ATOM   4658 1HG2 ILE A 297     136.120 135.938 140.990  1.00  4.22              
ATOM   4659 2HG2 ILE A 297     135.374 137.488 141.388  1.00  4.22              
ATOM   4660 3HG2 ILE A 297     134.350 136.078 141.033  1.00  4.22              
ATOM   4661  CG1 ILE A 297     135.462 135.703 138.386  1.00  4.22              
ATOM   4662 1HG1 ILE A 297     136.523 135.454 138.415  1.00  4.22              
ATOM   4663 2HG1 ILE A 297     135.223 135.968 137.355  1.00  4.22              
ATOM   4664  CD1 ILE A 297     134.704 134.423 138.760  1.00  4.22              
ATOM   4665  HD1 ILE A 297     134.993 134.079 139.752  1.00  4.22              
ATOM   4666  HD2 ILE A 297     133.628 134.581 138.730  1.00  4.22              
ATOM   4667  HD3 ILE A 297     134.972 133.647 138.043  1.00  4.22              
ATOM   4668  C   ILE A 297     132.674 137.120 138.917  1.00  4.22              
ATOM   4669  O   ILE A 297     132.047 137.000 139.979  1.00  4.22              
ATOM   4670  N   GLY A 298     132.224 136.714 137.736  1.00  4.12              
ATOM   4671  H   GLY A 298     132.819 136.868 136.925  1.00  4.12              
ATOM   4672  CA  GLY A 298     131.008 135.955 137.503  1.00  4.12              
ATOM   4673  HA1 GLY A 298     130.286 136.565 136.970  1.00  4.12              
ATOM   4674  HA2 GLY A 298     130.572 135.638 138.452  1.00  4.12              
ATOM   4675  C   GLY A 298     131.326 134.731 136.663  1.00  4.12              
ATOM   4676  O   GLY A 298     132.180 134.797 135.767  1.00  4.12              
ATOM   4677  N   VAL A 299     130.634 133.633 136.958  1.00  4.05              
ATOM   4678  H   VAL A 299     129.940 133.654 137.701  1.00  4.05              
ATOM   4679  CA  VAL A 299     130.750 132.408 136.166  1.00  4.05              
ATOM   4680  HA  VAL A 299     131.313 132.636 135.263  1.00  4.05              
ATOM   4681  CB  VAL A 299     131.508 131.254 136.859  1.00  4.05              
ATOM   4682  HB  VAL A 299     131.408 130.364 136.236  1.00  4.05              
ATOM   4683  CG1 VAL A 299     133.001 131.558 136.958  1.00  4.05              
ATOM   4684 1HG1 VAL A 299     133.526 130.696 137.368  1.00  4.05              
ATOM   4685 2HG1 VAL A 299     133.393 131.769 135.965  1.00  4.05              
ATOM   4686 3HG1 VAL A 299     133.149 132.417 137.605  1.00  4.05              
ATOM   4687  CG2 VAL A 299     130.992 130.906 138.255  1.00  4.05              
ATOM   4688 1HG2 VAL A 299     131.574 130.084 138.673  1.00  4.05              
ATOM   4689 2HG2 VAL A 299     131.061 131.768 138.919  1.00  4.05              
ATOM   4690 3HG2 VAL A 299     129.958 130.580 138.175  1.00  4.05              
ATOM   4691  C   VAL A 299     129.387 131.934 135.704  1.00  4.05              
ATOM   4692  O   VAL A 299     128.411 131.865 136.454  1.00  4.05              
ATOM   4693  N   ASP A 300     129.358 131.612 134.423  1.00  4.03              
ATOM   4694  H   ASP A 300     130.238 131.650 133.923  1.00  4.03              
ATOM   4695  CA  ASP A 300     128.284 130.867 133.783  1.00  4.03              
ATOM   4696  HA  ASP A 300     127.309 131.238 134.106  1.00  4.03              
ATOM   4697  CB  ASP A 300     128.463 131.123 132.274  1.00  4.03              
ATOM   4698  HB1 ASP A 300     129.507 130.935 132.019  1.00  4.03              
ATOM   4699  HB2 ASP A 300     128.272 132.183 132.096  1.00  4.03              
ATOM   4700  CG  ASP A 300     127.612 130.312 131.291  1.00  4.03              
ATOM   4701  OD1 ASP A 300     127.583 130.737 130.113  1.00  4.03              
ATOM   4702  OD2 ASP A 300     127.147 129.209 131.635  1.00  4.03              
ATOM   4703  C   ASP A 300     128.435 129.384 134.170  1.00  4.03              
ATOM   4704  O   ASP A 300     129.528 128.802 134.131  1.00  4.03              
ATOM   4705  N   VAL A 301     127.323 128.780 134.571  1.00  3.98              
ATOM   4706  H   VAL A 301     126.467 129.326 134.554  1.00  3.98              
ATOM   4707  CA  VAL A 301     127.256 127.445 135.157  1.00  3.98              
ATOM   4708  HA  VAL A 301     128.255 127.022 135.219  1.00  3.98              
ATOM   4709  CB  VAL A 301     126.673 127.518 136.588  1.00  3.98              
ATOM   4710  HB  VAL A 301     125.660 127.913 136.537  1.00  3.98              
ATOM   4711  CG1 VAL A 301     126.607 126.132 137.248  1.00  3.98              
ATOM   4712 1HG1 VAL A 301     126.217 126.228 138.260  1.00  3.98              
ATOM   4713 2HG1 VAL A 301     125.936 125.482 136.687  1.00  3.98              
ATOM   4714 3HG1 VAL A 301     127.594 125.678 137.281  1.00  3.98              
ATOM   4715  CG2 VAL A 301     127.476 128.457 137.502  1.00  3.98              
ATOM   4716 1HG2 VAL A 301     127.079 128.429 138.517  1.00  3.98              
ATOM   4717 2HG2 VAL A 301     128.526 128.169 137.516  1.00  3.98              
ATOM   4718 3HG2 VAL A 301     127.399 129.482 137.140  1.00  3.98              
ATOM   4719  C   VAL A 301     126.405 126.569 134.254  1.00  3.98              
ATOM   4720  O   VAL A 301     125.174 126.639 134.313  1.00  3.98              
ATOM   4721  N   HIS A 302     127.043 125.750 133.412  1.00  4.03              
ATOM   4722  H   HIS A 302     128.054 125.718 133.442  1.00  4.03              
ATOM   4723  CA  HIS A 302     126.298 124.796 132.582  1.00  4.03              
ATOM   4724  HA  HIS A 302     125.465 125.338 132.127  1.00  4.03              
ATOM   4725  CB  HIS A 302     127.141 124.251 131.415  1.00  4.03              
ATOM   4726  HB1 HIS A 302     128.166 124.118 131.741  1.00  4.03              
ATOM   4727  HB2 HIS A 302     127.130 124.994 130.629  1.00  4.03              
ATOM   4728  CG  HIS A 302     126.663 122.971 130.772  1.00  4.03              
ATOM   4729  ND1 HIS A 302     127.479 121.933 130.325  1.00  4.03              
ATOM   4730  CE1 HIS A 302     126.660 120.944 129.933  1.00  4.03              
ATOM   4731  HE1 HIS A 302     126.983 119.967 129.593  1.00  4.03              
ATOM   4732  NE2 HIS A 302     125.381 121.335 130.050  1.00  4.03              
ATOM   4733  HE2 HIS A 302     124.562 120.750 129.910  1.00  4.03              
ATOM   4734  CD2 HIS A 302     125.370 122.615 130.549  1.00  4.03              
ATOM   4735  HD2 HIS A 302     124.497 123.194 130.807  1.00  4.03              
ATOM   4736  C   HIS A 302     125.691 123.698 133.461  1.00  4.03              
ATOM   4737  O   HIS A 302     126.400 122.997 134.210  1.00  4.03              
ATOM   4738  N   ALA A 303     124.359 123.600 133.328  1.00  4.16              
ATOM   4739  H   ALA A 303     123.900 124.252 132.700  1.00  4.16              
ATOM   4740  CA  ALA A 303     123.471 122.632 133.950  1.00  4.16              
ATOM   4741  HA  ALA A 303     123.974 122.243 134.836  1.00  4.16              
ATOM   4742  CB  ALA A 303     122.215 123.360 134.432  1.00  4.16              
ATOM   4743  HB1 ALA A 303     121.525 122.652 134.892  1.00  4.16              
ATOM   4744  HB2 ALA A 303     122.485 124.124 135.163  1.00  4.16              
ATOM   4745  HB3 ALA A 303     121.732 123.841 133.589  1.00  4.16              
ATOM   4746  C   ALA A 303     123.169 121.435 133.028  1.00  4.16              
ATOM   4747  O   ALA A 303     122.853 121.598 131.849  1.00  4.16              
ATOM   4748  N   LEU A 304     123.339 120.225 133.578  1.00  4.43              
ATOM   4749  H   LEU A 304     123.535 120.194 134.567  1.00  4.43              
ATOM   4750  CA  LEU A 304     123.790 119.065 132.803  1.00  4.43              
ATOM   4751  HA  LEU A 304     124.606 119.411 132.168  1.00  4.43              
ATOM   4752  CB  LEU A 304     124.368 118.034 133.792  1.00  4.43              
ATOM   4753  HB1 LEU A 304     123.569 117.681 134.446  1.00  4.43              
ATOM   4754  HB2 LEU A 304     125.108 118.538 134.418  1.00  4.43              
ATOM   4755  CG  LEU A 304     125.047 116.808 133.151  1.00  4.43              
ATOM   4756  HG  LEU A 304     124.298 116.208 132.633  1.00  4.43              
ATOM   4757  CD1 LEU A 304     126.155 117.184 132.162  1.00  4.43              
ATOM   4758 1HD1 LEU A 304     126.664 116.281 131.825  1.00  4.43              
ATOM   4759 2HD1 LEU A 304     125.729 117.672 131.287  1.00  4.43              
ATOM   4760 3HD1 LEU A 304     126.878 117.847 132.638  1.00  4.43              
ATOM   4761  CD2 LEU A 304     125.675 115.960 134.255  1.00  4.43              
ATOM   4762 1HD2 LEU A 304     126.109 115.054 133.832  1.00  4.43              
ATOM   4763 2HD2 LEU A 304     126.453 116.520 134.773  1.00  4.43              
ATOM   4764 3HD2 LEU A 304     124.917 115.666 134.983  1.00  4.43              
ATOM   4765  C   LEU A 304     122.746 118.446 131.856  1.00  4.43              
ATOM   4766  O   LEU A 304     123.079 118.232 130.693  1.00  4.43              
ATOM   4767  N   GLY A 305     121.519 118.166 132.322  1.00  4.61              
ATOM   4768  H   GLY A 305     121.312 118.393 133.282  1.00  4.61              
ATOM   4769  CA  GLY A 305     120.412 117.754 131.441  1.00  4.61              
ATOM   4770  HA1 GLY A 305     120.825 117.246 130.569  1.00  4.61              
ATOM   4771  HA2 GLY A 305     119.909 118.651 131.081  1.00  4.61              
ATOM   4772  C   GLY A 305     119.348 116.822 132.019  1.00  4.61              
ATOM   4773  O   GLY A 305     118.184 116.910 131.639  1.00  4.61              
ATOM   4774  N   HIS A 306     119.715 115.950 132.954  1.00  4.81              
ATOM   4775  H   HIS A 306     120.675 115.960 133.273  1.00  4.81              
ATOM   4776  CA  HIS A 306     118.786 115.066 133.670  1.00  4.81              
ATOM   4777  HA  HIS A 306     117.831 115.578 133.793  1.00  4.81              
ATOM   4778  CB  HIS A 306     118.555 113.780 132.856  1.00  4.81              
ATOM   4779  HB1 HIS A 306     119.334 113.050 133.081  1.00  4.81              
ATOM   4780  HB2 HIS A 306     118.608 114.008 131.791  1.00  4.81              
ATOM   4781  CG  HIS A 306     117.200 113.177 133.120  1.00  4.81              
ATOM   4782  ND1 HIS A 306     116.889 112.305 134.163  1.00  4.81              
ATOM   4783  CE1 HIS A 306     115.574 112.065 134.065  1.00  4.81              
ATOM   4784  HE1 HIS A 306     115.018 111.416 134.731  1.00  4.81              
ATOM   4785  NE2 HIS A 306     115.049 112.750 133.034  1.00  4.81              
ATOM   4786  HE2 HIS A 306     114.077 112.741 132.761  1.00  4.81              
ATOM   4787  CD2 HIS A 306     116.060 113.464 132.430  1.00  4.81              
ATOM   4788  HD2 HIS A 306     115.980 114.139 131.587  1.00  4.81              
ATOM   4789  C   HIS A 306     119.349 114.795 135.080  1.00  4.81              
ATOM   4790  O   HIS A 306     120.336 115.420 135.471  1.00  4.81              
ATOM   4791  N   TRP A 307     118.730 113.919 135.870  1.00  5.21              
ATOM   4792  H   TRP A 307     117.987 113.351 135.477  1.00  5.21              
ATOM   4793  CA  TRP A 307     119.088 113.712 137.276  1.00  5.21              
ATOM   4794  HA  TRP A 307     119.379 114.671 137.708  1.00  5.21              
ATOM   4795  CB  TRP A 307     117.843 113.240 138.040  1.00  5.21              
ATOM   4796  HB1 TRP A 307     117.508 112.288 137.625  1.00  5.21              
ATOM   4797  HB2 TRP A 307     117.042 113.964 137.884  1.00  5.21              
ATOM   4798  CG  TRP A 307     118.037 113.080 139.518  1.00  5.21              
ATOM   4799  CD1 TRP A 307     118.374 111.926 140.137  1.00  5.21              
ATOM   4800  HD1 TRP A 307     118.545 110.985 139.624  1.00  5.21              
ATOM   4801  NE1 TRP A 307     118.490 112.141 141.496  1.00  5.21              
ATOM   4802  HE1 TRP A 307     118.749 111.419 142.151  1.00  5.21              
ATOM   4803  CE2 TRP A 307     118.244 113.457 141.823  1.00  5.21              
ATOM   4804  CZ2 TRP A 307     118.245 114.157 143.039  1.00  5.21              
ATOM   4805  HZ2 TRP A 307     118.456 113.642 143.965  1.00  5.21              
ATOM   4806  CH2 TRP A 307     117.954 115.532 143.036  1.00  5.21              
ATOM   4807  HH2 TRP A 307     117.939 116.085 143.965  1.00  5.21              
ATOM   4808  CZ3 TRP A 307     117.672 116.186 141.822  1.00  5.21              
ATOM   4809  HZ3 TRP A 307     117.444 117.243 141.827  1.00  5.21              
ATOM   4810  CE3 TRP A 307     117.674 115.473 140.607  1.00  5.21              
ATOM   4811  HE3 TRP A 307     117.455 115.985 139.682  1.00  5.21              
ATOM   4812  CD2 TRP A 307     117.955 114.088 140.575  1.00  5.21              
ATOM   4813  C   TRP A 307     120.274 112.748 137.475  1.00  5.21              
ATOM   4814  O   TRP A 307     120.116 111.527 137.495  1.00  5.21              
ATOM   4815  N   PHE A 308     121.464 113.317 137.671  1.00  5.00              
ATOM   4816  H   PHE A 308     121.520 114.325 137.607  1.00  5.00              
ATOM   4817  CA  PHE A 308     122.679 112.651 138.165  1.00  5.00              
ATOM   4818  HA  PHE A 308     122.399 111.900 138.903  1.00  5.00              
ATOM   4819  CB  PHE A 308     123.386 111.960 136.981  1.00  5.00              
ATOM   4820  HB1 PHE A 308     123.825 112.723 136.336  1.00  5.00              
ATOM   4821  HB2 PHE A 308     122.644 111.423 136.389  1.00  5.00              
ATOM   4822  CG  PHE A 308     124.448 110.954 137.387  1.00  5.00              
ATOM   4823  CD1 PHE A 308     124.080 109.790 138.088  1.00  5.00              
ATOM   4824  HD1 PHE A 308     123.038 109.602 138.310  1.00  5.00              
ATOM   4825  CE1 PHE A 308     125.064 108.874 138.503  1.00  5.00              
ATOM   4826  HE1 PHE A 308     124.779 107.984 139.044  1.00  5.00              
ATOM   4827  CZ  PHE A 308     126.418 109.117 138.213  1.00  5.00              
ATOM   4828  HZ  PHE A 308     127.174 108.414 138.532  1.00  5.00              
ATOM   4829  CE2 PHE A 308     126.787 110.274 137.505  1.00  5.00              
ATOM   4830  HE2 PHE A 308     127.827 110.465 137.282  1.00  5.00              
ATOM   4831  CD2 PHE A 308     125.803 111.187 137.087  1.00  5.00              
ATOM   4832  HD2 PHE A 308     126.094 112.075 136.543  1.00  5.00              
ATOM   4833  C   PHE A 308     123.577 113.705 138.862  1.00  5.00              
ATOM   4834  O   PHE A 308     123.153 114.852 139.018  1.00  5.00              
ATOM   4835  N   ASP A 309     124.799 113.357 139.283  1.00  4.45              
ATOM   4836  H   ASP A 309     125.117 112.418 139.095  1.00  4.45              
ATOM   4837  CA  ASP A 309     125.808 114.358 139.683  1.00  4.45              
ATOM   4838  HA  ASP A 309     125.278 115.238 140.051  1.00  4.45              
ATOM   4839  CB  ASP A 309     126.660 113.856 140.867  1.00  4.45              
ATOM   4840  HB1 ASP A 309     127.500 113.266 140.497  1.00  4.45              
ATOM   4841  HB2 ASP A 309     126.048 113.216 141.506  1.00  4.45              
ATOM   4842  CG  ASP A 309     127.163 115.037 141.712  1.00  4.45              
ATOM   4843  OD1 ASP A 309     128.235 115.606 141.408  1.00  4.45              
ATOM   4844  OD2 ASP A 309     126.426 115.512 142.603  1.00  4.45              
ATOM   4845  C   ASP A 309     126.653 114.848 138.471  1.00  4.45              
ATOM   4846  O   ASP A 309     126.427 114.433 137.333  1.00  4.45              
ATOM   4847  N   GLY A 310     127.619 115.746 138.699  1.00  4.46              
ATOM   4848  H   GLY A 310     127.849 115.946 139.667  1.00  4.46              
ATOM   4849  CA  GLY A 310     128.388 116.449 137.671  1.00  4.46              
ATOM   4850  HA1 GLY A 310     128.457 115.838 136.770  1.00  4.46              
ATOM   4851  HA2 GLY A 310     129.397 116.623 138.045  1.00  4.46              
ATOM   4852  C   GLY A 310     127.738 117.791 137.299  1.00  4.46              
ATOM   4853  O   GLY A 310     126.517 117.937 137.221  1.00  4.46              
ATOM   4854  N   ARG A 311     128.573 118.822 137.131  1.00  4.32              
ATOM   4855  H   ARG A 311     129.565 118.619 137.132  1.00  4.32              
ATOM   4856  CA  ARG A 311     128.212 120.248 136.974  1.00  4.32              
ATOM   4857  HA  ARG A 311     127.268 120.342 136.435  1.00  4.32              
ATOM   4858  CB  ARG A 311     128.110 120.912 138.373  1.00  4.32              
ATOM   4859  HB1 ARG A 311     127.841 121.962 138.247  1.00  4.32              
ATOM   4860  HB2 ARG A 311     129.093 120.874 138.847  1.00  4.32              
ATOM   4861  CG  ARG A 311     127.087 120.251 139.322  1.00  4.32              
ATOM   4862  HG1 ARG A 311     127.314 119.192 139.410  1.00  4.32              
ATOM   4863  HG2 ARG A 311     126.086 120.356 138.900  1.00  4.32              
ATOM   4864  CD  ARG A 311     127.103 120.816 140.751  1.00  4.32              
ATOM   4865  HD1 ARG A 311     126.767 121.854 140.727  1.00  4.32              
ATOM   4866  HD2 ARG A 311     128.125 120.799 141.136  1.00  4.32              
ATOM   4867  NE  ARG A 311     126.219 120.027 141.643  1.00  4.32              
ATOM   4868  HE  ARG A 311     125.301 120.394 141.819  1.00  4.32              
ATOM   4869  CZ  ARG A 311     126.456 118.814 142.130  1.00  4.32              
ATOM   4870  NH1 ARG A 311     127.616 118.238 142.028  1.00  4.32              
ATOM   4871 1HH1 ARG A 311     128.365 118.669 141.536  1.00  4.32              
ATOM   4872 2HH1 ARG A 311     127.695 117.240 142.249  1.00  4.32              
ATOM   4873  NH2 ARG A 311     125.518 118.128 142.714  1.00  4.32              
ATOM   4874 1HH2 ARG A 311     124.569 118.437 142.735  1.00  4.32              
ATOM   4875 2HH2 ARG A 311     125.730 117.149 142.929  1.00  4.32              
ATOM   4876  C   ARG A 311     129.322 120.912 136.169  1.00  4.32              
ATOM   4877  O   ARG A 311     130.450 120.424 136.213  1.00  4.32              
ATOM   4878  N   LEU A 312     129.069 122.045 135.509  1.00  4.14              
ATOM   4879  H   LEU A 312     128.117 122.371 135.382  1.00  4.14              
ATOM   4880  CA  LEU A 312     130.178 122.802 134.909  1.00  4.14              
ATOM   4881  HA  LEU A 312     131.128 122.423 135.290  1.00  4.14              
ATOM   4882  CB  LEU A 312     130.193 122.539 133.393  1.00  4.14              
ATOM   4883  HB1 LEU A 312     129.223 122.806 132.989  1.00  4.14              
ATOM   4884  HB2 LEU A 312     130.313 121.464 133.247  1.00  4.14              
ATOM   4885  CG  LEU A 312     131.298 123.250 132.592  1.00  4.14              
ATOM   4886  HG  LEU A 312     131.125 124.319 132.611  1.00  4.14              
ATOM   4887  CD1 LEU A 312     132.699 122.991 133.146  1.00  4.14              
ATOM   4888 1HD1 LEU A 312     133.444 123.428 132.479  1.00  4.14              
ATOM   4889 2HD1 LEU A 312     132.813 123.452 134.125  1.00  4.14              
ATOM   4890 3HD1 LEU A 312     132.877 121.918 133.223  1.00  4.14              
ATOM   4891  CD2 LEU A 312     131.265 122.782 131.136  1.00  4.14              
ATOM   4892 1HD2 LEU A 312     131.966 123.369 130.542  1.00  4.14              
ATOM   4893 2HD2 LEU A 312     131.536 121.729 131.076  1.00  4.14              
ATOM   4894 3HD2 LEU A 312     130.262 122.906 130.728  1.00  4.14              
ATOM   4895  C   LEU A 312     130.119 124.258 135.385  1.00  4.14              
ATOM   4896  O   LEU A 312     129.767 125.189 134.664  1.00  4.14              
ATOM   4897  N   ASN A 313     130.444 124.411 136.673  1.00  4.41              
ATOM   4898  H   ASN A 313     130.673 123.559 137.175  1.00  4.41              
ATOM   4899  CA  ASN A 313     130.558 125.644 137.466  1.00  4.41              
ATOM   4900  HA  ASN A 313     129.680 126.254 137.261  1.00  4.41              
ATOM   4901  CB  ASN A 313     130.521 125.245 138.959  1.00  4.41              
ATOM   4902  HB1 ASN A 313     129.521 124.890 139.201  1.00  4.41              
ATOM   4903  HB2 ASN A 313     130.719 126.109 139.593  1.00  4.41              
ATOM   4904  CG  ASN A 313     131.494 124.127 139.291  1.00  4.41              
ATOM   4905  OD1 ASN A 313     131.178 122.965 139.104  1.00  4.41              
ATOM   4906  ND2 ASN A 313     132.693 124.416 139.733  1.00  4.41              
ATOM   4907 1HD2 ASN A 313     132.974 125.380 139.835  1.00  4.41              
ATOM   4908 2HD2 ASN A 313     133.298 123.641 139.940  1.00  4.41              
ATOM   4909  C   ASN A 313     131.749 126.562 137.119  1.00  4.41              
ATOM   4910  O   ASN A 313     132.284 127.246 137.989  1.00  4.41              
ATOM   4911  N   LEU A 314     132.187 126.540 135.861  1.00  4.49              
ATOM   4912  H   LEU A 314     131.656 125.975 135.212  1.00  4.49              
ATOM   4913  CA  LEU A 314     133.319 127.305 135.312  1.00  4.49              
ATOM   4914  HA  LEU A 314     133.409 128.267 135.818  1.00  4.49              
ATOM   4915  CB  LEU A 314     134.618 126.471 135.494  1.00  4.49              
ATOM   4916  HB1 LEU A 314     135.429 126.975 134.966  1.00  4.49              
ATOM   4917  HB2 LEU A 314     134.468 125.508 135.003  1.00  4.49              
ATOM   4918  CG  LEU A 314     135.117 126.210 136.927  1.00  4.49              
ATOM   4919  HG  LEU A 314     134.343 125.716 137.510  1.00  4.49              
ATOM   4920  CD1 LEU A 314     136.329 125.277 136.885  1.00  4.49              
ATOM   4921 1HD1 LEU A 314     136.673 125.080 137.900  1.00  4.49              
ATOM   4922 2HD1 LEU A 314     136.048 124.333 136.420  1.00  4.49              
ATOM   4923 3HD1 LEU A 314     137.139 125.733 136.314  1.00  4.49              
ATOM   4924  CD2 LEU A 314     135.545 127.502 137.625  1.00  4.49              
ATOM   4925 1HD2 LEU A 314     135.922 127.273 138.622  1.00  4.49              
ATOM   4926 2HD2 LEU A 314     136.323 127.999 137.047  1.00  4.49              
ATOM   4927 3HD2 LEU A 314     134.693 128.172 137.728  1.00  4.49              
ATOM   4928  C   LEU A 314     133.130 127.574 133.808  1.00  4.49              
ATOM   4929  O   LEU A 314     134.070 127.992 133.134  1.00  4.49              
ATOM   4930  N   LYS A 315     131.954 127.246 133.251  1.00  4.39              
ATOM   4931  H   LYS A 315     131.164 127.115 133.873  1.00  4.39              
ATOM   4932  CA  LYS A 315     131.726 127.044 131.806  1.00  4.39              
ATOM   4933  HA  LYS A 315     132.315 126.195 131.462  1.00  4.39              
ATOM   4934  CB  LYS A 315     130.221 126.772 131.588  1.00  4.39              
ATOM   4935  HB1 LYS A 315     129.675 127.703 131.750  1.00  4.39              
ATOM   4936  HB2 LYS A 315     129.850 126.079 132.336  1.00  4.39              
ATOM   4937  CG  LYS A 315     129.872 126.193 130.203  1.00  4.39              
ATOM   4938  HG1 LYS A 315     129.637 125.138 130.322  1.00  4.39
[truncated: 185,009 more chars]
