# Supplementary material for: DNA Vaccines Encoding HTNV GP-Derived Th Epitopes Benefited from a LAMP-Targeting Strategy and Established Cellular Immunoprotection
Source: Vaccines (Basel). 2024 Aug 19;12(8):928. doi: 10.3390/vaccines12080928 (PMC11359959; doi:10.3390/vaccines12080928)
Supplement: Supplementary file 1 [file vaccines-12-00928-s001.zip › Supplementary Material_S2/model2.pdb]

HEADER protein
METHOD
METHOD    The models are generated by I-TASSER which combines the
METHOD    methods of threading, ab initio modeling and structural
METHOD    refinement. The procedure is fully automated.
METHOD
METHOD    Please cite following articles when you use the I-TASSER server:
METHOD 1. Ambrish Roy, Alper Kucukural, Yang Zhang. I-TASSER: a unified
METHOD    platform for automated protein structure and function prediction.
METHOD    Nature Protocols, vol 5, 725-738 (2010). 
METHOD 2. Yang Zhang. I-TASSER server for protein 3D structure prediction. 
METHOD    BMC Bioinformatics, 9:40 (2008).
METHOD
MODEL  2
REMARK PARENT 6zjm 5ljx_A 7w6b_A 5j81_A 5opg_A 7eeq_1 
ATOM      1  N   MET A   1      89.470  78.045 102.194  1.00  9.86              
ATOM      2  CA  MET A   1      88.703  78.727 101.152  1.00  9.86              
ATOM      3  HA  MET A   1      89.392  79.085 100.384  1.00  9.86              
ATOM      4  CB  MET A   1      87.732  77.732 100.473  1.00  9.86              
ATOM      5  HB1 MET A   1      87.456  78.146  99.502  1.00  9.86              
ATOM      6  HB2 MET A   1      86.823  77.646 101.069  1.00  9.86              
ATOM      7  CG  MET A   1      88.275  76.314 100.246  1.00  9.86              
ATOM      8  HG1 MET A   1      89.349  76.364 100.060  1.00  9.86              
ATOM      9  HG2 MET A   1      87.799  75.903  99.356  1.00  9.86              
ATOM     10  SD  MET A   1      87.939  75.175 101.624  1.00  9.86              
ATOM     11  CE  MET A   1      88.904  73.739 101.091  1.00  9.86              
ATOM     12  HE1 MET A   1      88.824  72.953 101.842  1.00  9.86              
ATOM     13  HE2 MET A   1      88.519  73.371 100.139  1.00  9.86              
ATOM     14  HE3 MET A   1      89.951  74.024 100.978  1.00  9.86              
ATOM     15  C   MET A   1      87.946  79.937 101.709  1.00  9.86              
ATOM     16  O   MET A   1      88.074  80.268 102.888  1.00  9.86              
ATOM     17  N   ALA A   2      87.095  80.546 100.882  1.00  9.02              
ATOM     18  H   ALA A   2      87.149  80.340  99.893  1.00  9.02              
ATOM     19  CA  ALA A   2      86.034  81.434 101.351  1.00  9.02              
ATOM     20  HA  ALA A   2      86.502  82.208 101.946  1.00  9.02              
ATOM     21  CB  ALA A   2      85.397  82.098 100.120  1.00  9.02              
ATOM     22  HB1 ALA A   2      84.775  82.935 100.435  1.00  9.02              
ATOM     23  HB2 ALA A   2      86.179  82.498  99.470  1.00  9.02              
ATOM     24  HB3 ALA A   2      84.800  81.376  99.563  1.00  9.02              
ATOM     25  C   ALA A   2      85.022  80.749 102.282  1.00  9.02              
ATOM     26  O   ALA A   2      84.296  81.428 103.000  1.00  9.02              
ATOM     27  N   LEU A   3      84.956  79.411 102.257  1.00  8.67              
ATOM     28  H   LEU A   3      85.632  78.949 101.668  1.00  8.67              
ATOM     29  CA  LEU A   3      84.069  78.534 103.048  1.00  8.67              
ATOM     30  HA  LEU A   3      84.296  77.515 102.735  1.00  8.67              
ATOM     31  CB  LEU A   3      84.447  78.618 104.548  1.00  8.67              
ATOM     32  HB1 LEU A   3      83.756  78.004 105.127  1.00  8.67              
ATOM     33  HB2 LEU A   3      84.326  79.647 104.886  1.00  8.67              
ATOM     34  CG  LEU A   3      85.893  78.153 104.849  1.00  8.67              
ATOM     35  HG  LEU A   3      86.579  78.587 104.128  1.00  8.67              
ATOM     36  CD1 LEU A   3      86.350  78.598 106.238  1.00  8.67              
ATOM     37 1HD1 LEU A   3      87.369  78.254 106.418  1.00  8.67              
ATOM     38 2HD1 LEU A   3      86.348  79.687 106.279  1.00  8.67              
ATOM     39 3HD1 LEU A   3      85.686  78.187 106.996  1.00  8.67              
ATOM     40  CD2 LEU A   3      86.027  76.631 104.775  1.00  8.67              
ATOM     41 1HD2 LEU A   3      87.055  76.340 104.993  1.00  8.67              
ATOM     42 2HD2 LEU A   3      85.359  76.152 105.490  1.00  8.67              
ATOM     43 3HD2 LEU A   3      85.795  76.277 103.772  1.00  8.67              
ATOM     44  C   LEU A   3      82.556  78.672 102.751  1.00  8.67              
ATOM     45  O   LEU A   3      81.758  77.822 103.148  1.00  8.67              
ATOM     46  N   ARG A   4      82.185  79.697 101.975  1.00  8.56              
ATOM     47  H   ARG A   4      82.933  80.350 101.793  1.00  8.56              
ATOM     48  CA  ARG A   4      80.844  80.143 101.546  1.00  8.56              
ATOM     49  HA  ARG A   4      80.285  80.372 102.452  1.00  8.56              
ATOM     50  CB  ARG A   4      81.002  81.459 100.738  1.00  8.56              
ATOM     51  HB1 ARG A   4      80.005  81.857 100.548  1.00  8.56              
ATOM     52  HB2 ARG A   4      81.478  81.216  99.787  1.00  8.56              
ATOM     53  CG  ARG A   4      81.823  82.590 101.358  1.00  8.56              
ATOM     54  HG1 ARG A   4      82.861  82.298 101.339  1.00  8.56              
ATOM     55  HG2 ARG A   4      81.520  82.734 102.393  1.00  8.56              
ATOM     56  CD  ARG A   4      81.720  83.917 100.588  1.00  8.56              
ATOM     57  HD1 ARG A   4      80.671  84.150 100.395  1.00  8.56              
ATOM     58  HD2 ARG A   4      82.242  83.833  99.632  1.00  8.56              
ATOM     59  NE  ARG A   4      82.318  84.984 101.407  1.00  8.56              
ATOM     60  HE  ARG A   4      82.770  84.672 102.249  1.00  8.56              
ATOM     61  CZ  ARG A   4      82.183  86.289 101.261  1.00  8.56              
ATOM     62  NH1 ARG A   4      81.730  86.857 100.186  1.00  8.56              
ATOM     63 1HH1 ARG A   4      81.725  86.340  99.301  1.00  8.56              
ATOM     64 2HH1 ARG A   4      81.828  87.851 100.062  1.00  8.56              
ATOM     65  NH2 ARG A   4      82.559  87.074 102.226  1.00  8.56              
ATOM     66 1HH2 ARG A   4      82.987  86.713 103.058  1.00  8.56              
ATOM     67 2HH2 ARG A   4      82.591  88.075 102.041  1.00  8.56              
ATOM     68  C   ARG A   4      79.944  79.173 100.755  1.00  8.56              
ATOM     69  O   ARG A   4      79.377  79.536  99.724  1.00  8.56              
ATOM     70  N   ASN A   5      79.780  77.940 101.196  1.00  8.92              
ATOM     71  H   ASN A   5      80.247  77.683 102.054  1.00  8.92              
ATOM     72  CA  ASN A   5      78.819  77.023 100.588  1.00  8.92              
ATOM     73  HA  ASN A   5      78.945  77.066  99.504  1.00  8.92              
ATOM     74  CB  ASN A   5      79.193  75.590 101.027  1.00  8.92              
ATOM     75  HB1 ASN A   5      80.245  75.405 100.814  1.00  8.92              
ATOM     76  HB2 ASN A   5      78.608  74.888 100.432  1.00  8.92              
ATOM     77  CG  ASN A   5      78.930  75.261 102.490  1.00  8.92              
ATOM     78  OD1 ASN A   5      77.988  74.565 102.813  1.00  8.92              
ATOM     79  ND2 ASN A   5      79.755  75.694 103.421  1.00  8.92              
ATOM     80 1HD2 ASN A   5      80.563  76.266 103.221  1.00  8.92              
ATOM     81 2HD2 ASN A   5      79.503  75.454 104.362  1.00  8.92              
ATOM     82  C   ASN A   5      77.359  77.400 100.894  1.00  8.92              
ATOM     83  O   ASN A   5      76.993  77.535 102.058  1.00  8.92              
ATOM     84  N   VAL A   6      76.525  77.495  99.850  1.00  8.53              
ATOM     85  H   VAL A   6      76.904  77.561  98.917  1.00  8.53              
ATOM     86  CA  VAL A   6      75.097  77.169  99.949  1.00  8.53              
ATOM     87  HA  VAL A   6      75.000  76.546 100.840  1.00  8.53              
ATOM     88  CB  VAL A   6      74.142  78.364 100.178  1.00  8.53              
ATOM     89  HB  VAL A   6      73.871  78.783  99.222  1.00  8.53              
ATOM     90  CG1 VAL A   6      72.851  77.866 100.841  1.00  8.53              
ATOM     91 1HG1 VAL A   6      72.174  78.702 101.007  1.00  8.53              
ATOM     92 2HG1 VAL A   6      72.340  77.151 100.197  1.00  8.53              
ATOM     93 3HG1 VAL A   6      73.072  77.400 101.802  1.00  8.53              
ATOM     94  CG2 VAL A   6      74.699  79.498 101.056  1.00  8.53              
ATOM     95 1HG2 VAL A   6      73.962  80.297 101.130  1.00  8.53              
ATOM     96 2HG2 VAL A   6      74.922  79.123 102.055  1.00  8.53              
ATOM     97 3HG2 VAL A   6      75.608  79.902 100.613  1.00  8.53              
ATOM     98  C   VAL A   6      74.677  76.299  98.775  1.00  8.53              
ATOM     99  O   VAL A   6      75.040  76.561  97.631  1.00  8.53              
ATOM    100  N   TYR A   7      73.932  75.236  99.069  1.00  8.70              
ATOM    101  H   TYR A   7      73.640  75.098 100.026  1.00  8.70              
ATOM    102  CA  TYR A   7      73.356  74.343  98.072  1.00  8.70              
ATOM    103  HA  TYR A   7      73.780  74.548  97.089  1.00  8.70              
ATOM    104  CB  TYR A   7      73.651  72.870  98.430  1.00  8.70              
ATOM    105  HB1 TYR A   7      73.209  72.640  99.401  1.00  8.70              
ATOM    106  HB2 TYR A   7      74.730  72.738  98.517  1.00  8.70              
ATOM    107  CG  TYR A   7      73.107  71.889  97.399  1.00  8.70              
ATOM    108  CD1 TYR A   7      73.961  71.334  96.427  1.00  8.70              
ATOM    109  HD1 TYR A   7      75.026  71.506  96.488  1.00  8.70              
ATOM    110  CE1 TYR A   7      73.422  70.589  95.359  1.00  8.70              
ATOM    111  HE1 TYR A   7      74.064  70.174  94.601  1.00  8.70              
ATOM    112  CZ  TYR A   7      72.024  70.439  95.234  1.00  8.70              
ATOM    113  OH  TYR A   7      71.500  69.863  94.121  1.00  8.70              
ATOM    114  HH  TYR A   7      70.554  70.060  94.044  1.00  8.70              
ATOM    115  CE2 TYR A   7      71.177  70.924  96.250  1.00  8.70              
ATOM    116  HE2 TYR A   7      70.107  70.794  96.167  1.00  8.70              
ATOM    117  CD2 TYR A   7      71.725  71.612  97.348  1.00  8.70              
ATOM    118  HD2 TYR A   7      71.067  72.001  98.114  1.00  8.70              
ATOM    119  C   TYR A   7      71.838  74.570  98.000  1.00  8.70              
ATOM    120  O   TYR A   7      71.163  74.635  99.027  1.00  8.70              
ATOM    121  N   ASP A   8      71.293  74.600  96.788  1.00  8.83              
ATOM    122  H   ASP A   8      71.890  74.607  95.974  1.00  8.83              
ATOM    123  CA  ASP A   8      69.858  74.563  96.525  1.00  8.83              
ATOM    124  HA  ASP A   8      69.336  74.082  97.355  1.00  8.83              
ATOM    125  CB  ASP A   8      69.360  76.024  96.421  1.00  8.83              
ATOM    126  HB1 ASP A   8      69.963  76.545  95.676  1.00  8.83              
ATOM    127  HB2 ASP A   8      69.523  76.520  97.379  1.00  8.83              
ATOM    128  CG  ASP A   8      67.882  76.186  96.043  1.00  8.83              
ATOM    129  OD1 ASP A   8      67.052  75.358  96.469  1.00  8.83              
ATOM    130  OD2 ASP A   8      67.576  77.133  95.278  1.00  8.83              
ATOM    131  C   ASP A   8      69.559  73.755  95.235  1.00  8.83              
ATOM    132  O   ASP A   8      70.421  73.582  94.369  1.00  8.83              
ATOM    133  N   MET A   9      68.301  73.330  95.084  1.00  9.02              
ATOM    134  H   MET A   9      67.683  73.599  95.848  1.00  9.02              
ATOM    135  CA  MET A   9      67.610  73.061  93.815  1.00  9.02              
ATOM    136  HA  MET A   9      66.560  72.984  94.092  1.00  9.02              
ATOM    137  CB  MET A   9      67.753  74.305  92.902  1.00  9.02              
ATOM    138  HB1 MET A   9      68.745  74.313  92.453  1.00  9.02              
ATOM    139  HB2 MET A   9      67.669  75.199  93.515  1.00  9.02              
ATOM    140  CG  MET A   9      66.722  74.454  91.776  1.00  9.02              
ATOM    141  HG1 MET A   9      66.995  73.786  90.961  1.00  9.02              
ATOM    142  HG2 MET A   9      66.793  75.470  91.385  1.00  9.02              
ATOM    143  SD  MET A   9      64.991  74.135  92.226  1.00  9.02              
ATOM    144  CE  MET A   9      64.756  75.376  93.532  1.00  9.02              
ATOM    145  HE1 MET A   9      65.416  75.169  94.376  1.00  9.02              
ATOM    146  HE2 MET A   9      64.975  76.369  93.143  1.00  9.02              
ATOM    147  HE3 MET A   9      63.724  75.348  93.881  1.00  9.02              
ATOM    148  C   MET A   9      67.933  71.741  93.058  1.00  9.02              
ATOM    149  O   MET A   9      68.900  71.039  93.372  1.00  9.02              
ATOM    150  N   LYS A  10      67.101  71.426  92.035  1.00  8.24              
ATOM    151  H   LYS A  10      66.408  72.123  91.802  1.00  8.24              
ATOM    152  CA  LYS A  10      67.198  70.255  91.134  1.00  8.24              
ATOM    153  HA  LYS A  10      68.239  70.244  90.809  1.00  8.24              
ATOM    154  CB  LYS A  10      66.960  68.890  91.830  1.00  8.24              
ATOM    155  HB1 LYS A  10      65.888  68.703  91.916  1.00  8.24              
ATOM    156  HB2 LYS A  10      67.401  68.890  92.827  1.00  8.24              
ATOM    157  CG  LYS A  10      67.629  67.772  90.993  1.00  8.24              
ATOM    158  HG1 LYS A  10      68.705  67.953  90.955  1.00  8.24              
ATOM    159  HG2 LYS A  10      67.260  67.835  89.977  1.00  8.24              
ATOM    160  CD  LYS A  10      67.397  66.323  91.447  1.00  8.24              
ATOM    161  HD1 LYS A  10      66.366  66.194  91.781  1.00  8.24              
ATOM    162  HD2 LYS A  10      68.063  66.103  92.281  1.00  8.24              
ATOM    163  CE  LYS A  10      67.691  65.357  90.276  1.00  8.24              
ATOM    164  HE1 LYS A  10      67.825  64.347  90.668  1.00  8.24              
ATOM    165  HE2 LYS A  10      68.616  65.667  89.784  1.00  8.24              
ATOM    166  NZ  LYS A  10      66.575  65.356  89.299  1.00  8.24              
ATOM    167  HZ1 LYS A  10      66.741  64.921  88.389  1.00  8.24              
ATOM    168  HZ2 LYS A  10      65.730  64.962  89.716  1.00  8.24              
ATOM    169  HZ3 LYS A  10      66.247  66.306  89.128  1.00  8.24              
ATOM    170  C   LYS A  10      66.399  70.343  89.806  1.00  8.24              
ATOM    171  O   LYS A  10      66.919  69.879  88.815  1.00  8.24              
ATOM    172  N   ILE A  11      65.239  70.998  89.692  1.00  8.42              
ATOM    173  H   ILE A  11      64.812  71.300  90.552  1.00  8.42              
ATOM    174  CA  ILE A  11      64.566  71.406  88.412  1.00  8.42              
ATOM    175  HA  ILE A  11      63.697  71.956  88.773  1.00  8.42              
ATOM    176  CB  ILE A  11      65.401  72.492  87.673  1.00  8.42              
ATOM    177  HB  ILE A  11      66.453  72.236  87.759  1.00  8.42              
ATOM    178  CG2 ILE A  11      65.093  72.635  86.173  1.00  8.42              
ATOM    179 1HG2 ILE A  11      65.748  73.374  85.716  1.00  8.42              
ATOM    180 2HG2 ILE A  11      65.260  71.687  85.668  1.00  8.42              
ATOM    181 3HG2 ILE A  11      64.055  72.938  86.028  1.00  8.42              
ATOM    182  CG1 ILE A  11      65.160  73.848  88.381  1.00  8.42              
ATOM    183 1HG1 ILE A  11      65.194  73.691  89.455  1.00  8.42              
ATOM    184 2HG1 ILE A  11      64.158  74.204  88.138  1.00  8.42              
ATOM    185  CD1 ILE A  11      66.163  74.963  88.063  1.00  8.42              
ATOM    186  HD1 ILE A  11      65.884  75.862  88.614  1.00  8.42              
ATOM    187  HD2 ILE A  11      67.161  74.662  88.379  1.00  8.42              
ATOM    188  HD3 ILE A  11      66.163  75.195  86.999  1.00  8.42              
ATOM    189  C   ILE A  11      63.840  70.366  87.516  1.00  8.42              
ATOM    190  O   ILE A  11      62.771  70.709  87.016  1.00  8.42              
ATOM    191  N   GLU A  12      64.268  69.109  87.396  1.00  8.32              
ATOM    192  H   GLU A  12      65.126  68.879  87.883  1.00  8.32              
ATOM    193  CA  GLU A  12      63.477  67.956  86.880  1.00  8.32              
ATOM    194  HA  GLU A  12      64.177  67.125  86.779  1.00  8.32              
ATOM    195  CB  GLU A  12      62.429  67.545  87.953  1.00  8.32              
ATOM    196  HB1 GLU A  12      61.483  67.320  87.461  1.00  8.32              
ATOM    197  HB2 GLU A  12      62.230  68.374  88.633  1.00  8.32              
ATOM    198  CG  GLU A  12      62.759  66.294  88.776  1.00  8.32              
ATOM    199  HG1 GLU A  12      62.960  65.472  88.086  1.00  8.32              
ATOM    200  HG2 GLU A  12      61.865  66.029  89.346  1.00  8.32              
ATOM    201  CD  GLU A  12      63.933  66.431  89.752  1.00  8.32              
ATOM    202  OE1 GLU A  12      64.156  65.462  90.514  1.00  8.32              
ATOM    203  OE2 GLU A  12      64.748  67.376  89.644  1.00  8.32              
ATOM    204  C   GLU A  12      62.801  68.071  85.474  1.00  8.32              
ATOM    205  O   GLU A  12      63.320  67.519  84.513  1.00  8.32              
ATOM    206  N   CYS A  13      61.624  68.708  85.325  1.00  8.42              
ATOM    207  H   CYS A  13      61.304  69.183  86.158  1.00  8.42              
ATOM    208  CA  CYS A  13      60.940  69.087  84.058  1.00  8.42              
ATOM    209  HA  CYS A  13      60.148  69.768  84.368  1.00  8.42              
ATOM    210  CB  CYS A  13      61.907  69.955  83.218  1.00  8.42              
ATOM    211  HB1 CYS A  13      61.468  70.167  82.243  1.00  8.42              
ATOM    212  HB2 CYS A  13      62.842  69.420  83.044  1.00  8.42              
ATOM    213  SG  CYS A  13      62.236  71.547  84.024  1.00  8.42              
ATOM    214  HG  CYS A  13      62.634  71.045  85.207  1.00  8.42              
ATOM    215  C   CYS A  13      60.162  68.100  83.100  1.00  8.42              
ATOM    216  O   CYS A  13      59.652  68.594  82.083  1.00  8.42              
ATOM    217  N   PRO A  14      59.962  66.777  83.303  1.00  8.80              
ATOM    218  CD  PRO A  14      60.300  66.031  84.507  1.00  8.80              
ATOM    219  HD1 PRO A  14      59.794  66.435  85.385  1.00  8.80              
ATOM    220  HD2 PRO A  14      61.377  66.032  84.653  1.00  8.80              
ATOM    221  CG  PRO A  14      59.864  64.593  84.249  1.00  8.80              
ATOM    222  HG1 PRO A  14      58.806  64.472  84.489  1.00  8.80              
ATOM    223  HG2 PRO A  14      60.474  63.880  84.805  1.00  8.80              
ATOM    224  CB  PRO A  14      60.077  64.471  82.744  1.00  8.80              
ATOM    225  HB1 PRO A  14      59.544  63.615  82.333  1.00  8.80              
ATOM    226  HB2 PRO A  14      61.145  64.370  82.541  1.00  8.80              
ATOM    227  CA  PRO A  14      59.581  65.829  82.216  1.00  8.80              
ATOM    228  HA  PRO A  14      60.172  66.082  81.335  1.00  8.80              
ATOM    229  C   PRO A  14      58.105  65.772  81.734  1.00  8.80              
ATOM    230  O   PRO A  14      57.661  64.727  81.265  1.00  8.80              
ATOM    231  N   HIS A  15      57.335  66.864  81.811  1.00  8.86              
ATOM    232  H   HIS A  15      57.756  67.696  82.203  1.00  8.86              
ATOM    233  CA  HIS A  15      55.948  66.952  81.279  1.00  8.86              
ATOM    234  HA  HIS A  15      55.602  65.960  80.979  1.00  8.86              
ATOM    235  CB  HIS A  15      55.032  67.440  82.414  1.00  8.86              
ATOM    236  HB1 HIS A  15      55.139  68.520  82.531  1.00  8.86              
ATOM    237  HB2 HIS A  15      55.350  66.973  83.348  1.00  8.86              
ATOM    238  CG  HIS A  15      53.575  67.102  82.230  1.00  8.86              
ATOM    239  ND1 HIS A  15      52.924  66.035  82.849  1.00  8.86              
ATOM    240  CE1 HIS A  15      51.651  66.087  82.433  1.00  8.86              
ATOM    241  HE1 HIS A  15      50.882  65.386  82.731  1.00  8.86              
ATOM    242  NE2 HIS A  15      51.473  67.123  81.596  1.00  8.86              
ATOM    243  HE2 HIS A  15      50.607  67.364  81.136  1.00  8.86              
ATOM    244  CD2 HIS A  15      52.674  67.781  81.463  1.00  8.86              
ATOM    245  HD2 HIS A  15      52.882  68.646  80.848  1.00  8.86              
ATOM    246  C   HIS A  15      55.844  67.854  80.035  1.00  8.86              
ATOM    247  O   HIS A  15      54.827  67.877  79.348  1.00  8.86              
ATOM    248  N   THR A  16      56.908  68.609  79.750  1.00  9.11              
ATOM    249  H   THR A  16      57.706  68.504  80.357  1.00  9.11              
ATOM    250  CA  THR A  16      56.933  69.763  78.832  1.00  9.11              
ATOM    251  HA  THR A  16      56.236  70.509  79.211  1.00  9.11              
ATOM    252  CB  THR A  16      58.344  70.388  78.861  1.00  9.11              
ATOM    253  HB  THR A  16      59.053  69.714  78.380  1.00  9.11              
ATOM    254  CG2 THR A  16      58.414  71.756  78.184  1.00  9.11              
ATOM    255 1HG2 THR A  16      59.413  72.174  78.312  1.00  9.11              
ATOM    256 2HG2 THR A  16      58.208  71.665  77.119  1.00  9.11              
ATOM    257 3HG2 THR A  16      57.684  72.429  78.634  1.00  9.11              
ATOM    258  OG1 THR A  16      58.763  70.622  80.192  1.00  9.11              
ATOM    259  HG1 THR A  16      59.236  69.854  80.541  1.00  9.11              
ATOM    260  C   THR A  16      56.504  69.458  77.389  1.00  9.11              
ATOM    261  O   THR A  16      55.927  70.324  76.739  1.00  9.11              
ATOM    262  N   VAL A  17      56.787  68.253  76.874  1.00 10.46              
ATOM    263  H   VAL A  17      57.277  67.598  77.467  1.00 10.46              
ATOM    264  CA  VAL A  17      56.555  67.881  75.454  1.00 10.46              
ATOM    265  HA  VAL A  17      55.706  68.447  75.070  1.00 10.46              
ATOM    266  CB  VAL A  17      57.800  68.224  74.593  1.00 10.46              
ATOM    267  HB  VAL A  17      57.648  67.830  73.588  1.00 10.46              
ATOM    268  CG1 VAL A  17      58.024  69.730  74.427  1.00 10.46              
ATOM    269 1HG1 VAL A  17      58.808  69.906  73.690  1.00 10.46              
ATOM    270 2HG1 VAL A  17      57.103  70.200  74.079  1.00 10.46              
ATOM    271 3HG1 VAL A  17      58.319  70.179  75.371  1.00 10.46              
ATOM    272  CG2 VAL A  17      59.100  67.609  75.145  1.00 10.46              
ATOM    273 1HG2 VAL A  17      58.992  66.530  75.253  1.00 10.46              
ATOM    274 2HG2 VAL A  17      59.918  67.800  74.450  1.00 10.46              
ATOM    275 3HG2 VAL A  17      59.352  68.039  76.115  1.00 10.46              
ATOM    276  C   VAL A  17      56.229  66.398  75.216  1.00 10.46              
ATOM    277  O   VAL A  17      55.988  65.996  74.082  1.00 10.46              
ATOM    278  N   SER A  18      56.300  65.596  76.279  1.00 10.90              
ATOM    279  H   SER A  18      56.347  66.078  77.164  1.00 10.90              
ATOM    280  CA  SER A  18      56.770  64.198  76.369  1.00 10.90              
ATOM    281  HA  SER A  18      55.933  63.575  76.682  1.00 10.90              
ATOM    282  CB  SER A  18      57.307  63.619  75.042  1.00 10.90              
ATOM    283  HB1 SER A  18      58.200  64.167  74.736  1.00 10.90              
ATOM    284  HB2 SER A  18      56.544  63.714  74.271  1.00 10.90              
ATOM    285  OG  SER A  18      57.605  62.236  75.151  1.00 10.90              
ATOM    286  HG  SER A  18      57.882  61.923  74.284  1.00 10.90              
ATOM    287  C   SER A  18      57.825  64.163  77.492  1.00 10.90              
ATOM    288  O   SER A  18      58.106  65.202  78.105  1.00 10.90              
ATOM    289  N   PHE A  19      58.415  62.998  77.767  1.00  9.86              
ATOM    290  H   PHE A  19      58.202  62.216  77.161  1.00  9.86              
ATOM    291  CA  PHE A  19      59.533  62.894  78.704  1.00  9.86              
ATOM    292  HA  PHE A  19      59.181  63.264  79.668  1.00  9.86              
ATOM    293  CB  PHE A  19      59.958  61.432  78.887  1.00  9.86              
ATOM    294  HB1 PHE A  19      60.389  61.061  77.956  1.00  9.86              
ATOM    295  HB2 PHE A  19      59.077  60.831  79.113  1.00  9.86              
ATOM    296  CG  PHE A  19      60.961  61.266  80.015  1.00  9.86              
ATOM    297  CD1 PHE A  19      60.506  61.139  81.341  1.00  9.86              
ATOM    298  HD1 PHE A  19      59.446  61.116  81.550  1.00  9.86              
ATOM    299  CE1 PHE A  19      61.428  61.056  82.400  1.00  9.86              
ATOM    300  HE1 PHE A  19      61.080  60.956  83.418  1.00  9.86              
ATOM    301  CZ  PHE A  19      62.807  61.104  82.134  1.00  9.86              
ATOM    302  HZ  PHE A  19      63.515  61.034  82.948  1.00  9.86              
ATOM    303  CE2 PHE A  19      63.266  61.238  80.812  1.00  9.86              
ATOM    304  HE2 PHE A  19      64.329  61.274  80.612  1.00  9.86              
ATOM    305  CD2 PHE A  19      62.344  61.312  79.752  1.00  9.86              
ATOM    306  HD2 PHE A  19      62.701  61.416  78.737  1.00  9.86              
ATOM    307  C   PHE A  19      60.718  63.770  78.268  1.00  9.86              
ATOM    308  O   PHE A  19      61.064  63.827  77.088  1.00  9.86              
ATOM    309  N   GLY A  20      61.354  64.428  79.236  1.00  9.21              
ATOM    310  H   GLY A  20      61.021  64.310  80.180  1.00  9.21              
ATOM    311  CA  GLY A  20      62.410  65.411  79.006  1.00  9.21              
ATOM    312  HA1 GLY A  20      62.002  66.265  78.465  1.00  9.21              
ATOM    313  HA2 GLY A  20      63.205  64.963  78.409  1.00  9.21              
ATOM    314  C   GLY A  20      63.001  65.899  80.314  1.00  9.21              
ATOM    315  O   GLY A  20      62.801  67.054  80.681  1.00  9.21              
ATOM    316  N   GLU A  21      63.641  64.998  81.064  1.00  8.92              
ATOM    317  H   GLU A  21      63.749  64.052  80.732  1.00  8.92              
ATOM    318  CA  GLU A  21      64.400  65.405  82.253  1.00  8.92              
ATOM    319  HA  GLU A  21      63.695  65.914  82.901  1.00  8.92              
ATOM    320  CB  GLU A  21      64.938  64.180  83.030  1.00  8.92              
ATOM    321  HB1 GLU A  21      65.979  63.984  82.770  1.00  8.92              
ATOM    322  HB2 GLU A  21      64.370  63.311  82.701  1.00  8.92              
ATOM    323  CG  GLU A  21      64.766  64.241  84.569  1.00  8.92              
ATOM    324  HG1 GLU A  21      64.742  63.210  84.928  1.00  8.92              
ATOM    325  HG2 GLU A  21      63.792  64.677  84.803  1.00  8.92              
ATOM    326  CD  GLU A  21      65.867  64.978  85.360  1.00  8.92              
ATOM    327  OE1 GLU A  21      65.879  64.878  86.613  1.00  8.92              
ATOM    328  OE2 GLU A  21      66.732  65.642  84.748  1.00  8.92              
ATOM    329  C   GLU A  21      65.508  66.402  81.876  1.00  8.92              
ATOM    330  O   GLU A  21      66.342  66.132  81.009  1.00  8.92              
ATOM    331  N   ASN A  22      65.507  67.553  82.546  1.00  8.32              
ATOM    332  H   ASN A  22      64.747  67.695  83.205  1.00  8.32              
ATOM    333  CA  ASN A  22      66.732  68.261  82.845  1.00  8.32              
ATOM    334  HA  ASN A  22      67.529  67.512  82.808  1.00  8.32              
ATOM    335  CB  ASN A  22      67.083  69.311  81.758  1.00  8.32              
ATOM    336  HB1 ASN A  22      67.246  68.774  80.823  1.00  8.32              
ATOM    337  HB2 ASN A  22      68.028  69.774  82.037  1.00  8.32              
ATOM    338  CG  ASN A  22      66.103  70.442  81.458  1.00  8.32              
ATOM    339  OD1 ASN A  22      66.027  70.934  80.332  1.00  8.32              
ATOM    340  ND2 ASN A  22      65.396  70.962  82.436  1.00  8.32              
ATOM    341 1HD2 ASN A  22      65.403  70.527  83.357  1.00  8.32              
ATOM    342 2HD2 ASN A  22      64.785  71.729  82.233  1.00  8.32              
ATOM    343  C   ASN A  22      66.733  68.781  84.280  1.00  8.32              
ATOM    344  O   ASN A  22      65.783  69.421  84.741  1.00  8.32              
ATOM    345  N   SER A  23      67.843  68.530  84.965  1.00  8.22              
ATOM    346  H   SER A  23      68.519  67.906  84.548  1.00  8.22              
ATOM    347  CA  SER A  23      67.932  68.675  86.411  1.00  8.22              
ATOM    348  HA  SER A  23      66.989  69.102  86.728  1.00  8.22              
ATOM    349  CB  SER A  23      68.029  67.324  87.119  1.00  8.22              
ATOM    350  HB1 SER A  23      67.012  66.995  87.322  1.00  8.22              
ATOM    351  HB2 SER A  23      68.550  67.440  88.069  1.00  8.22              
ATOM    352  OG  SER A  23      68.671  66.336  86.339  1.00  8.22              
ATOM    353  HG  SER A  23      67.972  65.979  85.729  1.00  8.22              
ATOM    354  C   SER A  23      69.035  69.655  86.842  1.00  8.22              
ATOM    355  O   SER A  23      70.147  69.315  87.261  1.00  8.22              
ATOM    356  N   VAL A  24      68.702  70.937  86.711  1.00  8.43              
ATOM    357  H   VAL A  24      67.745  71.127  86.454  1.00  8.43              
ATOM    358  CA  VAL A  24      69.531  72.042  87.179  1.00  8.43              
ATOM    359  HA  VAL A  24      70.558  71.821  86.884  1.00  8.43              
ATOM    360  CB  VAL A  24      69.152  73.350  86.449  1.00  8.43              
ATOM    361  HB  VAL A  24      68.093  73.547  86.589  1.00  8.43              
ATOM    362  CG1 VAL A  24      69.951  74.561  86.939  1.00  8.43              
ATOM    363 1HG1 VAL A  24      69.730  75.433  86.322  1.00  8.43              
ATOM    364 2HG1 VAL A  24      69.676  74.798  87.965  1.00  8.43              
ATOM    365 3HG1 VAL A  24      71.021  74.351  86.892  1.00  8.43              
ATOM    366  CG2 VAL A  24      69.419  73.227  84.940  1.00  8.43              
ATOM    367 1HG2 VAL A  24      69.135  74.151  84.436  1.00  8.43              
ATOM    368 2HG2 VAL A  24      70.476  73.033  84.761  1.00  8.43              
ATOM    369 3HG2 VAL A  24      68.831  72.415  84.513  1.00  8.43              
ATOM    370  C   VAL A  24      69.525  72.182  88.718  1.00  8.43              
ATOM    371  O   VAL A  24      68.520  72.465  89.390  1.00  8.43              
ATOM    372  N   LYS A  25      70.724  72.023  89.287  1.00  8.12              
ATOM    373  H   LYS A  25      71.492  71.774  88.682  1.00  8.12              
ATOM    374  CA  LYS A  25      71.034  72.509  90.633  1.00  8.12              
ATOM    375  HA  LYS A  25      70.143  72.396  91.253  1.00  8.12              
ATOM    376  CB  LYS A  25      72.140  71.650  91.276  1.00  8.12              
ATOM    377  HB1 LYS A  25      71.905  70.594  91.128  1.00  8.12              
ATOM    378  HB2 LYS A  25      72.126  71.842  92.351  1.00  8.12              
ATOM    379  CG  LYS A  25      73.560  71.941  90.757  1.00  8.12              
ATOM    380  HG1 LYS A  25      73.808  72.984  90.956  1.00  8.12              
ATOM    381  HG2 LYS A  25      73.603  71.768  89.680  1.00  8.12              
ATOM    382  CD  LYS A  25      74.598  71.056  91.464  1.00  8.12              
ATOM    383  HD1 LYS A  25      74.537  70.035  91.084  1.00  8.12              
ATOM    384  HD2 LYS A  25      74.371  71.038  92.530  1.00  8.12              
ATOM    385  CE  LYS A  25      76.022  71.604  91.303  1.00  8.12              
ATOM    386  HE1 LYS A  25      76.710  70.993  91.895  1.00  8.12              
ATOM    387  HE2 LYS A  25      76.042  72.619  91.700  1.00  8.12              
ATOM    388  NZ  LYS A  25      76.458  71.623  89.893  1.00  8.12              
ATOM    389  HZ1 LYS A  25      77.269  72.219  89.740  1.00  8.12              
ATOM    390  HZ2 LYS A  25      76.708  70.693  89.568  1.00  8.12              
ATOM    391  HZ3 LYS A  25      75.753  72.013  89.279  1.00  8.12              
ATOM    392  C   LYS A  25      71.394  73.990  90.629  1.00  8.12              
ATOM    393  O   LYS A  25      71.722  74.541  89.585  1.00  8.12              
ATOM    394  N   LYS A  26      71.464  74.606  91.809  1.00  8.04              
ATOM    395  H   LYS A  26      71.164  74.088  92.634  1.00  8.04              
ATOM    396  CA  LYS A  26      71.927  75.985  92.011  1.00  8.04              
ATOM    397  HA  LYS A  26      72.542  76.292  91.161  1.00  8.04              
ATOM    398  CB  LYS A  26      70.695  76.907  92.069  1.00  8.04              
ATOM    399  HB1 LYS A  26      70.086  76.614  92.924  1.00  8.04              
ATOM    400  HB2 LYS A  26      70.096  76.756  91.169  1.00  8.04              
ATOM    401  CG  LYS A  26      71.059  78.404  92.160  1.00  8.04              
ATOM    402  HG1 LYS A  26      71.480  78.717  91.203  1.00  8.04              
ATOM    403  HG2 LYS A  26      71.814  78.567  92.930  1.00  8.04              
ATOM    404  CD  LYS A  26      69.835  79.278  92.478  1.00  8.04              
ATOM    405  HD1 LYS A  26      69.022  78.993  91.807  1.00  8.04              
ATOM    406  HD2 LYS A  26      70.083  80.325  92.302  1.00  8.04              
ATOM    407  CE  LYS A  26      69.409  79.094  93.942  1.00  8.04              
ATOM    408  HE1 LYS A  26      70.092  79.631  94.605  1.00  8.04              
ATOM    409  HE2 LYS A  26      69.499  78.033  94.193  1.00  8.04              
ATOM    410  NZ  LYS A  26      68.001  79.488  94.188  1.00  8.04              
ATOM    411  HZ1 LYS A  26      67.630  78.818  94.874  1.00  8.04              
ATOM    412  HZ2 LYS A  26      67.889  80.428  94.533  1.00  8.04              
ATOM    413  HZ3 LYS A  26      67.436  79.325  93.371  1.00  8.04              
ATOM    414  C   LYS A  26      72.774  76.094  93.283  1.00  8.04              
ATOM    415  O   LYS A  26      72.234  76.133  94.385  1.00  8.04              
ATOM    416  N   ILE A  27      74.097  76.149  93.144  1.00  8.07              
ATOM    417  H   ILE A  27      74.471  76.171  92.207  1.00  8.07              
ATOM    418  CA  ILE A  27      74.988  76.525  94.260  1.00  8.07              
ATOM    419  HA  ILE A  27      74.582  76.153  95.201  1.00  8.07              
ATOM    420  CB  ILE A  27      76.417  75.956  94.068  1.00  8.07              
ATOM    421  HB  ILE A  27      76.904  76.546  93.293  1.00  8.07              
ATOM    422  CG2 ILE A  27      77.290  76.114  95.326  1.00  8.07              
ATOM    423 1HG2 ILE A  27      78.296  75.740  95.130  1.00  8.07              
ATOM    424 2HG2 ILE A  27      77.374  77.164  95.603  1.00  8.07              
ATOM    425 3HG2 ILE A  27      76.860  75.564  96.161  1.00  8.07              
ATOM    426  CG1 ILE A  27      76.446  74.481  93.605  1.00  8.07              
ATOM    427 1HG1 ILE A  27      77.485  74.161  93.510  1.00  8.07              
ATOM    428 2HG1 ILE A  27      76.003  74.419  92.613  1.00  8.07              
ATOM    429  CD1 ILE A  27      75.713  73.493  94.522  1.00  8.07              
ATOM    430  HD1 ILE A  27      74.655  73.745  94.588  1.00  8.07              
ATOM    431  HD2 ILE A  27      75.807  72.487  94.116  1.00  8.07              
ATOM    432  HD3 ILE A  27      76.151  73.504  95.520  1.00  8.07              
ATOM    433  C   ILE A  27      75.051  78.047  94.297  1.00  8.07              
ATOM    434  O   ILE A  27      75.050  78.711  93.261  1.00  8.07              
ATOM    435  N   VAL A  28      75.065  78.607  95.498  1.00  8.23              
ATOM    436  H   VAL A  28      75.106  77.994  96.310  1.00  8.23              
ATOM    437  CA  VAL A  28      74.692  79.996  95.736  1.00  8.23              
ATOM    438  HA  VAL A  28      75.045  80.588  94.892  1.00  8.23              
ATOM    439  CB  VAL A  28      73.138  80.049  95.751  1.00  8.23              
ATOM    440  HB  VAL A  28      72.789  79.578  94.832  1.00  8.23              
ATOM    441  CG1 VAL A  28      72.478  79.297  96.910  1.00  8.23              
ATOM    442 1HG1 VAL A  28      71.408  79.202  96.729  1.00  8.23              
ATOM    443 2HG1 VAL A  28      72.895  78.294  97.005  1.00  8.23              
ATOM    444 3HG1 VAL A  28      72.622  79.848  97.839  1.00  8.23              
ATOM    445  CG2 VAL A  28      72.557  81.459  95.742  1.00  8.23              
ATOM    446 1HG2 VAL A  28      71.468  81.415  95.717  1.00  8.23              
ATOM    447 2HG2 VAL A  28      72.868  81.963  96.653  1.00  8.23              
ATOM    448 3HG2 VAL A  28      72.906  81.995  94.861  1.00  8.23              
ATOM    449  C   VAL A  28      75.335  80.533  97.012  1.00  8.23              
ATOM    450  O   VAL A  28      75.642  79.755  97.909  1.00  8.23              
ATOM    451  N   PRO A  29      75.607  81.839  97.111  1.00  8.46              
ATOM    452  CD  PRO A  29      75.717  82.799  96.019  1.00  8.46              
ATOM    453  HD1 PRO A  29      74.764  82.966  95.525  1.00  8.46              
ATOM    454  HD2 PRO A  29      76.455  82.444  95.299  1.00  8.46              
ATOM    455  CG  PRO A  29      76.206  84.102  96.646  1.00  8.46              
ATOM    456  HG1 PRO A  29      75.351  84.724  96.919  1.00  8.46              
ATOM    457  HG2 PRO A  29      76.879  84.643  95.980  1.00  8.46              
ATOM    458  CB  PRO A  29      76.921  83.621  97.907  1.00  8.46              
ATOM    459  HB1 PRO A  29      76.967  84.407  98.662  1.00  8.46              
ATOM    460  HB2 PRO A  29      77.929  83.315  97.653  1.00  8.46              
ATOM    461  CA  PRO A  29      76.090  82.405  98.354  1.00  8.46              
ATOM    462  HA  PRO A  29      76.718  81.707  98.910  1.00  8.46              
ATOM    463  C   PRO A  29      74.953  82.942  99.260  1.00  8.46              
ATOM    464  O   PRO A  29      73.803  83.212  98.855  1.00  8.46              
ATOM    465  N   ILE A  30      75.350  83.238 100.501  1.00  8.53              
ATOM    466  H   ILE A  30      76.275  82.972 100.799  1.00  8.53              
ATOM    467  CA  ILE A  30      74.391  83.679 101.505  1.00  8.53              
ATOM    468  HA  ILE A  30      73.624  82.902 101.522  1.00  8.53              
ATOM    469  CB  ILE A  30      74.927  83.739 102.958  1.00  8.53              
ATOM    470  HB  ILE A  30      74.055  83.887 103.598  1.00  8.53              
ATOM    471  CG2 ILE A  30      75.518  82.379 103.373  1.00  8.53              
ATOM    472 1HG2 ILE A  30      75.782  82.381 104.430  1.00  8.53              
ATOM    473 2HG2 ILE A  30      74.766  81.603 103.227  1.00  8.53              
ATOM    474 3HG2 ILE A  30      76.392  82.127 102.780  1.00  8.53              
ATOM    475  CG1 ILE A  30      75.847  84.953 103.218  1.00  8.53              
ATOM    476 1HG1 ILE A  30      75.275  85.867 103.061  1.00  8.53              
ATOM    477 2HG1 ILE A  30      76.662  84.952 102.500  1.00  8.53              
ATOM    478  CD1 ILE A  30      76.407  85.046 104.644  1.00  8.53              
ATOM    479  HD1 ILE A  30      76.962  85.979 104.749  1.00  8.53              
ATOM    480  HD2 ILE A  30      75.589  85.038 105.365  1.00  8.53              
ATOM    481  HD3 ILE A  30      77.083  84.219 104.853  1.00  8.53              
ATOM    482  C   ILE A  30      73.608  84.973 101.191  1.00  8.53              
ATOM    483  O   ILE A  30      72.399  85.043 101.430  1.00  8.53              
ATOM    484  N   HIS A  31      74.293  85.946 100.580  1.00  8.48              
ATOM    485  H   HIS A  31      75.284  85.804 100.482  1.00  8.48              
ATOM    486  CA  HIS A  31      73.737  87.208 100.068  1.00  8.48              
ATOM    487  HA  HIS A  31      73.530  87.890 100.896  1.00  8.48              
ATOM    488  CB  HIS A  31      74.816  87.831  99.163  1.00  8.48              
ATOM    489  HB1 HIS A  31      75.338  87.035  98.629  1.00  8.48              
ATOM    490  HB2 HIS A  31      75.553  88.328  99.790  1.00  8.48              
ATOM    491  CG  HIS A  31      74.320  88.796  98.118  1.00  8.48              
ATOM    492  ND1 HIS A  31      74.021  90.146  98.308  1.00  8.48              
ATOM    493  CE1 HIS A  31      73.649  90.605  97.101  1.00  8.48              
ATOM    494  HE1 HIS A  31      73.341  91.619  96.892  1.00  8.48              
ATOM    495  NE2 HIS A  31      73.685  89.625  96.185  1.00  8.48              
ATOM    496  HE2 HIS A  31      73.448  89.729  95.199  1.00  8.48              
ATOM    497  CD2 HIS A  31      74.115  88.477  96.809  1.00  8.48              
ATOM    498  HD2 HIS A  31      74.261  87.509  96.358  1.00  8.48              
ATOM    499  C   HIS A  31      72.396  86.996  99.336  1.00  8.48              
ATOM    500  O   HIS A  31      71.381  87.659  99.582  1.00  8.48              
ATOM    501  N   ALA A  32      72.388  85.992  98.458  1.00  8.59              
ATOM    502  H   ALA A  32      73.192  85.386  98.409  1.00  8.59              
ATOM    503  CA  ALA A  32      71.237  85.658  97.649  1.00  8.59              
ATOM    504  HA  ALA A  32      70.802  86.590  97.282  1.00  8.59              
ATOM    505  CB  ALA A  32      71.712  84.872  96.431  1.00  8.59              
ATOM    506  HB1 ALA A  32      70.857  84.607  95.807  1.00  8.59              
ATOM    507  HB2 ALA A  32      72.410  85.475  95.852  1.00  8.59              
ATOM    508  HB3 ALA A  32      72.213  83.973  96.771  1.00  8.59              
ATOM    509  C   ALA A  32      70.123  84.940  98.416  1.00  8.59              
ATOM    510  O   ALA A  32      68.942  85.220  98.172  1.00  8.59              
ATOM    511  N   CYS A  33      70.477  84.084  99.383  1.00  8.90              
ATOM    512  H   CYS A  33      71.456  83.902  99.576  1.00  8.90              
ATOM    513  CA  CYS A  33      69.445  83.561 100.300  1.00  8.90              
ATOM    514  HA  CYS A  33      68.713  82.998  99.717  1.00  8.90              
ATOM    515  CB  CYS A  33      70.107  82.606 101.305  1.00  8.90              
ATOM    516  HB1 CYS A  33      69.346  82.185 101.964  1.00  8.90              
ATOM    517  HB2 CYS A  33      70.834  83.146 101.913  1.00  8.90              
ATOM    518  SG  CYS A  33      70.954  81.261 100.424  1.00  8.90              
ATOM    519  HG  CYS A  33      69.860  80.686  99.908  1.00  8.90              
ATOM    520  C   CYS A  33      68.676  84.680 100.997  1.00  8.90              
ATOM    521  O   CYS A  33      67.459  84.776 100.842  1.00  8.90              
ATOM    522  N   ASN A  34      69.384  85.590 101.666  1.00  8.60              
ATOM    523  H   ASN A  34      70.398  85.507 101.703  1.00  8.60              
ATOM    524  CA  ASN A  34      68.732  86.726 102.327  1.00  8.60              
ATOM    525  HA  ASN A  34      67.764  86.388 102.702  1.00  8.60              
ATOM    526  CB  ASN A  34      69.588  87.078 103.552  1.00  8.60              
ATOM    527  HB1 ASN A  34      69.763  86.174 104.136  1.00  8.60              
ATOM    528  HB2 ASN A  34      69.028  87.757 104.184  1.00  8.60              
ATOM    529  CG  ASN A  34      70.940  87.699 103.240  1.00  8.60              
ATOM    530  OD1 ASN A  34      71.983  87.158 103.559  1.00  8.60              
ATOM    531  ND2 ASN A  34      70.961  88.883 102.679  1.00  8.60              
ATOM    532 1HD2 ASN A  34      70.107  89.276 102.306  1.00  8.60              
ATOM    533 2HD2 ASN A  34      71.857  89.358 102.631  1.00  8.60              
ATOM    534  C   ASN A  34      68.412  87.894 101.367  1.00  8.60              
ATOM    535  O   ASN A  34      68.256  89.034 101.813  1.00  8.60              
ATOM    536  N   MET A  35      68.308  87.608 100.065  1.00  9.01              
ATOM    537  H   MET A  35      68.606  86.693  99.760  1.00  9.01              
ATOM    538  CA  MET A  35      67.559  88.428  99.106  1.00  9.01              
ATOM    539  HA  MET A  35      67.259  89.357  99.593  1.00  9.01              
ATOM    540  CB  MET A  35      68.500  88.793  97.944  1.00  9.01              
ATOM    541  HB1 MET A  35      68.759  87.889  97.393  1.00  9.01              
ATOM    542  HB2 MET A  35      69.415  89.215  98.362  1.00  9.01              
ATOM    543  CG  MET A  35      67.899  89.812  96.963  1.00  9.01              
ATOM    544  HG1 MET A  35      67.637  90.719  97.509  1.00  9.01              
ATOM    545  HG2 MET A  35      66.983  89.396  96.544  1.00  9.01              
ATOM    546  SD  MET A  35      68.960  90.258  95.559  1.00  9.01              
ATOM    547  CE  MET A  35      70.285  91.163  96.401  1.00  9.01              
ATOM    548  HE1 MET A  35      70.993  91.540  95.662  1.00  9.01              
ATOM    549  HE2 MET A  35      69.862  92.001  96.954  1.00  9.01              
ATOM    550  HE3 MET A  35      70.806  90.496  97.088  1.00  9.01              
ATOM    551  C   MET A  35      66.279  87.768  98.602  1.00  9.01              
ATOM    552  O   MET A  35      65.371  88.501  98.206  1.00  9.01              
ATOM    553  N   MET A  36      66.143  86.433  98.639  1.00  8.68              
ATOM    554  H   MET A  36      66.893  85.838  98.975  1.00  8.68              
ATOM    555  CA  MET A  36      64.857  85.821  98.269  1.00  8.68              
ATOM    556  HA  MET A  36      64.055  86.440  98.678  1.00  8.68              
ATOM    557  CB  MET A  36      64.676  85.805  96.731  1.00  8.68              
ATOM    558  HB1 MET A  36      64.546  86.827  96.375  1.00  8.68              
ATOM    559  HB2 MET A  36      63.752  85.271  96.508  1.00  8.68              
ATOM    560  CG  MET A  36      65.833  85.167  95.941  1.00  8.68              
ATOM    561  HG1 MET A  36      66.039  84.172  96.329  1.00  8.68              
ATOM    562  HG2 MET A  36      66.727  85.771  96.096  1.00  8.68              
ATOM    563  SD  MET A  36      65.575  85.007  94.147  1.00  8.68              
ATOM    564  CE  MET A  36      64.208  83.815  94.094  1.00  8.68              
ATOM    565  HE1 MET A  36      64.013  83.534  93.059  1.00  8.68              
ATOM    566  HE2 MET A  36      64.472  82.927  94.669  1.00  8.68              
ATOM    567  HE3 MET A  36      63.307  84.265  94.512  1.00  8.68              
ATOM    568  C   MET A  36      64.641  84.402  98.824  1.00  8.68              
ATOM    569  O   MET A  36      65.401  83.481  98.529  1.00  8.68              
ATOM    570  N   LYS A  37      63.546  84.194  99.572  1.00  9.07              
ATOM    571  H   LYS A  37      62.990  84.998  99.861  1.00  9.07              
ATOM    572  CA  LYS A  37      63.186  82.879 100.131  1.00  9.07              
ATOM    573  HA  LYS A  37      64.078  82.473 100.615  1.00  9.07              
ATOM    574  CB  LYS A  37      62.123  83.096 101.208  1.00  9.07              
ATOM    575  HB1 LYS A  37      61.233  83.519 100.743  1.00  9.07              
ATOM    576  HB2 LYS A  37      62.557  83.815 101.900  1.00  9.07              
ATOM    577  CG  LYS A  37      61.702  81.881 102.039  1.00  9.07              
ATOM    578  HG1 LYS A  37      62.563  81.519 102.602  1.00  9.07              
ATOM    579  HG2 LYS A  37      61.356  81.085 101.379  1.00  9.07              
ATOM    580  CD  LYS A  37      60.563  82.234 103.019  1.00  9.07              
ATOM    581  HD1 LYS A  37      60.395  81.360 103.651  1.00  9.07              
ATOM    582  HD2 LYS A  37      59.643  82.412 102.459  1.00  9.07              
ATOM    583  CE  LYS A  37      60.855  83.440 103.935  1.00  9.07              
ATOM    584  HE1 LYS A  37      61.913  83.415 104.212  1.00  9.07              
ATOM    585  HE2 LYS A  37      60.267  83.336 104.851  1.00  9.07              
ATOM    586  NZ  LYS A  37      60.534  84.743 103.297  1.00  9.07              
ATOM    587  HZ1 LYS A  37      60.948  85.543 103.784  1.00  9.07              
ATOM    588  HZ2 LYS A  37      61.000  84.873 102.394  1.00  9.07              
ATOM    589  HZ3 LYS A  37      59.551  84.914 103.174  1.00  9.07              
ATOM    590  C   LYS A  37      62.774  81.833  99.097  1.00  9.07              
ATOM    591  O   LYS A  37      63.203  80.688  99.204  1.00  9.07              
ATOM    592  N   SER A  38      61.972  82.258  98.118  1.00  9.08              
ATOM    593  H   SER A  38      61.695  83.222  98.204  1.00  9.08              
ATOM    594  CA  SER A  38      61.417  81.542  96.949  1.00  9.08              
ATOM    595  HA  SER A  38      62.122  81.676  96.127  1.00  9.08              
ATOM    596  CB  SER A  38      61.241  80.029  97.132  1.00  9.08              
ATOM    597  HB1 SER A  38      60.576  79.644  96.356  1.00  9.08              
ATOM    598  HB2 SER A  38      60.807  79.809  98.109  1.00  9.08              
ATOM    599  OG  SER A  38      62.494  79.396  96.988  1.00  9.08              
ATOM    600  HG  SER A  38      63.012  79.625  97.783  1.00  9.08              
ATOM    601  C   SER A  38      60.102  82.148  96.517  1.00  9.08              
ATOM    602  O   SER A  38      59.212  82.354  97.336  1.00  9.08              
ATOM    603  N   CYS A  39      59.990  82.443  95.226  1.00  9.17              
ATOM    604  H   CYS A  39      60.717  82.152  94.588  1.00  9.17              
ATOM    605  CA  CYS A  39      58.886  83.197  94.656  1.00  9.17              
ATOM    606  HA  CYS A  39      58.162  83.434  95.439  1.00  9.17              
ATOM    607  CB  CYS A  39      59.422  84.531  94.106  1.00  9.17              
ATOM    608  HB1 CYS A  39      59.855  85.108  94.924  1.00  9.17              
ATOM    609  HB2 CYS A  39      58.598  85.098  93.670  1.00  9.17              
ATOM    610  SG  CYS A  39      60.702  84.253  92.846  1.00  9.17              
ATOM    611  HG  CYS A  39      61.059  85.531  92.663  1.00  9.17              
ATOM    612  C   CYS A  39      58.127  82.381  93.603  1.00  9.17              
ATOM    613  O   CYS A  39      58.660  81.434  93.024  1.00  9.17              
ATOM    614  N   LEU A  40      56.872  82.759  93.357  1.00  9.56              
ATOM    615  H   LEU A  40      56.489  83.544  93.876  1.00  9.56              
ATOM    616  CA  LEU A  40      55.962  82.029  92.482  1.00  9.56              
ATOM    617  HA  LEU A  40      56.539  81.436  91.771  1.00  9.56              
ATOM    618  CB  LEU A  40      55.110  81.079  93.354  1.00  9.56              
ATOM    619  HB1 LEU A  40      54.550  81.669  94.082  1.00  9.56              
ATOM    620  HB2 LEU A  40      55.800  80.451  93.920  1.00  9.56              
ATOM    621  CG  LEU A  40      54.126  80.129  92.640  1.00  9.56              
ATOM    622  HG  LEU A  40      53.795  79.403  93.383  1.00  9.56              
ATOM    623  CD1 LEU A  40      52.866  80.806  92.096  1.00  9.56              
ATOM    624 1HD1 LEU A  40      52.139  80.046  91.813  1.00  9.56              
ATOM    625 2HD1 LEU A  40      52.428  81.444  92.864  1.00  9.56              
ATOM    626 3HD1 LEU A  40      53.089  81.408  91.218  1.00  9.56              
ATOM    627  CD2 LEU A  40      54.783  79.355  91.499  1.00  9.56              
ATOM    628 1HD2 LEU A  40      54.087  78.606  91.119  1.00  9.56              
ATOM    629 2HD2 LEU A  40      55.058  80.021  90.683  1.00  9.56              
ATOM    630 3HD2 LEU A  40      55.674  78.847  91.868  1.00  9.56              
ATOM    631  C   LEU A  40      55.119  83.036  91.705  1.00  9.56              
ATOM    632  O   LEU A  40      54.304  83.732  92.294  1.00  9.56              
ATOM    633  N   ILE A  41      55.316  83.155  90.393  1.00  9.22              
ATOM    634  H   ILE A  41      55.997  82.556  89.951  1.00  9.22              
ATOM    635  CA  ILE A  41      54.772  84.272  89.606  1.00  9.22              
ATOM    636  HA  ILE A  41      54.148  84.903  90.237  1.00  9.22              
ATOM    637  CB  ILE A  41      55.923  85.164  89.069  1.00  9.22              
ATOM    638  HB  ILE A  41      56.486  84.582  88.336  1.00  9.22              
ATOM    639  CG2 ILE A  41      55.367  86.404  88.342  1.00  9.22              
ATOM    640 1HG2 ILE A  41      56.191  87.044  88.023  1.00  9.22              
ATOM    641 2HG2 ILE A  41      54.815  86.103  87.451  1.00  9.22              
ATOM    642 3HG2 ILE A  41      54.705  86.971  88.995  1.00  9.22              
ATOM    643  CG1 ILE A  41      56.947  85.598  90.148  1.00  9.22              
ATOM    644 1HG1 ILE A  41      57.739  86.168  89.661  1.00  9.22              
ATOM    645 2HG1 ILE A  41      57.421  84.712  90.573  1.00  9.22              
ATOM    646  CD1 ILE A  41      56.391  86.447  91.298  1.00  9.22              
ATOM    647  HD1 ILE A  41      55.596  85.922  91.821  1.00  9.22              
ATOM    648  HD2 ILE A  41      57.196  86.650  92.004  1.00  9.22              
ATOM    649  HD3 ILE A  41      56.011  87.393  90.915  1.00  9.22              
ATOM    650  C   ILE A  41      53.875  83.738  88.479  1.00  9.22              
ATOM    651  O   ILE A  41      54.344  83.476  87.375  1.00  9.22              
ATOM    652  N   ALA A  42      52.576  83.587  88.746  1.00  9.28              
ATOM    653  H   ALA A  42      52.237  83.713  89.694  1.00  9.28              
ATOM    654  CA  ALA A  42      51.600  83.175  87.738  1.00  9.28              
ATOM    655  HA  ALA A  42      52.078  83.111  86.759  1.00  9.28              
ATOM    656  CB  ALA A  42      51.088  81.773  88.092  1.00  9.28              
ATOM    657  HB1 ALA A  42      50.382  81.438  87.332  1.00  9.28              
ATOM    658  HB2 ALA A  42      51.925  81.075  88.135  1.00  9.28              
ATOM    659  HB3 ALA A  42      50.586  81.789  89.061  1.00  9.28              
ATOM    660  C   ALA A  42      50.461  84.198  87.635  1.00  9.28              
ATOM    661  O   ALA A  42      49.762  84.462  88.610  1.00  9.28              
ATOM    662  N   LEU A  43      50.264  84.780  86.451  1.00  9.16              
ATOM    663  H   LEU A  43      50.898  84.552  85.701  1.00  9.16              
ATOM    664  CA  LEU A  43      49.091  85.607  86.144  1.00  9.16              
ATOM    665  HA  LEU A  43      48.830  86.162  87.047  1.00  9.16              
ATOM    666  CB  LEU A  43      49.487  86.644  85.062  1.00  9.16              
ATOM    667  HB1 LEU A  43      49.287  86.266  84.059  1.00  9.16              
ATOM    668  HB2 LEU A  43      50.564  86.806  85.124  1.00  9.16              
ATOM    669  CG  LEU A  43      48.835  88.028  85.259  1.00  9.16              
ATOM    670  HG  LEU A  43      49.122  88.411  86.239  1.00  9.16              
ATOM    671  CD1 LEU A  43      49.353  88.995  84.193  1.00  9.16              
ATOM    672 1HD1 LEU A  43      48.935  89.988  84.362  1.00  9.16              
ATOM    673 2HD1 LEU A  43      50.439  89.066  84.252  1.00  9.16              
ATOM    674 3HD1 LEU A  43      49.069  88.653  83.198  1.00  9.16              
ATOM    675  CD2 LEU A  43      47.308  88.006  85.178  1.00  9.16              
ATOM    676 1HD2 LEU A  43      46.925  89.017  85.318  1.00  9.16              
ATOM    677 2HD2 LEU A  43      46.982  87.646  84.203  1.00  9.16              
ATOM    678 3HD2 LEU A  43      46.889  87.381  85.965  1.00  9.16              
ATOM    679  C   LEU A  43      47.892  84.683  85.840  1.00  9.16              
ATOM    680  O   LEU A  43      47.574  83.821  86.656  1.00  9.16              
ATOM    681  N   GLY A  44      47.235  84.822  84.685  1.00  9.31              
ATOM    682  H   GLY A  44      47.509  85.575  84.076  1.00  9.31              
ATOM    683  CA  GLY A  44      46.117  83.972  84.261  1.00  9.31              
ATOM    684  HA1 GLY A  44      46.508  83.018  83.915  1.00  9.31              
ATOM    685  HA2 GLY A  44      45.620  84.444  83.414  1.00  9.31              
ATOM    686  C   GLY A  44      45.059  83.767  85.355  1.00  9.31              
ATOM    687  O   GLY A  44      44.394  84.739  85.709  1.00  9.31              
ATOM    688  N   PRO A  45      44.920  82.564  85.950  1.00  9.87              
ATOM    689  CD  PRO A  45      45.646  81.349  85.595  1.00  9.87              
ATOM    690  HD1 PRO A  45      46.725  81.508  85.616  1.00  9.87              
ATOM    691  HD2 PRO A  45      45.333  81.018  84.603  1.00  9.87              
ATOM    692  CG  PRO A  45      45.255  80.296  86.631  1.00  9.87              
ATOM    693  HG1 PRO A  45      45.949  80.334  87.472  1.00  9.87              
ATOM    694  HG2 PRO A  45      45.222  79.296  86.199  1.00  9.87              
ATOM    695  CB  PRO A  45      43.873  80.770  87.075  1.00  9.87              
ATOM    696  HB1 PRO A  45      43.578  80.351  88.036  1.00  9.87              
ATOM    697  HB2 PRO A  45      43.138  80.493  86.317  1.00  9.87              
ATOM    698  CA  PRO A  45      44.032  82.298  87.088  1.00  9.87              
ATOM    699  HA  PRO A  45      43.059  82.753  86.897  1.00  9.87              
ATOM    700  C   PRO A  45      44.546  82.865  88.430  1.00  9.87              
ATOM    701  O   PRO A  45      44.467  82.183  89.453  1.00  9.87              
ATOM    702  N   TYR A  46      45.118  84.072  88.384  1.00  9.64              
ATOM    703  H   TYR A  46      45.084  84.512  87.473  1.00  9.64              
ATOM    704  CA  TYR A  46      45.890  84.815  89.384  1.00  9.64              
ATOM    705  HA  TYR A  46      46.775  85.174  88.857  1.00  9.64              
ATOM    706  CB  TYR A  46      45.142  86.076  89.837  1.00  9.64              
ATOM    707  HB1 TYR A  46      44.262  85.791  90.417  1.00  9.64              
ATOM    708  HB2 TYR A  46      44.797  86.622  88.958  1.00  9.64              
ATOM    709  CG  TYR A  46      46.027  86.996  90.666  1.00  9.64              
ATOM    710  CD1 TYR A  46      46.899  87.898  90.026  1.00  9.64              
ATOM    711  HD1 TYR A  46      46.913  87.966  88.947  1.00  9.64              
ATOM    712  CE1 TYR A  46      47.748  88.724  90.790  1.00  9.64              
ATOM    713  HE1 TYR A  46      48.411  89.428  90.309  1.00  9.64              
ATOM    714  CZ  TYR A  46      47.734  88.644  92.198  1.00  9.64              
ATOM    715  OH  TYR A  46      48.554  89.446  92.926  1.00  9.64              
ATOM    716  HH  TYR A  46      48.458  89.317  93.871  1.00  9.64              
ATOM    717  CE2 TYR A  46      46.870  87.731  92.841  1.00  9.64              
ATOM    718  HE2 TYR A  46      46.852  87.672  93.919  1.00  9.64              
ATOM    719  CD2 TYR A  46      46.019  86.912  92.073  1.00  9.64              
ATOM    720  HD2 TYR A  46      45.350  86.218  92.566  1.00  9.64              
ATOM    721  C   TYR A  46      46.410  84.022  90.595  1.00  9.64              
ATOM    722  O   TYR A  46      45.706  83.778  91.578  1.00  9.64              
ATOM    723  N   ARG A  47      47.708  83.712  90.561  1.00  9.39              
ATOM    724  H   ARG A  47      48.218  83.926  89.706  1.00  9.39              
ATOM    725  CA  ARG A  47      48.515  83.335  91.725  1.00  9.39              
ATOM    726  HA  ARG A  47      48.068  83.811  92.599  1.00  9.39              
ATOM    727  CB  ARG A  47      48.498  81.804  91.954  1.00  9.39              
ATOM    728  HB1 ARG A  47      49.510  81.402  92.025  1.00  9.39              
ATOM    729  HB2 ARG A  47      48.019  81.326  91.100  1.00  9.39              
ATOM    730  CG  ARG A  47      47.754  81.464  93.262  1.00  9.39              
ATOM    731  HG1 ARG A  47      46.876  82.100  93.357  1.00  9.39              
ATOM    732  HG2 ARG A  47      48.406  81.709  94.103  1.00  9.39              
ATOM    733  CD  ARG A  47      47.311  79.993  93.404  1.00  9.39              
ATOM    734  HD1 ARG A  47      46.687  79.898  94.296  1.00  9.39              
ATOM    735  HD2 ARG A  47      48.204  79.385  93.562  1.00  9.39              
ATOM    736  NE  ARG A  47      46.580  79.459  92.231  1.00  9.39              
ATOM    737  HE  ARG A  47      46.968  78.631  91.815  1.00  9.39              
ATOM    738  CZ  ARG A  47      45.585  80.025  91.566  1.00  9.39              
ATOM    739  NH1 ARG A  47      44.943  81.071  91.984  1.00  9.39              
ATOM    740 1HH1 ARG A  47      45.243  81.535  92.819  1.00  9.39              
ATOM    741 2HH1 ARG A  47      44.461  81.642  91.295  1.00  9.39              
ATOM    742  NH2 ARG A  47      45.233  79.581  90.399  1.00  9.39              
ATOM    743 1HH2 ARG A  47      45.659  78.770  89.996  1.00  9.39              
ATOM    744 2HH2 ARG A  47      44.590  80.160  89.874  1.00  9.39              
ATOM    745  C   ARG A  47      49.922  83.943  91.635  1.00  9.39              
ATOM    746  O   ARG A  47      50.882  83.298  91.219  1.00  9.39              
ATOM    747  N   VAL A  48      50.038  85.211  92.036  1.00  9.11              
ATOM    748  H   VAL A  48      49.203  85.704  92.318  1.00  9.11              
ATOM    749  CA  VAL A  48      51.324  85.922  92.136  1.00  9.11              
ATOM    750  HA  VAL A  48      52.103  85.324  91.660  1.00  9.11              
ATOM    751  CB  VAL A  48      51.293  87.282  91.409  1.00  9.11              
ATOM    752  HB  VAL A  48      50.549  87.924  91.875  1.00  9.11              
ATOM    753  CG1 VAL A  48      52.657  87.981  91.482  1.00  9.11              
ATOM    754 1HG1 VAL A  48      52.627  88.911  90.913  1.00  9.11              
ATOM    755 2HG1 VAL A  48      52.899  88.230  92.514  1.00  9.11              
ATOM    756 3HG1 VAL A  48      53.433  87.335  91.073  1.00  9.11              
ATOM    757  CG2 VAL A  48      50.943  87.126  89.925  1.00  9.11              
ATOM    758 1HG2 VAL A  48      50.986  88.096  89.429  1.00  9.11              
ATOM    759 2HG2 VAL A  48      51.639  86.441  89.442  1.00  9.11              
ATOM    760 3HG2 VAL A  48      49.927  86.745  89.824  1.00  9.11              
ATOM    761  C   VAL A  48      51.711  86.108  93.603  1.00  9.11              
ATOM    762  O   VAL A  48      50.980  86.701  94.393  1.00  9.11              
ATOM    763  N   GLN A  49      52.896  85.617  93.949  1.00  8.78              
ATOM    764  H   GLN A  49      53.391  85.084  93.238  1.00  8.78              
ATOM    765  CA  GLN A  49      53.538  85.638  95.258  1.00  8.78              
ATOM    766  HA  GLN A  49      53.102  86.458  95.830  1.00  8.78              
ATOM    767  CB  GLN A  49      53.253  84.315  96.013  1.00  8.78              
ATOM    768  HB1 GLN A  49      54.168  83.727  96.086  1.00  8.78              
ATOM    769  HB2 GLN A  49      52.538  83.703  95.458  1.00  8.78              
ATOM    770  CG  GLN A  49      52.712  84.534  97.440  1.00  8.78              
ATOM    771  HG1 GLN A  49      53.086  85.475  97.845  1.00  8.78              
ATOM    772  HG2 GLN A  49      53.096  83.732  98.071  1.00  8.78              
ATOM    773  CD  GLN A  49      51.184  84.506  97.554  1.00  8.78              
ATOM    774  OE1 GLN A  49      50.612  83.780  98.348  1.00  8.78              
ATOM    775  NE2 GLN A  49      50.436  85.261  96.776  1.00  8.78              
ATOM    776 1HE2 GLN A  49      50.826  85.857  96.055  1.00  8.78              
ATOM    777 2HE2 GLN A  49      49.448  85.200  96.943  1.00  8.78              
ATOM    778  C   GLN A  49      55.034  85.963  95.076  1.00  8.78              
ATOM    779  O   GLN A  49      55.905  85.093  94.982  1.00  8.78              
ATOM    780  N   VAL A  50      55.332  87.259  94.954  1.00  8.51              
ATOM    781  H   VAL A  50      54.580  87.925  95.039  1.00  8.51              
ATOM    782  CA  VAL A  50      56.706  87.782  94.996  1.00  8.51              
ATOM    783  HA  VAL A  50      57.328  87.213  94.306  1.00  8.51              
ATOM    784  CB  VAL A  50      56.748  89.273  94.592  1.00  8.51              
ATOM    785  HB  VAL A  50      56.092  89.838  95.254  1.00  8.51              
ATOM    786  CG1 VAL A  50      58.161  89.870  94.679  1.00  8.51              
ATOM    787 1HG1 VAL A  50      58.156  90.891  94.296  1.00  8.51              
ATOM    788 2HG1 VAL A  50      58.494  89.912  95.716  1.00  8.51              
ATOM    789 3HG1 VAL A  50      58.865  89.277  94.094  1.00  8.51              
ATOM    790  CG2 VAL A  50      56.267  89.483  93.150  1.00  8.51              
ATOM    791 1HG2 VAL A  50      56.221  90.551  92.932  1.00  8.51              
ATOM    792 2HG2 VAL A  50      56.961  89.016  92.452  1.00  8.51              
ATOM    793 3HG2 VAL A  50      55.271  89.065  93.010  1.00  8.51              
ATOM    794  C   VAL A  50      57.255  87.617  96.408  1.00  8.51              
ATOM    795  O   VAL A  50      56.581  87.955  97.377  1.00  8.51              
ATOM    796  N   VAL A  51      58.518  87.205  96.510  1.00  8.09              
ATOM    797  H   VAL A  51      59.007  86.931  95.672  1.00  8.09              
ATOM    798  CA  VAL A  51      59.340  87.482  97.693  1.00  8.09              
ATOM    799  HA  VAL A  51      58.854  88.275  98.263  1.00  8.09              
ATOM    800  CB  VAL A  51      59.469  86.289  98.658  1.00  8.09              
ATOM    801  HB  VAL A  51      59.929  86.671  99.565  1.00  8.09              
ATOM    802  CG1 VAL A  51      58.112  85.699  99.063  1.00  8.09              
ATOM    803 1HG1 VAL A  51      58.254  84.947  99.839  1.00  8.09              
ATOM    804 2HG1 VAL A  51      57.470  86.489  99.454  1.00  8.09              
ATOM    805 3HG1 VAL A  51      57.626  85.233  98.205  1.00  8.09              
ATOM    806  CG2 VAL A  51      60.345  85.161  98.119  1.00  8.09              
ATOM    807 1HG2 VAL A  51      60.304  84.326  98.812  1.00  8.09              
ATOM    808 2HG2 VAL A  51      59.974  84.851  97.146  1.00  8.09              
ATOM    809 3HG2 VAL A  51      61.376  85.499  98.031  1.00  8.09              
ATOM    810  C   VAL A  51      60.689  88.022  97.230  1.00  8.09              
ATOM    811  O   VAL A  51      61.312  87.492  96.310  1.00  8.09              
ATOM    812  N   TYR A  52      61.075  89.135  97.840  1.00  8.08              
ATOM    813  H   TYR A  52      60.489  89.488  98.583  1.00  8.08              
ATOM    814  CA  TYR A  52      62.229  89.971  97.530  1.00  8.08              
ATOM    815  HA  TYR A  52      63.092  89.359  97.264  1.00  8.08              
ATOM    816  CB  TYR A  52      61.833  90.886  96.345  1.00  8.08              
ATOM    817  HB1 TYR A  52      60.905  91.389  96.622  1.00  8.08              
ATOM    818  HB2 TYR A  52      61.594  90.239  95.499  1.00  8.08              
ATOM    819  CG  TYR A  52      62.783  91.958  95.807  1.00  8.08              
ATOM    820  CD1 TYR A  52      64.189  91.825  95.835  1.00  8.08              
ATOM    821  HD1 TYR A  52      64.650  90.959  96.290  1.00  8.08              
ATOM    822  CE1 TYR A  52      65.006  92.808  95.229  1.00  8.08              
ATOM    823  HE1 TYR A  52      66.080  92.704  95.234  1.00  8.08              
ATOM    824  CZ  TYR A  52      64.433  93.922  94.568  1.00  8.08              
ATOM    825  OH  TYR A  52      65.224  94.842  93.949  1.00  8.08              
ATOM    826  HH  TYR A  52      64.713  95.511  93.462  1.00  8.08              
ATOM    827  CE2 TYR A  52      63.029  94.049  94.533  1.00  8.08              
ATOM    828  HE2 TYR A  52      62.586  94.889  94.013  1.00  8.08              
ATOM    829  CD2 TYR A  52      62.217  93.073  95.149  1.00  8.08              
ATOM    830  HD2 TYR A  52      61.142  93.173  95.086  1.00  8.08              
ATOM    831  C   TYR A  52      62.497  90.750  98.831  1.00  8.08              
ATOM    832  O   TYR A  52      61.624  91.461  99.322  1.00  8.08              
ATOM    833  N   GLU A  53      63.607  90.461  99.506  1.00  8.10              
ATOM    834  H   GLU A  53      64.284  89.864  99.039  1.00  8.10              
ATOM    835  CA  GLU A  53      63.650  90.448 100.980  1.00  8.10              
ATOM    836  HA  GLU A  53      62.829  91.046 101.379  1.00  8.10              
ATOM    837  CB  GLU A  53      63.480  89.006 101.505  1.00  8.10              
ATOM    838  HB1 GLU A  53      63.534  89.030 102.594  1.00  8.10              
ATOM    839  HB2 GLU A  53      64.293  88.380 101.130  1.00  8.10              
ATOM    840  CG  GLU A  53      62.145  88.367 101.116  1.00  8.10              
ATOM    841  HG1 GLU A  53      62.136  88.194 100.041  1.00  8.10              
ATOM    842  HG2 GLU A  53      61.327  89.045 101.370  1.00  8.10              
ATOM    843  CD  GLU A  53      61.938  87.033 101.827  1.00  8.10              
ATOM    844  OE1 GLU A  53      61.880  86.987 103.077  1.00  8.10              
ATOM    845  OE2 GLU A  53      61.751  86.002 101.140  1.00  8.10              
ATOM    846  C   GLU A  53      64.942  91.083 101.528  1.00  8.10              
ATOM    847  O   GLU A  53      65.634  90.459 102.330  1.00  8.10              
ATOM    848  N   ARG A  54      65.319  92.281 101.041  1.00  8.25              
ATOM    849  H   ARG A  54      64.692  92.731 100.387  1.00  8.25              
ATOM    850  CA  ARG A  54      66.656  92.870 101.263  1.00  8.25              
ATOM    851  HA  ARG A  54      67.349  92.163 100.805  1.00  8.25              
ATOM    852  CB  ARG A  54      66.893  94.214 100.515  1.00  8.25              
ATOM    853  HB1 ARG A  54      66.329  95.006 101.009  1.00  8.25              
ATOM    854  HB2 ARG A  54      66.517  94.128  99.494  1.00  8.25              
ATOM    855  CG  ARG A  54      68.407  94.597 100.451  1.00  8.25              
ATOM    856  HG1 ARG A  54      68.761  94.436  99.432  1.00  8.25              
ATOM    857  HG2 ARG A  54      68.980  93.927 101.090  1.00  8.25              
ATOM    858  CD  ARG A  54      68.759  96.047 100.866  1.00  8.25              
ATOM    859  HD1 ARG A  54      68.314  96.241 101.845  1.00  8.25              
ATOM    860  HD2 ARG A  54      68.311  96.729 100.143  1.00  8.25              
ATOM    861  NE  ARG A  54      70.229  96.285 100.957  1.00  8.25              
ATOM    862  HE  ARG A  54      70.821  95.484 101.082  1.00  8.25              
ATOM    863  CZ  ARG A  54      70.873  97.447 101.014  1.00  8.25              
ATOM    864  NH1 ARG A  54      70.290  98.594 100.920  1.00  8.25              
ATOM    865 1HH1 ARG A  54      69.366  98.637 100.516  1.00  8.25              
ATOM    866 2HH1 ARG A  54      70.893  99.420 100.866  1.00  8.25              
ATOM    867  NH2 ARG A  54      72.161  97.510 101.134  1.00  8.25              
ATOM    868 1HH2 ARG A  54      72.741  96.685 101.158  1.00  8.25              
ATOM    869 2HH2 ARG A  54      72.660  98.407 101.072  1.00  8.25              
ATOM    870  C   ARG A  54      67.139  92.993 102.719  1.00  8.25              
ATOM    871  O   ARG A  54      67.038  94.049 103.342  1.00  8.25              
ATOM    872  N   SER A  55      67.775  91.931 103.191  1.00  8.40              
ATOM    873  H   SER A  55      67.654  91.068 102.668  1.00  8.40              
ATOM    874  CA  SER A  55      68.542  91.890 104.430  1.00  8.40              
ATOM    875  HA  SER A  55      68.056  92.534 105.163  1.00  8.40              
ATOM    876  CB  SER A  55      68.465  90.455 104.968  1.00  8.40              
ATOM    877  HB1 SER A  55      69.093  89.826 104.346  1.00  8.40              
ATOM    878  HB2 SER A  55      67.433  90.106 104.897  1.00  8.40              
ATOM    879  OG  SER A  55      68.883  90.356 106.322  1.00  8.40              
ATOM    880  HG  SER A  55      68.423  89.612 106.728  1.00  8.40              
ATOM    881  C   SER A  55      69.973  92.407 104.254  1.00  8.40              
ATOM    882  O   SER A  55      70.239  93.221 103.368  1.00  8.40              
ATOM    883  N   TYR A  56      70.900  91.937 105.093  1.00  8.31              
ATOM    884  H   TYR A  56      70.575  91.302 105.812  1.00  8.31              
ATOM    885  CA  TYR A  56      72.345  92.140 104.962  1.00  8.31              
ATOM    886  HA  TYR A  56      72.577  93.168 105.244  1.00  8.31              
ATOM    887  CB  TYR A  56      73.096  91.213 105.936  1.00  8.31              
ATOM    888  HB1 TYR A  56      74.094  91.027 105.533  1.00  8.31              
ATOM    889  HB2 TYR A  56      72.597  90.243 105.975  1.00  8.31              
ATOM    890  CG  TYR A  56      73.285  91.747 107.345  1.00  8.31              
ATOM    891  CD1 TYR A  56      72.349  91.464 108.359  1.00  8.31              
ATOM    892  HD1 TYR A  56      71.447  90.914 108.128  1.00  8.31              
ATOM    893  CE1 TYR A  56      72.595  91.887 109.682  1.00  8.31              
ATOM    894  HE1 TYR A  56      71.889  91.668 110.468  1.00  8.31              
ATOM    895  CZ  TYR A  56      73.779  92.589 109.996  1.00  8.31              
ATOM    896  OH  TYR A  56      74.041  92.942 111.282  1.00  8.31              
ATOM    897  HH  TYR A  56      74.890  93.380 111.362  1.00  8.31              
ATOM    898  CE2 TYR A  56      74.701  92.898 108.973  1.00  8.31              
ATOM    899  HE2 TYR A  56      75.608  93.436 109.202  1.00  8.31              
ATOM    900  CD2 TYR A  56      74.447  92.482 107.653  1.00  8.31              
ATOM    901  HD2 TYR A  56      75.161  92.711 106.873  1.00  8.31              
ATOM    902  C   TYR A  56      72.851  91.929 103.535  1.00  8.31              
ATOM    903  O   TYR A  56      72.999  90.803 103.057  1.00  8.31              
ATOM    904  N   CYS A  57      73.084  93.036 102.836  1.00  8.23              
ATOM    905  H   CYS A  57      72.933  93.928 103.282  1.00  8.23              
ATOM    906  CA  CYS A  57      73.297  93.015 101.405  1.00  8.23              
ATOM    907  HA  CYS A  57      73.801  92.086 101.132  1.00  8.23              
ATOM    908  CB  CYS A  57      71.915  93.003 100.736  1.00  8.23              
ATOM    909  HB1 CYS A  57      71.345  93.858 101.083  1.00  8.23              
ATOM    910  HB2 CYS A  57      71.379  92.098 101.028  1.00  8.23              
ATOM    911  SG  CYS A  57      72.042  93.055  98.930  1.00  8.23              
ATOM    912  HG  CYS A  57      72.568  91.825  98.784  1.00  8.23              
ATOM    913  C   CYS A  57      74.166  94.163 100.939  1.00  8.23              
ATOM    914  O   CYS A  57      73.818  95.327 101.115  1.00  8.23              
ATOM    915  N   MET A  58      75.263  93.816 100.279  1.00  8.84              
ATOM    916  H   MET A  58      75.502  92.836 100.201  1.00  8.84              
ATOM    917  CA  MET A  58      76.149  94.755  99.622  1.00  8.84              
ATOM    918  HA  MET A  58      75.637  95.703  99.446  1.00  8.84              
ATOM    919  CB  MET A  58      77.363  95.017 100.534  1.00  8.84              
ATOM    920  HB1 MET A  58      77.899  94.084 100.716  1.00  8.84              
ATOM    921  HB2 MET A  58      76.992  95.372 101.496  1.00  8.84              
ATOM    922  CG  MET A  58      78.337  96.079 100.000  1.00  8.84              
ATOM    923  HG1 MET A  58      79.023  96.332 100.807  1.00  8.84              
ATOM    924  HG2 MET A  58      77.765  96.979  99.772  1.00  8.84              
ATOM    925  SD  MET A  58      79.346  95.657  98.544  1.00  8.84              
ATOM    926  CE  MET A  58      80.318  94.267  99.192  1.00  8.84              
ATOM    927  HE1 MET A  58      79.662  93.434  99.440  1.00  8.84              
ATOM    928  HE2 MET A  58      81.031  93.941  98.436  1.00  8.84              
ATOM    929  HE3 MET A  58      80.857  94.578 100.086  1.00  8.84              
ATOM    930  C   MET A  58      76.532  94.131  98.278  1.00  8.84              
ATOM    931  O   MET A  58      77.305  93.179  98.195  1.00  8.84              
ATOM    932  N   THR A  59      75.879  94.597  97.218  1.00  8.72              
ATOM    933  H   THR A  59      75.298  95.413  97.348  1.00  8.72              
ATOM    934  CA  THR A  59      75.616  93.746  96.046  1.00  8.72              
ATOM    935  HA  THR A  59      75.730  92.705  96.353  1.00  8.72              
ATOM    936  CB  THR A  59      74.147  93.911  95.614  1.00  8.72              
ATOM    937  HB  THR A  59      73.523  93.812  96.501  1.00  8.72              
ATOM    938  CG2 THR A  59      73.815  95.255  94.965  1.00  8.72              
ATOM    939 1HG2 THR A  59      72.745  95.299  94.761  1.00  8.72              
ATOM    940 2HG2 THR A  59      74.074  96.073  95.637  1.00  8.72              
ATOM    941 3HG2 THR A  59      74.354  95.376  94.026  1.00  8.72              
ATOM    942  OG1 THR A  59      73.776  92.890  94.720  1.00  8.72              
ATOM    943  HG1 THR A  59      74.375  92.968  93.962  1.00  8.72              
ATOM    944  C   THR A  59      76.587  93.932  94.867  1.00  8.72              
ATOM    945  O   THR A  59      76.316  93.459  93.764  1.00  8.72              
ATOM    946  N   GLY A  60      77.723  94.589  95.116  1.00  8.35              
ATOM    947  H   GLY A  60      77.813  94.949  96.057  1.00  8.35              
ATOM    948  CA  GLY A  60      78.993  94.400  94.406  1.00  8.35              
ATOM    949  HA1 GLY A  60      79.477  93.532  94.855  1.00  8.35              
ATOM    950  HA2 GLY A  60      79.632  95.246  94.640  1.00  8.35              
ATOM    951  C   GLY A  60      79.043  94.178  92.889  1.00  8.35              
ATOM    952  O   GLY A  60      79.611  93.181  92.435  1.00  8.35              
ATOM    953  N   VAL A  61      78.489  95.100  92.101  1.00  8.14              
ATOM    954  H   VAL A  61      78.158  95.942  92.542  1.00  8.14              
ATOM    955  CA  VAL A  61      78.541  95.047  90.631  1.00  8.14              
ATOM    956  HA  VAL A  61      78.287  94.036  90.333  1.00  8.14              
ATOM    957  CB  VAL A  61      77.492  95.974  89.983  1.00  8.14              
ATOM    958  HB  VAL A  61      77.742  97.017  90.185  1.00  8.14              
ATOM    959  CG1 VAL A  61      77.432  95.754  88.465  1.00  8.14              
ATOM    960 1HG1 VAL A  61      76.636  96.358  88.030  1.00  8.14              
ATOM    961 2HG1 VAL A  61      78.373  96.052  88.004  1.00  8.14              
ATOM    962 3HG1 VAL A  61      77.252  94.701  88.243  1.00  8.14              
ATOM    963  CG2 VAL A  61      76.078  95.710  90.525  1.00  8.14              
ATOM    964 1HG2 VAL A  61      75.356  96.355  90.023  1.00  8.14              
ATOM    965 2HG2 VAL A  61      75.802  94.669  90.357  1.00  8.14              
ATOM    966 3HG2 VAL A  61      76.029  95.916  91.594  1.00  8.14              
ATOM    967  C   VAL A  61      79.943  95.322  90.071  1.00  8.14              
ATOM    968  O   VAL A  61      80.363  96.466  89.996  1.00  8.14              
ATOM    969  N   LEU A  62      80.689  94.303  89.651  1.00  8.19              
ATOM    970  H   LEU A  62      80.247  93.393  89.577  1.00  8.19              
ATOM    971  CA  LEU A  62      81.986  94.464  88.995  1.00  8.19              
ATOM    972  HA  LEU A  62      82.514  95.288  89.473  1.00  8.19              
ATOM    973  CB  LEU A  62      82.819  93.183  89.214  1.00  8.19              
ATOM    974  HB1 LEU A  62      82.420  92.395  88.580  1.00  8.19              
ATOM    975  HB2 LEU A  62      82.682  92.875  90.252  1.00  8.19              
ATOM    976  CG  LEU A  62      84.339  93.321  88.965  1.00  8.19              
ATOM    977  HG  LEU A  62      84.716  94.152  89.561  1.00  8.19              
ATOM    978  CD1 LEU A  62      85.052  92.050  89.433  1.00  8.19              
ATOM    979 1HD1 LEU A  62      86.132  92.180  89.349  1.00  8.19              
ATOM    980 2HD1 LEU A  62      84.802  91.849  90.475  1.00  8.19              
ATOM    981 3HD1 LEU A  62      84.743  91.208  88.815  1.00  8.19              
ATOM    982  CD2 LEU A  62      84.733  93.545  87.503  1.00  8.19              
ATOM    983 1HD2 LEU A  62      85.815  93.484  87.389  1.00  8.19              
ATOM    984 2HD2 LEU A  62      84.261  92.800  86.864  1.00  8.19              
ATOM    985 3HD2 LEU A  62      84.432  94.539  87.180  1.00  8.19              
ATOM    986  C   LEU A  62      81.798  94.788  87.512  1.00  8.19              
ATOM    987  O   LEU A  62      81.368  93.952  86.689  1.00  8.19              
ATOM    988  N   ILE A  63      82.168  96.039  87.250  1.00  8.07              
ATOM    989  H   ILE A  63      82.665  96.527  87.986  1.00  8.07              
ATOM    990  CA  ILE A  63      81.882  96.837  86.067  1.00  8.07              
ATOM    991  HA  ILE A  63      81.454  96.179  85.310  1.00  8.07              
ATOM    992  CB  ILE A  63      80.823  97.905  86.455  1.00  8.07              
ATOM    993  HB  ILE A  63      80.154  97.437  87.179  1.00  8.07              
ATOM    994  CG2 ILE A  63      81.449  99.129  87.153  1.00  8.07              
ATOM    995 1HG2 ILE A  63      80.676  99.715  87.649  1.00  8.07              
ATOM    996 2HG2 ILE A  63      82.170  98.801  87.902  1.00  8.07              
ATOM    997 3HG2 ILE A  63      81.963  99.769  86.433  1.00  8.07              
ATOM    998  CG1 ILE A  63      79.938  98.310  85.256  1.00  8.07              
ATOM    999 1HG1 ILE A  63      79.603  97.406  84.746  1.00  8.07              
ATOM   1000 2HG1 ILE A  63      80.507  98.912  84.549  1.00  8.07              
ATOM   1001  CD1 ILE A  63      78.691  99.103  85.669  1.00  8.07              
ATOM   1002  HD1 ILE A  63      78.069  99.278  84.791  1.00  8.07              
ATOM   1003  HD2 ILE A  63      78.116  98.538  86.404  1.00  8.07              
ATOM   1004  HD3 ILE A  63      78.975 100.067  86.090  1.00  8.07              
ATOM   1005  C   ILE A  63      83.191  97.391  85.507  1.00  8.07              
ATOM   1006  O   ILE A  63      84.278  97.033  85.977  1.00  8.07              
ATOM   1007  N   GLU A  64      83.085  98.256  84.497  1.00  8.39              
ATOM   1008  H   GLU A  64      82.167  98.495  84.162  1.00  8.39              
ATOM   1009  CA  GLU A  64      84.213  98.976  83.915  1.00  8.39              
ATOM   1010  HA  GLU A  64      84.696  98.285  83.226  1.00  8.39              
ATOM   1011  CB  GLU A  64      83.720 100.173  83.082  1.00  8.39              
ATOM   1012  HB1 GLU A  64      83.390 100.976  83.742  1.00  8.39              
ATOM   1013  HB2 GLU A  64      82.870  99.844  82.481  1.00  8.39              
ATOM   1014  CG  GLU A  64      84.825 100.683  82.141  1.00  8.39              
ATOM   1015  HG1 GLU A  64      85.189  99.843  81.543  1.00  8.39              
ATOM   1016  HG2 GLU A  64      85.662 101.040  82.747  1.00  8.39              
ATOM   1017  CD  GLU A  64      84.356 101.799  81.189  1.00  8.39              
ATOM   1018  OE1 GLU A  64      85.142 102.759  81.019  1.00  8.39              
ATOM   1019  OE2 GLU A  64      83.256 101.653  80.608  1.00  8.39              
ATOM   1020  C   GLU A  64      85.250  99.370  84.974  1.00  8.39              
ATOM   1021  O   GLU A  64      84.934 100.028  85.958  1.00  8.39              
ATOM   1022  N   GLY A  65      86.465  98.841  84.849  1.00  9.01              
ATOM   1023  H   GLY A  65      86.667  98.256  84.058  1.00  9.01              
ATOM   1024  CA  GLY A  65      87.548  99.116  85.780  1.00  9.01              
ATOM   1025  HA1 GLY A  65      87.506 100.177  86.030  1.00  9.01              
ATOM   1026  HA2 GLY A  65      88.501  98.960  85.286  1.00  9.01              
ATOM   1027  C   GLY A  65      87.595  98.361  87.099  1.00  9.01              
ATOM   1028  O   GLY A  65      88.691  97.991  87.532  1.00  9.01              
ATOM   1029  N   LYS A  66      86.469  98.167  87.797  1.00  8.74              
ATOM   1030  H   LYS A  66      85.577  98.393  87.359  1.00  8.74              
ATOM   1031  CA  LYS A  66      86.546  97.843  89.233  1.00  8.74              
ATOM   1032  HA  LYS A  66      87.338  97.104  89.352  1.00  8.74              
ATOM   1033  CB  LYS A  66      86.915  99.140  90.010  1.00  8.74              
ATOM   1034  HB1 LYS A  66      85.993  99.668  90.261  1.00  8.74              
ATOM   1035  HB2 LYS A  66      87.492  99.810  89.369  1.00  8.74              
ATOM   1036  CG  LYS A  66      87.739  98.934  91.299  1.00  8.74              
ATOM   1037  HG1 LYS A  66      87.228  98.232  91.944  1.00  8.74              
ATOM   1038  HG2 LYS A  66      87.782  99.885  91.831  1.00  8.74              
ATOM   1039  CD  LYS A  66      89.182  98.446  91.066  1.00  8.74              
ATOM   1040  HD1 LYS A  66      89.801  99.291  90.756  1.00  8.74              
ATOM   1041  HD2 LYS A  66      89.202  97.722  90.252  1.00  8.74              
ATOM   1042  CE  LYS A  66      89.796  97.761  92.303  1.00  8.74              
ATOM   1043  HE1 LYS A  66      90.810  97.435  92.046  1.00  8.74              
ATOM   1044  HE2 LYS A  66      89.214  96.859  92.521  1.00  8.74              
ATOM   1045  NZ  LYS A  66      89.833  98.635  93.506  1.00  8.74              
ATOM   1046  HZ1 LYS A  66      90.240  98.137  94.294  1.00  8.74              
ATOM   1047  HZ2 LYS A  66      90.393  99.458  93.329  1.00  8.74              
ATOM   1048  HZ3 LYS A  66      88.894  98.922  93.756  1.00  8.74              
ATOM   1049  C   LYS A  66      85.282  97.191  89.794  1.00  8.74              
ATOM   1050  O   LYS A  66      84.210  97.166  89.190  1.00  8.74              
ATOM   1051  N   CYS A  67      85.417  96.702  91.023  1.00  8.67              
ATOM   1052  H   CYS A  67      86.327  96.741  91.446  1.00  8.67              
ATOM   1053  CA  CYS A  67      84.295  96.499  91.921  1.00  8.67              
ATOM   1054  HA  CYS A  67      83.609  95.792  91.449  1.00  8.67              
ATOM   1055  CB  CYS A  67      84.786  95.857  93.230  1.00  8.67              
ATOM   1056  HB1 CYS A  67      85.205  94.872  93.016  1.00  8.67              
ATOM   1057  HB2 CYS A  67      83.937  95.728  93.904  1.00  8.67              
ATOM   1058  SG  CYS A  67      86.042  96.885  94.052  1.00  8.67              
ATOM   1059  HG  CYS A  67      85.328  98.023  93.965  1.00  8.67              
ATOM   1060  C   CYS A  67      83.519  97.799  92.145  1.00  8.67              
ATOM   1061  O   CYS A  67      84.078  98.787  92.626  1.00  8.67              
ATOM   1062  N   PHE A  68      82.231  97.780  91.827  1.00  8.79              
ATOM   1063  H   PHE A  68      81.833  96.966  91.369  1.00  8.79              
ATOM   1064  CA  PHE A  68      81.288  98.850  92.111  1.00  8.79              
ATOM   1065  HA  PHE A  68      81.831  99.711  92.499  1.00  8.79              
ATOM   1066  CB  PHE A  68      80.568  99.282  90.817  1.00  8.79              
ATOM   1067  HB1 PHE A  68      79.634  98.727  90.726  1.00  8.79              
ATOM   1068  HB2 PHE A  68      81.188  98.996  89.970  1.00  8.79              
ATOM   1069  CG  PHE A  68      80.260 100.759  90.652  1.00  8.79              
ATOM   1070  CD1 PHE A  68      81.260 101.629  90.179  1.00  8.79              
ATOM   1071  HD1 PHE A  68      82.257 101.255  89.988  1.00  8.79              
ATOM   1072  CE1 PHE A  68      80.959 102.976  89.913  1.00  8.79              
ATOM   1073  HE1 PHE A  68      81.732 103.633  89.537  1.00  8.79              
ATOM   1074  CZ  PHE A  68      79.654 103.462  90.109  1.00  8.79              
ATOM   1075  HZ  PHE A  68      79.421 104.495  89.885  1.00  8.79              
ATOM   1076  CE2 PHE A  68      78.651 102.598  90.584  1.00  8.79              
ATOM   1077  HE2 PHE A  68      77.643 102.968  90.725  1.00  8.79              
ATOM   1078  CD2 PHE A  68      78.954 101.250  90.854  1.00  8.79              
ATOM   1079  HD2 PHE A  68      78.169 100.586  91.181  1.00  8.79              
ATOM   1080  C   PHE A  68      80.308  98.394  93.178  1.00  8.79              
ATOM   1081  O   PHE A  68      80.122  97.203  93.416  1.00  8.79              
ATOM   1082  N   VAL A  69      79.666  99.349  93.834  1.00  8.82              
ATOM   1083  H   VAL A  69      79.849 100.313  93.596  1.00  8.82              
ATOM   1084  CA  VAL A  69      78.758  99.069  94.943  1.00  8.82              
ATOM   1085  HA  VAL A  69      78.309  98.086  94.805  1.00  8.82              
ATOM   1086  CB  VAL A  69      79.519  98.988  96.292  1.00  8.82              
ATOM   1087  HB  VAL A  69      80.129  98.084  96.249  1.00  8.82              
ATOM   1088  CG1 VAL A  69      80.488 100.150  96.566  1.00  8.82              
ATOM   1089 1HG1 VAL A  69      80.971 100.000  97.530  1.00  8.82              
ATOM   1090 2HG1 VAL A  69      81.260 100.185  95.799  1.00  8.82              
ATOM   1091 3HG1 VAL A  69      79.955 101.099  96.592  1.00  8.82              
ATOM   1092  CG2 VAL A  69      78.574  98.820  97.489  1.00  8.82              
ATOM   1093 1HG2 VAL A  69      79.156  98.583  98.378  1.00  8.82              
ATOM   1094 2HG2 VAL A  69      78.019  99.737  97.688  1.00  8.82              
ATOM   1095 3HG2 VAL A  69      77.870  98.011  97.299  1.00  8.82              
ATOM   1096  C   VAL A  69      77.623 100.092  94.930  1.00  8.82              
ATOM   1097  O   VAL A  69      77.655 101.103  95.632  1.00  8.82              
ATOM   1098  N   PRO A  70      76.615  99.877  94.073  1.00  9.12              
ATOM   1099  CD  PRO A  70      76.509  98.831  93.058  1.00  9.12              
ATOM   1100  HD1 PRO A  70      76.572  97.841  93.511  1.00  9.12              
ATOM   1101  HD2 PRO A  70      77.295  98.945  92.313  1.00  9.12              
ATOM   1102  CG  PRO A  70      75.137  99.001  92.402  1.00  9.12              
ATOM   1103  HG1 PRO A  70      74.468  98.218  92.761  1.00  9.12              
ATOM   1104  HG2 PRO A  70      75.206  98.964  91.315  1.00  9.12              
ATOM   1105  CB  PRO A  70      74.646 100.371  92.884  1.00  9.12              
ATOM   1106  HB1 PRO A  70      73.561 100.397  92.990  1.00  9.12              
ATOM   1107  HB2 PRO A  70      74.973 101.137  92.179  1.00  9.12              
ATOM   1108  CA  PRO A  70      75.362 100.582  94.222  1.00  9.12              
ATOM   1109  HA  PRO A  70      75.521 101.647  94.395  1.00  9.12              
ATOM   1110  C   PRO A  70      74.578  99.971  95.391  1.00  9.12              
ATOM   1111  O   PRO A  70      74.303  98.768  95.408  1.00  9.12              
ATOM   1112  N   ASP A  71      74.222 100.793  96.373  1.00  9.05              
ATOM   1113  H   ASP A  71      74.489 101.764  96.330  1.00  9.05              
ATOM   1114  CA  ASP A  71      73.411 100.365  97.506  1.00  9.05              
ATOM   1115  HA  ASP A  71      73.595  99.305  97.690  1.00  9.05              
ATOM   1116  CB  ASP A  71      73.837 101.112  98.780  1.00  9.05              
ATOM   1117  HB1 ASP A  71      73.486 102.144  98.753  1.00  9.05              
ATOM   1118  HB2 ASP A  71      74.927 101.120  98.846  1.00  9.05              
ATOM   1119  CG  ASP A  71      73.276 100.390 100.003  1.00  9.05              
ATOM   1120  OD1 ASP A  71      73.957  99.486 100.529  1.00  9.05              
ATOM   1121  OD2 ASP A  71      72.087 100.583 100.345  1.00  9.05              
ATOM   1122  C   ASP A  71      71.920 100.549  97.201  1.00  9.05              
ATOM   1123  O   ASP A  71      71.470 101.677  97.032  1.00  9.05              
ATOM   1124  N   GLN A  72      71.134  99.464  97.127  1.00  9.12              
ATOM   1125  H   GLN A  72      71.549  98.554  97.232  1.00  9.12              
ATOM   1126  CA  GLN A  72      69.668  99.573  97.056  1.00  9.12              
ATOM   1127  HA  GLN A  72      69.445 100.470  96.476  1.00  9.12              
ATOM   1128  CB  GLN A  72      68.998  98.398  96.314  1.00  9.12              
ATOM   1129  HB1 GLN A  72      69.265  97.466  96.814  1.00  9.12              
ATOM   1130  HB2 GLN A  72      69.430  98.371  95.325  1.00  9.12              
ATOM   1131  CG  GLN A  72      67.447  98.436  96.153  1.00  9.12              
ATOM   1132  HG1 GLN A  72      66.973  98.201  97.104  1.00  9.12              
ATOM   1133  HG2 GLN A  72      67.152  97.639  95.474  1.00  9.12              
ATOM   1134  CD  GLN A  72      66.835  99.752  95.650  1.00  9.12              
ATOM   1135  OE1 GLN A  72      67.096 100.828  96.161  1.00  9.12              
ATOM   1136  NE2 GLN A  72      65.952  99.753  94.675  1.00  9.12              
ATOM   1137 1HE2 GLN A  72      65.599  98.905  94.222  1.00  9.12              
ATOM   1138 2HE2 GLN A  72      65.581 100.643  94.394  1.00  9.12              
ATOM   1139  C   GLN A  72      69.065  99.808  98.445  1.00  9.12              
ATOM   1140  O   GLN A  72      68.345  98.981  99.016  1.00  9.12              
ATOM   1141  N   SER A  73      69.447 100.917  99.058  1.00  8.85              
ATOM   1142  H   SER A  73      70.100 101.511  98.551  1.00  8.85              
ATOM   1143  CA  SER A  73      68.621 101.617 100.034  1.00  8.85              
ATOM   1144  HA  SER A  73      67.769 100.998 100.317  1.00  8.85              
ATOM   1145  CB  SER A  73      69.389 101.974 101.311  1.00  8.85              
ATOM   1146  HB1 SER A  73      69.599 101.064 101.874  1.00  8.85              
ATOM   1147  HB2 SER A  73      68.774 102.626 101.932  1.00  8.85              
ATOM   1148  OG  SER A  73      70.603 102.622 101.027  1.00  8.85              
ATOM   1149  HG  SER A  73      71.238 101.926 100.732  1.00  8.85              
ATOM   1150  C   SER A  73      68.081 102.856  99.314  1.00  8.85              
ATOM   1151  O   SER A  73      68.537 103.246  98.239  1.00  8.85              
ATOM   1152  N   VAL A  74      66.981 103.393  99.819  1.00  8.81              
ATOM   1153  H   VAL A  74      66.674 103.102 100.732  1.00  8.81              
ATOM   1154  CA  VAL A  74      65.992 103.985  98.913  1.00  8.81              
ATOM   1155  HA  VAL A  74      66.136 103.569  97.912  1.00  8.81              
ATOM   1156  CB  VAL A  74      64.571 103.577  99.370  1.00  8.81              
ATOM   1157  HB  VAL A  74      63.840 104.030  98.699  1.00  8.81              
ATOM   1158  CG1 VAL A  74      64.377 102.061  99.268  1.00  8.81              
ATOM   1159 1HG1 VAL A  74      63.340 101.804  99.484  1.00  8.81              
ATOM   1160 2HG1 VAL A  74      64.617 101.723  98.258  1.00  8.81              
ATOM   1161 3HG1 VAL A  74      65.023 101.537  99.972  1.00  8.81              
ATOM   1162  CG2 VAL A  74      64.246 104.032 100.800  1.00  8.81              
ATOM   1163 1HG2 VAL A  74      63.204 103.805 101.025  1.00  8.81              
ATOM   1164 2HG2 VAL A  74      64.879 103.519 101.524  1.00  8.81              
ATOM   1165 3HG2 VAL A  74      64.393 105.108 100.897  1.00  8.81              
ATOM   1166  C   VAL A  74      66.109 105.505  98.770  1.00  8.81              
ATOM   1167  O   VAL A  74      66.919 106.163  99.414  1.00  8.81              
ATOM   1168  N   VAL A  75      65.245 106.045  97.910  1.00  9.55              
ATOM   1169  H   VAL A  75      64.590 105.391  97.512  1.00  9.55              
ATOM   1170  CA  VAL A  75      65.305 107.333  97.205  1.00  9.55              
ATOM   1171  HA  VAL A  75      66.293 107.379  96.749  1.00  9.55              
ATOM   1172  CB  VAL A  75      64.271 107.301  96.049  1.00  9.55              
ATOM   1173  HB  VAL A  75      64.350 108.220  95.471  1.00  9.55              
ATOM   1174  CG1 VAL A  75      64.544 106.147  95.074  1.00  9.55              
ATOM   1175 1HG1 VAL A  75      63.913 106.262  94.192  1.00  9.55              
ATOM   1176 2HG1 VAL A  75      65.588 106.166  94.758  1.00  9.55              
ATOM   1177 3HG1 VAL A  75      64.329 105.181  95.530  1.00  9.55              
ATOM   1178  CG2 VAL A  75      62.826 107.180  96.554  1.00  9.55              
ATOM   1179 1HG2 VAL A  75      62.144 107.196  95.704  1.00  9.55              
ATOM   1180 2HG2 VAL A  75      62.679 106.253  97.109  1.00  9.55              
ATOM   1181 3HG2 VAL A  75      62.585 108.026  97.197  1.00  9.55              
ATOM   1182  C   VAL A  75      65.176 108.644  97.994  1.00  9.55              
ATOM   1183  O   VAL A  75      64.965 109.689  97.384  1.00  9.55              
ATOM   1184  N   SER A  76      65.402 108.648  99.311  1.00  9.08              
ATOM   1185  H   SER A  76      65.685 107.762  99.715  1.00  9.08              
ATOM   1186  CA  SER A  76      65.534 109.859 100.150  1.00  9.08              
ATOM   1187  HA  SER A  76      64.593 110.407 100.089  1.00  9.08              
ATOM   1188  CB  SER A  76      65.742 109.449 101.612  1.00  9.08              
ATOM   1189  HB1 SER A  76      66.742 109.033 101.739  1.00  9.08              
ATOM   1190  HB2 SER A  76      65.005 108.693 101.888  1.00  9.08              
ATOM   1191  OG  SER A  76      65.577 110.569 102.455  1.00  9.08              
ATOM   1192  HG  SER A  76      66.100 111.297 102.084  1.00  9.08              
ATOM   1193  C   SER A  76      66.652 110.832  99.709  1.00  9.08              
ATOM   1194  O   SER A  76      66.859 111.867 100.338  1.00  9.08              
ATOM   1195  N   ILE A  77      67.364 110.509  98.625  1.00  8.93              
ATOM   1196  H   ILE A  77      67.142 109.621  98.203  1.00  8.93              
ATOM   1197  CA  ILE A  77      68.452 111.276  98.014  1.00  8.93              
ATOM   1198  HA  ILE A  77      68.536 112.226  98.544  1.00  8.93              
ATOM   1199  CB  ILE A  77      69.794 110.526  98.205  1.00  8.93              
ATOM   1200  HB  ILE A  77      70.557 111.054  97.630  1.00  8.93              
ATOM   1201  CG2 ILE A  77      70.215 110.578  99.686  1.00  8.93              
ATOM   1202 1HG2 ILE A  77      71.221 110.176  99.805  1.00  8.93              
ATOM   1203 2HG2 ILE A  77      70.215 111.609 100.040  1.00  8.93              
ATOM   1204 3HG2 ILE A  77      69.530 109.992 100.300  1.00  8.93              
ATOM   1205  CG1 ILE A  77      69.722 109.064  97.705  1.00  8.93              
ATOM   1206 1HG1 ILE A  77      69.212 109.039  96.745  1.00  8.93              
ATOM   1207 2HG1 ILE A  77      69.141 108.459  98.403  1.00  8.93              
ATOM   1208  CD1 ILE A  77      71.095 108.408  97.519  1.00  8.93              
ATOM   1209  HD1 ILE A  77      70.962 107.409  97.103  1.00  8.93              
ATOM   1210  HD2 ILE A  77      71.702 109.000  96.833  1.00  8.93              
ATOM   1211  HD3 ILE A  77      71.608 108.320  98.477  1.00  8.93              
ATOM   1212  C   ILE A  77      68.208 111.659  96.540  1.00  8.93              
ATOM   1213  O   ILE A  77      68.989 112.413  95.948  1.00  8.93              
ATOM   1214  N   ILE A  78      67.113 111.196  95.933  1.00  9.52              
ATOM   1215  H   ILE A  78      66.393 110.766  96.509  1.00  9.52              
ATOM   1216  CA  ILE A  78      66.951 111.033  94.476  1.00  9.52              
ATOM   1217  HA  ILE A  78      67.818 111.447  93.962  1.00  9.52              
ATOM   1218  CB  ILE A  78      66.917 109.496  94.192  1.00  9.52              
ATOM   1219  HB  ILE A  78      66.570 109.007  95.102  1.00  9.52              
ATOM   1220  CG2 ILE A  78      65.969 109.009  93.076  1.00  9.52              
ATOM   1221 1HG2 ILE A  78      65.957 107.919  93.042  1.00  9.52              
ATOM   1222 2HG2 ILE A  78      64.944 109.328  93.269  1.00  9.52              
ATOM   1223 3HG2 ILE A  78      66.296 109.364  92.103  1.00  9.52              
ATOM   1224  CG1 ILE A  78      68.352 108.992  93.916  1.00  9.52              
ATOM   1225 1HG1 ILE A  78      69.050 109.501  94.579  1.00  9.52              
ATOM   1226 2HG1 ILE A  78      68.635 109.238  92.895  1.00  9.52              
ATOM   1227  CD1 ILE A  78      68.530 107.481  94.120  1.00  9.52              
ATOM   1228  HD1 ILE A  78      69.582 107.223  93.998  1.00  9.52              
ATOM   1229  HD2 ILE A  78      68.215 107.198  95.125  1.00  9.52              
ATOM   1230  HD3 ILE A  78      67.951 106.921  93.386  1.00  9.52              
ATOM   1231  C   ILE A  78      65.728 111.779  93.941  1.00  9.52              
ATOM   1232  O   ILE A  78      64.859 112.200  94.695  1.00  9.52              
ATOM   1233  N   LYS A  79      65.727 112.026  92.627  1.00  9.78              
ATOM   1234  H   LYS A  79      66.491 111.641  92.075  1.00  9.78              
ATOM   1235  CA  LYS A  79      64.689 112.777  91.901  1.00  9.78              
ATOM   1236  HA  LYS A  79      63.713 112.486  92.293  1.00  9.78              
ATOM   1237  CB  LYS A  79      64.863 114.294  92.159  1.00  9.78              
ATOM   1238  HB1 LYS A  79      64.682 114.490  93.217  1.00  9.78              
ATOM   1239  HB2 LYS A  79      64.078 114.828  91.620  1.00  9.78              
ATOM   1240  CG  LYS A  79      66.228 114.889  91.743  1.00  9.78              
ATOM   1241  HG1 LYS A  79      66.048 115.657  90.990  1.00  9.78              
ATOM   1242  HG2 LYS A  79      66.850 114.123  91.277  1.00  9.78              
ATOM   1243  CD  LYS A  79      67.014 115.534  92.902  1.00  9.78              
ATOM   1244  HD1 LYS A  79      66.397 116.301  93.373  1.00  9.78              
ATOM   1245  HD2 LYS A  79      67.905 116.007  92.487  1.00  9.78              
ATOM   1246  CE  LYS A  79      67.431 114.483  93.939  1.00  9.78              
ATOM   1247  HE1 LYS A  79      67.964 113.682  93.418  1.00  9.78              
ATOM   1248  HE2 LYS A  79      66.525 114.053  94.378  1.00  9.78              
ATOM   1249  NZ  LYS A  79      68.290 115.022  95.022  1.00  9.78              
ATOM   1250  HZ1 LYS A  79      68.627 114.239  95.587  1.00  9.78              
ATOM   1251  HZ2 LYS A  79      69.094 115.510  94.654  1.00  9.78              
ATOM   1252  HZ3 LYS A  79      67.762 115.643  95.621  1.00  9.78              
ATOM   1253  C   LYS A  79      64.663 112.427  90.405  1.00  9.78              
ATOM   1254  O   LYS A  79      64.392 113.262  89.552  1.00  9.78              
ATOM   1255  N   HIS A  80      65.008 111.180  90.097  1.00  9.53              
ATOM   1256  H   HIS A  80      65.150 110.540  90.862  1.00  9.53              
ATOM   1257  CA  HIS A  80      65.333 110.675  88.755  1.00  9.53              
ATOM   1258  HA  HIS A  80      65.712 111.492  88.139  1.00  9.53              
ATOM   1259  CB  HIS A  80      66.442 109.615  88.917  1.00  9.53              
ATOM   1260  HB1 HIS A  80      66.679 109.214  87.931  1.00  9.53              
ATOM   1261  HB2 HIS A  80      66.056 108.790  89.517  1.00  9.53              
ATOM   1262  CG  HIS A  80      67.741 110.091  89.543  1.00  9.53              
ATOM   1263  ND1 HIS A  80      67.891 110.911  90.676  1.00  9.53              
ATOM   1264  CE1 HIS A  80      69.215 111.020  90.875  1.00  9.53              
ATOM   1265  HE1 HIS A  80      69.673 111.585  91.676  1.00  9.53              
ATOM   1266  NE2 HIS A  80      69.892 110.306  89.962  1.00  9.53              
ATOM   1267  HE2 HIS A  80      70.898 110.209  89.915  1.00  9.53              
ATOM   1268  CD2 HIS A  80      68.981 109.720  89.113  1.00  9.53              
ATOM   1269  HD2 HIS A  80      69.193 109.070  88.274  1.00  9.53              
ATOM   1270  C   HIS A  80      64.109 110.093  88.026  1.00  9.53              
ATOM   1271  O   HIS A  80      64.253 109.402  87.023  1.00  9.53              
ATOM   1272  N   GLY A  81      62.913 110.308  88.578  1.00  9.27              
ATOM   1273  H   GLY A  81      62.888 110.963  89.341  1.00  9.27              
ATOM   1274  CA  GLY A  81      61.848 109.309  88.561  1.00  9.27              
ATOM   1275  HA1 GLY A  81      61.948 108.660  87.689  1.00  9.27              
ATOM   1276  HA2 GLY A  81      60.880 109.807  88.515  1.00  9.27              
ATOM   1277  C   GLY A  81      61.903 108.446  89.824  1.00  9.27              
ATOM   1278  O   GLY A  81      62.709 108.688  90.727  1.00  9.27              
ATOM   1279  N   ILE A  82      61.052 107.422  89.887  1.00  8.43              
ATOM   1280  H   ILE A  82      60.439 107.276  89.101  1.00  8.43              
ATOM   1281  CA  ILE A  82      61.315 106.267  90.753  1.00  8.43              
ATOM   1282  HA  ILE A  82      61.559 106.638  91.750  1.00  8.43              
ATOM   1283  CB  ILE A  82      60.042 105.391  90.860  1.00  8.43              
ATOM   1284  HB  ILE A  82      59.220 106.063  91.115  1.00  8.43              
ATOM   1285  CG2 ILE A  82      59.681 104.706  89.526  1.00  8.43              
ATOM   1286 1HG2 ILE A  82      58.700 104.238  89.596  1.00  8.43              
ATOM   1287 2HG2 ILE A  82      59.652 105.430  88.714  1.00  8.43              
ATOM   1288 3HG2 ILE A  82      60.416 103.936  89.282  1.00  8.43              
ATOM   1289  CG1 ILE A  82      60.158 104.363  92.009  1.00  8.43              
ATOM   1290 1HG1 ILE A  82      60.556 104.864  92.892  1.00  8.43              
ATOM   1291 2HG1 ILE A  82      60.847 103.566  91.727  1.00  8.43              
ATOM   1292  CD1 ILE A  82      58.820 103.723  92.401  1.00  8.43              
ATOM   1293  HD1 ILE A  82      58.971 103.079  93.268  1.00  8.43              
ATOM   1294  HD2 ILE A  82      58.096 104.497  92.657  1.00  8.43              
ATOM   1295  HD3 ILE A  82      58.433 103.116  91.583  1.00  8.43              
ATOM   1296  C   ILE A  82      62.533 105.502  90.222  1.00  8.43              
ATOM   1297  O   ILE A  82      62.865 105.569  89.039  1.00  8.43              
ATOM   1298  N   PHE A  83      63.175 104.750  91.105  1.00  8.15              
ATOM   1299  H   PHE A  83      62.815 104.692  92.044  1.00  8.15              
ATOM   1300  CA  PHE A  83      64.346 103.937  90.820  1.00  8.15              
ATOM   1301  HA  PHE A  83      64.532 103.884  89.746  1.00  8.15              
ATOM   1302  CB  PHE A  83      65.555 104.595  91.505  1.00  8.15              
ATOM   1303  HB1 PHE A  83      65.258 104.910  92.505  1.00  8.15              
ATOM   1304  HB2 PHE A  83      65.821 105.495  90.951  1.00  8.15              
ATOM   1305  CG  PHE A  83      66.790 103.725  91.642  1.00  8.15              
ATOM   1306  CD1 PHE A  83      67.611 103.471  90.527  1.00  8.15              
ATOM   1307  HD1 PHE A  83      67.345 103.860  89.554  1.00  8.15              
ATOM   1308  CE1 PHE A  83      68.776 102.697  90.675  1.00  8.15              
ATOM   1309  HE1 PHE A  83      69.392 102.484  89.814  1.00  8.15              
ATOM   1310  CZ  PHE A  83      69.128 102.184  91.937  1.00  8.15              
ATOM   1311  HZ  PHE A  83      70.027 101.600  92.051  1.00  8.15              
ATOM   1312  CE2 PHE A  83      68.299 102.417  93.047  1.00  8.15              
ATOM   1313  HE2 PHE A  83      68.554 102.008  94.017  1.00  8.15              
ATOM   1314  CD2 PHE A  83      67.129 103.180  92.898  1.00  8.15              
ATOM   1315  HD2 PHE A  83      66.493 103.348  93.755  1.00  8.15              
ATOM   1316  C   PHE A  83      64.074 102.525  91.339  1.00  8.15              
ATOM   1317  O   PHE A  83      63.698 102.378  92.504  1.00  8.15              
ATOM   1318  N   ASP A  84      64.301 101.518  90.492  1.00  9.19              
ATOM   1319  H   ASP A  84      64.628 101.734  89.563  1.00  9.19              
ATOM   1320  CA  ASP A  84      64.706 100.208  90.997  1.00  9.19              
ATOM   1321  HA  ASP A  84      64.822 100.334  92.074  1.00  9.19              
ATOM   1322  CB  ASP A  84      63.664  99.074  90.860  1.00  9.19              
ATOM   1323  HB1 ASP A  84      63.687  98.688  89.840  1.00  9.19              
ATOM   1324  HB2 ASP A  84      62.672  99.490  91.044  1.00  9.19              
ATOM   1325  CG  ASP A  84      63.885  97.909  91.868  1.00  9.19              
ATOM   1326  OD1 ASP A  84      64.661  98.076  92.846  1.00  9.19              
ATOM   1327  OD2 ASP A  84      63.265  96.838  91.700  1.00  9.19              
ATOM   1328  C   ASP A  84      66.112  99.847  90.524  1.00  9.19              
ATOM   1329  O   ASP A  84      66.597 100.341  89.503  1.00  9.19              
ATOM   1330  N   ILE A  85      66.791  99.068  91.361  1.00  9.13              
ATOM   1331  H   ILE A  85      66.262  98.636  92.114  1.00  9.13              
ATOM   1332  CA  ILE A  85      68.201  98.742  91.237  1.00  9.13              
ATOM   1333  HA  ILE A  85      68.712  99.655  90.933  1.00  9.13              
ATOM   1334  CB  ILE A  85      68.751  98.309  92.619  1.00  9.13              
ATOM   1335  HB  ILE A  85      68.280  98.969  93.346  1.00  9.13              
ATOM   1336  CG2 ILE A  85      68.293  96.877  92.979  1.00  9.13              
ATOM   1337 1HG2 ILE A  85      68.586  96.618  93.993  1.00  9.13              
ATOM   1338 2HG2 ILE A  85      67.206  96.811  92.913  1.00  9.13              
ATOM   1339 3HG2 ILE A  85      68.721  96.136  92.306  1.00  9.13              
ATOM   1340  CG1 ILE A  85      70.276  98.596  92.757  1.00  9.13              
ATOM   1341 1HG1 ILE A  85      70.403  99.409  93.473  1.00  9.13              
ATOM   1342 2HG1 ILE A  85      70.674  98.974  91.815  1.00  9.13              
ATOM   1343  CD1 ILE A  85      71.174  97.435  93.212  1.00  9.13              
ATOM   1344  HD1 ILE A  85      72.210  97.769  93.230  1.00  9.13              
ATOM   1345  HD2 ILE A  85      70.903  97.103  94.212  1.00  9.13              
ATOM   1346  HD3 ILE A  85      71.087  96.596  92.524  1.00  9.13              
ATOM   1347  C   ILE A  85      68.457  97.704  90.148  1.00  9.13              
ATOM   1348  O   ILE A  85      67.560  97.276  89.422  1.00  9.13              
ATOM   1349  N   ALA A  86      69.704  97.249  90.049  1.00  9.12              
ATOM   1350  H   ALA A  86      70.404  97.568  90.698  1.00  9.12              
ATOM   1351  CA  ALA A  86      70.028  96.155  89.171  1.00  9.12              
ATOM   1352  HA  ALA A  86      69.133  95.551  89.008  1.00  9.12              
ATOM   1353  CB  ALA A  86      70.457  96.743  87.818  1.00  9.12              
ATOM   1354  HB1 ALA A  86      70.638  95.940  87.106  1.00  9.12              
ATOM   1355  HB2 ALA A  86      69.665  97.383  87.426  1.00  9.12              
ATOM   1356  HB3 ALA A  86      71.368  97.331  87.937  1.00  9.12              
ATOM   1357  C   ALA A  86      71.108  95.220  89.706  1.00  9.12              
ATOM   1358  O   ALA A  86      72.079  95.636  90.337  1.00  9.12              
ATOM   1359  N   SER A  87      70.948  93.954  89.329  1.00  8.13              
ATOM   1360  H   SER A  87      70.116  93.750  88.798  1.00  8.13              
ATOM   1361  CA  SER A  87      71.660  92.804  89.887  1.00  8.13              
ATOM   1362  HA  SER A  87      72.430  93.159  90.572  1.00  8.13              
ATOM   1363  CB  SER A  87      70.680  91.942  90.700  1.00  8.13              
ATOM   1364  HB1 SER A  87      71.229  91.151  91.213  1.00  8.13              
ATOM   1365  HB2 SER A  87      69.949  91.489  90.027  1.00  8.13              
ATOM   1366  OG  SER A  87      70.000  92.743  91.652  1.00  8.13              
ATOM   1367  HG  SER A  87      69.339  92.207  92.102  1.00  8.13              
ATOM   1368  C   SER A  87      72.373  92.021  88.781  1.00  8.13              
ATOM   1369  O   SER A  87      72.235  90.805  88.642  1.00  8.13              
ATOM   1370  N   VAL A  88      73.056  92.761  87.907  1.00  8.13              
ATOM   1371  H   VAL A  88      73.145  93.746  88.109  1.00  8.13              
ATOM   1372  CA  VAL A  88      73.569  92.280  86.620  1.00  8.13              
ATOM   1373  HA  VAL A  88      72.783  91.667  86.177  1.00  8.13              
ATOM   1374  CB  VAL A  88      73.805  93.433  85.612  1.00  8.13              
ATOM   1375  HB  VAL A  88      74.379  93.047  84.768  1.00  8.13              
ATOM   1376  CG1 VAL A  88      72.468  93.929  85.050  1.00  8.13              
ATOM   1377 1HG1 VAL A  88      72.642  94.730  84.330  1.00  8.13              
ATOM   1378 2HG1 VAL A  88      71.958  93.112  84.539  1.00  8.13              
ATOM   1379 3HG1 VAL A  88      71.835  94.300  85.855  1.00  8.13              
ATOM   1380  CG2 VAL A  88      74.556  94.645  86.188  1.00  8.13              
ATOM   1381 1HG2 VAL A  88      74.776  95.350  85.387  1.00  8.13              
ATOM   1382 2HG2 VAL A  88      73.961  95.148  86.950  1.00  8.13              
ATOM   1383 3HG2 VAL A  88      75.502  94.325  86.624  1.00  8.13              
ATOM   1384  C   VAL A  88      74.801  91.372  86.668  1.00  8.13              
ATOM   1385  O   VAL A  88      75.943  91.814  86.629  1.00  8.13              
ATOM   1386  N   HIS A  89      74.551  90.068  86.635  1.00  8.10              
ATOM   1387  H   HIS A  89      73.583  89.801  86.750  1.00  8.10              
ATOM   1388  CA  HIS A  89      75.450  89.085  86.017  1.00  8.10              
ATOM   1389  HA  HIS A  89      76.487  89.349  86.233  1.00  8.10              
ATOM   1390  CB  HIS A  89      75.119  87.749  86.698  1.00  8.10              
ATOM   1391  HB1 HIS A  89      74.040  87.671  86.827  1.00  8.10              
ATOM   1392  HB2 HIS A  89      75.549  87.772  87.700  1.00  8.10              
ATOM   1393  CG  HIS A  89      75.569  86.487  86.023  1.00  8.10              
ATOM   1394  ND1 HIS A  89      75.613  86.250  84.651  1.00  8.10              
ATOM   1395  CE1 HIS A  89      75.875  84.948  84.494  1.00  8.10              
ATOM   1396  HE1 HIS A  89      75.927  84.421  83.551  1.00  8.10              
ATOM   1397  NE2 HIS A  89      75.987  84.373  85.694  1.00  8.10              
ATOM   1398  HE2 HIS A  89      76.194  83.389  85.856  1.00  8.10              
ATOM   1399  CD2 HIS A  89      75.781  85.314  86.672  1.00  8.10              
ATOM   1400  HD2 HIS A  89      75.723  85.139  87.737  1.00  8.10              
ATOM   1401  C   HIS A  89      75.283  89.114  84.500  1.00  8.10              
ATOM   1402  O   HIS A  89      74.167  89.278  83.998  1.00  8.10              
ATOM   1403  N   ILE A  90      76.391  88.959  83.774  1.00  7.96              
ATOM   1404  H   ILE A  90      77.294  88.888  84.226  1.00  7.96              
ATOM   1405  CA  ILE A  90      76.389  88.901  82.319  1.00  7.96              
ATOM   1406  HA  ILE A  90      75.377  88.692  81.978  1.00  7.96              
ATOM   1407  CB  ILE A  90      76.822  90.276  81.722  1.00  7.96              
ATOM   1408  HB  ILE A  90      77.883  90.420  81.924  1.00  7.96              
ATOM   1409  CG2 ILE A  90      76.645  90.287  80.191  1.00  7.96              
ATOM   1410 1HG2 ILE A  90      76.987  91.230  79.769  1.00  7.96              
ATOM   1411 2HG2 ILE A  90      77.253  89.511  79.731  1.00  7.96              
ATOM   1412 3HG2 ILE A  90      75.597  90.138  79.935  1.00  7.96              
ATOM   1413  CG1 ILE A  90      76.061  91.473  82.354  1.00  7.96              
ATOM   1414 1HG1 ILE A  90      76.243  91.485  83.428  1.00  7.96              
ATOM   1415 2HG1 ILE A  90      74.989  91.346  82.192  1.00  7.96              
ATOM   1416  CD1 ILE A  90      76.478  92.858  81.843  1.00  7.96              
ATOM   1417  HD1 ILE A  90      76.017  93.623  82.469  1.00  7.96              
ATOM   1418  HD2 ILE A  90      77.562  92.963  81.895  1.00  7.96              
ATOM   1419  HD3 ILE A  90      76.140  93.007  80.817  1.00  7.96              
ATOM   1420  C   ILE A  90      77.292  87.784  81.816  1.00  7.96              
ATOM   1421  O   ILE A  90      78.435  87.632  82.243  1.00  7.96              
ATOM   1422  N   VAL A  91      76.809  87.093  80.792  1.00  7.95              
ATOM   1423  H   VAL A  91      75.862  87.263  80.491  1.00  7.95              
ATOM   1424  CA  VAL A  91      77.685  86.496  79.794  1.00  7.95              
ATOM   1425  HA  VAL A  91      78.677  86.910  79.939  1.00  7.95              
ATOM   1426  CB  VAL A  91      77.800  84.960  79.895  1.00  7.95              
ATOM   1427  HB  VAL A  91      77.129  84.515  79.167  1.00  7.95              
ATOM   1428  CG1 VAL A  91      79.237  84.517  79.584  1.00  7.95              
ATOM   1429 1HG1 VAL A  91      79.319  83.442  79.735  1.00  7.95              
ATOM   1430 2HG1 VAL A  91      79.486  84.735  78.550  1.00  7.95              
ATOM   1431 3HG1 VAL A  91      79.936  85.013  80.255  1.00  7.95              
ATOM   1432  CG2 VAL A  91      77.465  84.388  81.275  1.00  7.95              
ATOM   1433 1HG2 VAL A  91      77.451  83.304  81.204  1.00  7.95              
ATOM   1434 2HG2 VAL A  91      78.189  84.718  82.020  1.00  7.95              
ATOM   1435 3HG2 VAL A  91      76.466  84.698  81.562  1.00  7.95              
ATOM   1436  C   VAL A  91      77.189  86.968  78.438  1.00  7.95              
ATOM   1437  O   VAL A  91      76.103  87.534  78.277  1.00  7.95              
ATOM   1438  N   CYS A  92      78.055  86.776  77.475  1.00  7.95              
ATOM   1439  H   CYS A  92      78.910  86.319  77.740  1.00  7.95              
ATOM   1440  CA  CYS A  92      77.876  87.012  76.058  1.00  7.95              
ATOM   1441  HA  CYS A  92      76.811  87.100  75.871  1.00  7.95              
ATOM   1442  CB  CYS A  92      78.545  88.296  75.542  1.00  7.95              
ATOM   1443  HB1 CYS A  92      77.935  88.707  74.734  1.00  7.95              
ATOM   1444  HB2 CYS A  92      79.514  88.049  75.117  1.00  7.95              
ATOM   1445  SG  CYS A  92      78.716  89.564  76.837  1.00  7.95              
ATOM   1446  HG  CYS A  92      77.415  89.587  77.173  1.00  7.95              
ATOM   1447  C   CYS A  92      78.349  85.767  75.370  1.00  7.95              
ATOM   1448  O   CYS A  92      79.078  84.998  75.982  1.00  7.95              
ATOM   1449  N   PHE A  93      77.941  85.514  74.136  1.00  8.04              
ATOM   1450  H   PHE A  93      77.406  86.178  73.595  1.00  8.04              
ATOM   1451  CA  PHE A  93      78.440  84.311  73.499  1.00  8.04              
ATOM   1452  HA  PHE A  93      79.400  84.163  73.908  1.00  8.04              
ATOM   1453  CB  PHE A  93      77.679  83.089  73.926  1.00  8.04              
ATOM   1454  HB1 PHE A  93      77.579  82.384  73.126  1.00  8.04              
ATOM   1455  HB2 PHE A  93      76.704  83.451  74.077  1.00  8.04              
ATOM   1456  CG  PHE A  93      78.159  82.400  75.188  1.00  8.04              
ATOM   1457  CD1 PHE A  93      79.248  81.525  75.192  1.00  8.04              
ATOM   1458  HD1 PHE A  93      79.770  81.322  74.277  1.00  8.04              
ATOM   1459  CE1 PHE A  93      79.682  80.960  76.403  1.00  8.04              
ATOM   1460  HE1 PHE A  93      80.532  80.293  76.430  1.00  8.04              
ATOM   1461  CZ  PHE A  93      79.050  81.313  77.604  1.00  8.04              
ATOM   1462  HZ  PHE A  93      79.435  80.989  78.541  1.00  8.04              
ATOM   1463  CE2 PHE A  93      77.948  82.158  77.610  1.00  8.04              
ATOM   1464  HE2 PHE A  93      77.474  82.434  78.541  1.00  8.04              
ATOM   1465  CD2 PHE A  93      77.539  82.708  76.401  1.00  8.04              
ATOM   1466  HD2 PHE A  93      76.840  83.490  76.415  1.00  8.04              
ATOM   1467  C   PHE A  93      78.674  84.431  72.008  1.00  8.04              
ATOM   1468  O   PHE A  93      78.641  85.503  71.413  1.00  8.04              
ATOM   1469  N   PHE A  94      79.057  83.281  71.470  1.00  8.03              
ATOM   1470  H   PHE A  94      79.041  82.489  72.085  1.00  8.03              
ATOM   1471  CA  PHE A  94      79.626  83.107  70.154  1.00  8.03              
ATOM   1472  HA  PHE A  94      80.488  83.766  70.243  1.00  8.03              
ATOM   1473  CB  PHE A  94      80.280  81.726  69.879  1.00  8.03              
ATOM   1474  HB1 PHE A  94      79.535  80.952  69.786  1.00  8.03              
ATOM   1475  HB2 PHE A  94      80.900  81.454  70.727  1.00  8.03              
ATOM   1476  CG  PHE A  94      81.128  81.637  68.613  1.00  8.03              
ATOM   1477  CD1 PHE A  94      82.171  82.556  68.373  1.00  8.03              
ATOM   1478  HD1 PHE A  94      82.396  83.324  69.092  1.00  8.03              
ATOM   1479  CE1 PHE A  94      82.901  82.514  67.172  1.00  8.03              
ATOM   1480  HE1 PHE A  94      83.685  83.239  66.991  1.00  8.03              
ATOM   1481  CZ  PHE A  94      82.604  81.540  66.205  1.00  8.03              
ATOM   1482  HZ  PHE A  94      83.164  81.508  65.281  1.00  8.03              
ATOM   1483  CE2 PHE A  94      81.585  80.606  66.448  1.00  8.03              
ATOM   1484  HE2 PHE A  94      81.364  79.852  65.705  1.00  8.03              
ATOM   1485  CD2 PHE A  94      80.846  80.655  67.644  1.00  8.03              
ATOM   1486  HD2 PHE A  94      80.052  79.940  67.811  1.00  8.03              
ATOM   1487  C   PHE A  94      78.900  83.701  68.960  1.00  8.03              
ATOM   1488  O   PHE A  94      77.706  83.534  68.727  1.00  8.03              
ATOM   1489  N   VAL A  95      79.724  84.320  68.126  1.00  8.03              
ATOM   1490  H   VAL A  95      80.705  84.342  68.352  1.00  8.03              
ATOM   1491  CA  VAL A  95      79.289  85.138  67.026  1.00  8.03              
ATOM   1492  HA  VAL A  95      78.201  85.092  66.983  1.00  8.03              
ATOM   1493  CB  VAL A  95      79.634  86.635  67.230  1.00  8.03              
ATOM   1494  HB  VAL A  95      80.698  86.791  67.046  1.00  8.03              
ATOM   1495  CG1 VAL A  95      78.820  87.521  66.276  1.00  8.03              
ATOM   1496 1HG1 VAL A  95      79.113  88.563  66.405  1.00  8.03              
ATOM   1497 2HG1 VAL A  95      79.018  87.241  65.243  1.00  8.03              
ATOM   1498 3HG1 VAL A  95      77.755  87.425  66.491  1.00  8.03              
ATOM   1499  CG2 VAL A  95      79.326  87.130  68.649  1.00  8.03              
ATOM   1500 1HG2 VAL A  95      79.496  88.204  68.718  1.00  8.03              
ATOM   1501 2HG2 VAL A  95      78.288  86.916  68.907  1.00  8.03              
ATOM   1502 3HG2 VAL A  95      79.980  86.645  69.372  1.00  8.03              
ATOM   1503  C   VAL A  95      79.787  84.584  65.685  1.00  8.03              
ATOM   1504  O   VAL A  95      80.577  85.192  64.963  1.00  8.03              
ATOM   1505  N   ALA A  96      79.339  83.372  65.367  1.00  8.06              
ATOM   1506  H   ALA A  96      78.695  82.923  65.996  1.00  8.06              
ATOM   1507  CA  ALA A  96      79.584  82.753  64.074  1.00  8.06              
ATOM   1508  HA  ALA A  96      80.659  82.697  63.899  1.00  8.06              
ATOM   1509  CB  ALA A  96      79.001  81.332  64.104  1.00  8.06              
ATOM   1510  HB1 ALA A  96      77.914  81.376  64.190  1.00  8.06              
ATOM   1511  HB2 ALA A  96      79.253  80.812  63.179  1.00  8.06              
ATOM   1512  HB3 ALA A  96      79.392  80.771  64.948  1.00  8.06              
ATOM   1513  C   ALA A  96      78.917  83.571  62.961  1.00  8.06              
ATOM   1514  O   ALA A  96      77.698  83.732  62.926  1.00  8.06              
ATOM   1515  N   VAL A  97      79.715  84.047  62.013  1.00  8.87              
ATOM   1516  H   VAL A  97      80.712  83.944  62.123  1.00  8.87              
ATOM   1517  CA  VAL A  97      79.222  84.671  60.787  1.00  8.87              
ATOM   1518  HA  VAL A  97      78.290  84.180  60.510  1.00  8.87              
ATOM   1519  CB  VAL A  97      78.917  86.168  61.009  1.00  8.87              
ATOM   1520  HB  VAL A  97      78.156  86.230  61.782  1.00  8.87              
ATOM   1521  CG1 VAL A  97      80.112  86.995  61.497  1.00  8.87              
ATOM   1522 1HG1 VAL A  97      79.803  88.025  61.670  1.00  8.87              
ATOM   1523 2HG1 VAL A  97      80.484  86.592  62.440  1.00  8.87              
ATOM   1524 3HG1 VAL A  97      80.914  86.981  60.761  1.00  8.87              
ATOM   1525  CG2 VAL A  97      78.337  86.824  59.748  1.00  8.87              
ATOM   1526 1HG2 VAL A  97      77.993  87.830  59.981  1.00  8.87              
ATOM   1527 2HG2 VAL A  97      79.090  86.895  58.965  1.00  8.87              
ATOM   1528 3HG2 VAL A  97      77.483  86.248  59.389  1.00  8.87              
ATOM   1529  C   VAL A  97      80.235  84.432  59.674  1.00  8.87              
ATOM   1530  O   VAL A  97      81.450  84.428  59.877  1.00  8.87              
ATOM   1531  N   LYS A  98      79.700  84.253  58.473  1.00  8.94              
ATOM   1532  H   LYS A  98      78.694  84.306  58.406  1.00  8.94              
ATOM   1533  CA  LYS A  98      80.425  84.024  57.236  1.00  8.94              
ATOM   1534  HA  LYS A  98      81.480  84.256  57.388  1.00  8.94              
ATOM   1535  CB  LYS A  98      80.332  82.534  56.844  1.00  8.94              
ATOM   1536  HB1 LYS A  98      79.291  82.247  56.695  1.00  8.94              
ATOM   1537  HB2 LYS A  98      80.702  81.954  57.691  1.00  8.94              
ATOM   1538  CG  LYS A  98      81.155  82.106  55.612  1.00  8.94              
ATOM   1539  HG1 LYS A  98      81.340  81.034  55.704  1.00  8.94              
ATOM   1540  HG2 LYS A  98      82.120  82.614  55.608  1.00  8.94              
ATOM   1541  CD  LYS A  98      80.427  82.344  54.281  1.00  8.94              
ATOM   1542  HD1 LYS A  98      80.440  83.404  54.028  1.00  8.94              
ATOM   1543  HD2 LYS A  98      79.388  82.028  54.394  1.00  8.94              
ATOM   1544  CE  LYS A  98      81.055  81.538  53.135  1.00  8.94              
ATOM   1545  HE1 LYS A  98      81.152  80.498  53.454  1.00  8.94              
ATOM   1546  HE2 LYS A  98      82.060  81.912  52.914  1.00  8.94              
ATOM   1547  NZ  LYS A  98      80.199  81.602  51.928  1.00  8.94              
ATOM   1548  HZ1 LYS A  98      80.208  82.525  51.485  1.00  8.94              
ATOM   1549  HZ2 LYS A  98      80.448  80.924  51.228  1.00  8.94              
ATOM   1550  HZ3 LYS A  98      79.216  81.537  52.176  1.00  8.94              
ATOM   1551  C   LYS A  98      79.848  85.016  56.222  1.00  8.94              
ATOM   1552  O   LYS A  98      78.756  84.830  55.699  1.00  8.94              
ATOM   1553  N   LYS A  99      80.542  86.150  56.089  1.00  9.98              
ATOM   1554  H   LYS A  99      81.420  86.191  56.581  1.00  9.98              
ATOM   1555  CA  LYS A  99      80.009  87.427  55.578  1.00  9.98              
ATOM   1556  HA  LYS A  99      79.195  87.735  56.237  1.00  9.98              
ATOM   1557  CB  LYS A  99      81.142  88.476  55.704  1.00  9.98              
ATOM   1558  HB1 LYS A  99      82.068  88.024  55.341  1.00  9.98              
ATOM   1559  HB2 LYS A  99      81.283  88.703  56.762  1.00  9.98              
ATOM   1560  CG  LYS A  99      80.985  89.804  54.943  1.00  9.98              
ATOM   1561  HG1 LYS A  99      81.002  89.571  53.883  1.00  9.98              
ATOM   1562  HG2 LYS A  99      81.868  90.415  55.135  1.00  9.98              
ATOM   1563  CD  LYS A  99      79.740  90.643  55.294  1.00  9.98              
ATOM   1564  HD1 LYS A  99      79.957  91.249  56.175  1.00  9.98              
ATOM   1565  HD2 LYS A  99      78.891  90.008  55.545  1.00  9.98              
ATOM   1566  CE  LYS A  99      79.339  91.569  54.136  1.00  9.98              
ATOM   1567  HE1 LYS A  99      80.179  92.230  53.903  1.00  9.98              
ATOM   1568  HE2 LYS A  99      78.500  92.188  54.468  1.00  9.98              
ATOM   1569  NZ  LYS A  99      78.950  90.800  52.926  1.00  9.98              
ATOM   1570  HZ1 LYS A  99      79.704  90.214  52.578  1.00  9.98              
ATOM   1571  HZ2 LYS A  99      78.199  90.134  53.120  1.00  9.98              
ATOM   1572  HZ3 LYS A  99      78.644  91.379  52.148  1.00  9.98              
ATOM   1573  C   LYS A  99      79.362  87.374  54.189  1.00  9.98              
ATOM   1574  O   LYS A  99      78.448  88.157  53.952  1.00  9.98              
ATOM   1575  N   ASP A 100      79.814  86.484  53.309  1.00 11.37              
ATOM   1576  H   ASP A 100      80.534  85.854  53.610  1.00 11.37              
ATOM   1577  CA  ASP A 100      79.413  86.450  51.896  1.00 11.37              
ATOM   1578  HA  ASP A 100      80.181  85.893  51.359  1.00 11.37              
ATOM   1579  CB  ASP A 100      78.096  85.650  51.751  1.00 11.37              
ATOM   1580  HB1 ASP A 100      77.580  85.907  50.827  1.00 11.37              
ATOM   1581  HB2 ASP A 100      77.423  85.861  52.584  1.00 11.37              
ATOM   1582  CG  ASP A 100      78.423  84.159  51.686  1.00 11.37              
ATOM   1583  OD1 ASP A 100      79.197  83.781  50.779  1.00 11.37              
ATOM   1584  OD2 ASP A 100      78.031  83.368  52.572  1.00 11.37              
ATOM   1585  C   ASP A 100      79.467  87.842  51.229  1.00 11.37              
ATOM   1586  O   ASP A 100      80.240  88.711  51.646  1.00 11.37              
ATOM   1587  N   THR A 101      78.723  88.059  50.150  1.00 11.86              
ATOM   1588  H   THR A 101      78.106  87.326  49.829  1.00 11.86              
ATOM   1589  CA  THR A 101      78.771  89.295  49.362  1.00 11.86              
ATOM   1590  HA  THR A 101      79.739  89.780  49.486  1.00 11.86              
ATOM   1591  CB  THR A 101      78.599  88.959  47.870  1.00 11.86              
ATOM   1592  HB  THR A 101      78.429  89.876  47.304  1.00 11.86              
ATOM   1593  CG2 THR A 101      79.832  88.253  47.306  1.00 11.86              
ATOM   1594 1HG2 THR A 101      79.695  88.065  46.241  1.00 11.86              
ATOM   1595 2HG2 THR A 101      80.710  88.887  47.436  1.00 11.86              
ATOM   1596 3HG2 THR A 101      79.997  87.306  47.823  1.00 11.86              
ATOM   1597  OG1 THR A 101      77.507  88.079  47.691  1.00 11.86              
ATOM   1598  HG1 THR A 101      77.611  87.653  46.835  1.00 11.86              
ATOM   1599  C   THR A 101      77.710  90.291  49.805  1.00 11.86              
ATOM   1600  O   THR A 101      78.041  91.359  50.324  1.00 11.86              
ATOM   1601  N   GLU A 102      76.441  89.890  49.735  1.00 11.27              
ATOM   1602  H   GLU A 102      76.263  89.017  49.255  1.00 11.27              
ATOM   1603  CA  GLU A 102      75.357  90.483  50.519  1.00 11.27              
ATOM   1604  HA  GLU A 102      75.234  91.519  50.201  1.00 11.27              
ATOM   1605  CB  GLU A 102      74.061  89.712  50.213  1.00 11.27              
ATOM   1606  HB1 GLU A 102      74.098  88.752  50.731  1.00 11.27              
ATOM   1607  HB2 GLU A 102      74.017  89.503  49.143  1.00 11.27              
ATOM   1608  CG  GLU A 102      72.781  90.477  50.588  1.00 11.27              
ATOM   1609  HG1 GLU A 102      72.264  90.777  49.674  1.00 11.27              
ATOM   1610  HG2 GLU A 102      73.030  91.389  51.135  1.00 11.27              
ATOM   1611  CD  GLU A 102      71.869  89.602  51.446  1.00 11.27              
ATOM   1612  OE1 GLU A 102      70.976  88.903  50.916  1.00 11.27              
ATOM   1613  OE2 GLU A 102      72.096  89.540  52.674  1.00 11.27              
ATOM   1614  C   GLU A 102      75.716  90.468  52.003  1.00 11.27              
ATOM   1615  O   GLU A 102      76.516  89.641  52.441  1.00 11.27              
ATOM   1616  N   ASN A 103      75.158  91.369  52.808  1.00 10.29              
ATOM   1617  H   ASN A 103      74.446  91.981  52.440  1.00 10.29              
ATOM   1618  CA  ASN A 103      75.356  91.327  54.254  1.00 10.29              
ATOM   1619  HA  ASN A 103      76.393  91.045  54.442  1.00 10.29              
ATOM   1620  CB  ASN A 103      75.150  92.721  54.850  1.00 10.29              
ATOM   1621  HB1 ASN A 103      74.087  92.956  54.910  1.00 10.29              
ATOM   1622  HB2 ASN A 103      75.642  93.472  54.232  1.00 10.29              
ATOM   1623  CG  ASN A 103      75.791  92.766  56.219  1.00 10.29              
ATOM   1624  OD1 ASN A 103      76.994  92.612  56.357  1.00 10.29              
ATOM   1625  ND2 ASN A 103      75.016  92.931  57.261  1.00 10.29              
ATOM   1626 1HD2 ASN A 103      74.018  92.916  57.139  1.00 10.29              
ATOM   1627 2HD2 ASN A 103      75.456  92.958  58.161  1.00 10.29              
ATOM   1628  C   ASN A 103      74.500  90.217  54.897  1.00 10.29              
ATOM   1629  O   ASN A 103      73.727  90.461  55.822  1.00 10.29              
ATOM   1630  N   LYS A 104      74.622  89.004  54.352  1.00  9.81              
ATOM   1631  H   LYS A 104      75.313  88.913  53.615  1.00  9.81              
ATOM   1632  CA  LYS A 104      73.888  87.799  54.705  1.00  9.81              
ATOM   1633  HA  LYS A 104      72.831  88.056  54.757  1.00  9.81              
ATOM   1634  CB  LYS A 104      74.095  86.744  53.599  1.00  9.81              
ATOM   1635  HB1 LYS A 104      75.167  86.582  53.469  1.00  9.81              
ATOM   1636  HB2 LYS A 104      73.712  87.143  52.659  1.00  9.81              
ATOM   1637  CG  LYS A 104      73.445  85.368  53.852  1.00  9.81              
ATOM   1638  HG1 LYS A 104      73.941  84.888  54.695  1.00  9.81              
ATOM   1639  HG2 LYS A 104      73.638  84.742  52.981  1.00  9.81              
ATOM   1640  CD  LYS A 104      71.932  85.359  54.127  1.00  9.81              
ATOM   1641  HD1 LYS A 104      71.698  85.943  55.019  1.00  9.81              
ATOM   1642  HD2 LYS A 104      71.653  84.325  54.336  1.00  9.81              
ATOM   1643  CE  LYS A 104      71.108  85.833  52.921  1.00  9.81              
ATOM   1644  HE1 LYS A 104      70.197  85.230  52.859  1.00  9.81              
ATOM   1645  HE2 LYS A 104      71.686  85.655  52.010  1.00  9.81              
ATOM   1646  NZ  LYS A 104      70.741  87.264  53.010  1.00  9.81              
ATOM   1647  HZ1 LYS A 104      70.057  87.467  53.719  1.00  9.81              
ATOM   1648  HZ2 LYS A 104      71.544  87.881  53.151  1.00  9.81              
ATOM   1649  HZ3 LYS A 104      70.430  87.638  52.107  1.00  9.81              
ATOM   1650  C   LYS A 104      74.315  87.307  56.092  1.00  9.81              
ATOM   1651  O   LYS A 104      75.185  86.457  56.263  1.00  9.81              
ATOM   1652  N   VAL A 105      73.688  87.906  57.093  1.00  9.21              
ATOM   1653  H   VAL A 105      73.136  88.713  56.835  1.00  9.21              
ATOM   1654  CA  VAL A 105      73.675  87.510  58.503  1.00  9.21              
ATOM   1655  HA  VAL A 105      74.658  87.691  58.937  1.00  9.21              
ATOM   1656  CB  VAL A 105      72.648  88.432  59.210  1.00  9.21              
ATOM   1657  HB  VAL A 105      71.691  88.358  58.691  1.00  9.21              
ATOM   1658  CG1 VAL A 105      72.404  88.113  60.676  1.00  9.21              
ATOM   1659 1HG1 VAL A 105      71.640  88.776  61.083  1.00  9.21              
ATOM   1660 2HG1 VAL A 105      72.040  87.097  60.786  1.00  9.21              
ATOM   1661 3HG1 VAL A 105      73.321  88.248  61.244  1.00  9.21              
ATOM   1662  CG2 VAL A 105      73.103  89.902  59.185  1.00  9.21              
ATOM   1663 1HG2 VAL A 105      72.409  90.519  59.755  1.00  9.21              
ATOM   1664 2HG2 VAL A 105      74.099  89.995  59.617  1.00  9.21              
ATOM   1665 3HG2 VAL A 105      73.114  90.280  58.169  1.00  9.21              
ATOM   1666  C   VAL A 105      73.343  86.012  58.648  1.00  9.21              
ATOM   1667  O   VAL A 105      72.270  85.585  58.231  1.00  9.21              
ATOM   1668  N   GLN A 106      74.292  85.199  59.144  1.00  8.72              
ATOM   1669  H   GLN A 106      75.137  85.613  59.503  1.00  8.72              
ATOM   1670  CA  GLN A 106      74.298  83.747  58.885  1.00  8.72              
ATOM   1671  HA  GLN A 106      73.867  83.595  57.893  1.00  8.72              
ATOM   1672  CB  GLN A 106      75.733  83.201  58.845  1.00  8.72              
ATOM   1673  HB1 GLN A 106      75.711  82.115  58.946  1.00  8.72              
ATOM   1674  HB2 GLN A 106      76.286  83.598  59.697  1.00  8.72              
ATOM   1675  CG  GLN A 106      76.484  83.536  57.547  1.00  8.72              
ATOM   1676  HG1 GLN A 106      77.504  83.204  57.680  1.00  8.72              
ATOM   1677  HG2 GLN A 106      76.495  84.612  57.393  1.00  8.72              
ATOM   1678  CD  GLN A 106      75.976  82.836  56.285  1.00  8.72              
ATOM   1679  OE1 GLN A 106      75.113  81.969  56.310  1.00  8.72              
ATOM   1680  NE2 GLN A 106      76.550  83.131  55.140  1.00  8.72              
ATOM   1681 1HE2 GLN A 106      77.266  83.850  55.089  1.00  8.72              
ATOM   1682 2HE2 GLN A 106      76.239  82.680  54.299  1.00  8.72              
ATOM   1683  C   GLN A 106      73.445  82.860  59.807  1.00  8.72              
ATOM   1684  O   GLN A 106      72.582  82.110  59.344  1.00  8.72              
ATOM   1685  N   GLY A 107      73.746  82.861  61.102  1.00  8.21              
ATOM   1686  H   GLY A 107      74.477  83.474  61.433  1.00  8.21              
ATOM   1687  CA  GLY A 107      73.315  81.786  61.989  1.00  8.21              
ATOM   1688  HA1 GLY A 107      73.370  80.868  61.431  1.00  8.21              
ATOM   1689  HA2 GLY A 107      72.292  81.959  62.318  1.00  8.21              
ATOM   1690  C   GLY A 107      74.256  81.668  63.181  1.00  8.21              
ATOM   1691  O   GLY A 107      75.426  81.355  62.999  1.00  8.21              
ATOM   1692  N   TYR A 108      73.744  81.950  64.379  1.00  7.99              
ATOM   1693  H   TYR A 108      72.747  82.122  64.441  1.00  7.99              
ATOM   1694  CA  TYR A 108      74.564  82.471  65.464  1.00  7.99              
ATOM   1695  HA  TYR A 108      75.621  82.413  65.196  1.00  7.99              
ATOM   1696  CB  TYR A 108      74.222  83.938  65.689  1.00  7.99              
ATOM   1697  HB1 TYR A 108      74.703  84.257  66.610  1.00  7.99              
ATOM   1698  HB2 TYR A 108      73.145  84.040  65.834  1.00  7.99              
ATOM   1699  CG  TYR A 108      74.676  84.865  64.587  1.00  7.99              
ATOM   1700  CD1 TYR A 108      73.897  84.995  63.426  1.00  7.99              
ATOM   1701  HD1 TYR A 108      72.968  84.449  63.329  1.00  7.99              
ATOM   1702  CE1 TYR A 108      74.307  85.867  62.411  1.00  7.99              
ATOM   1703  HE1 TYR A 108      73.713  85.969  61.528  1.00  7.99              
ATOM   1704  CZ  TYR A 108      75.449  86.668  62.585  1.00  7.99              
ATOM   1705  OH  TYR A 108      75.811  87.539  61.613  1.00  7.99              
ATOM   1706  HH  TYR A 108      76.579  88.042  61.886  1.00  7.99              
ATOM   1707  CE2 TYR A 108      76.206  86.577  63.770  1.00  7.99              
ATOM   1708  HE2 TYR A 108      77.077  87.194  63.910  1.00  7.99              
ATOM   1709  CD2 TYR A 108      75.823  85.662  64.765  1.00  7.99              
ATOM   1710  HD2 TYR A 108      76.386  85.595  65.684  1.00  7.99              
ATOM   1711  C   TYR A 108      74.386  81.743  66.801  1.00  7.99              
ATOM   1712  O   TYR A 108      73.428  81.001  67.041  1.00  7.99              
ATOM   1713  N   TYR A 109      75.339  81.981  67.703  1.00  7.96              
ATOM   1714  H   TYR A 109      76.048  82.684  67.537  1.00  7.96              
ATOM   1715  CA  TYR A 109      75.486  81.196  68.905  1.00  7.96              
ATOM   1716  HA  TYR A 109      74.737  80.406  68.878  1.00  7.96              
ATOM   1717  CB  TYR A 109      76.818  80.432  68.877  1.00  7.96              
ATOM   1718  HB1 TYR A 109      77.640  81.118  68.725  1.00  7.96              
ATOM   1719  HB2 TYR A 109      76.834  79.740  68.038  1.00  7.96              
ATOM   1720  CG  TYR A 109      77.005  79.686  70.167  1.00  7.96              
ATOM   1721  CD1 TYR A 109      76.272  78.524  70.424  1.00  7.96              
ATOM   1722  HD1 TYR A 109      75.708  78.071  69.657  1.00  7.96              
ATOM   1723  CE1 TYR A 109      76.049  78.088  71.727  1.00  7.96              
ATOM   1724  HE1 TYR A 109      75.425  77.234  71.934  1.00  7.96              
ATOM   1725  CZ  TYR A 109      76.605  78.826  72.770  1.00  7.96              
ATOM   1726  OH  TYR A 109      76.316  78.520  74.018  1.00  7.96              
ATOM   1727  HH  TYR A 109      76.734  79.065  74.708  1.00  7.96              
ATOM   1728  CE2 TYR A 109      77.427  79.911  72.541  1.00  7.96              
ATOM   1729  HE2 TYR A 109      77.820  80.421  73.393  1.00  7.96              
ATOM   1730  CD2 TYR A 109      77.577  80.364  71.238  1.00  7.96              
ATOM   1731  HD2 TYR A 109      77.951  81.330  71.061  1.00  7.96              
ATOM   1732  C   TYR A 109      75.156  81.934  70.224  1.00  7.96              
ATOM   1733  O   TYR A 109      75.254  83.152  70.340  1.00  7.96              
ATOM   1734  N   ILE A 110      74.682  81.168  71.217  1.00  7.96              
ATOM   1735  H   ILE A 110      74.697  80.163  71.080  1.00  7.96              
ATOM   1736  CA  ILE A 110      73.923  81.662  72.372  1.00  7.96              
ATOM   1737  HA  ILE A 110      73.307  82.465  71.998  1.00  7.96              
ATOM   1738  CB  ILE A 110      72.986  80.481  72.825  1.00  7.96              
ATOM   1739  HB  ILE A 110      73.538  79.558  72.681  1.00  7.96              
ATOM   1740  CG2 ILE A 110      72.614  80.433  74.325  1.00  7.96              
ATOM   1741 1HG2 ILE A 110      73.484  80.220  74.943  1.00  7.96              
ATOM   1742 2HG2 ILE A 110      72.159  81.372  74.634  1.00  7.96              
ATOM   1743 3HG2 ILE A 110      71.935  79.609  74.527  1.00  7.96              
ATOM   1744  CG1 ILE A 110      71.608  80.382  72.115  1.00  7.96              
ATOM   1745 1HG1 ILE A 110      71.011  81.207  72.465  1.00  7.96              
ATOM   1746 2HG1 ILE A 110      71.095  79.511  72.485  1.00  7.96              
ATOM   1747  CD1 ILE A 110      71.419  80.301  70.597  1.00  7.96              
ATOM   1748  HD1 ILE A 110      71.230  79.276  70.299  1.00  7.96              
ATOM   1749  HD2 ILE A 110      70.497  80.804  70.335  1.00  7.96              
ATOM   1750  HD3 ILE A 110      72.267  80.712  70.054  1.00  7.96              
ATOM   1751  C   ILE A 110      74.656  82.166  73.644  1.00  7.96              
ATOM   1752  O   ILE A 110      75.416  81.451  74.282  1.00  7.96              
ATOM   1753  N   CYS A 111      74.251  83.361  74.083  1.00  8.41              
ATOM   1754  H   CYS A 111      73.581  83.781  73.452  1.00  8.41              
ATOM   1755  CA  CYS A 111      74.612  84.289  75.155  1.00  8.41              
ATOM   1756  HA  CYS A 111      75.571  84.748  74.952  1.00  8.41              
ATOM   1757  CB  CYS A 111      73.595  85.439  74.959  1.00  8.41              
ATOM   1758  HB1 CYS A 111      72.689  85.215  75.519  1.00  8.41              
ATOM   1759  HB2 CYS A 111      73.324  85.530  73.909  1.00  8.41              
ATOM   1760  SG  CYS A 111      74.215  87.057  75.499  1.00  8.41              
ATOM   1761  HG  CYS A 111      74.622  86.701  76.735  1.00  8.41              
ATOM   1762  C   CYS A 111      74.598  84.003  76.671  1.00  8.41              
ATOM   1763  O   CYS A 111      75.205  84.835  77.357  1.00  8.41              
ATOM   1764  N   ILE A 112      73.909  82.961  77.171  1.00  8.43              
ATOM   1765  H   ILE A 112      73.700  82.207  76.538  1.00  8.43              
ATOM   1766  CA  ILE A 112      73.052  83.054  78.388  1.00  8.43              
ATOM   1767  HA  ILE A 112      72.190  83.623  78.037  1.00  8.43              
ATOM   1768  CB  ILE A 112      72.435  81.716  78.874  1.00  8.43              
ATOM   1769  HB  ILE A 112      71.459  81.957  79.296  1.00  8.43              
ATOM   1770  CG2 ILE A 112      72.147  80.789  77.690  1.00  8.43              
ATOM   1771 1HG2 ILE A 112      71.685  81.382  76.904  1.00  8.43              
ATOM   1772 2HG2 ILE A 112      73.062  80.344  77.310  1.00  8.43              
ATOM   1773 3HG2 ILE A 112      71.471  79.994  78.003  1.00  8.43              
ATOM   1774  CG1 ILE A 112      73.227  80.977  79.969  1.00  8.43              
ATOM   1775 1HG1 ILE A 112      74.274  81.252  79.883  1.00  8.43              
ATOM   1776 2HG1 ILE A 112      73.138  79.899  79.822  1.00  8.43              
ATOM   1777  CD1 ILE A 112      72.762  81.277  81.402  1.00  8.43              
ATOM   1778  HD1 ILE A 112      73.319  80.652  82.099  1.00  8.43              
ATOM   1779  HD2 ILE A 112      72.937  82.320  81.660  1.00  8.43              
ATOM   1780  HD3 ILE A 112      71.703  81.053  81.506  1.00  8.43              
ATOM   1781  C   ILE A 112      73.603  83.893  79.556  1.00  8.43              
ATOM   1782  O   ILE A 112      74.771  83.863  79.916  1.00  8.43              
ATOM   1783  N   VAL A 113      72.688  84.615  80.186  1.00  8.07              
ATOM   1784  H   VAL A 113      71.733  84.367  79.994  1.00  8.07              
ATOM   1785  CA  VAL A 113      72.838  85.933  80.759  1.00  8.07              
ATOM   1786  HA  VAL A 113      73.897  86.070  80.982  1.00  8.07              
ATOM   1787  CB  VAL A 113      72.451  86.979  79.689  1.00  8.07              
ATOM   1788  HB  VAL A 113      73.003  86.741  78.778  1.00  8.07              
ATOM   1789  CG1 VAL A 113      70.958  86.962  79.334  1.00  8.07              
ATOM   1790 1HG1 VAL A 113      70.769  87.677  78.533  1.00  8.07              
ATOM   1791 2HG1 VAL A 113      70.663  85.971  78.989  1.00  8.07              
ATOM   1792 3HG1 VAL A 113      70.353  87.240  80.197  1.00  8.07              
ATOM   1793  CG2 VAL A 113      72.847  88.405  80.078  1.00  8.07              
ATOM   1794 1HG2 VAL A 113      72.620  89.083  79.254  1.00  8.07              
ATOM   1795 2HG2 VAL A 113      72.298  88.734  80.960  1.00  8.07              
ATOM   1796 3HG2 VAL A 113      73.917  88.441  80.270  1.00  8.07              
ATOM   1797  C   VAL A 113      72.078  86.121  82.056  1.00  8.07              
ATOM   1798  O   VAL A 113      70.992  85.562  82.240  1.00  8.07              
ATOM   1799  N   GLY A 114      72.666  86.879  82.982  1.00  8.91              
ATOM   1800  H   GLY A 114      73.516  87.376  82.760  1.00  8.91              
ATOM   1801  CA  GLY A 114      72.371  86.713  84.394  1.00  8.91              
ATOM   1802  HA1 GLY A 114      71.323  86.957  84.569  1.00  8.91              
ATOM   1803  HA2 GLY A 114      72.980  87.393  84.976  1.00  8.91              
ATOM   1804  C   GLY A 114      72.617  85.291  84.864  1.00  8.91              
ATOM   1805  O   GLY A 114      72.879  84.365  84.099  1.00  8.91              
ATOM   1806  N   GLY A 115      72.472  85.086  86.165  1.00  8.80              
ATOM   1807  H   GLY A 115      72.232  85.852  86.769  1.00  8.80              
ATOM   1808  CA  GLY A 115      72.666  83.751  86.721  1.00  8.80              
ATOM   1809  HA1 GLY A 115      72.859  83.825  87.790  1.00  8.80              
ATOM   1810  HA2 GLY A 115      73.531  83.298  86.237  1.00  8.80              
ATOM   1811  C   GLY A 115      71.520  82.787  86.511  1.00  8.80              
ATOM   1812  O   GLY A 115      71.445  81.778  87.208  1.00  8.80              
ATOM   1813  N   ASN A 116      70.577  83.156  85.648  1.00  8.83              
ATOM   1814  H   ASN A 116      70.783  83.940  85.047  1.00  8.83              
ATOM   1815  CA  ASN A 116      69.352  82.428  85.417  1.00  8.83              
ATOM   1816  HA  ASN A 116      69.622  81.383  85.247  1.00  8.83              
ATOM   1817  CB  ASN A 116      68.451  82.472  86.692  1.00  8.83              
ATOM   1818  HB1 ASN A 116      67.485  82.914  86.454  1.00  8.83              
ATOM   1819  HB2 ASN A 116      68.910  83.104  87.450  1.00  8.83              
ATOM   1820  CG  ASN A 116      68.181  81.112  87.334  1.00  8.83              
ATOM   1821  OD1 ASN A 116      67.056  80.758  87.637  1.00  8.83              
ATOM   1822  ND2 ASN A 116      69.173  80.295  87.591  1.00  8.83              
ATOM   1823 1HD2 ASN A 116      70.130  80.581  87.402  1.00  8.83              
ATOM   1824 2HD2 ASN A 116      68.940  79.410  87.995  1.00  8.83              
ATOM   1825  C   ASN A 116      68.680  82.891  84.149  1.00  8.83              
ATOM   1826  O   ASN A 116      67.769  83.718  84.153  1.00  8.83              
ATOM   1827  N   SER A 117      69.141  82.316  83.047  1.00  9.56              
ATOM   1828  H   SER A 117      69.905  81.659  83.108  1.00  9.56              
ATOM   1829  CA  SER A 117      68.379  82.339  81.820  1.00  9.56              
ATOM   1830  HA  SER A 117      67.320  82.359  82.080  1.00  9.56              
ATOM   1831  CB  SER A 117      68.645  83.630  81.031  1.00  9.56              
ATOM   1832  HB1 SER A 117      68.395  84.492  81.652  1.00  9.56              
ATOM   1833  HB2 SER A 117      68.018  83.665  80.141  1.00  9.56              
ATOM   1834  OG  SER A 117      69.993  83.706  80.650  1.00  9.56              
ATOM   1835  HG  SER A 117      70.410  84.268  81.337  1.00  9.56              
ATOM   1836  C   SER A 117      68.586  81.093  81.008  1.00  9.56              
ATOM   1837  O   SER A 117      69.263  80.133  81.374  1.00  9.56              
ATOM   1838  N   ALA A 118      67.903  81.110  79.884  1.00  9.31              
ATOM   1839  H   ALA A 118      67.470  81.988  79.660  1.00  9.31              
ATOM   1840  CA  ALA A 118      67.887  80.079  78.887  1.00  9.31              
ATOM   1841  HA  ALA A 118      68.706  79.383  79.046  1.00  9.31              
ATOM   1842  CB  ALA A 118      66.525  79.389  79.092  1.00  9.31              
ATOM   1843  HB1 ALA A 118      65.706  80.008  78.728  1.00  9.31              
ATOM   1844  HB2 ALA A 118      66.477  78.426  78.605  1.00  9.31              
ATOM   1845  HB3 ALA A 118      66.328  79.170  80.142  1.00  9.31              
ATOM   1846  C   ALA A 118      68.116  80.842  77.558  1.00  9.31              
ATOM   1847  O   ALA A 118      68.447  82.020  77.544  1.00  9.31              
ATOM   1848  N   PRO A 119      68.081  80.167  76.394  1.00  9.46              
ATOM   1849  CD  PRO A 119      67.405  78.899  76.176  1.00  9.46              
ATOM   1850  HD1 PRO A 119      66.323  79.023  76.160  1.00  9.46              
ATOM   1851  HD2 PRO A 119      67.704  78.181  76.934  1.00  9.46              
ATOM   1852  CG  PRO A 119      67.906  78.385  74.856  1.00  9.46              
ATOM   1853  HG1 PRO A 119      67.361  78.820  74.028  1.00  9.46              
ATOM   1854  HG2 PRO A 119      67.845  77.306  74.813  1.00  9.46              
ATOM   1855  CB  PRO A 119      69.336  78.913  74.902  1.00  9.46              
ATOM   1856  HB1 PRO A 119      69.776  78.909  73.922  1.00  9.46              
ATOM   1857  HB2 PRO A 119      69.928  78.315  75.593  1.00  9.46              
ATOM   1858  CA  PRO A 119      69.189  80.338  75.487  1.00  9.46              
ATOM   1859  HA  PRO A 119      70.112  80.567  76.009  1.00  9.46              
ATOM   1860  C   PRO A 119      69.040  81.352  74.357  1.00  9.46              
ATOM   1861  O   PRO A 119      68.408  81.101  73.319  1.00  9.46              
ATOM   1862  N   ILE A 120      69.704  82.490  74.510  1.00  8.44              
ATOM   1863  H   ILE A 120      70.141  82.623  75.404  1.00  8.44              
ATOM   1864  CA  ILE A 120      69.592  83.606  73.591  1.00  8.44              
ATOM   1865  HA  ILE A 120      68.593  83.587  73.158  1.00  8.44              
ATOM   1866  CB  ILE A 120      69.677  84.944  74.378  1.00  8.44              
ATOM   1867  HB  ILE A 120      70.708  85.105  74.682  1.00  8.44              
ATOM   1868  CG2 ILE A 120      69.276  86.111  73.463  1.00  8.44              
ATOM   1869 1HG2 ILE A 120      69.425  87.061  73.973  1.00  8.44              
ATOM   1870 2HG2 ILE A 120      69.900  86.138  72.573  1.00  8.44              
ATOM   1871 3HG2 ILE A 120      68.228  86.021  73.174  1.00  8.44              
ATOM   1872  CG1 ILE A 120      68.819  84.945  75.669  1.00  8.44              
ATOM   1873 1HG1 ILE A 120      69.217  84.196  76.352  1.00  8.44              
ATOM   1874 2HG1 ILE A 120      67.791  84.676  75.427  1.00  8.44              
ATOM   1875  CD1 ILE A 120      68.814  86.267  76.446  1.00  8.44              
ATOM   1876  HD1 ILE A 120      68.379  86.103  77.432  1.00  8.44              
ATOM   1877  HD2 ILE A 120      69.834  86.634  76.559  1.00  8.44              
ATOM   1878  HD3 ILE A 120      68.214  87.011  75.926  1.00  8.44              
ATOM   1879  C   ILE A 120      70.560  83.603  72.427  1.00  8.44              
ATOM   1880  O   ILE A 120      71.729  83.909  72.641  1.00  8.44              
ATOM   1881  N   TYR A 121      70.085  83.279  71.216  1.00  8.08              
ATOM   1882  H   TYR A 121      69.115  83.014  71.138  1.00  8.08              
ATOM   1883  CA  TYR A 121      70.873  83.431  69.986  1.00  8.08              
ATOM   1884  HA  TYR A 121      71.727  82.767  70.054  1.00  8.08              
ATOM   1885  CB  TYR A 121      70.070  83.020  68.732  1.00  8.08              
ATOM   1886  HB1 TYR A 121      69.481  82.135  68.967  1.00  8.08              
ATOM   1887  HB2 TYR A 121      70.816  82.705  68.002  1.00  8.08              
ATOM   1888  CG  TYR A 121      69.130  83.988  68.021  1.00  8.08              
ATOM   1889  CD1 TYR A 121      68.992  83.832  66.631  1.00  8.08              
ATOM   1890  HD1 TYR A 121      69.554  83.075  66.113  1.00  8.08              
ATOM   1891  CE1 TYR A 121      68.124  84.654  65.895  1.00  8.08              
ATOM   1892  HE1 TYR A 121      68.030  84.535  64.831  1.00  8.08              
ATOM   1893  CZ  TYR A 121      67.359  85.641  66.543  1.00  8.08              
ATOM   1894  OH  TYR A 121      66.537  86.420  65.790  1.00  8.08              
ATOM   1895  HH  TYR A 121      65.966  87.043  66.297  1.00  8.08              
ATOM   1896  CE2 TYR A 121      67.476  85.795  67.943  1.00  8.08              
ATOM   1897  HE2 TYR A 121      66.888  86.551  68.438  1.00  8.08              
ATOM   1898  CD2 TYR A 121      68.345  84.961  68.683  1.00  8.08              
ATOM   1899  HD2 TYR A 121      68.401  85.081  69.754  1.00  8.08              
ATOM   1900  C   TYR A 121      71.475  84.841  69.958  1.00  8.08              
ATOM   1901  O   TYR A 121      70.734  85.774  70.257  1.00  8.08              
ATOM   1902  N   VAL A 122      72.782  85.021  69.679  1.00  8.89              
ATOM   1903  H   VAL A 122      73.435  84.254  69.597  1.00  8.89              
ATOM   1904  CA  VAL A 122      73.236  86.404  69.440  1.00  8.89              
ATOM   1905  HA  VAL A 122      72.430  87.073  69.701  1.00  8.89              
ATOM   1906  CB  VAL A 122      74.317  86.975  70.384  1.00  8.89              
ATOM   1907  HB  VAL A 122      74.722  87.875  69.919  1.00  8.89              
ATOM   1908  CG1 VAL A 122      73.671  87.423  71.702  1.00  8.89              
ATOM   1909 1HG1 VAL A 122      74.435  87.721  72.420  1.00  8.89              
ATOM   1910 2HG1 VAL A 122      73.012  88.270  71.519  1.00  8.89              
ATOM   1911 3HG1 VAL A 122      73.075  86.609  72.109  1.00  8.89              
ATOM   1912  CG2 VAL A 122      75.496  86.073  70.712  1.00  8.89              
ATOM   1913 1HG2 VAL A 122      75.191  85.311  71.425  1.00  8.89              
ATOM   1914 2HG2 VAL A 122      75.884  85.619  69.800  1.00  8.89              
ATOM   1915 3HG2 VAL A 122      76.287  86.670  71.162  1.00  8.89              
ATOM   1916  C   VAL A 122      73.512  86.767  67.981  1.00  8.89              
ATOM   1917  O   VAL A 122      74.601  86.494  67.485  1.00  8.89              
ATOM   1918  N   PRO A 123      72.525  87.350  67.262  1.00  8.32              
ATOM   1919  CD  PRO A 123      71.274  87.927  67.742  1.00  8.32              
ATOM   1920  HD1 PRO A 123      71.470  88.942  68.073  1.00  8.32              
ATOM   1921  HD2 PRO A 123      70.831  87.343  68.538  1.00  8.32              
ATOM   1922  CG  PRO A 123      70.287  87.923  66.577  1.00  8.32              
ATOM   1923  HG1 PRO A 123      70.306  88.883  66.058  1.00  8.32              
ATOM   1924  HG2 PRO A 123      69.276  87.686  66.906  1.00  8.32              
ATOM   1925  CB  PRO A 123      70.871  86.833  65.689  1.00  8.32              
ATOM   1926  HB1 PRO A 123      70.517  86.906  64.659  1.00  8.32              
ATOM   1927  HB2 PRO A 123      70.648  85.852  66.103  1.00  8.32              
ATOM   1928  CA  PRO A 123      72.364  87.118  65.844  1.00  8.32              
ATOM   1929  HA  PRO A 123      72.911  86.239  65.549  1.00  8.32              
ATOM   1930  C   PRO A 123      72.754  88.254  64.898  1.00  8.32              
ATOM   1931  O   PRO A 123      72.580  88.133  63.690  1.00  8.32              
ATOM   1932  N   THR A 124      73.241  89.378  65.411  1.00  9.57              
ATOM   1933  H   THR A 124      73.395  89.423  66.410  1.00  9.57              
ATOM   1934  CA  THR A 124      73.782  90.456  64.572  1.00  9.57              
ATOM   1935  HA  THR A 124      74.067  90.028  63.613  1.00  9.57              
ATOM   1936  CB  THR A 124      72.737  91.544  64.266  1.00  9.57              
ATOM   1937  HB  THR A 124      71.856  91.060  63.843  1.00  9.57              
ATOM   1938  CG2 THR A 124      72.305  92.376  65.470  1.00  9.57              
ATOM   1939 1HG2 THR A 124      71.490  93.040  65.184  1.00  9.57              
ATOM   1940 2HG2 THR A 124      71.950  91.716  66.258  1.00  9.57              
ATOM   1941 3HG2 THR A 124      73.138  92.972  65.840  1.00  9.57              
ATOM   1942  OG1 THR A 124      73.249  92.449  63.310  1.00  9.57              
ATOM   1943  HG1 THR A 124      72.496  92.905  62.920  1.00  9.57              
ATOM   1944  C   THR A 124      75.069  90.993  65.205  1.00  9.57              
ATOM   1945  O   THR A 124      75.387  90.679  66.350  1.00  9.57              
ATOM   1946  N   LEU A 125      75.868  91.716  64.423  1.00  9.13              
ATOM   1947  H   LEU A 125      75.487  92.025  63.541  1.00  9.13              
ATOM   1948  CA  LEU A 125      77.323  91.723  64.603  1.00  9.13              
ATOM   1949  HA  LEU A 125      77.633  90.793  65.084  1.00  9.13              
ATOM   1950  CB  LEU A 125      78.016  91.821  63.223  1.00  9.13              
ATOM   1951  HB1 LEU A 125      79.088  91.876  63.425  1.00  9.13              
ATOM   1952  HB2 LEU A 125      77.740  92.768  62.755  1.00  9.13              
ATOM   1953  CG  LEU A 125      77.810  90.683  62.206  1.00  9.13              
ATOM   1954  HG  LEU A 125      77.903  89.716  62.703  1.00  9.13              
ATOM   1955  CD1 LEU A 125      76.471  90.743  61.464  1.00  9.13              
ATOM   1956 1HD1 LEU A 125      76.311  91.743  61.059  1.00  9.13              
ATOM   1957 2HD1 LEU A 125      76.462  90.029  60.640  1.00  9.13              
ATOM   1958 3HD1 LEU A 125      75.654  90.488  62.131  1.00  9.13              
ATOM   1959  CD2 LEU A 125      78.896  90.786  61.131  1.00  9.13              
ATOM   1960 1HD2 LEU A 125      79.879  90.671  61.587  1.00  9.13              
ATOM   1961 2HD2 LEU A 125      78.772  90.004  60.385  1.00  9.13              
ATOM   1962 3HD2 LEU A 125      78.844  91.759  60.642  1.00  9.13              
ATOM   1963  C   LEU A 125      77.892  92.865  65.455  1.00  9.13              
ATOM   1964  O   LEU A 125      79.037  92.800  65.900  1.00  9.13              
ATOM   1965  N   ASP A 126      77.113  93.924  65.650  1.00  9.24              
ATOM   1966  H   ASP A 126      76.197  93.902  65.236  1.00  9.24              
ATOM   1967  CA  ASP A 126      77.368  94.963  66.647  1.00  9.24              
ATOM   1968  HA  ASP A 126      78.387  95.340  66.549  1.00  9.24              
ATOM   1969  CB  ASP A 126      76.370  96.111  66.370  1.00  9.24              
ATOM   1970  HB1 ASP A 126      75.351  95.740  66.499  1.00  9.24              
ATOM   1971  HB2 ASP A 126      76.471  96.392  65.319  1.00  9.24              
ATOM   1972  CG  ASP A 126      76.533  97.385  67.214  1.00  9.24              
ATOM   1973  OD1 ASP A 126      76.518  97.333  68.463  1.00  9.24              
ATOM   1974  OD2 ASP A 126      76.517  98.488  66.614  1.00  9.24              
ATOM   1975  C   ASP A 126      77.199  94.319  68.041  1.00  9.24              
ATOM   1976  O   ASP A 126      76.139  94.430  68.651  1.00  9.24              
ATOM   1977  N   ASP A 127      78.205  93.526  68.447  1.00  9.00              
ATOM   1978  H   ASP A 127      78.961  93.430  67.777  1.00  9.00              
ATOM   1979  CA  ASP A 127      78.281  92.626  69.617  1.00  9.00              
ATOM   1980  HA  ASP A 127      78.013  91.612  69.314  1.00  9.00              
ATOM   1981  CB  ASP A 127      79.754  92.631  70.078  1.00  9.00              
ATOM   1982  HB1 ASP A 127      80.121  93.660  70.072  1.00  9.00              
ATOM   1983  HB2 ASP A 127      80.346  92.074  69.350  1.00  9.00              
ATOM   1984  CG  ASP A 127      80.014  92.071  71.481  1.00  9.00              
ATOM   1985  OD1 ASP A 127      80.728  91.051  71.615  1.00  9.00              
ATOM   1986  OD2 ASP A 127      79.642  92.715  72.487  1.00  9.00              
ATOM   1987  C   ASP A 127      77.312  93.039  70.736  1.00  9.00              
ATOM   1988  O   ASP A 127      76.374  92.322  71.103  1.00  9.00              
ATOM   1989  N   PHE A 128      77.511  94.258  71.226  1.00  9.07              
ATOM   1990  H   PHE A 128      78.279  94.791  70.853  1.00  9.07              
ATOM   1991  CA  PHE A 128      76.857  94.724  72.425  1.00  9.07              
ATOM   1992  HA  PHE A 128      76.912  93.936  73.177  1.00  9.07              
ATOM   1993  CB  PHE A 128      77.618  95.945  72.963  1.00  9.07              
ATOM   1994  HB1 PHE A 128      77.716  96.685  72.167  1.00  9.07              
ATOM   1995  HB2 PHE A 128      78.623  95.632  73.252  1.00  9.07              
ATOM   1996  CG  PHE A 128      76.942  96.589  74.159  1.00  9.07              
ATOM   1997  CD1 PHE A 128      76.928  95.920  75.397  1.00  9.07              
ATOM   1998  HD1 PHE A 128      77.425  94.967  75.498  1.00  9.07              
ATOM   1999  CE1 PHE A 128      76.239  96.473  76.490  1.00  9.07              
ATOM   2000  HE1 PHE A 128      76.218  95.948  77.434  1.00  9.07              
ATOM   2001  CZ  PHE A 128      75.559  97.696  76.347  1.00  9.07              
ATOM   2002  HZ  PHE A 128      75.018  98.115  77.184  1.00  9.07              
ATOM   2003  CE2 PHE A 128      75.570  98.367  75.112  1.00  9.07              
ATOM   2004  HE2 PHE A 128      75.032  99.298  75.000  1.00  9.07              
ATOM   2005  CD2 PHE A 128      76.260  97.813  74.019  1.00  9.07              
ATOM   2006  HD2 PHE A 128      76.245  98.319  73.065  1.00  9.07              
ATOM   2007  C   PHE A 128      75.385  95.066  72.234  1.00  9.07              
ATOM   2008  O   PHE A 128      74.559  94.604  73.015  1.00  9.07              
ATOM   2009  N   ARG A 129      75.027  95.876  71.230  1.00  8.90              
ATOM   2010  H   ARG A 129      75.729  96.160  70.549  1.00  8.90              
ATOM   2011  CA  ARG A 129      73.631  96.323  71.068  1.00  8.90              
ATOM   2012  HA  ARG A 129      73.206  96.497  72.056  1.00  8.90              
ATOM   2013  CB  ARG A 129      73.629  97.648  70.314  1.00  8.90              
ATOM   2014  HB1 ARG A 129      73.884  97.452  69.272  1.00  8.90              
ATOM   2015  HB2 ARG A 129      74.398  98.278  70.763  1.00  8.90              
ATOM   2016  CG  ARG A 129      72.292  98.404  70.392  1.00  8.90              
ATOM   2017  HG1 ARG A 129      71.947  98.412  71.427  1.00  8.90              
ATOM   2018  HG2 ARG A 129      71.542  97.894  69.786  1.00  8.90              
ATOM   2019  CD  ARG A 129      72.427  99.866  69.922  1.00  8.90              
ATOM   2020  HD1 ARG A 129      73.169 100.377  70.539  1.00  8.90              
ATOM   2021  HD2 ARG A 129      71.467 100.357  70.093  1.00  8.90              
ATOM   2022  NE  ARG A 129      72.777  99.987  68.488  1.00  8.90              
ATOM   2023  HE  ARG A 129      72.006 100.100  67.855  1.00  8.90              
ATOM   2024  CZ  ARG A 129      73.982  99.883  67.946  1.00  8.90              
ATOM   2025  NH1 ARG A 129      75.073  99.792  68.641  1.00  8.90              
ATOM   2026 1HH1 ARG A 129      75.019  99.708  69.632  1.00  8.90              
ATOM   2027 2HH1 ARG A 129      75.876  99.350  68.176  1.00  8.90              
ATOM   2028  NH2 ARG A 129      74.143  99.827  66.658  1.00  8.90              
ATOM   2029 1HH2 ARG A 129      73.377  99.828  66.020  1.00  8.90              
ATOM   2030 2HH2 ARG A 129      75.083  99.542  66.358  1.00  8.90              
ATOM   2031  C   ARG A 129      72.758  95.266  70.401  1.00  8.90              
ATOM   2032  O   ARG A 129      71.550  95.256  70.598  1.00  8.90              
ATOM   2033  N   SER A 130      73.388  94.340  69.681  1.00  9.02              
ATOM   2034  H   SER A 130      74.384  94.474  69.531  1.00  9.02              
ATOM   2035  CA  SER A 130      72.851  93.018  69.389  1.00  9.02              
ATOM   2036  HA  SER A 130      71.975  93.109  68.748  1.00  9.02              
ATOM   2037  CB  SER A 130      73.928  92.214  68.658  1.00  9.02              
ATOM   2038  HB1 SER A 130      74.799  92.097  69.297  1.00  9.02              
ATOM   2039  HB2 SER A 130      74.242  92.768  67.775  1.00  9.02              
ATOM   2040  OG  SER A 130      73.488  90.934  68.260  1.00  9.02              
ATOM   2041  HG  SER A 130      74.241  90.571  67.761  1.00  9.02              
ATOM   2042  C   SER A 130      72.433  92.336  70.688  1.00  9.02              
ATOM   2043  O   SER A 130      71.237  92.140  70.898  1.00  9.02              
ATOM   2044  N   MET A 131      73.361  92.051  71.612  1.00  9.30              
ATOM   2045  H   MET A 131      74.345  92.247  71.447  1.00  9.30              
ATOM   2046  CA  MET A 131      72.953  91.294  72.799  1.00  9.30              
ATOM   2047  HA  MET A 131      72.405  90.428  72.426  1.00  9.30              
ATOM   2048  CB  MET A 131      74.160  90.717  73.554  1.00  9.30              
ATOM   2049  HB1 MET A 131      74.834  90.230  72.848  1.00  9.30              
ATOM   2050  HB2 MET A 131      73.776  89.941  74.215  1.00  9.30              
ATOM   2051  CG  MET A 131      74.963  91.724  74.389  1.00  9.30              
ATOM   2052  HG1 MET A 131      74.311  92.506  74.772  1.00  9.30              
ATOM   2053  HG2 MET A 131      75.697  92.193  73.736  1.00  9.30              
ATOM   2054  SD  MET A 131      75.822  91.002  75.815  1.00  9.30              
ATOM   2055  CE  MET A 131      74.415  90.598  76.890  1.00  9.30              
ATOM   2056  HE1 MET A 131      73.754  89.886  76.398  1.00  9.30              
ATOM   2057  HE2 MET A 131      74.781  90.148  77.811  1.00  9.30              
ATOM   2058  HE3 MET A 131      73.856  91.505  77.122  1.00  9.30              
ATOM   2059  C   MET A 131      71.968  91.995  73.755  1.00  9.30              
ATOM   2060  O   MET A 131      71.114  91.338  74.367  1.00  9.30              
ATOM   2061  N   GLU A 132      72.047  93.324  73.836  1.00  8.97              
ATOM   2062  H   GLU A 132      72.821  93.778  73.359  1.00  8.97              
ATOM   2063  CA  GLU A 132      71.040  94.177  74.460  1.00  8.97              
ATOM   2064  HA  GLU A 132      70.967  93.915  75.515  1.00  8.97              
ATOM   2065  CB  GLU A 132      71.455  95.656  74.364  1.00  8.97              
ATOM   2066  HB1 GLU A 132      71.541  95.945  73.318  1.00  8.97              
ATOM   2067  HB2 GLU A 132      72.443  95.751  74.818  1.00  8.97              
ATOM   2068  CG  GLU A 132      70.509  96.630  75.090  1.00  8.97              
ATOM   2069  HG1 GLU A 132      71.101  97.482  75.431  1.00  8.97              
ATOM   2070  HG2 GLU A 132      70.103  96.147  75.982  1.00  8.97              
ATOM   2071  CD  GLU A 132      69.376  97.160  74.194  1.00  8.97              
ATOM   2072  OE1 GLU A 132      68.207  96.768  74.424  1.00  8.97              
ATOM   2073  OE2 GLU A 132      69.686  97.981  73.300  1.00  8.97              
ATOM   2074  C   GLU A 132      69.677  93.911  73.832  1.00  8.97              
ATOM   2075  O   GLU A 132      68.784  93.436  74.532  1.00  8.97              
ATOM   2076  N   ALA A 133      69.556  94.057  72.507  1.00  8.83              
ATOM   2077  H   ALA A 133      70.338  94.420  71.971  1.00  8.83              
ATOM   2078  CA  ALA A 133      68.316  93.780  71.796  1.00  8.83              
ATOM   2079  HA  ALA A 133      67.578  94.487  72.170  1.00  8.83              
ATOM   2080  CB  ALA A 133      68.502  94.075  70.303  1.00  8.83              
ATOM   2081  HB1 ALA A 133      67.549  93.952  69.786  1.00  8.83              
ATOM   2082  HB2 ALA A 133      68.847  95.101  70.173  1.00  8.83              
ATOM   2083  HB3 ALA A 133      69.231  93.391  69.869  1.00  8.83              
ATOM   2084  C   ALA A 133      67.759  92.375  72.019  1.00  8.83              
ATOM   2085  O   ALA A 133      66.544  92.230  72.157  1.00  8.83              
ATOM   2086  N   PHE A 134      68.608  91.350  72.138  1.00  8.45              
ATOM   2087  H   PHE A 134      69.591  91.517  71.948  1.00  8.45              
ATOM   2088  CA  PHE A 134      68.121  89.980  72.350  1.00  8.45              
ATOM   2089  HA  PHE A 134      67.105  89.956  71.958  1.00  8.45              
ATOM   2090  CB  PHE A 134      68.850  88.983  71.442  1.00  8.45              
ATOM   2091  HB1 PHE A 134      68.418  87.991  71.571  1.00  8.45              
ATOM   2092  HB2 PHE A 134      69.909  88.946  71.702  1.00  8.45              
ATOM   2093  CG  PHE A 134      68.661  89.406  69.995  1.00  8.45              
ATOM   2094  CD1 PHE A 134      69.687  90.103  69.344  1.00  8.45              
ATOM   2095  HD1 PHE A 134      70.657  90.162  69.806  1.00  8.45              
ATOM   2096  CE1 PHE A 134      69.464  90.722  68.104  1.00  8.45              
ATOM   2097  HE1 PHE A 134      70.259  91.273  67.631  1.00  8.45              
ATOM   2098  CZ  PHE A 134      68.211  90.607  67.482  1.00  8.45              
ATOM   2099  HZ  PHE A 134      68.037  91.069  66.521  1.00  8.45              
ATOM   2100  CE2 PHE A 134      67.186  89.881  68.111  1.00  8.45              
ATOM   2101  HE2 PHE A 134      66.220  89.801  67.633  1.00  8.45              
ATOM   2102  CD2 PHE A 134      67.405  89.283  69.366  1.00  8.45              
ATOM   2103  HD2 PHE A 134      66.595  88.760  69.853  1.00  8.45              
ATOM   2104  C   PHE A 134      67.884  89.598  73.812  1.00  8.45              
ATOM   2105  O   PHE A 134      67.201  88.607  74.062  1.00  8.45              
ATOM   2106  N   THR A 135      68.237  90.459  74.776  1.00  8.64              
ATOM   2107  H   THR A 135      68.859  91.228  74.534  1.00  8.64              
ATOM   2108  CA  THR A 135      67.490  90.527  76.056  1.00  8.64              
ATOM   2109  HA  THR A 135      67.273  89.516  76.404  1.00  8.64              
ATOM   2110  CB  THR A 135      68.333  91.233  77.134  1.00  8.64              
ATOM   2111  HB  THR A 135      68.465  92.282  76.869  1.00  8.64              
ATOM   2112  CG2 THR A 135      67.719  91.146  78.531  1.00  8.64              
ATOM   2113 1HG2 THR A 135      68.392  91.613  79.250  1.00  8.64              
ATOM   2114 2HG2 THR A 135      66.762  91.666  78.556  1.00  8.64              
ATOM   2115 3HG2 THR A 135      67.572  90.101  78.805  1.00  8.64              
ATOM   2116  OG1 THR A 135      69.604  90.630  77.229  1.00  8.64              
ATOM   2117  HG1 THR A 135      70.073  90.816  76.405  1.00  8.64              
ATOM   2118  C   THR A 135      66.152  91.269  75.885  1.00  8.64              
ATOM   2119  O   THR A 135      65.120  90.871  76.423  1.00  8.64              
ATOM   2120  N   LYS A 136      66.132  92.366  75.121  1.00  8.97              
ATOM   2121  H   LYS A 136      67.001  92.613  74.651  1.00  8.97              
ATOM   2122  CA  LYS A 136      65.069  93.380  75.090  1.00  8.97              
ATOM   2123  HA  LYS A 136      64.846  93.639  76.123  1.00  8.97              
ATOM   2124  CB  LYS A 136      65.631  94.621  74.368  1.00  8.97              
ATOM   2125  HB1 LYS A 136      65.755  94.385  73.314  1.00  8.97              
ATOM   2126  HB2 LYS A 136      66.614  94.853  74.776  1.00  8.97              
ATOM   2127  CG  LYS A 136      64.774  95.891  74.450  1.00  8.97              
ATOM   2128  HG1 LYS A 136      63.771  95.678  74.080  1.00  8.97              
ATOM   2129  HG2 LYS A 136      65.209  96.633  73.778  1.00  8.97              
ATOM   2130  CD  LYS A 136      64.725  96.498  75.863  1.00  8.97              
ATOM   2131  HD1 LYS A 136      65.280  97.438  75.843  1.00  8.97              
ATOM   2132  HD2 LYS A 136      65.225  95.851  76.585  1.00  8.97              
ATOM   2133  CE  LYS A 136      63.287  96.778  76.317  1.00  8.97              
ATOM   2134  HE1 LYS A 136      62.791  97.375  75.545  1.00  8.97              
ATOM   2135  HE2 LYS A 136      63.327  97.380  77.230  1.00  8.97              
ATOM   2136  NZ  LYS A 136      62.532  95.522  76.566  1.00  8.97              
ATOM   2137  HZ1 LYS A 136      61.581  95.712  76.846  1.00  8.97              
ATOM   2138  HZ2 LYS A 136      62.503  94.933  75.732  1.00  8.97              
ATOM   2139  HZ3 LYS A 136      62.983  94.967  77.280  1.00  8.97              
ATOM   2140  C   LYS A 136      63.761  92.930  74.440  1.00  8.97              
ATOM   2141  O   LYS A 136      62.692  93.315  74.920  1.00  8.97              
ATOM   2142  N   LYS A 137      63.862  92.112  73.392  1.00  9.45              
ATOM   2143  H   LYS A 137      64.812  91.973  73.049  1.00  9.45              
ATOM   2144  CA  LYS A 137      62.804  91.352  72.695  1.00  9.45              
ATOM   2145  HA  LYS A 137      61.970  92.008  72.448  1.00  9.45              
ATOM   2146  CB  LYS A 137      63.479  90.826  71.403  1.00  9.45              
ATOM   2147  HB1 LYS A 137      64.033  89.916  71.643  1.00  9.45              
ATOM   2148  HB2 LYS A 137      64.216  91.556  71.061  1.00  9.45              
ATOM   2149  CG  LYS A 137      62.579  90.541  70.195  1.00  9.45              
ATOM   2150  HG1 LYS A 137      61.832  89.793  70.460  1.00  9.45              
ATOM   2151  HG2 LYS A 137      63.215  90.127  69.414  1.00  9.45              
ATOM   2152  CD  LYS A 137      61.894  91.810  69.653  1.00  9.45              
ATOM   2153  HD1 LYS A 137      62.602  92.639  69.678  1.00  9.45              
ATOM   2154  HD2 LYS A 137      61.057  92.065  70.303  1.00  9.45              
ATOM   2155  CE  LYS A 137      61.388  91.678  68.208  1.00  9.45              
ATOM   2156  HE1 LYS A 137      62.247  91.694  67.530  1.00  9.45              
ATOM   2157  HE2 LYS A 137      60.745  92.533  67.986  1.00  9.45              
ATOM   2158  NZ  LYS A 137      60.644  90.423  67.979  1.00  9.45              
ATOM   2159  HZ1 LYS A 137      61.311  89.653  67.895  1.00  9.45              
ATOM   2160  HZ2 LYS A 137      59.967  90.243  68.727  1.00  9.45              
ATOM   2161  HZ3 LYS A 137      60.123  90.431  67.119  1.00  9.45              
ATOM   2162  C   LYS A 137      62.251  90.180  73.540  1.00  9.45              
ATOM   2163  O   LYS A 137      61.323  89.491  73.137  1.00  9.45              
ATOM   2164  N   ALA A 138      62.831  89.968  74.725  1.00  9.59              
ATOM   2165  H   ALA A 138      63.658  90.511  74.919  1.00  9.59              
ATOM   2166  CA  ALA A 138      62.379  89.170  75.867  1.00  9.59              
ATOM   2167  HA  ALA A 138      63.157  89.270  76.625  1.00  9.59              
ATOM   2168  CB  ALA A 138      61.132  89.838  76.462  1.00  9.59              
ATOM   2169  HB1 ALA A 138      60.862  89.338  77.394  1.00  9.59              
ATOM   2170  HB2 ALA A 138      61.335  90.889  76.668  1.00  9.59              
ATOM   2171  HB3 ALA A 138      60.296  89.759  75.764  1.00  9.59              
ATOM   2172  C   ALA A 138      62.198  87.648  75.717  1.00  9.59              
ATOM   2173  O   ALA A 138      62.442  86.929  76.683  1.00  9.59              
ATOM   2174  N   GLY A 139      61.790  87.137  74.559  1.00  9.91              
ATOM   2175  H   GLY A 139      61.597  87.775  73.798  1.00  9.91              
ATOM   2176  CA  GLY A 139      61.467  85.715  74.425  1.00  9.91              
ATOM   2177  HA1 GLY A 139      60.663  85.478  75.122  1.00  9.91              
ATOM   2178  HA2 GLY A 139      62.340  85.128  74.713  1.00  9.91              
ATOM   2179  C   GLY A 139      61.026  85.241  73.045  1.00  9.91              
ATOM   2180  O   GLY A 139      61.104  84.047  72.778  1.00  9.91              
ATOM   2181  N   GLU A 140      60.613  86.147  72.157  1.00 10.31              
ATOM   2182  H   GLU A 140      60.556  87.115  72.438  1.00 10.31              
ATOM   2183  CA  GLU A 140      60.047  85.812  70.842  1.00 10.31              
ATOM   2184  HA  GLU A 140      59.138  85.224  70.970  1.00 10.31              
ATOM   2185  CB  GLU A 140      59.699  87.123  70.116  1.00 10.31              
ATOM   2186  HB1 GLU A 140      59.329  86.880  69.118  1.00 10.31              
ATOM   2187  HB2 GLU A 140      60.623  87.692  69.997  1.00 10.31              
ATOM   2188  CG  GLU A 140      58.666  88.033  70.790  1.00 10.31              
ATOM   2189  HG1 GLU A 140      58.947  88.215  71.830  1.00 10.31              
ATOM   2190  HG2 GLU A 140      57.684  87.554  70.771  1.00 10.31              
ATOM   2191  CD  GLU A 140      58.633  89.359  70.023  1.00 10.31              
ATOM   2192  OE1 GLU A 140      58.233  89.368  68.840  1.00 10.31              
ATOM   2193  OE2 GLU A 140      59.200  90.365  70.500  1.00 10.31              
ATOM   2194  C   GLU A 140      60.966  85.032  69.890  1.00 10.31              
ATOM   2195  O   GLU A 140      60.474  84.439  68.934  1.00 10.31              
ATOM   2196  N   GLU A 141      62.284  85.084  70.104  1.00 10.02              
ATOM   2197  H   GLU A 141      62.596  85.580  70.921  1.00 10.02              
ATOM   2198  CA  GLU A 141      63.280  84.729  69.077  1.00 10.02              
ATOM   2199  HA  GLU A 141      62.777  84.213  68.258  1.00 10.02              
ATOM   2200  CB  GLU A 141      63.900  86.005  68.498  1.00 10.02              
ATOM   2201  HB1 GLU A 141      64.737  85.717  67.866  1.00 10.02              
ATOM   2202  HB2 GLU A 141      64.272  86.631  69.311  1.00 10.02              
ATOM   2203  CG  GLU A 141      62.922  86.801  67.626  1.00 10.02              
ATOM   2204  HG1 GLU A 141      62.035  87.052  68.209  1.00 10.02              
ATOM   2205  HG2 GLU A 141      62.613  86.183  66.780  1.00 10.02              
ATOM   2206  CD  GLU A 141      63.557  88.093  67.107  1.00 10.02              
ATOM   2207  OE1 GLU A 141      64.778  88.079  66.823  1.00 10.02              
ATOM   2208  OE2 GLU A 141      62.812  89.101  67.027  1.00 10.02              
ATOM   2209  C   GLU A 141      64.375  83.757  69.539  1.00 10.02              
ATOM   2210  O   GLU A 141      65.257  83.365  68.774  1.00 10.02              
ATOM   2211  N   ILE A 142      64.306  83.315  70.789  1.00  9.13              
ATOM   2212  H   ILE A 142      63.494  83.597  71.320  1.00  9.13              
ATOM   2213  CA  ILE A 142      65.053  82.155  71.276  1.00  9.13              
ATOM   2214  HA  ILE A 142      66.121  82.277  71.095  1.00  9.13              
ATOM   2215  CB  ILE A 142      64.771  82.036  72.801  1.00  9.13              
ATOM   2216  HB  ILE A 142      63.704  82.207  72.962  1.00  9.13              
ATOM   2217  CG2 ILE A 142      65.072  80.630  73.347  1.00  9.13              
ATOM   2218 1HG2 ILE A 142      65.016  80.616  74.435  1.00  9.13              
ATOM   2219 2HG2 ILE A 142      64.335  79.918  72.975  1.00  9.13              
ATOM   2220 3HG2 ILE A 142      66.061  80.313  73.028  1.00  9.13              
ATOM   2221  CG1 ILE A 142      65.537  83.059  73.678  1.00  9.13              
ATOM   2222 1HG1 ILE A 142      66.599  82.855  73.612  1.00  9.13              
ATOM   2223 2HG1 ILE A 142      65.237  82.907  74.716  1.00  9.13              
ATOM   2224  CD1 ILE A 142      65.318  84.544  73.362  1.00  9.13              
ATOM   2225  HD1 ILE A 142      65.799  84.805  72.420  1.00  9.13              
ATOM   2226  HD2 ILE A 142      64.252  84.761  73.304  1.00  9.13              
ATOM   2227  HD3 ILE A 142      65.759  85.153  74.151  1.00  9.13              
ATOM   2228  C   ILE A 142      64.537  80.917  70.534  1.00  9.13              
ATOM   2229  O   ILE A 142      63.330  80.750  70.345  1.00  9.13              
ATOM   2230  N   ALA A 143      65.432  79.995  70.200  1.00  9.02              
ATOM   2231  H   ALA A 143      66.408  80.166  70.390  1.00  9.02              
ATOM   2232  CA  ALA A 143      65.049  78.700  69.663  1.00  9.02              
ATOM   2233  HA  ALA A 143      63.996  78.506  69.878  1.00  9.02              
ATOM   2234  CB  ALA A 143      65.209  78.737  68.143  1.00  9.02              
ATOM   2235  HB1 ALA A 143      64.637  79.572  67.734  1.00  9.02              
ATOM   2236  HB2 ALA A 143      66.261  78.859  67.886  1.00  9.02              
ATOM   2237  HB3 ALA A 143      64.821  77.810  67.727  1.00  9.02              
ATOM   2238  C   ALA A 143      65.881  77.618  70.356  1.00  9.02              
ATOM   2239  O   ALA A 143      67.109  77.583  70.283  1.00  9.02              
ATOM   2240  N   SER A 144      65.188  76.796  71.139  1.00  8.74              
ATOM   2241  H   SER A 144      64.189  76.932  71.139  1.00  8.74              
ATOM   2242  CA  SER A 144      65.715  76.168  72.357  1.00  8.74              
ATOM   2243  HA  SER A 144      66.388  76.883  72.828  1.00  8.74              
ATOM   2244  CB  SER A 144      64.542  75.952  73.322  1.00  8.74              
ATOM   2245  HB1 SER A 144      64.914  75.616  74.291  1.00  8.74              
ATOM   2246  HB2 SER A 144      63.867  75.197  72.915  1.00  8.74              
ATOM   2247  OG  SER A 144      63.842  77.174  73.488  1.00  8.74              
ATOM   2248  HG  SER A 144      63.051  77.028  74.015  1.00  8.74              
ATOM   2249  C   SER A 144      66.527  74.891  72.171  1.00  8.74              
ATOM   2250  O   SER A 144      66.496  73.991  73.018  1.00  8.74              
ATOM   2251  N   TYR A 145      67.205  74.817  71.033  1.00  8.11              
ATOM   2252  H   TYR A 145      67.233  75.659  70.464  1.00  8.11              
ATOM   2253  CA  TYR A 145      67.845  73.644  70.472  1.00  8.11              
ATOM   2254  HA  TYR A 145      67.058  72.936  70.216  1.00  8.11              
ATOM   2255  CB  TYR A 145      68.503  74.060  69.160  1.00  8.11              
ATOM   2256  HB1 TYR A 145      68.960  73.196  68.685  1.00  8.11              
ATOM   2257  HB2 TYR A 145      69.273  74.784  69.417  1.00  8.11              
ATOM   2258  CG  TYR A 145      67.576  74.696  68.143  1.00  8.11              
ATOM   2259  CD1 TYR A 145      66.370  74.071  67.766  1.00  8.11              
ATOM   2260  HD1 TYR A 145      66.086  73.123  68.201  1.00  8.11              
ATOM   2261  CE1 TYR A 145      65.531  74.679  66.815  1.00  8.11              
ATOM   2262  HE1 TYR A 145      64.597  74.217  66.528  1.00  8.11              
ATOM   2263  CZ  TYR A 145      65.921  75.891  66.211  1.00  8.11              
ATOM   2264  OH  TYR A 145      65.141  76.477  65.270  1.00  8.11              
ATOM   2265  HH  TYR A 145      65.534  77.306  64.993  1.00  8.11              
ATOM   2266  CE2 TYR A 145      67.121  76.522  66.595  1.00  8.11              
ATOM   2267  HE2 TYR A 145      67.406  77.455  66.154  1.00  8.11              
ATOM   2268  CD2 TYR A 145      67.942  75.926  67.566  1.00  8.11              
ATOM   2269  HD2 TYR A 145      68.865  76.408  67.866  1.00  8.11              
ATOM   2270  C   TYR A 145      68.785  72.938  71.445  1.00  8.11              
ATOM   2271  O   TYR A 145      69.919  73.359  71.704  1.00  8.11              
ATOM   2272  N   SER A 146      68.255  71.813  71.924  1.00  8.29              
ATOM   2273  H   SER A 146      67.285  71.642  71.700  1.00  8.29              
ATOM   2274  CA  SER A 146      68.885  70.781  72.725  1.00  8.29              
ATOM   2275  HA  SER A 146      69.614  71.241  73.394  1.00  8.29              
ATOM   2276  CB  SER A 146      67.805  70.090  73.573  1.00  8.29              
ATOM   2277  HB1 SER A 146      67.527  70.749  74.393  1.00  8.29              
ATOM   2278  HB2 SER A 146      68.191  69.160  73.992  1.00  8.29              
ATOM   2279  OG  SER A 146      66.653  69.807  72.802  1.00  8.29              
ATOM   2280  HG  SER A 146      66.925  69.181  72.114  1.00  8.29              
ATOM   2281  C   SER A 146      69.590  69.754  71.882  1.00  8.29              
ATOM   2282  O   SER A 146      68.915  69.000  71.178  1.00  8.29              
ATOM   2283  N   ILE A 147      70.916  69.657  72.014  1.00  8.07              
ATOM   2284  H   ILE A 147      71.428  70.330  72.556  1.00  8.07              
ATOM   2285  CA  ILE A 147      71.568  68.426  71.526  1.00  8.07              
ATOM   2286  HA  ILE A 147      70.836  67.675  71.811  1.00  8.07              
ATOM   2287  CB  ILE A 147      71.633  68.228  69.984  1.00  8.07              
ATOM   2288  HB  ILE A 147      70.872  68.863  69.544  1.00  8.07              
ATOM   2289  CG2 ILE A 147      72.992  68.619  69.427  1.00  8.07              
ATOM   2290 1HG2 ILE A 147      72.945  68.726  68.344  1.00  8.07              
ATOM   2291 2HG2 ILE A 147      73.298  69.565  69.858  1.00  8.07              
ATOM   2292 3HG2 ILE A 147      73.726  67.855  69.677  1.00  8.07              
ATOM   2293  CG1 ILE A 147      71.266  66.786  69.557  1.00  8.07              
ATOM   2294 1HG1 ILE A 147      70.322  66.503  70.026  1.00  8.07              
ATOM   2295 2HG1 ILE A 147      72.038  66.087  69.878  1.00  8.07              
ATOM   2296  CD1 ILE A 147      71.084  66.620  68.041  1.00  8.07              
ATOM   2297  HD1 ILE A 147      70.723  65.611  67.835  1.00  8.07              
ATOM   2298  HD2 ILE A 147      70.356  67.344  67.675  1.00  8.07              
ATOM   2299  HD3 ILE A 147      72.034  66.762  67.526  1.00  8.07              
ATOM   2300  C   ILE A 147      72.742  67.894  72.324  1.00  8.07              
ATOM   2301  O   ILE A 147      73.471  68.638  72.965  1.00  8.07              
ATOM   2302  N   VAL A 148      72.785  66.575  72.376  1.00  8.08              
ATOM   2303  H   VAL A 148      72.250  66.020  71.741  1.00  8.08              
ATOM   2304  CA  VAL A 148      73.257  65.888  73.552  1.00  8.08              
ATOM   2305  HA  VAL A 148      73.541  66.613  74.312  1.00  8.08              
ATOM   2306  CB  VAL A 148      72.167  65.009  74.185  1.00  8.08              
ATOM   2307  HB  VAL A 148      71.315  65.658  74.386  1.00  8.08              
ATOM   2308  CG1 VAL A 148      71.661  63.878  73.280  1.00  8.08              
ATOM   2309 1HG1 VAL A 148      71.316  64.285  72.332  1.00  8.08              
ATOM   2310 2HG1 VAL A 148      72.454  63.151  73.102  1.00  8.08              
ATOM   2311 3HG1 VAL A 148      70.826  63.375  73.768  1.00  8.08              
ATOM   2312  CG2 VAL A 148      72.610  64.419  75.529  1.00  8.08              
ATOM   2313 1HG2 VAL A 148      71.765  63.909  75.989  1.00  8.08              
ATOM   2314 2HG2 VAL A 148      73.424  63.711  75.380  1.00  8.08              
ATOM   2315 3HG2 VAL A 148      72.929  65.232  76.184  1.00  8.08              
ATOM   2316  C   VAL A 148      74.533  65.126  73.224  1.00  8.08              
ATOM   2317  O   VAL A 148      74.601  64.372  72.260  1.00  8.08              
ATOM   2318  N   GLY A 149      75.523  65.356  74.057  1.00  8.84              
ATOM   2319  H   GLY A 149      75.440  66.051  74.770  1.00  8.84              
ATOM   2320  CA  GLY A 149      76.702  64.527  74.040  1.00  8.84              
ATOM   2321  HA1 GLY A 149      76.433  63.525  73.705  1.00  8.84              
ATOM   2322  HA2 GLY A 149      77.085  64.457  75.044  1.00  8.84              
ATOM   2323  C   GLY A 149      77.845  65.051  73.147  1.00  8.84              
ATOM   2324  O   GLY A 149      78.181  66.233  73.238  1.00  8.84              
ATOM   2325  N   PRO A 150      78.415  64.226  72.246  1.00 10.23              
ATOM   2326  CD  PRO A 150      78.230  64.623  70.852  1.00 10.23              
ATOM   2327  HD1 PRO A 150      77.376  65.288  70.743  1.00 10.23              
ATOM   2328  HD2 PRO A 150      78.051  63.734  70.250  1.00 10.23              
ATOM   2329  CG  PRO A 150      79.528  65.307  70.407  1.00 10.23              
ATOM   2330  HG1 PRO A 150      79.404  66.390  70.415  1.00 10.23              
ATOM   2331  HG2 PRO A 150      79.803  64.969  69.408  1.00 10.23              
ATOM   2332  CB  PRO A 150      80.583  64.878  71.430  1.00 10.23              
ATOM   2333  HB1 PRO A 150      80.851  65.715  72.076  1.00 10.23              
ATOM   2334  HB2 PRO A 150      81.472  64.451  70.958  1.00 10.23              
ATOM   2335  CA  PRO A 150      79.847  63.811  72.247  1.00 10.23              
ATOM   2336  HA  PRO A 150      79.885  62.933  71.640  1.00 10.23              
ATOM   2337  C   PRO A 150      80.464  63.392  73.582  1.00 10.23              
ATOM   2338  O   PRO A 150      81.518  63.903  73.996  1.00 10.23              
ATOM   2339  N   ALA A 151      79.861  62.427  74.277  1.00  9.42              
ATOM   2340  H   ALA A 151      79.035  62.018  73.878  1.00  9.42              
ATOM   2341  CA  ALA A 151      80.446  61.750  75.450  1.00  9.42              
ATOM   2342  HA  ALA A 151      80.791  62.520  76.142  1.00  9.42              
ATOM   2343  CB  ALA A 151      79.339  60.944  76.134  1.00  9.42              
ATOM   2344  HB1 ALA A 151      78.516  61.602  76.418  1.00  9.42              
ATOM   2345  HB2 ALA A 151      78.963  60.172  75.459  1.00  9.42              
ATOM   2346  HB3 ALA A 151      79.726  60.465  77.034  1.00  9.42              
ATOM   2347  C   ALA A 151      81.663  60.852  75.093  1.00  9.42              
ATOM   2348  O   ALA A 151      81.717  60.290  74.006  1.00  9.42              
ATOM   2349  N   ASN A 152      82.623  60.668  76.025  1.00 10.19              
ATOM   2350  H   ASN A 152      82.531  61.154  76.904  1.00 10.19              
ATOM   2351  CA  ASN A 152      83.883  59.941  75.742  1.00 10.19              
ATOM   2352  HA  ASN A 152      83.660  59.229  74.943  1.00 10.19              
ATOM   2353  CB  ASN A 152      84.925  60.926  75.149  1.00 10.19              
ATOM   2354  HB1 ASN A 152      84.431  61.509  74.369  1.00 10.19              
ATOM   2355  HB2 ASN A 152      85.692  60.338  74.646  1.00 10.19              
ATOM   2356  CG  ASN A 152      85.671  61.896  76.076  1.00 10.19              
ATOM   2357  OD1 ASN A 152      86.045  61.635  77.218  1.00 10.19              
ATOM   2358  ND2 ASN A 152      86.025  63.045  75.559  1.00 10.19              
ATOM   2359 1HD2 ASN A 152      85.717  63.307  74.638  1.00 10.19              
ATOM   2360 2HD2 ASN A 152      86.723  63.610  76.049  1.00 10.19              
ATOM   2361  C   ASN A 152      84.453  59.043  76.878  1.00 10.19              
ATOM   2362  O   ASN A 152      85.665  58.872  76.999  1.00 10.19              
ATOM   2363  N   ALA A 153      83.586  58.490  77.731  1.00  9.55              
ATOM   2364  H   ALA A 153      82.605  58.600  77.529  1.00  9.55              
ATOM   2365  CA  ALA A 153      83.923  57.742  78.957  1.00  9.55              
ATOM   2366  HA  ALA A 153      84.384  58.455  79.641  1.00  9.55              
ATOM   2367  CB  ALA A 153      82.610  57.304  79.619  1.00  9.55              
ATOM   2368  HB1 ALA A 153      82.823  56.811  80.570  1.00  9.55              
ATOM   2369  HB2 ALA A 153      81.973  58.169  79.810  1.00  9.55              
ATOM   2370  HB3 ALA A 153      82.080  56.601  78.974  1.00  9.55              
ATOM   2371  C   ALA A 153      84.933  56.567  78.831  1.00  9.55              
ATOM   2372  O   ALA A 153      84.557  55.402  78.745  1.00  9.55              
ATOM   2373  N   LYS A 154      86.236  56.869  78.907  1.00  9.61              
ATOM   2374  H   LYS A 154      86.474  57.843  78.809  1.00  9.61              
ATOM   2375  CA  LYS A 154      87.321  55.886  79.103  1.00  9.61              
ATOM   2376  HA  LYS A 154      87.228  55.116  78.334  1.00  9.61              
ATOM   2377  CB  LYS A 154      88.705  56.566  78.964  1.00  9.61              
ATOM   2378  HB1 LYS A 154      89.454  55.772  78.958  1.00  9.61              
ATOM   2379  HB2 LYS A 154      88.903  57.176  79.847  1.00  9.61              
ATOM   2380  CG  LYS A 154      88.926  57.429  77.702  1.00  9.61              
ATOM   2381  HG1 LYS A 154      88.213  57.143  76.926  1.00  9.61              
ATOM   2382  HG2 LYS A 154      89.929  57.224  77.325  1.00  9.61              
ATOM   2383  CD  LYS A 154      88.827  58.942  77.978  1.00  9.61              
ATOM   2384  HD1 LYS A 154      89.560  59.219  78.738  1.00  9.61              
ATOM   2385  HD2 LYS A 154      87.830  59.182  78.347  1.00  9.61              
ATOM   2386  CE  LYS A 154      89.105  59.748  76.701  1.00  9.61              
ATOM   2387  HE1 LYS A 154      88.437  59.396  75.910  1.00  9.61              
ATOM   2388  HE2 LYS A 154      90.133  59.563  76.378  1.00  9.61              
ATOM   2389  NZ  LYS A 154      88.900  61.202  76.903  1.00  9.61              
ATOM   2390  HZ1 LYS A 154      87.922  61.438  77.021  1.00  9.61              
ATOM   2391  HZ2 LYS A 154      89.444  61.601  77.660  1.00  9.61              
ATOM   2392  HZ3 LYS A 154      89.220  61.752  76.098  1.00  9.61              
ATOM   2393  C   LYS A 154      87.205  55.211  80.475  1.00  9.61              
ATOM   2394  O   LYS A 154      87.370  55.882  81.492  1.00  9.61              
ATOM   2395  N   VAL A 155      87.015  53.889  80.512  1.00  9.53              
ATOM   2396  H   VAL A 155      86.802  53.415  79.646  1.00  9.53              
ATOM   2397  CA  VAL A 155      86.983  53.091  81.759  1.00  9.53              
ATOM   2398  HA  VAL A 155      87.355  53.716  82.571  1.00  9.53              
ATOM   2399  CB  VAL A 155      85.544  52.688  82.173  1.00  9.53              
ATOM   2400  HB  VAL A 155      85.174  51.909  81.506  1.00  9.53              
ATOM   2401  CG1 VAL A 155      85.519  52.174  83.621  1.00  9.53              
ATOM   2402 1HG1 VAL A 155      84.504  51.878  83.888  1.00  9.53              
ATOM   2403 2HG1 VAL A 155      86.159  51.300  83.733  1.00  9.53              
ATOM   2404 3HG1 VAL A 155      85.852  52.953  84.308  1.00  9.53              
ATOM   2405  CG2 VAL A 155      84.560  53.865  82.118  1.00  9.53              
ATOM   2406 1HG2 VAL A 155      83.592  53.560  82.515  1.00  9.53              
ATOM   2407 2HG2 VAL A 155      84.940  54.703  82.702  1.00  9.53              
ATOM   2408 3HG2 VAL A 155      84.408  54.175  81.085  1.00  9.53              
ATOM   2409  C   VAL A 155      87.938  51.885  81.673  1.00  9.53              
ATOM   2410  O   VAL A 155      87.502  50.737  81.638  1.00  9.53              
ATOM   2411  N   PRO A 156      89.268  52.110  81.650  1.00  9.29              
ATOM   2412  CD  PRO A 156      89.935  53.407  81.626  1.00  9.29              
ATOM   2413  HD1 PRO A 156      89.573  54.061  82.421  1.00  9.29              
ATOM   2414  HD2 PRO A 156      89.783  53.874  80.653  1.00  9.29              
ATOM   2415  CG  PRO A 156      91.424  53.122  81.818  1.00  9.29              
ATOM   2416  HG1 PRO A 156      91.661  53.119  82.882  1.00  9.29              
ATOM   2417  HG2 PRO A 156      92.048  53.839  81.285  1.00  9.29              
ATOM   2418  CB  PRO A 156      91.569  51.709  81.255  1.00  9.29              
ATOM   2419  HB1 PRO A 156      92.462  51.211  81.636  1.00  9.29              
ATOM   2420  HB2 PRO A 156      91.603  51.754  80.165  1.00  9.29              
ATOM   2421  CA  PRO A 156      90.265  51.032  81.697  1.00  9.29              
ATOM   2422  HA  PRO A 156      90.003  50.246  80.987  1.00  9.29              
ATOM   2423  C   PRO A 156      90.405  50.388  83.091  1.00  9.29              
ATOM   2424  O   PRO A 156      91.344  49.627  83.319  1.00  9.29              
ATOM   2425  N   HIS A 157      89.539  50.765  84.043  1.00  9.00              
ATOM   2426  H   HIS A 157      88.701  51.213  83.709  1.00  9.00              
ATOM   2427  CA  HIS A 157      89.648  50.658  85.510  1.00  9.00              
ATOM   2428  HA  HIS A 157      88.831  51.242  85.937  1.00  9.00              
ATOM   2429  CB  HIS A 157      89.398  49.210  85.954  1.00  9.00              
ATOM   2430  HB1 HIS A 157      89.456  49.158  87.042  1.00  9.00              
ATOM   2431  HB2 HIS A 157      90.166  48.557  85.540  1.00  9.00              
ATOM   2432  CG  HIS A 157      88.038  48.715  85.536  1.00  9.00              
ATOM   2433  ND1 HIS A 157      86.836  49.370  85.807  1.00  9.00              
ATOM   2434  CE1 HIS A 157      85.879  48.639  85.217  1.00  9.00              
ATOM   2435  HE1 HIS A 157      84.825  48.882  85.236  1.00  9.00              
ATOM   2436  NE2 HIS A 157      86.416  47.573  84.597  1.00  9.00              
ATOM   2437  HE2 HIS A 157      85.899  46.880  84.074  1.00  9.00              
ATOM   2438  CD2 HIS A 157      87.781  47.609  84.781  1.00  9.00              
ATOM   2439  HD2 HIS A 157      88.516  46.919  84.392  1.00  9.00              
ATOM   2440  C   HIS A 157      90.920  51.246  86.139  1.00  9.00              
ATOM   2441  O   HIS A 157      90.838  51.945  87.145  1.00  9.00              
ATOM   2442  N   SER A 158      92.084  51.078  85.510  1.00  9.10              
ATOM   2443  H   SER A 158      92.078  50.442  84.719  1.00  9.10              
ATOM   2444  CA  SER A 158      93.316  51.820  85.782  1.00  9.10              
ATOM   2445  HA  SER A 158      93.477  51.800  86.861  1.00  9.10              
ATOM   2446  CB  SER A 158      94.518  51.118  85.139  1.00  9.10              
ATOM   2447  HB1 SER A 158      94.443  51.172  84.051  1.00  9.10              
ATOM   2448  HB2 SER A 158      94.513  50.069  85.438  1.00  9.10              
ATOM   2449  OG  SER A 158      95.733  51.715  85.573  1.00  9.10              
ATOM   2450  HG  SER A 158      96.430  51.063  85.422  1.00  9.10              
ATOM   2451  C   SER A 158      93.213  53.286  85.371  1.00  9.10              
ATOM   2452  O   SER A 158      93.878  53.739  84.439  1.00  9.10              
ATOM   2453  N   ALA A 159      92.349  54.037  86.049  1.00  9.15              
ATOM   2454  H   ALA A 159      91.819  53.573  86.783  1.00  9.15              
ATOM   2455  CA  ALA A 159      91.948  55.390  85.689  1.00  9.15              
ATOM   2456  HA  ALA A 159      91.301  55.311  84.814  1.00  9.15              
ATOM   2457  CB  ALA A 159      91.097  55.952  86.834  1.00  9.15              
ATOM   2458  HB1 ALA A 159      90.720  56.939  86.568  1.00  9.15              
ATOM   2459  HB2 ALA A 159      90.250  55.292  87.031  1.00  9.15              
ATOM   2460  HB3 ALA A 159      91.700  56.035  87.740  1.00  9.15              
ATOM   2461  C   ALA A 159      93.116  56.333  85.336  1.00  9.15              
ATOM   2462  O   ALA A 159      94.052  56.517  86.116  1.00  9.15              
ATOM   2463  N   LYS A 160      93.019  56.946  84.151  1.00  9.31              
ATOM   2464  H   LYS A 160      92.295  56.595  83.540  1.00  9.31              
ATOM   2465  CA  LYS A 160      93.699  58.178  83.708  1.00  9.31              
ATOM   2466  HA  LYS A 160      93.912  58.815  84.569  1.00  9.31              
ATOM   2467  CB  LYS A 160      95.028  57.910  82.957  1.00  9.31              
ATOM   2468  HB1 LYS A 160      95.382  58.870  82.573  1.00  9.31              
ATOM   2469  HB2 LYS A 160      94.845  57.273  82.090  1.00  9.31              
ATOM   2470  CG  LYS A 160      96.167  57.319  83.807  1.00  9.31              
ATOM   2471  HG1 LYS A 160      95.960  57.473  84.864  1.00  9.31              
ATOM   2472  HG2 LYS A 160      97.087  57.861  83.584  1.00  9.31              
ATOM   2473  CD  LYS A 160      96.412  55.833  83.497  1.00  9.31              
ATOM   2474  HD1 LYS A 160      97.020  55.770  82.593  1.00  9.31              
ATOM   2475  HD2 LYS A 160      95.469  55.327  83.294  1.00  9.31              
ATOM   2476  CE  LYS A 160      97.144  55.122  84.641  1.00  9.31              
ATOM   2477  HE1 LYS A 160      97.917  55.786  85.039  1.00  9.31              
ATOM   2478  HE2 LYS A 160      97.634  54.230  84.240  1.00  9.31              
ATOM   2479  NZ  LYS A 160      96.196  54.720  85.707  1.00  9.31              
ATOM   2480  HZ1 LYS A 160      95.625  55.510  86.006  1.00  9.31              
ATOM   2481  HZ2 LYS A 160      95.553  54.021  85.336  1.00  9.31              
ATOM   2482  HZ3 LYS A 160      96.667  54.315  86.503  1.00  9.31              
ATOM   2483  C   LYS A 160      92.709  58.912  82.801  1.00  9.31              
ATOM   2484  O   LYS A 160      92.758  58.763  81.582  1.00  9.31              
ATOM   2485  N   LYS A 161      91.706  59.590  83.379  1.00  9.13              
ATOM   2486  H   LYS A 161      91.706  59.711  84.380  1.00  9.13              
ATOM   2487  CA  LYS A 161      90.655  60.233  82.577  1.00  9.13              
ATOM   2488  HA  LYS A 161      90.406  59.536  81.776  1.00  9.13              
ATOM   2489  CB  LYS A 161      89.329  60.469  83.345  1.00  9.13              
ATOM   2490  HB1 LYS A 161      89.399  61.349  83.988  1.00  9.13              
ATOM   2491  HB2 LYS A 161      89.157  59.605  83.989  1.00  9.13              
ATOM   2492  CG  LYS A 161      88.095  60.586  82.405  1.00  9.13              
ATOM   2493  HG1 LYS A 161      87.202  60.373  82.995  1.00  9.13              
ATOM   2494  HG2 LYS A 161      88.170  59.801  81.651  1.00  9.13              
ATOM   2495  CD  LYS A 161      87.867  61.943  81.696  1.00  9.13              
ATOM   2496  HD1 LYS A 161      88.813  62.351  81.375  1.00  9.13              
ATOM   2497  HD2 LYS A 161      87.429  62.650  82.402  1.00  9.13              
ATOM   2498  CE  LYS A 161      86.964  61.804  80.455  1.00  9.13              
ATOM   2499  HE1 LYS A 161      85.927  61.671  80.778  1.00  9.13              
ATOM   2500  HE2 LYS A 161      87.257  60.898  79.919  1.00  9.13              
ATOM   2501  NZ  LYS A 161      87.079  62.960  79.518  1.00  9.13              
ATOM   2502  HZ1 LYS A 161      86.573  62.766  78.653  1.00  9.13              
ATOM   2503  HZ2 LYS A 161      86.722  63.814  79.918  1.00  9.13              
ATOM   2504  HZ3 LYS A 161      88.052  63.115  79.248  1.00  9.13              
ATOM   2505  C   LYS A 161      91.182  61.486  81.885  1.00  9.13              
ATOM   2506  O   LYS A 161      91.010  62.596  82.378  1.00  9.13              
ATOM   2507  N   TYR A 162      91.800  61.305  80.721  1.00  9.07              
ATOM   2508  H   TYR A 162      92.048  60.366  80.436  1.00  9.07              
ATOM   2509  CA  TYR A 162      92.152  62.429  79.872  1.00  9.07              
ATOM   2510  HA  TYR A 162      92.816  63.072  80.454  1.00  9.07              
ATOM   2511  CB  TYR A 162      92.935  61.968  78.636  1.00  9.07              
ATOM   2512  HB1 TYR A 162      92.260  61.471  77.937  1.00  9.07              
ATOM   2513  HB2 TYR A 162      93.694  61.245  78.943  1.00  9.07              
ATOM   2514  CG  TYR A 162      93.639  63.123  77.949  1.00  9.07              
ATOM   2515  CD1 TYR A 162      94.745  63.731  78.577  1.00  9.07              
ATOM   2516  HD1 TYR A 162      95.123  63.341  79.511  1.00  9.07              
ATOM   2517  CE1 TYR A 162      95.363  64.854  77.993  1.00  9.07              
ATOM   2518  HE1 TYR A 162      96.214  65.324  78.463  1.00  9.07              
ATOM   2519  CZ  TYR A 162      94.876  65.373  76.776  1.00  9.07              
ATOM   2520  OH  TYR A 162      95.460  66.470  76.228  1.00  9.07              
ATOM   2521  HH  TYR A 162      95.069  66.689  75.382  1.00  9.07              
ATOM   2522  CE2 TYR A 162      93.787  64.746  76.133  1.00  9.07              
ATOM   2523  HE2 TYR A 162      93.413  65.139  75.202  1.00  9.07              
ATOM   2524  CD2 TYR A 162      93.166  63.628  76.722  1.00  9.07              
ATOM   2525  HD2 TYR A 162      92.317  63.174  76.228  1.00  9.07              
ATOM   2526  C   TYR A 162      90.927  63.268  79.493  1.00  9.07              
ATOM   2527  O   TYR A 162      89.865  62.715  79.173  1.00  9.07              
ATOM   2528  N   TYR A 163      91.090  64.585  79.543  1.00  8.99              
ATOM   2529  H   TYR A 163      92.027  64.928  79.705  1.00  8.99              
ATOM   2530  CA  TYR A 163      90.114  65.589  79.141  1.00  8.99              
ATOM   2531  HA  TYR A 163      89.199  65.114  78.791  1.00  8.99              
ATOM   2532  CB  TYR A 163      89.778  66.501  80.342  1.00  8.99              
ATOM   2533  HB1 TYR A 163      90.704  66.810  80.824  1.00  8.99              
ATOM   2534  HB2 TYR A 163      89.232  65.906  81.076  1.00  8.99              
ATOM   2535  CG  TYR A 163      88.976  67.762  80.029  1.00  8.99              
ATOM   2536  CD1 TYR A 163      89.583  68.851  79.366  1.00  8.99              
ATOM   2537  HD1 TYR A 163      90.621  68.807  79.072  1.00  8.99              
ATOM   2538  CE1 TYR A 163      88.835  69.997  79.038  1.00  8.99              
ATOM   2539  HE1 TYR A 163      89.278  70.815  78.490  1.00  8.99              
ATOM   2540  CZ  TYR A 163      87.487  70.094  79.425  1.00  8.99              
ATOM   2541  OH  TYR A 163      86.784  71.226  79.162  1.00  8.99              
ATOM   2542  HH  TYR A 163      85.890  71.191  79.494  1.00  8.99              
ATOM   2543  CE2 TYR A 163      86.891  69.037  80.145  1.00  8.99              
ATOM   2544  HE2 TYR A 163      85.874  69.130  80.489  1.00  8.99              
ATOM   2545  CD2 TYR A 163      87.628  67.868  80.425  1.00  8.99              
ATOM   2546  HD2 TYR A 163      87.154  67.060  80.960  1.00  8.99              
ATOM   2547  C   TYR A 163      90.722  66.367  77.976  1.00  8.99              
ATOM   2548  O   TYR A 163      91.925  66.591  77.893  1.00  8.99              
ATOM   2549  N   GLU A 164      89.843  66.797  77.093  1.00  9.24              
ATOM   2550  H   GLU A 164      88.861  66.667  77.303  1.00  9.24              
ATOM   2551  CA  GLU A 164      90.101  67.446  75.825  1.00  9.24              
ATOM   2552  HA  GLU A 164      91.004  68.055  75.874  1.00  9.24              
ATOM   2553  CB  GLU A 164      90.255  66.337  74.756  1.00  9.24              
ATOM   2554  HB1 GLU A 164      91.189  65.806  74.930  1.00  9.24              
ATOM   2555  HB2 GLU A 164      90.345  66.830  73.787  1.00  9.24              
ATOM   2556  CG  GLU A 164      89.107  65.298  74.659  1.00  9.24              
ATOM   2557  HG1 GLU A 164      89.132  64.879  73.651  1.00  9.24              
ATOM   2558  HG2 GLU A 164      88.143  65.800  74.755  1.00  9.24              
ATOM   2559  CD  GLU A 164      89.184  64.118  75.654  1.00  9.24              
ATOM   2560  OE1 GLU A 164      88.392  64.050  76.632  1.00  9.24              
ATOM   2561  OE2 GLU A 164      89.933  63.148  75.407  1.00  9.24              
ATOM   2562  C   GLU A 164      88.877  68.340  75.534  1.00  9.24              
ATOM   2563  O   GLU A 164      87.804  68.134  76.111  1.00  9.24              
ATOM   2564  N   ALA A 165      89.013  69.281  74.600  1.00  9.64              
ATOM   2565  H   ALA A 165      89.919  69.410  74.181  1.00  9.64              
ATOM   2566  CA  ALA A 165      87.915  70.123  74.118  1.00  9.64              
ATOM   2567  HA  ALA A 165      88.365  70.817  73.409  1.00  9.64              
ATOM   2568  CB  ALA A 165      86.953  69.251  73.285  1.00  9.64              
ATOM   2569  HB1 ALA A 165      86.267  69.874  72.712  1.00  9.64              
ATOM   2570  HB2 ALA A 165      87.519  68.631  72.588  1.00  9.64              
ATOM   2571  HB3 ALA A 165      86.373  68.601  73.943  1.00  9.64              
ATOM   2572  C   ALA A 165      87.224  71.035  75.150  1.00  9.64              
ATOM   2573  O   ALA A 165      87.798  71.340  76.191  1.00  9.64              
ATOM   2574  N   VAL A 166      86.027  71.552  74.817  1.00  9.41              
ATOM   2575  H   VAL A 166      85.610  71.277  73.941  1.00  9.41              
ATOM   2576  CA  VAL A 166      85.188  72.364  75.718  1.00  9.41              
ATOM   2577  HA  VAL A 166      85.526  72.175  76.738  1.00  9.41              
ATOM   2578  CB  VAL A 166      85.324  73.888  75.506  1.00  9.41              
ATOM   2579  HB  VAL A 166      84.962  74.145  74.514  1.00  9.41              
ATOM   2580  CG1 VAL A 166      84.489  74.638  76.559  1.00  9.41              
ATOM   2581 1HG1 VAL A 166      84.698  75.706  76.522  1.00  9.41              
ATOM   2582 2HG1 VAL A 166      83.424  74.500  76.366  1.00  9.41              
ATOM   2583 3HG1 VAL A 166      84.730  74.278  77.559  1.00  9.41              
ATOM   2584  CG2 VAL A 166      86.773  74.382  75.630  1.00  9.41              
ATOM   2585 1HG2 VAL A 166      86.804  75.465  75.524  1.00  9.41              
ATOM   2586 2HG2 VAL A 166      87.173  74.103  76.607  1.00  9.41              
ATOM   2587 3HG2 VAL A 166      87.389  73.934  74.853  1.00  9.41              
ATOM   2588  C   VAL A 166      83.739  71.930  75.647  1.00  9.41              
ATOM   2589  O   VAL A 166      83.042  72.257  74.689  1.00  9.41              
ATOM   2590  N   HIS A 167      83.348  71.068  76.599  1.00  9.49              
ATOM   2591  H   HIS A 167      84.005  70.833  77.325  1.00  9.49              
ATOM   2592  CA  HIS A 167      82.264  70.135  76.284  1.00  9.49              
ATOM   2593  HA  HIS A 167      81.538  70.696  75.686  1.00  9.49              
ATOM   2594  CB  HIS A 167      82.846  69.034  75.360  1.00  9.49              
ATOM   2595  HB1 HIS A 167      83.035  68.117  75.917  1.00  9.49              
ATOM   2596  HB2 HIS A 167      83.802  69.346  74.939  1.00  9.49              
ATOM   2597  CG  HIS A 167      81.945  68.721  74.200  1.00  9.49              
ATOM   2598  ND1 HIS A 167      82.248  68.968  72.860  1.00  9.49              
ATOM   2599  CE1 HIS A 167      81.158  68.597  72.172  1.00  9.49              
ATOM   2600  HE1 HIS A 167      81.071  68.643  71.096  1.00  9.49              
ATOM   2601  NE2 HIS A 167      80.208  68.142  73.004  1.00  9.49              
ATOM   2602  HE2 HIS A 167      79.309  67.741  72.746  1.00  9.49              
ATOM   2603  CD2 HIS A 167      80.693  68.192  74.285  1.00  9.49              
ATOM   2604  HD2 HIS A 167      80.179  67.881  75.184  1.00  9.49              
ATOM   2605  C   HIS A 167      81.405  69.462  77.367  1.00  9.49              
ATOM   2606  O   HIS A 167      80.182  69.484  77.217  1.00  9.49              
ATOM   2607  N   PRO A 168      81.970  68.741  78.356  1.00  9.53              
ATOM   2608  CD  PRO A 168      83.368  68.823  78.788  1.00  9.53              
ATOM   2609  HD1 PRO A 168      83.450  69.542  79.604  1.00  9.53              
ATOM   2610  HD2 PRO A 168      84.047  69.096  77.983  1.00  9.53              
ATOM   2611  CG  PRO A 168      83.757  67.434  79.290  1.00  9.53              
ATOM   2612  HG1 PRO A 168      84.474  67.470  80.107  1.00  9.53              
ATOM   2613  HG2 PRO A 168      84.143  66.839  78.462  1.00  9.53              
ATOM   2614  CB  PRO A 168      82.429  66.868  79.755  1.00  9.53              
ATOM   2615  HB1 PRO A 168      82.186  67.263  80.745  1.00  9.53              
ATOM   2616  HB2 PRO A 168      82.443  65.778  79.771  1.00  9.53              
ATOM   2617  CA  PRO A 168      81.448  67.412  78.713  1.00  9.53              
ATOM   2618  HA  PRO A 168      81.545  66.796  77.818  1.00  9.53              
ATOM   2619  C   PRO A 168      80.022  67.163  79.227  1.00  9.53              
ATOM   2620  O   PRO A 168      79.693  65.995  79.441  1.00  9.53              
ATOM   2621  N   CYS A 169      79.185  68.175  79.464  1.00  8.84              
ATOM   2622  H   CYS A 169      79.452  69.106  79.175  1.00  8.84              
ATOM   2623  CA  CYS A 169      77.812  67.944  79.907  1.00  8.84              
ATOM   2624  HA  CYS A 169      77.475  66.988  79.499  1.00  8.84              
ATOM   2625  CB  CYS A 169      77.793  67.816  81.439  1.00  8.84              
ATOM   2626  HB1 CYS A 169      77.862  68.808  81.887  1.00  8.84              
ATOM   2627  HB2 CYS A 169      78.635  67.204  81.766  1.00  8.84              
ATOM   2628  SG  CYS A 169      76.248  67.000  81.934  1.00  8.84              
ATOM   2629  HG  CYS A 169      76.434  67.043  83.257  1.00  8.84              
ATOM   2630  C   CYS A 169      76.839  69.021  79.428  1.00  8.84              
ATOM   2631  O   CYS A 169      76.867  70.161  79.888  1.00  8.84              
ATOM   2632  N   THR A 170      76.027  68.635  78.445  1.00  8.39              
ATOM   2633  H   THR A 170      76.036  67.657  78.203  1.00  8.39              
ATOM   2634  CA  THR A 170      75.642  69.529  77.356  1.00  8.39              
ATOM   2635  HA  THR A 170      75.475  70.536  77.740  1.00  8.39              
ATOM   2636  CB  THR A 170      76.765  69.556  76.273  1.00  8.39              
ATOM   2637  HB  THR A 170      76.330  69.504  75.280  1.00  8.39              
ATOM   2638  CG2 THR A 170      77.601  70.814  76.298  1.00  8.39              
ATOM   2639 1HG2 THR A 170      78.442  70.725  75.612  1.00  8.39              
ATOM   2640 2HG2 THR A 170      76.999  71.666  75.988  1.00  8.39              
ATOM   2641 3HG2 THR A 170      77.984  70.971  77.302  1.00  8.39              
ATOM   2642  OG1 THR A 170      77.677  68.490  76.353  1.00  8.39              
ATOM   2643  HG1 THR A 170      78.545  68.885  76.549  1.00  8.39              
ATOM   2644  C   THR A 170      74.387  69.094  76.605  1.00  8.39              
ATOM   2645  O   THR A 170      73.835  68.011  76.806  1.00  8.39              
ATOM   2646  N   VAL A 171      73.944  70.001  75.727  1.00  8.07              
ATOM   2647  H   VAL A 171      74.560  70.771  75.527  1.00  8.07              
ATOM   2648  CA  VAL A 171      72.562  70.189  75.310  1.00  8.07              
ATOM   2649  HA  VAL A 171      72.262  69.323  74.735  1.00  8.07              
ATOM   2650  CB  VAL A 171      71.593  70.136  76.524  1.00  8.07              
ATOM   2651  HB  VAL A 171      71.614  69.120  76.911  1.00  8.07              
ATOM   2652  CG1 VAL A 171      72.004  71.035  77.690  1.00  8.07              
ATOM   2653 1HG1 VAL A 171      72.890  70.640  78.184  1.00  8.07              
ATOM   2654 2HG1 VAL A 171      72.227  72.032  77.327  1.00  8.07              
ATOM   2655 3HG1 VAL A 171      71.209  71.067  78.433  1.00  8.07              
ATOM   2656  CG2 VAL A 171      70.119  70.353  76.160  1.00  8.07              
ATOM   2657 1HG2 VAL A 171      69.499  70.125  77.028  1.00  8.07              
ATOM   2658 2HG2 VAL A 171      69.933  71.381  75.859  1.00  8.07              
ATOM   2659 3HG2 VAL A 171      69.862  69.666  75.360  1.00  8.07              
ATOM   2660  C   VAL A 171      72.447  71.408  74.377  1.00  8.07              
ATOM   2661  O   VAL A 171      71.855  72.399  74.758  1.00  8.07              
ATOM   2662  N   PHE A 172      73.082  71.355  73.193  1.00  8.11              
ATOM   2663  H   PHE A 172      73.375  70.422  72.921  1.00  8.11              
ATOM   2664  CA  PHE A 172      74.071  72.358  72.773  1.00  8.11              
ATOM   2665  HA  PHE A 172      74.139  73.092  73.574  1.00  8.11              
ATOM   2666  CB  PHE A 172      75.439  71.647  72.793  1.00  8.11              
ATOM   2667  HB1 PHE A 172      75.598  71.250  73.794  1.00  8.11              
ATOM   2668  HB2 PHE A 172      76.197  72.410  72.661  1.00  8.11              
ATOM   2669  CG  PHE A 172      75.695  70.531  71.779  1.00  8.11              
ATOM   2670  CD1 PHE A 172      76.153  69.269  72.205  1.00  8.11              
ATOM   2671  HD1 PHE A 172      76.276  69.057  73.254  1.00  8.11              
ATOM   2672  CE1 PHE A 172      76.412  68.251  71.274  1.00  8.11              
ATOM   2673  HE1 PHE A 172      76.705  67.273  71.618  1.00  8.11              
ATOM   2674  CZ  PHE A 172      76.269  68.489  69.902  1.00  8.11              
ATOM   2675  HZ  PHE A 172      76.450  67.695  69.192  1.00  8.11              
ATOM   2676  CE2 PHE A 172      75.859  69.758  69.463  1.00  8.11              
ATOM   2677  HE2 PHE A 172      75.714  69.956  68.412  1.00  8.11              
ATOM   2678  CD2 PHE A 172      75.583  70.766  70.396  1.00  8.11              
ATOM   2679  HD2 PHE A 172      75.311  71.737  70.033  1.00  8.11              
ATOM   2680  C   PHE A 172      73.879  73.188  71.506  1.00  8.11              
ATOM   2681  O   PHE A 172      74.821  73.924  71.205  1.00  8.11              
ATOM   2682  N   CYS A 173      72.708  73.097  70.841  1.00  8.09              
ATOM   2683  H   CYS A 173      71.899  72.991  71.445  1.00  8.09              
ATOM   2684  CA  CYS A 173      72.504  72.602  69.460  1.00  8.09              
ATOM   2685  HA  CYS A 173      73.391  72.038  69.187  1.00  8.09              
ATOM   2686  CB  CYS A 173      71.336  71.627  69.421  1.00  8.09              
ATOM   2687  HB1 CYS A 173      70.431  72.133  69.719  1.00  8.09              
ATOM   2688  HB2 CYS A 173      71.560  70.846  70.118  1.00  8.09              
ATOM   2689  SG  CYS A 173      71.073  70.909  67.769  1.00  8.09              
ATOM   2690  HG  CYS A 173      70.039  70.111  68.068  1.00  8.09              
ATOM   2691  C   CYS A 173      72.283  73.613  68.370  1.00  8.09              
ATOM   2692  O   CYS A 173      71.450  74.492  68.541  1.00  8.09              
ATOM   2693  N   VAL A 174      72.996  73.396  67.260  1.00  8.09              
ATOM   2694  H   VAL A 174      73.613  72.600  67.280  1.00  8.09              
ATOM   2695  CA  VAL A 174      72.777  73.998  65.949  1.00  8.09              
ATOM   2696  HA  VAL A 174      72.494  75.029  66.101  1.00  8.09              
ATOM   2697  CB  VAL A 174      74.078  74.036  65.116  1.00  8.09              
ATOM   2698  HB  VAL A 174      74.732  74.759  65.599  1.00  8.09              
ATOM   2699  CG1 VAL A 174      74.866  72.721  65.070  1.00  8.09              
ATOM   2700 1HG1 VAL A 174      75.759  72.854  64.459  1.00  8.09              
ATOM   2701 2HG1 VAL A 174      75.182  72.426  66.069  1.00  8.09              
ATOM   2702 3HG1 VAL A 174      74.262  71.928  64.631  1.00  8.09              
ATOM   2703  CG2 VAL A 174      73.836  74.544  63.691  1.00  8.09              
ATOM   2704 1HG2 VAL A 174      73.252  73.817  63.127  1.00  8.09              
ATOM   2705 2HG2 VAL A 174      73.311  75.497  63.721  1.00  8.09              
ATOM   2706 3HG2 VAL A 174      74.789  74.678  63.187  1.00  8.09              
ATOM   2707  C   VAL A 174      71.610  73.361  65.213  1.00  8.09              
ATOM   2708  O   VAL A 174      71.706  72.247  64.705  1.00  8.09              
ATOM   2709  N   LEU A 175      70.561  74.162  65.012  1.00  8.25              
ATOM   2710  H   LEU A 175      70.540  75.044  65.515  1.00  8.25              
ATOM   2711  CA  LEU A 175      69.841  74.111  63.731  1.00  8.25              
ATOM   2712  HA  LEU A 175      70.075  73.171  63.228  1.00  8.25              
ATOM   2713  CB  LEU A 175      68.314  74.181  63.941  1.00  8.25              
ATOM   2714  HB1 LEU A 175      67.893  74.868  63.206  1.00  8.25              
ATOM   2715  HB2 LEU A 175      68.090  74.576  64.930  1.00  8.25              
ATOM   2716  CG  LEU A 175      67.642  72.811  63.762  1.00  8.25              
ATOM   2717  HG  LEU A 175      68.011  72.353  62.843  1.00  8.25              
ATOM   2718  CD1 LEU A 175      67.944  71.874  64.934  1.00  8.25              
ATOM   2719 1HD1 LEU A 175      67.609  72.324  65.867  1.00  8.25              
ATOM   2720 2HD1 LEU A 175      67.431  70.924  64.787  1.00  8.25              
ATOM   2721 3HD1 LEU A 175      69.015  71.684  64.997  1.00  8.25              
ATOM   2722  CD2 LEU A 175      66.130  72.971  63.609  1.00  8.25              
ATOM   2723 1HD2 LEU A 175      65.679  71.997  63.415  1.00  8.25              
ATOM   2724 2HD2 LEU A 175      65.706  73.379  64.522  1.00  8.25              
ATOM   2725 3HD2 LEU A 175      65.906  73.638  62.779  1.00  8.25              
ATOM   2726  C   LEU A 175      70.351  75.228  62.855  1.00  8.25              
ATOM   2727  O   LEU A 175      70.765  76.293  63.306  1.00  8.25              
ATOM   2728  N   SER A 176      70.315  74.972  61.564  1.00  8.45              
ATOM   2729  H   SER A 176      69.954  74.071  61.288  1.00  8.45              
ATOM   2730  CA  SER A 176      70.932  75.806  60.548  1.00  8.45              
ATOM   2731  HA  SER A 176      71.179  76.780  60.962  1.00  8.45              
ATOM   2732  CB  SER A 176      72.219  75.082  60.108  1.00  8.45              
ATOM   2733  HB1 SER A 176      71.963  74.218  59.494  1.00  8.45              
ATOM   2734  HB2 SER A 176      72.747  74.721  60.992  1.00  8.45              
ATOM   2735  OG  SER A 176      73.100  75.926  59.398  1.00  8.45              
ATOM   2736  HG  SER A 176      73.556  76.469  60.064  1.00  8.45              
ATOM   2737  C   SER A 176      69.909  75.989  59.448  1.00  8.45              
ATOM   2738  O   SER A 176      70.210  75.792  58.265  1.00  8.45              
ATOM   2739  N   LYS A 177      68.669  76.326  59.863  1.00  8.83              
ATOM   2740  H   LYS A 177      68.517  76.468  60.861  1.00  8.83              
ATOM   2741  CA  LYS A 177      67.525  76.536  58.970  1.00  8.83              
ATOM   2742  HA  LYS A 177      67.312  75.570  58.515  1.00  8.83              
ATOM   2743  CB  LYS A 177      66.266  77.006  59.730  1.00  8.83              
ATOM   2744  HB1 LYS A 177      66.484  77.968  60.194  1.00  8.83              
ATOM   2745  HB2 LYS A 177      66.031  76.285  60.516  1.00  8.83              
ATOM   2746  CG  LYS A 177      65.015  77.208  58.854  1.00  8.83              
ATOM   2747  HG1 LYS A 177      65.232  77.965  58.103  1.00  8.83              
ATOM   2748  HG2 LYS A 177      64.221  77.618  59.479  1.00  8.83              
ATOM   2749  CD  LYS A 177      64.477  75.929  58.178  1.00  8.83              
ATOM   2750  HD1 LYS A 177      63.742  75.475  58.846  1.00  8.83              
ATOM   2751  HD2 LYS A 177      65.265  75.196  58.012  1.00  8.83              
ATOM   2752  CE  LYS A 177      63.799  76.252  56.838  1.00  8.83              
ATOM   2753  HE1 LYS A 177      63.219  77.173  56.950  1.00  8.83              
ATOM   2754  HE2 LYS A 177      63.096  75.451  56.588  1.00  8.83              
ATOM   2755  NZ  LYS A 177      64.786  76.403  55.737  1.00  8.83              
ATOM   2756  HZ1 LYS A 177      64.349  76.890  54.952  1.00  8.83              
ATOM   2757  HZ2 LYS A 177      65.596  76.951  56.023  1.00  8.83              
ATOM   2758  HZ3 LYS A 177      65.115  75.508  55.409  1.00  8.83              
ATOM   2759  C   LYS A 177      67.869  77.468  57.812  1.00  8.83              
ATOM   2760  O   LYS A 177      67.290  77.302  56.733  1.00  8.83              
ATOM   2761  N   LYS A 178      68.826  78.379  58.064  1.00  9.37              
ATOM   2762  H   LYS A 178      69.146  78.410  59.020  1.00  9.37              
ATOM   2763  CA  LYS A 178      69.449  79.323  57.131  1.00  9.37              
ATOM   2764  HA  LYS A 178      69.786  80.188  57.706  1.00  9.37              
ATOM   2765  CB  LYS A 178      70.691  78.730  56.440  1.00  9.37              
ATOM   2766  HB1 LYS A 178      70.990  79.389  55.623  1.00  9.37              
ATOM   2767  HB2 LYS A 178      70.437  77.755  56.021  1.00  9.37              
ATOM   2768  CG  LYS A 178      71.884  78.624  57.400  1.00  9.37              
ATOM   2769  HG1 LYS A 178      71.649  77.921  58.194  1.00  9.37              
ATOM   2770  HG2 LYS A 178      72.062  79.598  57.857  1.00  9.37              
ATOM   2771  CD  LYS A 178      73.181  78.186  56.700  1.00  9.37              
ATOM   2772  HD1 LYS A 178      73.953  78.043  57.457  1.00  9.37              
ATOM   2773  HD2 LYS A 178      73.511  78.998  56.048  1.00  9.37              
ATOM   2774  CE  LYS A 178      73.055  76.910  55.856  1.00  9.37              
ATOM   2775  HE1 LYS A 178      74.036  76.694  55.424  1.00  9.37              
ATOM   2776  HE2 LYS A 178      72.366  77.107  55.029  1.00  9.37              
ATOM   2777  NZ  LYS A 178      72.579  75.750  56.652  1.00  9.37              
ATOM   2778  HZ1 LYS A 178      72.556  74.907  56.098  1.00  9.37              
ATOM   2779  HZ2 LYS A 178      73.156  75.614  57.480  1.00  9.37              
ATOM   2780  HZ3 LYS A 178      71.645  75.921  57.020  1.00  9.37              
ATOM   2781  C   LYS A 178      68.434  79.904  56.144  1.00  9.37              
ATOM   2782  O   LYS A 178      68.626  79.919  54.933  1.00  9.37              
ATOM   2783  N   GLN A 179      67.307  80.320  56.710  1.00  9.54              
ATOM   2784  H   GLN A 179      67.285  80.339  57.722  1.00  9.54              
ATOM   2785  CA  GLN A 179      66.197  80.916  55.983  1.00  9.54              
ATOM   2786  HA  GLN A 179      66.601  81.523  55.169  1.00  9.54              
ATOM   2787  CB  GLN A 179      65.300  79.826  55.373  1.00  9.54              
ATOM   2788  HB1 GLN A 179      64.773  79.303  56.171  1.00  9.54              
ATOM   2789  HB2 GLN A 179      65.931  79.110  54.844  1.00  9.54              
ATOM   2790  CG  GLN A 179      64.279  80.396  54.371  1.00  9.54              
ATOM   2791  HG1 GLN A 179      64.813  80.958  53.603  1.00  9.54              
ATOM   2792  HG2 GLN A 179      63.599  81.077  54.882  1.00  9.54              
ATOM   2793  CD  GLN A 179      63.452  79.309  53.685  1.00  9.54              
ATOM   2794  OE1 GLN A 179      63.478  78.143  54.059  1.00  9.54              
ATOM   2795  NE2 GLN A 179      62.695  79.643  52.664  1.00  9.54              
ATOM   2796 1HE2 GLN A 179      62.654  80.598  52.349  1.00  9.54              
ATOM   2797 2HE2 GLN A 179      62.167  78.912  52.217  1.00  9.54              
ATOM   2798  C   GLN A 179      65.411  81.855  56.899  1.00  9.54              
ATOM   2799  O   GLN A 179      65.169  82.999  56.538  1.00  9.54              
ATOM   2800  N   GLN A 180      65.147  81.403  58.126  1.00  8.93              
ATOM   2801  H   GLN A 180      65.277  80.420  58.286  1.00  8.93              
ATOM   2802  CA  GLN A 180      65.337  82.239  59.310  1.00  8.93              
ATOM   2803  HA  GLN A 180      65.256  83.293  59.034  1.00  8.93              
ATOM   2804  CB  GLN A 180      64.225  81.908  60.337  1.00  8.93              
ATOM   2805  HB1 GLN A 180      64.098  80.825  60.366  1.00  8.93              
ATOM   2806  HB2 GLN A 180      63.291  82.334  59.965  1.00  8.93              
ATOM   2807  CG  GLN A 180      64.415  82.372  61.802  1.00  8.93              
ATOM   2808  HG1 GLN A 180      65.229  81.806  62.248  1.00  8.93              
ATOM   2809  HG2 GLN A 180      63.512  82.115  62.356  1.00  8.93              
ATOM   2810  CD  GLN A 180      64.676  83.867  62.007  1.00  8.93              
ATOM   2811  OE1 GLN A 180      64.827  84.628  61.065  1.00  8.93              
ATOM   2812  NE2 GLN A 180      64.795  84.331  63.234  1.00  8.93              
ATOM   2813 1HE2 GLN A 180      64.842  83.726  64.034  1.00  8.93              
ATOM   2814 2HE2 GLN A 180      64.942  85.322  63.345  1.00  8.93              
ATOM   2815  C   GLN A 180      66.742  81.983  59.859  1.00  8.93              
ATOM   2816  O   GLN A 180      67.275  80.875  59.703  1.00  8.93              
ATOM   2817  N   VAL A 181      67.325  83.003  60.486  1.00  8.29              
ATOM   2818  H   VAL A 181      66.804  83.873  60.565  1.00  8.29              
ATOM   2819  CA  VAL A 181      68.531  82.890  61.305  1.00  8.29              
ATOM   2820  HA  VAL A 181      69.277  82.312  60.763  1.00  8.29              
ATOM   2821  CB  VAL A 181      69.139  84.262  61.634  1.00  8.29              
ATOM   2822  HB  VAL A 181      69.835  84.154  62.466  1.00  8.29              
ATOM   2823  CG1 VAL A 181      69.941  84.741  60.421  1.00  8.29              
ATOM   2824 1HG1 VAL A 181      70.372  85.713  60.639  1.00  8.29              
ATOM   2825 2HG1 VAL A 181      70.746  84.043  60.198  1.00  8.29              
ATOM   2826 3HG1 VAL A 181      69.294  84.833  59.550  1.00  8.29              
ATOM   2827  CG2 VAL A 181      68.126  85.365  61.983  1.00  8.29              
ATOM   2828 1HG2 VAL A 181      68.659  86.248  62.339  1.00  8.29              
ATOM   2829 2HG2 VAL A 181      67.537  85.645  61.109  1.00  8.29              
ATOM   2830 3HG2 VAL A 181      67.453  85.029  62.767  1.00  8.29              
ATOM   2831  C   VAL A 181      68.203  82.110  62.576  1.00  8.29              
ATOM   2832  O   VAL A 181      67.369  82.503  63.388  1.00  8.29              
ATOM   2833  N   ASN A 182      68.825  80.955  62.722  1.00  8.13              
ATOM   2834  H   ASN A 182      69.485  80.690  62.016  1.00  8.13              
ATOM   2835  CA  ASN A 182      68.937  80.310  64.026  1.00  8.13              
ATOM   2836  HA  ASN A 182      68.189  80.686  64.729  1.00  8.13              
ATOM   2837  CB  ASN A 182      68.826  78.803  63.872  1.00  8.13              
ATOM   2838  HB1 ASN A 182      68.946  78.310  64.840  1.00  8.13              
ATOM   2839  HB2 ASN A 182      69.621  78.445  63.237  1.00  8.13              
ATOM   2840  CG  ASN A 182      67.561  78.269  63.235  1.00  8.13              
ATOM   2841  OD1 ASN A 182      67.622  77.445  62.352  1.00  8.13              
ATOM   2842  ND2 ASN A 182      66.397  78.713  63.667  1.00  8.13              
ATOM   2843 1HD2 ASN A 182      66.348  79.499  64.298  1.00  8.13              
ATOM   2844 2HD2 ASN A 182      65.584  78.419  63.156  1.00  8.13              
ATOM   2845  C   ASN A 182      70.388  80.716  64.622  1.00  8.13              
ATOM   2846  O   ASN A 182      70.777  81.839  64.394  1.00  8.13              
ATOM   2847  N   PHE A 183      71.251  79.980  65.397  1.00  8.02              
ATOM   2848  H   PHE A 183      71.881  80.615  65.882  1.00  8.02              
ATOM   2849  CA  PHE A 183      71.816  78.584  65.421  1.00  8.02              
ATOM   2850  HA  PHE A 183      71.236  78.040  64.714  1.00  8.02              
ATOM   2851  CB  PHE A 183      73.261  78.462  64.883  1.00  8.02              
ATOM   2852  HB1 PHE A 183      73.566  77.474  65.207  1.00  8.02              
ATOM   2853  HB2 PHE A 183      73.882  79.206  65.373  1.00  8.02              
ATOM   2854  CG  PHE A 183      73.589  78.440  63.399  1.00  8.02              
ATOM   2855  CD1 PHE A 183      72.643  78.612  62.380  1.00  8.02              
ATOM   2856  HD1 PHE A 183      71.621  78.819  62.632  1.00  8.02              
ATOM   2857  CE1 PHE A 183      73.036  78.572  61.028  1.00  8.02              
ATOM   2858  HE1 PHE A 183      72.317  78.785  60.259  1.00  8.02              
ATOM   2859  CZ  PHE A 183      74.388  78.383  60.692  1.00  8.02              
ATOM   2860  HZ  PHE A 183      74.707  78.434  59.661  1.00  8.02              
ATOM   2861  CE2 PHE A 183      75.338  78.182  61.706  1.00  8.02              
ATOM   2862  HE2 PHE A 183      76.386  78.059  61.452  1.00  8.02              
ATOM   2863  CD2 PHE A 183      74.934  78.206  63.051  1.00  8.02              
ATOM   2864  HD2 PHE A 183      75.692  78.086  63.815  1.00  8.02              
ATOM   2865  C   PHE A 183      71.656  77.832  66.716  1.00  8.02              
ATOM   2866  O   PHE A 183      71.011  76.767  66.627  1.00  8.02              
ATOM   2867  N   VAL A 184      72.281  78.266  67.820  1.00  8.01              
ATOM   2868  H   VAL A 184      72.707  79.181  67.787  1.00  8.01              
ATOM   2869  CA  VAL A 184      72.882  77.233  68.686  1.00  8.01              
ATOM   2870  HA  VAL A 184      72.177  76.457  68.587  1.00  8.01              
ATOM   2871  CB  VAL A 184      74.167  76.676  68.014  1.00  8.01              
ATOM   2872  HB  VAL A 184      73.776  76.143  67.166  1.00  8.01              
ATOM   2873  CG1 VAL A 184      75.207  77.598  67.348  1.00  8.01              
ATOM   2874 1HG1 VAL A 184      76.199  77.475  67.780  1.00  8.01              
ATOM   2875 2HG1 VAL A 184      75.357  77.316  66.313  1.00  8.01              
ATOM   2876 3HG1 VAL A 184      74.891  78.637  67.415  1.00  8.01              
ATOM   2877  CG2 VAL A 184      74.877  75.602  68.809  1.00  8.01              
ATOM   2878 1HG2 VAL A 184      75.451  74.971  68.141  1.00  8.01              
ATOM   2879 2HG2 VAL A 184      75.516  76.002  69.588  1.00  8.01              
ATOM   2880 3HG2 VAL A 184      74.113  74.999  69.264  1.00  8.01              
ATOM   2881  C   VAL A 184      72.873  77.364  70.189  1.00  8.01              
ATOM   2882  O   VAL A 184      73.435  78.332  70.695  1.00  8.01              
ATOM   2883  N   CYS A 185      72.203  76.430  70.902  1.00  8.13              
ATOM   2884  H   CYS A 185      71.807  75.637  70.406  1.00  8.13              
ATOM   2885  CA  CYS A 185      71.833  76.657  72.307  1.00  8.13              
ATOM   2886  HA  CYS A 185      72.023  77.688  72.577  1.00  8.13              
ATOM   2887  CB  CYS A 185      70.303  76.429  72.367  1.00  8.13              
ATOM   2888  HB1 CYS A 185      70.003  75.775  71.549  1.00  8.13              
ATOM   2889  HB2 CYS A 185      69.787  77.375  72.209  1.00  8.13              
ATOM   2890  SG  CYS A 185      69.710  75.649  73.898  1.00  8.13              
ATOM   2891  HG  CYS A 185      70.579  74.618  73.850  1.00  8.13              
ATOM   2892  C   CYS A 185      72.678  75.810  73.254  1.00  8.13              
ATOM   2893  O   CYS A 185      72.410  74.631  73.422  1.00  8.13              
ATOM   2894  N   GLN A 186      73.660  76.420  73.923  1.00  8.32              
ATOM   2895  H   GLN A 186      73.909  77.363  73.659  1.00  8.32              
ATOM   2896  CA  GLN A 186      74.029  76.035  75.293  1.00  8.32              
ATOM   2897  HA  GLN A 186      74.610  75.112  75.291  1.00  8.32              
ATOM   2898  CB  GLN A 186      74.830  77.183  75.881  1.00  8.32              
ATOM   2899  HB1 GLN A 186      74.443  78.083  75.401  1.00  8.32              
ATOM   2900  HB2 GLN A 186      75.835  76.948  75.570  1.00  8.32              
ATOM   2901  CG  GLN A 186      74.976  77.626  77.339  1.00  8.32              
ATOM   2902  HG1 GLN A 186      75.442  76.849  77.940  1.00  8.32              
ATOM   2903  HG2 GLN A 186      74.003  77.886  77.758  1.00  8.32              
ATOM   2904  CD  GLN A 186      75.871  78.880  77.282  1.00  8.32              
ATOM   2905  OE1 GLN A 186      76.893  78.922  76.621  1.00  8.32              
ATOM   2906  NE2 GLN A 186      75.536  79.968  77.912  1.00  8.32              
ATOM   2907 1HE2 GLN A 186      75.083  79.881  78.815  1.00  8.32              
ATOM   2908 2HE2 GLN A 186      76.188  80.724  77.781  1.00  8.32              
ATOM   2909  C   GLN A 186      72.802  75.872  76.133  1.00  8.32              
ATOM   2910  O   GLN A 186      71.950  76.767  76.135  1.00  8.32              
ATOM   2911  N   ARG A 187      72.770  74.803  76.922  1.00  8.50              
ATOM   2912  H   ARG A 187      73.466  74.078  76.826  1.00  8.50              
ATOM   2913  CA  ARG A 187      71.696  74.757  77.930  1.00  8.50              
ATOM   2914  HA  ARG A 187      71.396  75.790  78.102  1.00  8.50              
ATOM   2915  CB  ARG A 187      70.423  74.081  77.350  1.00  8.50              
ATOM   2916  HB1 ARG A 187      70.222  73.127  77.832  1.00  8.50              
ATOM   2917  HB2 ARG A 187      70.574  73.895  76.289  1.00  8.50              
ATOM   2918  CG  ARG A 187      69.175  74.968  77.483  1.00  8.50              
ATOM   2919  HG1 ARG A 187      69.407  75.953  77.075  1.00  8.50              
ATOM   2920  HG2 ARG A 187      68.909  75.085  78.534  1.00  8.50              
ATOM   2921  CD  ARG A 187      67.980  74.413  76.691  1.00  8.50              
ATOM   2922  HD1 ARG A 187      68.325  74.106  75.703  1.00  8.50              
ATOM   2923  HD2 ARG A 187      67.256  75.219  76.561  1.00  8.50              
ATOM   2924  NE  ARG A 187      67.307  73.279  77.355  1.00  8.50              
ATOM   2925  HE  ARG A 187      67.552  73.081  78.313  1.00  8.50              
ATOM   2926  CZ  ARG A 187      66.396  72.497  76.804  1.00  8.50              
ATOM   2927  NH1 ARG A 187      66.054  72.602  75.544  1.00  8.50              
ATOM   2928 1HH1 ARG A 187      66.513  73.271  74.935  1.00  8.50              
ATOM   2929 2HH1 ARG A 187      65.371  71.985  75.148  1.00  8.50              
ATOM   2930  NH2 ARG A 187      65.814  71.586  77.529  1.00  8.50              
ATOM   2931 1HH2 ARG A 187      66.023  71.494  78.526  1.00  8.50              
ATOM   2932 2HH2 ARG A 187      65.114  70.983  77.144  1.00  8.50              
ATOM   2933  C   ARG A 187      72.059  74.348  79.348  1.00  8.50              
ATOM   2934  O   ARG A 187      71.769  73.238  79.780  1.00  8.50              
ATOM   2935  N   VAL A 188      72.634  75.292  80.092  1.00  8.59              
ATOM   2936  H   VAL A 188      72.769  76.218  79.710  1.00  8.59              
ATOM   2937  CA  VAL A 188      73.047  75.097  81.485  1.00  8.59              
ATOM   2938  HA  VAL A 188      72.366  74.371  81.932  1.00  8.59              
ATOM   2939  CB  VAL A 188      74.451  74.461  81.494  1.00  8.59              
ATOM   2940  HB  VAL A 188      74.500  73.807  80.627  1.00  8.59              
ATOM   2941  CG1 VAL A 188      75.595  75.461  81.362  1.00  8.59              
ATOM   2942 1HG1 VAL A 188      76.503  74.931  81.082  1.00  8.59              
ATOM   2943 2HG1 VAL A 188      75.362  76.193  80.588  1.00  8.59              
ATOM   2944 3HG1 VAL A 188      75.772  75.953  82.314  1.00  8.59              
ATOM   2945  CG2 VAL A 188      74.690  73.546  82.690  1.00  8.59              
ATOM   2946 1HG2 VAL A 188      73.897  72.801  82.755  1.00  8.59              
ATOM   2947 2HG2 VAL A 188      75.643  73.032  82.564  1.00  8.59              
ATOM   2948 3HG2 VAL A 188      74.729  74.123  83.607  1.00  8.59              
ATOM   2949  C   VAL A 188      72.892  76.377  82.308  1.00  8.59              
ATOM   2950  O   VAL A 188      72.608  77.418  81.725  1.00  8.59              
ATOM   2951  N   ASP A 189      73.042  76.321  83.635  1.00  8.65              
ATOM   2952  H   ASP A 189      73.374  75.463  84.067  1.00  8.65              
ATOM   2953  CA  ASP A 189      72.972  77.493  84.533  1.00  8.65              
ATOM   2954  HA  ASP A 189      72.020  77.998  84.363  1.00  8.65              
ATOM   2955  CB  ASP A 189      73.000  77.006  86.006  1.00  8.65              
ATOM   2956  HB1 ASP A 189      72.154  76.335  86.157  1.00  8.65              
ATOM   2957  HB2 ASP A 189      72.843  77.866  86.659  1.00  8.65              
ATOM   2958  CG  ASP A 189      74.285  76.268  86.443  1.00  8.65              
ATOM   2959  OD1 ASP A 189      74.698  75.348  85.699  1.00  8.65              
ATOM   2960  OD2 ASP A 189      74.826  76.583  87.532  1.00  8.65              
ATOM   2961  C   ASP A 189      74.071  78.540  84.305  1.00  8.65              
ATOM   2962  O   ASP A 189      74.047  79.610  84.916  1.00  8.65              
ATOM   2963  N   MET A 190      75.000  78.243  83.391  1.00  8.60              
ATOM   2964  H   MET A 190      74.900  77.363  82.917  1.00  8.60              
ATOM   2965  CA  MET A 190      75.984  79.181  82.891  1.00  8.60              
ATOM   2966  HA  MET A 190      75.506  80.161  82.881  1.00  8.60              
ATOM   2967  CB  MET A 190      77.159  79.260  83.897  1.00  8.60              
ATOM   2968  HB1 MET A 190      77.956  78.568  83.640  1.00  8.60              
ATOM   2969  HB2 MET A 190      76.794  78.963  84.880  1.00  8.60              
ATOM   2970  CG  MET A 190      77.731  80.674  84.064  1.00  8.60              
ATOM   2971  HG1 MET A 190      78.404  80.673  84.917  1.00  8.60              
ATOM   2972  HG2 MET A 190      76.903  81.343  84.300  1.00  8.60              
ATOM   2973  SD  MET A 190      78.626  81.372  82.658  1.00  8.60              
ATOM   2974  CE  MET A 190      80.235  80.562  82.789  1.00  8.60              
ATOM   2975  HE1 MET A 190      80.104  79.501  82.994  1.00  8.60              
ATOM   2976  HE2 MET A 190      80.779  80.686  81.851  1.00  8.60              
ATOM   2977  HE3 MET A 190      80.803  81.027  83.588  1.00  8.60              
ATOM   2978  C   MET A 190      76.407  78.918  81.453  1.00  8.60              
ATOM   2979  O   MET A 190      75.838  79.510  80.548  1.00  8.60              
ATOM   2980  N   ASP A 191      77.366  78.036  81.198  1.00  8.56              
ATOM   2981  H   ASP A 191      77.772  77.523  81.964  1.00  8.56              
ATOM   2982  CA  ASP A 191      78.066  77.970  79.917  1.00  8.56              
ATOM   2983  HA  ASP A 191      77.472  78.357  79.101  1.00  8.56              
ATOM   2984  CB  ASP A 191      79.350  78.815  80.041  1.00  8.56              
ATOM   2985  HB1 ASP A 191      79.892  78.500  80.928  1.00  8.56              
ATOM   2986  HB2 ASP A 191      79.049  79.845  80.218  1.00  8.56              
ATOM   2987  CG  ASP A 191      80.370  78.765  78.879  1.00  8.56              
ATOM   2988  OD1 ASP A 191      81.364  79.521  78.998  1.00  8.56              
ATOM   2989  OD2 ASP A 191      80.150  78.094  77.844  1.00  8.56              
ATOM   2990  C   ASP A 191      78.521  76.546  79.613  1.00  8.56              
ATOM   2991  O   ASP A 191      79.382  75.977  80.273  1.00  8.56              
ATOM   2992  N   ILE A 192      77.988  76.013  78.532  1.00  8.30              
ATOM   2993  H   ILE A 192      77.240  76.532  78.105  1.00  8.30              
ATOM   2994  CA  ILE A 192      78.780  75.224  77.603  1.00  8.30              
ATOM   2995  HA  ILE A 192      79.788  75.635  77.578  1.00  8.30              
ATOM   2996  CB  ILE A 192      78.889  73.715  77.934  1.00  8.30              
ATOM   2997  HB  ILE A 192      78.675  73.159  77.022  1.00  8.30              
ATOM   2998  CG2 ILE A 192      80.336  73.364  78.296  1.00  8.30              
ATOM   2999 1HG2 ILE A 192      80.444  72.290  78.437  1.00  8.30              
ATOM   3000 2HG2 ILE A 192      81.010  73.663  77.490  1.00  8.30              
ATOM   3001 3HG2 ILE A 192      80.635  73.873  79.213  1.00  8.30              
ATOM   3002  CG1 ILE A 192      77.950  73.169  79.034  1.00  8.30              
ATOM   3003 1HG1 ILE A 192      78.115  73.699  79.970  1.00  8.30              
ATOM   3004 2HG1 ILE A 192      78.210  72.129  79.213  1.00  8.30              
ATOM   3005  CD1 ILE A 192      76.450  73.224  78.681  1.00  8.30              
ATOM   3006  HD1 ILE A 192      76.090  74.250  78.725  1.00  8.30              
ATOM   3007  HD2 ILE A 192      76.285  72.834  77.683  1.00  8.30              
ATOM   3008  HD3 ILE A 192      75.907  72.609  79.397  1.00  8.30              
ATOM   3009  C   ILE A 192      78.139  75.442  76.261  1.00  8.30              
ATOM   3010  O   ILE A 192      77.023  74.955  75.977  1.00  8.30              
ATOM   3011  N   VAL A 193      78.892  76.220  75.496  1.00  8.23              
ATOM   3012  H   VAL A 193      79.657  76.714  75.948  1.00  8.23              
ATOM   3013  CA  VAL A 193      78.750  76.297  74.062  1.00  8.23              
ATOM   3014  HA  VAL A 193      77.761  76.664  73.880  1.00  8.23              
ATOM   3015  CB  VAL A 193      79.727  77.231  73.413  1.00  8.23              
ATOM   3016  HB  VAL A 193      80.703  76.768  73.483  1.00  8.23              
ATOM   3017  CG1 VAL A 193      79.335  77.307  71.936  1.00  8.23              
ATOM   3018 1HG1 VAL A 193      79.672  78.221  71.454  1.00  8.23              
ATOM   3019 2HG1 VAL A 193      79.751  76.433  71.462  1.00  8.23              
ATOM   3020 3HG1 VAL A 193      78.278  77.204  71.786  1.00  8.23              
ATOM   3021  CG2 VAL A 193      79.798  78.577  74.128  1.00  8.23              
ATOM   3022 1HG2 VAL A 193      80.018  79.356  73.410  1.00  8.23              
ATOM   3023 2HG2 VAL A 193      78.860  78.792  74.638  1.00  8.23              
ATOM   3024 3HG2 VAL A 193      80.574  78.537  74.892  1.00  8.23              
ATOM   3025  C   VAL A 193      78.786  74.909  73.450  1.00  8.23              
ATOM   3026  O   VAL A 193      79.743  74.215  73.766  1.00  8.23              
ATOM   3027  N   VAL A 194      77.901  74.531  72.488  1.00  8.23              
ATOM   3028  H   VAL A 194      77.061  75.060  72.302  1.00  8.23              
ATOM   3029  CA  VAL A 194      78.530  73.796  71.387  1.00  8.23              
ATOM   3030  HA  VAL A 194      79.550  74.163  71.314  1.00  8.23              
ATOM   3031  CB  VAL A 194      78.703  72.249  71.587  1.00  8.23              
ATOM   3032  HB  VAL A 194      77.818  71.761  71.220  1.00  8.23              
ATOM   3033  CG1 VAL A 194      79.856  71.726  70.724  1.00  8.23              
ATOM   3034 1HG1 VAL A 194      80.800  72.145  71.073  1.00  8.23              
ATOM   3035 2HG1 VAL A 194      79.903  70.642  70.792  1.00  8.23              
ATOM   3036 3HG1 VAL A 194      79.702  71.985  69.682  1.00  8.23              
ATOM   3037  CG2 VAL A 194      78.928  71.647  72.986  1.00  8.23              
ATOM   3038 1HG2 VAL A 194      78.756  70.573  72.947  1.00  8.23              
ATOM   3039 2HG2 VAL A 194      79.952  71.820  73.320  1.00  8.23              
ATOM   3040 3HG2 VAL A 194      78.233  72.086  73.699  1.00  8.23              
ATOM   3041  C   VAL A 194      77.975  73.983  69.987  1.00  8.23              
ATOM   3042  O   VAL A 194      76.995  73.358  69.601  1.00  8.23              
ATOM   3043  N   TYR A 195      78.713  74.657  69.112  1.00  8.18              
ATOM   3044  H   TYR A 195      79.523  75.186  69.407  1.00  8.18              
ATOM   3045  CA  TYR A 195      78.431  74.421  67.693  1.00  8.18              
ATOM   3046  HA  TYR A 195      77.362  74.374  67.508  1.00  8.18              
ATOM   3047  CB  TYR A 195      78.953  75.671  66.946  1.00  8.18              
ATOM   3048  HB1 TYR A 195      79.981  75.855  67.258  1.00  8.18              
ATOM   3049  HB2 TYR A 195      78.367  76.532  67.269  1.00  8.18              
ATOM   3050  CG  TYR A 195      78.928  75.629  65.425  1.00  8.18              
ATOM   3051  CD1 TYR A 195      77.701  75.614  64.736  1.00  8.18              
ATOM   3052  HD1 TYR A 195      76.775  75.619  65.291  1.00  8.18              
ATOM   3053  CE1 TYR A 195      77.684  75.592  63.328  1.00  8.18              
ATOM   3054  HE1 TYR A 195      76.752  75.583  62.787  1.00  8.18              
ATOM   3055  CZ  TYR A 195      78.894  75.590  62.605  1.00  8.18              
ATOM   3056  OH  TYR A 195      78.872  75.567  61.246  1.00  8.18              
ATOM   3057  HH  TYR A 195      79.744  75.724  60.877  1.00  8.18              
ATOM   3058  CE2 TYR A 195      80.125  75.608  63.292  1.00  8.18              
ATOM   3059  HE2 TYR A 195      81.057  75.604  62.748  1.00  8.18              
ATOM   3060  CD2 TYR A 195      80.138  75.626  64.699  1.00  8.18              
ATOM   3061  HD2 TYR A 195      81.087  75.623  65.217  1.00  8.18              
ATOM   3062  C   TYR A 195      79.037  73.135  67.135  1.00  8.18              
ATOM   3063  O   TYR A 195      80.150  73.180  66.631  1.00  8.18              
ATOM   3064  N   CYS A 196      78.355  71.986  67.236  1.00  8.53              
ATOM   3065  H   CYS A 196      77.479  71.997  67.737  1.00  8.53              
ATOM   3066  CA  CYS A 196      78.813  70.751  66.578  1.00  8.53              
ATOM   3067  HA  CYS A 196      79.822  70.564  66.941  1.00  8.53              
ATOM   3068  CB  CYS A 196      77.966  69.549  66.979  1.00  8.53              
ATOM   3069  HB1 CYS A 196      76.965  69.643  66.552  1.00  8.53              
ATOM   3070  HB2 CYS A 196      77.921  69.513  68.065  1.00  8.53              
ATOM   3071  SG  CYS A 196      78.761  68.022  66.397  1.00  8.53              
ATOM   3072  HG  CYS A 196      77.772  67.177  66.717  1.00  8.53              
ATOM   3073  C   CYS A 196      78.897  70.927  65.063  1.00  8.53              
ATOM   3074  O   CYS A 196      78.005  71.480  64.423  1.00  8.53              
ATOM   3075  N   ASN A 197      79.980  70.403  64.500  1.00  9.85              
ATOM   3076  H   ASN A 197      80.614  69.895  65.094  1.00  9.85              
ATOM   3077  CA  ASN A 197      80.198  70.262  63.075  1.00  9.85              
ATOM   3078  HA  ASN A 197      79.229  70.098  62.598  1.00  9.85              
ATOM   3079  CB  ASN A 197      80.781  71.587  62.539  1.00  9.85              
ATOM   3080  HB1 ASN A 197      81.843  71.646  62.758  1.00  9.85              
ATOM   3081  HB2 ASN A 197      80.298  72.425  63.045  1.00  9.85              
ATOM   3082  CG  ASN A 197      80.561  71.753  61.049  1.00  9.85              
ATOM   3083  OD1 ASN A 197      81.197  71.104  60.231  1.00  9.85              
ATOM   3084  ND2 ASN A 197      79.663  72.608  60.625  1.00  9.85              
ATOM   3085 1HD2 ASN A 197      79.134  73.157  61.287  1.00  9.85              
ATOM   3086 2HD2 ASN A 197      79.486  72.666  59.639  1.00  9.85              
ATOM   3087  C   ASN A 197      81.052  69.008  62.820  1.00  9.85              
ATOM   3088  O   ASN A 197      81.568  68.421  63.777  1.00  9.85              
ATOM   3089  N   GLY A 198      81.252  68.604  61.564  1.00 10.00              
ATOM   3090  H   GLY A 198      80.796  69.110  60.814  1.00 10.00              
ATOM   3091  CA  GLY A 198      82.425  67.794  61.222  1.00 10.00              
ATOM   3092  HA1 GLY A 198      82.421  67.575  60.155  1.00 10.00              
ATOM   3093  HA2 GLY A 198      82.418  66.858  61.780  1.00 10.00              
ATOM   3094  C   GLY A 198      83.703  68.583  61.564  1.00 10.00              
ATOM   3095  O   GLY A 198      84.554  68.125  62.329  1.00 10.00              
ATOM   3096  N   GLN A 199      83.726  69.841  61.112  1.00  9.57              
ATOM   3097  H   GLN A 199      82.934  70.123  60.546  1.00  9.57              
ATOM   3098  CA  GLN A 199      84.672  70.906  61.461  1.00  9.57              
ATOM   3099  HA  GLN A 199      85.682  70.566  61.233  1.00  9.57              
ATOM   3100  CB  GLN A 199      84.354  72.134  60.575  1.00  9.57              
ATOM   3101  HB1 GLN A 199      85.079  72.924  60.771  1.00  9.57              
ATOM   3102  HB2 GLN A 199      83.373  72.516  60.859  1.00  9.57              
ATOM   3103  CG  GLN A 199      84.370  71.850  59.059  1.00  9.57              
ATOM   3104  HG1 GLN A 199      83.877  70.907  58.829  1.00  9.57              
ATOM   3105  HG2 GLN A 199      85.403  71.781  58.715  1.00  9.57              
ATOM   3106  CD  GLN A 199      83.648  72.933  58.264  1.00  9.57              
ATOM   3107  OE1 GLN A 199      84.243  73.771  57.616  1.00  9.57              
ATOM   3108  NE2 GLN A 199      82.335  72.952  58.286  1.00  9.57              
ATOM   3109 1HE2 GLN A 199      81.826  72.256  58.817  1.00  9.57              
ATOM   3110 2HE2 GLN A 199      81.906  73.646  57.701  1.00  9.57              
ATOM   3111  C   GLN A 199      84.620  71.270  62.959  1.00  9.57              
ATOM   3112  O   GLN A 199      84.035  70.550  63.770  1.00  9.57              
ATOM   3113  N   ARG A 200      85.256  72.369  63.384  1.00  8.96              
ATOM   3114  H   ARG A 200      85.648  73.006  62.704  1.00  8.96              
ATOM   3115  CA  ARG A 200      85.374  72.673  64.817  1.00  8.96              
ATOM   3116  HA  ARG A 200      85.439  71.704  65.313  1.00  8.96              
ATOM   3117  CB  ARG A 200      86.703  73.392  65.148  1.00  8.96              
ATOM   3118  HB1 ARG A 200      86.643  73.783  66.165  1.00  8.96              
ATOM   3119  HB2 ARG A 200      86.864  74.234  64.472  1.00  8.96              
ATOM   3120  CG  ARG A 200      87.889  72.401  65.075  1.00  8.96              
ATOM   3121  HG1 ARG A 200      88.238  72.319  64.044  1.00  8.96              
ATOM   3122  HG2 ARG A 200      87.545  71.413  65.382  1.00  8.96              
ATOM   3123  CD  ARG A 200      89.066  72.746  66.003  1.00  8.96              
ATOM   3124  HD1 ARG A 200      89.668  71.842  66.122  1.00  8.96              
ATOM   3125  HD2 ARG A 200      88.690  73.017  66.991  1.00  8.96              
ATOM   3126  NE  ARG A 200      89.941  73.794  65.452  1.00  8.96              
ATOM   3127  HE  ARG A 200      90.549  73.514  64.686  1.00  8.96              
ATOM   3128  CZ  ARG A 200      90.125  75.025  65.895  1.00  8.96              
ATOM   3129  NH1 ARG A 200      89.534  75.521  66.946  1.00  8.96              
ATOM   3130 1HH1 ARG A 200      88.896  74.964  67.483  1.00  8.96              
ATOM   3131 2HH1 ARG A 200      89.765  76.457  67.248  1.00  8.96              
ATOM   3132  NH2 ARG A 200      90.955  75.797  65.272  1.00  8.96              
ATOM   3133 1HH2 ARG A 200      91.490  75.430  64.506  1.00  8.96              
ATOM   3134 2HH2 ARG A 200      91.154  76.724  65.633  1.00  8.96              
ATOM   3135  C   ARG A 200      84.169  73.299  65.469  1.00  8.96              
ATOM   3136  O   ARG A 200      83.385  74.011  64.853  1.00  8.96              
ATOM   3137  N   LYS A 201      84.073  72.964  66.752  1.00  8.46              
ATOM   3138  H   LYS A 201      84.834  72.450  67.163  1.00  8.46              
ATOM   3139  CA  LYS A 201      82.956  73.264  67.620  1.00  8.46              
ATOM   3140  HA  LYS A 201      82.179  73.619  66.978  1.00  8.46              
ATOM   3141  CB  LYS A 201      82.526  72.016  68.447  1.00  8.46              
ATOM   3142  HB1 LYS A 201      81.466  71.844  68.288  1.00  8.46              
ATOM   3143  HB2 LYS A 201      82.640  72.260  69.504  1.00  8.46              
ATOM   3144  CG  LYS A 201      83.257  70.670  68.218  1.00  8.46              
ATOM   3145  HG1 LYS A 201      82.979  69.995  69.029  1.00  8.46              
ATOM   3146  HG2 LYS A 201      84.333  70.832  68.292  1.00  8.46              
ATOM   3147  CD  LYS A 201      82.931  69.959  66.887  1.00  8.46              
ATOM   3148  HD1 LYS A 201      83.016  70.666  66.065  1.00  8.46              
ATOM   3149  HD2 LYS A 201      81.902  69.599  66.917  1.00  8.46              
ATOM   3150  CE  LYS A 201      83.881  68.767  66.657  1.00  8.46              
ATOM   3151  HE1 LYS A 201      83.636  67.983  67.380  1.00  8.46              
ATOM   3152  HE2 LYS A 201      84.905  69.093  66.853  1.00  8.46              
ATOM   3153  NZ  LYS A 201      83.800  68.232  65.271  1.00  8.46              
ATOM   3154  HZ1 LYS A 201      84.042  68.939  64.575  1.00  8.46              
ATOM   3155  HZ2 LYS A 201      84.403  67.439  65.109  1.00  8.46              
ATOM   3156  HZ3 LYS A 201      82.848  67.977  65.014  1.00  8.46              
ATOM   3157  C   LYS A 201      83.380  74.427  68.459  1.00  8.46              
ATOM   3158  O   LYS A 201      84.344  74.347  69.221  1.00  8.46              
ATOM   3159  N   VAL A 202      82.749  75.544  68.155  1.00  8.28              
ATOM   3160  H   VAL A 202      81.961  75.490  67.529  1.00  8.28              
ATOM   3161  CA  VAL A 202      83.192  76.857  68.667  1.00  8.28              
ATOM   3162  HA  VAL A 202      84.136  76.736  69.198  1.00  8.28              
ATOM   3163  CB  VAL A 202      83.446  77.852  67.514  1.00  8.28              
ATOM   3164  HB  VAL A 202      82.490  78.151  67.090  1.00  8.28              
ATOM   3165  CG1 VAL A 202      84.212  79.090  68.000  1.00  8.28              
ATOM   3166 1HG1 VAL A 202      84.495  79.713  67.152  1.00  8.28              
ATOM   3167 2HG1 VAL A 202      83.584  79.700  68.648  1.00  8.28              
ATOM   3168 3HG1 VAL A 202      85.115  78.801  68.538  1.00  8.28              
ATOM   3169  CG2 VAL A 202      84.289  77.221  66.393  1.00  8.28              
ATOM   3170 1HG2 VAL A 202      84.531  77.973  65.641  1.00  8.28              
ATOM   3171 2HG2 VAL A 202      85.211  76.807  66.799  1.00  8.28              
ATOM   3172 3HG2 VAL A 202      83.723  76.435  65.895  1.00  8.28              
ATOM   3173  C   VAL A 202      82.143  77.300  69.660  1.00  8.28              
ATOM   3174  O   VAL A 202      80.989  76.846  69.592  1.00  8.28              
ATOM   3175  N   ILE A 203      82.688  78.123  70.554  1.00  8.34              
ATOM   3176  H   ILE A 203      83.553  78.539  70.237  1.00  8.34              
ATOM   3177  CA  ILE A 203      82.533  78.350  71.992  1.00  8.34              
ATOM   3178  HA  ILE A 203      81.532  78.297  72.316  1.00  8.34              
ATOM   3179  CB  ILE A 203      83.523  77.423  72.777  1.00  8.34              
ATOM   3180  HB  ILE A 203      84.522  77.818  72.581  1.00  8.34              
ATOM   3181  CG2 ILE A 203      83.380  77.537  74.302  1.00  8.34              
ATOM   3182 1HG2 ILE A 203      84.233  77.059  74.776  1.00  8.34              
ATOM   3183 2HG2 ILE A 203      83.363  78.579  74.619  1.00  8.34              
ATOM   3184 3HG2 ILE A 203      82.479  77.042  74.661  1.00  8.34              
ATOM   3185  CG1 ILE A 203      83.688  75.951  72.333  1.00  8.34              
ATOM   3186 1HG1 ILE A 203      84.539  75.540  72.872  1.00  8.34              
ATOM   3187 2HG1 ILE A 203      83.973  75.924  71.286  1.00  8.34              
ATOM   3188  CD1 ILE A 203      82.513  74.998  72.531  1.00  8.34              
ATOM   3189  HD1 ILE A 203      82.802  73.998  72.207  1.00  8.34              
ATOM   3190  HD2 ILE A 203      82.242  74.952  73.584  1.00  8.34              
ATOM   3191  HD3 ILE A 203      81.666  75.320  71.932  1.00  8.34              
ATOM   3192  C   ILE A 203      83.076  79.758  72.152  1.00  8.34              
ATOM   3193  O   ILE A 203      84.169  80.027  71.638  1.00  8.34              
ATOM   3194  N   LEU A 204      82.349  80.648  72.823  1.00  8.37              
ATOM   3195  H   LEU A 204      81.500  80.350  73.276  1.00  8.37              
ATOM   3196  CA  LEU A 204      82.860  81.986  73.070  1.00  8.37              
ATOM   3197  HA  LEU A 204      83.859  81.831  73.483  1.00  8.37              
ATOM   3198  CB  LEU A 204      83.076  82.811  71.767  1.00  8.37              
ATOM   3199  HB1 LEU A 204      82.201  83.412  71.537  1.00  8.37              
ATOM   3200  HB2 LEU A 204      83.224  82.138  70.927  1.00  8.37              
ATOM   3201  CG  LEU A 204      84.317  83.725  71.829  1.00  8.37              
ATOM   3202  HG  LEU A 204      85.187  83.126  72.101  1.00  8.37              
ATOM   3203  CD1 LEU A 204      84.586  84.350  70.460  1.00  8.37              
ATOM   3204 1HD1 LEU A 204      85.502  84.940  70.500  1.00  8.37              
ATOM   3205 2HD1 LEU A 204      84.727  83.562  69.720  1.00  8.37              
ATOM   3206 3HD1 LEU A 204      83.755  84.992  70.169  1.00  8.37              
ATOM   3207  CD2 LEU A 204      84.176  84.873  72.828  1.00  8.37              
ATOM   3208 1HD2 LEU A 204      83.255  85.426  72.645  1.00  8.37              
ATOM   3209 2HD2 LEU A 204      84.164  84.478  73.840  1.00  8.37              
ATOM   3210 3HD2 LEU A 204      85.029  85.547  72.748  1.00  8.37              
ATOM   3211  C   LEU A 204      82.131  82.751  74.143  1.00  8.37              
ATOM   3212  O   LEU A 204      81.409  83.668  73.795  1.00  8.37              
ATOM   3213  N   THR A 205      82.359  82.369  75.393  1.00  8.40              
ATOM   3214  H   THR A 205      82.874  81.510  75.540  1.00  8.40              
ATOM   3215  CA  THR A 205      82.059  83.095  76.634  1.00  8.40              
ATOM   3216  HA  THR A 205      80.987  83.131  76.817  1.00  8.40              
ATOM   3217  CB  THR A 205      82.801  82.353  77.782  1.00  8.40              
ATOM   3218  HB  THR A 205      83.825  82.725  77.823  1.00  8.40              
ATOM   3219  CG2 THR A 205      82.202  82.581  79.162  1.00  8.40              
ATOM   3220 1HG2 THR A 205      81.194  82.180  79.201  1.00  8.40              
ATOM   3221 2HG2 THR A 205      82.811  82.070  79.909  1.00  8.40              
ATOM   3222 3HG2 THR A 205      82.179  83.646  79.381  1.00  8.40              
ATOM   3223  OG1 THR A 205      82.935  80.968  77.530  1.00  8.40              
ATOM   3224  HG1 THR A 205      82.331  80.459  78.133  1.00  8.40              
ATOM   3225  C   THR A 205      82.643  84.497  76.617  1.00  8.40              
ATOM   3226  O   THR A 205      83.834  84.689  76.343  1.00  8.40              
ATOM   3227  N   LYS A 206      81.855  85.456  77.086  1.00  9.18              
ATOM   3228  H   LYS A 206      80.862  85.256  77.145  1.00  9.18              
ATOM   3229  CA  LYS A 206      82.377  86.739  77.550  1.00  9.18              
ATOM   3230  HA  LYS A 206      83.446  86.643  77.751  1.00  9.18              
ATOM   3231  CB  LYS A 206      82.221  87.783  76.436  1.00  9.18              
ATOM   3232  HB1 LYS A 206      81.165  87.975  76.308  1.00  9.18              
ATOM   3233  HB2 LYS A 206      82.612  87.364  75.506  1.00  9.18              
ATOM   3234  CG  LYS A 206      82.946  89.107  76.724  1.00  9.18              
ATOM   3235  HG1 LYS A 206      84.002  88.896  76.900  1.00  9.18              
ATOM   3236  HG2 LYS A 206      82.533  89.565  77.624  1.00  9.18              
ATOM   3237  CD  LYS A 206      82.836  90.103  75.555  1.00  9.18              
ATOM   3238  HD1 LYS A 206      83.216  89.630  74.647  1.00  9.18              
ATOM   3239  HD2 LYS A 206      83.461  90.969  75.780  1.00  9.18              
ATOM   3240  CE  LYS A 206      81.391  90.567  75.332  1.00  9.18              
ATOM   3241  HE1 LYS A 206      81.026  91.043  76.247  1.00  9.18              
ATOM   3242  HE2 LYS A 206      80.762  89.696  75.140  1.00  9.18              
ATOM   3243  NZ  LYS A 206      81.267  91.504  74.195  1.00  9.18              
ATOM   3244  HZ1 LYS A 206      81.857  92.314  74.254  1.00  9.18              
ATOM   3245  HZ2 LYS A 206      81.395  91.069  73.275  1.00  9.18              
ATOM   3246  HZ3 LYS A 206      80.316  91.852  74.049  1.00  9.18              
ATOM   3247  C   LYS A 206      81.716  87.140  78.867  1.00  9.18              
ATOM   3248  O   LYS A 206      80.617  87.681  78.877  1.00  9.18              
ATOM   3249  N   THR A 207      82.390  86.824  79.968  1.00  8.94              
ATOM   3250  H   THR A 207      83.289  86.376  79.862  1.00  8.94              
ATOM   3251  CA  THR A 207      81.973  87.136  81.343  1.00  8.94              
ATOM   3252  HA  THR A 207      80.929  86.859  81.498  1.00  8.94              
ATOM   3253  CB  THR A 207      82.867  86.371  82.334  1.00  8.94              
ATOM   3254  HB  THR A 207      82.805  86.838  83.318  1.00  8.94              
ATOM   3255  CG2 THR A 207      82.433  84.913  82.487  1.00  8.94              
ATOM   3256 1HG2 THR A 207      83.076  84.420  83.216  1.00  8.94              
ATOM   3257 2HG2 THR A 207      81.401  84.873  82.839  1.00  8.94              
ATOM   3258 3HG2 THR A 207      82.510  84.396  81.533  1.00  8.94              
ATOM   3259  OG1 THR A 207      84.216  86.376  81.904  1.00  8.94              
ATOM   3260  HG1 THR A 207      84.500  87.299  81.872  1.00  8.94              
ATOM   3261  C   THR A 207      82.135  88.623  81.706  1.00  8.94              
ATOM   3262  O   THR A 207      83.202  89.177  81.440  1.00  8.94              
ATOM   3263  N   LEU A 208      81.175  89.228  82.424  1.00  8.44              
ATOM   3264  H   LEU A 208      80.289  88.749  82.570  1.00  8.44              
ATOM   3265  CA  LEU A 208      81.427  90.450  83.249  1.00  8.44              
ATOM   3266  HA  LEU A 208      82.365  90.358  83.773  1.00  8.44              
ATOM   3267  CB  LEU A 208      81.433  91.708  82.357  1.00  8.44              
ATOM   3268  HB1 LEU A 208      80.457  91.797  81.879  1.00  8.44              
ATOM   3269  HB2 LEU A 208      82.175  91.578  81.571  1.00  8.44              
ATOM   3270  CG  LEU A 208      81.741  93.027  83.100  1.00  8.44              
ATOM   3271  HG  LEU A 208      80.989  93.198  83.869  1.00  8.44              
ATOM   3272  CD1 LEU A 208      83.127  93.021  83.756  1.00  8.44              
ATOM   3273 1HD1 LEU A 208      83.326  94.001  84.195  1.00  8.44              
ATOM   3274 2HD1 LEU A 208      83.158  92.286  84.556  1.00  8.44              
ATOM   3275 3HD1 LEU A 208      83.894  92.793  83.014  1.00  8.44              
ATOM   3276  CD2 LEU A 208      81.688  94.195  82.119  1.00  8.44              
ATOM   3277 1HD2 LEU A 208      81.868  95.131  82.648  1.00  8.44              
ATOM   3278 2HD2 LEU A 208      82.439  94.074  81.340  1.00  8.44              
ATOM   3279 3HD2 LEU A 208      80.702  94.244  81.657  1.00  8.44              
ATOM   3280  C   LEU A 208      80.273  90.551  84.301  1.00  8.44              
ATOM   3281  O   LEU A 208      79.206  89.996  84.052  1.00  8.44              
ATOM   3282  N   VAL A 209      80.473  91.078  85.546  1.00  8.39              
ATOM   3283  H   VAL A 209      81.203  91.767  85.688  1.00  8.39              
ATOM   3284  CA  VAL A 209      80.037  90.189  86.645  1.00  8.39              
ATOM   3285  HA  VAL A 209      79.152  89.635  86.347  1.00  8.39              
ATOM   3286  CB  VAL A 209      81.168  89.127  86.912  1.00  8.39              
ATOM   3287  HB  VAL A 209      80.848  88.444  87.690  1.00  8.39              
ATOM   3288  CG1 VAL A 209      81.488  88.171  85.750  1.00  8.39              
ATOM   3289 1HG1 VAL A 209      81.932  87.259  86.151  1.00  8.39              
ATOM   3290 2HG1 VAL A 209      80.574  87.907  85.217  1.00  8.39              
ATOM   3291 3HG1 VAL A 209      82.206  88.620  85.073  1.00  8.39              
ATOM   3292  CG2 VAL A 209      82.492  89.730  87.394  1.00  8.39              
ATOM   3293 1HG2 VAL A 209      82.854  90.481  86.693  1.00  8.39              
ATOM   3294 2HG2 VAL A 209      82.346  90.185  88.371  1.00  8.39              
ATOM   3295 3HG2 VAL A 209      83.245  88.948  87.496  1.00  8.39              
ATOM   3296  C   VAL A 209      79.624  90.781  87.990  1.00  8.39              
ATOM   3297  O   VAL A 209      79.631  91.972  88.248  1.00  8.39              
ATOM   3298  N   ILE A 210      79.309  89.849  88.905  1.00  8.55              
ATOM   3299  H   ILE A 210      79.336  88.900  88.578  1.00  8.55              
ATOM   3300  CA  ILE A 210      79.201  89.979  90.348  1.00  8.55              
ATOM   3301  HA  ILE A 210      79.744  90.865  90.678  1.00  8.55              
ATOM   3302  CB  ILE A 210      77.693  90.108  90.749  1.00  8.55              
ATOM   3303  HB  ILE A 210      77.200  89.169  90.491  1.00  8.55              
ATOM   3304  CG2 ILE A 210      77.471  90.340  92.260  1.00  8.55              
ATOM   3305 1HG2 ILE A 210      76.407  90.395  92.492  1.00  8.55              
ATOM   3306 2HG2 ILE A 210      77.848  89.527  92.867  1.00  8.55              
ATOM   3307 3HG2 ILE A 210      77.936  91.276  92.568  1.00  8.55              
ATOM   3308  CG1 ILE A 210      76.987  91.228  89.943  1.00  8.55              
ATOM   3309 1HG1 ILE A 210      76.984  90.950  88.891  1.00  8.55              
ATOM   3310 2HG1 ILE A 210      77.565  92.140  90.043  1.00  8.55              
ATOM   3311  CD1 ILE A 210      75.532  91.548  90.306  1.00  8.55              
ATOM   3312  HD1 ILE A 210      75.470  92.009  91.291  1.00  8.55              
ATOM   3313  HD2 ILE A 210      75.146  92.264  89.583  1.00  8.55              
ATOM   3314  HD3 ILE A 210      74.928  90.641  90.276  1.00  8.55              
ATOM   3315  C   ILE A 210      79.841  88.704  90.971  1.00  8.55              
ATOM   3316  O   ILE A 210      80.003  87.668  90.296  1.00  8.55              
ATOM   3317  N   GLY A 211      80.115  88.731  92.284  1.00  8.70              
ATOM   3318  H   GLY A 211      80.015  89.624  92.746  1.00  8.70              
ATOM   3319  CA  GLY A 211      80.331  87.532  93.113  1.00  8.70              
ATOM   3320  HA1 GLY A 211      80.126  87.770  94.157  1.00  8.70              
ATOM   3321  HA2 GLY A 211      81.372  87.218  93.030  1.00  8.70              
ATOM   3322  C   GLY A 211      79.429  86.328  92.693  1.00  8.70              
ATOM   3323  O   GLY A 211      79.874  85.206  92.402  1.00  8.70              
ATOM   3324  N   GLN A 212      78.133  86.632  92.508  1.00  8.89              
ATOM   3325  H   GLN A 212      77.846  87.582  92.689  1.00  8.89              
ATOM   3326  CA  GLN A 212      77.105  85.689  92.057  1.00  8.89              
ATOM   3327  HA  GLN A 212      77.036  84.905  92.814  1.00  8.89              
ATOM   3328  CB  GLN A 212      75.731  86.387  91.992  1.00  8.89              
ATOM   3329  HB1 GLN A 212      75.024  85.720  91.497  1.00  8.89              
ATOM   3330  HB2 GLN A 212      75.811  87.301  91.401  1.00  8.89              
ATOM   3331  CG  GLN A 212      75.175  86.720  93.389  1.00  8.89              
ATOM   3332  HG1 GLN A 212      75.868  87.382  93.910  1.00  8.89              
ATOM   3333  HG2 GLN A 212      75.082  85.800  93.967  1.00  8.89              
ATOM   3334  CD  GLN A 212      73.811  87.408  93.331  1.00  8.89              
ATOM   3335  OE1 GLN A 212      73.694  88.616  93.432  1.00  8.89              
ATOM   3336  NE2 GLN A 212      72.726  86.681  93.180  1.00  8.89              
ATOM   3337 1HE2 GLN A 212      72.751  85.683  93.101  1.00  8.89              
ATOM   3338 2HE2 GLN A 212      71.864  87.201  93.153  1.00  8.89              
ATOM   3339  C   GLN A 212      77.402  84.934  90.731  1.00  8.89              
ATOM   3340  O   GLN A 212      77.006  83.780  90.558  1.00  8.89              
ATOM   3341  N   CYS A 213      78.143  85.548  89.807  1.00  9.12              
ATOM   3342  H   CYS A 213      78.536  86.451  90.033  1.00  9.12              
ATOM   3343  CA  CYS A 213      78.611  84.900  88.582  1.00  9.12              
ATOM   3344  HA  CYS A 213      77.819  84.275  88.181  1.00  9.12              
ATOM   3345  CB  CYS A 213      78.928  86.016  87.573  1.00  9.12              
ATOM   3346  HB1 CYS A 213      79.800  86.563  87.922  1.00  9.12              
ATOM   3347  HB2 CYS A 213      78.084  86.702  87.494  1.00  9.12              
ATOM   3348  SG  CYS A 213      79.291  85.349  85.923  1.00  9.12              
ATOM   3349  HG  CYS A 213      78.027  85.069  85.569  1.00  9.12              
ATOM   3350  C   CYS A 213      79.840  84.046  88.787  1.00  9.12              
ATOM   3351  O   CYS A 213      79.920  82.994  88.159  1.00  9.12              
ATOM   3352  N   ILE A 214      80.754  84.429  89.693  1.00  8.90              
ATOM   3353  H   ILE A 214      80.640  85.290  90.213  1.00  8.90              
ATOM   3354  CA  ILE A 214      81.801  83.444  90.067  1.00  8.90              
ATOM   3355  HA  ILE A 214      82.362  83.209  89.165  1.00  8.90              
ATOM   3356  CB  ILE A 214      82.804  84.000  91.088  1.00  8.90              
ATOM   3357  HB  ILE A 214      82.314  84.092  92.059  1.00  8.90              
ATOM   3358  CG2 ILE A 214      83.942  82.974  91.225  1.00  8.90              
ATOM   3359 1HG2 ILE A 214      84.761  83.412  91.745  1.00  8.90              
ATOM   3360 2HG2 ILE A 214      83.602  82.106  91.793  1.00  8.90              
ATOM   3361 3HG2 ILE A 214      84.285  82.640  90.246  1.00  8.90              
ATOM   3362  CG1 ILE A 214      83.357  85.396  90.711  1.00  8.90              
ATOM   3363 1HG1 ILE A 214      84.142  85.663  91.419  1.00  8.90              
ATOM   3364 2HG1 ILE A 214      82.561  86.132  90.832  1.00  8.90              
ATOM   3365  CD1 ILE A 214      83.915  85.528  89.286  1.00  8.90              
ATOM   3366  HD1 ILE A 214      84.382  86.507  89.172  1.00  8.90              
ATOM   3367  HD2 ILE A 214      84.660  84.757  89.092  1.00  8.90              
ATOM   3368  HD3 ILE A 214      83.113  85.443  88.554  1.00  8.90              
ATOM   3369  C   ILE A 214      81.155  82.147  90.560  1.00  8.90              
ATOM   3370  O   ILE A 214      81.594  81.066  90.182  1.00  8.90              
ATOM   3371  N   TYR A 215      80.025  82.234  91.268  1.00  8.98              
ATOM   3372  H   TYR A 215      79.670  83.132  91.562  1.00  8.98              
ATOM   3373  CA  TYR A 215      79.279  80.995  91.534  1.00  8.98              
ATOM   3374  HA  TYR A 215      79.965  80.275  91.972  1.00  8.98              
ATOM   3375  CB  TYR A 215      78.178  81.263  92.574  1.00  8.98              
ATOM   3376  HB1 TYR A 215      77.414  80.488  92.486  1.00  8.98              
ATOM   3377  HB2 TYR A 215      77.685  82.208  92.360  1.00  8.98              
ATOM   3378  CG  TYR A 215      78.642  81.283  94.010  1.00  8.98              
ATOM   3379  CD1 TYR A 215      79.398  82.368  94.491  1.00  8.98              
ATOM   3380  HD1 TYR A 215      79.693  83.168  93.831  1.00  8.98              
ATOM   3381  CE1 TYR A 215      79.783  82.410  95.839  1.00  8.98              
ATOM   3382  HE1 TYR A 215      80.358  83.240  96.225  1.00  8.98              
ATOM   3383  CZ  TYR A 215      79.407  81.364  96.704  1.00  8.98              
ATOM   3384  OH  TYR A 215      79.737  81.461  98.008  1.00  8.98              
ATOM   3385  HH  TYR A 215      79.482  80.670  98.521  1.00  8.98              
ATOM   3386  CE2 TYR A 215      78.657  80.270  96.229  1.00  8.98              
ATOM   3387  HE2 TYR A 215      78.362  79.483  96.909  1.00  8.98              
ATOM   3388  CD2 TYR A 215      78.278  80.231  94.875  1.00  8.98              
ATOM   3389  HD2 TYR A 215      77.700  79.397  94.498  1.00  8.98              
ATOM   3390  C   TYR A 215      78.600  80.339  90.344  1.00  8.98              
ATOM   3391  O   TYR A 215      78.752  79.130  90.249  1.00  8.98              
ATOM   3392  N   THR A 216      77.890  81.055  89.457  1.00  9.27              
ATOM   3393  H   THR A 216      77.709  82.037  89.625  1.00  9.27              
ATOM   3394  CA  THR A 216      77.283  80.376  88.281  1.00  9.27              
ATOM   3395  HA  THR A 216      76.602  79.612  88.659  1.00  9.27              
ATOM   3396  CB  THR A 216      76.454  81.278  87.390  1.00  9.27              
ATOM   3397  HB  THR A 216      76.103  80.721  86.522  1.00  9.27              
ATOM   3398  CG2 THR A 216      75.250  81.829  88.151  1.00  9.27              
ATOM   3399 1HG2 THR A 216      74.437  81.103  88.104  1.00  9.27              
ATOM   3400 2HG2 THR A 216      75.488  82.023  89.195  1.00  9.27              
ATOM   3401 3HG2 THR A 216      74.933  82.758  87.701  1.00  9.27              
ATOM   3402  OG1 THR A 216      77.268  82.335  86.960  1.00  9.27              
ATOM   3403  HG1 THR A 216      78.186  82.046  87.052  1.00  9.27              
ATOM   3404  C   THR A 216      78.335  79.607  87.472  1.00  9.27              
ATOM   3405  O   THR A 216      78.099  78.481  87.041  1.00  9.27              
ATOM   3406  N   ILE A 217      79.557  80.151  87.366  1.00  8.84              
ATOM   3407  H   ILE A 217      79.763  81.047  87.795  1.00  8.84              
ATOM   3408  CA  ILE A 217      80.656  79.392  86.782  1.00  8.84              
ATOM   3409  HA  ILE A 217      80.241  78.912  85.894  1.00  8.84              
ATOM   3410  CB  ILE A 217      81.791  80.299  86.238  1.00  8.84              
ATOM   3411  HB  ILE A 217      81.322  81.085  85.649  1.00  8.84              
ATOM   3412  CG2 ILE A 217      82.610  80.988  87.327  1.00  8.84              
ATOM   3413 1HG2 ILE A 217      83.387  81.616  86.899  1.00  8.84              
ATOM   3414 2HG2 ILE A 217      81.940  81.632  87.870  1.00  8.84              
ATOM   3415 3HG2 ILE A 217      83.059  80.259  88.001  1.00  8.84              
ATOM   3416  CG1 ILE A 217      82.729  79.504  85.312  1.00  8.84              
ATOM   3417 1HG1 ILE A 217      82.125  78.935  84.611  1.00  8.84              
ATOM   3418 2HG1 ILE A 217      83.296  78.806  85.922  1.00  8.84              
ATOM   3419  CD1 ILE A 217      83.708  80.349  84.484  1.00  8.84              
ATOM   3420  HD1 ILE A 217      83.168  81.118  83.932  1.00  8.84              
ATOM   3421  HD2 ILE A 217      84.453  80.816  85.126  1.00  8.84              
ATOM   3422  HD3 ILE A 217      84.225  79.702  83.775  1.00  8.84              
ATOM   3423  C   ILE A 217      81.149  78.230  87.679  1.00  8.84              
ATOM   3424  O   ILE A 217      81.520  77.185  87.157  1.00  8.84              
ATOM   3425  N   THR A 218      81.124  78.333  89.015  1.00  9.23              
ATOM   3426  H   THR A 218      80.857  79.220  89.427  1.00  9.23              
ATOM   3427  CA  THR A 218      81.520  77.213  89.907  1.00  9.23              
ATOM   3428  HA  THR A 218      82.479  76.841  89.549  1.00  9.23              
ATOM   3429  CB  THR A 218      81.725  77.616  91.383  1.00  9.23              
ATOM   3430  HB  THR A 218      82.113  76.736  91.899  1.00  9.23              
ATOM   3431  CG2 THR A 218      82.728  78.736  91.653  1.00  9.23              
ATOM   3432 1HG2 THR A 218      83.115  79.146  90.723  1.00  9.23              
ATOM   3433 2HG2 THR A 218      82.266  79.538  92.230  1.00  9.23              
ATOM   3434 3HG2 THR A 218      83.551  78.341  92.241  1.00  9.23              
ATOM   3435  OG1 THR A 218      80.514  77.941  92.022  1.00  9.23              
ATOM   3436  HG1 THR A 218      79.929  78.368  91.373  1.00  9.23              
ATOM   3437  C   THR A 218      80.585  76.010  89.960  1.00  9.23              
ATOM   3438  O   THR A 218      81.070  74.907  90.251  1.00  9.23              
ATOM   3439  N   SER A 219      79.287  76.270  89.741  1.00  8.85              
ATOM   3440  H   SER A 219      79.040  77.242  89.578  1.00  8.85              
ATOM   3441  CA  SER A 219      78.157  75.335  89.742  1.00  8.85              
ATOM   3442  HA  SER A 219      78.393  74.508  90.409  1.00  8.85              
ATOM   3443  CB  SER A 219      76.869  76.007  90.234  1.00  8.85              
ATOM   3444  HB1 SER A 219      77.041  76.351  91.248  1.00  8.85              
ATOM   3445  HB2 SER A 219      76.053  75.283  90.239  1.00  8.85              
ATOM   3446  OG  SER A 219      76.493  77.127  89.468  1.00  8.85              
ATOM   3447  HG  SER A 219      75.885  76.867  88.722  1.00  8.85              
ATOM   3448  C   SER A 219      77.892  74.760  88.349  1.00  8.85              
ATOM   3449  O   SER A 219      77.434  73.612  88.265  1.00  8.85              
ATOM   3450  N   LEU A 220      78.321  75.481  87.303  1.00  8.86              
ATOM   3451  H   LEU A 220      78.487  76.471  87.439  1.00  8.86              
ATOM   3452  CA  LEU A 220      78.744  74.896  86.035  1.00  8.86              
ATOM   3453  HA  LEU A 220      77.889  74.360  85.617  1.00  8.86              
ATOM   3454  CB  LEU A 220      79.145  75.981  85.026  1.00  8.86              
ATOM   3455  HB1 LEU A 220      79.718  76.743  85.541  1.00  8.86              
ATOM   3456  HB2 LEU A 220      78.237  76.452  84.649  1.00  8.86              
ATOM   3457  CG  LEU A 220      79.990  75.458  83.842  1.00  8.86              
ATOM   3458  HG  LEU A 220      80.889  74.955  84.195  1.00  8.86              
ATOM   3459  CD1 LEU A 220      79.205  74.492  82.952  1.00  8.86              
ATOM   3460 1HD1 LEU A 220      79.830  74.183  82.115  1.00  8.86              
ATOM   3461 2HD1 LEU A 220      78.904  73.609  83.510  1.00  8.86              
ATOM   3462 3HD1 LEU A 220      78.320  74.993  82.563  1.00  8.86              
ATOM   3463  CD2 LEU A 220      80.466  76.650  83.035  1.00  8.86              
ATOM   3464 1HD2 LEU A 220      81.060  77.306  83.660  1.00  8.86              
ATOM   3465 2HD2 LEU A 220      81.084  76.313  82.202  1.00  8.86              
ATOM   3466 3HD2 LEU A 220      79.604  77.185  82.653  1.00  8.86              
ATOM   3467  C   LEU A 220      79.861  73.875  86.222  1.00  8.86              
ATOM   3468  O   LEU A 220      79.717  72.708  85.852  1.00  8.86              
ATOM   3469  N   PHE A 221      80.976  74.279  86.826  1.00  9.25              
ATOM   3470  H   PHE A 221      81.079  75.260  87.057  1.00  9.25              
ATOM   3471  CA  PHE A 221      81.851  73.299  87.443  1.00  9.25              
ATOM   3472  HA  PHE A 221      82.058  72.536  86.692  1.00  9.25              
ATOM   3473  CB  PHE A 221      83.202  73.909  87.833  1.00  9.25              
ATOM   3474  HB1 PHE A 221      83.817  73.129  88.276  1.00  9.25              
ATOM   3475  HB2 PHE A 221      83.054  74.696  88.571  1.00  9.25              
ATOM   3476  CG  PHE A 221      83.929  74.467  86.621  1.00  9.25              
ATOM   3477  CD1 PHE A 221      84.271  73.618  85.548  1.00  9.25              
ATOM   3478  HD1 PHE A 221      84.083  72.562  85.606  1.00  9.25              
ATOM   3479  CE1 PHE A 221      84.800  74.148  84.361  1.00  9.25              
ATOM   3480  HE1 PHE A 221      85.056  73.502  83.534  1.00  9.25              
ATOM   3481  CZ  PHE A 221      84.965  75.532  84.224  1.00  9.25              
ATOM   3482  HZ  PHE A 221      85.339  75.939  83.294  1.00  9.25              
ATOM   3483  CE2 PHE A 221      84.635  76.378  85.292  1.00  9.25              
ATOM   3484  HE2 PHE A 221      84.742  77.443  85.177  1.00  9.25              
ATOM   3485  CD2 PHE A 221      84.155  75.848  86.500  1.00  9.25              
ATOM   3486  HD2 PHE A 221      83.898  76.516  87.309  1.00  9.25              
ATOM   3487  C   PHE A 221      81.072  72.575  88.547  1.00  9.25              
ATOM   3488  O   PHE A 221      80.004  72.962  89.001  1.00  9.25              
ATOM   3489  N   SER A 222      81.519  71.414  88.944  1.00  9.55              
ATOM   3490  H   SER A 222      82.410  71.123  88.590  1.00  9.55              
ATOM   3491  CA  SER A 222      80.696  70.407  89.647  1.00  9.55              
ATOM   3492  HA  SER A 222      81.198  69.451  89.503  1.00  9.55              
ATOM   3493  CB  SER A 222      80.712  70.699  91.161  1.00  9.55              
ATOM   3494  HB1 SER A 222      80.714  69.755  91.710  1.00  9.55              
ATOM   3495  HB2 SER A 222      79.806  71.246  91.427  1.00  9.55              
ATOM   3496  OG  SER A 222      81.826  71.488  91.561  1.00  9.55              
ATOM   3497  HG  SER A 222      81.655  72.386  91.244  1.00  9.55              
ATOM   3498  C   SER A 222      79.209  70.171  89.168  1.00  9.55              
ATOM   3499  O   SER A 222      78.494  69.376  89.778  1.00  9.55              
ATOM   3500  N   LEU A 223      78.642  70.830  88.134  1.00  9.57              
ATOM   3501  H   LEU A 223      79.057  71.735  87.921  1.00  9.57              
ATOM   3502  CA  LEU A 223      78.252  70.098  86.920  1.00  9.57              
ATOM   3503  HA  LEU A 223      77.873  69.114  87.198  1.00  9.57              
ATOM   3504  CB  LEU A 223      77.155  70.816  86.082  1.00  9.57              
ATOM   3505  HB1 LEU A 223      77.007  70.239  85.169  1.00  9.57              
ATOM   3506  HB2 LEU A 223      77.496  71.804  85.787  1.00  9.57              
ATOM   3507  CG  LEU A 223      75.759  70.987  86.703  1.00  9.57              
ATOM   3508  HG  LEU A 223      75.799  71.733  87.488  1.00  9.57              
ATOM   3509  CD1 LEU A 223      74.787  71.494  85.641  1.00  9.57              
ATOM   3510 1HD1 LEU A 223      73.799  71.646  86.076  1.00  9.57              
ATOM   3511 2HD1 LEU A 223      75.143  72.457  85.272  1.00  9.57              
ATOM   3512 3HD1 LEU A 223      74.713  70.791  84.811  1.00  9.57              
ATOM   3513  CD2 LEU A 223      75.199  69.686  87.286  1.00  9.57              
ATOM   3514 1HD2 LEU A 223      74.187  69.853  87.657  1.00  9.57              
ATOM   3515 2HD2 LEU A 223      75.156  68.922  86.509  1.00  9.57              
ATOM   3516 3HD2 LEU A 223      75.820  69.328  88.105  1.00  9.57              
ATOM   3517  C   LEU A 223      79.563  69.843  86.165  1.00  9.57              
ATOM   3518  O   LEU A 223      80.602  69.609  86.787  1.00  9.57              
ATOM   3519  N   LEU A 224      79.524  69.822  84.838  1.00  9.62              
ATOM   3520  H   LEU A 224      78.693  70.190  84.406  1.00  9.62              
ATOM   3521  CA  LEU A 224      80.646  69.461  83.976  1.00  9.62              
ATOM   3522  HA  LEU A 224      80.208  69.052  83.068  1.00  9.62              
ATOM   3523  CB  LEU A 224      81.378  70.773  83.605  1.00  9.62              
ATOM   3524  HB1 LEU A 224      82.108  70.994  84.384  1.00  9.62              
ATOM   3525  HB2 LEU A 224      80.672  71.605  83.593  1.00  9.62              
ATOM   3526  CG  LEU A 224      82.074  70.731  82.233  1.00  9.62              
ATOM   3527  HG  LEU A 224      82.578  69.775  82.093  1.00  9.62              
ATOM   3528  CD1 LEU A 224      81.063  70.924  81.100  1.00  9.62              
ATOM   3529 1HD1 LEU A 224      80.341  70.112  81.097  1.00  9.62              
ATOM   3530 2HD1 LEU A 224      80.532  71.869  81.227  1.00  9.62              
ATOM   3531 3HD1 LEU A 224      81.577  70.945  80.142  1.00  9.62              
ATOM   3532  CD2 LEU A 224      83.118  71.840  82.140  1.00  9.62              
ATOM   3533 1HD2 LEU A 224      83.566  71.854  81.148  1.00  9.62              
ATOM   3534 2HD2 LEU A 224      82.655  72.810  82.334  1.00  9.62              
ATOM   3535 3HD2 LEU A 224      83.896  71.656  82.879  1.00  9.62              
ATOM   3536  C   LEU A 224      81.593  68.353  84.517  1.00  9.62              
ATOM   3537  O   LEU A 224      82.810  68.499  84.384  1.00  9.62              
ATOM   3538  N   PRO A 225      81.111  67.276  85.177  1.00  9.76              
ATOM   3539  CD  PRO A 225      79.742  66.763  85.176  1.00  9.76              
ATOM   3540  HD1 PRO A 225      79.346  66.700  84.162  1.00  9.76              
ATOM   3541  HD2 PRO A 225      79.098  67.385  85.793  1.00  9.76              
ATOM   3542  CG  PRO A 225      79.806  65.373  85.809  1.00  9.76              
ATOM   3543  HG1 PRO A 225      79.951  64.621  85.033  1.00  9.76              
ATOM   3544  HG2 PRO A 225      78.908  65.152  86.387  1.00  9.76              
ATOM   3545  CB  PRO A 225      81.047  65.454  86.698  1.00  9.76              
ATOM   3546  HB1 PRO A 225      81.483  64.471  86.877  1.00  9.76              
ATOM   3547  HB2 PRO A 225      80.782  65.930  87.644  1.00  9.76              
ATOM   3548  CA  PRO A 225      81.990  66.375  85.917  1.00  9.76              
ATOM   3549  HA  PRO A 225      82.614  66.928  86.615  1.00  9.76              
ATOM   3550  C   PRO A 225      82.851  65.590  84.912  1.00  9.76              
ATOM   3551  O   PRO A 225      82.350  65.036  83.935  1.00  9.76              
ATOM   3552  N   GLY A 226      84.166  65.606  85.113  1.00 10.72              
ATOM   3553  H   GLY A 226      84.484  66.026  85.971  1.00 10.72              
ATOM   3554  CA  GLY A 226      85.090  65.612  83.976  1.00 10.72              
ATOM   3555  HA1 GLY A 226      84.602  65.268  83.064  1.00 10.72              
ATOM   3556  HA2 GLY A 226      85.940  64.964  84.192  1.00 10.72              
ATOM   3557  C   GLY A 226      85.586  67.040  83.762  1.00 10.72              
ATOM   3558  O   GLY A 226      85.352  67.631  82.711  1.00 10.72              
ATOM   3559  N   VAL A 227      86.178  67.623  84.808  1.00  9.46              
ATOM   3560  H   VAL A 227      86.513  67.016  85.537  1.00  9.46              
ATOM   3561  CA  VAL A 227      85.843  68.989  85.233  1.00  9.46              
ATOM   3562  HA  VAL A 227      85.118  69.393  84.526  1.00  9.46              
ATOM   3563  CB  VAL A 227      85.108  68.920  86.601  1.00  9.46              
ATOM   3564  HB  VAL A 227      84.303  68.204  86.473  1.00  9.46              
ATOM   3565  CG1 VAL A 227      85.918  68.384  87.792  1.00  9.46              
ATOM   3566 1HG1 VAL A 227      85.242  68.159  88.618  1.00  9.46              
ATOM   3567 2HG1 VAL A 227      86.443  67.471  87.518  1.00  9.46              
ATOM   3568 3HG1 VAL A 227      86.640  69.122  88.136  1.00  9.46              
ATOM   3569  CG2 VAL A 227      84.431  70.233  86.994  1.00  9.46              
ATOM   3570 1HG2 VAL A 227      83.679  70.477  86.243  1.00  9.46              
ATOM   3571 2HG2 VAL A 227      83.931  70.108  87.952  1.00  9.46              
ATOM   3572 3HG2 VAL A 227      85.171  71.030  87.068  1.00  9.46              
ATOM   3573  C   VAL A 227      87.044  69.928  85.191  1.00  9.46              
ATOM   3574  O   VAL A 227      87.710  70.187  86.194  1.00  9.46              
ATOM   3575  N   ALA A 228      87.352  70.404  83.986  1.00  9.63              
ATOM   3576  H   ALA A 228      86.773  70.129  83.207  1.00  9.63              
ATOM   3577  CA  ALA A 228      88.423  71.363  83.719  1.00  9.63              
ATOM   3578  HA  ALA A 228      89.330  70.992  84.197  1.00  9.63              
ATOM   3579  CB  ALA A 228      88.704  71.408  82.215  1.00  9.63              
ATOM   3580  HB1 ALA A 228      89.543  72.076  82.018  1.00  9.63              
ATOM   3581  HB2 ALA A 228      88.963  70.410  81.863  1.00  9.63              
ATOM   3582  HB3 ALA A 228      87.828  71.778  81.684  1.00  9.63              
ATOM   3583  C   ALA A 228      88.135  72.742  84.310  1.00  9.63              
ATOM   3584  O   ALA A 228      87.706  73.665  83.626  1.00  9.63              
ATOM   3585  N   HIS A 229      88.295  72.822  85.627  1.00  8.96              
ATOM   3586  H   HIS A 229      88.550  71.954  86.084  1.00  8.96              
ATOM   3587  CA  HIS A 229      87.900  73.936  86.468  1.00  8.96              
ATOM   3588  HA  HIS A 229      86.811  73.996  86.439  1.00  8.96              
ATOM   3589  CB  HIS A 229      88.331  73.605  87.908  1.00  8.96              
ATOM   3590  HB1 HIS A 229      89.235  74.145  88.166  1.00  8.96              
ATOM   3591  HB2 HIS A 229      88.583  72.545  87.980  1.00  8.96              
ATOM   3592  CG  HIS A 229      87.274  73.861  88.953  1.00  8.96              
ATOM   3593  ND1 HIS A 229      87.117  75.042  89.674  1.00  8.96              
ATOM   3594  CE1 HIS A 229      86.084  74.837  90.508  1.00  8.96              
ATOM   3595  HE1 HIS A 229      85.684  75.573  91.198  1.00  8.96              
ATOM   3596  NE2 HIS A 229      85.621  73.585  90.375  1.00  8.96              
ATOM   3597  HE2 HIS A 229      84.851  73.187  90.898  1.00  8.96              
ATOM   3598  CD2 HIS A 229      86.359  72.952  89.397  1.00  8.96              
ATOM   3599  HD2 HIS A 229      86.245  71.934  89.045  1.00  8.96              
ATOM   3600  C   HIS A 229      88.412  75.280  85.930  1.00  8.96              
ATOM   3601  O   HIS A 229      89.592  75.391  85.609  1.00  8.96              
ATOM   3602  N   SER A 230      87.574  76.325  85.977  1.00  8.63              
ATOM   3603  H   SER A 230      86.600  76.125  86.168  1.00  8.63              
ATOM   3604  CA  SER A 230      87.944  77.737  85.741  1.00  8.63              
ATOM   3605  HA  SER A 230      89.019  77.853  85.746  1.00  8.63              
ATOM   3606  CB  SER A 230      87.582  78.116  84.295  1.00  8.63              
ATOM   3607  HB1 SER A 230      86.506  78.060  84.150  1.00  8.63              
ATOM   3608  HB2 SER A 230      88.058  77.416  83.605  1.00  8.63              
ATOM   3609  OG  SER A 230      88.014  79.427  83.988  1.00  8.63              
ATOM   3610  HG  SER A 230      87.429  79.769  83.303  1.00  8.63              
ATOM   3611  C   SER A 230      87.274  78.684  86.737  1.00  8.63              
ATOM   3612  O   SER A 230      86.121  79.072  86.535  1.00  8.63              
ATOM   3613  N   ILE A 231      87.947  79.015  87.848  1.00  8.50              
ATOM   3614  H   ILE A 231      88.913  78.758  87.947  1.00  8.50              
ATOM   3615  CA  ILE A 231      87.387  79.953  88.835  1.00  8.50              
ATOM   3616  HA  ILE A 231      86.650  80.550  88.294  1.00  8.50              
ATOM   3617  CB  ILE A 231      86.539  79.279  89.974  1.00  8.50              
ATOM   3618  HB  ILE A 231      85.960  80.089  90.419  1.00  8.50              
ATOM   3619  CG2 ILE A 231      85.503  78.285  89.404  1.00  8.50              
ATOM   3620 1HG2 ILE A 231      84.914  77.853  90.208  1.00  8.50              
ATOM   3621 2HG2 ILE A 231      84.830  78.811  88.727  1.00  8.50              
ATOM   3622 3HG2 ILE A 231      85.995  77.474  88.870  1.00  8.50              
ATOM   3623  CG1 ILE A 231      87.267  78.563  91.138  1.00  8.50              
ATOM   3624 1HG1 ILE A 231      88.234  79.028  91.319  1.00  8.50              
ATOM   3625 2HG1 ILE A 231      87.420  77.521  90.900  1.00  8.50              
ATOM   3626  CD1 ILE A 231      86.489  78.530  92.463  1.00  8.50              
ATOM   3627  HD1 ILE A 231      87.172  78.273  93.272  1.00  8.50              
ATOM   3628  HD2 ILE A 231      86.037  79.498  92.673  1.00  8.50              
ATOM   3629  HD3 ILE A 231      85.712  77.770  92.415  1.00  8.50              
ATOM   3630  C   ILE A 231      88.352  81.020  89.322  1.00  8.50              
ATOM   3631  O   ILE A 231      89.523  80.707  89.540  1.00  8.50              
ATOM   3632  N   ALA A 232      87.816  82.227  89.505  1.00  8.47              
ATOM   3633  H   ALA A 232      86.865  82.346  89.197  1.00  8.47              
ATOM   3634  CA  ALA A 232      88.233  83.150  90.551  1.00  8.47              
ATOM   3635  HA  ALA A 232      89.298  83.329  90.464  1.00  8.47              
ATOM   3636  CB  ALA A 232      87.526  84.499  90.372  1.00  8.47              
ATOM   3637  HB1 ALA A 232      87.904  85.218  91.093  1.00  8.47              
ATOM   3638  HB2 ALA A 232      87.716  84.884  89.375  1.00  8.47              
ATOM   3639  HB3 ALA A 232      86.459  84.382  90.523  1.00  8.47              
ATOM   3640  C   ALA A 232      87.975  82.512  91.966  1.00  8.47              
ATOM   3641  O   ALA A 232      87.674  81.333  92.009  1.00  8.47              
ATOM   3642  N   VAL A 233      88.032  83.229  93.114  1.00  8.45              
ATOM   3643  H   VAL A 233      88.752  83.936  93.149  1.00  8.45              
ATOM   3644  CA  VAL A 233      86.820  83.515  93.940  1.00  8.45              
ATOM   3645  HA  VAL A 233      86.021  83.695  93.259  1.00  8.45              
ATOM   3646  CB  VAL A 233      86.380  82.303  94.814  1.00  8.45              
ATOM   3647  HB  VAL A 233      86.460  81.428  94.181  1.00  8.45              
ATOM   3648  CG1 VAL A 233      87.249  82.025  96.036  1.00  8.45              
ATOM   3649 1HG1 VAL A 233      86.883  81.147  96.567  1.00  8.45              
ATOM   3650 2HG1 VAL A 233      88.255  81.814  95.703  1.00  8.45              
ATOM   3651 3HG1 VAL A 233      87.269  82.868  96.720  1.00  8.45              
ATOM   3652  CG2 VAL A 233      84.912  82.370  95.235  1.00  8.45              
ATOM   3653 1HG2 VAL A 233      84.741  83.040  96.072  1.00  8.45              
ATOM   3654 2HG2 VAL A 233      84.278  82.673  94.406  1.00  8.45              
ATOM   3655 3HG2 VAL A 233      84.579  81.385  95.557  1.00  8.45              
ATOM   3656  C   VAL A 233      87.051  84.860  94.603  1.00  8.45              
ATOM   3657  O   VAL A 233      87.862  85.665  94.129  1.00  8.45              
ATOM   3658  N   GLU A 234      86.281  85.161  95.624  1.00  8.64              
ATOM   3659  H   GLU A 234      85.691  84.430  95.983  1.00  8.64              
ATOM   3660  CA  GLU A 234      86.380  86.370  96.417  1.00  8.64              
ATOM   3661  HA  GLU A 234      87.304  86.888  96.159  1.00  8.64              
ATOM   3662  CB  GLU A 234      85.225  87.322  95.998  1.00  8.64              
ATOM   3663  HB1 GLU A 234      85.449  87.614  94.971  1.00  8.64              
ATOM   3664  HB2 GLU A 234      85.287  88.248  96.569  1.00  8.64              
ATOM   3665  CG  GLU A 234      83.771  86.777  95.972  1.00  8.64              
ATOM   3666  HG1 GLU A 234      83.763  85.724  95.687  1.00  8.64              
ATOM   3667  HG2 GLU A 234      83.234  87.315  95.186  1.00  8.64              
ATOM   3668  CD  GLU A 234      82.982  86.968  97.273  1.00  8.64              
ATOM   3669  OE1 GLU A 234      82.040  86.185  97.547  1.00  8.64              
ATOM   3670  OE2 GLU A 234      83.307  87.906  98.033  1.00  8.64              
ATOM   3671  C   GLU A 234      86.569  85.953  97.868  1.00  8.64              
ATOM   3672  O   GLU A 234      87.359  85.008  98.096  1.00  8.64              
ATOM   3673  N   LEU A 235      85.828  86.714  98.700  1.00  8.55              
ATOM   3674  H   LEU A 235      85.207  87.332  98.190  1.00  8.55              
ATOM   3675  CA  LEU A 235      85.615  86.881 100.145  1.00  8.55              
ATOM   3676  HA  LEU A 235      84.604  86.538 100.338  1.00  8.55              
ATOM   3677  CB  LEU A 235      86.576  86.008 100.989  1.00  8.55              
ATOM   3678  HB1 LEU A 235      87.489  86.567 101.167  1.00  8.55              
ATOM   3679  HB2 LEU A 235      86.835  85.119 100.421  1.00  8.55              
ATOM   3680  CG  LEU A 235      86.033  85.474 102.328  1.00  8.55              
ATOM   3681  HG  LEU A 235      85.145  84.876 102.122  1.00  8.55              
ATOM   3682  CD1 LEU A 235      87.087  84.576 102.973  1.00  8.55              
ATOM   3683 1HD1 LEU A 235      87.869  85.181 103.430  1.00  8.55              
ATOM   3684 2HD1 LEU A 235      86.621  83.962 103.743  1.00  8.55              
ATOM   3685 3HD1 LEU A 235      87.558  83.937 102.230  1.00  8.55              
ATOM   3686  CD2 LEU A 235      85.677  86.528 103.373  1.00  8.55              
ATOM   3687 1HD2 LEU A 235      85.269  86.046 104.262  1.00  8.55              
ATOM   3688 2HD2 LEU A 235      86.575  87.078 103.659  1.00  8.55              
ATOM   3689 3HD2 LEU A 235      84.968  87.244 102.980  1.00  8.55              
ATOM   3690  C   LEU A 235      85.656  88.386 100.495  1.00  8.55              
ATOM   3691  O   LEU A 235      86.293  88.808 101.461  1.00  8.55              
ATOM   3692  N   CYS A 236      85.013  89.233  99.690  1.00  8.77              
ATOM   3693  H   CYS A 236      84.467  88.847  98.927  1.00  8.77              
ATOM   3694  CA  CYS A 236      84.725  90.604 100.091  1.00  8.77              
ATOM   3695  HA  CYS A 236      85.674  91.068 100.366  1.00  8.77              
ATOM   3696  CB  CYS A 236      84.129  91.393  98.912  1.00  8.77              
ATOM   3697  HB1 CYS A 236      84.763  91.260  98.034  1.00  8.77              
ATOM   3698  HB2 CYS A 236      84.112  92.453  99.164  1.00  8.77              
ATOM   3699  SG  CYS A 236      82.438  90.875  98.510  1.00  8.77              
ATOM   3700  HG  CYS A 236      82.729  89.608  98.158  1.00  8.77              
ATOM   3701  C   CYS A 236      83.840  90.600 101.338  1.00  8.77              
ATOM   3702  O   CYS A 236      83.030  89.693 101.561  1.00  8.77              
ATOM   3703  N   VAL A 237      84.018  91.607 102.184  1.00  9.16              
ATOM   3704  H   VAL A 237      84.726  92.290 101.964  1.00  9.16              
ATOM   3705  CA  VAL A 237      83.369  91.664 103.497  1.00  9.16              
ATOM   3706  HA  VAL A 237      82.568  90.929 103.509  1.00  9.16              
ATOM   3707  CB  VAL A 237      84.326  91.242 104.637  1.00  9.16              
ATOM   3708  HB  VAL A 237      83.813  91.384 105.589  1.00  9.16              
ATOM   3709  CG1 VAL A 237      84.681  89.754 104.560  1.00  9.16              
ATOM   3710 1HG1 VAL A 237      85.209  89.454 105.466  1.00  9.16              
ATOM   3711 2HG1 VAL A 237      83.773  89.158 104.477  1.00  9.16              
ATOM   3712 3HG1 VAL A 237      85.323  89.564 103.702  1.00  9.16              
ATOM   3713  CG2 VAL A 237      85.616  92.073 104.678  1.00  9.16              
ATOM   3714 1HG2 VAL A 237      86.211  91.772 105.540  1.00  9.16              
ATOM   3715 2HG2 VAL A 237      86.206  91.910 103.775  1.00  9.16              
ATOM   3716 3HG2 VAL A 237      85.377  93.131 104.776  1.00  9.16              
ATOM   3717  C   VAL A 237      82.660  92.956 103.893  1.00  9.16              
ATOM   3718  O   VAL A 237      81.867  92.883 104.832  1.00  9.16              
ATOM   3719  N   PRO A 238      82.861  94.123 103.251  1.00  9.43              
ATOM   3720  CD  PRO A 238      83.861  94.479 102.252  1.00  9.43              
ATOM   3721  HD1 PRO A 238      83.559  94.085 101.280  1.00  9.43              
ATOM   3722  HD2 PRO A 238      84.851  94.113 102.527  1.00  9.43              
ATOM   3723  CG  PRO A 238      83.877  96.004 102.192  1.00  9.43              
ATOM   3724  HG1 PRO A 238      84.156  96.369 101.203  1.00  9.43              
ATOM   3725  HG2 PRO A 238      84.553  96.394 102.955  1.00  9.43              
ATOM   3726  CB  PRO A 238      82.438  96.362 102.546  1.00  9.43              
ATOM   3727  HB1 PRO A 238      81.819  96.274 101.651  1.00  9.43              
ATOM   3728  HB2 PRO A 238      82.362  97.366 102.964  1.00  9.43              
ATOM   3729  CA  PRO A 238      82.056  95.288 103.573  1.00  9.43              
ATOM   3730  HA  PRO A 238      82.358  95.639 104.560  1.00  9.43              
ATOM   3731  C   PRO A 238      80.546  95.032 103.573  1.00  9.43              
ATOM   3732  O   PRO A 238      79.960  94.630 102.570  1.00  9.43              
ATOM   3733  N   GLY A 239      79.925  95.230 104.737  1.00  9.68              
ATOM   3734  H   GLY A 239      80.490  95.467 105.537  1.00  9.68              
ATOM   3735  CA  GLY A 239      78.496  95.004 104.958  1.00  9.68              
ATOM   3736  HA1 GLY A 239      77.936  95.556 104.203  1.00  9.68              
ATOM   3737  HA2 GLY A 239      78.223  95.402 105.935  1.00  9.68              
ATOM   3738  C   GLY A 239      78.021  93.547 104.901  1.00  9.68              
ATOM   3739  O   GLY A 239      76.845  93.280 105.144  1.00  9.68              
ATOM   3740  N   PHE A 240      78.914  92.599 104.621  1.00  9.75              
ATOM   3741  H   PHE A 240      79.872  92.879 104.461  1.00  9.75              
ATOM   3742  CA  PHE A 240      78.639  91.180 104.766  1.00  9.75              
ATOM   3743  HA  PHE A 240      77.566  91.033 104.665  1.00  9.75              
ATOM   3744  CB  PHE A 240      79.325  90.370 103.651  1.00  9.75              
ATOM   3745  HB1 PHE A 240      79.301  89.312 103.916  1.00  9.75              
ATOM   3746  HB2 PHE A 240      80.372  90.665 103.605  1.00  9.75              
ATOM   3747  CG  PHE A 240      78.704  90.484 102.263  1.00  9.75              
ATOM   3748  CD1 PHE A 240      79.537  90.523 101.127  1.00  9.75              
ATOM   3749  HD1 PHE A 240      80.610  90.517 101.239  1.00  9.75              
ATOM   3750  CE1 PHE A 240      78.976  90.555  99.838  1.00  9.75              
ATOM   3751  HE1 PHE A 240      79.611  90.583  98.965  1.00  9.75              
ATOM   3752  CZ  PHE A 240      77.581  90.563  99.675  1.00  9.75              
ATOM   3753  HZ  PHE A 240      77.150  90.602  98.683  1.00  9.75              
ATOM   3754  CE2 PHE A 240      76.743  90.541 100.800  1.00  9.75              
ATOM   3755  HE2 PHE A 240      75.670  90.550 100.672  1.00  9.75              
ATOM   3756  CD2 PHE A 240      77.302  90.479 102.087  1.00  9.75              
ATOM   3757  HD2 PHE A 240      76.635  90.422 102.933  1.00  9.75              
ATOM   3758  C   PHE A 240      78.961  90.665 106.155  1.00  9.75              
ATOM   3759  O   PHE A 240      79.664  91.293 106.942  1.00  9.75              
ATOM   3760  N   HIS A 241      78.361  89.520 106.468  1.00 10.14              
ATOM   3761  H   HIS A 241      77.877  89.015 105.740  1.00 10.14              
ATOM   3762  CA  HIS A 241      78.080  89.135 107.842  1.00 10.14              
ATOM   3763  HA  HIS A 241      78.852  89.544 108.493  1.00 10.14              
ATOM   3764  CB  HIS A 241      76.737  89.778 108.245  1.00 10.14              
ATOM   3765  HB1 HIS A 241      75.928  89.305 107.688  1.00 10.14              
ATOM   3766  HB2 HIS A 241      76.759  90.834 107.974  1.00 10.14              
ATOM   3767  CG  HIS A 241      76.429  89.714 109.719  1.00 10.14              
ATOM   3768  ND1 HIS A 241      77.379  89.716 110.745  1.00 10.14              
ATOM   3769  CE1 HIS A 241      76.677  89.653 111.887  1.00 10.14              
ATOM   3770  HE1 HIS A 241      77.113  89.652 112.877  1.00 10.14              
ATOM   3771  NE2 HIS A 241      75.359  89.597 111.631  1.00 10.14              
ATOM   3772  HE2 HIS A 241      74.628  89.577 112.329  1.00 10.14              
ATOM   3773  CD2 HIS A 241      75.184  89.622 110.265  1.00 10.14              
ATOM   3774  HD2 HIS A 241      74.250  89.604 109.719  1.00 10.14              
ATOM   3775  C   HIS A 241      78.067  87.622 108.035  1.00 10.14              
ATOM   3776  O   HIS A 241      78.222  86.861 107.078  1.00 10.14              
ATOM   3777  N   GLY A 242      77.998  87.196 109.297  1.00  9.72              
ATOM   3778  H   GLY A 242      77.790  87.888 110.013  1.00  9.72              
ATOM   3779  CA  GLY A 242      78.434  85.883 109.754  1.00  9.72              
ATOM   3780  HA1 GLY A 242      77.978  85.108 109.136  1.00  9.72              
ATOM   3781  HA2 GLY A 242      78.129  85.736 110.791  1.00  9.72              
ATOM   3782  C   GLY A 242      79.957  85.761 109.660  1.00  9.72              
ATOM   3783  O   GLY A 242      80.667  85.722 110.666  1.00  9.72              
ATOM   3784  N   TRP A 243      80.469  85.832 108.436  1.00  9.31              
ATOM   3785  H   TRP A 243      79.806  85.895 107.668  1.00  9.31              
ATOM   3786  CA  TRP A 243      81.890  85.858 108.099  1.00  9.31              
ATOM   3787  HA  TRP A 243      82.391  85.049 108.635  1.00  9.31              
ATOM   3788  CB  TRP A 243      82.038  85.593 106.594  1.00  9.31              
ATOM   3789  HB1 TRP A 243      83.095  85.448 106.367  1.00  9.31              
ATOM   3790  HB2 TRP A 243      81.701  86.478 106.053  1.00  9.31              
ATOM   3791  CG  TRP A 243      81.281  84.407 106.073  1.00  9.31              
ATOM   3792  CD1 TRP A 243      81.227  83.189 106.661  1.00  9.31              
ATOM   3793  HD1 TRP A 243      81.732  82.927 107.585  1.00  9.31              
ATOM   3794  NE1 TRP A 243      80.428  82.346 105.916  1.00  9.31              
ATOM   3795  HE1 TRP A 243      80.226  81.392 106.179  1.00  9.31              
ATOM   3796  CE2 TRP A 243      79.943  82.976 104.790  1.00  9.31              
ATOM   3797  CZ2 TRP A 243      79.138  82.546 103.728  1.00  9.31              
ATOM   3798  HZ2 TRP A 243      78.756  81.536 103.712  1.00  9.31              
ATOM   3799  CH2 TRP A 243      78.851  83.442 102.685  1.00  9.31              
ATOM   3800  HH2 TRP A 243      78.253  83.126 101.844  1.00  9.31              
ATOM   3801  CZ3 TRP A 243      79.316  84.766 102.750  1.00  9.31              
ATOM   3802  HZ3 TRP A 243      79.062  85.463 101.962  1.00  9.31              
ATOM   3803  CE3 TRP A 243      80.093  85.199 103.840  1.00  9.31              
ATOM   3804  HE3 TRP A 243      80.415  86.228 103.893  1.00  9.31              
ATOM   3805  CD2 TRP A 243      80.456  84.306 104.871  1.00  9.31              
ATOM   3806  C   TRP A 243      82.624  87.156 108.486  1.00  9.31              
ATOM   3807  O   TRP A 243      83.841  87.240 108.335  1.00  9.31              
ATOM   3808  N   ALA A 244      81.913  88.164 109.001  1.00  9.55              
ATOM   3809  H   ALA A 244      80.914  88.067 109.048  1.00  9.55              
ATOM   3810  CA  ALA A 244      82.533  89.364 109.564  1.00  9.55              
ATOM   3811  HA  ALA A 244      83.557  89.453 109.196  1.00  9.55              
ATOM   3812  CB  ALA A 244      81.787  90.603 109.078  1.00  9.55              
ATOM   3813  HB1 ALA A 244      82.249  91.497 109.499  1.00  9.55              
ATOM   3814  HB2 ALA A 244      81.855  90.660 107.992  1.00  9.55              
ATOM   3815  HB3 ALA A 244      80.742  90.567 109.385  1.00  9.55              
ATOM   3816  C   ALA A 244      82.631  89.326 111.100  1.00  9.55              
ATOM   3817  O   ALA A 244      83.594  89.831 111.668  1.00  9.55              
ATOM   3818  N   THR A 245      81.689  88.672 111.783  1.00  9.95              
ATOM   3819  H   THR A 245      80.879  88.312 111.299  1.00  9.95              
ATOM   3820  CA  THR A 245      81.805  88.346 113.217  1.00  9.95              
ATOM   3821  HA  THR A 245      82.184  89.214 113.758  1.00  9.95              
ATOM   3822  CB  THR A 245      80.431  87.965 113.797  1.00  9.95              
ATOM   3823  HB  THR A 245      80.559  87.381 114.709  1.00  9.95              
ATOM   3824  CG2 THR A 245      79.625  89.217 114.136  1.00  9.95              
ATOM   3825 1HG2 THR A 245      78.659  88.924 114.546  1.00  9.95              
ATOM   3826 2HG2 THR A 245      80.158  89.804 114.884  1.00  9.95              
ATOM   3827 3HG2 THR A 245      79.477  89.822 113.241  1.00  9.95              
ATOM   3828  OG1 THR A 245      79.660  87.227 112.866  1.00  9.95              
ATOM   3829  HG1 THR A 245      80.136  86.422 112.625  1.00  9.95              
ATOM   3830  C   THR A 245      82.770  87.197 113.504  1.00  9.95              
ATOM   3831  O   THR A 245      83.263  87.082 114.618  1.00  9.95              
ATOM   3832  N   ALA A 246      83.072  86.377 112.493  1.00  9.63              
ATOM   3833  H   ALA A 246      82.557  86.476 111.630  1.00  9.63              
ATOM   3834  CA  ALA A 246      84.171  85.407 112.495  1.00  9.63              
ATOM   3835  HA  ALA A 246      84.544  85.273 113.512  1.00  9.63              
ATOM   3836  CB  ALA A 246      83.610  84.065 112.004  1.00  9.63              
ATOM   3837  HB1 ALA A 246      84.394  83.307 112.037  1.00  9.63              
ATOM   3838  HB2 ALA A 246      82.782  83.751 112.640  1.00  9.63              
ATOM   3839  HB3 ALA A 246      83.261  84.162 110.975  1.00  9.63              
ATOM   3840  C   ALA A 246      85.364  85.910 111.632  1.00  9.63              
ATOM   3841  O   ALA A 246      86.133  85.147 111.041  1.00  9.63              
ATOM   3842  N   ALA A 247      85.473  87.240 111.559  1.00  9.41              
ATOM   3843  H   ALA A 247      84.774  87.775 112.050  1.00  9.41              
ATOM   3844  CA  ALA A 247      86.630  88.002 111.119  1.00  9.41              
ATOM   3845  HA  ALA A 247      86.249  88.921 110.671  1.00  9.41              
ATOM   3846  CB  ALA A 247      87.413  88.417 112.376  1.00  9.41              
ATOM   3847  HB1 ALA A 247      88.254  89.052 112.094  1.00  9.41              
ATOM   3848  HB2 ALA A 247      86.765  88.969 113.058  1.00  9.41              
ATOM   3849  HB3 ALA A 247      87.800  87.531 112.884  1.00  9.41              
ATOM   3850  C   ALA A 247      87.517  87.344 110.057  1.00  9.41              
ATOM   3851  O   ALA A 247      88.636  86.918 110.336  1.00  9.41              
ATOM   3852  N   LEU A 248      86.973  87.294 108.841  1.00  9.12              
ATOM   3853  H   LEU A 248      85.986  87.521 108.790  1.00  9.12              
ATOM   3854  CA  LEU A 248      87.602  86.915 107.572  1.00  9.12              
ATOM   3855  HA  LEU A 248      87.037  87.445 106.806  1.00  9.12              
ATOM   3856  CB  LEU A 248      89.062  87.374 107.403  1.00  9.12              
ATOM   3857  HB1 LEU A 248      89.389  87.106 106.397  1.00  9.12              
ATOM   3858  HB2 LEU A 248      89.686  86.820 108.096  1.00  9.12              
ATOM   3859  CG  LEU A 248      89.279  88.891 107.602  1.00  9.12              
ATOM   3860  HG  LEU A 248      88.935  89.193 108.590  1.00  9.12              
ATOM   3861  CD1 LEU A 248      90.770  89.211 107.512  1.00  9.12              
ATOM   3862 1HD1 LEU A 248      91.283  88.697 108.324  1.00  9.12              
ATOM   3863 2HD1 LEU A 248      91.173  88.892 106.551  1.00  9.12              
ATOM   3864 3HD1 LEU A 248      90.924  90.281 107.648  1.00  9.12              
ATOM   3865  CD2 LEU A 248      88.543  89.737 106.554  1.00  9.12              
ATOM   3866 1HD2 LEU A 248      88.801  90.788 106.683  1.00  9.12              
ATOM   3867 2HD2 LEU A 248      88.819  89.416 105.549  1.00  9.12              
ATOM   3868 3HD2 LEU A 248      87.467  89.632 106.681  1.00  9.12              
ATOM   3869  C   LEU A 248      87.358  85.453 107.223  1.00  9.12              
ATOM   3870  O   LEU A 248      87.228  85.167 106.035  1.00  9.12              
ATOM   3871  N   LEU A 249      87.256  84.533 108.187  1.00  9.26              
ATOM   3872  H   LEU A 249      87.205  84.828 109.158  1.00  9.26              
ATOM   3873  CA  LEU A 249      87.306  83.098 107.873  1.00  9.26              
ATOM   3874  HA  LEU A 249      86.829  82.920 106.912  1.00  9.26              
ATOM   3875  CB  LEU A 249      88.803  82.673 107.789  1.00  9.26              
ATOM   3876  HB1 LEU A 249      88.905  81.600 107.940  1.00  9.26              
ATOM   3877  HB2 LEU A 249      89.340  83.162 108.601  1.00  9.26              
ATOM   3878  CG  LEU A 249      89.505  82.997 106.449  1.00  9.26              
ATOM   3879  HG  LEU A 249      89.420  84.053 106.216  1.00  9.26              
ATOM   3880  CD1 LEU A 249      91.001  82.693 106.524  1.00  9.26              
ATOM   3881 1HD1 LEU A 249      91.460  82.848 105.549  1.00  9.26              
ATOM   3882 2HD1 LEU A 249      91.458  83.392 107.220  1.00  9.26              
ATOM   3883 3HD1 LEU A 249      91.168  81.670 106.861  1.00  9.26              
ATOM   3884  CD2 LEU A 249      88.926  82.174 105.298  1.00  9.26              
ATOM   3885 1HD2 LEU A 249      89.474  82.374 104.378  1.00  9.26              
ATOM   3886 2HD2 LEU A 249      88.963  81.110 105.529  1.00  9.26              
ATOM   3887 3HD2 LEU A 249      87.891  82.459 105.119  1.00  9.26              
ATOM   3888  C   LEU A 249      86.479  82.282 108.883  1.00  9.26              
ATOM   3889  O   LEU A 249      85.587  82.813 109.537  1.00  9.26              
ATOM   3890  N   VAL A 250      86.702  80.963 108.966  1.00  9.35              
ATOM   3891  H   VAL A 250      87.447  80.561 108.418  1.00  9.35              
ATOM   3892  CA  VAL A 250      86.023  80.089 109.932  1.00  9.35              
ATOM   3893  HA  VAL A 250      85.895  80.672 110.845  1.00  9.35              
ATOM   3894  CB  VAL A 250      84.594  79.658 109.459  1.00  9.35              
ATOM   3895  HB  VAL A 250      84.641  78.622 109.124  1.00  9.35              
ATOM   3896  CG1 VAL A 250      83.598  79.737 110.629  1.00  9.35              
ATOM   3897 1HG1 VAL A 250      82.627  79.350 110.320  1.00  9.35              
ATOM   3898 2HG1 VAL A 250      83.936  79.158 111.484  1.00  9.35              
ATOM   3899 3HG1 VAL A 250      83.479  80.777 110.942  1.00  9.35              
ATOM   3900  CG2 VAL A 250      83.922  80.443 108.315  1.00  9.35              
ATOM   3901 1HG2 VAL A 250      82.994  79.949 108.028  1.00  9.35              
ATOM   3902 2HG2 VAL A 250      83.691  81.459 108.634  1.00  9.35              
ATOM   3903 3HG2 VAL A 250      84.566  80.481 107.442  1.00  9.35              
ATOM   3904  C   VAL A 250      86.861  78.858 110.331  1.00  9.35              
ATOM   3905  O   VAL A 250      88.014  78.703 109.941  1.00  9.35              
ATOM   3906  N   THR A 251      86.283  77.970 111.140  1.00  9.48              
ATOM   3907  H   THR A 251      85.293  78.075 111.308  1.00  9.48              
ATOM   3908  CA  THR A 251      86.942  76.950 111.980  1.00  9.48              
ATOM   3909  HA  THR A 251      87.665  77.458 112.619  1.00  9.48              
ATOM   3910  CB  THR A 251      85.903  76.285 112.903  1.00  9.48              
ATOM   3911  HB  THR A 251      86.346  75.428 113.408  1.00  9.48              
ATOM   3912  CG2 THR A 251      85.374  77.254 113.961  1.00  9.48              
ATOM   3913 1HG2 THR A 251      84.735  76.715 114.661  1.00  9.48              
ATOM   3914 2HG2 THR A 251      86.207  77.690 114.511  1.00  9.48              
ATOM   3915 3HG2 THR A 251      84.798  78.054 113.497  1.00  9.48              
ATOM   3916  OG1 THR A 251      84.786  75.859 112.155  1.00  9.48              
ATOM   3917  HG1 THR A 251      84.306  75.218 112.688  1.00  9.48              
ATOM   3918  C   THR A 251      87.738  75.841 111.281  1.00  9.48              
ATOM   3919  O   THR A 251      88.393  75.056 111.957  1.00  9.48              
ATOM   3920  N   PHE A 252      87.768  75.792 109.949  1.00  9.34              
ATOM   3921  H   PHE A 252      87.219  76.475 109.452  1.00  9.34              
ATOM   3922  CA  PHE A 252      88.790  75.063 109.175  1.00  9.34              
ATOM   3923  HA  PHE A 252      88.867  74.041 109.549  1.00  9.34              
ATOM   3924  CB  PHE A 252      88.270  75.041 107.723  1.00  9.34              
ATOM   3925  HB1 PHE A 252      88.249  76.067 107.354  1.00  9.34              
ATOM   3926  HB2 PHE A 252      87.238  74.687 107.736  1.00  9.34              
ATOM   3927  CG  PHE A 252      89.016  74.174 106.724  1.00  9.34              
ATOM   3928  CD1 PHE A 252      89.032  72.774 106.873  1.00  9.34              
ATOM   3929  HD1 PHE A 252      88.548  72.314 107.723  1.00  9.34              
ATOM   3930  CE1 PHE A 252      89.668  71.967 105.911  1.00  9.34              
ATOM   3931  HE1 PHE A 252      89.679  70.893 106.028  1.00  9.34              
ATOM   3932  CZ  PHE A 252      90.285  72.558 104.794  1.00  9.34              
ATOM   3933  HZ  PHE A 252      90.771  71.938 104.054  1.00  9.34              
ATOM   3934  CE2 PHE A 252      90.266  73.954 104.638  1.00  9.34              
ATOM   3935  HE2 PHE A 252      90.732  74.411 103.776  1.00  9.34              
ATOM   3936  CD2 PHE A 252      89.632  74.761 105.600  1.00  9.34              
ATOM   3937  HD2 PHE A 252      89.614  75.833 105.464  1.00  9.34              
ATOM   3938  C   PHE A 252      90.191  75.715 109.275  1.00  9.34              
ATOM   3939  O   PHE A 252      91.135  75.323 108.594  1.00  9.34              
ATOM   3940  N   CYS A 253      90.331  76.762 110.091  1.00  9.21              
ATOM   3941  H   CYS A 253      89.494  77.127 110.519  1.00  9.21              
ATOM   3942  CA  CYS A 253      91.525  77.579 110.224  1.00  9.21              
ATOM   3943  HA  CYS A 253      92.392  77.049 109.824  1.00  9.21              
ATOM   3944  CB  CYS A 253      91.294  78.835 109.369  1.00  9.21              
ATOM   3945  HB1 CYS A 253      91.898  79.652 109.741  1.00  9.21              
ATOM   3946  HB2 CYS A 253      90.261  79.159 109.457  1.00  9.21              
ATOM   3947  SG  CYS A 253      91.688  78.490 107.624  1.00  9.21              
ATOM   3948  HG  CYS A 253      91.426  77.169 107.669  1.00  9.21              
ATOM   3949  C   CYS A 253      91.830  77.889 111.700  1.00  9.21              
ATOM   3950  O   CYS A 253      91.336  78.864 112.274  1.00  9.21              
ATOM   3951  N   PHE A 254      92.675  77.041 112.297  1.00  9.23              
ATOM   3952  H   PHE A 254      93.056  76.283 111.747  1.00  9.23              
ATOM   3953  CA  PHE A 254      93.157  77.119 113.680  1.00  9.23              
ATOM   3954  HA  PHE A 254      92.897  78.090 114.106  1.00  9.23              
ATOM   3955  CB  PHE A 254      92.500  76.019 114.531  1.00  9.23              
ATOM   3956  HB1 PHE A 254      93.086  75.884 115.441  1.00  9.23              
ATOM   3957  HB2 PHE A 254      92.543  75.074 113.986  1.00  9.23              
ATOM   3958  CG  PHE A 254      91.076  76.295 114.975  1.00  9.23              
ATOM   3959  CD1 PHE A 254      90.808  77.380 115.831  1.00  9.23              
ATOM   3960  HD1 PHE A 254      91.609  78.039 116.138  1.00  9.23              
ATOM   3961  CE1 PHE A 254      89.511  77.589 116.330  1.00  9.23              
ATOM   3962  HE1 PHE A 254      89.325  78.409 117.010  1.00  9.23              
ATOM   3963  CZ  PHE A 254      88.475  76.705 115.984  1.00  9.23              
ATOM   3964  HZ  PHE A 254      87.487  76.851 116.395  1.00  9.23              
ATOM   3965  CE2 PHE A 254      88.738  75.620 115.130  1.00  9.23              
ATOM   3966  HE2 PHE A 254      87.954  74.921 114.876  1.00  9.23              
ATOM   3967  CD2 PHE A 254      90.034  75.419 114.621  1.00  9.23              
ATOM   3968  HD2 PHE A 254      90.227  74.573 113.975  1.00  9.23              
ATOM   3969  C   PHE A 254      94.683  76.999 113.743  1.00  9.23              
ATOM   3970  O   PHE A 254      95.309  76.490 112.815  1.00  9.23              
ATOM   3971  N   GLY A 255      95.269  77.470 114.846  1.00  8.92              
ATOM   3972  H   GLY A 255      94.697  77.939 115.535  1.00  8.92              
ATOM   3973  CA  GLY A 255      96.697  77.353 115.123  1.00  8.92              
ATOM   3974  HA1 GLY A 255      97.266  77.649 114.241  1.00  8.92              
ATOM   3975  HA2 GLY A 255      96.934  76.313 115.347  1.00  8.92              
ATOM   3976  C   GLY A 255      97.129  78.241 116.280  1.00  8.92              
ATOM   3977  O   GLY A 255      96.949  79.452 116.249  1.00  8.92              
ATOM   3978  N   TRP A 256      97.644  77.619 117.330  1.00  8.72              
ATOM   3979  H   TRP A 256      97.819  76.629 117.267  1.00  8.72              
ATOM   3980  CA  TRP A 256      97.896  78.249 118.621  1.00  8.72              
ATOM   3981  HA  TRP A 256      97.055  78.903 118.854  1.00  8.72              
ATOM   3982  CB  TRP A 256      97.916  77.130 119.674  1.00  8.72              
ATOM   3983  HB1 TRP A 256      96.881  76.845 119.868  1.00  8.72              
ATOM   3984  HB2 TRP A 256      98.308  77.521 120.607  1.00  8.72              
ATOM   3985  CG  TRP A 256      98.666  75.882 119.296  1.00  8.72              
ATOM   3986  CD1 TRP A 256      99.991  75.802 119.039  1.00  8.72              
ATOM   3987  HD1 TRP A 256     100.684  76.635 119.096  1.00  8.72              
ATOM   3988  NE1 TRP A 256     100.316  74.519 118.647  1.00  8.72              
ATOM   3989  HE1 TRP A 256     101.247  74.244 118.368  1.00  8.72              
ATOM   3990  CE2 TRP A 256      99.210  73.697 118.629  1.00  8.72              
ATOM   3991  CZ2 TRP A 256      99.024  72.348 118.293  1.00  8.72              
ATOM   3992  HZ2 TRP A 256      99.860  71.741 117.978  1.00  8.72              
ATOM   3993  CH2 TRP A 256      97.734  71.797 118.373  1.00  8.72              
ATOM   3994  HH2 TRP A 256      97.569  70.758 118.120  1.00  8.72              
ATOM   3995  CZ3 TRP A 256      96.654  72.601 118.780  1.00  8.72              
ATOM   3996  HZ3 TRP A 256      95.663  72.173 118.842  1.00  8.72              
ATOM   3997  CE3 TRP A 256      96.852  73.957 119.107  1.00  8.72              
ATOM   3998  HE3 TRP A 256      96.010  74.561 119.411  1.00  8.72              
ATOM   3999  CD2 TRP A 256      98.136  74.541 119.046  1.00  8.72              
ATOM   4000  C   TRP A 256      99.158  79.113 118.674  1.00  8.72              
ATOM   4001  O   TRP A 256     100.186  78.819 118.065  1.00  8.72              
ATOM   4002  N   VAL A 257      99.090  80.117 119.540  1.00  8.54              
ATOM   4003  H   VAL A 257      98.179  80.301 119.961  1.00  8.54              
ATOM   4004  CA  VAL A 257     100.184  80.914 120.094  1.00  8.54              
ATOM   4005  HA  VAL A 257     101.123  80.379 119.957  1.00  8.54              
ATOM   4006  CB  VAL A 257     100.285  82.272 119.378  1.00  8.54              
ATOM   4007  HB  VAL A 257     100.537  82.085 118.334  1.00  8.54              
ATOM   4008  CG1 VAL A 257      98.953  83.024 119.404  1.00  8.54              
ATOM   4009 1HG1 VAL A 257      99.077  84.054 119.104  1.00  8.54              
ATOM   4010 2HG1 VAL A 257      98.255  82.541 118.720  1.00  8.54              
ATOM   4011 3HG1 VAL A 257      98.535  83.010 120.401  1.00  8.54              
ATOM   4012  CG2 VAL A 257     101.420  83.116 119.967  1.00  8.54              
ATOM   4013 1HG2 VAL A 257     101.587  83.995 119.355  1.00  8.54              
ATOM   4014 2HG2 VAL A 257     101.192  83.426 120.987  1.00  8.54              
ATOM   4015 3HG2 VAL A 257     102.340  82.533 119.960  1.00  8.54              
ATOM   4016  C   VAL A 257      99.901  81.033 121.597  1.00  8.54              
ATOM   4017  O   VAL A 257      98.742  81.076 122.017  1.00  8.54              
ATOM   4018  N   LEU A 258     100.933  80.951 122.433  1.00  9.06              
ATOM   4019  H   LEU A 258     101.879  81.105 122.099  1.00  9.06              
ATOM   4020  CA  LEU A 258     100.768  80.234 123.698  1.00  9.06              
ATOM   4021  HA  LEU A 258      99.717  80.219 123.983  1.00  9.06              
ATOM   4022  CB  LEU A 258     101.228  78.769 123.465  1.00  9.06              
ATOM   4023  HB1 LEU A 258     101.439  78.279 124.413  1.00  9.06              
ATOM   4024  HB2 LEU A 258     102.155  78.801 122.899  1.00  9.06              
ATOM   4025  CG  LEU A 258     100.266  77.851 122.695  1.00  9.06              
ATOM   4026  HG  LEU A 258     100.062  78.282 121.719  1.00  9.06              
ATOM   4027  CD1 LEU A 258     100.935  76.493 122.489  1.00  9.06              
ATOM   4028 1HD1 LEU A 258     100.276  75.835 121.922  1.00  9.06              
ATOM   4029 2HD1 LEU A 258     101.863  76.620 121.932  1.00  9.06              
ATOM   4030 3HD1 LEU A 258     101.157  76.030 123.450  1.00  9.06              
ATOM   4031  CD2 LEU A 258      98.952  77.622 123.445  1.00  9.06              
ATOM   4032 1HD2 LEU A 258      98.357  76.871 122.925  1.00  9.06              
ATOM   4033 2HD2 LEU A 258      99.150  77.274 124.458  1.00  9.06              
ATOM   4034 3HD2 LEU A 258      98.376  78.547 123.477  1.00  9.06              
ATOM   4035  C   LEU A 258     101.474  80.893 124.896  1.00  9.06              
ATOM   4036  O   LEU A 258     101.966  82.017 124.833  1.00  9.06              
ATOM   4037  N   ILE A 259     101.427  80.198 126.038  1.00  9.55              
ATOM   4038  H   ILE A 259     101.029  79.274 125.997  1.00  9.55              
ATOM   4039  CA  ILE A 259     101.844  80.691 127.352  1.00  9.55              
ATOM   4040  HA  ILE A 259     101.114  81.460 127.593  1.00  9.55              
ATOM   4041  CB  ILE A 259     101.660  79.579 128.422  1.00  9.55              
ATOM   4042  HB  ILE A 259     100.609  79.287 128.388  1.00  9.55              
ATOM   4043  CG2 ILE A 259     102.477  78.308 128.129  1.00  9.55              
ATOM   4044 1HG2 ILE A 259     102.243  77.527 128.851  1.00  9.55              
ATOM   4045 2HG2 ILE A 259     102.229  77.917 127.143  1.00  9.55              
ATOM   4046 3HG2 ILE A 259     103.545  78.521 128.174  1.00  9.55              
ATOM   4047  CG1 ILE A 259     101.921  80.122 129.846  1.00  9.55              
ATOM   4048 1HG1 ILE A 259     101.288  80.995 130.002  1.00  9.55              
ATOM   4049 2HG1 ILE A 259     102.961  80.430 129.942  1.00  9.55              
ATOM   4050  CD1 ILE A 259     101.609  79.133 130.976  1.00  9.55              
ATOM   4051  HD1 ILE A 259     101.681  79.649 131.934  1.00  9.55              
ATOM   4052  HD2 ILE A 259     100.597  78.742 130.861  1.00  9.55              
ATOM   4053  HD3 ILE A 259     102.324  78.312 130.974  1.00  9.55              
ATOM   4054  C   ILE A 259     103.234  81.344 127.351  1.00  9.55              
ATOM   4055  O   ILE A 259     104.193  80.721 126.897  1.00  9.55              
ATOM   4056  N   PRO A 260     103.391  82.552 127.930  1.00  9.68              
ATOM   4057  CD  PRO A 260     102.337  83.441 128.410  1.00  9.68              
ATOM   4058  HD1 PRO A 260     101.660  82.944 129.103  1.00  9.68              
ATOM   4059  HD2 PRO A 260     101.780  83.828 127.555  1.00  9.68              
ATOM   4060  CG  PRO A 260     103.040  84.591 129.126  1.00  9.68              
ATOM   4061  HG1 PRO A 260     103.231  84.318 130.165  1.00  9.68              
ATOM   4062  HG2 PRO A 260     102.467  85.517 129.067  1.00  9.68              
ATOM   4063  CB  PRO A 260     104.358  84.688 128.369  1.00  9.68              
ATOM   4064  HB1 PRO A 260     105.128  85.184 128.960  1.00  9.68              
ATOM   4065  HB2 PRO A 260     104.198  85.236 127.439  1.00  9.68              
ATOM   4066  CA  PRO A 260     104.685  83.224 128.041  1.00  9.68              
ATOM   4067  HA  PRO A 260     105.172  83.197 127.065  1.00  9.68              
ATOM   4068  C   PRO A 260     105.669  82.569 129.041  1.00  9.68              
ATOM   4069  O   PRO A 260     106.586  83.220 129.538  1.00  9.68              
ATOM   4070  N   ALA A 261     105.527  81.266 129.309  1.00 10.15              
ATOM   4071  H   ALA A 261     104.806  80.790 128.788  1.00 10.15              
ATOM   4072  CA  ALA A 261     106.568  80.396 129.854  1.00 10.15              
ATOM   4073  HA  ALA A 261     107.026  80.890 130.712  1.00 10.15              
ATOM   4074  CB  ALA A 261     105.914  79.095 130.341  1.00 10.15              
ATOM   4075  HB1 ALA A 261     106.670  78.462 130.809  1.00 10.15              
ATOM   4076  HB2 ALA A 261     105.136  79.317 131.071  1.00 10.15              
ATOM   4077  HB3 ALA A 261     105.482  78.555 129.498  1.00 10.15              
ATOM   4078  C   ALA A 261     107.678  80.166 128.799  1.00 10.15              
ATOM   4079  O   ALA A 261     107.935  79.050 128.354  1.00 10.15              
ATOM   4080  N   ILE A 262     108.286  81.268 128.354  1.00  9.79              
ATOM   4081  H   ILE A 262     107.978  82.135 128.782  1.00  9.79              
ATOM   4082  CA  ILE A 262     109.304  81.399 127.304  1.00  9.79              
ATOM   4083  HA  ILE A 262     109.628  82.440 127.340  1.00  9.79              
ATOM   4084  CB  ILE A 262     110.579  80.555 127.597  1.00  9.79              
ATOM   4085  HB  ILE A 262     110.329  79.497 127.516  1.00  9.79              
ATOM   4086  CG2 ILE A 262     111.675  80.860 126.555  1.00  9.79              
ATOM   4087 1HG2 ILE A 262     112.537  80.211 126.706  1.00  9.79              
ATOM   4088 2HG2 ILE A 262     111.312  80.674 125.545  1.00  9.79              
ATOM   4089 3HG2 ILE A 262     111.988  81.901 126.632  1.00  9.79              
ATOM   4090  CG1 ILE A 262     111.117  80.820 129.027  1.00  9.79              
ATOM   4091 1HG1 ILE A 262     110.336  80.596 129.753  1.00  9.79              
ATOM   4092 2HG1 ILE A 262     111.375  81.874 129.127  1.00  9.79              
ATOM   4093  CD1 ILE A 262     112.334  79.973 129.422  1.00  9.79              
ATOM   4094  HD1 ILE A 262     112.542  80.117 130.482  1.00  9.79              
ATOM   4095  HD2 ILE A 262     112.126  78.917 129.243  1.00  9.79              
ATOM   4096  HD3 ILE A 262     113.214  80.276 128.856  1.00  9.79              
ATOM   4097  C   ILE A 262     108.773  81.206 125.869  1.00  9.79              
ATOM   4098  O   ILE A 262     108.907  82.103 125.040  1.00  9.79              
ATOM   4099  N   THR A 263     108.223  80.042 125.529  1.00  9.21              
ATOM   4100  H   THR A 263     108.015  79.387 126.278  1.00  9.21              
ATOM   4101  CA  THR A 263     108.555  79.428 124.226  1.00  9.21              
ATOM   4102  HA  THR A 263     109.612  79.625 124.049  1.00  9.21              
ATOM   4103  CB  THR A 263     108.416  77.895 124.306  1.00  9.21              
ATOM   4104  HB  THR A 263     108.393  77.458 123.307  1.00  9.21              
ATOM   4105  CG2 THR A 263     109.588  77.278 125.071  1.00  9.21              
ATOM   4106 1HG2 THR A 263     109.478  76.193 125.084  1.00  9.21              
ATOM   4107 2HG2 THR A 263     110.526  77.532 124.579  1.00  9.21              
ATOM   4108 3HG2 THR A 263     109.601  77.644 126.097  1.00  9.21              
ATOM   4109  OG1 THR A 263     107.260  77.512 125.013  1.00  9.21              
ATOM   4110  HG1 THR A 263     106.484  77.636 124.451  1.00  9.21              
ATOM   4111  C   THR A 263     107.891  79.934 122.945  1.00  9.21              
ATOM   4112  O   THR A 263     108.345  79.547 121.870  1.00  9.21              
ATOM   4113  N   PHE A 264     106.830  80.741 123.000  1.00  9.12              
ATOM   4114  H   PHE A 264     106.525  81.072 123.904  1.00  9.12              
ATOM   4115  CA  PHE A 264     105.963  80.940 121.825  1.00  9.12              
ATOM   4116  HA  PHE A 264     106.615  81.188 120.985  1.00  9.12              
ATOM   4117  CB  PHE A 264     105.255  79.615 121.433  1.00  9.12              
ATOM   4118  HB1 PHE A 264     105.929  79.099 120.748  1.00  9.12              
ATOM   4119  HB2 PHE A 264     104.356  79.826 120.854  1.00  9.12              
ATOM   4120  CG  PHE A 264     104.904  78.625 122.538  1.00  9.12              
ATOM   4121  CD1 PHE A 264     104.525  79.050 123.828  1.00  9.12              
ATOM   4122  HD1 PHE A 264     104.438  80.103 124.061  1.00  9.12              
ATOM   4123  CE1 PHE A 264     104.247  78.105 124.829  1.00  9.12              
ATOM   4124  HE1 PHE A 264     103.997  78.444 125.820  1.00  9.12              
ATOM   4125  CZ  PHE A 264     104.307  76.730 124.547  1.00  9.12              
ATOM   4126  HZ  PHE A 264     104.095  76.007 125.323  1.00  9.12              
ATOM   4127  CE2 PHE A 264     104.671  76.300 123.261  1.00  9.12              
ATOM   4128  HE2 PHE A 264     104.728  75.242 123.041  1.00  9.12              
ATOM   4129  CD2 PHE A 264     104.973  77.244 122.264  1.00  9.12              
ATOM   4130  HD2 PHE A 264     105.263  76.904 121.279  1.00  9.12              
ATOM   4131  C   PHE A 264     104.986  82.133 121.916  1.00  9.12              
ATOM   4132  O   PHE A 264     103.767  81.959 122.016  1.00  9.12              
ATOM   4133  N   ILE A 265     105.536  83.351 121.834  1.00  8.17              
ATOM   4134  H   ILE A 265     106.545  83.421 121.785  1.00  8.17              
ATOM   4135  CA  ILE A 265     104.794  84.614 121.667  1.00  8.17              
ATOM   4136  HA  ILE A 265     103.909  84.400 121.067  1.00  8.17              
ATOM   4137  CB  ILE A 265     104.316  85.111 123.057  1.00  8.17              
ATOM   4138  HB  ILE A 265     103.850  84.261 123.559  1.00  8.17              
ATOM   4139  CG2 ILE A 265     105.490  85.573 123.940  1.00  8.17              
ATOM   4140 1HG2 ILE A 265     105.146  85.762 124.956  1.00  8.17              
ATOM   4141 2HG2 ILE A 265     106.254  84.796 123.987  1.00  8.17              
ATOM   4142 3HG2 ILE A 265     105.937  86.483 123.537  1.00  8.17              
ATOM   4143  CG1 ILE A 265     103.223  86.196 122.931  1.00  8.17              
ATOM   4144 1HG1 ILE A 265     102.446  85.831 122.258  1.00  8.17              
ATOM   4145 2HG1 ILE A 265     103.645  87.107 122.507  1.00  8.17              
ATOM   4146  CD1 ILE A 265     102.557  86.553 124.266  1.00  8.17              
ATOM   4147  HD1 ILE A 265     103.255  87.091 124.907  1.00  8.17              
ATOM   4148  HD2 ILE A 265     101.695  87.193 124.077  1.00  8.17              
ATOM   4149  HD3 ILE A 265     102.224  85.647 124.773  1.00  8.17              
ATOM   4150  C   ILE A 265     105.621  85.662 120.897  1.00  8.17              
ATOM   4151  O   ILE A 265     106.847  85.553 120.863  1.00  8.17              
ATOM   4152  N   ILE A 266     104.978  86.640 120.233  1.00  8.38              
ATOM   4153  H   ILE A 266     103.980  86.749 120.343  1.00  8.38              
ATOM   4154  CA  ILE A 266     105.643  87.412 119.167  1.00  8.38              
ATOM   4155  HA  ILE A 266     106.694  87.484 119.447  1.00  8.38              
ATOM   4156  CB  ILE A 266     105.606  86.595 117.845  1.00  8.38              
ATOM   4157  HB  ILE A 266     106.090  85.636 118.040  1.00  8.38              
ATOM   4158  CG2 ILE A 266     104.165  86.276 117.423  1.00  8.38              
ATOM   4159 1HG2 ILE A 266     104.155  85.766 116.459  1.00  8.38              
ATOM   4160 2HG2 ILE A 266     103.692  85.619 118.152  1.00  8.38              
ATOM   4161 3HG2 ILE A 266     103.594  87.198 117.342  1.00  8.38              
ATOM   4162  CG1 ILE A 266     106.362  87.232 116.656  1.00  8.38              
ATOM   4163 1HG1 ILE A 266     105.958  88.220 116.438  1.00  8.38              
ATOM   4164 2HG1 ILE A 266     106.204  86.614 115.771  1.00  8.38              
ATOM   4165  CD1 ILE A 266     107.878  87.337 116.869  1.00  8.38              
ATOM   4166  HD1 ILE A 266     108.111  88.001 117.699  1.00  8.38              
ATOM   4167  HD2 ILE A 266     108.293  86.349 117.071  1.00  8.38              
ATOM   4168  HD3 ILE A 266     108.340  87.732 115.964  1.00  8.38              
ATOM   4169  C   ILE A 266     105.172  88.883 118.976  1.00  8.38              
ATOM   4170  O   ILE A 266     103.992  89.224 118.966  1.00  8.38              
ATOM   4171  N   LEU A 267     106.185  89.725 118.744  1.00  8.90              
ATOM   4172  H   LEU A 267     107.045  89.236 118.555  1.00  8.90              
ATOM   4173  CA  LEU A 267     106.423  91.129 119.118  1.00  8.90              
ATOM   4174  HA  LEU A 267     106.778  91.057 120.145  1.00  8.90              
ATOM   4175  CB  LEU A 267     107.626  91.590 118.256  1.00  8.90              
ATOM   4176  HB1 LEU A 267     107.261  91.794 117.248  1.00  8.90              
ATOM   4177  HB2 LEU A 267     108.337  90.764 118.179  1.00  8.90              
ATOM   4178  CG  LEU A 267     108.421  92.818 118.748  1.00  8.90              
ATOM   4179  HG  LEU A 267     107.785  93.701 118.731  1.00  8.90              
ATOM   4180  CD1 LEU A 267     108.991  92.625 120.158  1.00  8.90              
ATOM   4181 1HD1 LEU A 267     109.600  93.491 120.421  1.00  8.90              
ATOM   4182 2HD1 LEU A 267     108.199  92.543 120.899  1.00  8.90              
ATOM   4183 3HD1 LEU A 267     109.615  91.731 120.190  1.00  8.90              
ATOM   4184  CD2 LEU A 267     109.597  93.066 117.806  1.00  8.90              
ATOM   4185 1HD2 LEU A 267     110.120  93.976 118.097  1.00  8.90              
ATOM   4186 2HD2 LEU A 267     110.292  92.226 117.840  1.00  8.90              
ATOM   4187 3HD2 LEU A 267     109.235  93.176 116.786  1.00  8.90              
ATOM   4188  C   LEU A 267     105.306  92.202 119.164  1.00  8.90              
ATOM   4189  O   LEU A 267     104.323  92.225 118.427  1.00  8.90              
ATOM   4190  N   THR A 268     105.559  93.183 120.035  1.00  9.08              
ATOM   4191  H   THR A 268     106.455  93.164 120.502  1.00  9.08              
ATOM   4192  CA  THR A 268     104.708  94.312 120.430  1.00  9.08              
ATOM   4193  HA  THR A 268     103.770  93.894 120.793  1.00  9.08              
ATOM   4194  CB  THR A 268     105.376  95.067 121.600  1.00  9.08              
ATOM   4195  HB  THR A 268     104.949  96.068 121.682  1.00  9.08              
ATOM   4196  CG2 THR A 268     105.159  94.340 122.926  1.00  9.08              
ATOM   4197 1HG2 THR A 268     105.627  94.900 123.736  1.00  9.08              
ATOM   4198 2HG2 THR A 268     104.092  94.255 123.133  1.00  9.08              
ATOM   4199 3HG2 THR A 268     105.597  93.341 122.883  1.00  9.08              
ATOM   4200  OG1 THR A 268     106.775  95.163 121.419  1.00  9.08              
ATOM   4201  HG1 THR A 268     107.122  95.778 122.073  1.00  9.08              
ATOM   4202  C   THR A 268     104.359  95.323 119.344  1.00  9.08              
ATOM   4203  O   THR A 268     105.196  95.733 118.545  1.00  9.08              
ATOM   4204  N   VAL A 269     103.092  95.754 119.347  1.00  8.82              
ATOM   4205  H   VAL A 269     102.484  95.321 120.028  1.00  8.82              
ATOM   4206  CA  VAL A 269     102.441  96.750 118.466  1.00  8.82              
ATOM   4207  HA  VAL A 269     102.281  96.320 117.491  1.00  8.82              
ATOM   4208  CB  VAL A 269     101.009  97.044 118.983  1.00  8.82              
ATOM   4209  HB  VAL A 269     100.538  97.739 118.289  1.00  8.82              
ATOM   4210  CG1 VAL A 269     100.150  95.770 118.996  1.00  8.82              
ATOM   4211 1HG1 VAL A 269      99.118  96.030 119.238  1.00  8.82              
ATOM   4212 2HG1 VAL A 269     100.155  95.301 118.011  1.00  8.82              
ATOM   4213 3HG1 VAL A 269     100.507  95.055 119.737  1.00  8.82              
ATOM   4214  CG2 VAL A 269     100.968  97.672 120.384  1.00  8.82              
ATOM   4215 1HG2 VAL A 269      99.930  97.834 120.678  1.00  8.82              
ATOM   4216 2HG2 VAL A 269     101.440  97.018 121.116  1.00  8.82              
ATOM   4217 3HG2 VAL A 269     101.474  98.638 120.380  1.00  8.82              
ATOM   4218  C   VAL A 269     103.184  98.085 118.275  1.00  8.82              
ATOM   4219  O   VAL A 269     103.844  98.589 119.179  1.00  8.82              
ATOM   4220  N   LEU A 270     103.022  98.693 117.091  1.00  9.85              
ATOM   4221  H   LEU A 270     102.328  98.305 116.467  1.00  9.85              
ATOM   4222  CA  LEU A 270     103.200 100.143 116.937  1.00  9.85              
ATOM   4223  HA  LEU A 270     103.994 100.489 117.600  1.00  9.85              
ATOM   4224  CB  LEU A 270     103.568 100.449 115.471  1.00  9.85              
ATOM   4225  HB1 LEU A 270     102.764 100.085 114.827  1.00  9.85              
ATOM   4226  HB2 LEU A 270     104.473  99.897 115.215  1.00  9.85              
ATOM   4227  CG  LEU A 270     103.807 101.940 115.157  1.00  9.85              
ATOM   4228  HG  LEU A 270     102.924 102.517 115.429  1.00  9.85              
ATOM   4229  CD1 LEU A 270     105.015 102.505 115.913  1.00  9.85              
ATOM   4230 1HD1 LEU A 270     105.167 103.548 115.631  1.00  9.85              
ATOM   4231 2HD1 LEU A 270     104.860 102.459 116.989  1.00  9.85              
ATOM   4232 3HD1 LEU A 270     105.911 101.938 115.655  1.00  9.85              
ATOM   4233  CD2 LEU A 270     104.040 102.126 113.661  1.00  9.85              
ATOM   4234 1HD2 LEU A 270     104.185 103.182 113.433  1.00  9.85              
ATOM   4235 2HD2 LEU A 270     104.918 101.564 113.342  1.00  9.85              
ATOM   4236 3HD2 LEU A 270     103.169 101.768 113.110  1.00  9.85              
ATOM   4237  C   LEU A 270     101.873 100.788 117.338  1.00  9.85              
ATOM   4238  O   LEU A 270     100.825 100.169 117.169  1.00  9.85              
ATOM   4239  N   LYS A 271     101.918 102.003 117.880  1.00 10.32              
ATOM   4240  H   LYS A 271     102.821 102.438 117.986  1.00 10.32              
ATOM   4241  CA  LYS A 271     100.756 102.607 118.539  1.00 10.32              
ATOM   4242  HA  LYS A 271      99.879 101.970 118.388  1.00 10.32              
ATOM   4243  CB  LYS A 271     101.049 102.616 120.044  1.00 10.32              
ATOM   4244  HB1 LYS A 271     101.911 103.259 120.222  1.00 10.32              
ATOM   4245  HB2 LYS A 271     101.308 101.596 120.334  1.00 10.32              
ATOM   4246  CG  LYS A 271      99.876 103.074 120.924  1.00 10.32              
ATOM   4247  HG1 LYS A 271      98.969 102.559 120.606  1.00 10.32              
ATOM   4248  HG2 LYS A 271      99.713 104.137 120.765  1.00 10.32              
ATOM   4249  CD  LYS A 271     100.077 102.808 122.433  1.00 10.32              
ATOM   4250  HD1 LYS A 271      99.584 101.863 122.666  1.00 10.32              
ATOM   4251  HD2 LYS A 271      99.559 103.586 122.997  1.00 10.32              
ATOM   4252  CE  LYS A 271     101.530 102.694 122.935  1.00 10.32              
ATOM   4253  HE1 LYS A 271     102.027 101.895 122.381  1.00 10.32              
ATOM   4254  HE2 LYS A 271     101.509 102.407 123.990  1.00 10.32              
ATOM   4255  NZ  LYS A 271     102.286 103.958 122.787  1.00 10.32              
ATOM   4256  HZ1 LYS A 271     103.274 103.881 122.959  1.00 10.32              
ATOM   4257  HZ2 LYS A 271     102.119 104.423 121.890  1.00 10.32              
ATOM   4258  HZ3 LYS A 271     101.920 104.700 123.391  1.00 10.32              
ATOM   4259  C   LYS A 271     100.355 103.948 117.937  1.00 10.32              
ATOM   4260  O   LYS A 271      99.174 104.151 117.678  1.00 10.32              
ATOM   4261  N   LYS A 272     101.348 104.802 117.636  1.00 10.18              
ATOM   4262  H   LYS A 272     102.269 104.548 117.948  1.00 10.18              
ATOM   4263  CA  LYS A 272     101.193 106.110 116.971  1.00 10.18              
ATOM   4264  HA  LYS A 272     102.050 106.718 117.260  1.00 10.18              
ATOM   4265  CB  LYS A 272     101.238 105.920 115.432  1.00 10.18              
ATOM   4266  HB1 LYS A 272     100.229 105.778 115.041  1.00 10.18              
ATOM   4267  HB2 LYS A 272     101.788 105.003 115.211  1.00 10.18              
ATOM   4268  CG  LYS A 272     101.955 107.049 114.662  1.00 10.18              
ATOM   4269  HG1 LYS A 272     102.001 106.768 113.608  1.00 10.18              
ATOM   4270  HG2 LYS A 272     102.983 107.100 115.025  1.00 10.18              
ATOM   4271  CD  LYS A 272     101.350 108.459 114.760  1.00 10.18              
ATOM   4272  HD1 LYS A 272     102.042 109.162 114.293  1.00 10.18              
ATOM   4273  HD2 LYS A 272     101.258 108.734 115.807  1.00 10.18              
ATOM   4274  CE  LYS A 272      99.989 108.571 114.057  1.00 10.18              
ATOM   4275  HE1 LYS A 272      99.331 107.773 114.415  1.00 10.18              
ATOM   4276  HE2 LYS A 272     100.142 108.430 112.983  1.00 10.18              
ATOM   4277  NZ  LYS A 272      99.349 109.886 114.301  1.00 10.18              
ATOM   4278  HZ1 LYS A 272      98.850 109.931 115.190  1.00 10.18              
ATOM   4279  HZ2 LYS A 272     100.016 110.643 114.278  1.00 10.18              
ATOM   4280  HZ3 LYS A 272      98.692 110.112 113.561  1.00 10.18              
ATOM   4281  C   LYS A 272      99.957 106.861 117.477  1.00 10.18              
ATOM   4282  O   LYS A 272      99.220 107.467 116.704  1.00 10.18              
ATOM   4283  N   GLU A 273      99.776 106.855 118.798  1.00 12.05              
ATOM   4284  H   GLU A 273     100.446 106.344 119.369  1.00 12.05              
ATOM   4285  CA  GLU A 273      98.681 107.522 119.516  1.00 12.05              
ATOM   4286  HA  GLU A 273      97.735 107.114 119.156  1.00 12.05              
ATOM   4287  CB  GLU A 273      98.788 107.220 121.021  1.00 12.05              
ATOM   4288  HB1 GLU A 273      98.689 106.148 121.187  1.00 12.05              
ATOM   4289  HB2 GLU A 273      97.946 107.692 121.528  1.00 12.05              
ATOM   4290  CG  GLU A 273     100.092 107.735 121.661  1.00 12.05              
ATOM   4291  HG1 GLU A 273      99.840 108.197 122.618  1.00 12.05              
ATOM   4292  HG2 GLU A 273     100.555 108.507 121.042  1.00 12.05              
ATOM   4293  CD  GLU A 273     101.100 106.609 121.903  1.00 12.05              
ATOM   4294  OE1 GLU A 273     101.496 105.896 120.943  1.00 12.05              
ATOM   4295  OE2 GLU A 273     101.460 106.382 123.078  1.00 12.05              
ATOM   4296  C   GLU A 273      98.606 109.048 119.303  1.00 12.05              
ATOM   4297  O   GLU A 273      97.742 109.718 119.860  1.00 12.05              
ATOM   4298  N   CYS A 274      99.534 109.612 118.528  1.00 10.67              
ATOM   4299  H   CYS A 274     100.227 109.008 118.123  1.00 10.67              
ATOM   4300  CA  CYS A 274      99.575 111.013 118.163  1.00 10.67              
ATOM   4301  HA  CYS A 274      99.700 111.576 119.088  1.00 10.67              
ATOM   4302  CB  CYS A 274     100.800 111.310 117.281  1.00 10.67              
ATOM   4303  HB1 CYS A 274     100.946 112.391 117.225  1.00 10.67              
ATOM   4304  HB2 CYS A 274     100.620 110.949 116.275  1.00 10.67              
ATOM   4305  SG  CYS A 274     102.306 110.519 117.927  1.00 10.67              
ATOM   4306  HG  CYS A 274     102.324 111.110 119.130  1.00 10.67              
ATOM   4307  C   CYS A 274      98.257 111.478 117.525  1.00 10.67              
ATOM   4308  O   CYS A 274      97.993 111.158 116.363  1.00 10.67              
ATOM   4309  N   GLU A 275      97.443 112.201 118.302  1.00 10.40              
ATOM   4310  H   GLU A 275      97.687 112.272 119.278  1.00 10.40              
ATOM   4311  CA  GLU A 275      96.070 112.577 117.948  1.00 10.40              
ATOM   4312  HA  GLU A 275      95.505 111.659 117.770  1.00 10.40              
ATOM   4313  CB  GLU A 275      95.422 113.335 119.135  1.00 10.40              
ATOM   4314  HB1 GLU A 275      95.189 114.358 118.838  1.00 10.40              
ATOM   4315  HB2 GLU A 275      96.136 113.403 119.958  1.00 10.40              
ATOM   4316  CG  GLU A 275      94.146 112.676 119.686  1.00 10.40              
ATOM   4317  HG1 GLU A 275      93.801 113.249 120.549  1.00 10.40              
ATOM   4318  HG2 GLU A 275      94.391 111.668 120.029  1.00 10.40              
ATOM   4319  CD  GLU A 275      93.031 112.618 118.638  1.00 10.40              
ATOM   4320  OE1 GLU A 275      92.564 113.687 118.178  1.00 10.40              
ATOM   4321  OE2 GLU A 275      92.731 111.511 118.132  1.00 10.40              
ATOM   4322  C   GLU A 275      95.992 113.416 116.656  1.00 10.40              
ATOM   4323  O   GLU A 275      95.210 113.126 115.747  1.00 10.40              
ATOM   4324  N   THR A 276      96.847 114.433 116.531  1.00  8.47              
ATOM   4325  H   THR A 276      97.410 114.695 117.324  1.00  8.47              
ATOM   4326  CA  THR A 276      97.053 115.173 115.279  1.00  8.47              
ATOM   4327  HA  THR A 276      96.079 115.460 114.883  1.00  8.47              
ATOM   4328  CB  THR A 276      97.885 116.446 115.519  1.00  8.47              
ATOM   4329  HB  THR A 276      98.942 116.187 115.598  1.00  8.47              
ATOM   4330  CG2 THR A 276      97.692 117.480 114.410  1.00  8.47              
ATOM   4331 1HG2 THR A 276      98.314 118.354 114.609  1.00  8.47              
ATOM   4332 2HG2 THR A 276      97.987 117.066 113.448  1.00  8.47              
ATOM   4333 3HG2 THR A 276      96.647 117.786 114.364  1.00  8.47              
ATOM   4334  OG1 THR A 276      97.487 117.081 116.711  1.00  8.47              
ATOM   4335  HG1 THR A 276      97.947 117.922 116.772  1.00  8.47              
ATOM   4336  C   THR A 276      97.783 114.292 114.262  1.00  8.47              
ATOM   4337  O   THR A 276      98.706 113.558 114.616  1.00  8.47              
ATOM   4338  N   TYR A 277      97.412 114.402 112.982  1.00  8.52              
ATOM   4339  H   TYR A 277      96.705 115.080 112.752  1.00  8.52              
ATOM   4340  CA  TYR A 277      97.953 113.578 111.889  1.00  8.52              
ATOM   4341  HA  TYR A 277      97.396 113.847 110.992  1.00  8.52              
ATOM   4342  CB  TYR A 277      99.428 113.928 111.598  1.00  8.52              
ATOM   4343  HB1 TYR A 277      99.705 113.490 110.638  1.00  8.52              
ATOM   4344  HB2 TYR A 277     100.061 113.462 112.354  1.00  8.52              
ATOM   4345  CG  TYR A 277      99.738 115.414 111.557  1.00  8.52              
ATOM   4346  CD1 TYR A 277     100.490 116.004 112.593  1.00  8.52              
ATOM   4347  HD1 TYR A 277     100.862 115.397 113.406  1.00  8.52              
ATOM   4348  CE1 TYR A 277     100.764 117.385 112.569  1.00  8.52              
ATOM   4349  HE1 TYR A 277     101.345 117.847 113.353  1.00  8.52              
ATOM   4350  CZ  TYR A 277     100.288 118.180 111.507  1.00  8.52              
ATOM   4351  OH  TYR A 277     100.552 119.511 111.497  1.00  8.52              
ATOM   4352  HH  TYR A 277     100.202 119.946 110.718  1.00  8.52              
ATOM   4353  CE2 TYR A 277      99.539 117.590 110.465  1.00  8.52              
ATOM   4354  HE2 TYR A 277      99.185 118.192 109.643  1.00  8.52              
ATOM   4355  CD2 TYR A 277      99.267 116.208 110.492  1.00  8.52              
ATOM   4356  HD2 TYR A 277      98.707 115.755 109.685  1.00  8.52              
ATOM   4357  C   TYR A 277      97.706 112.070 112.090  1.00  8.52              
ATOM   4358  O   TYR A 277      98.622 111.244 112.079  1.00  8.52              
ATOM   4359  N   LYS A 278      96.441 111.703 112.326  1.00  8.47              
ATOM   4360  H   LYS A 278      95.755 112.439 112.377  1.00  8.47              
ATOM   4361  CA  LYS A 278      95.956 110.310 112.348  1.00  8.47              
ATOM   4362  HA  LYS A 278      96.389 109.797 113.206  1.00  8.47              
ATOM   4363  CB  LYS A 278      94.419 110.283 112.484  1.00  8.47              
ATOM   4364  HB1 LYS A 278      94.112 109.259 112.701  1.00  8.47              
ATOM   4365  HB2 LYS A 278      93.972 110.579 111.532  1.00  8.47              
ATOM   4366  CG  LYS A 278      93.874 111.212 113.580  1.00  8.47              
ATOM   4367  HG1 LYS A 278      94.107 112.244 113.316  1.00  8.47              
ATOM   4368  HG2 LYS A 278      94.364 110.965 114.523  1.00  8.47              
ATOM   4369  CD  LYS A 278      92.351 111.099 113.760  1.00  8.47              
ATOM   4370  HD1 LYS A 278      92.124 110.190 114.322  1.00  8.47              
ATOM   4371  HD2 LYS A 278      91.875 111.026 112.781  1.00  8.47              
ATOM   4372  CE  LYS A 278      91.761 112.319 114.488  1.00  8.47              
ATOM   4373  HE1 LYS A 278      90.706 112.134 114.701  1.00  8.47              
ATOM   4374  HE2 LYS A 278      91.831 113.191 113.832  1.00  8.47              
ATOM   4375  NZ  LYS A 278      92.475 112.605 115.747  1.00  8.47              
ATOM   4376  HZ1 LYS A 278      92.118 113.379 116.309  1.00  8.47              
ATOM   4377  HZ2 LYS A 278      92.424 111.845 116.433  1.00  8.47              
ATOM   4378  HZ3 LYS A 278      93.466 112.788 115.627  1.00  8.47              
ATOM   4379  C   LYS A 278      96.373 109.584 111.071  1.00  8.47              
ATOM   4380  O   LYS A 278      96.222 110.128 109.985  1.00  8.47              
ATOM   4381  N   GLU A 279      96.854 108.358 111.208  1.00  8.53              
ATOM   4382  H   GLU A 279      96.816 107.906 112.109  1.00  8.53              
ATOM   4383  CA  GLU A 279      97.380 107.548 110.108  1.00  8.53              
ATOM   4384  HA  GLU A 279      96.900 107.838 109.173  1.00  8.53              
ATOM   4385  CB  GLU A 279      98.910 107.713 110.010  1.00  8.53              
ATOM   4386  HB1 GLU A 279      99.367 106.771 109.702  1.00  8.53              
ATOM   4387  HB2 GLU A 279      99.317 107.962 110.992  1.00  8.53              
ATOM   4388  CG  GLU A 279      99.318 108.791 109.001  1.00  8.53              
ATOM   4389  HG1 GLU A 279     100.399 108.930 109.075  1.00  8.53              
ATOM   4390  HG2 GLU A 279      98.841 109.736 109.267  1.00  8.53              
ATOM   4391  CD  GLU A 279      98.965 108.413 107.555  1.00  8.53              
ATOM   4392  OE1 GLU A 279      98.313 107.364 107.305  1.00  8.53              
ATOM   4393  OE2 GLU A 279      99.360 109.149 106.627  1.00  8.53              
ATOM   4394  C   GLU A 279      97.033 106.085 110.376  1.00  8.53              
ATOM   4395  O   GLU A 279      96.829 105.689 111.523  1.00  8.53              
ATOM   4396  N   LEU A 280      96.958 105.305 109.306  1.00  8.58              
ATOM   4397  H   LEU A 280      97.165 105.737 108.413  1.00  8.58              
ATOM   4398  CA  LEU A 280      96.458 103.931 109.336  1.00  8.58              
ATOM   4399  HA  LEU A 280      96.382 103.575 110.364  1.00  8.58              
ATOM   4400  CB  LEU A 280      95.062 103.883 108.673  1.00  8.58              
ATOM   4401  HB1 LEU A 280      94.809 102.832 108.556  1.00  8.58              
ATOM   4402  HB2 LEU A 280      95.125 104.287 107.660  1.00  8.58              
ATOM   4403  CG  LEU A 280      93.898 104.566 109.418  1.00  8.58              
ATOM   4404  HG  LEU A 280      94.046 104.487 110.494  1.00  8.58              
ATOM   4405  CD1 LEU A 280      93.724 106.041 109.046  1.00  8.58              
ATOM   4406 1HD1 LEU A 280      92.865 106.454 109.569  1.00  8.58              
ATOM   4407 2HD1 LEU A 280      94.602 106.611 109.335  1.00  8.58              
ATOM   4408 3HD1 LEU A 280      93.576 106.139 107.970  1.00  8.58              
ATOM   4409  CD2 LEU A 280      92.574 103.884 109.059  1.00  8.58              
ATOM   4410 1HD2 LEU A 280      91.751 104.325 109.620  1.00  8.58              
ATOM   4411 2HD2 LEU A 280      92.385 103.984 107.989  1.00  8.58              
ATOM   4412 3HD2 LEU A 280      92.630 102.824 109.296  1.00  8.58              
ATOM   4413  C   LEU A 280      97.394 102.972 108.595  1.00  8.58              
ATOM   4414  O   LEU A 280      97.515 101.803 108.969  1.00  8.58              
ATOM   4415  N   LYS A 281      98.099 103.501 107.587  1.00  8.58              
ATOM   4416  H   LYS A 281      97.926 104.470 107.378  1.00  8.58              
ATOM   4417  CA  LYS A 281      98.962 102.758 106.668  1.00  8.58              
ATOM   4418  HA  LYS A 281      98.484 101.783 106.540  1.00  8.58              
ATOM   4419  CB  LYS A 281      98.957 103.384 105.262  1.00  8.58              
ATOM   4420  HB1 LYS A 281      97.940 103.316 104.869  1.00  8.58              
ATOM   4421  HB2 LYS A 281      99.606 102.801 104.605  1.00  8.58              
ATOM   4422  CG  LYS A 281      99.392 104.851 105.242  1.00  8.58              
ATOM   4423  HG1 LYS A 281     100.416 104.946 105.605  1.00  8.58              
ATOM   4424  HG2 LYS A 281      98.732 105.401 105.903  1.00  8.58              
ATOM   4425  CD  LYS A 281      99.292 105.448 103.832  1.00  8.58              
ATOM   4426  HD1 LYS A 281      98.293 105.275 103.425  1.00  8.58              
ATOM   4427  HD2 LYS A 281     100.022 104.955 103.188  1.00  8.58              
ATOM   4428  CE  LYS A 281      99.583 106.952 103.870  1.00  8.58              
ATOM   4429  HE1 LYS A 281      99.674 107.332 102.850  1.00  8.58              
ATOM   4430  HE2 LYS A 281     100.541 107.102 104.378  1.00  8.58              
ATOM   4431  NZ  LYS A 281      98.528 107.693 104.597  1.00  8.58              
ATOM   4432  HZ1 LYS A 281      98.863 108.606 104.916  1.00  8.58              
ATOM   4433  HZ2 LYS A 281      97.655 107.767 104.105  1.00  8.58              
ATOM   4434  HZ3 LYS A 281      98.361 107.276 105.518  1.00  8.58              
ATOM   4435  C   LYS A 281     100.348 102.414 107.235  1.00  8.58              
ATOM   4436  O   LYS A 281     101.376 102.641 106.601  1.00  8.58              
ATOM   4437  N   ALA A 282     100.360 101.869 108.449  1.00  8.62              
ATOM   4438  H   ALA A 282      99.460 101.737 108.900  1.00  8.62              
ATOM   4439  CA  ALA A 282     101.524 101.283 109.102  1.00  8.62              
ATOM   4440  HA  ALA A 282     102.260 101.005 108.346  1.00  8.62              
ATOM   4441  CB  ALA A 282     102.155 102.325 110.036  1.00  8.62              
ATOM   4442  HB1 ALA A 282     103.030 101.897 110.524  1.00  8.62              
ATOM   4443  HB2 ALA A 282     102.462 103.198 109.457  1.00  8.62              
ATOM   4444  HB3 ALA A 282     101.431 102.633 110.793  1.00  8.62              
ATOM   4445  C   ALA A 282     101.098 100.009 109.860  1.00  8.62              
ATOM   4446  O   ALA A 282     100.191 100.049 110.688  1.00  8.62              
ATOM   4447  N   HIS A 283     101.725  98.861 109.587  1.00  8.57              
ATOM   4448  H   HIS A 283     102.511  98.880 108.948  1.00  8.57              
ATOM   4449  CA  HIS A 283     101.032  97.561 109.680  1.00  8.57              
ATOM   4450  HA  HIS A 283      99.992  97.737 109.965  1.00  8.57              
ATOM   4451  CB  HIS A 283     100.976  96.939 108.276  1.00  8.57              
ATOM   4452  HB1 HIS A 283     100.404  97.605 107.629  1.00  8.57              
ATOM   4453  HB2 HIS A 283     100.430  95.995 108.321  1.00  8.57              
ATOM   4454  CG  HIS A 283     102.307  96.685 107.606  1.00  8.57              
ATOM   4455  ND1 HIS A 283     103.574  97.055 108.071  1.00  8.57              
ATOM   4456  CE1 HIS A 283     104.441  96.618 107.140  1.00  8.57              
ATOM   4457  HE1 HIS A 283     105.516  96.726 107.204  1.00  8.57              
ATOM   4458  NE2 HIS A 283     103.793  96.028 106.121  1.00  8.57              
ATOM   4459  HE2 HIS A 283     104.229  95.590 105.310  1.00  8.57              
ATOM   4460  CD2 HIS A 283     102.444  96.076 106.397  1.00  8.57              
ATOM   4461  HD2 HIS A 283     101.629  95.697 105.794  1.00  8.57              
ATOM   4462  C   HIS A 283     101.536  96.580 110.734  1.00  8.57              
ATOM   4463  O   HIS A 283     101.046  95.461 110.837  1.00  8.57              
ATOM   4464  N   GLY A 284     102.499  96.982 111.552  1.00  8.53              
ATOM   4465  H   GLY A 284     102.830  97.932 111.465  1.00  8.53              
ATOM   4466  CA  GLY A 284     103.133  96.096 112.519  1.00  8.53              
ATOM   4467  HA1 GLY A 284     103.389  95.156 112.026  1.00  8.53              
ATOM   4468  HA2 GLY A 284     102.437  95.897 113.328  1.00  8.53              
ATOM   4469  C   GLY A 284     104.379  96.756 113.066  1.00  8.53              
ATOM   4470  O   GLY A 284     104.429  97.951 113.331  1.00  8.53              
ATOM   4471  N   VAL A 285     105.375  95.922 113.315  1.00  9.82              
ATOM   4472  H   VAL A 285     105.201  94.951 113.069  1.00  9.82              
ATOM   4473  CA  VAL A 285     106.795  96.250 113.239  1.00  9.82              
ATOM   4474  HA  VAL A 285     106.931  97.074 112.536  1.00  9.82              
ATOM   4475  CB  VAL A 285     107.481  96.662 114.573  1.00  9.82              
ATOM   4476  HB  VAL A 285     108.525  96.857 114.329  1.00  9.82              
ATOM   4477  CG1 VAL A 285     106.959  97.984 115.141  1.00  9.82              
ATOM   4478 1HG1 VAL A 285     107.578  98.287 115.986  1.00  9.82              
ATOM   4479 2HG1 VAL A 285     107.027  98.764 114.381  1.00  9.82              
ATOM   4480 3HG1 VAL A 285     105.930  97.920 115.471  1.00  9.82              
ATOM   4481  CG2 VAL A 285     107.484  95.554 115.633  1.00  9.82              
ATOM   4482 1HG2 VAL A 285     106.707  94.813 115.465  1.00  9.82              
ATOM   4483 2HG2 VAL A 285     108.434  95.024 115.575  1.00  9.82              
ATOM   4484 3HG2 VAL A 285     107.402  95.968 116.639  1.00  9.82              
ATOM   4485  C   VAL A 285     107.444  95.016 112.635  1.00  9.82              
ATOM   4486  O   VAL A 285     106.776  93.995 112.459  1.00  9.82              
ATOM   4487  N   SER A 286     108.737  95.091 112.338  1.00  9.98              
ATOM   4488  H   SER A 286     109.236  95.963 112.429  1.00  9.98              
ATOM   4489  CA  SER A 286     109.518  93.926 111.948  1.00  9.98              
ATOM   4490  HA  SER A 286     109.217  93.626 110.948  1.00  9.98              
ATOM   4491  CB  SER A 286     111.004  94.301 111.931  1.00  9.98              
ATOM   4492  HB1 SER A 286     111.575  93.517 111.439  1.00  9.98              
ATOM   4493  HB2 SER A 286     111.370  94.419 112.950  1.00  9.98              
ATOM   4494  OG  SER A 286     111.190  95.527 111.236  1.00  9.98              
ATOM   4495  HG  SER A 286     112.127  95.657 111.052  1.00  9.98              
ATOM   4496  C   SER A 286     109.298  92.760 112.906  1.00  9.98              
ATOM   4497  O   SER A 286     109.201  92.968 114.103  1.00  9.98              
ATOM   4498  N   CYS A 287     109.262  91.521 112.371  1.00 10.15              
ATOM   4499  H   CYS A 287     109.264  91.411 111.364  1.00 10.15              
ATOM   4500  CA  CYS A 287     109.206  90.337 113.198  1.00 10.15              
ATOM   4501  HA  CYS A 287     108.273  90.295 113.756  1.00 10.15              
ATOM   4502  CB  CYS A 287     109.364  89.073 112.362  1.00 10.15              
ATOM   4503  HB1 CYS A 287     109.409  88.196 113.016  1.00 10.15              
ATOM   4504  HB2 CYS A 287     110.283  89.107 111.754  1.00 10.15              
ATOM   4505  SG  CYS A 287     107.938  88.885 111.267  1.00 10.15              
ATOM   4506  HG  CYS A 287     108.369  87.847 110.539  1.00 10.15              
ATOM   4507  C   CYS A 287     110.369  90.381 114.322  1.00 10.15              
ATOM   4508  O   CYS A 287     110.087  89.822 115.377  1.00 10.15              
ATOM   4509  N   PRO A 288     111.552  91.028 114.175  1.00 10.02              
ATOM   4510  CD  PRO A 288     112.000  91.893 115.295  1.00 10.02              
ATOM   4511  HD1 PRO A 288     112.100  91.251 116.178  1.00 10.02              
ATOM   4512  HD2 PRO A 288     111.243  92.660 115.470  1.00 10.02              
ATOM   4513  CG  PRO A 288     113.318  92.500 114.895  1.00 10.02              
ATOM   4514  HG1 PRO A 288     113.915  92.796 115.756  1.00 10.02              
ATOM   4515  HG2 PRO A 288     113.167  93.357 114.238  1.00 10.02              
ATOM   4516  CB  PRO A 288     114.009  91.384 114.110  1.00 10.02              
ATOM   4517  HB1 PRO A 288     114.554  90.738 114.795  1.00 10.02              
ATOM   4518  HB2 PRO A 288     114.679  91.785 113.348  1.00 10.02              
ATOM   4519  CA  PRO A 288     112.836  90.623 113.473  1.00 10.02              
ATOM   4520  HA  PRO A 288     112.749  90.963 112.441  1.00 10.02              
ATOM   4521  C   PRO A 288     113.073  89.101 113.437  1.00 10.02              
ATOM   4522  O   PRO A 288     113.854  88.623 112.623  1.00 10.02              
ATOM   4523  N   GLN A 289     112.322  88.324 114.235  1.00 10.15              
ATOM   4524  H   GLN A 289     111.757  88.802 114.929  1.00 10.15              
ATOM   4525  CA  GLN A 289     112.428  86.873 114.342  1.00 10.15              
ATOM   4526  HA  GLN A 289     113.242  86.550 113.692  1.00 10.15              
ATOM   4527  CB  GLN A 289     112.835  86.463 115.774  1.00 10.15              
ATOM   4528  HB1 GLN A 289     113.021  85.388 115.766  1.00 10.15              
ATOM   4529  HB2 GLN A 289     112.004  86.644 116.459  1.00 10.15              
ATOM   4530  CG  GLN A 289     114.097  87.147 116.327  1.00 10.15              
ATOM   4531  HG1 GLN A 289     114.747  87.465 115.512  1.00 10.15              
ATOM   4532  HG2 GLN A 289     114.648  86.427 116.932  1.00 10.15              
ATOM   4533  CD  GLN A 289     113.758  88.342 117.214  1.00 10.15              
ATOM   4534  OE1 GLN A 289     113.751  89.485 116.796  1.00 10.15              
ATOM   4535  NE2 GLN A 289     113.444  88.131 118.471  1.00 10.15              
ATOM   4536 1HE2 GLN A 289     113.409  87.199 118.845  1.00 10.15              
ATOM   4537 2HE2 GLN A 289     113.193  88.945 119.003  1.00 10.15              
ATOM   4538  C   GLN A 289     111.193  86.099 113.869  1.00 10.15              
ATOM   4539  O   GLN A 289     110.476  85.498 114.672  1.00 10.15              
ATOM   4540  N   SER A 290     110.937  86.070 112.561  1.00 10.27              
ATOM   4541  H   SER A 290     111.559  86.566 111.935  1.00 10.27              
ATOM   4542  CA  SER A 290     110.064  85.052 111.959  1.00 10.27              
ATOM   4543  HA  SER A 290     110.329  84.090 112.401  1.00 10.27              
ATOM   4544  CB  SER A 290     108.575  85.312 112.254  1.00 10.27              
ATOM   4545  HB1 SER A 290     108.147  85.954 111.482  1.00 10.27              
ATOM   4546  HB2 SER A 290     108.448  85.798 113.222  1.00 10.27              
ATOM   4547  OG  SER A 290     107.900  84.064 112.277  1.00 10.27              
ATOM   4548  HG  SER A 290     107.936  83.737 113.188  1.00 10.27              
ATOM   4549  C   SER A 290     110.269  84.924 110.449  1.00 10.27              
ATOM   4550  O   SER A 290     111.100  85.633 109.887  1.00 10.27              
ATOM   4551  N   GLN A 291     109.533  84.016 109.792  1.00  9.30              
ATOM   4552  H   GLN A 291     108.818  83.523 110.311  1.00  9.30              
ATOM   4553  CA  GLN A 291     109.702  83.758 108.356  1.00  9.30              
ATOM   4554  HA  GLN A 291     110.061  84.669 107.872  1.00  9.30              
ATOM   4555  CB  GLN A 291     110.760  82.656 108.135  1.00  9.30              
ATOM   4556  HB1 GLN A 291     110.809  82.449 107.065  1.00  9.30              
ATOM   4557  HB2 GLN A 291     110.433  81.746 108.640  1.00  9.30              
ATOM   4558  CG  GLN A 291     112.189  82.988 108.591  1.00  9.30              
ATOM   4559  HG1 GLN A 291     112.219  83.123 109.671  1.00  9.30              
ATOM   4560  HG2 GLN A 291     112.508  83.915 108.113  1.00  9.30              
ATOM   4561  CD  GLN A 291     113.175  81.878 108.232  1.00  9.30              
ATOM   4562  OE1 GLN A 291     112.830  80.717 108.095  1.00  9.30              
ATOM   4563  NE2 GLN A 291     114.444  82.189 108.070  1.00  9.30              
ATOM   4564 1HE2 GLN A 291     114.753  83.138 108.177  1.00  9.30              
ATOM   4565 2HE2 GLN A 291     115.067  81.431 107.854  1.00  9.30              
ATOM   4566  C   GLN A 291     108.432  83.333 107.571  1.00  9.30              
ATOM   4567  O   GLN A 291     108.114  83.907 106.536  1.00  9.30              
ATOM   4568  N   CYS A 292     107.723  82.296 108.033  1.00  9.31              
ATOM   4569  H   CYS A 292     108.074  81.870 108.877  1.00  9.31              
ATOM   4570  CA  CYS A 292     106.472  81.733 107.480  1.00  9.31              
ATOM   4571  HA  CYS A 292     106.379  80.776 107.991  1.00  9.31              
ATOM   4572  CB  CYS A 292     105.298  82.583 108.010  1.00  9.31              
ATOM   4573  HB1 CYS A 292     105.506  82.920 109.028  1.00  9.31              
ATOM   4574  HB2 CYS A 292     104.390  81.982 108.031  1.00  9.31              
ATOM   4575  SG  CYS A 292     104.994  84.030 106.958  1.00  9.31              
ATOM   4576  HG  CYS A 292     106.261  84.480 106.924  1.00  9.31              
ATOM   4577  C   CYS A 292     106.291  81.326 105.976  1.00  9.31              
ATOM   4578  O   CYS A 292     105.143  81.083 105.583  1.00  9.31              
ATOM   4579  N   PRO A 293     107.320  81.130 105.127  1.00  9.28              
ATOM   4580  CD  PRO A 293     108.636  80.610 105.489  1.00  9.28              
ATOM   4581  HD1 PRO A 293     108.568  79.584 105.850  1.00  9.28              
ATOM   4582  HD2 PRO A 293     109.111  81.232 106.239  1.00  9.28              
ATOM   4583  CG  PRO A 293     109.482  80.668 104.219  1.00  9.28              
ATOM   4584  HG1 PRO A 293     109.359  79.749 103.644  1.00  9.28              
ATOM   4585  HG2 PRO A 293     110.534  80.851 104.442  1.00  9.28              
ATOM   4586  CB  PRO A 293     108.845  81.839 103.477  1.00  9.28              
ATOM   4587  HB1 PRO A 293     109.119  81.846 102.422  1.00  9.28              
ATOM   4588  HB2 PRO A 293     109.160  82.776 103.942  1.00  9.28              
ATOM   4589  CA  PRO A 293     107.344  81.620 103.735  1.00  9.28              
ATOM   4590  HA  PRO A 293     106.855  82.595 103.711  1.00  9.28              
ATOM   4591  C   PRO A 293     106.694  80.778 102.615  1.00  9.28              
ATOM   4592  O   PRO A 293     107.049  80.950 101.450  1.00  9.28              
ATOM   4593  N   TYR A 294     105.763  79.867 102.901  1.00  9.31              
ATOM   4594  H   TYR A 294     105.426  79.825 103.852  1.00  9.31              
ATOM   4595  CA  TYR A 294     105.031  79.123 101.856  1.00  9.31              
ATOM   4596  HA  TYR A 294     105.747  78.630 101.197  1.00  9.31              
ATOM   4597  CB  TYR A 294     104.181  78.048 102.550  1.00  9.31              
ATOM   4598  HB1 TYR A 294     103.461  78.532 103.212  1.00  9.31              
ATOM   4599  HB2 TYR A 294     104.835  77.437 103.175  1.00  9.31              
ATOM   4600  CG  TYR A 294     103.428  77.130 101.606  1.00  9.31              
ATOM   4601  CD1 TYR A 294     103.986  75.890 101.237  1.00  9.31              
ATOM   4602  HD1 TYR A 294     104.953  75.589 101.619  1.00  9.31              
ATOM   4603  CE1 TYR A 294     103.279  75.029 100.376  1.00  9.31              
ATOM   4604  HE1 TYR A 294     103.693  74.072 100.091  1.00  9.31              
ATOM   4605  CZ  TYR A 294     102.014  75.404  99.879  1.00  9.31              
ATOM   4606  OH  TYR A 294     101.340  74.565  99.050  1.00  9.31              
ATOM   4607  HH  TYR A 294     100.505  74.928  98.752  1.00  9.31              
ATOM   4608  CE2 TYR A 294     101.456  76.648 100.246  1.00  9.31              
ATOM   4609  HE2 TYR A 294     100.487  76.934  99.867  1.00  9.31              
ATOM   4610  CD2 TYR A 294     102.164  77.507 101.111  1.00  9.31              
ATOM   4611  HD2 TYR A 294     101.736  78.460 101.394  1.00  9.31              
ATOM   4612  C   TYR A 294     104.157  80.070 101.023  1.00  9.31              
ATOM   4613  O   TYR A 294     103.310  80.755 101.600  1.00  9.31              
ATOM   4614  N   LYS A 295     104.353  80.133  99.695  1.00  8.84              
ATOM   4615  H   LYS A 295     105.017  79.502  99.274  1.00  8.84              
ATOM   4616  CA  LYS A 295     103.948  81.320  98.927  1.00  8.84              
ATOM   4617  HA  LYS A 295     103.249  81.871  99.562  1.00  8.84              
ATOM   4618  CB  LYS A 295     105.144  82.299  98.826  1.00  8.84              
ATOM   4619  HB1 LYS A 295     105.541  82.407  99.836  1.00  8.84              
ATOM   4620  HB2 LYS A 295     104.769  83.284  98.548  1.00  8.84              
ATOM   4621  CG  LYS A 295     106.306  81.934  97.880  1.00  8.84              
ATOM   4622  HG1 LYS A 295     106.148  82.434  96.927  1.00  8.84              
ATOM   4623  HG2 LYS A 295     106.296  80.858  97.697  1.00  8.84              
ATOM   4624  CD  LYS A 295     107.710  82.309  98.408  1.00  8.84              
ATOM   4625  HD1 LYS A 295     108.442  82.160  97.613  1.00  8.84              
ATOM   4626  HD2 LYS A 295     107.958  81.591  99.190  1.00  8.84              
ATOM   4627  CE  LYS A 295     107.880  83.718  99.010  1.00  8.84              
ATOM   4628  HE1 LYS A 295     108.784  83.717  99.627  1.00  8.84              
ATOM   4629  HE2 LYS A 295     107.038  83.918  99.679  1.00  8.84              
ATOM   4630  NZ  LYS A 295     107.995  84.791  97.989  1.00  8.84              
ATOM   4631  HZ1 LYS A 295     107.963  85.709  98.419  1.00  8.84              
ATOM   4632  HZ2 LYS A 295     108.880  84.760  97.487  1.00  8.84              
ATOM   4633  HZ3 LYS A 295     107.226  84.753  97.333  1.00  8.84              
ATOM   4634  C   LYS A 295     103.128  81.085  97.663  1.00  8.84              
ATOM   4635  O   LYS A 295     103.663  80.732  96.614  1.00  8.84              
ATOM   4636  N   LYS A 296     101.819  81.350  97.776  1.00  8.33              
ATOM   4637  H   LYS A 296     101.473  81.703  98.664  1.00  8.33              
ATOM   4638  CA  LYS A 296     100.877  81.331  96.649  1.00  8.33              
ATOM   4639  HA  LYS A 296     100.916  80.354  96.165  1.00  8.33              
ATOM   4640  CB  LYS A 296      99.441  81.549  97.204  1.00  8.33              
ATOM   4641  HB1 LYS A 296      99.388  82.505  97.725  1.00  8.33              
ATOM   4642  HB2 LYS A 296      99.247  80.770  97.943  1.00  8.33              
ATOM   4643  CG  LYS A 296      98.314  81.492  96.150  1.00  8.33              
ATOM   4644  HG1 LYS A 296      97.549  80.795  96.493  1.00  8.33              
ATOM   4645  HG2 LYS A 296      98.717  81.073  95.228  1.00  8.33              
ATOM   4646  CD  LYS A 296      97.630  82.843  95.831  1.00  8.33              
ATOM   4647  HD1 LYS A 296      97.184  82.763  94.839  1.00  8.33              
ATOM   4648  HD2 LYS A 296      98.374  83.642  95.803  1.00  8.33              
ATOM   4649  CE  LYS A 296      96.514  83.195  96.835  1.00  8.33              
ATOM   4650  HE1 LYS A 296      96.959  83.358  97.821  1.00  8.33              
ATOM   4651  HE2 LYS A 296      95.837  82.340  96.909  1.00  8.33              
ATOM   4652  NZ  LYS A 296      95.737  84.398  96.433  1.00  8.33              
ATOM   4653  HZ1 LYS A 296      94.885  84.524  96.986  1.00  8.33              
ATOM   4654  HZ2 LYS A 296      96.242  85.277  96.590  1.00  8.33              
ATOM   4655  HZ3 LYS A 296      95.467  84.394  95.464  1.00  8.33              
ATOM   4656  C   LYS A 296     101.241  82.388  95.629  1.00  8.33              
ATOM   4657  O   LYS A 296     101.062  83.559  95.955  1.00  8.33              
ATOM   4658  N   ILE A 297     101.725  81.970  94.452  1.00  8.31              
ATOM   4659  H   ILE A 297     101.907  80.984  94.351  1.00  8.31              
ATOM   4660  CA  ILE A 297     101.725  82.780  93.216  1.00  8.31              
ATOM   4661  HA  ILE A 297     102.242  83.716  93.430  1.00  8.31              
ATOM   4662  CB  ILE A 297     102.463  82.068  92.029  1.00  8.31              
ATOM   4663  HB  ILE A 297     103.141  82.827  91.639  1.00  8.31              
ATOM   4664  CG2 ILE A 297     103.350  80.871  92.445  1.00  8.31              
ATOM   4665 1HG2 ILE A 297     103.945  80.540  91.592  1.00  8.31              
ATOM   4666 2HG2 ILE A 297     104.022  81.148  93.251  1.00  8.31              
ATOM   4667 3HG2 ILE A 297     102.742  80.035  92.790  1.00  8.31              
ATOM   4668  CG1 ILE A 297     101.629  81.644  90.790  1.00  8.31              
ATOM   4669 1HG1 ILE A 297     102.318  81.501  89.956  1.00  8.31              
ATOM   4670 2HG1 ILE A 297     100.969  82.455  90.492  1.00  8.31              
ATOM   4671  CD1 ILE A 297     100.802  80.353  90.912  1.00  8.31              
ATOM   4672  HD1 ILE A 297     100.128  80.278  90.057  1.00  8.31              
ATOM   4673  HD2 ILE A 297     101.460  79.484  90.907  1.00  8.31              
ATOM   4674  HD3 ILE A 297     100.215  80.349  91.827  1.00  8.31              
ATOM   4675  C   ILE A 297     100.274  83.132  92.881  1.00  8.31              
ATOM   4676  O   ILE A 297      99.357  82.335  93.088  1.00  8.31              
ATOM   4677  N   GLY A 298     100.064  84.304  92.300  1.00  8.72              
ATOM   4678  H   GLY A 298     100.803  84.998  92.291  1.00  8.72              
ATOM   4679  CA  GLY A 298      98.774  84.695  91.762  1.00  8.72              
ATOM   4680  HA1 GLY A 298      98.233  85.277  92.507  1.00  8.72              
ATOM   4681  HA2 GLY A 298      98.185  83.809  91.521  1.00  8.72              
ATOM   4682  C   GLY A 298      98.919  85.533  90.523  1.00  8.72              
ATOM   4683  O   GLY A 298      99.810  86.367  90.471  1.00  8.72              
ATOM   4684  N   VAL A 299      98.064  85.240  89.548  1.00  8.17              
ATOM   4685  H   VAL A 299      97.330  84.585  89.764  1.00  8.17              
ATOM   4686  CA  VAL A 299      98.218  85.532  88.125  1.00  8.17              
ATOM   4687  HA  VAL A 299      98.871  86.390  87.977  1.00  8.17              
ATOM   4688  CB  VAL A 299      98.845  84.294  87.427  1.00  8.17              
ATOM   4689  HB  VAL A 299      98.298  83.403  87.740  1.00  8.17              
ATOM   4690  CG1 VAL A 299      98.809  84.345  85.901  1.00  8.17              
ATOM   4691 1HG1 VAL A 299      99.466  83.590  85.469  1.00  8.17              
ATOM   4692 2HG1 VAL A 299      97.796  84.120  85.578  1.00  8.17              
ATOM   4693 3HG1 VAL A 299      99.109  85.335  85.564  1.00  8.17              
ATOM   4694  CG2 VAL A 299     100.319  84.086  87.805  1.00  8.17              
ATOM   4695 1HG2 VAL A 299     100.672  83.132  87.412  1.00  8.17              
ATOM   4696 2HG2 VAL A 299     100.926  84.880  87.381  1.00  8.17              
ATOM   4697 3HG2 VAL A 299     100.449  84.073  88.883  1.00  8.17              
ATOM   4698  C   VAL A 299      96.821  85.888  87.616  1.00  8.17              
ATOM   4699  O   VAL A 299      96.040  85.028  87.212  1.00  8.17              
ATOM   4700  N   ASP A 300      96.456  87.156  87.782  1.00  7.86              
ATOM   4701  H   ASP A 300      97.162  87.807  88.109  1.00  7.86              
ATOM   4702  CA  ASP A 300      95.208  87.702  87.242  1.00  7.86              
ATOM   4703  HA  ASP A 300      94.419  86.949  87.287  1.00  7.86              
ATOM   4704  CB  ASP A 300      94.770  88.918  88.072  1.00  7.86              
ATOM   4705  HB1 ASP A 300      94.239  89.623  87.429  1.00  7.86              
ATOM   4706  HB2 ASP A 300      95.641  89.425  88.486  1.00  7.86              
ATOM   4707  CG  ASP A 300      93.824  88.495  89.197  1.00  7.86              
ATOM   4708  OD1 ASP A 300      92.625  88.267  88.900  1.00  7.86              
ATOM   4709  OD2 ASP A 300      94.256  88.352  90.366  1.00  7.86              
ATOM   4710  C   ASP A 300      95.451  88.071  85.781  1.00  7.86              
ATOM   4711  O   ASP A 300      96.386  88.810  85.442  1.00  7.86              
ATOM   4712  N   VAL A 301      94.619  87.490  84.918  1.00  7.74              
ATOM   4713  H   VAL A 301      93.828  86.989  85.293  1.00  7.74              
ATOM   4714  CA  VAL A 301      94.883  87.274  83.494  1.00  7.74              
ATOM   4715  HA  VAL A 301      95.656  87.970  83.190  1.00  7.74              
ATOM   4716  CB  VAL A 301      95.355  85.834  83.201  1.00  7.74              
ATOM   4717  HB  VAL A 301      95.270  85.652  82.130  1.00  7.74              
ATOM   4718  CG1 VAL A 301      96.825  85.656  83.551  1.00  7.74              
ATOM   4719 1HG1 VAL A 301      97.105  84.606  83.475  1.00  7.74              
ATOM   4720 2HG1 VAL A 301      97.429  86.211  82.845  1.00  7.74              
ATOM   4721 3HG1 VAL A 301      97.008  86.020  84.560  1.00  7.74              
ATOM   4722  CG2 VAL A 301      94.525  84.756  83.916  1.00  7.74              
ATOM   4723 1HG2 VAL A 301      94.846  83.767  83.589  1.00  7.74              
ATOM   4724 2HG2 VAL A 301      94.667  84.822  84.993  1.00  7.74              
ATOM   4725 3HG2 VAL A 301      93.469  84.881  83.680  1.00  7.74              
ATOM   4726  C   VAL A 301      93.672  87.545  82.623  1.00  7.74              
ATOM   4727  O   VAL A 301      92.541  87.406  83.084  1.00  7.74              
ATOM   4728  N   HIS A 302      93.904  87.818  81.335  1.00  8.06              
ATOM   4729  H   HIS A 302      94.858  87.969  81.028  1.00  8.06              
ATOM   4730  CA  HIS A 302      92.814  87.684  80.348  1.00  8.06              
ATOM   4731  HA  HIS A 302      91.856  87.797  80.858  1.00  8.06              
ATOM   4732  CB  HIS A 302      92.875  88.811  79.310  1.00  8.06              
ATOM   4733  HB1 HIS A 302      93.821  88.761  78.769  1.00  8.06              
ATOM   4734  HB2 HIS A 302      92.810  89.774  79.817  1.00  8.06              
ATOM   4735  CG  HIS A 302      91.730  88.703  78.334  1.00  8.06              
ATOM   4736  ND1 HIS A 302      90.410  88.410  78.689  1.00  8.06              
ATOM   4737  CE1 HIS A 302      89.758  88.199  77.538  1.00  8.06              
ATOM   4738  HE1 HIS A 302      88.717  87.913  77.468  1.00  8.06              
ATOM   4739  NE2 HIS A 302      90.592  88.337  76.494  1.00  8.06              
ATOM   4740  HE2 HIS A 302      90.355  88.132  75.535  1.00  8.06              
ATOM   4741  CD2 HIS A 302      91.845  88.644  76.977  1.00  8.06              
ATOM   4742  HD2 HIS A 302      92.761  88.741  76.410  1.00  8.06              
ATOM   4743  C   HIS A 302      92.802  86.318  79.663  1.00  8.06              
ATOM   4744  O   HIS A 302      93.860  85.816  79.287  1.00  8.06              
ATOM   4745  N   ALA A 303      91.602  85.760  79.476  1.00  8.37              
ATOM   4746  H   ALA A 303      90.803  86.320  79.740  1.00  8.37              
ATOM   4747  CA  ALA A 303      91.323  84.557  78.697  1.00  8.37              
ATOM   4748  HA  ALA A 303      92.035  83.783  78.983  1.00  8.37              
ATOM   4749  CB  ALA A 303      89.910  84.065  79.044  1.00  8.37              
ATOM   4750  HB1 ALA A 303      89.703  83.144  78.498  1.00  8.37              
ATOM   4751  HB2 ALA A 303      89.837  83.869  80.114  1.00  8.37              
ATOM   4752  HB3 ALA A 303      89.170  84.816  78.763  1.00  8.37              
ATOM   4753  C   ALA A 303      91.515  84.816  77.188  1.00  8.37              
ATOM   4754  O   ALA A 303      90.573  85.126  76.454  1.00  8.37              
ATOM   4755  N   LEU A 304      92.767  84.705  76.734  1.00  8.57              
ATOM   4756  H   LEU A 304      93.485  84.405  77.388  1.00  8.57              
ATOM   4757  CA  LEU A 304      93.125  84.669  75.320  1.00  8.57              
ATOM   4758  HA  LEU A 304      92.472  85.360  74.788  1.00  8.57              
ATOM   4759  CB  LEU A 304      94.588  85.137  75.153  1.00  8.57              
ATOM   4760  HB1 LEU A 304      95.256  84.312  75.390  1.00  8.57              
ATOM   4761  HB2 LEU A 304      94.787  85.923  75.883  1.00  8.57              
ATOM   4762  CG  LEU A 304      94.993  85.689  73.774  1.00  8.57              
ATOM   4763  HG  LEU A 304      96.054  85.936  73.826  1.00  8.57              
ATOM   4764  CD1 LEU A 304      94.811  84.680  72.643  1.00  8.57              
ATOM   4765 1HD1 LEU A 304      95.245  85.067  71.721  1.00  8.57              
ATOM   4766 2HD1 LEU A 304      95.306  83.741  72.896  1.00  8.57              
ATOM   4767 3HD1 LEU A 304      93.755  84.478  72.470  1.00  8.57              
ATOM   4768  CD2 LEU A 304      94.239  86.976  73.421  1.00  8.57              
ATOM   4769 1HD2 LEU A 304      94.662  87.404  72.512  1.00  8.57              
ATOM   4770 2HD2 LEU A 304      93.184  86.769  73.251  1.00  8.57              
ATOM   4771 3HD2 LEU A 304      94.345  87.698  74.230  1.00  8.57              
ATOM   4772  C   LEU A 304      92.853  83.234  74.820  1.00  8.57              
ATOM   4773  O   LEU A 304      93.577  82.268  75.115  1.00  8.57              
ATOM   4774  N   GLY A 305      91.727  83.111  74.116  1.00  8.17              
ATOM   4775  H   GLY A 305      91.154  83.933  74.005  1.00  8.17              
ATOM   4776  CA  GLY A 305      91.247  81.857  73.550  1.00  8.17              
ATOM   4777  HA1 GLY A 305      90.384  82.058  72.917  1.00  8.17              
ATOM   4778  HA2 GLY A 305      90.925  81.214  74.369  1.00  8.17              
ATOM   4779  C   GLY A 305      92.276  81.084  72.718  1.00  8.17              
ATOM   4780  O   GLY A 305      93.310  81.621  72.324  1.00  8.17              
ATOM   4781  N   HIS A 306      91.977  79.803  72.477  1.00  8.14              
ATOM   4782  H   HIS A 306      91.073  79.462  72.762  1.00  8.14              
ATOM   4783  CA  HIS A 306      92.975  78.808  72.071  1.00  8.14              
ATOM   4784  HA  HIS A 306      93.639  78.698  72.925  1.00  8.14              
ATOM   4785  CB  HIS A 306      92.357  77.412  71.783  1.00  8.14              
ATOM   4786  HB1 HIS A 306      92.921  76.672  72.351  1.00  8.14              
ATOM   4787  HB2 HIS A 306      92.512  77.166  70.734  1.00  8.14              
ATOM   4788  CG  HIS A 306      90.889  77.192  72.078  1.00  8.14              
ATOM   4789  ND1 HIS A 306      89.905  76.853  71.137  1.00  8.14              
ATOM   4790  CE1 HIS A 306      88.770  76.687  71.834  1.00  8.14              
ATOM   4791  HE1 HIS A 306      87.814  76.420  71.401  1.00  8.14              
ATOM   4792  NE2 HIS A 306      88.991  76.884  73.145  1.00  8.14              
ATOM   4793  HE2 HIS A 306      88.298  76.807  73.879  1.00  8.14              
ATOM   4794  CD2 HIS A 306      90.324  77.191  73.320  1.00  8.14              
ATOM   4795  HD2 HIS A 306      90.846  77.363  74.255  1.00  8.14              
ATOM   4796  C   HIS A 306      93.852  79.219  70.888  1.00  8.14              
ATOM   4797  O   HIS A 306      93.341  79.588  69.829  1.00  8.14              
ATOM   4798  N   TRP A 307      95.170  79.050  71.022  1.00  8.17              
ATOM   4799  H   TRP A 307      95.523  78.632  71.874  1.00  8.17              
ATOM   4800  CA  TRP A 307      96.056  79.151  69.858  1.00  8.17              
ATOM   4801  HA  TRP A 307      95.786  80.050  69.303  1.00  8.17              
ATOM   4802  CB  TRP A 307      97.518  79.281  70.311  1.00  8.17              
ATOM   4803  HB1 TRP A 307      97.771  78.408  70.916  1.00  8.17              
ATOM   4804  HB2 TRP A 307      97.609  80.162  70.947  1.00  8.17              
ATOM   4805  CG  TRP A 307      98.531  79.397  69.206  1.00  8.17              
ATOM   4806  CD1 TRP A 307      98.376  80.098  68.057  1.00  8.17              
ATOM   4807  HD1 TRP A 307      97.510  80.692  67.796  1.00  8.17              
ATOM   4808  NE1 TRP A 307      99.465  79.891  67.235  1.00  8.17              
ATOM   4809  HE1 TRP A 307      99.522  80.234  66.286  1.00  8.17              
ATOM   4810  CE2 TRP A 307     100.413  79.097  67.838  1.00  8.17              
ATOM   4811  CZ2 TRP A 307     101.667  78.626  67.424  1.00  8.17              
ATOM   4812  HZ2 TRP A 307     102.040  78.864  66.439  1.00  8.17              
ATOM   4813  CH2 TRP A 307     102.428  77.843  68.308  1.00  8.17              
ATOM   4814  HH2 TRP A 307     103.397  77.468  68.004  1.00  8.17              
ATOM   4815  CZ3 TRP A 307     101.931  77.552  69.591  1.00  8.17              
ATOM   4816  HZ3 TRP A 307     102.522  76.954  70.272  1.00  8.17              
ATOM   4817  CE3 TRP A 307     100.664  78.021  69.991  1.00  8.17              
ATOM   4818  HE3 TRP A 307     100.291  77.781  70.975  1.00  8.17              
ATOM   4819  CD2 TRP A 307      99.862  78.793  69.120  1.00  8.17              
ATOM   4820  C   TRP A 307      95.841  77.940  68.945  1.00  8.17              
ATOM   4821  O   TRP A 307      95.588  76.840  69.437  1.00  8.17              
ATOM   4822  N   PHE A 308      95.956  78.126  67.628  1.00  7.90              
ATOM   4823  H   PHE A 308      96.237  79.032  67.292  1.00  7.90              
ATOM   4824  CA  PHE A 308      95.846  77.055  66.639  1.00  7.90              
ATOM   4825  HA  PHE A 308      95.635  76.128  67.156  1.00  7.90              
ATOM   4826  CB  PHE A 308      94.718  77.322  65.622  1.00  7.90              
ATOM   4827  HB1 PHE A 308      94.592  76.413  65.034  1.00  7.90              
ATOM   4828  HB2 PHE A 308      95.069  78.096  64.938  1.00  7.90              
ATOM   4829  CG  PHE A 308      93.342  77.751  66.118  1.00  7.90              
ATOM   4830  CD1 PHE A 308      92.835  77.361  67.373  1.00  7.90              
ATOM   4831  HD1 PHE A 308      93.433  76.758  68.037  1.00  7.90              
ATOM   4832  CE1 PHE A 308      91.580  77.819  67.810  1.00  7.90              
ATOM   4833  HE1 PHE A 308      91.244  77.590  68.812  1.00  7.90              
ATOM   4834  CZ  PHE A 308      90.804  78.648  66.983  1.00  7.90              
ATOM   4835  HZ  PHE A 308      89.867  79.050  67.347  1.00  7.90              
ATOM   4836  CE2 PHE A 308      91.282  79.007  65.711  1.00  7.90              
ATOM   4837  HE2 PHE A 308      90.702  79.676  65.087  1.00  7.90              
ATOM   4838  CD2 PHE A 308      92.546  78.563  65.284  1.00  7.90              
ATOM   4839  HD2 PHE A 308      92.927  78.883  64.324  1.00  7.90              
ATOM   4840  C   PHE A 308      97.172  76.897  65.894  1.00  7.90              
ATOM   4841  O   PHE A 308      97.677  77.887  65.359  1.00  7.90              
ATOM   4842  N   ASP A 309      97.680  75.667  65.768  1.00  8.17              
ATOM   4843  H   ASP A 309      97.210  74.889  66.219  1.00  8.17              
ATOM   4844  CA  ASP A 309      98.650  75.379  64.700  1.00  8.17              
ATOM   4845  HA  ASP A 309      99.171  76.304  64.451  1.00  8.17              
ATOM   4846  CB  ASP A 309      99.757  74.395  65.131  1.00  8.17              
ATOM   4847  HB1 ASP A 309      99.889  74.432  66.213  1.00  8.17              
ATOM   4848  HB2 ASP A 309     100.695  74.721  64.678  1.00  8.17              
ATOM   4849  CG  ASP A 309      99.490  72.962  64.674  1.00  8.17              
ATOM   4850  OD1 ASP A 309      99.755  72.631  63.495  1.00  8.17              
ATOM   4851  OD2 ASP A 309      98.846  72.207  65.424  1.00  8.17              
ATOM   4852  C   ASP A 309      97.904  74.929  63.439  1.00  8.17              
ATOM   4853  O   ASP A 309      96.835  74.305  63.519  1.00  8.17              
ATOM   4854  N   GLY A 310      98.474  75.237  62.275  1.00  8.12              
ATOM   4855  H   GLY A 310      99.400  75.644  62.274  1.00  8.12              
ATOM   4856  CA  GLY A 310      97.848  74.975  60.987  1.00  8.12              
ATOM   4857  HA1 GLY A 310      97.194  75.806  60.728  1.00  8.12              
ATOM   4858  HA2 GLY A 310      97.231  74.078  61.057  1.00  8.12              
ATOM   4859  C   GLY A 310      98.836  74.781  59.849  1.00  8.12              
ATOM   4860  O   GLY A 310      99.955  75.292  59.868  1.00  8.12              
ATOM   4861  N   ARG A 311      98.386  74.051  58.826  1.00  8.42              
ATOM   4862  H   ARG A 311      97.403  73.787  58.847  1.00  8.42              
ATOM   4863  CA  ARG A 311      99.108  73.862  57.573  1.00  8.42              
ATOM   4864  HA  ARG A 311     100.175  73.852  57.799  1.00  8.42              
ATOM   4865  CB  ARG A 311      98.746  72.519  56.908  1.00  8.42              
ATOM   4866  HB1 ARG A 311      97.727  72.573  56.521  1.00  8.42              
ATOM   4867  HB2 ARG A 311      98.804  71.722  57.649  1.00  8.42              
ATOM   4868  CG  ARG A 311      99.713  72.193  55.751  1.00  8.42              
ATOM   4869  HG1 ARG A 311     100.690  71.931  56.160  1.00  8.42              
ATOM   4870  HG2 ARG A 311      99.838  73.073  55.130  1.00  8.42              
ATOM   4871  CD  ARG A 311      99.230  71.072  54.824  1.00  8.42              
ATOM   4872  HD1 ARG A 311      99.917  71.001  53.980  1.00  8.42              
ATOM   4873  HD2 ARG A 311      98.249  71.351  54.429  1.00  8.42              
ATOM   4874  NE  ARG A 311      99.118  69.780  55.525  1.00  8.42              
ATOM   4875  HE  ARG A 311      98.390  69.729  56.226  1.00  8.42              
ATOM   4876  CZ  ARG A 311      99.765  68.651  55.328  1.00  8.42              
ATOM   4877  NH1 ARG A 311     100.697  68.523  54.425  1.00  8.42              
ATOM   4878 1HH1 ARG A 311     100.901  69.314  53.838  1.00  8.42              
ATOM   4879 2HH1 ARG A 311     101.164  67.647  54.292  1.00  8.42              
ATOM   4880  NH2 ARG A 311      99.456  67.619  56.056  1.00  8.42              
ATOM   4881 1HH2 ARG A 311      98.716  67.744  56.748  1.00  8.42              
ATOM   4882 2HH2 ARG A 311      99.929  66.743  55.964  1.00  8.42              
ATOM   4883  C   ARG A 311      98.840  75.015  56.608  1.00  8.42              
ATOM   4884  O   ARG A 311      97.716  75.200  56.151  1.00  8.42              
ATOM   4885  N   LEU A 312      99.892  75.737  56.237  1.00  8.27              
ATOM   4886  H   LEU A 312     100.767  75.554  56.699  1.00  8.27              
ATOM   4887  CA  LEU A 312      99.904  76.651  55.092  1.00  8.27              
ATOM   4888  HA  LEU A 312      99.063  77.335  55.176  1.00  8.27              
ATOM   4889  CB  LEU A 312     101.230  77.440  55.186  1.00  8.27              
ATOM   4890  HB1 LEU A 312     102.058  76.738  55.075  1.00  8.27              
ATOM   4891  HB2 LEU A 312     101.297  77.845  56.197  1.00  8.27              
ATOM   4892  CG  LEU A 312     101.482  78.625  54.231  1.00  8.27              
ATOM   4893  HG  LEU A 312     102.389  79.113  54.588  1.00  8.27              
ATOM   4894  CD1 LEU A 312     101.746  78.233  52.775  1.00  8.27              
ATOM   4895 1HD1 LEU A 312     102.309  79.025  52.285  1.00  8.27              
ATOM   4896 2HD1 LEU A 312     102.339  77.320  52.737  1.00  8.27              
ATOM   4897 3HD1 LEU A 312     100.814  78.081  52.233  1.00  8.27              
ATOM   4898  CD2 LEU A 312     100.362  79.664  54.282  1.00  8.27              
ATOM   4899 1HD2 LEU A 312     100.658  80.538  53.704  1.00  8.27              
ATOM   4900 2HD2 LEU A 312      99.441  79.256  53.869  1.00  8.27              
ATOM   4901 3HD2 LEU A 312     100.190  79.970  55.313  1.00  8.27              
ATOM   4902  C   LEU A 312      99.773  75.879  53.766  1.00  8.27              
ATOM   4903  O   LEU A 312     100.453  74.876  53.545  1.00  8.27              
ATOM   4904  N   ASN A 313      98.904  76.373  52.889  1.00  8.92              
ATOM   4905  H   ASN A 313      98.366  77.183  53.182  1.00  8.92              
ATOM   4906  CA  ASN A 313      98.464  75.734  51.655  1.00  8.92              
ATOM   4907  HA  ASN A 313      99.178  74.957  51.376  1.00  8.92              
ATOM   4908  CB  ASN A 313      97.110  75.074  52.003  1.00  8.92              
ATOM   4909  HB1 ASN A 313      96.336  75.835  52.074  1.00  8.92              
ATOM   4910  HB2 ASN A 313      97.189  74.608  52.986  1.00  8.92              
ATOM   4911  CG  ASN A 313      96.669  73.987  51.041  1.00  8.92              
ATOM   4912  OD1 ASN A 313      96.988  73.998  49.863  1.00  8.92              
ATOM   4913  ND2 ASN A 313      95.933  73.002  51.510  1.00  8.92              
ATOM   4914 1HD2 ASN A 313      95.498  73.081  52.437  1.00  8.92              
ATOM   4915 2HD2 ASN A 313      95.628  72.317  50.849  1.00  8.92              
ATOM   4916  C   ASN A 313      98.416  76.782  50.534  1.00  8.92              
ATOM   4917  O   ASN A 313      97.932  77.893  50.746  1.00  8.92              
ATOM   4918  N   LEU A 314      98.958  76.467  49.354  1.00  8.62              
ATOM   4919  H   LEU A 314      99.246  75.512  49.199  1.00  8.62              
ATOM   4920  CA  LEU A 314      99.213  77.430  48.273  1.00  8.62              
ATOM   4921  HA  LEU A 314      98.721  78.371  48.516  1.00  8.62              
ATOM   4922  CB  LEU A 314     100.720  77.733  48.185  1.00  8.62              
ATOM   4923  HB1 LEU A 314     101.259  76.792  48.066  1.00  8.62              
ATOM   4924  HB2 LEU A 314     101.029  78.179  49.131  1.00  8.62              
ATOM   4925  CG  LEU A 314     101.134  78.673  47.033  1.00  8.62              
ATOM   4926  HG  LEU A 314     101.019  78.145  46.087  1.00  8.62              
ATOM   4927  CD1 LEU A 314     100.331  79.976  46.953  1.00  8.62              
ATOM   4928 1HD1 LEU A 314     100.764  80.633  46.199  1.00  8.62              
ATOM   4929 2HD1 LEU A 314      99.307  79.755  46.657  1.00  8.62
[truncated: 185,985 more chars]
