# Supplementary material for: DNA Vaccines Encoding HTNV GP-Derived Th Epitopes Benefited from a LAMP-Targeting Strategy and Established Cellular Immunoprotection
Source: Vaccines (Basel). 2024 Aug 19;12(8):928. doi: 10.3390/vaccines12080928 (PMC11359959; doi:10.3390/vaccines12080928)
Supplement: Supplementary file 1 [file vaccines-12-00928-s001.zip › Supplementary Material_S2/model3.pdb]

HEADER protein
METHOD
METHOD    The models are generated by I-TASSER which combines the
METHOD    methods of threading, ab initio modeling and structural
METHOD    refinement. The procedure is fully automated.
METHOD
METHOD    Please cite following articles when you use the I-TASSER server:
METHOD 1. Ambrish Roy, Alper Kucukural, Yang Zhang. I-TASSER: a unified
METHOD    platform for automated protein structure and function prediction.
METHOD    Nature Protocols, vol 5, 725-738 (2010). 
METHOD 2. Yang Zhang. I-TASSER server for protein 3D structure prediction. 
METHOD    BMC Bioinformatics, 9:40 (2008).
METHOD
MODEL  3
REMARK PARENT 6zjm 5ljx_A 7w6b_A 5j81_A 5opg_A 7eeq_1 
ATOM      1  N   MET A   1      66.080  98.034  92.856  1.00 11.04              
ATOM      2  CA  MET A   1      67.199  97.422  93.579  1.00 11.04              
ATOM      3  HA  MET A   1      67.947  97.123  92.851  1.00 11.04              
ATOM      4  CB  MET A   1      67.799  98.477  94.526  1.00 11.04              
ATOM      5  HB1 MET A   1      67.015  98.785  95.221  1.00 11.04              
ATOM      6  HB2 MET A   1      68.087  99.356  93.948  1.00 11.04              
ATOM      7  CG  MET A   1      69.009  98.034  95.366  1.00 11.04              
ATOM      8  HG1 MET A   1      68.847  97.037  95.772  1.00 11.04              
ATOM      9  HG2 MET A   1      69.052  98.705  96.222  1.00 11.04              
ATOM     10  SD  MET A   1      70.645  98.089  94.575  1.00 11.04              
ATOM     11  CE  MET A   1      70.576  96.660  93.458  1.00 11.04              
ATOM     12  HE1 MET A   1      71.589  96.376  93.173  1.00 11.04              
ATOM     13  HE2 MET A   1      70.098  95.815  93.955  1.00 11.04              
ATOM     14  HE3 MET A   1      70.020  96.915  92.558  1.00 11.04              
ATOM     15  C   MET A   1      66.773  96.184  94.340  1.00 11.04              
ATOM     16  O   MET A   1      67.590  95.302  94.569  1.00 11.04              
ATOM     17  N   ALA A   2      65.487  96.076  94.673  1.00 10.66              
ATOM     18  H   ALA A   2      64.887  96.827  94.362  1.00 10.66              
ATOM     19  CA  ALA A   2      64.873  94.806  95.027  1.00 10.66              
ATOM     20  HA  ALA A   2      65.469  94.297  95.778  1.00 10.66              
ATOM     21  CB  ALA A   2      63.472  95.063  95.605  1.00 10.66              
ATOM     22  HB1 ALA A   2      63.007  94.114  95.874  1.00 10.66              
ATOM     23  HB2 ALA A   2      63.544  95.689  96.495  1.00 10.66              
ATOM     24  HB3 ALA A   2      62.849  95.568  94.865  1.00 10.66              
ATOM     25  C   ALA A   2      64.878  93.915  93.791  1.00 10.66              
ATOM     26  O   ALA A   2      63.869  93.843  93.085  1.00 10.66              
ATOM     27  N   LEU A   3      66.019  93.263  93.531  1.00  9.10              
ATOM     28  H   LEU A   3      66.858  93.516  94.055  1.00  9.10              
ATOM     29  CA  LEU A   3      66.146  92.242  92.508  1.00  9.10              
ATOM     30  HA  LEU A   3      65.511  92.589  91.692  1.00  9.10              
ATOM     31  CB  LEU A   3      67.557  92.181  91.898  1.00  9.10              
ATOM     32  HB1 LEU A   3      68.269  91.877  92.661  1.00  9.10              
ATOM     33  HB2 LEU A   3      67.820  93.194  91.589  1.00  9.10              
ATOM     34  CG  LEU A   3      67.685  91.242  90.670  1.00  9.10              
ATOM     35  HG  LEU A   3      67.865  90.227  91.025  1.00  9.10              
ATOM     36  CD1 LEU A   3      66.461  91.212  89.741  1.00  9.10              
ATOM     37 1HD1 LEU A   3      66.683  90.621  88.853  1.00  9.10              
ATOM     38 2HD1 LEU A   3      65.612  90.743  90.238  1.00  9.10              
ATOM     39 3HD1 LEU A   3      66.193  92.225  89.439  1.00  9.10              
ATOM     40  CD2 LEU A   3      68.875  91.663  89.797  1.00  9.10              
ATOM     41 1HD2 LEU A   3      69.028  90.936  89.002  1.00  9.10              
ATOM     42 2HD2 LEU A   3      68.679  92.643  89.361  1.00  9.10              
ATOM     43 3HD2 LEU A   3      69.776  91.729  90.401  1.00  9.10              
ATOM     44  C   LEU A   3      65.518  90.911  92.948  1.00  9.10              
ATOM     45  O   LEU A   3      66.189  89.918  93.232  1.00  9.10              
ATOM     46  N   ARG A   4      64.189  90.979  93.060  1.00  8.45              
ATOM     47  H   ARG A   4      63.787  91.874  92.799  1.00  8.45              
ATOM     48  CA  ARG A   4      63.253  89.928  93.414  1.00  8.45              
ATOM     49  HA  ARG A   4      63.599  89.485  94.349  1.00  8.45              
ATOM     50  CB  ARG A   4      61.856  90.527  93.648  1.00  8.45              
ATOM     51  HB1 ARG A   4      61.960  91.405  94.290  1.00  8.45              
ATOM     52  HB2 ARG A   4      61.258  89.792  94.190  1.00  8.45              
ATOM     53  CG  ARG A   4      61.086  90.922  92.373  1.00  8.45              
ATOM     54  HG1 ARG A   4      60.809  90.018  91.828  1.00  8.45              
ATOM     55  HG2 ARG A   4      61.705  91.549  91.729  1.00  8.45              
ATOM     56  CD  ARG A   4      59.818  91.692  92.766  1.00  8.45              
ATOM     57  HD1 ARG A   4      60.093  92.727  92.984  1.00  8.45              
ATOM     58  HD2 ARG A   4      59.418  91.251  93.678  1.00  8.45              
ATOM     59  NE  ARG A   4      58.795  91.670  91.703  1.00  8.45              
ATOM     60  HE  ARG A   4      59.098  91.862  90.742  1.00  8.45              
ATOM     61  CZ  ARG A   4      57.519  91.348  91.807  1.00  8.45              
ATOM     62  NH1 ARG A   4      56.974  91.000  92.939  1.00  8.45              
ATOM     63 1HH1 ARG A   4      57.548  90.972  93.757  1.00  8.45              
ATOM     64 2HH1 ARG A   4      56.008  90.736  92.942  1.00  8.45              
ATOM     65  NH2 ARG A   4      56.732  91.347  90.779  1.00  8.45              
ATOM     66 1HH2 ARG A   4      57.154  91.502  89.850  1.00  8.45              
ATOM     67 2HH2 ARG A   4      55.825  90.923  90.814  1.00  8.45              
ATOM     68  C   ARG A   4      63.257  88.820  92.372  1.00  8.45              
ATOM     69  O   ARG A   4      63.554  89.047  91.203  1.00  8.45              
ATOM     70  N   ASN A   5      62.893  87.617  92.794  1.00  8.36              
ATOM     71  H   ASN A   5      62.674  87.494  93.768  1.00  8.36              
ATOM     72  CA  ASN A   5      62.826  86.462  91.901  1.00  8.36              
ATOM     73  HA  ASN A   5      63.680  86.502  91.220  1.00  8.36              
ATOM     74  CB  ASN A   5      62.943  85.181  92.750  1.00  8.36              
ATOM     75  HB1 ASN A   5      62.871  84.308  92.106  1.00  8.36              
ATOM     76  HB2 ASN A   5      62.118  85.134  93.462  1.00  8.36              
ATOM     77  CG  ASN A   5      64.250  85.112  93.513  1.00  8.36              
ATOM     78  OD1 ASN A   5      64.404  85.721  94.559  1.00  8.36              
ATOM     79  ND2 ASN A   5      65.225  84.381  93.016  1.00  8.36              
ATOM     80 1HD2 ASN A   5      65.099  83.866  92.163  1.00  8.36              
ATOM     81 2HD2 ASN A   5      66.082  84.355  93.544  1.00  8.36              
ATOM     82  C   ASN A   5      61.570  86.427  91.036  1.00  8.36              
ATOM     83  O   ASN A   5      60.613  87.168  91.255  1.00  8.36              
ATOM     84  N   VAL A   6      61.582  85.515  90.064  1.00  8.28              
ATOM     85  H   VAL A   6      62.390  84.925  89.954  1.00  8.28              
ATOM     86  CA  VAL A   6      60.571  85.466  89.014  1.00  8.28              
ATOM     87  HA  VAL A   6      60.116  86.456  88.966  1.00  8.28              
ATOM     88  CB  VAL A   6      61.201  85.245  87.624  1.00  8.28              
ATOM     89  HB  VAL A   6      60.411  85.248  86.876  1.00  8.28              
ATOM     90  CG1 VAL A   6      62.137  86.412  87.285  1.00  8.28              
ATOM     91 1HG1 VAL A   6      62.511  86.302  86.272  1.00  8.28              
ATOM     92 2HG1 VAL A   6      61.596  87.356  87.354  1.00  8.28              
ATOM     93 3HG1 VAL A   6      62.984  86.439  87.971  1.00  8.28              
ATOM     94  CG2 VAL A   6      61.988  83.937  87.509  1.00  8.28              
ATOM     95 1HG2 VAL A   6      62.417  83.845  86.513  1.00  8.28              
ATOM     96 2HG2 VAL A   6      62.798  83.920  88.235  1.00  8.28              
ATOM     97 3HG2 VAL A   6      61.322  83.092  87.682  1.00  8.28              
ATOM     98  C   VAL A   6      59.417  84.498  89.299  1.00  8.28              
ATOM     99  O   VAL A   6      59.556  83.386  89.829  1.00  8.28              
ATOM    100  N   TYR A   7      58.239  84.936  88.860  1.00  8.36              
ATOM    101  H   TYR A   7      58.198  85.872  88.490  1.00  8.36              
ATOM    102  CA  TYR A   7      57.170  84.036  88.451  1.00  8.36              
ATOM    103  HA  TYR A   7      56.939  83.361  89.273  1.00  8.36              
ATOM    104  CB  TYR A   7      55.919  84.856  88.084  1.00  8.36              
ATOM    105  HB1 TYR A   7      55.063  84.183  88.035  1.00  8.36              
ATOM    106  HB2 TYR A   7      56.059  85.266  87.082  1.00  8.36              
ATOM    107  CG  TYR A   7      55.587  86.007  89.022  1.00  8.36              
ATOM    108  CD1 TYR A   7      55.914  87.327  88.654  1.00  8.36              
ATOM    109  HD1 TYR A   7      56.395  87.534  87.706  1.00  8.36              
ATOM    110  CE1 TYR A   7      55.611  88.399  89.513  1.00  8.36              
ATOM    111  HE1 TYR A   7      55.847  89.406  89.205  1.00  8.36              
ATOM    112  CZ  TYR A   7      54.987  88.162  90.755  1.00  8.36              
ATOM    113  OH  TYR A   7      54.686  89.199  91.589  1.00  8.36              
ATOM    114  HH  TYR A   7      54.144  88.894  92.319  1.00  8.36              
ATOM    115  CE2 TYR A   7      54.656  86.837  91.124  1.00  8.36              
ATOM    116  HE2 TYR A   7      54.180  86.646  92.072  1.00  8.36              
ATOM    117  CD2 TYR A   7      54.956  85.766  90.257  1.00  8.36              
ATOM    118  HD2 TYR A   7      54.706  84.755  90.537  1.00  8.36              
ATOM    119  C   TYR A   7      57.632  83.218  87.239  1.00  8.36              
ATOM    120  O   TYR A   7      58.515  83.633  86.491  1.00  8.36              
ATOM    121  N   ASP A   8      56.974  82.095  86.992  1.00  8.49              
ATOM    122  H   ASP A   8      56.249  81.776  87.623  1.00  8.49              
ATOM    123  CA  ASP A   8      57.166  81.300  85.786  1.00  8.49              
ATOM    124  HA  ASP A   8      57.667  81.887  85.014  1.00  8.49              
ATOM    125  CB  ASP A   8      58.045  80.068  86.105  1.00  8.49              
ATOM    126  HB1 ASP A   8      58.038  79.886  87.182  1.00  8.49              
ATOM    127  HB2 ASP A   8      59.075  80.288  85.821  1.00  8.49              
ATOM    128  CG  ASP A   8      57.580  78.775  85.422  1.00  8.49              
ATOM    129  OD1 ASP A   8      56.507  78.262  85.810  1.00  8.49              
ATOM    130  OD2 ASP A   8      58.296  78.200  84.573  1.00  8.49              
ATOM    131  C   ASP A   8      55.777  80.907  85.255  1.00  8.49              
ATOM    132  O   ASP A   8      54.820  80.712  86.019  1.00  8.49              
ATOM    133  N   MET A   9      55.722  80.728  83.938  1.00  8.53              
ATOM    134  H   MET A   9      56.562  80.900  83.401  1.00  8.53              
ATOM    135  CA  MET A   9      54.669  80.024  83.220  1.00  8.53              
ATOM    136  HA  MET A   9      54.160  79.322  83.880  1.00  8.53              
ATOM    137  CB  MET A   9      53.657  81.021  82.629  1.00  8.53              
ATOM    138  HB1 MET A   9      53.100  80.532  81.830  1.00  8.53              
ATOM    139  HB2 MET A   9      54.194  81.864  82.194  1.00  8.53              
ATOM    140  CG  MET A   9      52.644  81.522  83.659  1.00  8.53              
ATOM    141  HG1 MET A   9      53.170  82.035  84.464  1.00  8.53              
ATOM    142  HG2 MET A   9      52.141  80.652  84.076  1.00  8.53              
ATOM    143  SD  MET A   9      51.369  82.630  82.994  1.00  8.53              
ATOM    144  CE  MET A   9      52.373  84.094  82.627  1.00  8.53              
ATOM    145  HE1 MET A   9      51.722  84.903  82.295  1.00  8.53              
ATOM    146  HE2 MET A   9      52.907  84.406  83.524  1.00  8.53              
ATOM    147  HE3 MET A   9      53.087  83.864  81.837  1.00  8.53              
ATOM    148  C   MET A   9      55.292  79.237  82.070  1.00  8.53              
ATOM    149  O   MET A   9      56.240  79.712  81.440  1.00  8.53              
ATOM    150  N   LYS A  10      54.701  78.086  81.733  1.00  8.28              
ATOM    151  H   LYS A  10      53.976  77.722  82.344  1.00  8.28              
ATOM    152  CA  LYS A  10      55.053  77.317  80.536  1.00  8.28              
ATOM    153  HA  LYS A  10      55.530  77.985  79.818  1.00  8.28              
ATOM    154  CB  LYS A  10      56.075  76.226  80.907  1.00  8.28              
ATOM    155  HB1 LYS A  10      55.591  75.499  81.557  1.00  8.28              
ATOM    156  HB2 LYS A  10      56.893  76.675  81.475  1.00  8.28              
ATOM    157  CG  LYS A  10      56.676  75.537  79.663  1.00  8.28              
ATOM    158  HG1 LYS A  10      57.610  76.040  79.411  1.00  8.28              
ATOM    159  HG2 LYS A  10      56.015  75.649  78.807  1.00  8.28              
ATOM    160  CD  LYS A  10      56.960  74.039  79.866  1.00  8.28              
ATOM    161  HD1 LYS A  10      57.566  73.917  80.764  1.00  8.28              
ATOM    162  HD2 LYS A  10      57.532  73.663  79.015  1.00  8.28              
ATOM    163  CE  LYS A  10      55.678  73.207  80.014  1.00  8.28              
ATOM    164  HE1 LYS A  10      55.024  73.682  80.749  1.00  8.28              
ATOM    165  HE2 LYS A  10      55.930  72.212  80.387  1.00  8.28              
ATOM    166  NZ  LYS A  10      54.936  73.069  78.745  1.00  8.28              
ATOM    167  HZ1 LYS A  10      54.039  72.598  78.918  1.00  8.28              
ATOM    168  HZ2 LYS A  10      54.716  73.958  78.317  1.00  8.28              
ATOM    169  HZ3 LYS A  10      55.425  72.524  78.032  1.00  8.28              
ATOM    170  C   LYS A  10      53.817  76.725  79.875  1.00  8.28              
ATOM    171  O   LYS A  10      53.252  75.755  80.364  1.00  8.28              
ATOM    172  N   ILE A  11      53.446  77.271  78.718  1.00  8.48              
ATOM    173  H   ILE A  11      53.970  78.056  78.370  1.00  8.48              
ATOM    174  CA  ILE A  11      52.482  76.616  77.823  1.00  8.48              
ATOM    175  HA  ILE A  11      51.619  76.402  78.422  1.00  8.48              
ATOM    176  CB  ILE A  11      52.046  77.570  76.683  1.00  8.48              
ATOM    177  HB  ILE A  11      52.942  77.948  76.187  1.00  8.48              
ATOM    178  CG2 ILE A  11      51.184  76.847  75.629  1.00  8.48              
ATOM    179 1HG2 ILE A  11      50.835  77.540  74.866  1.00  8.48              
ATOM    180 2HG2 ILE A  11      51.775  76.086  75.121  1.00  8.48              
ATOM    181 3HG2 ILE A  11      50.323  76.375  76.107  1.00  8.48              
ATOM    182  CG1 ILE A  11      51.270  78.766  77.290  1.00  8.48              
ATOM    183 1HG1 ILE A  11      51.860  79.214  78.090  1.00  8.48              
ATOM    184 2HG1 ILE A  11      50.338  78.407  77.729  1.00  8.48              
ATOM    185  CD1 ILE A  11      50.949  79.891  76.296  1.00  8.48              
ATOM    186  HD1 ILE A  11      50.530  80.739  76.838  1.00  8.48              
ATOM    187  HD2 ILE A  11      51.859  80.210  75.788  1.00  8.48              
ATOM    188  HD3 ILE A  11      50.215  79.559  75.562  1.00  8.48              
ATOM    189  C   ILE A  11      53.093  75.296  77.316  1.00  8.48              
ATOM    190  O   ILE A  11      54.269  75.272  76.958  1.00  8.48              
ATOM    191  N   GLU A  12      52.326  74.212  77.192  1.00  8.59              
ATOM    192  H   GLU A  12      51.383  74.257  77.576  1.00  8.59              
ATOM    193  CA  GLU A  12      52.513  73.319  76.030  1.00  8.59              
ATOM    194  HA  GLU A  12      53.265  73.767  75.380  1.00  8.59              
ATOM    195  CB  GLU A  12      52.989  71.868  76.311  1.00  8.59              
ATOM    196  HB1 GLU A  12      52.103  71.248  76.453  1.00  8.59              
ATOM    197  HB2 GLU A  12      53.539  71.805  77.231  1.00  8.59              
ATOM    198  CG  GLU A  12      53.855  71.224  75.188  1.00  8.59              
ATOM    199  HG1 GLU A  12      53.559  71.635  74.221  1.00  8.59              
ATOM    200  HG2 GLU A  12      53.613  70.159  75.161  1.00  8.59              
ATOM    201  CD  GLU A  12      55.395  71.342  75.346  1.00  8.59              
ATOM    202  OE1 GLU A  12      56.130  70.908  74.410  1.00  8.59              
ATOM    203  OE2 GLU A  12      55.850  71.850  76.400  1.00  8.59              
ATOM    204  C   GLU A  12      51.210  73.272  75.236  1.00  8.59              
ATOM    205  O   GLU A  12      50.111  73.374  75.786  1.00  8.59              
ATOM    206  N   CYS A  13      51.332  73.109  73.920  1.00  8.79              
ATOM    207  H   CYS A  13      52.250  73.002  73.516  1.00  8.79              
ATOM    208  CA  CYS A  13      50.181  73.118  73.038  1.00  8.79              
ATOM    209  HA  CYS A  13      49.284  72.936  73.628  1.00  8.79              
ATOM    210  CB  CYS A  13      49.984  74.516  72.434  1.00  8.79              
ATOM    211  HB1 CYS A  13      50.661  74.669  71.592  1.00  8.79              
ATOM    212  HB2 CYS A  13      50.175  75.272  73.195  1.00  8.79              
ATOM    213  SG  CYS A  13      48.257  74.667  71.895  1.00  8.79              
ATOM    214  HG  CYS A  13      48.316  73.845  70.828  1.00  8.79              
ATOM    215  C   CYS A  13      50.225  71.990  72.002  1.00  8.79              
ATOM    216  O   CYS A  13      50.626  72.211  70.858  1.00  8.79              
ATOM    217  N   PRO A  14      49.857  70.758  72.395  1.00  9.24              
ATOM    218  CD  PRO A  14      49.663  70.295  73.765  1.00  9.24              
ATOM    219  HD1 PRO A  14      48.997  70.950  74.323  1.00  9.24              
ATOM    220  HD2 PRO A  14      50.630  70.237  74.267  1.00  9.24              
ATOM    221  CG  PRO A  14      49.055  68.897  73.657  1.00  9.24              
ATOM    222  HG1 PRO A  14      47.967  68.964  73.642  1.00  9.24              
ATOM    223  HG2 PRO A  14      49.390  68.245  74.465  1.00  9.24              
ATOM    224  CB  PRO A  14      49.550  68.421  72.294  1.00  9.24              
ATOM    225  HB1 PRO A  14      48.923  67.629  71.888  1.00  9.24              
ATOM    226  HB2 PRO A  14      50.579  68.072  72.386  1.00  9.24              
ATOM    227  CA  PRO A  14      49.520  69.704  71.454  1.00  9.24              
ATOM    228  HA  PRO A  14      50.282  69.639  70.675  1.00  9.24              
ATOM    229  C   PRO A  14      48.159  69.939  70.784  1.00  9.24              
ATOM    230  O   PRO A  14      47.403  70.838  71.143  1.00  9.24              
ATOM    231  N   HIS A  15      47.837  69.051  69.844  1.00  9.71              
ATOM    232  H   HIS A  15      48.536  68.354  69.643  1.00  9.71              
ATOM    233  CA  HIS A  15      46.514  68.771  69.266  1.00  9.71              
ATOM    234  HA  HIS A  15      46.660  67.937  68.578  1.00  9.71              
ATOM    235  CB  HIS A  15      45.572  68.231  70.355  1.00  9.71              
ATOM    236  HB1 HIS A  15      44.636  67.921  69.889  1.00  9.71              
ATOM    237  HB2 HIS A  15      45.346  69.026  71.066  1.00  9.71              
ATOM    238  CG  HIS A  15      46.138  67.043  71.101  1.00  9.71              
ATOM    239  ND1 HIS A  15      46.885  66.009  70.530  1.00  9.71              
ATOM    240  CE1 HIS A  15      47.206  65.183  71.536  1.00  9.71              
ATOM    241  HE1 HIS A  15      47.782  64.274  71.420  1.00  9.71              
ATOM    242  NE2 HIS A  15      46.718  65.648  72.699  1.00  9.71              
ATOM    243  HE2 HIS A  15      46.826  65.203  73.600  1.00  9.71              
ATOM    244  CD2 HIS A  15      46.043  66.821  72.444  1.00  9.71              
ATOM    245  HD2 HIS A  15      45.538  67.451  73.160  1.00  9.71              
ATOM    246  C   HIS A  15      45.838  69.834  68.395  1.00  9.71              
ATOM    247  O   HIS A  15      45.282  69.498  67.353  1.00  9.71              
ATOM    248  N   THR A  16      45.893  71.100  68.782  1.00 10.00              
ATOM    249  H   THR A  16      46.402  71.306  69.636  1.00 10.00              
ATOM    250  CA  THR A  16      45.294  72.240  68.078  1.00 10.00              
ATOM    251  HA  THR A  16      45.318  72.074  67.001  1.00 10.00              
ATOM    252  CB  THR A  16      43.832  72.486  68.530  1.00 10.00              
ATOM    253  HB  THR A  16      43.425  73.297  67.927  1.00 10.00              
ATOM    254  CG2 THR A  16      42.886  71.297  68.385  1.00 10.00              
ATOM    255 1HG2 THR A  16      41.867  71.609  68.612  1.00 10.00              
ATOM    256 2HG2 THR A  16      42.923  70.923  67.361  1.00 10.00              
ATOM    257 3HG2 THR A  16      43.173  70.499  69.070  1.00 10.00              
ATOM    258  OG1 THR A  16      43.797  72.890  69.882  1.00 10.00              
ATOM    259  HG1 THR A  16      42.957  73.340  70.047  1.00 10.00              
ATOM    260  C   THR A  16      46.112  73.494  68.413  1.00 10.00              
ATOM    261  O   THR A  16      47.095  73.446  69.152  1.00 10.00              
ATOM    262  N   VAL A  17      45.658  74.657  67.950  1.00 13.22              
ATOM    263  H   VAL A  17      44.858  74.647  67.338  1.00 13.22              
ATOM    264  CA  VAL A  17      46.145  75.969  68.405  1.00 13.22              
ATOM    265  HA  VAL A  17      47.234  75.945  68.360  1.00 13.22              
ATOM    266  CB  VAL A  17      45.662  77.038  67.393  1.00 13.22              
ATOM    267  HB  VAL A  17      45.779  76.605  66.398  1.00 13.22              
ATOM    268  CG1 VAL A  17      44.175  77.387  67.549  1.00 13.22              
ATOM    269 1HG1 VAL A  17      43.863  78.019  66.718  1.00 13.22              
ATOM    270 2HG1 VAL A  17      43.568  76.483  67.551  1.00 13.22              
ATOM    271 3HG1 VAL A  17      44.011  77.933  68.479  1.00 13.22              
ATOM    272  CG2 VAL A  17      46.502  78.320  67.381  1.00 13.22              
ATOM    273 1HG2 VAL A  17      46.203  78.944  66.539  1.00 13.22              
ATOM    274 2HG2 VAL A  17      46.362  78.888  68.300  1.00 13.22              
ATOM    275 3HG2 VAL A  17      47.557  78.069  67.273  1.00 13.22              
ATOM    276  C   VAL A  17      45.782  76.317  69.871  1.00 13.22              
ATOM    277  O   VAL A  17      45.984  77.452  70.293  1.00 13.22              
ATOM    278  N   SER A  18      45.179  75.401  70.644  1.00 12.58              
ATOM    279  H   SER A  18      45.052  74.466  70.280  1.00 12.58              
ATOM    280  CA  SER A  18      44.428  75.767  71.856  1.00 12.58              
ATOM    281  HA  SER A  18      44.939  76.599  72.342  1.00 12.58              
ATOM    282  CB  SER A  18      43.039  76.260  71.409  1.00 12.58              
ATOM    283  HB1 SER A  18      43.146  76.970  70.589  1.00 12.58              
ATOM    284  HB2 SER A  18      42.552  76.774  72.240  1.00 12.58              
ATOM    285  OG  SER A  18      42.224  75.171  70.994  1.00 12.58              
ATOM    286  HG  SER A  18      41.917  74.761  71.816  1.00 12.58              
ATOM    287  C   SER A  18      44.255  74.684  72.933  1.00 12.58              
ATOM    288  O   SER A  18      43.311  74.787  73.715  1.00 12.58              
ATOM    289  N   PHE A  19      45.084  73.632  72.990  1.00 10.89              
ATOM    290  H   PHE A  19      45.826  73.544  72.308  1.00 10.89              
ATOM    291  CA  PHE A  19      44.938  72.609  74.042  1.00 10.89              
ATOM    292  HA  PHE A  19      43.909  72.248  74.035  1.00 10.89              
ATOM    293  CB  PHE A  19      45.853  71.416  73.756  1.00 10.89              
ATOM    294  HB1 PHE A  19      46.878  71.771  73.647  1.00 10.89              
ATOM    295  HB2 PHE A  19      45.540  70.973  72.812  1.00 10.89              
ATOM    296  CG  PHE A  19      45.811  70.338  74.825  1.00 10.89              
ATOM    297  CD1 PHE A  19      44.803  69.356  74.795  1.00 10.89              
ATOM    298  HD1 PHE A  19      44.055  69.376  74.015  1.00 10.89              
ATOM    299  CE1 PHE A  19      44.757  68.359  75.786  1.00 10.89              
ATOM    300  HE1 PHE A  19      43.975  67.614  75.767  1.00 10.89              
ATOM    301  CZ  PHE A  19      45.714  68.347  76.817  1.00 10.89              
ATOM    302  HZ  PHE A  19      45.671  67.594  77.591  1.00 10.89              
ATOM    303  CE2 PHE A  19      46.710  69.338  76.862  1.00 10.89              
ATOM    304  HE2 PHE A  19      47.431  69.350  77.668  1.00 10.89              
ATOM    305  CD2 PHE A  19      46.755  70.334  75.872  1.00 10.89              
ATOM    306  HD2 PHE A  19      47.505  71.109  75.933  1.00 10.89              
ATOM    307  C   PHE A  19      45.194  73.154  75.460  1.00 10.89              
ATOM    308  O   PHE A  19      44.520  72.751  76.403  1.00 10.89              
ATOM    309  N   GLY A  20      46.117  74.110  75.613  1.00 10.46              
ATOM    310  H   GLY A  20      46.658  74.382  74.808  1.00 10.46              
ATOM    311  CA  GLY A  20      46.093  75.010  76.767  1.00 10.46              
ATOM    312  HA1 GLY A  20      45.060  75.302  76.963  1.00 10.46              
ATOM    313  HA2 GLY A  20      46.647  75.911  76.507  1.00 10.46              
ATOM    314  C   GLY A  20      46.682  74.487  78.090  1.00 10.46              
ATOM    315  O   GLY A  20      46.253  74.949  79.145  1.00 10.46              
ATOM    316  N   GLU A  21      47.665  73.577  78.086  1.00  9.79              
ATOM    317  H   GLU A  21      48.061  73.300  77.199  1.00  9.79              
ATOM    318  CA  GLU A  21      48.472  73.321  79.297  1.00  9.79              
ATOM    319  HA  GLU A  21      47.806  73.067  80.123  1.00  9.79              
ATOM    320  CB  GLU A  21      49.438  72.140  79.049  1.00  9.79              
ATOM    321  HB1 GLU A  21      50.094  72.364  78.209  1.00  9.79              
ATOM    322  HB2 GLU A  21      48.829  71.280  78.764  1.00  9.79              
ATOM    323  CG  GLU A  21      50.291  71.724  80.267  1.00  9.79              
ATOM    324  HG1 GLU A  21      50.343  70.633  80.280  1.00  9.79              
ATOM    325  HG2 GLU A  21      49.779  72.025  81.184  1.00  9.79              
ATOM    326  CD  GLU A  21      51.737  72.265  80.264  1.00  9.79              
ATOM    327  OE1 GLU A  21      52.548  71.853  79.408  1.00  9.79              
ATOM    328  OE2 GLU A  21      52.094  73.048  81.172  1.00  9.79              
ATOM    329  C   GLU A  21      49.253  74.588  79.657  1.00  9.79              
ATOM    330  O   GLU A  21      49.900  75.137  78.772  1.00  9.79              
ATOM    331  N   ASN A  22      49.210  75.041  80.919  1.00  9.18              
ATOM    332  H   ASN A  22      48.634  74.553  81.585  1.00  9.18              
ATOM    333  CA  ASN A  22      50.001  76.174  81.422  1.00  9.18              
ATOM    334  HA  ASN A  22      50.872  76.266  80.773  1.00  9.18              
ATOM    335  CB  ASN A  22      49.233  77.504  81.297  1.00  9.18              
ATOM    336  HB1 ASN A  22      48.410  77.526  82.012  1.00  9.18              
ATOM    337  HB2 ASN A  22      48.818  77.568  80.291  1.00  9.18              
ATOM    338  CG  ASN A  22      50.124  78.723  81.525  1.00  9.18              
ATOM    339  OD1 ASN A  22      51.221  78.668  82.061  1.00  9.18              
ATOM    340  ND2 ASN A  22      49.695  79.885  81.088  1.00  9.18              
ATOM    341 1HD2 ASN A  22      48.799  79.956  80.645  1.00  9.18              
ATOM    342 2HD2 ASN A  22      50.274  80.681  81.302  1.00  9.18              
ATOM    343  C   ASN A  22      50.562  75.922  82.830  1.00  9.18              
ATOM    344  O   ASN A  22      49.958  76.278  83.844  1.00  9.18              
ATOM    345  N   SER A  23      51.721  75.274  82.898  1.00  8.95              
ATOM    346  H   SER A  23      52.140  74.945  82.028  1.00  8.95              
ATOM    347  CA  SER A  23      52.407  74.979  84.154  1.00  8.95              
ATOM    348  HA  SER A  23      51.643  74.647  84.856  1.00  8.95              
ATOM    349  CB  SER A  23      53.365  73.786  84.016  1.00  8.95              
ATOM    350  HB1 SER A  23      52.780  72.869  84.094  1.00  8.95              
ATOM    351  HB2 SER A  23      54.084  73.801  84.835  1.00  8.95              
ATOM    352  OG  SER A  23      54.048  73.752  82.785  1.00  8.95              
ATOM    353  HG  SER A  23      53.369  73.499  82.102  1.00  8.95              
ATOM    354  C   SER A  23      53.071  76.216  84.789  1.00  8.95              
ATOM    355  O   SER A  23      54.118  76.694  84.349  1.00  8.95              
ATOM    356  N   VAL A  24      52.463  76.712  85.879  1.00  8.56              
ATOM    357  H   VAL A  24      51.601  76.252  86.136  1.00  8.56              
ATOM    358  CA  VAL A  24      52.636  78.082  86.415  1.00  8.56              
ATOM    359  HA  VAL A  24      53.335  78.599  85.757  1.00  8.56              
ATOM    360  CB  VAL A  24      51.302  78.855  86.265  1.00  8.56              
ATOM    361  HB  VAL A  24      51.098  78.915  85.196  1.00  8.56              
ATOM    362  CG1 VAL A  24      50.086  78.167  86.908  1.00  8.56              
ATOM    363 1HG1 VAL A  24      49.196  78.774  86.742  1.00  8.56              
ATOM    364 2HG1 VAL A  24      49.907  77.198  86.441  1.00  8.56              
ATOM    365 3HG1 VAL A  24      50.228  78.030  87.978  1.00  8.56              
ATOM    366  CG2 VAL A  24      51.352  80.296  86.786  1.00  8.56              
ATOM    367 1HG2 VAL A  24      50.543  80.864  86.325  1.00  8.56              
ATOM    368 2HG2 VAL A  24      51.214  80.310  87.861  1.00  8.56              
ATOM    369 3HG2 VAL A  24      52.298  80.761  86.511  1.00  8.56              
ATOM    370  C   VAL A  24      53.274  78.153  87.806  1.00  8.56              
ATOM    371  O   VAL A  24      52.602  78.136  88.841  1.00  8.56              
ATOM    372  N   LYS A  25      54.603  78.272  87.852  1.00  8.49              
ATOM    373  H   LYS A  25      55.094  78.434  86.969  1.00  8.49              
ATOM    374  CA  LYS A  25      55.434  78.059  89.056  1.00  8.49              
ATOM    375  HA  LYS A  25      54.834  77.557  89.815  1.00  8.49              
ATOM    376  CB  LYS A  25      56.604  77.106  88.693  1.00  8.49              
ATOM    377  HB1 LYS A  25      57.146  76.840  89.602  1.00  8.49              
ATOM    378  HB2 LYS A  25      57.305  77.623  88.041  1.00  8.49              
ATOM    379  CG  LYS A  25      56.111  75.796  88.013  1.00  8.49              
ATOM    380  HG1 LYS A  25      55.390  76.016  87.227  1.00  8.49              
ATOM    381  HG2 LYS A  25      55.585  75.212  88.769  1.00  8.49              
ATOM    382  CD  LYS A  25      57.188  74.897  87.379  1.00  8.49              
ATOM    383  HD1 LYS A  25      56.719  73.956  87.090  1.00  8.49              
ATOM    384  HD2 LYS A  25      57.941  74.669  88.135  1.00  8.49              
ATOM    385  CE  LYS A  25      57.901  75.478  86.142  1.00  8.49              
ATOM    386  HE1 LYS A  25      58.659  74.771  85.802  1.00  8.49              
ATOM    387  HE2 LYS A  25      58.422  76.393  86.444  1.00  8.49              
ATOM    388  NZ  LYS A  25      56.993  75.814  85.012  1.00  8.49              
ATOM    389  HZ1 LYS A  25      57.505  76.389  84.340  1.00  8.49              
ATOM    390  HZ2 LYS A  25      56.524  75.040  84.570  1.00  8.49              
ATOM    391  HZ3 LYS A  25      56.313  76.517  85.315  1.00  8.49              
ATOM    392  C   LYS A  25      55.845  79.416  89.634  1.00  8.49              
ATOM    393  O   LYS A  25      55.532  80.476  89.084  1.00  8.49              
ATOM    394  N   LYS A  26      56.414  79.422  90.834  1.00  8.17              
ATOM    395  H   LYS A  26      56.656  78.541  91.266  1.00  8.17              
ATOM    396  CA  LYS A  26      56.785  80.651  91.549  1.00  8.17              
ATOM    397  HA  LYS A  26      56.976  81.458  90.839  1.00  8.17              
ATOM    398  CB  LYS A  26      55.683  81.092  92.535  1.00  8.17              
ATOM    399  HB1 LYS A  26      56.154  81.565  93.400  1.00  8.17              
ATOM    400  HB2 LYS A  26      55.149  80.216  92.908  1.00  8.17              
ATOM    401  CG  LYS A  26      54.713  82.124  91.923  1.00  8.17              
ATOM    402  HG1 LYS A  26      54.910  82.260  90.861  1.00  8.17              
ATOM    403  HG2 LYS A  26      54.901  83.086  92.403  1.00  8.17              
ATOM    404  CD  LYS A  26      53.229  81.778  92.116  1.00  8.17              
ATOM    405  HD1 LYS A  26      52.623  82.629  91.803  1.00  8.17              
ATOM    406  HD2 LYS A  26      53.044  81.614  93.180  1.00  8.17              
ATOM    407  CE  LYS A  26      52.790  80.529  91.337  1.00  8.17              
ATOM    408  HE1 LYS A  26      51.765  80.282  91.627  1.00  8.17              
ATOM    409  HE2 LYS A  26      53.425  79.688  91.629  1.00  8.17              
ATOM    410  NZ  LYS A  26      52.852  80.722  89.867  1.00  8.17              
ATOM    411  HZ1 LYS A  26      52.569  79.862  89.399  1.00  8.17              
ATOM    412  HZ2 LYS A  26      52.249  81.469  89.556  1.00  8.17              
ATOM    413  HZ3 LYS A  26      53.803  80.906  89.546  1.00  8.17              
ATOM    414  C   LYS A  26      58.100  80.403  92.254  1.00  8.17              
ATOM    415  O   LYS A  26      58.160  79.531  93.117  1.00  8.17              
ATOM    416  N   ILE A  27      59.141  81.134  91.864  1.00  8.59              
ATOM    417  H   ILE A  27      59.034  81.837  91.140  1.00  8.59              
ATOM    418  CA  ILE A  27      60.386  81.123  92.627  1.00  8.59              
ATOM    419  HA  ILE A  27      60.550  80.124  93.034  1.00  8.59              
ATOM    420  CB  ILE A  27      61.595  81.474  91.723  1.00  8.59              
ATOM    421  HB  ILE A  27      61.506  82.515  91.412  1.00  8.59              
ATOM    422  CG2 ILE A  27      62.911  81.313  92.513  1.00  8.59              
ATOM    423 1HG2 ILE A  27      63.750  81.641  91.905  1.00  8.59              
ATOM    424 2HG2 ILE A  27      62.913  81.930  93.411  1.00  8.59              
ATOM    425 3HG2 ILE A  27      63.059  80.268  92.787  1.00  8.59              
ATOM    426  CG1 ILE A  27      61.604  80.587  90.451  1.00  8.59              
ATOM    427 1HG1 ILE A  27      60.710  80.794  89.864  1.00  8.59              
ATOM    428 2HG1 ILE A  27      61.580  79.536  90.743  1.00  8.59              
ATOM    429  CD1 ILE A  27      62.801  80.803  89.517  1.00  8.59              
ATOM    430  HD1 ILE A  27      62.617  80.296  88.569  1.00  8.59              
ATOM    431  HD2 ILE A  27      62.945  81.866  89.334  1.00  8.59              
ATOM    432  HD3 ILE A  27      63.699  80.383  89.963  1.00  8.59              
ATOM    433  C   ILE A  27      60.236  82.113  93.791  1.00  8.59              
ATOM    434  O   ILE A  27      59.636  83.176  93.644  1.00  8.59              
ATOM    435  N   VAL A  28      60.751  81.752  94.963  1.00  8.35              
ATOM    436  H   VAL A  28      61.270  80.887  95.019  1.00  8.35              
ATOM    437  CA  VAL A  28      60.543  82.481  96.220  1.00  8.35              
ATOM    438  HA  VAL A  28      60.237  83.503  96.006  1.00  8.35              
ATOM    439  CB  VAL A  28      59.435  81.782  97.048  1.00  8.35              
ATOM    440  HB  VAL A  28      59.744  80.757  97.257  1.00  8.35              
ATOM    441  CG1 VAL A  28      59.169  82.474  98.392  1.00  8.35              
ATOM    442 1HG1 VAL A  28      58.400  81.925  98.938  1.00  8.35              
ATOM    443 2HG1 VAL A  28      60.068  82.480  99.006  1.00  8.35              
ATOM    444 3HG1 VAL A  28      58.817  83.492  98.229  1.00  8.35              
ATOM    445  CG2 VAL A  28      58.093  81.727  96.299  1.00  8.35              
ATOM    446 1HG2 VAL A  28      57.323  81.299  96.940  1.00  8.35              
ATOM    447 2HG2 VAL A  28      57.793  82.729  95.990  1.00  8.35              
ATOM    448 3HG2 VAL A  28      58.181  81.091  95.418  1.00  8.35              
ATOM    449  C   VAL A  28      61.869  82.476  96.994  1.00  8.35              
ATOM    450  O   VAL A  28      62.516  81.430  97.034  1.00  8.35              
ATOM    451  N   PRO A  29      62.316  83.601  97.588  1.00  8.58              
ATOM    452  CD  PRO A  29      61.622  84.879  97.677  1.00  8.58              
ATOM    453  HD1 PRO A  29      60.650  84.784  98.156  1.00  8.58              
ATOM    454  HD2 PRO A  29      61.513  85.305  96.678  1.00  8.58              
ATOM    455  CG  PRO A  29      62.526  85.778  98.514  1.00  8.58              
ATOM    456  HG1 PRO A  29      62.357  85.585  99.575  1.00  8.58              
ATOM    457  HG2 PRO A  29      62.378  86.834  98.283  1.00  8.58              
ATOM    458  CB  PRO A  29      63.920  85.302  98.121  1.00  8.58              
ATOM    459  HB1 PRO A  29      64.645  85.498  98.912  1.00  8.58              
ATOM    460  HB2 PRO A  29      64.228  85.808  97.206  1.00  8.58              
ATOM    461  CA  PRO A  29      63.743  83.801  97.841  1.00  8.58              
ATOM    462  HA  PRO A  29      64.276  83.582  96.914  1.00  8.58              
ATOM    463  C   PRO A  29      64.434  82.959  98.935  1.00  8.58              
ATOM    464  O   PRO A  29      65.651  82.807  98.877  1.00  8.58              
ATOM    465  N   ILE A  30      63.706  82.441  99.929  1.00  8.72              
ATOM    466  H   ILE A  30      62.708  82.510  99.819  1.00  8.72              
ATOM    467  CA  ILE A  30      64.184  82.078 101.288  1.00  8.72              
ATOM    468  HA  ILE A  30      64.455  83.038 101.731  1.00  8.72              
ATOM    469  CB  ILE A  30      62.970  81.602 102.131  1.00  8.72              
ATOM    470  HB  ILE A  30      62.221  82.390 102.025  1.00  8.72              
ATOM    471  CG2 ILE A  30      62.300  80.321 101.593  1.00  8.72              
ATOM    472 1HG2 ILE A  30      62.219  80.348 100.506  1.00  8.72              
ATOM    473 2HG2 ILE A  30      62.853  79.429 101.881  1.00  8.72              
ATOM    474 3HG2 ILE A  30      61.291  80.235 101.997  1.00  8.72              
ATOM    475  CG1 ILE A  30      63.298  81.540 103.641  1.00  8.72              
ATOM    476 1HG1 ILE A  30      63.743  82.489 103.940  1.00  8.72              
ATOM    477 2HG1 ILE A  30      64.023  80.754 103.842  1.00  8.72              
ATOM    478  CD1 ILE A  30      62.072  81.293 104.528  1.00  8.72              
ATOM    479  HD1 ILE A  30      62.369  81.354 105.575  1.00  8.72              
ATOM    480  HD2 ILE A  30      61.309  82.047 104.330  1.00  8.72              
ATOM    481  HD3 ILE A  30      61.663  80.300 104.341  1.00  8.72              
ATOM    482  C   ILE A  30      65.518  81.267 101.453  1.00  8.72              
ATOM    483  O   ILE A  30      66.637  81.779 101.297  1.00  8.72              
ATOM    484  N   HIS A  31      65.459  79.979 101.811  1.00  8.78              
ATOM    485  H   HIS A  31      64.571  79.572 102.070  1.00  8.78              
ATOM    486  CA  HIS A  31      66.663  79.132 101.934  1.00  8.78              
ATOM    487  HA  HIS A  31      67.344  79.599 102.648  1.00  8.78              
ATOM    488  CB  HIS A  31      66.277  77.751 102.473  1.00  8.78              
ATOM    489  HB1 HIS A  31      67.185  77.171 102.645  1.00  8.78              
ATOM    490  HB2 HIS A  31      65.678  77.229 101.725  1.00  8.78              
ATOM    491  CG  HIS A  31      65.489  77.816 103.755  1.00  8.78              
ATOM    492  ND1 HIS A  31      64.098  77.906 103.832  1.00  8.78              
ATOM    493  CE1 HIS A  31      63.808  77.960 105.140  1.00  8.78              
ATOM    494  HE1 HIS A  31      62.805  78.026 105.542  1.00  8.78              
ATOM    495  NE2 HIS A  31      64.933  77.927 105.875  1.00  8.78              
ATOM    496  HE2 HIS A  31      64.973  77.952 106.885  1.00  8.78              
ATOM    497  CD2 HIS A  31      66.007  77.842 105.017  1.00  8.78              
ATOM    498  HD2 HIS A  31      67.058  77.816 105.275  1.00  8.78              
ATOM    499  C   HIS A  31      67.431  79.008 100.588  1.00  8.78              
ATOM    500  O   HIS A  31      68.635  78.705 100.495  1.00  8.78              
ATOM    501  N   ALA A  32      66.715  79.331  99.510  1.00  8.70              
ATOM    502  H   ALA A  32      65.755  79.600  99.652  1.00  8.70              
ATOM    503  CA  ALA A  32      67.271  79.565  98.197  1.00  8.70              
ATOM    504  HA  ALA A  32      67.751  78.636  97.887  1.00  8.70              
ATOM    505  CB  ALA A  32      66.129  79.824  97.207  1.00  8.70              
ATOM    506  HB1 ALA A  32      66.541  79.954  96.206  1.00  8.70              
ATOM    507  HB2 ALA A  32      65.443  78.977  97.201  1.00  8.70              
ATOM    508  HB3 ALA A  32      65.582  80.723  97.480  1.00  8.70              
ATOM    509  C   ALA A  32      68.391  80.646  98.132  1.00  8.70              
ATOM    510  O   ALA A  32      69.236  80.556  97.230  1.00  8.70              
ATOM    511  N   CYS A  33      68.417  81.586  99.100  1.00  9.28              
ATOM    512  H   CYS A  33      67.604  81.646  99.703  1.00  9.28              
ATOM    513  CA  CYS A  33      69.502  82.539  99.413  1.00  9.28              
ATOM    514  HA  CYS A  33      69.944  82.849  98.465  1.00  9.28              
ATOM    515  CB  CYS A  33      68.939  83.804 100.086  1.00  9.28              
ATOM    516  HB1 CYS A  33      69.769  84.404 100.463  1.00  9.28              
ATOM    517  HB2 CYS A  33      68.303  83.535 100.929  1.00  9.28              
ATOM    518  SG  CYS A  33      68.010  84.816  98.900  1.00  9.28              
ATOM    519  HG  CYS A  33      67.047  83.905  98.696  1.00  9.28              
ATOM    520  C   CYS A  33      70.689  82.005 100.251  1.00  9.28              
ATOM    521  O   CYS A  33      71.758  82.657 100.327  1.00  9.28              
ATOM    522  N   ASN A  34      70.528  80.801 100.821  1.00  9.39              
ATOM    523  H   ASN A  34      69.620  80.357 100.746  1.00  9.39              
ATOM    524  CA  ASN A  34      71.685  79.982 101.262  1.00  9.39              
ATOM    525  HA  ASN A  34      72.469  80.657 101.607  1.00  9.39              
ATOM    526  CB  ASN A  34      71.277  79.089 102.450  1.00  9.39              
ATOM    527  HB1 ASN A  34      72.154  78.545 102.800  1.00  9.39              
ATOM    528  HB2 ASN A  34      70.542  78.355 102.124  1.00  9.39              
ATOM    529  CG  ASN A  34      70.691  79.851 103.623  1.00  9.39              
ATOM    530  OD1 ASN A  34      69.492  79.884 103.834  1.00  9.39              
ATOM    531  ND2 ASN A  34      71.506  80.464 104.449  1.00  9.39              
ATOM    532 1HD2 ASN A  34      72.495  80.447 104.298  1.00  9.39              
ATOM    533 2HD2 ASN A  34      71.069  80.946 105.214  1.00  9.39              
ATOM    534  C   ASN A  34      72.323  79.114 100.159  1.00  9.39              
ATOM    535  O   ASN A  34      73.538  78.915 100.202  1.00  9.39              
ATOM    536  N   MET A  35      71.569  78.655  99.144  1.00  9.15              
ATOM    537  H   MET A  35      70.572  78.822  99.207  1.00  9.15              
ATOM    538  CA  MET A  35      72.171  78.635  97.769  1.00  9.15              
ATOM    539  HA  MET A  35      73.238  78.417  97.814  1.00  9.15              
ATOM    540  CB  MET A  35      71.481  77.578  96.893  1.00  9.15              
ATOM    541  HB1 MET A  35      71.843  77.657  95.867  1.00  9.15              
ATOM    542  HB2 MET A  35      70.403  77.745  96.896  1.00  9.15              
ATOM    543  CG  MET A  35      71.781  76.161  97.400  1.00  9.15              
ATOM    544  HG1 MET A  35      71.243  75.447  96.777  1.00  9.15              
ATOM    545  HG2 MET A  35      71.401  76.071  98.418  1.00  9.15              
ATOM    546  SD  MET A  35      73.544  75.710  97.397  1.00  9.15              
ATOM    547  CE  MET A  35      73.477  74.223  98.429  1.00  9.15              
ATOM    548  HE1 MET A  35      74.490  73.872  98.621  1.00  9.15              
ATOM    549  HE2 MET A  35      72.999  74.459  99.380  1.00  9.15              
ATOM    550  HE3 MET A  35      72.909  73.446  97.919  1.00  9.15              
ATOM    551  C   MET A  35      72.016  80.071  97.224  1.00  9.15              
ATOM    552  O   MET A  35      71.760  80.979  97.998  1.00  9.15              
ATOM    553  N   MET A  36      72.298  80.380  95.964  1.00  8.77              
ATOM    554  H   MET A  36      72.356  79.619  95.309  1.00  8.77              
ATOM    555  CA  MET A  36      72.827  81.709  95.517  1.00  8.77              
ATOM    556  HA  MET A  36      73.250  81.537  94.526  1.00  8.77              
ATOM    557  CB  MET A  36      71.659  82.696  95.319  1.00  8.77              
ATOM    558  HB1 MET A  36      71.338  83.095  96.282  1.00  8.77              
ATOM    559  HB2 MET A  36      70.819  82.163  94.870  1.00  8.77              
ATOM    560  CG  MET A  36      72.036  83.852  94.383  1.00  8.77              
ATOM    561  HG1 MET A  36      72.473  83.430  93.477  1.00  8.77              
ATOM    562  HG2 MET A  36      72.790  84.474  94.867  1.00  8.77              
ATOM    563  SD  MET A  36      70.651  84.918  93.893  1.00  8.77              
ATOM    564  CE  MET A  36      71.466  85.852  92.570  1.00  8.77              
ATOM    565  HE1 MET A  36      70.784  86.613  92.189  1.00  8.77              
ATOM    566  HE2 MET A  36      72.366  86.331  92.959  1.00  8.77              
ATOM    567  HE3 MET A  36      71.739  85.175  91.761  1.00  8.77              
ATOM    568  C   MET A  36      73.992  82.336  96.337  1.00  8.77              
ATOM    569  O   MET A  36      74.752  83.144  95.811  1.00  8.77              
ATOM    570  N   LYS A  37      74.188  81.894  97.584  1.00  9.16              
ATOM    571  H   LYS A  37      73.450  81.303  97.930  1.00  9.16              
ATOM    572  CA  LYS A  37      75.206  82.208  98.572  1.00  9.16              
ATOM    573  HA  LYS A  37      74.876  81.753  99.506  1.00  9.16              
ATOM    574  CB  LYS A  37      76.528  81.504  98.160  1.00  9.16              
ATOM    575  HB1 LYS A  37      77.038  82.096  97.398  1.00  9.16              
ATOM    576  HB2 LYS A  37      76.266  80.557  97.685  1.00  9.16              
ATOM    577  CG  LYS A  37      77.514  81.137  99.293  1.00  9.16              
ATOM    578  HG1 LYS A  37      78.313  80.532  98.860  1.00  9.16              
ATOM    579  HG2 LYS A  37      76.983  80.506 100.007  1.00  9.16              
ATOM    580  CD  LYS A  37      78.165  82.293 100.070  1.00  9.16              
ATOM    581  HD1 LYS A  37      78.773  81.878 100.876  1.00  9.16              
ATOM    582  HD2 LYS A  37      77.371  82.873 100.537  1.00  9.16              
ATOM    583  CE  LYS A  37      79.058  83.191  99.196  1.00  9.16              
ATOM    584  HE1 LYS A  37      78.770  83.053  98.149  1.00  9.16              
ATOM    585  HE2 LYS A  37      80.103  82.885  99.309  1.00  9.16              
ATOM    586  NZ  LYS A  37      78.892  84.622  99.552  1.00  9.16              
ATOM    587  HZ1 LYS A  37      79.509  85.220  99.020  1.00  9.16              
ATOM    588  HZ2 LYS A  37      77.933  84.890  99.325  1.00  9.16              
ATOM    589  HZ3 LYS A  37      79.036  84.774 100.540  1.00  9.16              
ATOM    590  C   LYS A  37      75.321  83.710  98.857  1.00  9.16              
ATOM    591  O   LYS A  37      76.360  84.303  98.567  1.00  9.16              
ATOM    592  N   SER A  38      74.318  84.293  99.528  1.00  9.13              
ATOM    593  H   SER A  38      73.484  83.741  99.707  1.00  9.13              
ATOM    594  CA  SER A  38      74.401  85.664 100.100  1.00  9.13              
ATOM    595  HA  SER A  38      73.577  85.738 100.809  1.00  9.13              
ATOM    596  CB  SER A  38      75.694  85.926 100.901  1.00  9.13              
ATOM    597  HB1 SER A  38      75.535  86.780 101.559  1.00  9.13              
ATOM    598  HB2 SER A  38      76.498  86.189 100.213  1.00  9.13              
ATOM    599  OG  SER A  38      76.107  84.817 101.682  1.00  9.13              
ATOM    600  HG  SER A  38      75.477  84.697 102.402  1.00  9.13              
ATOM    601  C   SER A  38      74.226  86.819  99.091  1.00  9.13              
ATOM    602  O   SER A  38      74.929  86.876  98.088  1.00  9.13              
ATOM    603  N   CYS A  39      73.358  87.801  99.394  1.00  8.74              
ATOM    604  H   CYS A  39      72.827  87.698 100.242  1.00  8.74              
ATOM    605  CA  CYS A  39      72.755  88.660  98.367  1.00  8.74              
ATOM    606  HA  CYS A  39      73.063  88.214  97.420  1.00  8.74              
ATOM    607  CB  CYS A  39      71.236  88.409  98.418  1.00  8.74              
ATOM    608  HB1 CYS A  39      70.743  88.959  97.617  1.00  8.74              
ATOM    609  HB2 CYS A  39      70.819  88.733  99.371  1.00  8.74              
ATOM    610  SG  CYS A  39      70.932  86.629  98.183  1.00  8.74              
ATOM    611  HG  CYS A  39      69.596  86.618  98.297  1.00  8.74              
ATOM    612  C   CYS A  39      73.067  90.157  98.133  1.00  8.74              
ATOM    613  O   CYS A  39      73.541  90.500  97.065  1.00  8.74              
ATOM    614  N   LEU A  40      72.648  91.072  98.997  1.00  8.72              
ATOM    615  H   LEU A  40      72.145  90.744  99.807  1.00  8.72              
ATOM    616  CA  LEU A  40      72.770  92.547  98.961  1.00  8.72              
ATOM    617  HA  LEU A  40      73.817  92.832  99.070  1.00  8.72              
ATOM    618  CB  LEU A  40      72.213  93.173  97.668  1.00  8.72              
ATOM    619  HB1 LEU A  40      71.209  92.809  97.629  1.00  8.72              
ATOM    620  HB2 LEU A  40      72.858  92.795  96.896  1.00  8.72              
ATOM    621  CG  LEU A  40      72.101  94.674  97.358  1.00  8.72              
ATOM    622  HG  LEU A  40      72.819  95.157  97.977  1.00  8.72              
ATOM    623  CD1 LEU A  40      72.406  95.028  95.909  1.00  8.72              
ATOM    624 1HD1 LEU A  40      72.438  96.108  95.785  1.00  8.72              
ATOM    625 2HD1 LEU A  40      73.362  94.611  95.595  1.00  8.72              
ATOM    626 3HD1 LEU A  40      71.593  94.679  95.284  1.00  8.72              
ATOM    627  CD2 LEU A  40      70.724  95.298  97.584  1.00  8.72              
ATOM    628 1HD2 LEU A  40      70.753  96.370  97.391  1.00  8.72              
ATOM    629 2HD2 LEU A  40      69.988  94.842  96.920  1.00  8.72              
ATOM    630 3HD2 LEU A  40      70.412  95.149  98.604  1.00  8.72              
ATOM    631  C   LEU A  40      72.002  93.050 100.157  1.00  8.72              
ATOM    632  O   LEU A  40      71.465  92.261 100.927  1.00  8.72              
ATOM    633  N   ILE A  41      71.996  94.356 100.352  1.00  8.61              
ATOM    634  H   ILE A  41      72.272  94.979  99.612  1.00  8.61              
ATOM    635  CA  ILE A  41      71.688  94.907 101.645  1.00  8.61              
ATOM    636  HA  ILE A  41      71.202  94.101 102.172  1.00  8.61              
ATOM    637  CB  ILE A  41      72.912  95.078 102.524  1.00  8.61              
ATOM    638  HB  ILE A  41      72.438  95.094 103.460  1.00  8.61              
ATOM    639  CG2 ILE A  41      73.810  93.823 102.532  1.00  8.61              
ATOM    640 1HG2 ILE A  41      74.416  93.772 103.436  1.00  8.61              
ATOM    641 2HG2 ILE A  41      73.208  92.922 102.558  1.00  8.61              
ATOM    642 3HG2 ILE A  41      74.452  93.820 101.653  1.00  8.61              
ATOM    643  CG1 ILE A  41      73.704  96.373 102.465  1.00  8.61              
ATOM    644 1HG1 ILE A  41      73.076  97.189 102.793  1.00  8.61              
ATOM    645 2HG1 ILE A  41      74.012  96.558 101.457  1.00  8.61              
ATOM    646  CD1 ILE A  41      74.953  96.292 103.334  1.00  8.61              
ATOM    647  HD1 ILE A  41      75.469  97.245 103.352  1.00  8.61              
ATOM    648  HD2 ILE A  41      74.746  95.904 104.322  1.00  8.61              
ATOM    649  HD3 ILE A  41      75.616  95.561 102.925  1.00  8.61              
ATOM    650  C   ILE A  41      70.502  95.882 101.692  1.00  8.61              
ATOM    651  O   ILE A  41      69.638  95.739 100.843  1.00  8.61              
ATOM    652  N   ALA A  42      70.223  96.638 102.759  1.00  8.64              
ATOM    653  H   ALA A  42      70.860  96.708 103.536  1.00  8.64              
ATOM    654  CA  ALA A  42      68.824  97.047 102.974  1.00  8.64              
ATOM    655  HA  ALA A  42      68.163  96.221 102.726  1.00  8.64              
ATOM    656  CB  ALA A  42      68.557  97.386 104.456  1.00  8.64              
ATOM    657  HB1 ALA A  42      67.559  97.776 104.628  1.00  8.64              
ATOM    658  HB2 ALA A  42      68.634  96.491 105.068  1.00  8.64              
ATOM    659  HB3 ALA A  42      69.233  98.163 104.800  1.00  8.64              
ATOM    660  C   ALA A  42      68.406  98.233 102.088  1.00  8.64              
ATOM    661  O   ALA A  42      69.155  98.741 101.261  1.00  8.64              
ATOM    662  N   LEU A  43      67.194  98.718 102.337  1.00  8.87              
ATOM    663  H   LEU A  43      66.606  98.178 102.966  1.00  8.87              
ATOM    664  CA  LEU A  43      66.810 100.101 102.118  1.00  8.87              
ATOM    665  HA  LEU A  43      67.659 100.760 102.284  1.00  8.87              
ATOM    666  CB  LEU A  43      66.315 100.270 100.664  1.00  8.87              
ATOM    667  HB1 LEU A  43      65.396  99.698 100.525  1.00  8.87              
ATOM    668  HB2 LEU A  43      67.070  99.839 100.004  1.00  8.87              
ATOM    669  CG  LEU A  43      66.092 101.721 100.192  1.00  8.87              
ATOM    670  HG  LEU A  43      67.023 102.273 100.305  1.00  8.87              
ATOM    671  CD1 LEU A  43      65.703 101.705  98.712  1.00  8.87              
ATOM    672 1HD1 LEU A  43      65.592 102.725  98.343  1.00  8.87              
ATOM    673 2HD1 LEU A  43      66.485 101.212  98.133  1.00  8.87              
ATOM    674 3HD1 LEU A  43      64.764 101.168  98.575  1.00  8.87              
ATOM    675  CD2 LEU A  43      64.990 102.483 100.937  1.00  8.87              
ATOM    676 1HD2 LEU A  43      64.773 103.418 100.421  1.00  8.87              
ATOM    677 2HD2 LEU A  43      64.083 101.878 100.977  1.00  8.87              
ATOM    678 3HD2 LEU A  43      65.316 102.731 101.944  1.00  8.87              
ATOM    679  C   LEU A  43      65.709 100.393 103.150  1.00  8.87              
ATOM    680  O   LEU A  43      64.596  99.869 103.058  1.00  8.87              
ATOM    681  N   GLY A  44      66.034 101.183 104.176  1.00  9.09              
ATOM    682  H   GLY A  44      66.975 101.543 104.228  1.00  9.09              
ATOM    683  CA  GLY A  44      65.154 101.346 105.337  1.00  9.09              
ATOM    684  HA1 GLY A  44      64.249 101.854 105.007  1.00  9.09              
ATOM    685  HA2 GLY A  44      65.642 101.969 106.086  1.00  9.09              
ATOM    686  C   GLY A  44      64.816  99.990 105.980  1.00  9.09              
ATOM    687  O   GLY A  44      65.702  99.148 106.120  1.00  9.09              
ATOM    688  N   PRO A  45      63.552  99.736 106.361  1.00  9.19              
ATOM    689  CD  PRO A  45      62.422 100.656 106.323  1.00  9.19              
ATOM    690  HD1 PRO A  45      62.262 101.052 105.319  1.00  9.19              
ATOM    691  HD2 PRO A  45      62.593 101.470 107.030  1.00  9.19              
ATOM    692  CG  PRO A  45      61.202  99.843 106.757  1.00  9.19              
ATOM    693  HG1 PRO A  45      60.713  99.418 105.878  1.00  9.19              
ATOM    694  HG2 PRO A  45      60.498 100.445 107.334  1.00  9.19              
ATOM    695  CB  PRO A  45      61.813  98.723 107.597  1.00  9.19              
ATOM    696  HB1 PRO A  45      61.159  97.851 107.647  1.00  9.19              
ATOM    697  HB2 PRO A  45      62.018  99.096 108.603  1.00  9.19              
ATOM    698  CA  PRO A  45      63.139  98.436 106.881  1.00  9.19              
ATOM    699  HA  PRO A  45      63.869  98.078 107.608  1.00  9.19              
ATOM    700  C   PRO A  45      62.973  97.351 105.805  1.00  9.19              
ATOM    701  O   PRO A  45      62.608  96.224 106.149  1.00  9.19              
ATOM    702  N   TYR A  46      63.211  97.643 104.520  1.00  9.09              
ATOM    703  H   TYR A  46      63.572  98.559 104.276  1.00  9.09              
ATOM    704  CA  TYR A  46      63.277  96.613 103.483  1.00  9.09              
ATOM    705  HA  TYR A  46      62.554  95.833 103.726  1.00  9.09              
ATOM    706  CB  TYR A  46      62.877  97.195 102.116  1.00  9.09              
ATOM    707  HB1 TYR A  46      63.769  97.517 101.575  1.00  9.09              
ATOM    708  HB2 TYR A  46      62.261  98.083 102.270  1.00  9.09              
ATOM    709  CG  TYR A  46      62.083  96.217 101.265  1.00  9.09              
ATOM    710  CD1 TYR A  46      60.674  96.252 101.291  1.00  9.09              
ATOM    711  HD1 TYR A  46      60.159  96.988 101.894  1.00  9.09              
ATOM    712  CE1 TYR A  46      59.928  95.335 100.522  1.00  9.09              
ATOM    713  HE1 TYR A  46      58.849  95.362 100.526  1.00  9.09              
ATOM    714  CZ  TYR A  46      60.590  94.379  99.725  1.00  9.09              
ATOM    715  OH  TYR A  46      59.875  93.498  98.977  1.00  9.09              
ATOM    716  HH  TYR A  46      60.449  92.926  98.465  1.00  9.09              
ATOM    717  CE2 TYR A  46      62.000  94.335  99.706  1.00  9.09              
ATOM    718  HE2 TYR A  46      62.514  93.600  99.105  1.00  9.09              
ATOM    719  CD2 TYR A  46      62.740  95.253 100.473  1.00  9.09              
ATOM    720  HD2 TYR A  46      63.815  95.212 100.442  1.00  9.09              
ATOM    721  C   TYR A  46      64.663  95.978 103.444  1.00  9.09              
ATOM    722  O   TYR A  46      65.663  96.595 103.791  1.00  9.09              
ATOM    723  N   ARG A  47      64.751  94.734 102.985  1.00  8.15              
ATOM    724  H   ARG A  47      63.915  94.315 102.596  1.00  8.15              
ATOM    725  CA  ARG A  47      65.976  93.924 102.968  1.00  8.15              
ATOM    726  HA  ARG A  47      66.834  94.510 103.290  1.00  8.15              
ATOM    727  CB  ARG A  47      65.744  92.722 103.908  1.00  8.15              
ATOM    728  HB1 ARG A  47      66.418  91.906 103.652  1.00  8.15              
ATOM    729  HB2 ARG A  47      64.731  92.347 103.745  1.00  8.15              
ATOM    730  CG  ARG A  47      65.933  93.089 105.390  1.00  8.15              
ATOM    731  HG1 ARG A  47      65.432  94.033 105.598  1.00  8.15              
ATOM    732  HG2 ARG A  47      66.994  93.236 105.583  1.00  8.15              
ATOM    733  CD  ARG A  47      65.409  92.002 106.348  1.00  8.15              
ATOM    734  HD1 ARG A  47      65.656  92.284 107.373  1.00  8.15              
ATOM    735  HD2 ARG A  47      65.926  91.065 106.130  1.00  8.15              
ATOM    736  NE  ARG A  47      63.949  91.792 106.226  1.00  8.15              
ATOM    737  HE  ARG A  47      63.656  90.947 105.766  1.00  8.15              
ATOM    738  CZ  ARG A  47      63.005  92.678 106.496  1.00  8.15              
ATOM    739  NH1 ARG A  47      63.274  93.783 107.121  1.00  8.15              
ATOM    740 1HH1 ARG A  47      64.208  93.951 107.434  1.00  8.15              
ATOM    741 2HH1 ARG A  47      62.660  94.587 107.021  1.00  8.15              
ATOM    742  NH2 ARG A  47      61.777  92.496 106.106  1.00  8.15              
ATOM    743 1HH2 ARG A  47      61.506  91.660 105.619  1.00  8.15              
ATOM    744 2HH2 ARG A  47      61.086  93.185 106.348  1.00  8.15              
ATOM    745  C   ARG A  47      66.166  93.452 101.530  1.00  8.15              
ATOM    746  O   ARG A  47      65.265  92.794 101.011  1.00  8.15              
ATOM    747  N   VAL A  48      67.251  93.858 100.870  1.00  8.18              
ATOM    748  H   VAL A  48      67.988  94.355 101.348  1.00  8.18              
ATOM    749  CA  VAL A  48      67.265  93.990  99.419  1.00  8.18              
ATOM    750  HA  VAL A  48      66.294  93.647  99.063  1.00  8.18              
ATOM    751  CB  VAL A  48      67.343  95.480  98.986  1.00  8.18              
ATOM    752  HB  VAL A  48      68.368  95.806  98.908  1.00  8.18              
ATOM    753  CG1 VAL A  48      66.748  95.661  97.607  1.00  8.18              
ATOM    754 1HG1 VAL A  48      66.884  96.691  97.278  1.00  8.18              
ATOM    755 2HG1 VAL A  48      67.274  95.006  96.922  1.00  8.18              
ATOM    756 3HG1 VAL A  48      65.686  95.426  97.630  1.00  8.18              
ATOM    757  CG2 VAL A  48      66.573  96.472  99.871  1.00  8.18              
ATOM    758 1HG2 VAL A  48      66.822  97.487  99.561  1.00  8.18              
ATOM    759 2HG2 VAL A  48      65.502  96.333  99.769  1.00  8.18              
ATOM    760 3HG2 VAL A  48      66.853  96.360 100.912  1.00  8.18              
ATOM    761  C   VAL A  48      68.282  93.100  98.734  1.00  8.18              
ATOM    762  O   VAL A  48      69.405  92.944  99.205  1.00  8.18              
ATOM    763  N   GLN A  49      67.835  92.484  97.636  1.00  8.49              
ATOM    764  H   GLN A  49      66.927  92.748  97.293  1.00  8.49              
ATOM    765  CA  GLN A  49      68.529  91.449  96.880  1.00  8.49              
ATOM    766  HA  GLN A  49      69.133  90.852  97.563  1.00  8.49              
ATOM    767  CB  GLN A  49      67.476  90.541  96.207  1.00  8.49              
ATOM    768  HB1 GLN A  49      67.992  89.826  95.565  1.00  8.49              
ATOM    769  HB2 GLN A  49      66.826  91.156  95.582  1.00  8.49              
ATOM    770  CG  GLN A  49      66.605  89.765  97.212  1.00  8.49              
ATOM    771  HG1 GLN A  49      66.107  90.465  97.882  1.00  8.49              
ATOM    772  HG2 GLN A  49      67.250  89.122  97.812  1.00  8.49              
ATOM    773  CD  GLN A  49      65.530  88.890  96.560  1.00  8.49              
ATOM    774  OE1 GLN A  49      64.346  89.022  96.830  1.00  8.49              
ATOM    775  NE2 GLN A  49      65.906  87.930  95.746  1.00  8.49              
ATOM    776 1HE2 GLN A  49      66.857  87.875  95.432  1.00  8.49              
ATOM    777 2HE2 GLN A  49      65.208  87.274  95.412  1.00  8.49              
ATOM    778  C   GLN A  49      69.430  92.054  95.805  1.00  8.49              
ATOM    779  O   GLN A  49      68.986  92.868  95.011  1.00  8.49              
ATOM    780  N   VAL A  50      70.660  91.559  95.799  1.00  8.16              
ATOM    781  H   VAL A  50      70.862  90.913  96.542  1.00  8.16              
ATOM    782  CA  VAL A  50      71.743  91.676  94.849  1.00  8.16              
ATOM    783  HA  VAL A  50      72.659  91.593  95.394  1.00  8.16              
ATOM    784  CB  VAL A  50      71.707  90.337  94.027  1.00  8.16              
ATOM    785  HB  VAL A  50      72.650  90.233  93.497  1.00  8.16              
ATOM    786  CG1 VAL A  50      71.543  89.054  94.861  1.00  8.16              
ATOM    787 1HG1 VAL A  50      71.668  88.184  94.219  1.00  8.16              
ATOM    788 2HG1 VAL A  50      72.316  89.004  95.611  1.00  8.16              
ATOM    789 3HG1 VAL A  50      70.557  88.996  95.321  1.00  8.16              
ATOM    790  CG2 VAL A  50      70.593  90.232  92.976  1.00  8.16              
ATOM    791 1HG2 VAL A  50      70.706  89.313  92.401  1.00  8.16              
ATOM    792 2HG2 VAL A  50      69.616  90.238  93.459  1.00  8.16              
ATOM    793 3HG2 VAL A  50      70.658  91.068  92.288  1.00  8.16              
ATOM    794  C   VAL A  50      72.033  92.762  93.818  1.00  8.16              
ATOM    795  O   VAL A  50      71.207  93.379  93.155  1.00  8.16              
ATOM    796  N   VAL A  51      73.338  92.758  93.545  1.00  8.37              
ATOM    797  H   VAL A  51      73.917  92.166  94.127  1.00  8.37              
ATOM    798  CA  VAL A  51      73.964  93.104  92.284  1.00  8.37              
ATOM    799  HA  VAL A  51      73.200  93.505  91.617  1.00  8.37              
ATOM    800  CB  VAL A  51      74.991  94.220  92.525  1.00  8.37              
ATOM    801  HB  VAL A  51      74.449  95.080  92.922  1.00  8.37              
ATOM    802  CG1 VAL A  51      76.083  93.856  93.536  1.00  8.37              
ATOM    803 1HG1 VAL A  51      76.793  94.680  93.611  1.00  8.37              
ATOM    804 2HG1 VAL A  51      75.655  93.679  94.521  1.00  8.37              
ATOM    805 3HG1 VAL A  51      76.621  92.966  93.213  1.00  8.37              
ATOM    806  CG2 VAL A  51      75.629  94.661  91.218  1.00  8.37              
ATOM    807 1HG2 VAL A  51      76.201  95.573  91.395  1.00  8.37              
ATOM    808 2HG2 VAL A  51      76.322  93.897  90.863  1.00  8.37              
ATOM    809 3HG2 VAL A  51      74.869  94.875  90.467  1.00  8.37              
ATOM    810  C   VAL A  51      74.508  91.823  91.656  1.00  8.37              
ATOM    811  O   VAL A  51      74.881  90.866  92.330  1.00  8.37              
ATOM    812  N   TYR A  52      74.402  91.763  90.335  1.00  8.16              
ATOM    813  H   TYR A  52      74.096  92.602  89.867  1.00  8.16              
ATOM    814  CA  TYR A  52      74.563  90.549  89.534  1.00  8.16              
ATOM    815  HA  TYR A  52      75.296  89.916  90.019  1.00  8.16              
ATOM    816  CB  TYR A  52      73.225  89.783  89.537  1.00  8.16              
ATOM    817  HB1 TYR A  52      72.467  90.415  89.073  1.00  8.16              
ATOM    818  HB2 TYR A  52      72.926  89.627  90.575  1.00  8.16              
ATOM    819  CG  TYR A  52      73.191  88.418  88.861  1.00  8.16              
ATOM    820  CD1 TYR A  52      74.367  87.710  88.532  1.00  8.16              
ATOM    821  HD1 TYR A  52      75.347  88.104  88.766  1.00  8.16              
ATOM    822  CE1 TYR A  52      74.281  86.470  87.876  1.00  8.16              
ATOM    823  HE1 TYR A  52      75.178  85.933  87.607  1.00  8.16              
ATOM    824  CZ  TYR A  52      73.025  85.916  87.553  1.00  8.16              
ATOM    825  OH  TYR A  52      72.970  84.726  86.899  1.00  8.16              
ATOM    826  HH  TYR A  52      72.072  84.421  86.755  1.00  8.16              
ATOM    827  CE2 TYR A  52      71.846  86.597  87.923  1.00  8.16              
ATOM    828  HE2 TYR A  52      70.879  86.167  87.709  1.00  8.16              
ATOM    829  CD2 TYR A  52      71.935  87.846  88.571  1.00  8.16              
ATOM    830  HD2 TYR A  52      71.032  88.368  88.860  1.00  8.16              
ATOM    831  C   TYR A  52      75.037  90.962  88.123  1.00  8.16              
ATOM    832  O   TYR A  52      74.525  90.519  87.086  1.00  8.16              
ATOM    833  N   GLU A  53      75.973  91.914  88.124  1.00  8.52              
ATOM    834  H   GLU A  53      76.288  92.219  89.035  1.00  8.52              
ATOM    835  CA  GLU A  53      76.728  92.462  87.001  1.00  8.52              
ATOM    836  HA  GLU A  53      76.088  93.141  86.438  1.00  8.52              
ATOM    837  CB  GLU A  53      77.914  93.295  87.552  1.00  8.52              
ATOM    838  HB1 GLU A  53      78.639  93.451  86.751  1.00  8.52              
ATOM    839  HB2 GLU A  53      78.404  92.733  88.349  1.00  8.52              
ATOM    840  CG  GLU A  53      77.499  94.678  88.082  1.00  8.52              
ATOM    841  HG1 GLU A  53      76.603  94.560  88.689  1.00  8.52              
ATOM    842  HG2 GLU A  53      77.223  95.305  87.230  1.00  8.52              
ATOM    843  CD  GLU A  53      78.609  95.377  88.900  1.00  8.52              
ATOM    844  OE1 GLU A  53      79.745  95.464  88.383  1.00  8.52              
ATOM    845  OE2 GLU A  53      78.297  95.853  90.012  1.00  8.52              
ATOM    846  C   GLU A  53      77.251  91.400  86.044  1.00  8.52              
ATOM    847  O   GLU A  53      78.207  90.685  86.332  1.00  8.52              
ATOM    848  N   ARG A  54      76.630  91.343  84.867  1.00  8.61              
ATOM    849  H   ARG A  54      75.838  91.955  84.733  1.00  8.61              
ATOM    850  CA  ARG A  54      77.133  90.635  83.687  1.00  8.61              
ATOM    851  HA  ARG A  54      78.182  90.375  83.847  1.00  8.61              
ATOM    852  CB  ARG A  54      76.349  89.336  83.447  1.00  8.61              
ATOM    853  HB1 ARG A  54      76.602  88.933  82.465  1.00  8.61              
ATOM    854  HB2 ARG A  54      75.289  89.580  83.441  1.00  8.61              
ATOM    855  CG  ARG A  54      76.679  88.274  84.517  1.00  8.61              
ATOM    856  HG1 ARG A  54      76.894  88.738  85.476  1.00  8.61              
ATOM    857  HG2 ARG A  54      77.570  87.731  84.204  1.00  8.61              
ATOM    858  CD  ARG A  54      75.546  87.279  84.763  1.00  8.61              
ATOM    859  HD1 ARG A  54      75.887  86.538  85.487  1.00  8.61              
ATOM    860  HD2 ARG A  54      75.328  86.760  83.838  1.00  8.61              
ATOM    861  NE  ARG A  54      74.354  87.965  85.295  1.00  8.61              
ATOM    862  HE  ARG A  54      74.436  88.341  86.232  1.00  8.61              
ATOM    863  CZ  ARG A  54      73.246  88.260  84.641  1.00  8.61              
ATOM    864  NH1 ARG A  54      73.044  87.836  83.425  1.00  8.61              
ATOM    865 1HH1 ARG A  54      73.737  87.261  82.977  1.00  8.61              
ATOM    866 2HH1 ARG A  54      72.213  88.099  82.900  1.00  8.61              
ATOM    867  NH2 ARG A  54      72.365  89.036  85.201  1.00  8.61              
ATOM    868 1HH2 ARG A  54      72.540  89.390  86.128  1.00  8.61              
ATOM    869 2HH2 ARG A  54      71.618  89.432  84.628  1.00  8.61              
ATOM    870  C   ARG A  54      77.039  91.608  82.543  1.00  8.61              
ATOM    871  O   ARG A  54      75.948  92.088  82.233  1.00  8.61              
ATOM    872  N   SER A  55      78.207  91.929  82.005  1.00  8.40              
ATOM    873  H   SER A  55      79.040  91.530  82.410  1.00  8.40              
ATOM    874  CA  SER A  55      78.358  92.680  80.772  1.00  8.40              
ATOM    875  HA  SER A  55      77.413  93.166  80.521  1.00  8.40              
ATOM    876  CB  SER A  55      79.409  93.788  80.919  1.00  8.40              
ATOM    877  HB1 SER A  55      80.388  93.356  81.133  1.00  8.40              
ATOM    878  HB2 SER A  55      79.123  94.444  81.743  1.00  8.40              
ATOM    879  OG  SER A  55      79.468  94.552  79.730  1.00  8.40              
ATOM    880  HG  SER A  55      80.060  94.102  79.114  1.00  8.40              
ATOM    881  C   SER A  55      78.674  91.694  79.665  1.00  8.40              
ATOM    882  O   SER A  55      79.823  91.590  79.235  1.00  8.40              
ATOM    883  N   TYR A  56      77.659  90.907  79.281  1.00  8.65              
ATOM    884  H   TYR A  56      76.737  91.061  79.678  1.00  8.65              
ATOM    885  CA  TYR A  56      77.760  89.952  78.183  1.00  8.65              
ATOM    886  HA  TYR A  56      78.580  89.269  78.405  1.00  8.65              
ATOM    887  CB  TYR A  56      76.484  89.114  77.994  1.00  8.65              
ATOM    888  HB1 TYR A  56      76.606  88.522  77.086  1.00  8.65              
ATOM    889  HB2 TYR A  56      75.648  89.788  77.815  1.00  8.65              
ATOM    890  CG  TYR A  56      76.117  88.140  79.100  1.00  8.65              
ATOM    891  CD1 TYR A  56      74.764  88.001  79.467  1.00  8.65              
ATOM    892  HD1 TYR A  56      74.012  88.615  78.993  1.00  8.65              
ATOM    893  CE1 TYR A  56      74.380  87.046  80.425  1.00  8.65              
ATOM    894  HE1 TYR A  56      73.337  86.920  80.678  1.00  8.65              
ATOM    895  CZ  TYR A  56      75.354  86.223  81.025  1.00  8.65              
ATOM    896  OH  TYR A  56      74.975  85.319  81.965  1.00  8.65              
ATOM    897  HH  TYR A  56      75.700  84.737  82.206  1.00  8.65              
ATOM    898  CE2 TYR A  56      76.710  86.356  80.660  1.00  8.65              
ATOM    899  HE2 TYR A  56      77.465  85.721  81.105  1.00  8.65              
ATOM    900  CD2 TYR A  56      77.088  87.303  79.691  1.00  8.65              
ATOM    901  HD2 TYR A  56      78.128  87.362  79.393  1.00  8.65              
ATOM    902  C   TYR A  56      78.118  90.677  76.885  1.00  8.65              
ATOM    903  O   TYR A  56      77.253  91.140  76.140  1.00  8.65              
ATOM    904  N   CYS A  57      79.422  90.795  76.652  1.00  8.69              
ATOM    905  H   CYS A  57      80.057  90.489  77.379  1.00  8.69              
ATOM    906  CA  CYS A  57      80.003  91.389  75.470  1.00  8.69              
ATOM    907  HA  CYS A  57      79.486  92.325  75.251  1.00  8.69              
ATOM    908  CB  CYS A  57      81.477  91.718  75.742  1.00  8.69              
ATOM    909  HB1 CYS A  57      82.060  90.797  75.809  1.00  8.69              
ATOM    910  HB2 CYS A  57      81.566  92.268  76.681  1.00  8.69              
ATOM    911  SG  CYS A  57      82.106  92.752  74.390  1.00  8.69              
ATOM    912  HG  CYS A  57      81.988  91.828  73.423  1.00  8.69              
ATOM    913  C   CYS A  57      79.810  90.449  74.276  1.00  8.69              
ATOM    914  O   CYS A  57      80.638  89.586  73.993  1.00  8.69              
ATOM    915  N   MET A  58      78.652  90.568  73.635  1.00  8.33              
ATOM    916  H   MET A  58      77.987  91.233  73.999  1.00  8.33              
ATOM    917  CA  MET A  58      78.274  89.737  72.501  1.00  8.33              
ATOM    918  HA  MET A  58      78.292  88.705  72.853  1.00  8.33              
ATOM    919  CB  MET A  58      76.841  90.084  72.041  1.00  8.33              
ATOM    920  HB1 MET A  58      76.784  90.106  70.952  1.00  8.33              
ATOM    921  HB2 MET A  58      76.555  91.071  72.409  1.00  8.33              
ATOM    922  CG  MET A  58      75.845  89.042  72.552  1.00  8.33              
ATOM    923  HG1 MET A  58      74.834  89.374  72.315  1.00  8.33              
ATOM    924  HG2 MET A  58      75.935  88.980  73.638  1.00  8.33              
ATOM    925  SD  MET A  58      76.083  87.382  71.847  1.00  8.33              
ATOM    926  CE  MET A  58      74.942  86.474  72.921  1.00  8.33              
ATOM    927  HE1 MET A  58      73.915  86.760  72.693  1.00  8.33              
ATOM    928  HE2 MET A  58      75.073  85.403  72.765  1.00  8.33              
ATOM    929  HE3 MET A  58      75.160  86.704  73.965  1.00  8.33              
ATOM    930  C   MET A  58      79.263  89.804  71.327  1.00  8.33              
ATOM    931  O   MET A  58      80.088  90.704  71.201  1.00  8.33              
ATOM    932  N   THR A  59      79.162  88.793  70.473  1.00  8.65              
ATOM    933  H   THR A  59      78.394  88.155  70.607  1.00  8.65              
ATOM    934  CA  THR A  59      80.180  88.434  69.486  1.00  8.65              
ATOM    935  HA  THR A  59      81.160  88.560  69.946  1.00  8.65              
ATOM    936  CB  THR A  59      79.972  86.934  69.173  1.00  8.65              
ATOM    937  HB  THR A  59      79.955  86.385  70.115  1.00  8.65              
ATOM    938  CG2 THR A  59      78.653  86.648  68.444  1.00  8.65              
ATOM    939 1HG2 THR A  59      78.566  87.261  67.550  1.00  8.65              
ATOM    940 2HG2 THR A  59      78.624  85.604  68.142  1.00  8.65              
ATOM    941 3HG2 THR A  59      77.809  86.853  69.100  1.00  8.65              
ATOM    942  OG1 THR A  59      81.004  86.378  68.392  1.00  8.65              
ATOM    943  HG1 THR A  59      81.790  86.260  68.932  1.00  8.65              
ATOM    944  C   THR A  59      80.172  89.236  68.173  1.00  8.65              
ATOM    945  O   THR A  59      79.177  89.846  67.791  1.00  8.65              
ATOM    946  N   GLY A  60      81.257  89.074  67.405  1.00  8.76              
ATOM    947  H   GLY A  60      82.023  88.558  67.812  1.00  8.76              
ATOM    948  CA  GLY A  60      81.265  89.064  65.936  1.00  8.76              
ATOM    949  HA1 GLY A  60      81.758  89.958  65.558  1.00  8.76              
ATOM    950  HA2 GLY A  60      80.246  89.042  65.555  1.00  8.76              
ATOM    951  C   GLY A  60      82.013  87.839  65.439  1.00  8.76              
ATOM    952  O   GLY A  60      82.936  87.349  66.094  1.00  8.76              
ATOM    953  N   VAL A  61      81.596  87.335  64.285  1.00  8.64              
ATOM    954  H   VAL A  61      80.919  87.874  63.747  1.00  8.64              
ATOM    955  CA  VAL A  61      81.809  85.947  63.885  1.00  8.64              
ATOM    956  HA  VAL A  61      82.499  85.504  64.604  1.00  8.64              
ATOM    957  CB  VAL A  61      80.549  85.100  64.017  1.00  8.64              
ATOM    958  HB  VAL A  61      80.926  84.099  63.879  1.00  8.64              
ATOM    959  CG1 VAL A  61      79.970  85.127  65.436  1.00  8.64              
ATOM    960 1HG1 VAL A  61      79.565  86.111  65.657  1.00  8.64              
ATOM    961 2HG1 VAL A  61      79.182  84.382  65.534  1.00  8.64              
ATOM    962 3HG1 VAL A  61      80.759  84.892  66.150  1.00  8.64              
ATOM    963  CG2 VAL A  61      79.444  85.391  62.991  1.00  8.64              
ATOM    964 1HG2 VAL A  61      78.483  85.023  63.342  1.00  8.64              
ATOM    965 2HG2 VAL A  61      79.368  86.458  62.812  1.00  8.64              
ATOM    966 3HG2 VAL A  61      79.690  84.903  62.050  1.00  8.64              
ATOM    967  C   VAL A  61      82.514  85.852  62.546  1.00  8.64              
ATOM    968  O   VAL A  61      81.923  86.013  61.484  1.00  8.64              
ATOM    969  N   LEU A  62      83.823  85.623  62.610  1.00  8.12              
ATOM    970  H   LEU A  62      84.263  85.546  63.513  1.00  8.12              
ATOM    971  CA  LEU A  62      84.569  85.220  61.432  1.00  8.12              
ATOM    972  HA  LEU A  62      84.485  86.001  60.682  1.00  8.12              
ATOM    973  CB  LEU A  62      86.056  85.010  61.776  1.00  8.12              
ATOM    974  HB1 LEU A  62      86.526  84.463  60.957  1.00  8.12              
ATOM    975  HB2 LEU A  62      86.118  84.380  62.666  1.00  8.12              
ATOM    976  CG  LEU A  62      86.852  86.306  62.006  1.00  8.12              
ATOM    977  HG  LEU A  62      86.335  86.929  62.736  1.00  8.12              
ATOM    978  CD1 LEU A  62      88.234  85.957  62.558  1.00  8.12              
ATOM    979 1HD1 LEU A  62      88.794  86.872  62.751  1.00  8.12              
ATOM    980 2HD1 LEU A  62      88.133  85.408  63.494  1.00  8.12              
ATOM    981 3HD1 LEU A  62      88.781  85.346  61.839  1.00  8.12              
ATOM    982  CD2 LEU A  62      87.050  87.105  60.714  1.00  8.12              
ATOM    983 1HD2 LEU A  62      87.660  87.986  60.911  1.00  8.12              
ATOM    984 2HD2 LEU A  62      87.542  86.486  59.962  1.00  8.12              
ATOM    985 3HD2 LEU A  62      86.090  87.434  60.325  1.00  8.12              
ATOM    986  C   LEU A  62      83.975  83.938  60.842  1.00  8.12              
ATOM    987  O   LEU A  62      83.862  82.918  61.529  1.00  8.12              
ATOM    988  N   ILE A  63      83.664  83.986  59.552  1.00  8.19              
ATOM    989  H   ILE A  63      83.722  84.883  59.075  1.00  8.19              
ATOM    990  CA  ILE A  63      83.698  82.796  58.707  1.00  8.19              
ATOM    991  HA  ILE A  63      84.526  82.177  59.055  1.00  8.19              
ATOM    992  CB  ILE A  63      82.397  81.968  58.759  1.00  8.19              
ATOM    993  HB  ILE A  63      82.030  81.951  59.787  1.00  8.19              
ATOM    994  CG2 ILE A  63      81.292  82.608  57.896  1.00  8.19              
ATOM    995 1HG2 ILE A  63      80.342  82.126  58.097  1.00  8.19              
ATOM    996 2HG2 ILE A  63      81.197  83.665  58.149  1.00  8.19              
ATOM    997 3HG2 ILE A  63      81.520  82.507  56.835  1.00  8.19              
ATOM    998  CG1 ILE A  63      82.718  80.507  58.341  1.00  8.19              
ATOM    999 1HG1 ILE A  63      83.475  80.468  57.566  1.00  8.19              
ATOM   1000 2HG1 ILE A  63      81.857  80.029  57.890  1.00  8.19              
ATOM   1001  CD1 ILE A  63      83.208  79.652  59.515  1.00  8.19              
ATOM   1002  HD1 ILE A  63      83.469  78.656  59.156  1.00  8.19              
ATOM   1003  HD2 ILE A  63      84.086  80.105  59.977  1.00  8.19              
ATOM   1004  HD3 ILE A  63      82.418  79.559  60.257  1.00  8.19              
ATOM   1005  C   ILE A  63      84.014  83.247  57.286  1.00  8.19              
ATOM   1006  O   ILE A  63      83.710  84.361  56.859  1.00  8.19              
ATOM   1007  N   GLU A  64      84.672  82.371  56.543  1.00  8.75              
ATOM   1008  H   GLU A  64      84.782  81.449  56.932  1.00  8.75              
ATOM   1009  CA  GLU A  64      85.711  82.867  55.613  1.00  8.75              
ATOM   1010  HA  GLU A  64      86.315  82.013  55.308  1.00  8.75              
ATOM   1011  CB  GLU A  64      85.069  83.446  54.326  1.00  8.75              
ATOM   1012  HB1 GLU A  64      85.838  83.459  53.552  1.00  8.75              
ATOM   1013  HB2 GLU A  64      84.803  84.481  54.522  1.00  8.75              
ATOM   1014  CG  GLU A  64      83.818  82.748  53.753  1.00  8.75              
ATOM   1015  HG1 GLU A  64      83.060  82.624  54.528  1.00  8.75              
ATOM   1016  HG2 GLU A  64      84.094  81.760  53.377  1.00  8.75              
ATOM   1017  CD  GLU A  64      83.227  83.597  52.618  1.00  8.75              
ATOM   1018  OE1 GLU A  64      82.023  83.971  52.657  1.00  8.75              
ATOM   1019  OE2 GLU A  64      84.000  83.992  51.714  1.00  8.75              
ATOM   1020  C   GLU A  64      86.682  83.875  56.283  1.00  8.75              
ATOM   1021  O   GLU A  64      86.811  83.910  57.504  1.00  8.75              
ATOM   1022  N   GLY A  65      87.328  84.737  55.490  1.00  8.71              
ATOM   1023  H   GLY A  65      87.219  84.636  54.494  1.00  8.71              
ATOM   1024  CA  GLY A  65      87.876  86.012  55.973  1.00  8.71              
ATOM   1025  HA1 GLY A  65      88.697  86.323  55.328  1.00  8.71              
ATOM   1026  HA2 GLY A  65      88.264  85.890  56.985  1.00  8.71              
ATOM   1027  C   GLY A  65      86.834  87.133  55.998  1.00  8.71              
ATOM   1028  O   GLY A  65      87.215  88.299  56.049  1.00  8.71              
ATOM   1029  N   LYS A  66      85.529  86.821  55.931  1.00  8.63              
ATOM   1030  H   LYS A  66      85.258  85.847  56.016  1.00  8.63              
ATOM   1031  CA  LYS A  66      84.511  87.814  56.267  1.00  8.63              
ATOM   1032  HA  LYS A  66      84.818  88.802  55.920  1.00  8.63              
ATOM   1033  CB  LYS A  66      83.112  87.480  55.698  1.00  8.63              
ATOM   1034  HB1 LYS A  66      82.503  88.377  55.810  1.00  8.63              
ATOM   1035  HB2 LYS A  66      82.647  86.715  56.322  1.00  8.63              
ATOM   1036  CG  LYS A  66      82.958  87.006  54.246  1.00  8.63              
ATOM   1037  HG1 LYS A  66      81.895  87.069  54.005  1.00  8.63              
ATOM   1038  HG2 LYS A  66      83.237  85.959  54.190  1.00  8.63              
ATOM   1039  CD  LYS A  66      83.755  87.790  53.196  1.00  8.63              
ATOM   1040  HD1 LYS A  66      84.775  87.404  53.156  1.00  8.63              
ATOM   1041  HD2 LYS A  66      83.798  88.841  53.488  1.00  8.63              
ATOM   1042  CE  LYS A  66      83.108  87.709  51.802  1.00  8.63              
ATOM   1043  HE1 LYS A  66      83.764  88.217  51.089  1.00  8.63              
ATOM   1044  HE2 LYS A  66      82.163  88.258  51.838  1.00  8.63              
ATOM   1045  NZ  LYS A  66      82.849  86.319  51.344  1.00  8.63              
ATOM   1046  HZ1 LYS A  66      82.425  86.273  50.432  1.00  8.63              
ATOM   1047  HZ2 LYS A  66      83.689  85.734  51.311  1.00  8.63              
ATOM   1048  HZ3 LYS A  66      82.282  85.771  51.992  1.00  8.63              
ATOM   1049  C   LYS A  66      84.373  87.833  57.794  1.00  8.63              
ATOM   1050  O   LYS A  66      84.198  86.790  58.432  1.00  8.63              
ATOM   1051  N   CYS A  67      84.325  89.027  58.370  1.00  8.80              
ATOM   1052  H   CYS A  67      84.494  89.846  57.808  1.00  8.80              
ATOM   1053  CA  CYS A  67      83.494  89.209  59.551  1.00  8.80              
ATOM   1054  HA  CYS A  67      83.744  88.443  60.289  1.00  8.80              
ATOM   1055  CB  CYS A  67      83.782  90.593  60.161  1.00  8.80              
ATOM   1056  HB1 CYS A  67      84.809  90.618  60.527  1.00  8.80              
ATOM   1057  HB2 CYS A  67      83.105  90.760  61.001  1.00  8.80              
ATOM   1058  SG  CYS A  67      83.553  91.906  58.923  1.00  8.80              
ATOM   1059  HG  CYS A  67      82.299  91.574  58.578  1.00  8.80              
ATOM   1060  C   CYS A  67      82.012  89.049  59.190  1.00  8.80              
ATOM   1061  O   CYS A  67      81.571  89.456  58.105  1.00  8.80              
ATOM   1062  N   PHE A  68      81.244  88.518  60.115  1.00  9.07              
ATOM   1063  H   PHE A  68      81.650  88.110  60.949  1.00  9.07              
ATOM   1064  CA  PHE A  68      79.796  88.479  60.072  1.00  9.07              
ATOM   1065  HA  PHE A  68      79.442  89.300  59.451  1.00  9.07              
ATOM   1066  CB  PHE A  68      79.314  87.154  59.443  1.00  9.07              
ATOM   1067  HB1 PHE A  68      79.508  86.344  60.145  1.00  9.07              
ATOM   1068  HB2 PHE A  68      79.919  86.967  58.554  1.00  9.07              
ATOM   1069  CG  PHE A  68      77.861  87.197  59.039  1.00  9.07              
ATOM   1070  CD1 PHE A  68      77.451  88.076  58.024  1.00  9.07              
ATOM   1071  HD1 PHE A  68      78.183  88.664  57.491  1.00  9.07              
ATOM   1072  CE1 PHE A  68      76.086  88.228  57.727  1.00  9.07              
ATOM   1073  HE1 PHE A  68      75.769  88.929  56.967  1.00  9.07              
ATOM   1074  CZ  PHE A  68      75.127  87.498  58.451  1.00  9.07              
ATOM   1075  HZ  PHE A  68      74.073  87.647  58.254  1.00  9.07              
ATOM   1076  CE2 PHE A  68      75.533  86.585  59.440  1.00  9.07              
ATOM   1077  HE2 PHE A  68      74.785  86.027  59.993  1.00  9.07              
ATOM   1078  CD2 PHE A  68      76.901  86.434  59.736  1.00  9.07              
ATOM   1079  HD2 PHE A  68      77.198  85.751  60.523  1.00  9.07              
ATOM   1080  C   PHE A  68      79.228  88.742  61.468  1.00  9.07              
ATOM   1081  O   PHE A  68      79.967  88.877  62.444  1.00  9.07              
ATOM   1082  N   VAL A  69      77.912  88.828  61.547  1.00  9.31              
ATOM   1083  H   VAL A  69      77.409  88.664  60.687  1.00  9.31              
ATOM   1084  CA  VAL A  69      77.187  89.476  62.623  1.00  9.31              
ATOM   1085  HA  VAL A  69      76.259  89.807  62.182  1.00  9.31              
ATOM   1086  CB  VAL A  69      76.675  88.506  63.749  1.00  9.31              
ATOM   1087  HB  VAL A  69      75.886  89.066  64.255  1.00  9.31              
ATOM   1088  CG1 VAL A  69      76.053  87.259  63.164  1.00  9.31              
ATOM   1089 1HG1 VAL A  69      75.564  86.668  63.933  1.00  9.31              
ATOM   1090 2HG1 VAL A  69      75.292  87.503  62.426  1.00  9.31              
ATOM   1091 3HG1 VAL A  69      76.790  86.612  62.692  1.00  9.31              
ATOM   1092  CG2 VAL A  69      77.712  88.132  64.811  1.00  9.31              
ATOM   1093 1HG2 VAL A  69      78.630  87.795  64.337  1.00  9.31              
ATOM   1094 2HG2 VAL A  69      77.947  88.989  65.439  1.00  9.31              
ATOM   1095 3HG2 VAL A  69      77.302  87.342  65.439  1.00  9.31              
ATOM   1096  C   VAL A  69      77.815  90.815  63.205  1.00  9.31              
ATOM   1097  O   VAL A  69      78.596  91.390  62.414  1.00  9.31              
ATOM   1098  N   PRO A  70      77.663  91.417  64.454  1.00  9.29              
ATOM   1099  CD  PRO A  70      78.817  92.073  65.031  1.00  9.29              
ATOM   1100  HD1 PRO A  70      79.355  92.729  64.328  1.00  9.29              
ATOM   1101  HD2 PRO A  70      79.520  91.336  65.422  1.00  9.29              
ATOM   1102  CG  PRO A  70      78.360  92.969  66.204  1.00  9.29              
ATOM   1103  HG1 PRO A  70      78.222  93.985  65.838  1.00  9.29              
ATOM   1104  HG2 PRO A  70      79.074  92.938  67.022  1.00  9.29              
ATOM   1105  CB  PRO A  70      77.025  92.370  66.606  1.00  9.29              
ATOM   1106  HB1 PRO A  70      76.364  93.109  67.062  1.00  9.29              
ATOM   1107  HB2 PRO A  70      77.169  91.536  67.295  1.00  9.29              
ATOM   1108  CA  PRO A  70      76.449  91.865  65.282  1.00  9.29              
ATOM   1109  HA  PRO A  70      75.865  90.989  65.501  1.00  9.29              
ATOM   1110  C   PRO A  70      75.638  92.903  64.541  1.00  9.29              
ATOM   1111  O   PRO A  70      76.163  93.873  64.011  1.00  9.29              
ATOM   1112  N   ASP A  71      74.306  92.738  64.573  1.00  9.71              
ATOM   1113  H   ASP A  71      73.907  91.962  65.055  1.00  9.71              
ATOM   1114  CA  ASP A  71      73.450  93.933  64.564  1.00  9.71              
ATOM   1115  HA  ASP A  71      73.821  94.601  63.787  1.00  9.71              
ATOM   1116  CB  ASP A  71      71.996  93.590  64.200  1.00  9.71              
ATOM   1117  HB1 ASP A  71      71.487  93.201  65.082  1.00  9.71              
ATOM   1118  HB2 ASP A  71      72.003  92.801  63.447  1.00  9.71              
ATOM   1119  CG  ASP A  71      71.284  94.819  63.651  1.00  9.71              
ATOM   1120  OD1 ASP A  71      71.095  95.788  64.432  1.00  9.71              
ATOM   1121  OD2 ASP A  71      70.962  94.833  62.442  1.00  9.71              
ATOM   1122  C   ASP A  71      73.583  94.635  65.926  1.00  9.71              
ATOM   1123  O   ASP A  71      73.851  93.990  66.944  1.00  9.71              
ATOM   1124  N   GLN A  72      73.385  95.951  65.955  1.00  9.58              
ATOM   1125  H   GLN A  72      73.010  96.378  65.116  1.00  9.58              
ATOM   1126  CA  GLN A  72      73.479  96.778  67.161  1.00  9.58              
ATOM   1127  HA  GLN A  72      73.923  96.178  67.955  1.00  9.58              
ATOM   1128  CB  GLN A  72      74.442  97.946  66.881  1.00  9.58              
ATOM   1129  HB1 GLN A  72      73.965  98.639  66.194  1.00  9.58              
ATOM   1130  HB2 GLN A  72      75.329  97.555  66.380  1.00  9.58              
ATOM   1131  CG  GLN A  72      74.921  98.693  68.138  1.00  9.58              
ATOM   1132  HG1 GLN A  72      75.562  98.035  68.727  1.00  9.58              
ATOM   1133  HG2 GLN A  72      74.085  99.001  68.760  1.00  9.58              
ATOM   1134  CD  GLN A  72      75.695  99.956  67.786  1.00  9.58              
ATOM   1135  OE1 GLN A  72      76.913  99.993  67.782  1.00  9.58              
ATOM   1136  NE2 GLN A  72      75.019 101.041  67.483  1.00  9.58              
ATOM   1137 1HE2 GLN A  72      74.014 101.049  67.486  1.00  9.58              
ATOM   1138 2HE2 GLN A  72      75.561 101.857  67.255  1.00  9.58              
ATOM   1139  C   GLN A  72      72.088  97.206  67.682  1.00  9.58              
ATOM   1140  O   GLN A  72      71.983  97.858  68.717  1.00  9.58              
ATOM   1141  N   SER A  73      71.008  96.834  66.984  1.00  9.48              
ATOM   1142  H   SER A  73      71.147  96.318  66.113  1.00  9.48              
ATOM   1143  CA  SER A  73      69.620  97.171  67.317  1.00  9.48              
ATOM   1144  HA  SER A  73      69.003  96.789  66.504  1.00  9.48              
ATOM   1145  CB  SER A  73      69.207  96.402  68.587  1.00  9.48              
ATOM   1146  HB1 SER A  73      69.777  96.766  69.440  1.00  9.48              
ATOM   1147  HB2 SER A  73      69.432  95.344  68.449  1.00  9.48              
ATOM   1148  OG  SER A  73      67.831  96.534  68.869  1.00  9.48              
ATOM   1149  HG  SER A  73      67.669  97.462  69.088  1.00  9.48              
ATOM   1150  C   SER A  73      69.346  98.685  67.383  1.00  9.48              
ATOM   1151  O   SER A  73      68.369  99.139  67.983  1.00  9.48              
ATOM   1152  N   VAL A  74      70.189  99.483  66.720  1.00  9.26              
ATOM   1153  H   VAL A  74      70.948  99.026  66.236  1.00  9.26              
ATOM   1154  CA  VAL A  74      69.832 100.833  66.264  1.00  9.26              
ATOM   1155  HA  VAL A  74      69.302 101.352  67.063  1.00  9.26              
ATOM   1156  CB  VAL A  74      71.053 101.712  65.891  1.00  9.26              
ATOM   1157  HB  VAL A  74      70.705 102.541  65.273  1.00  9.26              
ATOM   1158  CG1 VAL A  74      71.671 102.320  67.153  1.00  9.26              
ATOM   1159 1HG1 VAL A  74      72.537 102.931  66.891  1.00  9.26              
ATOM   1160 2HG1 VAL A  74      70.946 102.983  67.621  1.00  9.26              
ATOM   1161 3HG1 VAL A  74      71.961 101.539  67.854  1.00  9.26              
ATOM   1162  CG2 VAL A  74      72.174 100.990  65.132  1.00  9.26              
ATOM   1163 1HG2 VAL A  74      72.949 101.705  64.854  1.00  9.26              
ATOM   1164 2HG2 VAL A  74      72.608 100.222  65.761  1.00  9.26              
ATOM   1165 3HG2 VAL A  74      71.784 100.535  64.222  1.00  9.26              
ATOM   1166  C   VAL A  74      68.876 100.725  65.094  1.00  9.26              
ATOM   1167  O   VAL A  74      69.284 100.470  63.962  1.00  9.26              
ATOM   1168  N   VAL A  75      67.580 100.768  65.402  1.00 10.07              
ATOM   1169  H   VAL A  75      67.316 100.947  66.362  1.00 10.07              
ATOM   1170  CA  VAL A  75      66.592 100.180  64.458  1.00 10.07              
ATOM   1171  HA  VAL A  75      66.935  99.173  64.216  1.00 10.07              
ATOM   1172  CB  VAL A  75      65.204 100.032  65.112  1.00 10.07              
ATOM   1173  HB  VAL A  75      64.529  99.576  64.386  1.00 10.07              
ATOM   1174  CG1 VAL A  75      65.271  99.097  66.325  1.00 10.07              
ATOM   1175 1HG1 VAL A  75      64.263  98.878  66.678  1.00 10.07              
ATOM   1176 2HG1 VAL A  75      65.752  98.158  66.048  1.00 10.07              
ATOM   1177 3HG1 VAL A  75      65.831  99.557  67.139  1.00 10.07              
ATOM   1178  CG2 VAL A  75      64.593 101.367  65.553  1.00 10.07              
ATOM   1179 1HG2 VAL A  75      63.638 101.187  66.047  1.00 10.07              
ATOM   1180 2HG2 VAL A  75      65.257 101.881  66.249  1.00 10.07              
ATOM   1181 3HG2 VAL A  75      64.420 101.996  64.684  1.00 10.07              
ATOM   1182  C   VAL A  75      66.541 100.945  63.124  1.00 10.07              
ATOM   1183  O   VAL A  75      66.992 102.086  63.011  1.00 10.07              
ATOM   1184  N   SER A  76      65.911 100.343  62.113  1.00 10.01              
ATOM   1185  H   SER A  76      65.544  99.418  62.285  1.00 10.01              
ATOM   1186  CA  SER A  76      65.693 100.877  60.757  1.00 10.01              
ATOM   1187  HA  SER A  76      66.672 101.079  60.321  1.00 10.01              
ATOM   1188  CB  SER A  76      65.022  99.777  59.920  1.00 10.01              
ATOM   1189  HB1 SER A  76      65.699  98.923  59.860  1.00 10.01              
ATOM   1190  HB2 SER A  76      64.830 100.135  58.908  1.00 10.01              
ATOM   1191  OG  SER A  76      63.807  99.359  60.524  1.00 10.01              
ATOM   1192  HG  SER A  76      63.609  98.458  60.240  1.00 10.01              
ATOM   1193  C   SER A  76      64.904 102.204  60.678  1.00 10.01              
ATOM   1194  O   SER A  76      64.437 102.582  59.601  1.00 10.01              
ATOM   1195  N   ILE A  77      64.751 102.936  61.790  1.00  9.99              
ATOM   1196  H   ILE A  77      65.236 102.595  62.608  1.00  9.99              
ATOM   1197  CA  ILE A  77      64.284 104.323  61.836  1.00  9.99              
ATOM   1198  HA  ILE A  77      63.350 104.343  61.277  1.00  9.99              
ATOM   1199  CB  ILE A  77      63.959 104.761  63.287  1.00  9.99              
ATOM   1200  HB  ILE A  77      63.268 104.022  63.698  1.00  9.99              
ATOM   1201  CG2 ILE A  77      65.183 104.807  64.220  1.00  9.99              
ATOM   1202 1HG2 ILE A  77      64.852 104.951  65.250  1.00  9.99              
ATOM   1203 2HG2 ILE A  77      65.742 103.876  64.187  1.00  9.99              
ATOM   1204 3HG2 ILE A  77      65.845 105.632  63.959  1.00  9.99              
ATOM   1205  CG1 ILE A  77      63.257 106.135  63.363  1.00  9.99              
ATOM   1206 1HG1 ILE A  77      63.923 106.912  62.986  1.00  9.99              
ATOM   1207 2HG1 ILE A  77      63.046 106.358  64.411  1.00  9.99              
ATOM   1208  CD1 ILE A  77      61.930 106.209  62.597  1.00  9.99              
ATOM   1209  HD1 ILE A  77      61.441 107.158  62.820  1.00  9.99              
ATOM   1210  HD2 ILE A  77      62.106 106.156  61.523  1.00  9.99              
ATOM   1211  HD3 ILE A  77      61.276 105.393  62.905  1.00  9.99              
ATOM   1212  C   ILE A  77      65.240 105.286  61.117  1.00  9.99              
ATOM   1213  O   ILE A  77      64.807 106.046  60.248  1.00  9.99              
ATOM   1214  N   ILE A  78      66.544 105.187  61.385  1.00  9.59              
ATOM   1215  H   ILE A  78      66.826 104.482  62.055  1.00  9.59              
ATOM   1216  CA  ILE A  78      67.613 105.922  60.688  1.00  9.59              
ATOM   1217  HA  ILE A  78      67.428 106.990  60.814  1.00  9.59              
ATOM   1218  CB  ILE A  78      68.946 105.556  61.394  1.00  9.59              
ATOM   1219  HB  ILE A  78      68.773 105.644  62.469  1.00  9.59              
ATOM   1220  CG2 ILE A  78      69.378 104.102  61.116  1.00  9.59              
ATOM   1221 1HG2 ILE A  78      70.188 103.817  61.789  1.00  9.59              
ATOM   1222 2HG2 ILE A  78      68.555 103.410  61.296  1.00  9.59              
ATOM   1223 3HG2 ILE A  78      69.720 103.987  60.088  1.00  9.59              
ATOM   1224  CG1 ILE A  78      70.064 106.556  61.050  1.00  9.59              
ATOM   1225 1HG1 ILE A  78      69.683 107.562  61.221  1.00  9.59              
ATOM   1226 2HG1 ILE A  78      70.341 106.456  60.001  1.00  9.59              
ATOM   1227  CD1 ILE A  78      71.328 106.402  61.905  1.00  9.59              
ATOM   1228  HD1 ILE A  78      72.020 107.211  61.671  1.00  9.59              
ATOM   1229  HD2 ILE A  78      71.071 106.456  62.964  1.00  9.59              
ATOM   1230  HD3 ILE A  78      71.820 105.453  61.695  1.00  9.59              
ATOM   1231  C   ILE A  78      67.606 105.580  59.194  1.00  9.59              
ATOM   1232  O   ILE A  78      67.118 104.534  58.747  1.00  9.59              
ATOM   1233  N   LYS A  79      68.096 106.512  58.385  1.00 10.15              
ATOM   1234  H   LYS A  79      68.415 107.372  58.809  1.00 10.15              
ATOM   1235  CA  LYS A  79      68.108 106.397  56.917  1.00 10.15              
ATOM   1236  HA  LYS A  79      68.395 105.379  56.647  1.00 10.15              
ATOM   1237  CB  LYS A  79      66.676 106.701  56.412  1.00 10.15              
ATOM   1238  HB1 LYS A  79      66.635 107.689  55.949  1.00 10.15              
ATOM   1239  HB2 LYS A  79      65.991 106.738  57.259  1.00 10.15              
ATOM   1240  CG  LYS A  79      66.164 105.651  55.410  1.00 10.15              
ATOM   1241  HG1 LYS A  79      66.580 104.668  55.636  1.00 10.15              
ATOM   1242  HG2 LYS A  79      66.503 105.938  54.413  1.00 10.15              
ATOM   1243  CD  LYS A  79      64.627 105.551  55.418  1.00 10.15              
ATOM   1244  HD1 LYS A  79      64.302 105.317  54.402  1.00 10.15              
ATOM   1245  HD2 LYS A  79      64.187 106.514  55.684  1.00 10.15              
ATOM   1246  CE  LYS A  79      64.082 104.442  56.338  1.00 10.15              
ATOM   1247  HE1 LYS A  79      64.424 103.479  55.946  1.00 10.15              
ATOM   1248  HE2 LYS A  79      62.990 104.449  56.284  1.00 10.15              
ATOM   1249  NZ  LYS A  79      64.512 104.562  57.754  1.00 10.15              
ATOM   1250  HZ1 LYS A  79      64.194 103.771  58.312  1.00 10.15              
ATOM   1251  HZ2 LYS A  79      65.526 104.538  57.850  1.00 10.15              
ATOM   1252  HZ3 LYS A  79      64.195 105.405  58.217  1.00 10.15              
ATOM   1253  C   LYS A  79      69.150 107.319  56.269  1.00 10.15              
ATOM   1254  O   LYS A  79      69.110 107.558  55.070  1.00 10.15              
ATOM   1255  N   HIS A  80      70.008 107.884  57.120  1.00 11.03              
ATOM   1256  H   HIS A  80      70.036 107.496  58.050  1.00 11.03              
ATOM   1257  CA  HIS A  80      70.741 109.142  56.986  1.00 11.03              
ATOM   1258  HA  HIS A  80      71.602 109.005  56.329  1.00 11.03              
ATOM   1259  CB  HIS A  80      69.830 110.240  56.373  1.00 11.03              
ATOM   1260  HB1 HIS A  80      68.896 110.281  56.935  1.00 11.03              
ATOM   1261  HB2 HIS A  80      69.596 109.986  55.341  1.00 11.03              
ATOM   1262  CG  HIS A  80      70.437 111.621  56.355  1.00 11.03              
ATOM   1263  ND1 HIS A  80      71.704 111.931  55.857  1.00 11.03              
ATOM   1264  CE1 HIS A  80      71.924 113.215  56.180  1.00 11.03              
ATOM   1265  HE1 HIS A  80      72.831 113.759  55.951  1.00 11.03              
ATOM   1266  NE2 HIS A  80      70.882 113.708  56.870  1.00 11.03              
ATOM   1267  HE2 HIS A  80      70.847 114.625  57.299  1.00 11.03              
ATOM   1268  CD2 HIS A  80      69.933 112.719  56.988  1.00 11.03              
ATOM   1269  HD2 HIS A  80      69.001 112.778  57.532  1.00 11.03              
ATOM   1270  C   HIS A  80      71.252 109.573  58.372  1.00 11.03              
ATOM   1271  O   HIS A  80      70.767 109.065  59.384  1.00 11.03              
ATOM   1272  N   GLY A  81      72.166 110.542  58.431  1.00  9.80              
ATOM   1273  H   GLY A  81      72.446 110.956  57.548  1.00  9.80              
ATOM   1274  CA  GLY A  81      72.548 111.269  59.644  1.00  9.80              
ATOM   1275  HA1 GLY A  81      73.404 111.907  59.424  1.00  9.80              
ATOM   1276  HA2 GLY A  81      72.841 110.557  60.416  1.00  9.80              
ATOM   1277  C   GLY A  81      71.422 112.156  60.202  1.00  9.80              
ATOM   1278  O   GLY A  81      71.482 113.373  60.049  1.00  9.80              
ATOM   1279  N   ILE A  82      70.385 111.548  60.797  1.00  9.66              
ATOM   1280  H   ILE A  82      70.417 110.536  60.836  1.00  9.66              
ATOM   1281  CA  ILE A  82      69.125 112.221  61.184  1.00  9.66              
ATOM   1282  HA  ILE A  82      69.182 113.251  60.829  1.00  9.66              
ATOM   1283  CB  ILE A  82      67.938 111.568  60.429  1.00  9.66              
ATOM   1284  HB  ILE A  82      68.249 111.531  59.384  1.00  9.66              
ATOM   1285  CG2 ILE A  82      67.663 110.107  60.836  1.00  9.66              
ATOM   1286 1HG2 ILE A  82      68.559 109.506  60.698  1.00  9.66              
ATOM   1287 2HG2 ILE A  82      67.356 110.044  61.880  1.00  9.66              
ATOM   1288 3HG2 ILE A  82      66.868 109.698  60.212  1.00  9.66              
ATOM   1289  CG1 ILE A  82      66.650 112.427  60.429  1.00  9.66              
ATOM   1290 1HG1 ILE A  82      66.088 112.179  59.528  1.00  9.66              
ATOM   1291 2HG1 ILE A  82      66.927 113.479  60.349  1.00  9.66              
ATOM   1292  CD1 ILE A  82      65.685 112.265  61.614  1.00  9.66              
ATOM   1293  HD1 ILE A  82      64.855 112.962  61.494  1.00  9.66              
ATOM   1294  HD2 ILE A  82      65.281 111.253  61.640  1.00  9.66              
ATOM   1295  HD3 ILE A  82      66.181 112.480  62.556  1.00  9.66              
ATOM   1296  C   ILE A  82      68.908 112.341  62.695  1.00  9.66              
ATOM   1297  O   ILE A  82      68.483 113.385  63.176  1.00  9.66              
ATOM   1298  N   PHE A  83      69.231 111.285  63.432  1.00  8.69              
ATOM   1299  H   PHE A  83      69.624 110.483  62.960  1.00  8.69              
ATOM   1300  CA  PHE A  83      69.162 111.148  64.887  1.00  8.69              
ATOM   1301  HA  PHE A  83      69.584 112.038  65.357  1.00  8.69              
ATOM   1302  CB  PHE A  83      67.696 110.964  65.332  1.00  8.69              
ATOM   1303  HB1 PHE A  83      67.523 109.924  65.609  1.00  8.69              
ATOM   1304  HB2 PHE A  83      67.024 111.175  64.500  1.00  8.69              
ATOM   1305  CG  PHE A  83      67.293 111.868  66.481  1.00  8.69              
ATOM   1306  CD1 PHE A  83      66.954 113.212  66.230  1.00  8.69              
ATOM   1307  HD1 PHE A  83      66.980 113.597  65.221  1.00  8.69              
ATOM   1308  CE1 PHE A  83      66.585 114.059  67.290  1.00  8.69              
ATOM   1309  HE1 PHE A  83      66.329 115.090  67.090  1.00  8.69              
ATOM   1310  CZ  PHE A  83      66.553 113.568  68.606  1.00  8.69              
ATOM   1311  HZ  PHE A  83      66.271 114.222  69.419  1.00  8.69              
ATOM   1312  CE2 PHE A  83      66.893 112.227  68.860  1.00  8.69              
ATOM   1313  HE2 PHE A  83      66.878 111.844  69.871  1.00  8.69              
ATOM   1314  CD2 PHE A  83      67.260 111.379  67.800  1.00  8.69              
ATOM   1315  HD2 PHE A  83      67.517 110.351  68.003  1.00  8.69              
ATOM   1316  C   PHE A  83      70.023 109.934  65.245  1.00  8.69              
ATOM   1317  O   PHE A  83      70.320 109.127  64.358  1.00  8.69              
ATOM   1318  N   ASP A  84      70.346 109.748  66.523  1.00  8.66              
ATOM   1319  H   ASP A  84      70.053 110.418  67.219  1.00  8.66              
ATOM   1320  CA  ASP A  84      70.717 108.419  67.014  1.00  8.66              
ATOM   1321  HA  ASP A  84      70.618 107.700  66.199  1.00  8.66              
ATOM   1322  CB  ASP A  84      72.174 108.328  67.491  1.00  8.66              
ATOM   1323  HB1 ASP A  84      72.323 109.012  68.328  1.00  8.66              
ATOM   1324  HB2 ASP A  84      72.839 108.621  66.676  1.00  8.66              
ATOM   1325  CG  ASP A  84      72.509 106.888  67.921  1.00  8.66              
ATOM   1326  OD1 ASP A  84      72.030 105.950  67.238  1.00  8.66              
ATOM   1327  OD2 ASP A  84      73.173 106.724  68.965  1.00  8.66              
ATOM   1328  C   ASP A  84      69.732 107.974  68.102  1.00  8.66              
ATOM   1329  O   ASP A  84      69.219 108.786  68.876  1.00  8.66              
ATOM   1330  N   ILE A  85      69.408 106.681  68.073  1.00  8.64              
ATOM   1331  H   ILE A  85      70.031 106.087  67.526  1.00  8.64              
ATOM   1332  CA  ILE A  85      68.302 106.036  68.784  1.00  8.64              
ATOM   1333  HA  ILE A  85      68.170 106.526  69.749  1.00  8.64              
ATOM   1334  CB  ILE A  85      66.960 106.128  67.996  1.00  8.64              
ATOM   1335  HB  ILE A  85      67.065 105.570  67.063  1.00  8.64              
ATOM   1336  CG2 ILE A  85      65.823 105.490  68.821  1.00  8.64              
ATOM   1337 1HG2 ILE A  85      64.914 105.420  68.226  1.00  8.64              
ATOM   1338 2HG2 ILE A  85      66.079 104.475  69.123  1.00  8.64              
ATOM   1339 3HG2 ILE A  85      65.630 106.084  69.715  1.00  8.64              
ATOM   1340  CG1 ILE A  85      66.578 107.585  67.637  1.00  8.64              
ATOM   1341 1HG1 ILE A  85      67.349 107.994  66.986  1.00  8.64              
ATOM   1342 2HG1 ILE A  85      66.549 108.179  68.552  1.00  8.64              
ATOM   1343  CD1 ILE A  85      65.249 107.779  66.895  1.00  8.64              
ATOM   1344  HD1 ILE A  85      65.235 107.169  65.993  1.00  8.64              
ATOM   1345  HD2 ILE A  85      64.408 107.518  67.535  1.00  8.64              
ATOM   1346  HD3 ILE A  85      65.151 108.827  66.611  1.00  8.64              
ATOM   1347  C   ILE A  85      68.710 104.561  69.029  1.00  8.64              
ATOM   1348  O   ILE A  85      68.348 103.610  68.304  1.00  8.64              
ATOM   1349  N   ALA A  86      69.545 104.412  70.060  1.00  8.17              
ATOM   1350  H   ALA A  86      69.869 105.254  70.514  1.00  8.17              
ATOM   1351  CA  ALA A  86      70.096 103.148  70.525  1.00  8.17              
ATOM   1352  HA  ALA A  86      70.208 102.484  69.667  1.00  8.17              
ATOM   1353  CB  ALA A  86      71.492 103.423  71.095  1.00  8.17              
ATOM   1354  HB1 ALA A  86      71.969 102.485  71.381  1.00  8.17              
ATOM   1355  HB2 ALA A  86      72.110 103.915  70.339  1.00  8.17              
ATOM   1356  HB3 ALA A  86      71.419 104.071  71.969  1.00  8.17              
ATOM   1357  C   ALA A  86      69.196 102.434  71.553  1.00  8.17              
ATOM   1358  O   ALA A  86      68.633 103.058  72.452  1.00  8.17              
ATOM   1359  N   SER A  87      69.067 101.108  71.445  1.00  8.26              
ATOM   1360  H   SER A  87      69.512 100.660  70.656  1.00  8.26              
ATOM   1361  CA  SER A  87      68.228 100.255  72.314  1.00  8.26              
ATOM   1362  HA  SER A  87      68.347 100.556  73.356  1.00  8.26              
ATOM   1363  CB  SER A  87      66.745 100.409  71.940  1.00  8.26              
ATOM   1364  HB1 SER A  87      66.154  99.650  72.456  1.00  8.26              
ATOM   1365  HB2 SER A  87      66.619 100.284  70.863  1.00  8.26              
ATOM   1366  OG  SER A  87      66.285 101.689  72.335  1.00  8.26              
ATOM   1367  HG  SER A  87      67.050 102.288  72.401  1.00  8.26              
ATOM   1368  C   SER A  87      68.673  98.790  72.192  1.00  8.26              
ATOM   1369  O   SER A  87      68.066  98.000  71.478  1.00  8.26              
ATOM   1370  N   VAL A  88      69.823  98.455  72.791  1.00  8.25              
ATOM   1371  H   VAL A  88      70.268  99.158  73.359  1.00  8.25              
ATOM   1372  CA  VAL A  88      70.596  97.230  72.500  1.00  8.25              
ATOM   1373  HA  VAL A  88      70.547  97.079  71.421  1.00  8.25              
ATOM   1374  CB  VAL A  88      72.098  97.401  72.828  1.00  8.25              
ATOM   1375  HB  VAL A  88      72.243  97.410  73.909  1.00  8.25              
ATOM   1376  CG1 VAL A  88      72.942  96.275  72.212  1.00  8.25              
ATOM   1377 1HG1 VAL A  88      73.998  96.434  72.430  1.00  8.25              
ATOM   1378 2HG1 VAL A  88      72.655  95.313  72.633  1.00  8.25              
ATOM   1379 3HG1 VAL A  88      72.800  96.245  71.130  1.00  8.25              
ATOM   1380  CG2 VAL A  88      72.659  98.720  72.267  1.00  8.25              
ATOM   1381 1HG2 VAL A  88      73.734  98.770  72.439  1.00  8.25              
ATOM   1382 2HG2 VAL A  88      72.469  98.781  71.195  1.00  8.25              
ATOM   1383 3HG2 VAL A  88      72.202  99.574  72.765  1.00  8.25              
ATOM   1384  C   VAL A  88      70.013  95.955  73.117  1.00  8.25              
ATOM   1385  O   VAL A  88      70.553  95.394  74.070  1.00  8.25              
ATOM   1386  N   HIS A  89      68.920  95.474  72.532  1.00  8.22              
ATOM   1387  H   HIS A  89      68.496  96.041  71.804  1.00  8.22              
ATOM   1388  CA  HIS A  89      68.497  94.075  72.618  1.00  8.22              
ATOM   1389  HA  HIS A  89      68.731  93.682  73.607  1.00  8.22              
ATOM   1390  CB  HIS A  89      66.990  94.018  72.420  1.00  8.22              
ATOM   1391  HB1 HIS A  89      66.690  92.972  72.399  1.00  8.22              
ATOM   1392  HB2 HIS A  89      66.742  94.470  71.459  1.00  8.22              
ATOM   1393  CG  HIS A  89      66.201  94.690  73.513  1.00  8.22              
ATOM   1394  ND1 HIS A  89      66.095  94.224  74.825  1.00  8.22              
ATOM   1395  CE1 HIS A  89      65.162  94.997  75.405  1.00  8.22              
ATOM   1396  HE1 HIS A  89      64.803  94.869  76.419  1.00  8.22              
ATOM   1397  NE2 HIS A  89      64.698  95.919  74.542  1.00  8.22              
ATOM   1398  HE2 HIS A  89      63.912  96.543  74.702  1.00  8.22              
ATOM   1399  CD2 HIS A  89      65.362  95.752  73.348  1.00  8.22              
ATOM   1400  HD2 HIS A  89      65.188  96.293  72.426  1.00  8.22              
ATOM   1401  C   HIS A  89      69.204  93.227  71.571  1.00  8.22              
ATOM   1402  O   HIS A  89      69.830  93.753  70.656  1.00  8.22              
ATOM   1403  N   ILE A  90      69.128  91.906  71.719  1.00  8.16              
ATOM   1404  H   ILE A  90      68.463  91.554  72.391  1.00  8.16              
ATOM   1405  CA  ILE A  90      69.770  90.940  70.819  1.00  8.16              
ATOM   1406  HA  ILE A  90      69.910  91.418  69.848  1.00  8.16              
ATOM   1407  CB  ILE A  90      71.203  90.554  71.338  1.00  8.16              
ATOM   1408  HB  ILE A  90      71.073  89.915  72.206  1.00  8.16              
ATOM   1409  CG2 ILE A  90      72.060  89.775  70.314  1.00  8.16              
ATOM   1410 1HG2 ILE A  90      73.090  89.702  70.664  1.00  8.16              
ATOM   1411 2HG2 ILE A  90      71.716  88.756  70.191  1.00  8.16              
ATOM   1412 3HG2 ILE A  90      72.054  90.282  69.349  1.00  8.16              
ATOM   1413  CG1 ILE A  90      72.103  91.728  71.825  1.00  8.16              
ATOM   1414 1HG1 ILE A  90      72.902  91.307  72.438  1.00  8.16              
ATOM   1415 2HG1 ILE A  90      71.541  92.384  72.486  1.00  8.16              
ATOM   1416  CD1 ILE A  90      72.772  92.582  70.733  1.00  8.16              
ATOM   1417  HD1 ILE A  90      73.189  93.482  71.183  1.00  8.16              
ATOM   1418  HD2 ILE A  90      73.587  92.031  70.263  1.00  8.16              
ATOM   1419  HD3 ILE A  90      72.054  92.866  69.965  1.00  8.16              
ATOM   1420  C   ILE A  90      68.762  89.789  70.568  1.00  8.16              
ATOM   1421  O   ILE A  90      67.573  90.010  70.368  1.00  8.16              
ATOM   1422  N   VAL A  91      69.255  88.563  70.554  1.00  8.08              
ATOM   1423  H   VAL A  91      70.154  88.449  71.004  1.00  8.08              
ATOM   1424  CA  VAL A  91      68.812  87.353  69.837  1.00  8.08              
ATOM   1425  HA  VAL A  91      67.781  87.104  70.069  1.00  8.08              
ATOM   1426  CB  VAL A  91      69.017  87.459  68.294  1.00  8.08              
ATOM   1427  HB  VAL A  91      68.950  86.454  67.882  1.00  8.08              
ATOM   1428  CG1 VAL A  91      67.939  88.269  67.574  1.00  8.08              
ATOM   1429 1HG1 VAL A  91      66.968  87.808  67.733  1.00  8.08              
ATOM   1430 2HG1 VAL A  91      67.924  89.299  67.925  1.00  8.08              
ATOM   1431 3HG1 VAL A  91      68.128  88.270  66.500  1.00  8.08              
ATOM   1432  CG2 VAL A  91      70.382  88.010  67.855  1.00  8.08              
ATOM   1433 1HG2 VAL A  91      70.489  87.890  66.777  1.00  8.08              
ATOM   1434 2HG2 VAL A  91      70.447  89.071  68.088  1.00  8.08              
ATOM   1435 3HG2 VAL A  91      71.192  87.464  68.335  1.00  8.08              
ATOM   1436  C   VAL A  91      69.794  86.271  70.354  1.00  8.08              
ATOM   1437  O   VAL A  91      70.659  86.585  71.156  1.00  8.08              
ATOM   1438  N   CYS A  92      69.847  85.021  69.900  1.00  8.07              
ATOM   1439  H   CYS A  92      69.134  84.697  69.257  1.00  8.07              
ATOM   1440  CA  CYS A  92      71.199  84.419  69.839  1.00  8.07              
ATOM   1441  HA  CYS A  92      71.860  85.180  69.419  1.00  8.07              
ATOM   1442  CB  CYS A  92      71.815  84.015  71.219  1.00  8.07              
ATOM   1443  HB1 CYS A  92      71.331  83.130  71.628  1.00  8.07              
ATOM   1444  HB2 CYS A  92      71.727  84.802  71.959  1.00  8.07              
ATOM   1445  SG  CYS A  92      73.599  83.706  71.030  1.00  8.07              
ATOM   1446  HG  CYS A  92      73.957  84.964  70.727  1.00  8.07              
ATOM   1447  C   CYS A  92      71.293  83.264  68.852  1.00  8.07              
ATOM   1448  O   CYS A  92      71.456  83.486  67.657  1.00  8.07              
ATOM   1449  N   PHE A  93      71.303  82.038  69.364  1.00  8.09              
ATOM   1450  H   PHE A  93      70.982  81.883  70.313  1.00  8.09              
ATOM   1451  CA  PHE A  93      71.859  80.909  68.661  1.00  8.09              
ATOM   1452  HA  PHE A  93      71.831  81.137  67.594  1.00  8.09              
ATOM   1453  CB  PHE A  93      73.353  80.690  68.997  1.00  8.09              
ATOM   1454  HB1 PHE A  93      73.851  81.658  69.023  1.00  8.09              
ATOM   1455  HB2 PHE A  93      73.782  80.167  68.141  1.00  8.09              
ATOM   1456  CG  PHE A  93      73.776  79.902  70.236  1.00  8.09              
ATOM   1457  CD1 PHE A  93      75.084  79.376  70.269  1.00  8.09              
ATOM   1458  HD1 PHE A  93      75.754  79.553  69.441  1.00  8.09              
ATOM   1459  CE1 PHE A  93      75.520  78.599  71.356  1.00  8.09              
ATOM   1460  HE1 PHE A  93      76.520  78.185  71.357  1.00  8.09              
ATOM   1461  CZ  PHE A  93      74.654  78.346  72.430  1.00  8.09              
ATOM   1462  HZ  PHE A  93      74.984  77.734  73.259  1.00  8.09              
ATOM   1463  CE2 PHE A  93      73.361  78.893  72.424  1.00  8.09              
ATOM   1464  HE2 PHE A  93      72.698  78.694  73.253  1.00  8.09              
ATOM   1465  CD2 PHE A  93      72.923  79.672  71.335  1.00  8.09              
ATOM   1466  HD2 PHE A  93      71.925  80.070  71.342  1.00  8.09              
ATOM   1467  C   PHE A  93      70.980  79.670  68.809  1.00  8.09              
ATOM   1468  O   PHE A  93      69.922  79.690  69.442  1.00  8.09              
ATOM   1469  N   PHE A  94      71.328  78.598  68.102  1.00  8.54              
ATOM   1470  H   PHE A  94      72.222  78.558  67.629  1.00  8.54              
ATOM   1471  CA  PHE A  94      70.227  77.710  67.684  1.00  8.54              
ATOM   1472  HA  PHE A  94      69.434  77.694  68.414  1.00  8.54              
ATOM   1473  CB  PHE A  94      69.654  78.274  66.357  1.00  8.54              
ATOM   1474  HB1 PHE A  94      70.349  78.065  65.542  1.00  8.54              
ATOM   1475  HB2 PHE A  94      69.620  79.362  66.440  1.00  8.54              
ATOM   1476  CG  PHE A  94      68.261  77.820  65.942  1.00  8.54              
ATOM   1477  CD1 PHE A  94      67.192  78.736  66.008  1.00  8.54              
ATOM   1478  HD1 PHE A  94      67.359  79.741  66.364  1.00  8.54              
ATOM   1479  CE1 PHE A  94      65.913  78.381  65.548  1.00  8.54              
ATOM   1480  HE1 PHE A  94      65.108  79.103  65.584  1.00  8.54              
ATOM   1481  CZ  PHE A  94      65.696  77.112  64.991  1.00  8.54              
ATOM   1482  HZ  PHE A  94      64.722  76.865  64.590  1.00  8.54              
ATOM   1483  CE2 PHE A  94      66.755  76.192  64.910  1.00  8.54              
ATOM   1484  HE2 PHE A  94      66.592  75.227  64.450  1.00  8.54              
ATOM   1485  CD2 PHE A  94      68.033  76.546  65.379  1.00  8.54              
ATOM   1486  HD2 PHE A  94      68.843  75.846  65.259  1.00  8.54              
ATOM   1487  C   PHE A  94      70.786  76.286  67.518  1.00  8.54              
ATOM   1488  O   PHE A  94      70.915  75.753  66.416  1.00  8.54              
ATOM   1489  N   VAL A  95      71.258  75.705  68.614  1.00  8.36              
ATOM   1490  H   VAL A  95      71.118  76.174  69.499  1.00  8.36              
ATOM   1491  CA  VAL A  95      72.052  74.475  68.617  1.00  8.36              
ATOM   1492  HA  VAL A  95      72.703  74.532  67.744  1.00  8.36              
ATOM   1493  CB  VAL A  95      73.018  74.401  69.826  1.00  8.36              
ATOM   1494  HB  VAL A  95      72.477  74.162  70.736  1.00  8.36              
ATOM   1495  CG1 VAL A  95      74.096  73.329  69.616  1.00  8.36              
ATOM   1496 1HG1 VAL A  95      74.782  73.325  70.464  1.00  8.36              
ATOM   1497 2HG1 VAL A  95      73.643  72.341  69.549  1.00  8.36              
ATOM   1498 3HG1 VAL A  95      74.657  73.528  68.703  1.00  8.36              
ATOM   1499  CG2 VAL A  95      73.755  75.732  70.049  1.00  8.36              
ATOM   1500 1HG2 VAL A  95      74.471  75.627  70.864  1.00  8.36              
ATOM   1501 2HG2 VAL A  95      74.288  76.027  69.145  1.00  8.36              
ATOM   1502 3HG2 VAL A  95      73.059  76.520  70.329  1.00  8.36              
ATOM   1503  C   VAL A  95      71.228  73.194  68.427  1.00  8.36              
ATOM   1504  O   VAL A  95      71.081  72.392  69.341  1.00  8.36              
ATOM   1505  N   ALA A  96      70.658  73.019  67.234  1.00  8.65              
ATOM   1506  H   ALA A  96      70.814  73.758  66.559  1.00  8.65              
ATOM   1507  CA  ALA A  96      69.794  71.909  66.813  1.00  8.65              
ATOM   1508  HA  ALA A  96      68.925  71.908  67.471  1.00  8.65              
ATOM   1509  CB  ALA A  96      69.295  72.237  65.401  1.00  8.65              
ATOM   1510  HB1 ALA A  96      68.642  71.433  65.073  1.00  8.65              
ATOM   1511  HB2 ALA A  96      68.740  73.176  65.409  1.00  8.65              
ATOM   1512  HB3 ALA A  96      70.138  72.315  64.713  1.00  8.65              
ATOM   1513  C   ALA A  96      70.397  70.491  66.911  1.00  8.65              
ATOM   1514  O   ALA A  96      70.691  69.833  65.912  1.00  8.65              
ATOM   1515  N   VAL A  97      70.594  70.040  68.145  1.00  8.72              
ATOM   1516  H   VAL A  97      70.372  70.678  68.902  1.00  8.72              
ATOM   1517  CA  VAL A  97      71.367  68.856  68.487  1.00  8.72              
ATOM   1518  HA  VAL A  97      72.278  68.905  67.889  1.00  8.72              
ATOM   1519  CB  VAL A  97      71.823  68.924  69.960  1.00  8.72              
ATOM   1520  HB  VAL A  97      72.434  69.820  70.067  1.00  8.72              
ATOM   1521  CG1 VAL A  97      70.664  69.043  70.953  1.00  8.72              
ATOM   1522 1HG1 VAL A  97      71.044  69.003  71.972  1.00  8.72              
ATOM   1523 2HG1 VAL A  97      70.139  69.988  70.814  1.00  8.72              
ATOM   1524 3HG1 VAL A  97      69.959  68.230  70.807  1.00  8.72              
ATOM   1525  CG2 VAL A  97      72.710  67.737  70.358  1.00  8.72              
ATOM   1526 1HG2 VAL A  97      72.117  66.826  70.438  1.00  8.72              
ATOM   1527 2HG2 VAL A  97      73.502  67.596  69.621  1.00  8.72              
ATOM   1528 3HG2 VAL A  97      73.171  67.938  71.325  1.00  8.72              
ATOM   1529  C   VAL A  97      70.683  67.541  68.145  1.00  8.72              
ATOM   1530  O   VAL A  97      69.507  67.306  68.420  1.00  8.72              
ATOM   1531  N   LYS A  98      71.499  66.645  67.600  1.00  9.89              
ATOM   1532  H   LYS A  98      72.461  66.929  67.455  1.00  9.89              
ATOM   1533  CA  LYS A  98      71.247  65.215  67.482  1.00  9.89              
ATOM   1534  HA  LYS A  98      70.632  64.908  68.330  1.00  9.89              
ATOM   1535  CB  LYS A  98      70.462  64.917  66.180  1.00  9.89              
ATOM   1536  HB1 LYS A  98      69.703  65.691  66.047  1.00  9.89              
ATOM   1537  HB2 LYS A  98      69.919  63.981  66.324  1.00  9.89              
ATOM   1538  CG  LYS A  98      71.250  64.781  64.860  1.00  9.89              
ATOM   1539  HG1 LYS A  98      70.520  64.748  64.049  1.00  9.89              
ATOM   1540  HG2 LYS A  98      71.775  63.825  64.868  1.00  9.89              
ATOM   1541  CD  LYS A  98      72.265  65.897  64.555  1.00  9.89              
ATOM   1542  HD1 LYS A  98      73.114  65.822  65.232  1.00  9.89              
ATOM   1543  HD2 LYS A  98      71.788  66.867  64.708  1.00  9.89              
ATOM   1544  CE  LYS A  98      72.793  65.846  63.115  1.00  9.89              
ATOM   1545  HE1 LYS A  98      73.571  66.606  63.001  1.00  9.89              
ATOM   1546  HE2 LYS A  98      71.981  66.108  62.432  1.00  9.89              
ATOM   1547  NZ  LYS A  98      73.341  64.522  62.733  1.00  9.89              
ATOM   1548  HZ1 LYS A  98      73.641  64.529  61.758  1.00  9.89              
ATOM   1549  HZ2 LYS A  98      74.184  64.244  63.240  1.00  9.89              
ATOM   1550  HZ3 LYS A  98      72.663  63.772  62.794  1.00  9.89              
ATOM   1551  C   LYS A  98      72.589  64.489  67.586  1.00  9.89              
ATOM   1552  O   LYS A  98      73.630  65.135  67.695  1.00  9.89              
ATOM   1553  N   LYS A  99      72.584  63.165  67.465  1.00 10.13              
ATOM   1554  H   LYS A  99      71.693  62.705  67.343  1.00 10.13              
ATOM   1555  CA  LYS A  99      73.808  62.408  67.172  1.00 10.13              
ATOM   1556  HA  LYS A  99      74.530  63.085  66.705  1.00 10.13              
ATOM   1557  CB  LYS A  99      74.467  61.870  68.465  1.00 10.13              
ATOM   1558  HB1 LYS A  99      74.921  62.723  68.973  1.00 10.13              
ATOM   1559  HB2 LYS A  99      75.291  61.213  68.186  1.00 10.13              
ATOM   1560  CG  LYS A  99      73.588  61.148  69.514  1.00 10.13              
ATOM   1561  HG1 LYS A  99      72.930  61.886  69.975  1.00 10.13              
ATOM   1562  HG2 LYS A  99      74.249  60.777  70.298  1.00 10.13              
ATOM   1563  CD  LYS A  99      72.715  59.976  69.035  1.00 10.13              
ATOM   1564  HD1 LYS A  99      71.923  60.380  68.406  1.00 10.13              
ATOM   1565  HD2 LYS A  99      72.230  59.522  69.900  1.00 10.13              
ATOM   1566  CE  LYS A  99      73.502  58.889  68.283  1.00 10.13              
ATOM   1567  HE1 LYS A  99      73.889  58.156  68.997  1.00 10.13              
ATOM   1568  HE2 LYS A  99      74.361  59.353  67.791  1.00 10.13              
ATOM   1569  NZ  LYS A  99      72.665  58.234  67.248  1.00 10.13              
ATOM   1570  HZ1 LYS A  99      73.238  57.667  66.629  1.00 10.13              
ATOM   1571  HZ2 LYS A  99      71.923  57.671  67.637  1.00 10.13              
ATOM   1572  HZ3 LYS A  99      72.258  58.943  66.643  1.00 10.13              
ATOM   1573  C   LYS A  99      73.544  61.320  66.134  1.00 10.13              
ATOM   1574  O   LYS A  99      72.423  60.821  66.014  1.00 10.13              
ATOM   1575  N   ASP A 100      74.569  60.957  65.374  1.00 10.46              
ATOM   1576  H   ASP A 100      75.444  61.444  65.507  1.00 10.46              
ATOM   1577  CA  ASP A 100      74.331  60.450  64.021  1.00 10.46              
ATOM   1578  HA  ASP A 100      73.532  61.091  63.635  1.00 10.46              
ATOM   1579  CB  ASP A 100      75.532  60.738  63.117  1.00 10.46              
ATOM   1580  HB1 ASP A 100      75.534  60.058  62.263  1.00 10.46              
ATOM   1581  HB2 ASP A 100      76.470  60.631  63.665  1.00 10.46              
ATOM   1582  CG  ASP A 100      75.339  62.169  62.625  1.00 10.46              
ATOM   1583  OD1 ASP A 100      75.527  63.090  63.452  1.00 10.46              
ATOM   1584  OD2 ASP A 100      74.726  62.338  61.548  1.00 10.46              
ATOM   1585  C   ASP A 100      73.727  59.054  63.871  1.00 10.46              
ATOM   1586  O   ASP A 100      73.877  58.194  64.742  1.00 10.46              
ATOM   1587  N   THR A 101      72.944  58.948  62.786  1.00 10.87              
ATOM   1588  H   THR A 101      73.045  59.731  62.153  1.00 10.87              
ATOM   1589  CA  THR A 101      71.896  57.985  62.340  1.00 10.87              
ATOM   1590  HA  THR A 101      72.235  57.579  61.387  1.00 10.87              
ATOM   1591  CB  THR A 101      71.597  56.762  63.237  1.00 10.87              
ATOM   1592  HB  THR A 101      70.631  56.338  62.963  1.00 10.87              
ATOM   1593  CG2 THR A 101      72.652  55.668  63.071  1.00 10.87              
ATOM   1594 1HG2 THR A 101      72.619  55.285  62.051  1.00 10.87              
ATOM   1595 2HG2 THR A 101      73.652  56.053  63.270  1.00 10.87              
ATOM   1596 3HG2 THR A 101      72.437  54.847  63.756  1.00 10.87              
ATOM   1597  OG1 THR A 101      71.567  57.110  64.596  1.00 10.87              
ATOM   1598  HG1 THR A 101      72.475  57.440  64.718  1.00 10.87              
ATOM   1599  C   THR A 101      70.572  58.680  62.005  1.00 10.87              
ATOM   1600  O   THR A 101      69.826  58.182  61.173  1.00 10.87              
ATOM   1601  N   GLU A 102      70.330  59.890  62.517  1.00 10.61              
ATOM   1602  H   GLU A 102      70.962  60.261  63.211  1.00 10.61              
ATOM   1603  CA  GLU A 102      69.412  60.840  61.881  1.00 10.61              
ATOM   1604  HA  GLU A 102      69.188  60.489  60.872  1.00 10.61              
ATOM   1605  CB  GLU A 102      68.047  60.975  62.632  1.00 10.61              
ATOM   1606  HB1 GLU A 102      67.647  59.978  62.823  1.00 10.61              
ATOM   1607  HB2 GLU A 102      67.373  61.451  61.919  1.00 10.61              
ATOM   1608  CG  GLU A 102      67.993  61.797  63.959  1.00 10.61              
ATOM   1609  HG1 GLU A 102      68.631  62.676  63.860  1.00 10.61              
ATOM   1610  HG2 GLU A 102      68.406  61.185  64.763  1.00 10.61              
ATOM   1611  CD  GLU A 102      66.577  62.313  64.359  1.00 10.61              
ATOM   1612  OE1 GLU A 102      66.274  62.491  65.569  1.00 10.61              
ATOM   1613  OE2 GLU A 102      65.777  62.638  63.450  1.00 10.61              
ATOM   1614  C   GLU A 102      70.087  62.220  61.752  1.00 10.61              
ATOM   1615  O   GLU A 102      71.050  62.550  62.453  1.00 10.61              
ATOM   1616  N   ASN A 103      69.529  63.057  60.876  1.00 10.27              
ATOM   1617  H   ASN A 103      68.776  62.697  60.309  1.00 10.27              
ATOM   1618  CA  ASN A 103      69.960  64.438  60.616  1.00 10.27              
ATOM   1619  HA  ASN A 103      70.551  64.805  61.455  1.00 10.27              
ATOM   1620  CB  ASN A 103      70.844  64.427  59.348  1.00 10.27              
ATOM   1621  HB1 ASN A 103      70.848  65.418  58.893  1.00 10.27              
ATOM   1622  HB2 ASN A 103      70.465  63.724  58.607  1.00 10.27              
ATOM   1623  CG  ASN A 103      72.285  64.108  59.686  1.00 10.27              
ATOM   1624  OD1 ASN A 103      73.036  64.989  60.063  1.00 10.27              
ATOM   1625  ND2 ASN A 103      72.697  62.863  59.672  1.00 10.27              
ATOM   1626 1HD2 ASN A 103      72.104  62.120  59.365  1.00 10.27              
ATOM   1627 2HD2 ASN A 103      73.616  62.679  60.088  1.00 10.27              
ATOM   1628  C   ASN A 103      68.767  65.408  60.489  1.00 10.27              
ATOM   1629  O   ASN A 103      68.903  66.564  60.097  1.00 10.27              
ATOM   1630  N   LYS A 104      67.569  64.922  60.820  1.00 10.39              
ATOM   1631  H   LYS A 104      67.551  64.012  61.261  1.00 10.39              
ATOM   1632  CA  LYS A 104      66.276  65.564  60.578  1.00 10.39              
ATOM   1633  HA  LYS A 104      66.315  66.111  59.632  1.00 10.39              
ATOM   1634  CB  LYS A 104      65.261  64.418  60.424  1.00 10.39              
ATOM   1635  HB1 LYS A 104      65.333  63.796  61.310  1.00 10.39              
ATOM   1636  HB2 LYS A 104      65.575  63.788  59.589  1.00 10.39              
ATOM   1637  CG  LYS A 104      63.792  64.809  60.182  1.00 10.39              
ATOM   1638  HG1 LYS A 104      63.645  64.928  59.108  1.00 10.39              
ATOM   1639  HG2 LYS A 104      63.537  65.756  60.657  1.00 10.39              
ATOM   1640  CD  LYS A 104      62.848  63.708  60.703  1.00 10.39              
ATOM   1641  HD1 LYS A 104      63.309  62.727  60.566  1.00 10.39              
ATOM   1642  HD2 LYS A 104      61.943  63.723  60.094  1.00 10.39              
ATOM   1643  CE  LYS A 104      62.416  63.878  62.174  1.00 10.39              
ATOM   1644  HE1 LYS A 104      61.833  62.998  62.459  1.00 10.39              
ATOM   1645  HE2 LYS A 104      61.756  64.746  62.223  1.00 10.39              
ATOM   1646  NZ  LYS A 104      63.543  64.064  63.124  1.00 10.39              
ATOM   1647  HZ1 LYS A 104      64.226  63.297  63.093  1.00 10.39              
ATOM   1648  HZ2 LYS A 104      64.087  64.897  62.906  1.00 10.39              
ATOM   1649  HZ3 LYS A 104      63.241  64.133  64.080  1.00 10.39              
ATOM   1650  C   LYS A 104      65.926  66.578  61.667  1.00 10.39              
ATOM   1651  O   LYS A 104      65.126  66.308  62.566  1.00 10.39              
ATOM   1652  N   VAL A 105      66.589  67.723  61.597  1.00  9.34              
ATOM   1653  H   VAL A 105      67.280  67.793  60.857  1.00  9.34              
ATOM   1654  CA  VAL A 105      66.352  68.914  62.424  1.00  9.34              
ATOM   1655  HA  VAL A 105      66.515  68.655  63.469  1.00  9.34              
ATOM   1656  CB  VAL A 105      67.403  69.984  62.008  1.00  9.34              
ATOM   1657  HB  VAL A 105      67.382  70.085  60.922  1.00  9.34              
ATOM   1658  CG1 VAL A 105      67.181  71.386  62.594  1.00  9.34              
ATOM   1659 1HG1 VAL A 105      68.055  72.013  62.425  1.00  9.34              
ATOM   1660 2HG1 VAL A 105      66.337  71.864  62.097  1.00  9.34              
ATOM   1661 3HG1 VAL A 105      66.982  71.327  63.662  1.00  9.34              
ATOM   1662  CG2 VAL A 105      68.818  69.529  62.405  1.00  9.34              
ATOM   1663 1HG2 VAL A 105      69.553  70.270  62.092  1.00  9.34              
ATOM   1664 2HG2 VAL A 105      68.884  69.400  63.486  1.00  9.34              
ATOM   1665 3HG2 VAL A 105      69.071  68.587  61.919  1.00  9.34              
ATOM   1666  C   VAL A 105      64.928  69.481  62.297  1.00  9.34              
ATOM   1667  O   VAL A 105      64.292  69.319  61.257  1.00  9.34              
ATOM   1668  N   GLN A 106      64.475  70.234  63.317  1.00  9.14              
ATOM   1669  H   GLN A 106      65.023  70.272  64.160  1.00  9.14              
ATOM   1670  CA  GLN A 106      63.504  71.316  63.091  1.00  9.14              
ATOM   1671  HA  GLN A 106      63.591  71.564  62.031  1.00  9.14              
ATOM   1672  CB  GLN A 106      62.044  70.858  63.266  1.00  9.14              
ATOM   1673  HB1 GLN A 106      61.796  70.876  64.319  1.00  9.14              
ATOM   1674  HB2 GLN A 106      61.936  69.842  62.882  1.00  9.14              
ATOM   1675  CG  GLN A 106      61.041  71.761  62.527  1.00  9.14              
ATOM   1676  HG1 GLN A 106      61.321  71.807  61.475  1.00  9.14              
ATOM   1677  HG2 GLN A 106      61.089  72.773  62.930  1.00  9.14              
ATOM   1678  CD  GLN A 106      59.591  71.274  62.611  1.00  9.14              
ATOM   1679  OE1 GLN A 106      59.212  70.394  63.377  1.00  9.14              
ATOM   1680  NE2 GLN A 106      58.707  71.807  61.798  1.00  9.14              
ATOM   1681 1HE2 GLN A 106      58.975  72.551  61.178  1.00  9.14              
ATOM   1682 2HE2 GLN A 106      57.769  71.455  61.836  1.00  9.14              
ATOM   1683  C   GLN A 106      63.801  72.656  63.801  1.00  9.14              
ATOM   1684  O   GLN A 106      64.144  73.605  63.099  1.00  9.14              
ATOM   1685  N   GLY A 107      63.706  72.793  65.137  1.00  8.71              
ATOM   1686  H   GLY A 107      63.368  72.023  65.692  1.00  8.71              
ATOM   1687  CA  GLY A 107      63.628  74.154  65.698  1.00  8.71              
ATOM   1688  HA1 GLY A 107      62.651  74.566  65.449  1.00  8.71              
ATOM   1689  HA2 GLY A 107      64.345  74.770  65.163  1.00  8.71              
ATOM   1690  C   GLY A 107      63.870  74.458  67.191  1.00  8.71              
ATOM   1691  O   GLY A 107      62.926  74.766  67.913  1.00  8.71              
ATOM   1692  N   TYR A 108      65.150  74.483  67.593  1.00  8.19              
ATOM   1693  H   TYR A 108      65.831  74.308  66.871  1.00  8.19              
ATOM   1694  CA  TYR A 108      65.703  74.587  68.964  1.00  8.19              
ATOM   1695  HA  TYR A 108      65.340  73.767  69.570  1.00  8.19              
ATOM   1696  CB  TYR A 108      67.222  74.339  68.793  1.00  8.19              
ATOM   1697  HB1 TYR A 108      67.553  74.860  67.892  1.00  8.19              
ATOM   1698  HB2 TYR A 108      67.362  73.274  68.604  1.00  8.19              
ATOM   1699  CG  TYR A 108      68.184  74.765  69.890  1.00  8.19              
ATOM   1700  CD1 TYR A 108      68.468  76.126  70.056  1.00  8.19              
ATOM   1701  HD1 TYR A 108      67.924  76.836  69.468  1.00  8.19              
ATOM   1702  CE1 TYR A 108      69.475  76.566  70.930  1.00  8.19              
ATOM   1703  HE1 TYR A 108      69.709  77.614  71.023  1.00  8.19              
ATOM   1704  CZ  TYR A 108      70.235  75.632  71.647  1.00  8.19              
ATOM   1705  OH  TYR A 108      71.254  76.064  72.431  1.00  8.19              
ATOM   1706  HH  TYR A 108      71.634  75.369  72.994  1.00  8.19              
ATOM   1707  CE2 TYR A 108      69.963  74.261  71.477  1.00  8.19              
ATOM   1708  HE2 TYR A 108      70.594  73.538  71.958  1.00  8.19              
ATOM   1709  CD2 TYR A 108      68.927  73.828  70.625  1.00  8.19              
ATOM   1710  HD2 TYR A 108      68.743  72.767  70.500  1.00  8.19              
ATOM   1711  C   TYR A 108      65.416  75.841  69.817  1.00  8.19              
ATOM   1712  O   TYR A 108      65.505  75.745  71.026  1.00  8.19              
ATOM   1713  N   TYR A 109      65.150  77.005  69.232  1.00  8.16              
ATOM   1714  H   TYR A 109      64.836  76.919  68.281  1.00  8.16              
ATOM   1715  CA  TYR A 109      65.754  78.338  69.614  1.00  8.16              
ATOM   1716  HA  TYR A 109      66.640  78.392  68.992  1.00  8.16              
ATOM   1717  CB  TYR A 109      64.877  79.492  69.129  1.00  8.16              
ATOM   1718  HB1 TYR A 109      63.999  79.546  69.774  1.00  8.16              
ATOM   1719  HB2 TYR A 109      64.527  79.264  68.122  1.00  8.16              
ATOM   1720  CG  TYR A 109      65.556  80.857  69.080  1.00  8.16              
ATOM   1721  CD1 TYR A 109      66.906  81.024  68.698  1.00  8.16              
ATOM   1722  HD1 TYR A 109      67.541  80.178  68.504  1.00  8.16              
ATOM   1723  CE1 TYR A 109      67.444  82.310  68.515  1.00  8.16              
ATOM   1724  HE1 TYR A 109      68.461  82.439  68.181  1.00  8.16              
ATOM   1725  CZ  TYR A 109      66.629  83.442  68.698  1.00  8.16              
ATOM   1726  OH  TYR A 109      67.123  84.679  68.444  1.00  8.16              
ATOM   1727  HH  TYR A 109      66.408  85.321  68.463  1.00  8.16              
ATOM   1728  CE2 TYR A 109      65.298  83.286  69.135  1.00  8.16              
ATOM   1729  HE2 TYR A 109      64.670  84.152  69.278  1.00  8.16              
ATOM   1730  CD2 TYR A 109      64.776  81.994  69.338  1.00  8.16              
ATOM   1731  HD2 TYR A 109      63.745  81.866  69.630  1.00  8.16              
ATOM   1732  C   TYR A 109      66.275  78.609  71.062  1.00  8.16              
ATOM   1733  O   TYR A 109      65.497  78.540  72.008  1.00  8.16              
ATOM   1734  N   ILE A 110      67.535  79.074  71.245  1.00  8.08              
ATOM   1735  H   ILE A 110      68.160  79.211  70.459  1.00  8.08              
ATOM   1736  CA  ILE A 110      67.950  79.661  72.547  1.00  8.08              
ATOM   1737  HA  ILE A 110      67.016  80.046  72.934  1.00  8.08              
ATOM   1738  CB  ILE A 110      68.425  78.615  73.598  1.00  8.08              
ATOM   1739  HB  ILE A 110      68.168  77.623  73.233  1.00  8.08              
ATOM   1740  CG2 ILE A 110      69.935  78.637  73.840  1.00  8.08              
ATOM   1741 1HG2 ILE A 110      70.234  77.750  74.395  1.00  8.08              
ATOM   1742 2HG2 ILE A 110      70.463  78.623  72.891  1.00  8.08              
ATOM   1743 3HG2 ILE A 110      70.236  79.522  74.398  1.00  8.08              
ATOM   1744  CG1 ILE A 110      67.622  78.863  74.902  1.00  8.08              
ATOM   1745 1HG1 ILE A 110      66.590  78.547  74.738  1.00  8.08              
ATOM   1746 2HG1 ILE A 110      67.605  79.929  75.123  1.00  8.08              
ATOM   1747  CD1 ILE A 110      68.129  78.168  76.170  1.00  8.08              
ATOM   1748  HD1 ILE A 110      67.370  78.230  76.949  1.00  8.08              
ATOM   1749  HD2 ILE A 110      68.351  77.120  75.980  1.00  8.08              
ATOM   1750  HD3 ILE A 110      69.026  78.673  76.525  1.00  8.08              
ATOM   1751  C   ILE A 110      68.825  80.923  72.501  1.00  8.08              
ATOM   1752  O   ILE A 110      69.772  81.069  71.746  1.00  8.08              
ATOM   1753  N   CYS A 111      68.478  81.915  73.332  1.00  8.08              
ATOM   1754  H   CYS A 111      67.797  81.703  74.044  1.00  8.08              
ATOM   1755  CA  CYS A 111      68.514  83.284  72.850  1.00  8.08              
ATOM   1756  HA  CYS A 111      69.246  83.402  72.056  1.00  8.08              
ATOM   1757  CB  CYS A 111      67.114  83.520  72.250  1.00  8.08              
ATOM   1758  HB1 CYS A 111      66.365  83.290  73.009  1.00  8.08              
ATOM   1759  HB2 CYS A 111      66.955  82.856  71.396  1.00  8.08              
ATOM   1760  SG  CYS A 111      66.870  85.238  71.735  1.00  8.08              
ATOM   1761  HG  CYS A 111      65.530  85.233  71.865  1.00  8.08              
ATOM   1762  C   CYS A 111      68.774  84.318  73.930  1.00  8.08              
ATOM   1763  O   CYS A 111      68.030  84.403  74.907  1.00  8.08              
ATOM   1764  N   ILE A 112      69.817  85.125  73.745  1.00  8.14              
ATOM   1765  H   ILE A 112      70.222  85.234  72.837  1.00  8.14              
ATOM   1766  CA  ILE A 112      70.369  85.934  74.826  1.00  8.14              
ATOM   1767  HA  ILE A 112      69.787  85.757  75.728  1.00  8.14              
ATOM   1768  CB  ILE A 112      71.835  85.565  75.125  1.00  8.14              
ATOM   1769  HB  ILE A 112      72.437  85.639  74.219  1.00  8.14              
ATOM   1770  CG2 ILE A 112      72.441  86.557  76.149  1.00  8.14              
ATOM   1771 1HG2 ILE A 112      73.461  86.262  76.406  1.00  8.14              
ATOM   1772 2HG2 ILE A 112      72.483  87.559  75.721  1.00  8.14              
ATOM   1773 3HG2 ILE A 112      71.829  86.567  77.054  1.00  8.14              
ATOM   1774  CG1 ILE A 112      72.000  84.140  75.717  1.00  8.14              
ATOM   1775 1HG1 ILE A 112      71.175  83.934  76.401  1.00  8.14              
ATOM   1776 2HG1 ILE A 112      72.923  84.086  76.295  1.00  8.14              
ATOM   1777  CD1 ILE A 112      72.090  83.007  74.684  1.00  8.14              
ATOM   1778  HD1 ILE A 112      72.297  82.071  75.202  1.00  8.14              
ATOM   1779  HD2 ILE A 112      71.157  82.897  74.140  1.00  8.14              
ATOM   1780  HD3 ILE A 112      72.902  83.211  73.987  1.00  8.14              
ATOM   1781  C   ILE A 112      70.178  87.404  74.478  1.00  8.14              
ATOM   1782  O   ILE A 112      70.473  87.818  73.358  1.00  8.14              
ATOM   1783  N   VAL A 113      69.739  88.227  75.424  1.00  8.18              
ATOM   1784  H   VAL A 113      69.573  87.915  76.372  1.00  8.18              
ATOM   1785  CA  VAL A 113      69.529  89.633  75.080  1.00  8.18              
ATOM   1786  HA  VAL A 113      69.894  89.808  74.075  1.00  8.18              
ATOM   1787  CB  VAL A 113      68.040  90.042  74.897  1.00  8.18              
ATOM   1788  HB  VAL A 113      68.055  91.044  74.462  1.00  8.18              
ATOM   1789  CG1 VAL A 113      67.325  89.118  73.911  1.00  8.18              
ATOM   1790 1HG1 VAL A 113      66.349  89.533  73.666  1.00  8.18              
ATOM   1791 2HG1 VAL A 113      67.902  89.021  72.997  1.00  8.18              
ATOM   1792 3HG1 VAL A 113      67.191  88.126  74.338  1.00  8.18              
ATOM   1793  CG2 VAL A 113      67.213  90.109  76.169  1.00  8.18              
ATOM   1794 1HG2 VAL A 113      67.081  89.112  76.582  1.00  8.18              
ATOM   1795 2HG2 VAL A 113      67.680  90.763  76.904  1.00  8.18              
ATOM   1796 3HG2 VAL A 113      66.231  90.525  75.945  1.00  8.18              
ATOM   1797  C   VAL A 113      70.310  90.616  75.932  1.00  8.18              
ATOM   1798  O   VAL A 113      70.353  90.598  77.162  1.00  8.18              
ATOM   1799  N   GLY A 114      70.936  91.515  75.172  1.00  8.48              
ATOM   1800  H   GLY A 114      70.910  91.364  74.177  1.00  8.48              
ATOM   1801  CA  GLY A 114      71.218  92.871  75.562  1.00  8.48              
ATOM   1802  HA1 GLY A 114      70.284  93.424  75.639  1.00  8.48              
ATOM   1803  HA2 GLY A 114      71.800  93.358  74.782  1.00  8.48              
ATOM   1804  C   GLY A 114      71.968  93.092  76.822  1.00  8.48              
ATOM   1805  O   GLY A 114      71.482  93.685  77.792  1.00  8.48              
ATOM   1806  N   GLY A 115      73.150  92.536  76.813  1.00  9.74              
ATOM   1807  H   GLY A 115      73.452  92.050  75.997  1.00  9.74              
ATOM   1808  CA  GLY A 115      74.030  92.678  77.927  1.00  9.74              
ATOM   1809  HA1 GLY A 115      73.948  93.680  78.359  1.00  9.74              
ATOM   1810  HA2 GLY A 115      75.063  92.559  77.588  1.00  9.74              
ATOM   1811  C   GLY A 115      73.762  91.677  79.017  1.00  9.74              
ATOM   1812  O   GLY A 115      74.746  91.357  79.723  1.00  9.74              
ATOM   1813  N   ASN A 116      72.547  91.171  79.211  1.00  9.27              
ATOM   1814  H   ASN A 116      71.803  91.446  78.585  1.00  9.27              
ATOM   1815  CA  ASN A 116      72.233  90.617  80.519  1.00  9.27              
ATOM   1816  HA  ASN A 116      73.129  90.126  80.906  1.00  9.27              
ATOM   1817  CB  ASN A 116      71.931  91.811  81.449  1.00  9.27              
ATOM   1818  HB1 ASN A 116      70.914  92.168  81.293  1.00  9.27              
ATOM   1819  HB2 ASN A 116      72.605  92.645  81.253  1.00  9.27              
ATOM   1820  CG  ASN A 116      72.099  91.420  82.899  1.00  9.27              
ATOM   1821  OD1 ASN A 116      71.198  90.892  83.530  1.00  9.27              
ATOM   1822  ND2 ASN A 116      73.277  91.593  83.457  1.00  9.27              
ATOM   1823 1HD2 ASN A 116      74.051  91.941  82.897  1.00  9.27              
ATOM   1824 2HD2 ASN A 116      73.380  91.342  84.422  1.00  9.27              
ATOM   1825  C   ASN A 116      71.157  89.550  80.653  1.00  9.27              
ATOM   1826  O   ASN A 116      71.355  88.613  81.430  1.00  9.27              
ATOM   1827  N   SER A 117      70.020  89.676  79.983  1.00  8.85              
ATOM   1828  H   SER A 117      69.940  90.378  79.260  1.00  8.85              
ATOM   1829  CA  SER A 117      68.868  88.824  80.294  1.00  8.85              
ATOM   1830  HA  SER A 117      68.654  88.913  81.360  1.00  8.85              
ATOM   1831  CB  SER A 117      67.645  89.303  79.525  1.00  8.85              
ATOM   1832  HB1 SER A 117      67.832  89.136  78.473  1.00  8.85              
ATOM   1833  HB2 SER A 117      67.487  90.368  79.703  1.00  8.85              
ATOM   1834  OG  SER A 117      66.479  88.601  79.912  1.00  8.85              
ATOM   1835  HG  SER A 117      66.448  87.742  79.459  1.00  8.85              
ATOM   1836  C   SER A 117      69.108  87.355  79.967  1.00  8.85              
ATOM   1837  O   SER A 117      69.794  87.012  78.997  1.00  8.85              
ATOM   1838  N   ALA A 118      68.460  86.486  80.737  1.00  8.79              
ATOM   1839  H   ALA A 118      67.883  86.847  81.491  1.00  8.79              
ATOM   1840  CA  ALA A 118      68.297  85.082  80.392  1.00  8.79              
ATOM   1841  HA  ALA A 118      69.255  84.705  80.031  1.00  8.79              
ATOM   1842  CB  ALA A 118      67.958  84.361  81.713  1.00  8.79              
ATOM   1843  HB1 ALA A 118      68.256  83.316  81.676  1.00  8.79              
ATOM   1844  HB2 ALA A 118      68.502  84.814  82.544  1.00  8.79              
ATOM   1845  HB3 ALA A 118      66.887  84.429  81.909  1.00  8.79              
ATOM   1846  C   ALA A 118      67.244  84.881  79.280  1.00  8.79              
ATOM   1847  O   ALA A 118      66.648  85.859  78.813  1.00  8.79              
ATOM   1848  N   PRO A 119      67.048  83.631  78.810  1.00  8.47              
ATOM   1849  CD  PRO A 119      67.650  82.399  79.318  1.00  8.47              
ATOM   1850  HD1 PRO A 119      67.087  82.072  80.192  1.00  8.47              
ATOM   1851  HD2 PRO A 119      68.702  82.533  79.569  1.00  8.47              
ATOM   1852  CG  PRO A 119      67.521  81.344  78.223  1.00  8.47              
ATOM   1853  HG1 PRO A 119      67.377  80.345  78.636  1.00  8.47              
ATOM   1854  HG2 PRO A 119      68.397  81.373  77.573  1.00  8.47              
ATOM   1855  CB  PRO A 119      66.296  81.826  77.460  1.00  8.47              
ATOM   1856  HB1 PRO A 119      65.391  81.514  77.986  1.00  8.47              
ATOM   1857  HB2 PRO A 119      66.287  81.462  76.433  1.00  8.47              
ATOM   1858  CA  PRO A 119      66.449  83.349  77.520  1.00  8.47              
ATOM   1859  HA  PRO A 119      67.210  83.613  76.807  1.00  8.47              
ATOM   1860  C   PRO A 119      65.146  84.013  77.107  1.00  8.47              
ATOM   1861  O   PRO A 119      64.135  83.945  77.799  1.00  8.47              
ATOM   1862  N   ILE A 120      65.159  84.489  75.861  1.00  8.25              
ATOM   1863  H   ILE A 120      66.053  84.501  75.379  1.00  8.25              
ATOM   1864  CA  ILE A 120      64.018  85.111  75.184  1.00  8.25              
ATOM   1865  HA  ILE A 120      63.153  85.119  75.849  1.00  8.25              
ATOM   1866  CB  ILE A 120      64.366  86.578  74.838  1.00  8.25              
ATOM   1867  HB  ILE A 120      65.220  86.573  74.159  1.00  8.25              
ATOM   1868  CG2 ILE A 120      63.210  87.275  74.110  1.00  8.25              
ATOM   1869 1HG2 ILE A 120      63.477  88.316  73.926  1.00  8.25              
ATOM   1870 2HG2 ILE A 120      63.011  86.808  73.146  1.00  8.25              
ATOM   1871 3HG2 ILE A 120      62.313  87.221  74.725  1.00  8.25              
ATOM   1872  CG1 ILE A 120      64.776  87.416  76.072  1.00  8.25              
ATOM   1873 1HG1 ILE A 120      64.960  88.437  75.741  1.00  8.25              
ATOM   1874 2HG1 ILE A 120      65.717  87.030  76.466  1.00  8.25              
ATOM   1875  CD1 ILE A 120      63.767  87.487  77.228  1.00  8.25              
ATOM   1876  HD1 ILE A 120      64.192  88.091  78.030  1.00  8.25              
ATOM   1877  HD2 ILE A 120      62.840  87.954  76.896  1.00  8.25              
ATOM   1878  HD3 ILE A 120      63.556  86.496  77.624  1.00  8.25              
ATOM   1879  C   ILE A 120      63.656  84.278  73.959  1.00  8.25              
ATOM   1880  O   ILE A 120      64.092  84.529  72.834  1.00  8.25              
ATOM   1881  N   TYR A 121      62.907  83.206  74.190  1.00  8.21              
ATOM   1882  H   TYR A 121      62.565  83.053  75.126  1.00  8.21              
ATOM   1883  CA  TYR A 121      62.458  82.314  73.130  1.00  8.21              
ATOM   1884  HA  TYR A 121      63.316  82.031  72.518  1.00  8.21              
ATOM   1885  CB  TYR A 121      61.876  81.031  73.756  1.00  8.21              
ATOM   1886  HB1 TYR A 121      60.987  81.277  74.340  1.00  8.21              
ATOM   1887  HB2 TYR A 121      62.611  80.615  74.447  1.00  8.21              
ATOM   1888  CG  TYR A 121      61.518  79.970  72.730  1.00  8.21              
ATOM   1889  CD1 TYR A 121      62.422  78.925  72.463  1.00  8.21              
ATOM   1890  HD1 TYR A 121      63.333  78.836  73.042  1.00  8.21              
ATOM   1891  CE1 TYR A 121      62.165  78.010  71.426  1.00  8.21              
ATOM   1892  HE1 TYR A 121      62.880  77.234  71.192  1.00  8.21              
ATOM   1893  CZ  TYR A 121      60.989  78.129  70.661  1.00  8.21              
ATOM   1894  OH  TYR A 121      60.764  77.280  69.625  1.00  8.21              
ATOM   1895  HH  TYR A 121      59.968  77.512  69.148  1.00  8.21              
ATOM   1896  CE2 TYR A 121      60.052  79.144  70.958  1.00  8.21              
ATOM   1897  HE2 TYR A 121      59.140  79.228  70.388  1.00  8.21              
ATOM   1898  CD2 TYR A 121      60.312  80.054  72.002  1.00  8.21              
ATOM   1899  HD2 TYR A 121      59.593  80.831  72.231  1.00  8.21              
ATOM   1900  C   TYR A 121      61.425  83.004  72.235  1.00  8.21              
ATOM   1901  O   TYR A 121      60.280  83.200  72.646  1.00  8.21              
ATOM   1902  N   VAL A 122      61.810  83.323  71.000  1.00  8.37              
ATOM   1903  H   VAL A 122      62.781  83.215  70.747  1.00  8.37              
ATOM   1904  CA  VAL A 122      60.882  83.831  69.987  1.00  8.37              
ATOM   1905  HA  VAL A 122      59.883  83.502  70.262  1.00  8.37              
ATOM   1906  CB  VAL A 122      60.850  85.382  69.961  1.00  8.37              
ATOM   1907  HB  VAL A 122      60.163  85.687  69.171  1.00  8.37              
ATOM   1908  CG1 VAL A 122      60.329  85.984  71.271  1.00  8.37              
ATOM   1909 1HG1 VAL A 122      60.163  87.053  71.149  1.00  8.37              
ATOM   1910 2HG1 VAL A 122      59.392  85.505  71.545  1.00  8.37              
ATOM   1911 3HG1 VAL A 122      61.048  85.829  72.075  1.00  8.37              
ATOM   1912  CG2 VAL A 122      62.205  86.048  69.692  1.00  8.37              
ATOM   1913 1HG2 VAL A 122      62.095  87.130  69.750  1.00  8.37              
ATOM   1914 2HG2 VAL A 122      62.941  85.729  70.431  1.00  8.37              
ATOM   1915 3HG2 VAL A 122      62.562  85.795  68.694  1.00  8.37              
ATOM   1916  C   VAL A 122      61.206  83.311  68.595  1.00  8.37              
ATOM   1917  O   VAL A 122      62.367  83.307  68.199  1.00  8.37              
ATOM   1918  N   PRO A 123      60.205  82.874  67.821  1.00  8.45              
ATOM   1919  CD  PRO A 123      58.789  82.802  68.165  1.00  8.45              
ATOM   1920  HD1 PRO A 123      58.384  83.795  68.364  1.00  8.45              
ATOM   1921  HD2 PRO A 123      58.655  82.157  69.035  1.00  8.45              
ATOM   1922  CG  PRO A 123      58.090  82.173  66.961  1.00  8.45              
ATOM   1923  HG1 PRO A 123      57.757  82.954  66.275  1.00  8.45              
ATOM   1924  HG2 PRO A 123      57.254  81.542  67.262  1.00  8.45              
ATOM   1925  CB  PRO A 123      59.217  81.363  66.322  1.00  8.45              
ATOM   1926  HB1 PRO A 123      59.013  81.122  65.278  1.00  8.45              
ATOM   1927  HB2 PRO A 123      59.365  80.441  66.888  1.00  8.45              
ATOM   1928  CA  PRO A 123      60.435  82.280  66.516  1.00  8.45              
ATOM   1929  HA  PRO A 123      61.340  81.670  66.531  1.00  8.45              
ATOM   1930  C   PRO A 123      60.587  83.317  65.402  1.00  8.45              
ATOM   1931  O   PRO A 123      59.897  83.270  64.388  1.00  8.45              
ATOM   1932  N   THR A 124      61.438  84.307  65.644  1.00  8.56              
ATOM   1933  H   THR A 124      62.008  84.270  66.484  1.00  8.56              
ATOM   1934  CA  THR A 124      61.653  85.423  64.735  1.00  8.56              
ATOM   1935  HA  THR A 124      61.731  85.013  63.727  1.00  8.56              
ATOM   1936  CB  THR A 124      60.430  86.372  64.736  1.00  8.56              
ATOM   1937  HB  THR A 124      59.613  85.859  64.228  1.00  8.56              
ATOM   1938  CG2 THR A 124      59.910  86.761  66.122  1.00  8.56              
ATOM   1939 1HG2 THR A 124      59.432  85.902  66.590  1.00  8.56              
ATOM   1940 2HG2 THR A 124      60.733  87.094  66.742  1.00  8.56              
ATOM   1941 3HG2 THR A 124      59.179  87.564  66.027  1.00  8.56              
ATOM   1942  OG1 THR A 124      60.674  87.550  64.009  1.00  8.56              
ATOM   1943  HG1 THR A 124      60.886  87.232  63.099  1.00  8.56              
ATOM   1944  C   THR A 124      62.962  86.134  65.049  1.00  8.56              
ATOM   1945  O   THR A 124      63.332  86.320  66.210  1.00  8.56              
ATOM   1946  N   LEU A 125      63.660  86.503  63.981  1.00  8.57              
ATOM   1947  H   LEU A 125      63.264  86.244  63.081  1.00  8.57              
ATOM   1948  CA  LEU A 125      64.806  87.420  63.958  1.00  8.57              
ATOM   1949  HA  LEU A 125      64.825  87.951  64.911  1.00  8.57              
ATOM   1950  CB  LEU A 125      66.129  86.633  63.844  1.00  8.57              
ATOM   1951  HB1 LEU A 125      66.099  85.801  64.550  1.00  8.57              
ATOM   1952  HB2 LEU A 125      66.928  87.301  64.169  1.00  8.57              
ATOM   1953  CG  LEU A 125      66.513  86.100  62.447  1.00  8.57              
ATOM   1954  HG  LEU A 125      66.659  86.936  61.763  1.00  8.57              
ATOM   1955  CD1 LEU A 125      67.837  85.338  62.553  1.00  8.57              
ATOM   1956 1HD1 LEU A 125      68.145  85.007  61.561  1.00  8.57              
ATOM   1957 2HD1 LEU A 125      68.605  85.994  62.960  1.00  8.57              
ATOM   1958 3HD1 LEU A 125      67.717  84.469  63.201  1.00  8.57              
ATOM   1959  CD2 LEU A 125      65.476  85.150  61.845  1.00  8.57              
ATOM   1960 1HD2 LEU A 125      65.216  84.370  62.560  1.00  8.57              
ATOM   1961 2HD2 LEU A 125      64.579  85.703  61.564  1.00  8.57              
ATOM   1962 3HD2 LEU A 125      65.868  84.695  60.937  1.00  8.57              
ATOM   1963  C   LEU A 125      64.643  88.504  62.879  1.00  8.57              
ATOM   1964  O   LEU A 125      65.543  89.292  62.607  1.00  8.57              
ATOM   1965  N   ASP A 126      63.471  88.493  62.253  1.00  8.67              
ATOM   1966  H   ASP A 126      62.789  87.821  62.583  1.00  8.67              
ATOM   1967  CA  ASP A 126      63.111  89.167  61.012  1.00  8.67              
ATOM   1968  HA  ASP A 126      63.925  89.033  60.298  1.00  8.67              
ATOM   1969  CB  ASP A 126      61.847  88.489  60.438  1.00  8.67              
ATOM   1970  HB1 ASP A 126      61.761  88.733  59.378  1.00  8.67              
ATOM   1971  HB2 ASP A 126      60.969  88.893  60.947  1.00  8.67              
ATOM   1972  CG  ASP A 126      61.849  86.963  60.630  1.00  8.67              
ATOM   1973  OD1 ASP A 126      62.168  86.227  59.676  1.00  8.67              
ATOM   1974  OD2 ASP A 126      61.582  86.551  61.789  1.00  8.67              
ATOM   1975  C   ASP A 126      62.895  90.670  61.205  1.00  8.67              
ATOM   1976  O   ASP A 126      63.097  91.462  60.289  1.00  8.67              
ATOM   1977  N   ASP A 127      62.557  91.051  62.438  1.00  8.65              
ATOM   1978  H   ASP A 127      62.376  90.313  63.102  1.00  8.65              
ATOM   1979  CA  ASP A 127      62.768  92.385  62.988  1.00  8.65              
ATOM   1980  HA  ASP A 127      63.720  92.776  62.628  1.00  8.65              
ATOM   1981  CB  ASP A 127      61.617  93.305  62.485  1.00  8.65              
ATOM   1982  HB1 ASP A 127      60.678  92.968  62.926  1.00  8.65              
ATOM   1983  HB2 ASP A 127      61.521  93.195  61.404  1.00  8.65              
ATOM   1984  CG  ASP A 127      61.772  94.807  62.770  1.00  8.65              
ATOM   1985  OD1 ASP A 127      62.549  95.168  63.676  1.00  8.65              
ATOM   1986  OD2 ASP A 127      61.015  95.620  62.179  1.00  8.65              
ATOM   1987  C   ASP A 127      62.792  92.299  64.514  1.00  8.65              
ATOM   1988  O   ASP A 127      61.846  91.762  65.113  1.00  8.65              
ATOM   1989  N   PHE A 128      63.818  92.881  65.157  1.00  8.63              
ATOM   1990  H   PHE A 128      64.546  93.337  64.627  1.00  8.63              
ATOM   1991  CA  PHE A 128      63.796  93.022  66.614  1.00  8.63              
ATOM   1992  HA  PHE A 128      63.741  92.010  67.003  1.00  8.63              
ATOM   1993  CB  PHE A 128      65.080  93.633  67.209  1.00  8.63              
ATOM   1994  HB1 PHE A 128      65.162  94.681  66.918  1.00  8.63              
ATOM   1995  HB2 PHE A 128      65.951  93.094  66.834  1.00  8.63              
ATOM   1996  CG  PHE A 128      65.030  93.510  68.725  1.00  8.63              
ATOM   1997  CD1 PHE A 128      65.236  92.253  69.326  1.00  8.63              
ATOM   1998  HD1 PHE A 128      65.666  91.446  68.750  1.00  8.63              
ATOM   1999  CE1 PHE A 128      64.818  92.019  70.647  1.00  8.63              
ATOM   2000  HE1 PHE A 128      64.966  91.047  71.095  1.00  8.63              
ATOM   2001  CZ  PHE A 128      64.184  93.044  71.371  1.00  8.63              
ATOM   2002  HZ  PHE A 128      63.840  92.867  72.381  1.00  8.63              
ATOM   2003  CE2 PHE A 128      64.039  94.320  70.798  1.00  8.63              
ATOM   2004  HE2 PHE A 128      63.542  95.110  71.346  1.00  8.63              
ATOM   2005  CD2 PHE A 128      64.494  94.563  69.492  1.00  8.63              
ATOM   2006  HD2 PHE A 128      64.314  95.526  69.037  1.00  8.63              
ATOM   2007  C   PHE A 128      62.517  93.727  67.124  1.00  8.63              
ATOM   2008  O   PHE A 128      62.132  93.553  68.266  1.00  8.63              
ATOM   2009  N   ARG A 129      61.774  94.456  66.289  1.00  8.64              
ATOM   2010  H   ARG A 129      62.170  94.641  65.368  1.00  8.64              
ATOM   2011  CA  ARG A 129      60.477  95.056  66.629  1.00  8.64              
ATOM   2012  HA  ARG A 129      60.553  95.512  67.618  1.00  8.64              
ATOM   2013  CB  ARG A 129      60.248  96.152  65.589  1.00  8.64              
ATOM   2014  HB1 ARG A 129      60.192  95.646  64.631  1.00  8.64              
ATOM   2015  HB2 ARG A 129      61.114  96.820  65.587  1.00  8.64              
ATOM   2016  CG  ARG A 129      58.976  96.998  65.722  1.00  8.64              
ATOM   2017  HG1 ARG A 129      58.932  97.442  66.717  1.00  8.64              
ATOM   2018  HG2 ARG A 129      58.100  96.365  65.576  1.00  8.64              
ATOM   2019  CD  ARG A 129      58.975  98.115  64.663  1.00  8.64              
ATOM   2020  HD1 ARG A 129      59.725  98.856  64.946  1.00  8.64              
ATOM   2021  HD2 ARG A 129      57.999  98.602  64.672  1.00  8.64              
ATOM   2022  NE  ARG A 129      59.306  97.610  63.310  1.00  8.64              
ATOM   2023  HE  ARG A 129      60.103  96.972  63.232  1.00  8.64              
ATOM   2024  CZ  ARG A 129      58.738  97.875  62.152  1.00  8.64              
ATOM   2025  NH1 ARG A 129      57.671  98.616  62.033  1.00  8.64              
ATOM   2026 1HH1 ARG A 129      57.230  98.936  62.873  1.00  8.64              
ATOM   2027 2HH1 ARG A 129      57.276  98.796  61.129  1.00  8.64              
ATOM   2028  NH2 ARG A 129      59.261  97.374  61.078  1.00  8.64              
ATOM   2029 1HH2 ARG A 129      60.026  96.704  61.240  1.00  8.64              
ATOM   2030 2HH2 ARG A 129      58.855  97.481  60.172  1.00  8.64              
ATOM   2031  C   ARG A 129      59.283  94.107  66.667  1.00  8.64              
ATOM   2032  O   ARG A 129      58.439  94.242  67.550  1.00  8.64              
ATOM   2033  N   SER A 130      59.188  93.151  65.745  1.00  8.67              
ATOM   2034  H   SER A 130      59.935  93.070  65.067  1.00  8.67              
ATOM   2035  CA  SER A 130      58.202  92.057  65.837  1.00  8.67              
ATOM   2036  HA  SER A 130      57.200  92.458  65.989  1.00  8.67              
ATOM   2037  CB  SER A 130      58.228  91.219  64.555  1.00  8.67              
ATOM   2038  HB1 SER A 130      57.546  90.373  64.655  1.00  8.67              
ATOM   2039  HB2 SER A 130      59.238  90.841  64.386  1.00  8.67              
ATOM   2040  OG  SER A 130      57.831  92.017  63.459  1.00  8.67              
ATOM   2041  HG  SER A 130      58.172  91.609  62.655  1.00  8.67              
ATOM   2042  C   SER A 130      58.557  91.149  67.003  1.00  8.67              
ATOM   2043  O   SER A 130      57.670  90.704  67.735  1.00  8.67              
ATOM   2044  N   MET A 131      59.862  90.955  67.230  1.00  8.65              
ATOM   2045  H   MET A 131      60.550  91.303  66.567  1.00  8.65              
ATOM   2046  CA  MET A 131      60.329  90.363  68.467  1.00  8.65              
ATOM   2047  HA  MET A 131      59.893  89.366  68.546  1.00  8.65              
ATOM   2048  CB  MET A 131      61.856  90.204  68.525  1.00  8.65              
ATOM   2049  HB1 MET A 131      62.100  89.800  69.508  1.00  8.65              
ATOM   2050  HB2 MET A 131      62.328  91.175  68.461  1.00  8.65              
ATOM   2051  CG  MET A 131      62.487  89.288  67.473  1.00  8.65              
ATOM   2052  HG1 MET A 131      62.138  89.580  66.482  1.00  8.65              
ATOM   2053  HG2 MET A 131      62.171  88.268  67.665  1.00  8.65              
ATOM   2054  SD  MET A 131      64.302  89.322  67.472  1.00  8.65              
ATOM   2055  CE  MET A 131      64.668  88.607  69.100  1.00  8.65              
ATOM   2056  HE1 MET A 131      64.400  87.552  69.098  1.00  8.65              
ATOM   2057  HE2 MET A 131      65.730  88.703  69.311  1.00  8.65              
ATOM   2058  HE3 MET A 131      64.121  89.131  69.880  1.00  8.65              
ATOM   2059  C   MET A 131      59.886  91.146  69.698  1.00  8.65              
ATOM   2060  O   MET A 131      59.418  90.513  70.626  1.00  8.65              
ATOM   2061  N   GLU A 132      59.958  92.478  69.734  1.00  8.64              
ATOM   2062  H   GLU A 132      60.504  92.951  69.019  1.00  8.64              
ATOM   2063  CA  GLU A 132      59.624  93.239  70.944  1.00  8.64              
ATOM   2064  HA  GLU A 132      60.028  92.651  71.766  1.00  8.64              
ATOM   2065  CB  GLU A 132      60.291  94.627  71.052  1.00  8.64              
ATOM   2066  HB1 GLU A 132      59.570  95.405  70.796  1.00  8.64              
ATOM   2067  HB2 GLU A 132      61.145  94.696  70.381  1.00  8.64              
ATOM   2068  CG  GLU A 132      60.778  94.797  72.507  1.00  8.64              
ATOM   2069  HG1 GLU A 132      61.617  94.118  72.676  1.00  8.64              
ATOM   2070  HG2 GLU A 132      59.976  94.480  73.177  1.00  8.64              
ATOM   2071  CD  GLU A 132      61.197  96.215  72.912  1.00  8.64              
ATOM   2072  OE1 GLU A 132      61.713  96.968  72.061  1.00  8.64              
ATOM   2073  OE2 GLU A 132      60.982  96.535  74.109  1.00  8.64              
ATOM   2074  C   GLU A 132      58.123  93.289  71.200  1.00  8.64              
ATOM   2075  O   GLU A 132      57.679  93.213  72.340  1.00  8.64              
ATOM   2076  N   ALA A 133      57.316  93.273  70.141  1.00  8.66              
ATOM   2077  H   ALA A 133      57.727  93.397  69.222  1.00  8.66              
ATOM   2078  CA  ALA A 133      55.899  92.968  70.252  1.00  8.66              
ATOM   2079  HA  ALA A 133      55.459  93.665  70.969  1.00  8.66              
ATOM   2080  CB  ALA A 133      55.253  93.209  68.881  1.00  8.66              
ATOM   2081  HB1 ALA A 133      54.173  93.097  68.954  1.00  8.66              
ATOM   2082  HB2 ALA A 133      55.481  94.222  68.543  1.00  8.66              
ATOM   2083  HB3 ALA A 133      55.646  92.498  68.153  1.00  8.66              
ATOM   2084  C   ALA A 133      55.620  91.544  70.771  1.00  8.66              
ATOM   2085  O   ALA A 133      54.579  91.320  71.398  1.00  8.66              
ATOM   2086  N   PHE A 134      56.497  90.575  70.500  1.00  8.59              
ATOM   2087  H   PHE A 134      57.300  90.795  69.919  1.00  8.59              
ATOM   2088  CA  PHE A 134      56.408  89.228  71.063  1.00  8.59              
ATOM   2089  HA  PHE A 134      55.370  88.901  71.000  1.00  8.59              
ATOM   2090  CB  PHE A 134      57.244  88.246  70.220  1.00  8.59              
ATOM   2091  HB1 PHE A 134      58.277  88.258  70.560  1.00  8.59              
ATOM   2092  HB2 PHE A 134      57.246  88.590  69.186  1.00  8.59              
ATOM   2093  CG  PHE A 134      56.755  86.806  70.224  1.00  8.59              
ATOM   2094  CD1 PHE A 134      56.771  86.042  71.407  1.00  8.59              
ATOM   2095  HD1 PHE A 134      57.127  86.471  72.332  1.00  8.59              
ATOM   2096  CE1 PHE A 134      56.350  84.701  71.390  1.00  8.59              
ATOM   2097  HE1 PHE A 134      56.379  84.118  72.302  1.00  8.59              
ATOM   2098  CZ  PHE A 134      55.901  84.116  70.194  1.00  8.59              
ATOM   2099  HZ  PHE A 134      55.576  83.084  70.186  1.00  8.59              
ATOM   2100  CE2 PHE A 134      55.880  84.872  69.011  1.00  8.59              
ATOM   2101  HE2 PHE A 134      55.545  84.420  68.087  1.00  8.59              
ATOM   2102  CD2 PHE A 134      56.312  86.212  69.025  1.00  8.59              
ATOM   2103  HD2 PHE A 134      56.309  86.782  68.107  1.00  8.59              
ATOM   2104  C   PHE A 134      56.800  89.187  72.549  1.00  8.59              
ATOM   2105  O   PHE A 134      56.042  88.648  73.345  1.00  8.59              
ATOM   2106  N   THR A 135      57.916  89.787  72.971  1.00  8.65              
ATOM   2107  H   THR A 135      58.502  90.252  72.281  1.00  8.65              
ATOM   2108  CA  THR A 135      58.397  89.797  74.363  1.00  8.65              
ATOM   2109  HA  THR A 135      58.412  88.775  74.741  1.00  8.65              
ATOM   2110  CB  THR A 135      59.818  90.373  74.495  1.00  8.65              
ATOM   2111  HB  THR A 135      60.101  90.357  75.547  1.00  8.65              
ATOM   2112  CG2 THR A 135      60.841  89.571  73.707  1.00  8.65              
ATOM   2113 1HG2 THR A 135      61.840  89.886  74.005  1.00  8.65              
ATOM   2114 2HG2 THR A 135      60.702  88.513  73.915  1.00  8.65              
ATOM   2115 3HG2 THR A 135      60.720  89.737  72.638  1.00  8.65              
ATOM   2116  OG1 THR A 135      59.902  91.692  74.017  1.00  8.65              
ATOM   2117  HG1 THR A 135      60.750  92.056  74.291  1.00  8.65              
ATOM   2118  C   THR A 135      57.493  90.596  75.281  1.00  8.65              
ATOM   2119  O   THR A 135      57.236  90.167  76.401  1.00  8.65              
ATOM   2120  N   LYS A 136      56.895  91.671  74.755  1.00  8.99              
ATOM   2121  H   LYS A 136      57.264  92.034  73.879  1.00  8.99              
ATOM   2122  CA  LYS A 136      55.815  92.403  75.415  1.00  8.99              
ATOM   2123  HA  LYS A 136      55.791  92.035  76.444  1.00  8.99              
ATOM   2124  CB  LYS A 136      56.163  93.886  75.600  1.00  8.99              
ATOM   2125  HB1 LYS A 136      57.241  93.926  75.722  1.00  8.99              
ATOM   2126  HB2 LYS A 136      55.719  94.225  76.537  1.00  8.99              
ATOM   2127  CG  LYS A 136      55.741  94.874  74.507  1.00  8.99              
ATOM   2128  HG1 LYS A 136      54.664  95.030  74.566  1.00  8.99              
ATOM   2129  HG2 LYS A 136      55.964  94.473  73.523  1.00  8.99              
ATOM   2130  CD  LYS A 136      56.434  96.235  74.677  1.00  8.99              
ATOM   2131  HD1 LYS A 136      56.216  96.645  75.665  1.00  8.99              
ATOM   2132  HD2 LYS A 136      56.012  96.912  73.935  1.00  8.99              
ATOM   2133  CE  LYS A 136      57.953  96.174  74.444  1.00  8.99              
ATOM   2134  HE1 LYS A 136      58.264  97.096  73.945  1.00  8.99              
ATOM   2135  HE2 LYS A 136      58.177  95.342  73.773  1.00  8.99              
ATOM   2136  NZ  LYS A 136      58.748  96.044  75.689  1.00  8.99              
ATOM   2137  HZ1 LYS A 136      58.441  96.701  76.403  1.00  8.99              
ATOM   2138  HZ2 LYS A 136      58.617  95.152  76.170  1.00  8.99              
ATOM   2139  HZ3 LYS A 136      59.737  96.185  75.466  1.00  8.99              
ATOM   2140  C   LYS A 136      54.405  92.035  74.922  1.00  8.99              
ATOM   2141  O   LYS A 136      53.449  92.797  75.054  1.00  8.99              
ATOM   2142  N   LYS A 137      54.264  90.804  74.406  1.00  8.97              
ATOM   2143  H   LYS A 137      55.115  90.314  74.178  1.00  8.97              
ATOM   2144  CA  LYS A 137      53.050  89.991  74.620  1.00  8.97              
ATOM   2145  HA  LYS A 137      52.376  90.578  75.248  1.00  8.97              
ATOM   2146  CB  LYS A 137      52.308  89.702  73.308  1.00  8.97              
ATOM   2147  HB1 LYS A 137      51.631  88.860  73.460  1.00  8.97              
ATOM   2148  HB2 LYS A 137      53.022  89.431  72.530  1.00  8.97              
ATOM   2149  CG  LYS A 137      51.462  90.918  72.893  1.00  8.97              
ATOM   2150  HG1 LYS A 137      52.118  91.751  72.635  1.00  8.97              
ATOM   2151  HG2 LYS A 137      50.849  91.228  73.740  1.00  8.97              
ATOM   2152  CD  LYS A 137      50.514  90.611  71.723  1.00  8.97              
ATOM   2153  HD1 LYS A 137      49.930  91.507  71.505  1.00  8.97              
ATOM   2154  HD2 LYS A 137      49.818  89.830  72.034  1.00  8.97              
ATOM   2155  CE  LYS A 137      51.233  90.150  70.450  1.00  8.97              
ATOM   2156  HE1 LYS A 137      50.486  89.966  69.672  1.00  8.97              
ATOM   2157  HE2 LYS A 137      51.743  89.204  70.659  1.00  8.97              
ATOM   2158  NZ  LYS A 137      52.211  91.161  69.993  1.00  8.97              
ATOM   2159  HZ1 LYS A 137      52.661  90.874  69.137  1.00  8.97              
ATOM   2160  HZ2 LYS A 137      51.768  92.061  69.872  1.00  8.97              
ATOM   2161  HZ3 LYS A 137      52.939  91.262  70.704  1.00  8.97              
ATOM   2162  C   LYS A 137      53.239  88.723  75.473  1.00  8.97              
ATOM   2163  O   LYS A 137      52.239  88.167  75.919  1.00  8.97              
ATOM   2164  N   ALA A 138      54.466  88.328  75.819  1.00  9.34              
ATOM   2165  H   ALA A 138      55.242  88.736  75.322  1.00  9.34              
ATOM   2166  CA  ALA A 138      54.717  87.928  77.201  1.00  9.34              
ATOM   2167  HA  ALA A 138      53.949  87.212  77.496  1.00  9.34              
ATOM   2168  CB  ALA A 138      56.066  87.202  77.315  1.00  9.34              
ATOM   2169  HB1 ALA A 138      56.215  86.849  78.335  1.00  9.34              
ATOM   2170  HB2 ALA A 138      56.077  86.342  76.644  1.00  9.34              
ATOM   2171  HB3 ALA A 138      56.889  87.860  77.052  1.00  9.34              
ATOM   2172  C   ALA A 138      54.557  89.155  78.127  1.00  9.34              
ATOM   2173  O   ALA A 138      54.305  90.273  77.671  1.00  9.34              
ATOM   2174  N   GLY A 139      54.627  88.955  79.442  1.00  9.49              
ATOM   2175  H   GLY A 139      54.905  88.051  79.787  1.00  9.49              
ATOM   2176  CA  GLY A 139      54.468  90.057  80.391  1.00  9.49              
ATOM   2177  HA1 GLY A 139      54.096  89.671  81.339  1.00  9.49              
ATOM   2178  HA2 GLY A 139      53.742  90.778  80.011  1.00  9.49              
ATOM   2179  C   GLY A 139      55.799  90.767  80.655  1.00  9.49              
ATOM   2180  O   GLY A 139      56.841  90.124  80.763  1.00  9.49              
ATOM   2181  N   GLU A 140      55.766  92.095  80.780  1.00  9.78              
ATOM   2182  H   GLU A 140      54.892  92.572  80.633  1.00  9.78              
ATOM   2183  CA  GLU A 140      56.994  92.901  80.699  1.00  9.78              
ATOM   2184  HA  GLU A 140      57.452  92.689  79.729  1.00  9.78              
ATOM   2185  CB  GLU A 140      56.641  94.401  80.705  1.00  9.78              
ATOM   2186  HB1 GLU A 140      56.416  94.692  81.733  1.00  9.78              
ATOM   2187  HB2 GLU A 140      55.738  94.564  80.113  1.00  9.78              
ATOM   2188  CG  GLU A 140      57.742  95.333  80.158  1.00  9.78              
ATOM   2189  HG1 GLU A 140      58.715  95.009  80.531  1.00  9.78              
ATOM   2190  HG2 GLU A 140      57.563  96.329  80.570  1.00  9.78              
ATOM   2191  CD  GLU A 140      57.779  95.441  78.618  1.00  9.78              
ATOM   2192  OE1 GLU A 140      57.408  96.505  78.072  1.00  9.78              
ATOM   2193  OE2 GLU A 140      58.243  94.498  77.941  1.00  9.78              
ATOM   2194  C   GLU A 140      58.066  92.530  81.748  1.00  9.78              
ATOM   2195  O   GLU A 140      59.239  92.407  81.414  1.00  9.78              
ATOM   2196  N   GLU A 141      57.699  92.233  83.002  1.00 10.16              
ATOM   2197  H   GLU A 141      56.730  92.320  83.262  1.00 10.16              
ATOM   2198  CA  GLU A 141      58.681  91.836  84.028  1.00 10.16              
ATOM   2199  HA  GLU A 141      59.450  92.609  84.081  1.00 10.16              
ATOM   2200  CB  GLU A 141      57.986  91.770  85.404  1.00 10.16              
ATOM   2201  HB1 GLU A 141      57.242  90.972  85.385  1.00 10.16              
ATOM   2202  HB2 GLU A 141      57.470  92.716  85.574  1.00 10.16              
ATOM   2203  CG  GLU A 141      58.963  91.534  86.572  1.00 10.16              
ATOM   2204  HG1 GLU A 141      59.736  92.305  86.538  1.00 10.16              
ATOM   2205  HG2 GLU A 141      59.444  90.562  86.446  1.00 10.16              
ATOM   2206  CD  GLU A 141      58.271  91.566  87.945  1.00 10.16              
ATOM   2207  OE1 GLU A 141      58.908  91.932  88.958  1.00 10.16              
ATOM   2208  OE2 GLU A 141      57.081  91.200  88.048  1.00 10.16              
ATOM   2209  C   GLU A 141      59.414  90.527  83.704  1.00 10.16              
ATOM   2210  O   GLU A 141      60.648  90.474  83.664  1.00 10.16              
ATOM   2211  N   ILE A 142      58.646  89.478  83.391  1.00 10.25              
ATOM   2212  H   ILE A 142      57.649  89.612  83.365  1.00 10.25              
ATOM   2213  CA  ILE A 142      59.197  88.196  82.944  1.00 10.25              
ATOM   2214  HA  ILE A 142      59.959  87.915  83.671  1.00 10.25              
ATOM   2215  CB  ILE A 142      58.102  87.093  82.985  1.00 10.25              
ATOM   2216  HB  ILE A 142      57.650  87.147  83.978  1.00 10.25              
ATOM   2217  CG2 ILE A 142      56.966  87.308  81.967  1.00 10.25              
ATOM   2218 1HG2 ILE A 142      56.261  86.479  81.995  1.00 10.25              
ATOM   2219 2HG2 ILE A 142      56.419  88.210  82.230  1.00 10.25              
ATOM   2220 3HG2 ILE A 142      57.375  87.399  80.959  1.00 10.25              
ATOM   2221  CG1 ILE A 142      58.716  85.683  82.873  1.00 10.25              
ATOM   2222 1HG1 ILE A 142      59.558  85.639  83.560  1.00 10.25              
ATOM   2223 2HG1 ILE A 142      59.084  85.512  81.862  1.00 10.25              
ATOM   2224  CD1 ILE A 142      57.763  84.538  83.247  1.00 10.25              
ATOM   2225  HD1 ILE A 142      57.317  84.727  84.224  1.00 10.25              
ATOM   2226  HD2 ILE A 142      56.977  84.430  82.500  1.00 10.25              
ATOM   2227  HD3 ILE A 142      58.323  83.604  83.290  1.00 10.25              
ATOM   2228  C   ILE A 142      59.935  88.325  81.603  1.00 10.25              
ATOM   2229  O   ILE A 142      60.694  87.427  81.251  1.00 10.25              
ATOM   2230  N   ALA A 143      59.801  89.450  80.885  1.00 10.08              
ATOM   2231  H   ALA A 143      59.157  90.173  81.186  1.00 10.08              
ATOM   2232  CA  ALA A 143      60.617  89.730  79.709  1.00 10.08              
ATOM   2233  HA  ALA A 143      60.682  88.800  79.141  1.00 10.08              
ATOM   2234  CB  ALA A 143      59.901  90.738  78.800  1.00 10.08              
ATOM   2235  HB1 ALA A 143      60.374  90.737  77.819  1.00 10.08              
ATOM   2236  HB2 ALA A 143      58.851  90.466  78.683  1.00 10.08              
ATOM   2237  HB3 ALA A 143      59.976  91.746  79.201  1.00 10.08              
ATOM   2238  C   ALA A 143      62.075  90.142  79.986  1.00 10.08              
ATOM   2239  O   ALA A 143      62.850  90.221  79.037  1.00 10.08              
ATOM   2240  N   SER A 144      62.484  90.347  81.245  1.00  9.43              
ATOM   2241  H   SER A 144      61.790  90.306  81.986  1.00  9.43              
ATOM   2242  CA  SER A 144      63.878  90.650  81.618  1.00  9.43              
ATOM   2243  HA  SER A 144      64.487  90.702  80.714  1.00  9.43              
ATOM   2244  CB  SER A 144      63.969  92.024  82.282  1.00  9.43              
ATOM   2245  HB1 SER A 144      63.423  92.015  83.227  1.00  9.43              
ATOM   2246  HB2 SER A 144      63.535  92.777  81.622  1.00  9.43              
ATOM   2247  OG  SER A 144      65.330  92.326  82.511  1.00  9.43              
ATOM   2248  HG  SER A 144      65.663  91.619  83.081  1.00  9.43              
ATOM   2249  C   SER A 144      64.477  89.528  82.474  1.00  9.43              
ATOM   2250  O   SER A 144      64.967  89.725  83.591  1.00  9.43              
ATOM   2251  N   TYR A 145      64.307  88.311  81.969  1.00  8.97              
ATOM   2252  H   TYR A 145      64.028  88.265  81.000  1.00  8.97              
ATOM   2253  CA  TYR A 145      64.143  87.102  82.753  1.00  8.97              
ATOM   2254  HA  TYR A 145      63.344  87.310  83.463  1.00  8.97              
ATOM   2255  CB  TYR A 145      63.675  85.999  81.765  1.00  8.97              
ATOM   2256  HB1 TYR A 145      64.555  85.624  81.239  1.00  8.97              
ATOM   2257  HB2 TYR A 145      63.053  86.464  81.000  1.00  8.97              
ATOM   2258  CG  TYR A 145      62.870  84.794  82.263  1.00  8.97              
ATOM   2259  CD1 TYR A 145      62.181  84.794  83.495  1.00  8.97              
ATOM   2260  HD1 TYR A 145      62.201  85.655  84.138  1.00  8.97              
ATOM   2261  CE1 TYR A 145      61.381  83.695  83.869  1.00  8.97              
ATOM   2262  HE1 TYR A 145      60.829  83.703  84.798  1.00  8.97              
ATOM   2263  CZ  TYR A 145      61.227  82.591  83.010  1.00  8.97              
ATOM   2264  OH  TYR A 145      60.437  81.549  83.399  1.00  8.97              
ATOM   2265  HH  TYR A 145      60.375  80.841  82.755  1.00  8.97              
ATOM   2266  CE2 TYR A 145      61.884  82.600  81.759  1.00  8.97              
ATOM   2267  HE2 TYR A 145      61.758  81.775  81.077  1.00  8.97              
ATOM   2268  CD2 TYR A 145      62.705  83.692  81.397  1.00  8.97              
ATOM   2269  HD2 TYR A 145      63.180  83.709  80.422  1.00  8.97              
ATOM   2270  C   TYR A 145      65.379  86.642  83.517  1.00  8.97              
ATOM   2271  O   TYR A 145      66.524  86.733  83.065  1.00  8.97              
ATOM   2272  N   SER A 146      65.080  86.016  84.651  1.00  9.11              
ATOM   2273  H   SER A 146      64.114  86.002  84.941  1.00  9.11              
ATOM   2274  CA  SER A 146      66.033  85.371  85.535  1.00  9.11              
ATOM   2275  HA  SER A 146      66.927  85.139  84.956  1.00  9.11              
ATOM   2276  CB  SER A 146      66.505  86.315  86.656  1.00  9.11              
ATOM   2277  HB1 SER A 146      67.274  86.973  86.250  1.00  9.11              
ATOM   2278  HB2 SER A 146      66.953  85.731  87.461  1.00  9.11              
ATOM   2279  OG  SER A 146      65.470  87.125  87.176  1.00  9.11              
ATOM   2280  HG  SER A 146      65.366  87.895  86.604  1.00  9.11              
ATOM   2281  C   SER A 146      65.522  84.020  86.030  1.00  9.11              
ATOM   2282  O   SER A 146      65.228  83.811  87.209  1.00  9.11              
ATOM   2283  N   ILE A 147      65.451  83.068  85.090  1.00  9.07              
ATOM   2284  H   ILE A 147      65.651  83.329  84.137  1.00  9.07              
ATOM   2285  CA  ILE A 147      65.467  81.642  85.438  1.00  9.07              
ATOM   2286  HA  ILE A 147      64.539  81.431  85.972  1.00  9.07              
ATOM   2287  CB  ILE A 147      65.516  80.711  84.203  1.00  9.07              
ATOM   2288  HB  ILE A 147      65.672  79.695  84.569  1.00  9.07              
ATOM   2289  CG2 ILE A 147      64.144  80.748  83.517  1.00  9.07              
ATOM   2290 1HG2 ILE A 147      64.082  79.980  82.747  1.00  9.07              
ATOM   2291 2HG2 ILE A 147      63.349  80.564  84.241  1.00  9.07              
ATOM   2292 3HG2 ILE A 147      63.993  81.725  83.064  1.00  9.07              
ATOM   2293  CG1 ILE A 147      66.642  81.042  83.194  1.00  9.07              
ATOM   2294 1HG1 ILE A 147      67.591  81.129  83.720  1.00  9.07              
ATOM   2295 2HG1 ILE A 147      66.434  81.997  82.714  1.00  9.07              
ATOM   2296  CD1 ILE A 147      66.832  79.975  82.108  1.00  9.07              
ATOM   2297  HD1 ILE A 147      65.966  79.943  81.447  1.00  9.07              
ATOM   2298  HD2 ILE A 147      67.716  80.214  81.517  1.00  9.07              
ATOM   2299  HD3 ILE A 147      66.979  78.999  82.571  1.00  9.07              
ATOM   2300  C   ILE A 147      66.607  81.371  86.397  1.00  9.07              
ATOM   2301  O   ILE A 147      67.771  81.669  86.122  1.00  9.07              
ATOM   2302  N   VAL A 148      66.255  80.795  87.535  1.00  9.14              
ATOM   2303  H   VAL A 148      65.279  80.625  87.734  1.00  9.14              
ATOM   2304  CA  VAL A 148      67.228  80.362  88.508  1.00  9.14              
ATOM   2305  HA  VAL A 148      68.185  80.240  87.997  1.00  9.14              
ATOM   2306  CB  VAL A 148      67.486  81.418  89.605  1.00  9.14              
ATOM   2307  HB  VAL A 148      67.898  82.303  89.118  1.00  9.14              
ATOM   2308  CG1 VAL A 148      66.254  81.869  90.393  1.00  9.14              
ATOM   2309 1HG1 VAL A 148      66.549  82.633  91.111  1.00  9.14              
ATOM   2310 2HG1 VAL A 148      65.520  82.296  89.711  1.00  9.14              
ATOM   2311 3HG1 VAL A 148      65.820  81.023  90.925  1.00  9.14              
ATOM   2312  CG2 VAL A 148      68.542  80.914  90.598  1.00  9.14              
ATOM   2313 1HG2 VAL A 148      68.808  81.713  91.289  1.00  9.14              
ATOM   2314 2HG2 VAL A 148      68.159  80.068  91.171  1.00  9.14              
ATOM   2315 3HG2 VAL A 148      69.442  80.609  90.063  1.00  9.14              
ATOM   2316  C   VAL A 148      66.840  79.002  89.027  1.00  9.14              
ATOM   2317  O   VAL A 148      65.758  78.795  89.571  1.00  9.14              
ATOM   2318  N   GLY A 149      67.757  78.070  88.828  1.00  9.39              
ATOM   2319  H   GLY A 149      68.630  78.332  88.394  1.00  9.39              
ATOM   2320  CA  GLY A 149      67.655  76.735  89.359  1.00  9.39              
ATOM   2321  HA1 GLY A 149      67.733  76.007  88.554  1.00  9.39              
ATOM   2322  HA2 GLY A 149      66.686  76.584  89.831  1.00  9.39              
ATOM   2323  C   GLY A 149      68.787  76.519  90.342  1.00  9.39              
ATOM   2324  O   GLY A 149      69.939  76.756  89.964  1.00  9.39              
ATOM   2325  N   PRO A 150      68.495  76.119  91.590  1.00  9.48              
ATOM   2326  CD  PRO A 150      67.190  75.819  92.163  1.00  9.48              
ATOM   2327  HD1 PRO A 150      66.633  75.119  91.538  1.00  9.48              
ATOM   2328  HD2 PRO A 150      66.628  76.746  92.288  1.00  9.48              
ATOM   2329  CG  PRO A 150      67.470  75.193  93.529  1.00  9.48              
ATOM   2330  HG1 PRO A 150      67.548  74.110  93.426  1.00  9.48              
ATOM   2331  HG2 PRO A 150      66.697  75.449  94.255  1.00  9.48              
ATOM   2332  CB  PRO A 150      68.830  75.776  93.917  1.00  9.48              
ATOM   2333  HB1 PRO A 150      69.385  75.107  94.576  1.00  9.48              
ATOM   2334  HB2 PRO A 150      68.680  76.741  94.405  1.00  9.48              
ATOM   2335  CA  PRO A 150      69.542  75.997  92.577  1.00  9.48              
ATOM   2336  HA  PRO A 150      70.114  76.925  92.630  1.00  9.48              
ATOM   2337  C   PRO A 150      70.511  74.868  92.201  1.00  9.48              
ATOM   2338  O   PRO A 150      71.704  75.110  92.040  1.00  9.48              
ATOM   2339  N   ALA A 151      69.987  73.660  91.972  1.00  9.50              
ATOM   2340  H   ALA A 151      68.998  73.521  92.112  1.00  9.50              
ATOM   2341  CA  ALA A 151      70.727  72.549  91.394  1.00  9.50              
ATOM   2342  HA  ALA A 151      71.398  72.939  90.631  1.00  9.50              
ATOM   2343  CB  ALA A 151      71.572  71.889  92.496  1.00  9.50              
ATOM   2344  HB1 ALA A 151      72.175  71.089  92.065  1.00  9.50              
ATOM   2345  HB2 ALA A 151      72.246  72.622  92.943  1.00  9.50              
ATOM   2346  HB3 ALA A 151      70.922  71.473  93.267  1.00  9.50              
ATOM   2347  C   ALA A 151      69.810  71.515  90.736  1.00  9.50              
ATOM   2348  O   ALA A 151      68.683  71.325  91.191  1.00  9.50              
ATOM   2349  N   ASN A 152      70.287  70.826  89.692  1.00  9.75              
ATOM   2350  H   ASN A 152      71.211  71.058  89.348  1.00  9.75              
ATOM   2351  CA  ASN A 152      69.431  69.953  88.878  1.00  9.75              
ATOM   2352  HA  ASN A 152      68.605  69.619  89.511  1.00  9.75              
ATOM   2353  CB  ASN A 152      68.802  70.798  87.736  1.00  9.75              
ATOM   2354  HB1 ASN A 152      69.457  70.798  86.865  1.00  9.75              
ATOM   2355  HB2 ASN A 152      68.688  71.831  88.067  1.00  9.75              
ATOM   2356  CG  ASN A 152      67.413  70.323  87.315  1.00  9.75              
ATOM   2357  OD1 ASN A 152      66.443  71.060  87.340  1.00  9.75              
ATOM   2358  ND2 ASN A 152      67.253  69.077  86.934  1.00  9.75              
ATOM   2359 1HD2 ASN A 152      68.054  68.458  86.920  1.00  9.75              
ATOM   2360 2HD2 ASN A 152      66.318  68.802  86.701  1.00  9.75              
ATOM   2361  C   ASN A 152      70.097  68.651  88.400  1.00  9.75              
ATOM   2362  O   ASN A 152      69.973  68.259  87.237  1.00  9.75              
ATOM   2363  N   ALA A 153      70.749  67.950  89.330  1.00  9.99              
ATOM   2364  H   ALA A 153      70.942  68.423  90.198  1.00  9.99              
ATOM   2365  CA  ALA A 153      70.788  66.455  89.342  1.00  9.99              
ATOM   2366  HA  ALA A 153      71.675  66.154  88.783  1.00  9.99              
ATOM   2367  CB  ALA A 153      70.977  65.987  90.791  1.00  9.99              
ATOM   2368  HB1 ALA A 153      71.063  64.900  90.820  1.00  9.99              
ATOM   2369  HB2 ALA A 153      71.892  66.417  91.201  1.00  9.99              
ATOM   2370  HB3 ALA A 153      70.125  66.295  91.398  1.00  9.99              
ATOM   2371  C   ALA A 153      69.572  65.782  88.679  1.00  9.99              
ATOM   2372  O   ALA A 153      68.427  66.219  88.826  1.00  9.99              
ATOM   2373  N   LYS A 154      69.836  64.708  87.931  1.00 10.23              
ATOM   2374  H   LYS A 154      70.794  64.364  87.939  1.00 10.23              
ATOM   2375  CA  LYS A 154      68.832  64.018  87.111  1.00 10.23              
ATOM   2376  HA  LYS A 154      67.880  64.078  87.644  1.00 10.23              
ATOM   2377  CB  LYS A 154      68.595  64.749  85.770  1.00 10.23              
ATOM   2378  HB1 LYS A 154      68.034  65.665  85.968  1.00 10.23              
ATOM   2379  HB2 LYS A 154      67.962  64.116  85.150  1.00 10.23              
ATOM   2380  CG  LYS A 154      69.877  65.143  85.013  1.00 10.23              
ATOM   2381  HG1 LYS A 154      70.657  64.424  85.229  1.00 10.23              
ATOM   2382  HG2 LYS A 154      70.217  66.112  85.382  1.00 10.23              
ATOM   2383  CD  LYS A 154      69.710  65.221  83.488  1.00 10.23              
ATOM   2384  HD1 LYS A 154      70.647  65.576  83.055  1.00 10.23              
ATOM   2385  HD2 LYS A 154      68.936  65.955  83.252  1.00 10.23              
ATOM   2386  CE  LYS A 154      69.341  63.873  82.842  1.00 10.23              
ATOM   2387  HE1 LYS A 154      69.332  64.001  81.755  1.00 10.23              
ATOM   2388  HE2 LYS A 154      68.326  63.611  83.153  1.00 10.23              
ATOM   2389  NZ  LYS A 154      70.281  62.788  83.219  1.00 10.23              
ATOM   2390  HZ1 LYS A 154      70.279  62.655  84.234  1.00 10.23              
ATOM   2391  HZ2 LYS A 154      70.023  61.916  82.783  1.00 10.23              
ATOM   2392  HZ3 LYS A 154      71.222  63.008  82.925  1.00 10.23              
ATOM   2393  C   LYS A 154      69.145  62.548  86.968  1.00 10.23              
ATOM   2394  O   LYS A 154      69.712  62.114  85.963  1.00 10.23              
ATOM   2395  N   VAL A 155      68.697  61.822  87.990  1.00 10.72              
ATOM   2396  H   VAL A 155      68.291  62.329  88.762  1.00 10.72              
ATOM   2397  CA  VAL A 155      68.743  60.366  88.133  1.00 10.72              
ATOM   2398  HA  VAL A 155      69.499  59.977  87.452  1.00 10.72              
ATOM   2399  CB  VAL A 155      69.191  59.957  89.561  1.00 10.72              
ATOM   2400  HB  VAL A 155      69.004  58.890  89.689  1.00 10.72              
ATOM   2401  CG1 VAL A 155      70.698  60.162  89.722  1.00 10.72              
ATOM   2402 1HG1 VAL A 155      71.016  59.809  90.703  1.00 10.72              
ATOM   2403 2HG1 VAL A 155      71.237  59.597  88.962  1.00 10.72              
ATOM   2404 3HG1 VAL A 155      70.945  61.221  89.637  1.00 10.72              
ATOM   2405  CG2 VAL A 155      68.492  60.722  90.697  1.00 10.72              
ATOM   2406 1HG2 VAL A 155      68.782  60.287  91.654  1.00 10.72              
ATOM   2407 2HG2 VAL A 155      68.777  61.773  90.697  1.00 10.72              
ATOM   2408 3HG2 VAL A 155      67.410  60.637  90.603  1.00 10.72              
ATOM   2409  C   VAL A 155      67.412  59.710  87.734  1.00 10.72              
ATOM   2410  O   VAL A 155      66.681  59.232  88.595  1.00 10.72              
ATOM   2411  N   PRO A 156      67.103  59.555  86.426  1.00 10.83              
ATOM   2412  CD  PRO A 156      67.797  60.071  85.254  1.00 10.83              
ATOM   2413  HD1 PRO A 156      68.869  59.879  85.309  1.00 10.83              
ATOM   2414  HD2 PRO A 156      67.590  61.136  85.163  1.00 10.83              
ATOM   2415  CG  PRO A 156      67.212  59.355  84.036  1.00 10.83              
ATOM   2416  HG1 PRO A 156      67.796  58.460  83.816  1.00 10.83              
ATOM   2417  HG2 PRO A 156      67.165  60.009  83.165  1.00 10.83              
ATOM   2418  CB  PRO A 156      65.822  58.960  84.523  1.00 10.83              
ATOM   2419  HB1 PRO A 156      65.405  58.135  83.944  1.00 10.83              
ATOM   2420  HB2 PRO A 156      65.157  59.824  84.479  1.00 10.83              
ATOM   2421  CA  PRO A 156      66.092  58.596  85.987  1.00 10.83              
ATOM   2422  HA  PRO A 156      65.176  58.712  86.569  1.00 10.83              
ATOM   2423  C   PRO A 156      66.582  57.138  86.137  1.00 10.83              
ATOM   2424  O   PRO A 156      65.983  56.239  85.555  1.00 10.83              
ATOM   2425  N   HIS A 157      67.720  56.940  86.832  1.00 10.98              
ATOM   2426  H   HIS A 157      67.992  57.716  87.408  1.00 10.98              
ATOM   2427  CA  HIS A 157      68.647  55.795  86.883  1.00 10.98              
ATOM   2428  HA  HIS A 157      69.559  56.100  87.397  1.00 10.98              
ATOM   2429  CB  HIS A 157      67.995  54.690  87.741  1.00 10.98              
ATOM   2430  HB1 HIS A 157      66.982  54.506  87.381  1.00 10.98              
ATOM   2431  HB2 HIS A 157      67.916  55.041  88.770  1.00 10.98              
ATOM   2432  CG  HIS A 157      68.714  53.361  87.732  1.00 10.98              
ATOM   2433  ND1 HIS A 157      68.546  52.365  86.765  1.00 10.98              
ATOM   2434  CE1 HIS A 157      69.333  51.348  87.145  1.00 10.98              
ATOM   2435  HE1 HIS A 157      69.430  50.413  86.608  1.00 10.98              
ATOM   2436  NE2 HIS A 157      69.975  51.652  88.286  1.00 10.98              
ATOM   2437  HE2 HIS A 157      70.611  51.038  88.776  1.00 10.98              
ATOM   2438  CD2 HIS A 157      69.594  52.917  88.675  1.00 10.98              
ATOM   2439  HD2 HIS A 157      69.908  53.452  89.560  1.00 10.98              
ATOM   2440  C   HIS A 157      69.105  55.237  85.535  1.00 10.98              
ATOM   2441  O   HIS A 157      70.305  55.119  85.306  1.00 10.98              
ATOM   2442  N   SER A 158      68.165  54.976  84.628  1.00 11.06              
ATOM   2443  H   SER A 158      67.210  55.089  84.953  1.00 11.06              
ATOM   2444  CA  SER A 158      68.352  54.614  83.230  1.00 11.06              
ATOM   2445  HA  SER A 158      68.998  53.735  83.216  1.00 11.06              
ATOM   2446  CB  SER A 158      67.007  54.209  82.618  1.00 11.06              
ATOM   2447  HB1 SER A 158      66.414  55.096  82.392  1.00 11.06              
ATOM   2448  HB2 SER A 158      66.452  53.600  83.335  1.00 11.06              
ATOM   2449  OG  SER A 158      67.211  53.439  81.440  1.00 11.06              
ATOM   2450  HG  SER A 158      67.466  52.552  81.735  1.00 11.06              
ATOM   2451  C   SER A 158      69.057  55.721  82.444  1.00 11.06              
ATOM   2452  O   SER A 158      68.451  56.498  81.706  1.00 11.06              
ATOM   2453  N   ALA A 159      70.359  55.828  82.694  1.00 11.48              
ATOM   2454  H   ALA A 159      70.710  55.196  83.409  1.00 11.48              
ATOM   2455  CA  ALA A 159      71.257  56.909  82.343  1.00 11.48              
ATOM   2456  HA  ALA A 159      70.808  57.846  82.678  1.00 11.48              
ATOM   2457  CB  ALA A 159      72.551  56.698  83.144  1.00 11.48              
ATOM   2458  HB1 ALA A 159      73.268  57.485  82.921  1.00 11.48              
ATOM   2459  HB2 ALA A 159      72.335  56.715  84.213  1.00 11.48              
ATOM   2460  HB3 ALA A 159      72.999  55.736  82.892  1.00 11.48              
ATOM   2461  C   ALA A 159      71.511  57.046  80.826  1.00 11.48              
ATOM   2462  O   ALA A 159      72.628  56.822  80.351  1.00 11.48              
ATOM   2463  N   LYS A 160      70.479  57.458  80.076  1.00 11.10              
ATOM   2464  H   LYS A 160      69.574  57.497  80.535  1.00 11.10              
ATOM   2465  CA  LYS A 160      70.538  57.712  78.619  1.00 11.10              
ATOM   2466  HA  LYS A 160      70.587  56.740  78.117  1.00 11.10              
ATOM   2467  CB  LYS A 160      69.244  58.419  78.118  1.00 11.10              
ATOM   2468  HB1 LYS A 160      69.246  58.351  77.031  1.00 11.10              
ATOM   2469  HB2 LYS A 160      69.325  59.475  78.373  1.00 11.10              
ATOM   2470  CG  LYS A 160      67.910  57.897  78.659  1.00 11.10              
ATOM   2471  HG1 LYS A 160      67.109  58.421  78.137  1.00 11.10              
ATOM   2472  HG2 LYS A 160      67.823  58.158  79.714  1.00 11.10              
ATOM   2473  CD  LYS A 160      67.665  56.380  78.508  1.00 11.10              
ATOM   2474  HD1 LYS A 160      68.435  55.834  79.050  1.00 11.10              
ATOM   2475  HD2 LYS A 160      67.708  56.110  77.452  1.00 11.10              
ATOM   2476  CE  LYS A 160      66.287  56.046  79.088  1.00 11.10              
ATOM   2477  HE1 LYS A 160      65.521  56.535  78.479  1.00 11.10              
ATOM   2478  HE2 LYS A 160      66.226  56.453  80.104  1.00 11.10              
ATOM   2479  NZ  LYS A 160      66.034  54.582  79.135  1.00 11.10              
ATOM   2480  HZ1 LYS A 160      65.086  54.394  79.433  1.00 11.10              
ATOM   2481  HZ2 LYS A 160      66.187  54.153  78.233  1.00 11.10              
ATOM   2482  HZ3 LYS A 160      66.648  54.146  79.823  1.00 11.10              
ATOM   2483  C   LYS A 160      71.804  58.490  78.240  1.00 11.10              
ATOM   2484  O   LYS A 160      72.636  57.981  77.473  1.00 11.10              
ATOM   2485  N   LYS A 161      72.094  59.572  78.969  1.00 10.86              
ATOM   2486  H   LYS A 161      71.304  60.016  79.420  1.00 10.86              
ATOM   2487  CA  LYS A 161      73.405  59.812  79.612  1.00 10.86              
ATOM   2488  HA  LYS A 161      73.864  58.844  79.773  1.00 10.86              
ATOM   2489  CB  LYS A 161      74.329  60.637  78.696  1.00 10.86              
ATOM   2490  HB1 LYS A 161      74.168  61.698  78.890  1.00 10.86              
ATOM   2491  HB2 LYS A 161      74.088  60.457  77.647  1.00 10.86              
ATOM   2492  CG  LYS A 161      75.831  60.312  78.889  1.00 10.86              
ATOM   2493  HG1 LYS A 161      76.052  60.299  79.956  1.00 10.86              
ATOM   2494  HG2 LYS A 161      76.374  61.153  78.460  1.00 10.86              
ATOM   2495  CD  LYS A 161      76.337  59.025  78.218  1.00 10.86              
ATOM   2496  HD1 LYS A 161      77.421  59.104  78.169  1.00 10.86              
ATOM   2497  HD2 LYS A 161      75.992  58.988  77.185  1.00 10.86              
ATOM   2498  CE  LYS A 161      76.022  57.711  78.949  1.00 10.86              
ATOM   2499  HE1 LYS A 161      75.636  57.926  79.948  1.00 10.86              
ATOM   2500  HE2 LYS A 161      76.951  57.152  79.093  1.00 10.86              
ATOM   2501  NZ  LYS A 161      75.060  56.843  78.204  1.00 10.86              
ATOM   2502  HZ1 LYS A 161      75.483  56.489  77.359  1.00 10.86              
ATOM   2503  HZ2 LYS A 161      74.761  56.066  78.778  1.00 10.86              
ATOM   2504  HZ3 LYS A 161      74.227  57.365  77.941  1.00 10.86              
ATOM   2505  C   LYS A 161      73.159  60.432  80.966  1.00 10.86              
ATOM   2506  O   LYS A 161      72.252  61.249  81.173  1.00 10.86              
ATOM   2507  N   TYR A 162      73.950  59.981  81.909  1.00 10.37              
ATOM   2508  H   TYR A 162      74.603  59.246  81.678  1.00 10.37              
ATOM   2509  CA  TYR A 162      74.212  60.659  83.150  1.00 10.37              
ATOM   2510  HA  TYR A 162      74.123  61.730  82.986  1.00 10.37              
ATOM   2511  CB  TYR A 162      73.239  60.204  84.238  1.00 10.37              
ATOM   2512  HB1 TYR A 162      73.520  59.210  84.582  1.00 10.37              
ATOM   2513  HB2 TYR A 162      72.236  60.129  83.821  1.00 10.37              
ATOM   2514  CG  TYR A 162      73.149  61.139  85.429  1.00 10.37              
ATOM   2515  CD1 TYR A 162      72.926  62.520  85.241  1.00 10.37              
ATOM   2516  HD1 TYR A 162      72.913  62.959  84.258  1.00 10.37              
ATOM   2517  CE1 TYR A 162      72.751  63.360  86.354  1.00 10.37              
ATOM   2518  HE1 TYR A 162      72.634  64.425  86.248  1.00 10.37              
ATOM   2519  CZ  TYR A 162      72.807  62.826  87.653  1.00 10.37              
ATOM   2520  OH  TYR A 162      72.564  63.637  88.709  1.00 10.37              
ATOM   2521  HH  TYR A 162      73.217  63.407  89.420  1.00 10.37              
ATOM   2522  CE2 TYR A 162      73.120  61.465  87.842  1.00 10.37              
ATOM   2523  HE2 TYR A 162      73.240  61.088  88.847  1.00 10.37              
ATOM   2524  CD2 TYR A 162      73.271  60.618  86.730  1.00 10.37              
ATOM   2525  HD2 TYR A 162      73.488  59.571  86.887  1.00 10.37              
ATOM   2526  C   TYR A 162      75.664  60.334  83.454  1.00 10.37              
ATOM   2527  O   TYR A 162      76.121  59.217  83.216  1.00 10.37              
ATOM   2528  N   TYR A 163      76.381  61.351  83.899  1.00 10.42              
ATOM   2529  H   TYR A 163      75.946  62.250  84.075  1.00 10.42              
ATOM   2530  CA  TYR A 163      77.682  61.181  84.484  1.00 10.42              
ATOM   2531  HA  TYR A 163      77.734  60.196  84.950  1.00 10.42              
ATOM   2532  CB  TYR A 163      78.814  61.290  83.451  1.00 10.42              
ATOM   2533  HB1 TYR A 163      78.792  62.275  82.981  1.00 10.42              
ATOM   2534  HB2 TYR A 163      78.684  60.530  82.680  1.00 10.42              
ATOM   2535  CG  TYR A 163      80.134  61.076  84.157  1.00 10.42              
ATOM   2536  CD1 TYR A 163      80.481  59.776  84.573  1.00 10.42              
ATOM   2537  HD1 TYR A 163      79.892  58.929  84.239  1.00 10.42              
ATOM   2538  CE1 TYR A 163      81.501  59.593  85.524  1.00 10.42              
ATOM   2539  HE1 TYR A 163      81.694  58.609  85.922  1.00 10.42              
ATOM   2540  CZ  TYR A 163      82.161  60.718  86.061  1.00 10.42              
ATOM   2541  OH  TYR A 163      83.094  60.547  87.031  1.00 10.42              
ATOM   2542  HH  TYR A 163      83.155  61.359  87.553  1.00 10.42              
ATOM   2543  CE2 TYR A 163      81.857  62.014  85.601  1.00 10.42              
ATOM   2544  HE2 TYR A 163      82.348  62.875  86.030  1.00 10.42              
ATOM   2545  CD2 TYR A 163      80.846  62.190  84.641  1.00 10.42              
ATOM   2546  HD2 TYR A 163      80.542  63.191  84.360  1.00 10.42              
ATOM   2547  C   TYR A 163      77.818  62.221  85.580  1.00 10.42              
ATOM   2548  O   TYR A 163      77.380  63.364  85.416  1.00 10.42              
ATOM   2549  N   GLU A 164      78.390  61.799  86.699  1.00 10.66              
ATOM   2550  H   GLU A 164      78.796  60.879  86.730  1.00 10.66              
ATOM   2551  CA  GLU A 164      78.210  62.499  87.949  1.00 10.66              
ATOM   2552  HA  GLU A 164      77.581  63.366  87.771  1.00 10.66              
ATOM   2553  CB  GLU A 164      77.473  61.587  88.955  1.00 10.66              
ATOM   2554  HB1 GLU A 164      78.186  60.873  89.368  1.00 10.66              
ATOM   2555  HB2 GLU A 164      76.706  61.013  88.429  1.00 10.66              
ATOM   2556  CG  GLU A 164      76.790  62.338  90.114  1.00 10.66              
ATOM   2557  HG1 GLU A 164      77.490  63.052  90.549  1.00 10.66              
ATOM   2558  HG2 GLU A 164      76.542  61.606  90.886  1.00 10.66              
ATOM   2559  CD  GLU A 164      75.501  63.055  89.673  1.00 10.66              
ATOM   2560  OE1 GLU A 164      75.511  63.685  88.596  1.00 10.66              
ATOM   2561  OE2 GLU A 164      74.459  62.947  90.364  1.00 10.66              
ATOM   2562  C   GLU A 164      79.536  63.019  88.488  1.00 10.66              
ATOM   2563  O   GLU A 164      80.514  62.298  88.696  1.00 10.66              
ATOM   2564  N   ALA A 165      79.512  64.319  88.733  1.00 11.48              
ATOM   2565  H   ALA A 165      78.644  64.794  88.514  1.00 11.48              
ATOM   2566  CA  ALA A 165      80.305  65.000  89.731  1.00 11.48              
ATOM   2567  HA  ALA A 165      80.786  64.278  90.392  1.00 11.48              
ATOM   2568  CB  ALA A 165      81.377  65.842  89.022  1.00 11.48              
ATOM   2569  HB1 ALA A 165      82.004  66.346  89.757  1.00 11.48              
ATOM   2570  HB2 ALA A 165      82.003  65.193  88.410  1.00 11.48              
ATOM   2571  HB3 ALA A 165      80.901  66.587  88.382  1.00 11.48              
ATOM   2572  C   ALA A 165      79.313  65.832  90.556  1.00 11.48              
ATOM   2573  O   ALA A 165      78.104  65.746  90.337  1.00 11.48              
ATOM   2574  N   VAL A 166      79.771  66.643  91.504  1.00 11.09              
ATOM   2575  H   VAL A 166      80.762  66.737  91.656  1.00 11.09              
ATOM   2576  CA  VAL A 166      78.850  67.453  92.310  1.00 11.09              
ATOM   2577  HA  VAL A 166      77.959  66.854  92.501  1.00 11.09              
ATOM   2578  CB  VAL A 166      79.445  67.803  93.698  1.00 11.09              
ATOM   2579  HB  VAL A 166      80.147  68.633  93.606  1.00 11.09              
ATOM   2580  CG1 VAL A 166      78.318  68.195  94.662  1.00 11.09              
ATOM   2581 1HG1 VAL A 166      78.741  68.525  95.610  1.00 11.09              
ATOM   2582 2HG1 VAL A 166      77.732  69.006  94.235  1.00 11.09              
ATOM   2583 3HG1 VAL A 166      77.661  67.344  94.837  1.00 11.09              
ATOM   2584  CG2 VAL A 166      80.205  66.641  94.361  1.00 11.09              
ATOM   2585 1HG2 VAL A 166      80.518  66.929  95.365  1.00 11.09              
ATOM   2586 2HG2 VAL A 166      79.564  65.761  94.422  1.00 11.09              
ATOM   2587 3HG2 VAL A 166      81.098  66.397  93.787  1.00 11.09              
ATOM   2588  C   VAL A 166      78.389  68.705  91.545  1.00 11.09              
ATOM   2589  O   VAL A 166      78.787  69.821  91.866  1.00 11.09              
ATOM   2590  N   HIS A 167      77.602  68.498  90.483  1.00 10.29              
ATOM   2591  H   HIS A 167      77.362  67.532  90.277  1.00 10.29              
ATOM   2592  CA  HIS A 167      77.091  69.526  89.567  1.00 10.29              
ATOM   2593  HA  HIS A 167      77.899  69.814  88.899  1.00 10.29              
ATOM   2594  CB  HIS A 167      75.975  68.942  88.688  1.00 10.29              
ATOM   2595  HB1 HIS A 167      75.514  69.752  88.122  1.00 10.29              
ATOM   2596  HB2 HIS A 167      75.206  68.497  89.321  1.00 10.29              
ATOM   2597  CG  HIS A 167      76.459  67.917  87.702  1.00 10.29              
ATOM   2598  ND1 HIS A 167      77.205  68.190  86.553  1.00 10.29              
ATOM   2599  CE1 HIS A 167      77.416  66.995  85.973  1.00 10.29              
ATOM   2600  HE1 HIS A 167      77.968  66.846  85.055  1.00 10.29              
ATOM   2601  NE2 HIS A 167      76.843  66.012  86.686  1.00 10.29              
ATOM   2602  HE2 HIS A 167      76.832  65.022  86.444  1.00 10.29              
ATOM   2603  CD2 HIS A 167      76.240  66.577  87.783  1.00 10.29              
ATOM   2604  HD2 HIS A 167      75.703  66.057  88.569  1.00 10.29              
ATOM   2605  C   HIS A 167      76.565  70.741  90.323  1.00 10.29              
ATOM   2606  O   HIS A 167      75.537  70.653  90.997  1.00 10.29              
ATOM   2607  N   PRO A 168      77.239  71.893  90.227  1.00  9.42              
ATOM   2608  CD  PRO A 168      78.425  72.165  89.423  1.00  9.42              
ATOM   2609  HD1 PRO A 168      78.230  72.020  88.360  1.00  9.42              
ATOM   2610  HD2 PRO A 168      79.246  71.524  89.751  1.00  9.42              
ATOM   2611  CG  PRO A 168      78.778  73.621  89.701  1.00  9.42              
ATOM   2612  HG1 PRO A 168      78.199  74.276  89.049  1.00  9.42              
ATOM   2613  HG2 PRO A 168      79.844  73.813  89.592  1.00  9.42              
ATOM   2614  CB  PRO A 168      78.313  73.779  91.145  1.00  9.42              
ATOM   2615  HB1 PRO A 168      78.167  74.830  91.395  1.00  9.42              
ATOM   2616  HB2 PRO A 168      79.049  73.332  91.816  1.00  9.42              
ATOM   2617  CA  PRO A 168      77.013  72.958  91.187  1.00  9.42              
ATOM   2618  HA  PRO A 168      76.891  72.539  92.186  1.00  9.42              
ATOM   2619  C   PRO A 168      75.813  73.843  90.903  1.00  9.42              
ATOM   2620  O   PRO A 168      75.572  74.791  91.641  1.00  9.42              
ATOM   2621  N   CYS A 169      75.103  73.615  89.801  1.00  8.93              
ATOM   2622  H   CYS A 169      75.235  72.746  89.304  1.00  8.93              
ATOM   2623  CA  CYS A 169      74.069  74.532  89.361  1.00  8.93              
ATOM   2624  HA  CYS A 169      73.504  74.842  90.244  1.00  8.93              
ATOM   2625  CB  CYS A 169      74.743  75.796  88.782  1.00  8.93              
ATOM   2626  HB1 CYS A 169      75.036  75.631  87.745  1.00  8.93              
ATOM   2627  HB2 CYS A 169      75.639  76.030  89.361  1.00  8.93              
ATOM   2628  SG  CYS A 169      73.601  77.209  88.924  1.00  8.93              
ATOM   2629  HG  CYS A 169      73.494  77.179  90.264  1.00  8.93              
ATOM   2630  C   CYS A 169      73.043  73.827  88.449  1.00  8.93              
ATOM   2631  O   CYS A 169      72.708  72.628  88.570  1.00  8.93              
ATOM   2632  N   THR A 170      72.580  74.631  87.499  1.00  9.03              
ATOM   2633  H   THR A 170      72.884  75.596  87.538  1.00  9.03              
ATOM   2634  CA  THR A 170      71.636  74.278  86.461  1.00  9.03              
ATOM   2635  HA  THR A 170      71.327  73.242  86.612  1.00  9.03              
ATOM   2636  CB  THR A 170      70.356  75.110  86.579  1.00  9.03              
ATOM   2637  HB  THR A 170      70.567  76.166  86.409  1.00  9.03              
ATOM   2638  CG2 THR A 170      69.270  74.634  85.618  1.00  9.03              
ATOM   2639 1HG2 THR A 170      68.361  75.211  85.789  1.00  9.03              
ATOM   2640 2HG2 THR A 170      69.593  74.776  84.589  1.00  9.03              
ATOM   2641 3HG2 THR A 170      69.057  73.577  85.788  1.00  9.03              
ATOM   2642  OG1 THR A 170      69.838  74.929  87.876  1.00  9.03              
ATOM   2643  HG1 THR A 170      70.240  75.590  88.462  1.00  9.03              
ATOM   2644  C   THR A 170      72.296  74.347  85.091  1.00  9.03              
ATOM   2645  O   THR A 170      72.344  75.399  84.456  1.00  9.03              
ATOM   2646  N   VAL A 171      72.818  73.205  84.623  1.00  9.18              
ATOM   2647  H   VAL A 171      72.765  72.385  85.213  1.00  9.18              
ATOM   2648  CA  VAL A 171      72.878  72.961  83.175  1.00  9.18              
ATOM   2649  HA  VAL A 171      73.322  73.831  82.692  1.00  9.18              
ATOM   2650  CB  VAL A 171      73.726  71.734  82.787  1.00  9.18              
ATOM   2651  HB  VAL A 171      73.610  71.571  81.715  1.00  9.18              
ATOM   2652  CG1 VAL A 171      75.209  72.020  83.053  1.00  9.18              
ATOM   2653 1HG1 VAL A 171      75.813  71.169  82.731  1.00  9.18              
ATOM   2654 2HG1 VAL A 171      75.526  72.903  82.498  1.00  9.18              
ATOM   2655 3HG1 VAL A 171      75.376  72.185  84.118  1.00  9.18              
ATOM   2656  CG2 VAL A 171      73.356  70.430  83.507  1.00  9.18              
ATOM   2657 1HG2 VAL A 171      73.989  69.618  83.148  1.00  9.18              
ATOM   2658 2HG2 VAL A 171      73.496  70.530  84.583  1.00  9.18              
ATOM   2659 3HG2 VAL A 171      72.317  70.167  83.304  1.00  9.18              
ATOM   2660  C   VAL A 171      71.446  72.841  82.663  1.00  9.18              
ATOM   2661  O   VAL A 171      70.642  72.120  83.255  1.00  9.18              
ATOM   2662  N   PHE A 172      71.090  73.586  81.615  1.00  8.68              
ATOM   2663  H   PHE A 172      71.781  74.140  81.123  1.00  8.68              
ATOM   2664  CA  PHE A 172      69.676  73.877  81.357  1.00  8.68              
ATOM   2665  HA  PHE A 172      69.034  73.415  82.110  1.00  8.68              
ATOM   2666  CB  PHE A 172      69.480  75.398  81.462  1.00  8.68              
ATOM   2667  HB1 PHE A 172      70.095  75.890  80.707  1.00  8.68              
ATOM   2668  HB2 PHE A 172      69.847  75.733  82.433  1.00  8.68              
ATOM   2669  CG  PHE A 172      68.046  75.871  81.315  1.00  8.68              
ATOM   2670  CD1 PHE A 172      67.177  75.864  82.424  1.00  8.68              
ATOM   2671  HD1 PHE A 172      67.522  75.506  83.382  1.00  8.68              
ATOM   2672  CE1 PHE A 172      65.856  76.327  82.291  1.00  8.68              
ATOM   2673  HE1 PHE A 172      65.195  76.323  83.148  1.00  8.68              
ATOM   2674  CZ  PHE A 172      65.398  76.801  81.049  1.00  8.68              
ATOM   2675  HZ  PHE A 172      64.383  77.161  80.949  1.00  8.68              
ATOM   2676  CE2 PHE A 172      66.263  76.810  79.941  1.00  8.68              
ATOM   2677  HE2 PHE A 172      65.913  77.174  78.986  1.00  8.68              
ATOM   2678  CD2 PHE A 172      67.583  76.342  80.072  1.00  8.68              
ATOM   2679  HD2 PHE A 172      68.242  76.341  79.216  1.00  8.68              
ATOM   2680  C   PHE A 172      69.285  73.318  79.988  1.00  8.68              
ATOM   2681  O   PHE A 172      69.573  73.902  78.945  1.00  8.68              
ATOM   2682  N   CYS A 173      68.705  72.122  79.992  1.00  8.73              
ATOM   2683  H   CYS A 173      68.424  71.730  80.879  1.00  8.73              
ATOM   2684  CA  CYS A 173      68.708  71.223  78.845  1.00  8.73              
ATOM   2685  HA  CYS A 173      69.014  71.753  77.945  1.00  8.73              
ATOM   2686  CB  CYS A 173      69.746  70.131  79.162  1.00  8.73              
ATOM   2687  HB1 CYS A 173      69.474  69.655  80.107  1.00  8.73              
ATOM   2688  HB2 CYS A 173      70.730  70.589  79.277  1.00  8.73              
ATOM   2689  SG  CYS A 173      69.823  68.847  77.881  1.00  8.73              
ATOM   2690  HG  CYS A 173      70.342  69.599  76.903  1.00  8.73              
ATOM   2691  C   CYS A 173      67.302  70.656  78.621  1.00  8.73              
ATOM   2692  O   CYS A 173      66.806  69.895  79.453  1.00  8.73              
ATOM   2693  N   VAL A 174      66.676  71.000  77.489  1.00  8.76              
ATOM   2694  H   VAL A 174      67.095  71.693  76.872  1.00  8.76              
ATOM   2695  CA  VAL A 174      65.416  70.414  77.028  1.00  8.76              
ATOM   2696  HA  VAL A 174      65.259  69.515  77.623  1.00  8.76              
ATOM   2697  CB  VAL A 174      64.184  71.287  77.337  1.00  8.76              
ATOM   2698  HB  VAL A 174      64.136  71.409  78.420  1.00  8.76              
ATOM   2699  CG1 VAL A 174      64.223  72.681  76.726  1.00  8.76              
ATOM   2700 1HG1 VAL A 174      65.074  73.223  77.135  1.00  8.76              
ATOM   2701 2HG1 VAL A 174      64.326  72.632  75.647  1.00  8.76              
ATOM   2702 3HG1 VAL A 174      63.310  73.220  76.974  1.00  8.76              
ATOM   2703  CG2 VAL A 174      62.885  70.590  76.904  1.00  8.76              
ATOM   2704 1HG2 VAL A 174      62.030  71.166  77.260  1.00  8.76              
ATOM   2705 2HG2 VAL A 174      62.830  70.526  75.817  1.00  8.76              
ATOM   2706 3HG2 VAL A 174      62.834  69.592  77.339  1.00  8.76              
ATOM   2707  C   VAL A 174      65.486  69.943  75.584  1.00  8.76              
ATOM   2708  O   VAL A 174      65.692  70.708  74.654  1.00  8.76              
ATOM   2709  N   LEU A 175      65.315  68.632  75.410  1.00  8.73              
ATOM   2710  H   LEU A 175      65.203  68.078  76.244  1.00  8.73              
ATOM   2711  CA  LEU A 175      65.629  67.912  74.170  1.00  8.73              
ATOM   2712  HA  LEU A 175      65.637  68.624  73.343  1.00  8.73              
ATOM   2713  CB  LEU A 175      67.056  67.325  74.342  1.00  8.73              
ATOM   2714  HB1 LEU A 175      66.980  66.291  74.681  1.00  8.73              
ATOM   2715  HB2 LEU A 175      67.572  67.875  75.132  1.00  8.73              
ATOM   2716  CG  LEU A 175      67.979  67.395  73.109  1.00  8.73              
ATOM   2717  HG  LEU A 175      68.162  68.442  72.866  1.00  8.73              
ATOM   2718  CD1 LEU A 175      69.313  66.730  73.466  1.00  8.73              
ATOM   2719 1HD1 LEU A 175      69.995  66.781  72.619  1.00  8.73              
ATOM   2720 2HD1 LEU A 175      69.770  67.241  74.313  1.00  8.73              
ATOM   2721 3HD1 LEU A 175      69.149  65.683  73.719  1.00  8.73              
ATOM   2722  CD2 LEU A 175      67.419  66.701  71.869  1.00  8.73              
ATOM   2723 1HD2 LEU A 175      68.130  66.779  71.046  1.00  8.73              
ATOM   2724 2HD2 LEU A 175      67.234  65.648  72.083  1.00  8.73              
ATOM   2725 3HD2 LEU A 175      66.489  67.173  71.563  1.00  8.73              
ATOM   2726  C   LEU A 175      64.569  66.844  73.853  1.00  8.73              
ATOM   2727  O   LEU A 175      64.860  65.801  73.270  1.00  8.73              
ATOM   2728  N   SER A 176      63.334  67.091  74.311  1.00  9.54              
ATOM   2729  H   SER A 176      63.183  67.979  74.762  1.00  9.54              
ATOM   2730  CA  SER A 176      62.179  66.214  74.092  1.00  9.54              
ATOM   2731  HA  SER A 176      62.309  65.339  74.729  1.00  9.54              
ATOM   2732  CB  SER A 176      60.894  66.909  74.535  1.00  9.54              
ATOM   2733  HB1 SER A 176      60.769  67.845  73.992  1.00  9.54              
ATOM   2734  HB2 SER A 176      60.961  67.132  75.601  1.00  9.54              
ATOM   2735  OG  SER A 176      59.795  66.049  74.309  1.00  9.54              
ATOM   2736  HG  SER A 176      59.114  66.221  74.970  1.00  9.54              
ATOM   2737  C   SER A 176      62.138  65.746  72.654  1.00  9.54              
ATOM   2738  O   SER A 176      62.248  66.572  71.754  1.00  9.54              
ATOM   2739  N   LYS A 177      62.082  64.418  72.460  1.00 10.53              
ATOM   2740  H   LYS A 177      61.978  63.847  73.286  1.00 10.53              
ATOM   2741  CA  LYS A 177      62.564  63.754  71.235  1.00 10.53              
ATOM   2742  HA  LYS A 177      63.498  64.266  71.014  1.00 10.53              
ATOM   2743  CB  LYS A 177      62.890  62.268  71.508  1.00 10.53              
ATOM   2744  HB1 LYS A 177      62.145  61.630  71.030  1.00 10.53              
ATOM   2745  HB2 LYS A 177      62.821  62.079  72.581  1.00 10.53              
ATOM   2746  CG  LYS A 177      64.303  61.815  71.073  1.00 10.53              
ATOM   2747  HG1 LYS A 177      64.428  60.790  71.425  1.00 10.53              
ATOM   2748  HG2 LYS A 177      65.053  62.423  71.582  1.00 10.53              
ATOM   2749  CD  LYS A 177      64.588  61.813  69.557  1.00 10.53              
ATOM   2750  HD1 LYS A 177      63.684  61.509  69.029  1.00 10.53              
ATOM   2751  HD2 LYS A 177      65.350  61.061  69.347  1.00 10.53              
ATOM   2752  CE  LYS A 177      65.111  63.163  69.039  1.00 10.53              
ATOM   2753  HE1 LYS A 177      66.199  63.187  69.143  1.00 10.53              
ATOM   2754  HE2 LYS A 177      64.706  63.965  69.655  1.00 10.53              
ATOM   2755  NZ  LYS A 177      64.714  63.412  67.634  1.00 10.53              
ATOM   2756  HZ1 LYS A 177      63.704  63.362  67.560  1.00 10.53              
ATOM   2757  HZ2 LYS A 177      65.007  64.332  67.344  1.00 10.53              
ATOM   2758  HZ3 LYS A 177      65.167  62.766  66.977  1.00 10.53              
ATOM   2759  C   LYS A 177      61.692  63.956  69.978  1.00 10.53              
ATOM   2760  O   LYS A 177      61.992  63.399  68.920  1.00 10.53              
ATOM   2761  N   LYS A 178      60.671  64.809  70.094  1.00 10.12              
ATOM   2762  H   LYS A 178      60.599  65.198  71.020  1.00 10.12              
ATOM   2763  CA  LYS A 178      60.073  65.648  69.050  1.00 10.12              
ATOM   2764  HA  LYS A 178      59.214  65.122  68.632  1.00 10.12              
ATOM   2765  CB  LYS A 178      59.585  66.974  69.702  1.00 10.12              
ATOM   2766  HB1 LYS A 178      59.175  67.626  68.929  1.00 10.12              
ATOM   2767  HB2 LYS A 178      60.458  67.483  70.112  1.00 10.12              
ATOM   2768  CG  LYS A 178      58.521  66.826  70.816  1.00 10.12              
ATOM   2769  HG1 LYS A 178      58.672  65.877  71.330  1.00 10.12              
ATOM   2770  HG2 LYS A 178      57.527  66.796  70.367  1.00 10.12              
ATOM   2771  CD  LYS A 178      58.569  67.924  71.903  1.00 10.12              
ATOM   2772  HD1 LYS A 178      59.606  68.044  72.211  1.00 10.12              
ATOM   2773  HD2 LYS A 178      57.998  67.565  72.761  1.00 10.12              
ATOM   2774  CE  LYS A 178      58.022  69.306  71.519  1.00 10.12              
ATOM   2775  HE1 LYS A 178      56.982  69.202  71.194  1.00 10.12              
ATOM   2776  HE2 LYS A 178      58.616  69.682  70.681  1.00 10.12              
ATOM   2777  NZ  LYS A 178      58.103  70.263  72.662  1.00 10.12              
ATOM   2778  HZ1 LYS A 178      59.054  70.318  73.021  1.00 10.12              
ATOM   2779  HZ2 LYS A 178      57.826  71.195  72.398  1.00 10.12              
ATOM   2780  HZ3 LYS A 178      57.454  70.058  73.431  1.00 10.12              
ATOM   2781  C   LYS A 178      61.018  65.991  67.901  1.00 10.12              
ATOM   2782  O   LYS A 178      62.225  66.150  68.072  1.00 10.12              
ATOM   2783  N   GLN A 179      60.444  66.179  66.720  1.00  9.58              
ATOM   2784  H   GLN A 179      59.444  66.027  66.626  1.00  9.58              
ATOM   2785  CA  GLN A 179      61.175  66.733  65.582  1.00  9.58              
ATOM   2786  HA  GLN A 179      62.182  66.314  65.602  1.00  9.58              
ATOM   2787  CB  GLN A 179      60.536  66.255  64.263  1.00  9.58              
ATOM   2788  HB1 GLN A 179      60.295  65.195  64.359  1.00  9.58              
ATOM   2789  HB2 GLN A 179      61.296  66.344  63.487  1.00  9.58              
ATOM   2790  CG  GLN A 179      59.289  66.996  63.750  1.00  9.58              
ATOM   2791  HG1 GLN A 179      58.851  66.428  62.930  1.00  9.58              
ATOM   2792  HG2 GLN A 179      59.620  67.945  63.333  1.00  9.58              
ATOM   2793  CD  GLN A 179      58.200  67.255  64.789  1.00  9.58              
ATOM   2794  OE1 GLN A 179      57.882  66.436  65.638  1.00  9.58              
ATOM   2795  NE2 GLN A 179      57.670  68.452  64.838  1.00  9.58              
ATOM   2796 1HE2 GLN A 179      58.013  69.180  64.210  1.00  9.58              
ATOM   2797 2HE2 GLN A 179      56.909  68.602  65.478  1.00  9.58              
ATOM   2798  C   GLN A 179      61.353  68.243  65.668  1.00  9.58              
ATOM   2799  O   GLN A 179      62.419  68.726  65.302  1.00  9.58              
ATOM   2800  N   GLN A 180      60.390  68.947  66.282  1.00  8.72              
ATOM   2801  H   GLN A 180      59.517  68.477  66.466  1.00  8.72              
ATOM   2802  CA  GLN A 180      60.591  70.234  66.950  1.00  8.72              
ATOM   2803  HA  GLN A 180      61.039  70.911  66.231  1.00  8.72              
ATOM   2804  CB  GLN A 180      59.238  70.836  67.418  1.00  8.72              
ATOM   2805  HB1 GLN A 180      59.309  71.177  68.450  1.00  8.72              
ATOM   2806  HB2 GLN A 180      58.458  70.074  67.386  1.00  8.72              
ATOM   2807  CG  GLN A 180      58.792  72.046  66.580  1.00  8.72              
ATOM   2808  HG1 GLN A 180      57.885  72.468  67.013  1.00  8.72              
ATOM   2809  HG2 GLN A 180      58.566  71.720  65.565  1.00  8.72              
ATOM   2810  CD  GLN A 180      59.869  73.125  66.526  1.00  8.72              
ATOM   2811  OE1 GLN A 180      60.540  73.292  65.525  1.00  8.72              
ATOM   2812  NE2 GLN A 180      60.142  73.803  67.620  1.00  8.72              
ATOM   2813 1HE2 GLN A 180      59.624  73.667  68.464  1.00  8.72              
ATOM   2814 2HE2 GLN A 180      60.993  74.360  67.618  1.00  8.72              
ATOM   2815  C   GLN A 180      61.627  70.083  68.071  1.00  8.72              
ATOM   2816  O   GLN A 180      61.267  69.995  69.242  1.00  8.72              
ATOM   2817  N   VAL A 181      62.900  69.960  67.684  1.00  9.84              
ATOM   2818  H   VAL A 181      63.078  69.856  66.691  1.00  9.84              
ATOM   2819  CA  VAL A 181      64.034  69.884  68.604  1.00  9.84              
ATOM   2820  HA  VAL A 181      63.850  69.015  69.239  1.00  9.84              
ATOM   2821  CB  VAL A 181      65.370  69.610  67.874  1.00  9.84              
ATOM   2822  HB  VAL A 181      65.252  68.671  67.332  1.00  9.84              
ATOM   2823  CG1 VAL A 181      65.742  70.677  66.841  1.00  9.84              
ATOM   2824 1HG1 VAL A 181      66.698  70.423  66.383  1.00  9.84              
ATOM   2825 2HG1 VAL A 181      64.981  70.699  66.069  1.00  9.84              
ATOM   2826 3HG1 VAL A 181      65.818  71.653  67.319  1.00  9.84              
ATOM   2827  CG2 VAL A 181      66.549  69.424  68.836  1.00  9.84              
ATOM   2828 1HG2 VAL A 181      67.430  69.096  68.283  1.00  9.84              
ATOM   2829 2HG2 VAL A 181      66.786  70.356  69.350  1.00  9.84              
ATOM   2830 3HG2 VAL A 181      66.310  68.656  69.571  1.00  9.84              
ATOM   2831  C   VAL A 181      64.058  71.094  69.510  1.00  9.84              
ATOM   2832  O   VAL A 181      63.755  72.225  69.113  1.00  9.84              
ATOM   2833  N   ASN A 182      64.381  70.822  70.764  1.00  9.01              
ATOM   2834  H   ASN A 182      64.683  69.892  71.008  1.00  9.01              
ATOM   2835  CA  ASN A 182      64.275  71.802  71.815  1.00  9.01              
ATOM   2836  HA  ASN A 182      63.873  72.725  71.399  1.00  9.01              
ATOM   2837  CB  ASN A 182      63.241  71.335  72.862  1.00  9.01              
ATOM   2838  HB1 ASN A 182      63.261  72.020  73.707  1.00  9.01              
ATOM   2839  HB2 ASN A 182      63.509  70.343  73.220  1.00  9.01              
ATOM   2840  CG  ASN A 182      61.797  71.302  72.361  1.00  9.01              
ATOM   2841  OD1 ASN A 182      60.960  70.549  72.848  1.00  9.01              
ATOM   2842  ND2 ASN A 182      61.410  72.135  71.419  1.00  9.01              
ATOM   2843 1HD2 ASN A 182      62.098  72.655  70.895  1.00  9.01              
ATOM   2844 2HD2 ASN A 182      60.490  72.013  71.052  1.00  9.01              
ATOM   2845  C   ASN A 182      65.642  72.276  72.309  1.00  9.01              
ATOM   2846  O   ASN A 182      66.689  71.778  71.890  1.00  9.01              
ATOM   2847  N   PHE A 183      65.609  73.339  73.104  1.00  8.21              
ATOM   2848  H   PHE A 183      64.732  73.628  73.501  1.00  8.21              
ATOM   2849  CA  PHE A 183      66.779  74.151  73.385  1.00  8.21              
ATOM   2850  HA  PHE A 183      67.343  74.296  72.472  1.00  8.21              
ATOM   2851  CB  PHE A 183      66.391  75.546  73.931  1.00  8.21              
ATOM   2852  HB1 PHE A 183      66.372  76.262  73.120  1.00  8.21              
ATOM   2853  HB2 PHE A 183      67.199  75.894  74.569  1.00  8.21              
ATOM   2854  CG  PHE A 183      65.089  75.699  74.702  1.00  8.21              
ATOM   2855  CD1 PHE A 183      65.094  75.740  76.108  1.00  8.21              
ATOM   2856  HD1 PHE A 183      66.022  75.599  76.645  1.00  8.21              
ATOM   2857  CE1 PHE A 183      63.892  75.941  76.813  1.00  8.21              
ATOM   2858  HE1 PHE A 183      63.893  75.957  77.894  1.00  8.21              
ATOM   2859  CZ  PHE A 183      62.682  76.099  76.114  1.00  8.21              
ATOM   2860  HZ  PHE A 183      61.758  76.249  76.653  1.00  8.21              
ATOM   2861  CE2 PHE A 183      62.677  76.075  74.709  1.00  8.21              
ATOM   2862  HE2 PHE A 183      61.755  76.227  74.165  1.00  8.21              
ATOM   2863  CD2 PHE A 183      63.879  75.885  74.007  1.00  8.21              
ATOM   2864  HD2 PHE A 183      63.878  75.905  72.928  1.00  8.21              
ATOM   2865  C   PHE A 183      67.680  73.505  74.436  1.00  8.21              
ATOM   2866  O   PHE A 183      67.249  73.129  75.525  1.00  8.21              
ATOM   2867  N   VAL A 184      68.981  73.537  74.178  1.00  8.13              
ATOM   2868  H   VAL A 184      69.263  73.866  73.269  1.00  8.13              
ATOM   2869  CA  VAL A 184      69.996  73.117  75.135  1.00  8.13              
ATOM   2870  HA  VAL A 184      69.509  73.019  76.104  1.00  8.13              
ATOM   2871  CB  VAL A 184      70.562  71.706  74.852  1.00  8.13              
ATOM   2872  HB  VAL A 184      71.270  71.483  75.650  1.00  8.13              
ATOM   2873  CG1 VAL A 184      69.452  70.648  74.914  1.00  8.13              
ATOM   2874 1HG1 VAL A 184      69.886  69.650  74.855  1.00  8.13              
ATOM   2875 2HG1 VAL A 184      68.890  70.743  75.838  1.00  8.13              
ATOM   2876 3HG1 VAL A 184      68.758  70.774  74.081  1.00  8.13              
ATOM   2877  CG2 VAL A 184      71.287  71.501  73.520  1.00  8.13              
ATOM   2878 1HG2 VAL A 184      71.782  70.531  73.531  1.00  8.13              
ATOM   2879 2HG2 VAL A 184      70.572  71.514  72.698  1.00  8.13              
ATOM   2880 3HG2 VAL A 184      72.052  72.258  73.363  1.00  8.13              
ATOM   2881  C   VAL A 184      71.070  74.172  75.355  1.00  8.13              
ATOM   2882  O   VAL A 184      71.885  74.466  74.481  1.00  8.13              
ATOM   2883  N   CYS A 185      71.068  74.748  76.553  1.00  8.46              
ATOM   2884  H   CYS A 185      70.371  74.451  77.232  1.00  8.46              
ATOM   2885  CA  CYS A 185      72.061  75.692  77.023  1.00  8.46              
ATOM   2886  HA  CYS A 185      72.706  75.979  76.190  1.00  8.46              
ATOM   2887  CB  CYS A 185      71.378  76.973  77.530  1.00  8.46              
ATOM   2888  HB1 CYS A 185      71.249  76.928  78.614  1.00  8.46              
ATOM   2889  HB2 CYS A 185      70.397  77.055  77.075  1.00  8.46              
ATOM   2890  SG  CYS A 185      72.358  78.439  77.065  1.00  8.46              
ATOM   2891  HG  CYS A 185      73.539  77.994  77.531  1.00  8.46              
ATOM   2892  C   CYS A 185      72.945  75.010  78.089  1.00  8.46              
ATOM   2893  O   CYS A 185      72.620  74.949  79.286  1.00  8.46              
ATOM   2894  N   GLN A 186      74.098  74.508  77.633  1.00  9.53              
ATOM   2895  H   GLN A 186      74.204  74.490  76.629  1.00  9.53              
ATOM   2896  CA  GLN A 186      75.339  74.716  78.385  1.00  9.53              
ATOM   2897  HA  GLN A 186      75.188  74.407  79.420  1.00  9.53              
ATOM   2898  CB  GLN A 186      76.481  73.879  77.783  1.00  9.53              
ATOM   2899  HB1 GLN A 186      77.426  74.231  78.199  1.00  9.53              
ATOM   2900  HB2 GLN A 186      76.512  74.015  76.701  1.00  9.53              
ATOM   2901  CG  GLN A 186      76.329  72.386  78.118  1.00  9.53              
ATOM   2902  HG1 GLN A 186      75.421  71.998  77.656  1.00  9.53              
ATOM   2903  HG2 GLN A 186      76.246  72.265  79.199  1.00  9.53              
ATOM   2904  CD  GLN A 186      77.516  71.553  77.641  1.00  9.53              
ATOM   2905  OE1 GLN A 186      77.383  70.598  76.899  1.00  9.53              
ATOM   2906  NE2 GLN A 186      78.730  71.869  78.045  1.00  9.53              
ATOM   2907 1HE2 GLN A 186      78.907  72.647  78.656  1.00  9.53              
ATOM   2908 2HE2 GLN A 186      79.453  71.257  77.711  1.00  9.53              
ATOM   2909  C   GLN A 186      75.689  76.209  78.395  1.00  9.53              
ATOM   2910  O   GLN A 186      75.111  76.964  77.612  1.00  9.53              
ATOM   2911  N   ARG A 187      76.642  76.631  79.239  1.00  9.13              
ATOM   2912  H   ARG A 187      77.015  75.986  79.922  1.00  9.13              
ATOM   2913  CA  ARG A 187      77.488  77.784  78.915  1.00  9.13              
ATOM   2914  HA  ARG A 187      77.830  77.620  77.889  1.00  9.13              
ATOM   2915  CB  ARG A 187      76.706  79.130  78.918  1.00  9.13              
ATOM   2916  HB1 ARG A 187      77.204  79.859  79.560  1.00  9.13              
ATOM   2917  HB2 ARG A 187      75.697  78.980  79.304  1.00  9.13              
ATOM   2918  CG  ARG A 187      76.628  79.700  77.482  1.00  9.13              
ATOM   2919  HG1 ARG A 187      76.249  78.934  76.810  1.00  9.13              
ATOM   2920  HG2 ARG A 187      77.637  79.936  77.152  1.00  9.13              
ATOM   2921  CD  ARG A 187      75.746  80.953  77.319  1.00  9.13              
ATOM   2922  HD1 ARG A 187      76.337  81.843  77.554  1.00  9.13              
ATOM   2923  HD2 ARG A 187      74.925  80.897  78.034  1.00  9.13              
ATOM   2924  NE  ARG A 187      75.167  81.069  75.955  1.00  9.13              
ATOM   2925  HE  ARG A 187      74.166  81.000  75.886  1.00  9.13              
ATOM   2926  CZ  ARG A 187      75.835  81.167  74.810  1.00  9.13              
ATOM   2927  NH1 ARG A 187      77.126  81.248  74.761  1.00  9.13              
ATOM   2928 1HH1 ARG A 187      77.653  81.364  75.626  1.00  9.13              
ATOM   2929 2HH1 ARG A 187      77.612  81.156  73.876  1.00  9.13              
ATOM   2930  NH2 ARG A 187      75.240  81.161  73.650  1.00  9.13              
ATOM   2931 1HH2 ARG A 187      74.256  80.995  73.554  1.00  9.13              
ATOM   2932 2HH2 ARG A 187      75.824  81.170  72.828  1.00  9.13              
ATOM   2933  C   ARG A 187      78.785  77.875  79.696  1.00  9.13              
ATOM   2934  O   ARG A 187      78.883  77.323  80.791  1.00  9.13              
ATOM   2935  N   VAL A 188      79.732  78.596  79.105  1.00  9.40              
ATOM   2936  H   VAL A 188      79.582  78.865  78.136  1.00  9.40              
ATOM   2937  CA  VAL A 188      80.941  79.102  79.740  1.00  9.40              
ATOM   2938  HA  VAL A 188      80.735  79.136  80.811  1.00  9.40              
ATOM   2939  CB  VAL A 188      82.181  78.190  79.587  1.00  9.40              
ATOM   2940  HB  VAL A 188      83.057  78.751  79.916  1.00  9.40              
ATOM   2941  CG1 VAL A 188      82.096  76.954  80.489  1.00  9.40              
ATOM   2942 1HG1 VAL A 188      83.036  76.405  80.460  1.00  9.40              
ATOM   2943 2HG1 VAL A 188      81.906  77.266  81.517  1.00  9.40              
ATOM   2944 3HG1 VAL A 188      81.288  76.301  80.160  1.00  9.40              
ATOM   2945  CG2 VAL A 188      82.458  77.705  78.164  1.00  9.40              
ATOM   2946 1HG2 VAL A 188      83.424  77.204  78.115  1.00  9.40              
ATOM   2947 2HG2 VAL A 188      81.680  77.008  77.854  1.00  9.40              
ATOM   2948 3HG2 VAL A 188      82.456  78.551  77.480  1.00  9.40              
ATOM   2949  C   VAL A 188      81.320  80.544  79.410  1.00  9.40              
ATOM   2950  O   VAL A 188      81.843  81.213  80.297  1.00  9.40              
ATOM   2951  N   ASP A 189      81.010  81.053  78.218  1.00  9.62              
ATOM   2952  H   ASP A 189      80.610  80.430  77.518  1.00  9.62              
ATOM   2953  CA  ASP A 189      80.904  82.501  77.982  1.00  9.62              
ATOM   2954  HA  ASP A 189      80.416  82.945  78.852  1.00  9.62              
ATOM   2955  CB  ASP A 189      82.288  83.165  77.871  1.00  9.62              
ATOM   2956  HB1 ASP A 189      82.722  82.919  76.906  1.00  9.62              
ATOM   2957  HB2 ASP A 189      82.958  82.796  78.648  1.00  9.62              
ATOM   2958  CG  ASP A 189      82.172  84.680  78.028  1.00  9.62              
ATOM   2959  OD1 ASP A 189      81.935  85.143  79.167  1.00  9.62              
ATOM   2960  OD2 ASP A 189      82.234  85.351  76.974  1.00  9.62              
ATOM   2961  C   ASP A 189      79.962  82.746  76.788  1.00  9.62              
ATOM   2962  O   ASP A 189      78.903  82.111  76.703  1.00  9.62              
ATOM   2963  N   MET A 190      80.340  83.585  75.822  1.00 10.05              
ATOM   2964  H   MET A 190      81.135  84.196  76.017  1.00 10.05              
ATOM   2965  CA  MET A 190      79.973  83.429  74.416  1.00 10.05              
ATOM   2966  HA  MET A 190      78.898  83.265  74.349  1.00 10.05              
ATOM   2967  CB  MET A 190      80.297  84.741  73.661  1.00 10.05              
ATOM   2968  HB1 MET A 190      80.692  84.526  72.669  1.00 10.05              
ATOM   2969  HB2 MET A 190      81.066  85.302  74.195  1.00 10.05              
ATOM   2970  CG  MET A 190      79.063  85.634  73.452  1.00 10.05              
ATOM   2971  HG1 MET A 190      78.421  85.141  72.721  1.00 10.05              
ATOM   2972  HG2 MET A 190      79.402  86.571  73.008  1.00 10.05              
ATOM   2973  SD  MET A 190      78.030  86.034  74.896  1.00 10.05              
ATOM   2974  CE  MET A 190      79.226  86.933  75.923  1.00 10.05              
ATOM   2975  HE1 MET A 190      80.058  86.282  76.186  1.00 10.05              
ATOM   2976  HE2 MET A 190      79.612  87.789  75.375  1.00 10.05              
ATOM   2977  HE3 MET A 190      78.743  87.272  76.837  1.00 10.05              
ATOM   2978  C   MET A 190      80.648  82.175  73.835  1.00 10.05              
ATOM   2979  O   MET A 190      81.520  82.237  72.973  1.00 10.05              
ATOM   2980  N   ASP A 191      80.207  81.004  74.305  1.00  9.25              
ATOM   2981  H   ASP A 191      79.689  80.993  75.175  1.00  9.25              
ATOM   2982  CA  ASP A 191      80.158  79.800  73.481  1.00  9.25              
ATOM   2983  HA  ASP A 191      81.182  79.513  73.237  1.00  9.25              
ATOM   2984  CB  ASP A 191      79.490  78.613  74.171  1.00  9.25              
ATOM   2985  HB1 ASP A 191      79.503  77.751  73.500  1.00  9.25              
ATOM   2986  HB2 ASP A 191      78.452  78.847  74.412  1.00  9.25              
ATOM   2987  CG  ASP A 191      80.248  78.284  75.436  1.00  9.25              
ATOM   2988  OD1 ASP A 191      81.146  77.416  75.401  1.00  9.25              
ATOM   2989  OD2 ASP A 191      79.946  78.975  76.434  1.00  9.25              
ATOM   2990  C   ASP A 191      79.422  80.141  72.196  1.00  9.25              
ATOM   2991  O   ASP A 191      78.282  80.630  72.213  1.00  9.25              
ATOM   2992  N   ILE A 192      80.133  79.948  71.098  1.00  8.91              
ATOM   2993  H   ILE A 192      81.032  79.486  71.201  1.00  8.91              
ATOM   2994  CA  ILE A 192      79.779  80.433  69.784  1.00  8.91              
ATOM   2995  HA  ILE A 192      78.728  80.705  69.811  1.00  8.91              
ATOM   2996  CB  ILE A 192      80.551  81.725  69.408  1.00  8.91              
ATOM   2997  HB  ILE A 192      81.579  81.620  69.758  1.00  8.91              
ATOM   2998  CG2 ILE A 192      80.623  82.006  67.894  1.00  8.91              
ATOM   2999 1HG2 ILE A 192      79.638  81.945  67.434  1.00  8.91              
ATOM   3000 2HG2 ILE A 192      81.044  82.996  67.722  1.00  8.91              
ATOM   3001 3HG2 ILE A 192      81.281  81.281  67.415  1.00  8.91              
ATOM   3002  CG1 ILE A 192      79.939  82.962  70.115  1.00  8.91              
ATOM   3003 1HG1 ILE A 192      80.564  83.828  69.896  1.00  8.91              
ATOM   3004 2HG1 ILE A 192      79.977  82.804  71.186  1.00  8.91              
ATOM   3005  CD1 ILE A 192      78.483  83.318  69.778  1.00  8.91              
ATOM   3006  HD1 ILE A 192      78.230  84.267  70.251  1.00  8.91              
ATOM   3007  HD2 ILE A 192      78.351  83.413  68.703  1.00  8.91              
ATOM   3008  HD3 ILE A 192      77.798  82.563  70.163  1.00  8.91              
ATOM   3009  C   ILE A 192      79.857  79.305  68.782  1.00  8.91              
ATOM   3010  O   ILE A 192      80.929  78.917  68.340  1.00  8.91              
ATOM   3011  N   VAL A 193      78.664  78.812  68.459  1.00  8.78              
ATOM   3012  H   VAL A 193      77.874  79.160  68.981  1.00  8.78              
ATOM   3013  CA  VAL A 193      78.356  77.931  67.339  1.00  8.78              
ATOM   3014  HA  VAL A 193      79.183  77.926  66.628  1.00  8.78              
ATOM   3015  CB  VAL A 193      78.073  76.480  67.799  1.00  8.78              
ATOM   3016  HB  VAL A 193      77.141  76.457  68.365  1.00  8.78              
ATOM   3017  CG1 VAL A 193      77.916  75.560  66.578  1.00  8.78              
ATOM   3018 1HG1 VAL A 193      77.745  74.535  66.905  1.00  8.78              
ATOM   3019 2HG1 VAL A 193      77.061  75.876  65.981  1.00  8.78              
ATOM   3020 3HG1 VAL A 193      78.813  75.600  65.959  1.00  8.78              
ATOM   3021  CG2 VAL A 193      79.158  75.900  68.716  1.00  8.78              
ATOM   3022 1HG2 VAL A 193      79.219  76.477  69.640  1.00  8.78              
ATOM   3023 2HG2 VAL A 193      78.913  74.870  68.976  1.00  8.78              
ATOM   3024 3HG2 VAL A 193      80.123  75.921  68.224  1.00  8.78              
ATOM   3025  C   VAL A 193      77.107  78.515  66.677  1.00  8.78              
ATOM   3026  O   VAL A 193      75.969  78.422  67.189  1.00  8.78              
ATOM   3027  N   VAL A 194      77.338  79.235  65.579  1.00  8.28              
ATOM   3028  H   VAL A 194      78.267  79.227  65.160  1.00  8.28              
ATOM   3029  CA  VAL A 194      76.296  80.113  65.028  1.00  8.28              
ATOM   3030  HA  VAL A 194      75.389  80.025  65.626  1.00  8.28              
ATOM   3031  CB  VAL A 194      76.702  81.595  65.134  1.00  8.28              
ATOM   3032  HB  VAL A 194      77.738  81.690  64.850  1.00  8.28              
ATOM   3033  CG1 VAL A 194      75.859  82.534  64.261  1.00  8.28              
ATOM   3034 1HG1 VAL A 194      76.205  83.560  64.384  1.00  8.28              
ATOM   3035 2HG1 VAL A 194      75.955  82.270  63.209  1.00  8.28              
ATOM   3036 3HG1 VAL A 194      74.810  82.484  64.554  1.00  8.28              
ATOM   3037  CG2 VAL A 194      76.598  82.078  66.589  1.00  8.28              
ATOM   3038 1HG2 VAL A 194      76.958  83.105  66.658  1.00  8.28              
ATOM   3039 2HG2 VAL A 194      75.562  82.039  66.926  1.00  8.28              
ATOM   3040 3HG2 VAL A 194      77.211  81.450  67.236  1.00  8.28              
ATOM   3041  C   VAL A 194      75.898  79.575  63.650  1.00  8.28              
ATOM   3042  O   VAL A 194      76.696  79.007  62.905  1.00  8.28              
ATOM   3043  N   TYR A 195      74.604  79.610  63.349  1.00  9.14              
ATOM   3044  H   TYR A 195      73.984  80.102  63.975  1.00  9.14              
ATOM   3045  CA  TYR A 195      74.027  78.589  62.476  1.00  9.14              
ATOM   3046  HA  TYR A 195      74.830  78.008  62.027  1.00  9.14              
ATOM   3047  CB  TYR A 195      73.207  77.596  63.329  1.00  9.14              
ATOM   3048  HB1 TYR A 195      72.284  78.082  63.650  1.00  9.14              
ATOM   3049  HB2 TYR A 195      73.777  77.350  64.227  1.00  9.14              
ATOM   3050  CG  TYR A 195      72.882  76.284  62.627  1.00  9.14              
ATOM   3051  CD1 TYR A 195      73.929  75.459  62.168  1.00  9.14              
ATOM   3052  HD1 TYR A 195      74.959  75.728  62.370  1.00  9.14              
ATOM   3053  CE1 TYR A 195      73.642  74.263  61.485  1.00  9.14              
ATOM   3054  HE1 TYR A 195      74.442  73.616  61.155  1.00  9.14              
ATOM   3055  CZ  TYR A 195      72.304  73.867  61.279  1.00  9.14              
ATOM   3056  OH  TYR A 195      72.054  72.725  60.590  1.00  9.14              
ATOM   3057  HH  TYR A 195      71.134  72.450  60.616  1.00  9.14              
ATOM   3058  CE2 TYR A 195      71.251  74.683  61.748  1.00  9.14              
ATOM   3059  HE2 TYR A 195      70.226  74.383  61.598  1.00  9.14              
ATOM   3060  CD2 TYR A 195      71.543  75.891  62.417  1.00  9.14              
ATOM   3061  HD2 TYR A 195      70.735  76.515  62.777  1.00  9.14              
ATOM   3062  C   TYR A 195      73.248  79.145  61.275  1.00  9.14              
ATOM   3063  O   TYR A 195      72.433  78.435  60.687  1.00  9.14              
ATOM   3064  N   CYS A 196      73.468  80.402  60.891  1.00 10.05              
ATOM   3065  H   CYS A 196      74.231  80.924  61.291  1.00 10.05              
ATOM   3066  CA  CYS A 196      72.464  81.162  60.158  1.00 10.05              
ATOM   3067  HA  CYS A 196      71.520  81.026  60.688  1.00 10.05              
ATOM   3068  CB  CYS A 196      72.746  82.665  60.258  1.00 10.05              
ATOM   3069  HB1 CYS A 196      71.931  83.200  59.766  1.00 10.05              
ATOM   3070  HB2 CYS A 196      73.682  82.916  59.762  1.00 10.05              
ATOM   3071  SG  CYS A 196      72.808  83.199  61.989  1.00 10.05              
ATOM   3072  HG  CYS A 196      72.687  84.509  61.719  1.00 10.05              
ATOM   3073  C   CYS A 196      72.184  80.709  58.712  1.00 10.05              
ATOM   3074  O   CYS A 196      72.756  81.194  57.731  1.00 10.05              
ATOM   3075  N   ASN A 197      71.182  79.835  58.578  1.00 10.48              
ATOM   3076  H   ASN A 197      70.847  79.398  59.424  1.00 10.48              
ATOM   3077  CA  ASN A 197      70.331  79.772  57.395  1.00 10.48              
ATOM   3078  HA  ASN A 197      70.889  79.321  56.574  1.00 10.48              
ATOM   3079  CB  ASN A 197      69.074  78.927  57.702  1.00 10.48              
ATOM   3080  HB1 ASN A 197      68.397  78.990  56.850  1.00 10.48              
ATOM   3081  HB2 ASN A 197      68.555  79.360  58.558  1.00 10.48              
ATOM   3082  CG  ASN A 197      69.302  77.451  57.985  1.00 10.48              
ATOM   3083  OD1 ASN A 197      70.413  76.946  58.037  1.00 10.48              
ATOM   3084  ND2 ASN A 197      68.245  76.700  58.187  1.00 10.48              
ATOM   3085 1HD2 ASN A 197      67.325  77.106  58.157  1.00 10.48              
ATOM   3086 2HD2 ASN A 197      68.380  75.716  58.347  1.00 10.48              
ATOM   3087  C   ASN A 197      69.892  81.186  56.983  1.00 10.48              
ATOM   3088  O   ASN A 197      69.716  82.062  57.825  1.00 10.48              
ATOM   3089  N   GLY A 198      69.748  81.417  55.679  1.00 10.49              
ATOM   3090  H   GLY A 198      69.892  80.667  55.021  1.00 10.49              
ATOM   3091  CA  GLY A 198      69.474  82.757  55.155  1.00 10.49              
ATOM   3092  HA1 GLY A 198      68.772  83.274  55.812  1.00 10.49              
ATOM   3093  HA2 GLY A 198      69.010  82.669  54.172  1.00 10.49              
ATOM   3094  C   GLY A 198      70.722  83.635  55.013  1.00 10.49              
ATOM   3095  O   GLY A 198      70.639  84.691  54.395  1.00 10.49              
ATOM   3096  N   GLN A 199      71.865  83.238  55.596  1.00 11.22              
ATOM   3097  H   GLN A 199      71.865  82.377  56.126  1.00 11.22              
ATOM   3098  CA  GLN A 199      72.984  84.154  55.815  1.00 11.22              
ATOM   3099  HA  GLN A 199      72.950  84.935  55.054  1.00 11.22              
ATOM   3100  CB  GLN A 199      72.797  84.846  57.189  1.00 11.22              
ATOM   3101  HB1 GLN A 199      73.629  85.530  57.336  1.00 11.22              
ATOM   3102  HB2 GLN A 199      72.847  84.082  57.959  1.00 11.22              
ATOM   3103  CG  GLN A 199      71.490  85.636  57.412  1.00 11.22              
ATOM   3104  HG1 GLN A 199      70.631  84.982  57.282  1.00 11.22              
ATOM   3105  HG2 GLN A 199      71.428  86.438  56.677  1.00 11.22              
ATOM   3106  CD  GLN A 199      71.375  86.232  58.817  1.00 11.22              
ATOM   3107  OE1 GLN A 199      72.093  85.874  59.742  1.00 11.22              
ATOM   3108  NE2 GLN A 199      70.469  87.159  59.034  1.00 11.22              
ATOM   3109 1HE2 GLN A 199      69.827  87.433  58.310  1.00 11.22              
ATOM   3110 2HE2 GLN A 199      70.392  87.504  59.976  1.00 11.22              
ATOM   3111  C   GLN A 199      74.381  83.512  55.678  1.00 11.22              
ATOM   3112  O   GLN A 199      74.889  83.302  54.568  1.00 11.22              
ATOM   3113  N   ARG A 200      75.032  83.217  56.806  1.00  9.74              
ATOM   3114  H   ARG A 200      74.506  83.314  57.666  1.00  9.74              
ATOM   3115  CA  ARG A 200      76.367  82.636  56.944  1.00  9.74              
ATOM   3116  HA  ARG A 200      76.685  82.186  56.006  1.00  9.74              
ATOM   3117  CB  ARG A 200      77.401  83.686  57.411  1.00  9.74              
ATOM   3118  HB1 ARG A 200      78.317  83.168  57.691  1.00  9.74              
ATOM   3119  HB2 ARG A 200      77.016  84.144  58.322  1.00  9.74              
ATOM   3120  CG  ARG A 200      77.797  84.815  56.440  1.00  9.74              
ATOM   3121  HG1 ARG A 200      78.443  85.499  56.987  1.00  9.74              
ATOM   3122  HG2 ARG A 200      76.909  85.371  56.136  1.00  9.74              
ATOM   3123  CD  ARG A 200      78.587  84.366  55.200  1.00  9.74              
ATOM   3124  HD1 ARG A 200      79.394  83.694  55.502  1.00  9.74              
ATOM   3125  HD2 ARG A 200      79.029  85.248  54.734  1.00  9.74              
ATOM   3126  NE  ARG A 200      77.699  83.711  54.233  1.00  9.74              
ATOM   3127  HE  ARG A 200      76.708  83.735  54.449  1.00  9.74              
ATOM   3128  CZ  ARG A 200      78.007  83.051  53.138  1.00  9.74              
ATOM   3129  NH1 ARG A 200      79.220  82.921  52.670  1.00  9.74              
ATOM   3130 1HH1 ARG A 200      80.017  83.405  53.081  1.00  9.74              
ATOM   3131 2HH1 ARG A 200      79.393  82.381  51.847  1.00  9.74              
ATOM   3132  NH2 ARG A 200      77.025  82.485  52.499  1.00  9.74              
ATOM   3133 1HH2 ARG A 200      76.084  82.613  52.853  1.00  9.74              
ATOM   3134 2HH2 ARG A 200      77.187  81.972  51.653  1.00  9.74              
ATOM   3135  C   ARG A 200      76.302  81.511  57.980  1.00  9.74              
ATOM   3136  O   ARG A 200      75.486  81.545  58.902  1.00  9.74              
ATOM   3137  N   LYS A 201      77.213  80.545  57.864  1.00  9.25              
ATOM   3138  H   LYS A 201      77.928  80.630  57.156  1.00  9.25              
ATOM   3139  CA  LYS A 201      77.372  79.492  58.869  1.00  9.25              
ATOM   3140  HA  LYS A 201      76.689  79.688  59.698  1.00  9.25              
ATOM   3141  CB  LYS A 201      77.015  78.097  58.326  1.00  9.25              
ATOM   3142  HB1 LYS A 201      77.421  77.349  59.006  1.00  9.25              
ATOM   3143  HB2 LYS A 201      77.464  77.945  57.344  1.00  9.25              
ATOM   3144  CG  LYS A 201      75.488  77.886  58.246  1.00  9.25              
ATOM   3145  HG1 LYS A 201      75.076  78.536  57.473  1.00  9.25              
ATOM   3146  HG2 LYS A 201      75.040  78.152  59.204  1.00  9.25              
ATOM   3147  CD  LYS A 201      75.150  76.421  57.928  1.00  9.25              
ATOM   3148  HD1 LYS A 201      75.532  75.768  58.715  1.00  9.25              
ATOM   3149  HD2 LYS A 201      75.644  76.142  56.996  1.00  9.25              
ATOM   3150  CE  LYS A 201      73.641  76.180  57.750  1.00  9.25              
ATOM   3151  HE1 LYS A 201      73.500  75.186  57.314  1.00  9.25              
ATOM   3152  HE2 LYS A 201      73.249  76.913  57.038  1.00  9.25              
ATOM   3153  NZ  LYS A 201      72.880  76.264  59.021  1.00  9.25              
ATOM   3154  HZ1 LYS A 201      71.880  76.199  58.832  1.00  9.25              
ATOM   3155  HZ2 LYS A 201      73.132  75.543  59.684  1.00  9.25              
ATOM   3156  HZ3 LYS A 201      72.986  77.169  59.468  1.00  9.25              
ATOM   3157  C   LYS A 201      78.767  79.547  59.495  1.00  9.25              
ATOM   3158  O   LYS A 201      79.736  79.908  58.836  1.00  9.25              
ATOM   3159  N   VAL A 202      78.791  79.309  60.814  1.00  9.14              
ATOM   3160  H   VAL A 202      77.970  78.923  61.265  1.00  9.14              
ATOM   3161  CA  VAL A 202      79.633  80.119  61.692  1.00  9.14              
ATOM   3162  HA  VAL A 202      80.434  80.546  61.087  1.00  9.14              
ATOM   3163  CB  VAL A 202      78.840  81.320  62.216  1.00  9.14              
ATOM   3164  HB  VAL A 202      77.941  80.993  62.714  1.00  9.14              
ATOM   3165  CG1 VAL A 202      79.677  82.075  63.217  1.00  9.14              
ATOM   3166 1HG1 VAL A 202      79.087  82.901  63.586  1.00  9.14              
ATOM   3167 2HG1 VAL A 202      79.925  81.468  64.088  1.00  9.14              
ATOM   3168 3HG1 VAL A 202      80.586  82.411  62.717  1.00  9.14              
ATOM   3169  CG2 VAL A 202      78.429  82.302  61.111  1.00  9.14              
ATOM   3170 1HG2 VAL A 202      77.984  83.194  61.549  1.00  9.14              
ATOM   3171 2HG2 VAL A 202      79.300  82.593  60.521  1.00  9.14              
ATOM   3172 3HG2 VAL A 202      77.681  81.852  60.468  1.00  9.14              
ATOM   3173  C   VAL A 202      80.294  79.331  62.811  1.00  9.14              
ATOM   3174  O   VAL A 202      79.630  78.579  63.530  1.00  9.14              
ATOM   3175  N   ILE A 203      81.597  79.642  62.911  1.00  9.30              
ATOM   3176  H   ILE A 203      81.916  80.312  62.228  1.00  9.30              
ATOM   3177  CA  ILE A 203      82.626  79.263  63.883  1.00  9.30              
ATOM   3178  HA  ILE A 203      83.078  78.350  63.494  1.00  9.30              
ATOM   3179  CB  ILE A 203      83.728  80.356  63.884  1.00  9.30              
ATOM   3180  HB  ILE A 203      83.925  80.600  62.839  1.00  9.30              
ATOM   3181  CG2 ILE A 203      83.270  81.648  64.585  1.00  9.30              
ATOM   3182 1HG2 ILE A 203      83.974  82.455  64.383  1.00  9.30              
ATOM   3183 2HG2 ILE A 203      82.301  81.959  64.208  1.00  9.30              
ATOM   3184 3HG2 ILE A 203      83.196  81.499  65.662  1.00  9.30              
ATOM   3185  CG1 ILE A 203      85.066  79.849  64.468  1.00  9.30              
ATOM   3186 1HG1 ILE A 203      85.289  78.871  64.040  1.00  9.30              
ATOM   3187 2HG1 ILE A 203      84.985  79.746  65.550  1.00  9.30              
ATOM   3188  CD1 ILE A 203      86.251  80.775  64.161  1.00  9.30              
ATOM   3189  HD1 ILE A 203      87.170  80.311  64.521  1.00  9.30              
ATOM   3190  HD2 ILE A 203      86.331  80.935  63.085  1.00  9.30              
ATOM   3191  HD3 ILE A 203      86.127  81.733  64.664  1.00  9.30              
ATOM   3192  C   ILE A 203      82.097  78.920  65.289  1.00  9.30              
ATOM   3193  O   ILE A 203      81.033  79.363  65.697  1.00  9.30              
ATOM   3194  N   LEU A 204      82.902  78.140  66.011  1.00  8.90              
ATOM   3195  H   LEU A 204      83.863  78.139  65.719  1.00  8.90              
ATOM   3196  CA  LEU A 204      82.556  76.963  66.802  1.00  8.90              
ATOM   3197  HA  LEU A 204      81.539  77.047  67.168  1.00  8.90              
ATOM   3198  CB  LEU A 204      82.639  75.731  65.867  1.00  8.90              
ATOM   3199  HB1 LEU A 204      83.686  75.522  65.640  1.00  8.90              
ATOM   3200  HB2 LEU A 204      82.152  75.994  64.926  1.00  8.90              
ATOM   3201  CG  LEU A 204      81.961  74.435  66.359  1.00  8.90              
ATOM   3202  HG  LEU A 204      80.894  74.619  66.463  1.00  8.90              
ATOM   3203  CD1 LEU A 204      82.150  73.349  65.299  1.00  8.90              
ATOM   3204 1HD1 LEU A 204      81.609  72.448  65.592  1.00  8.90              
ATOM   3205 2HD1 LEU A 204      81.760  73.693  64.341  1.00  8.90              
ATOM   3206 3HD1 LEU A 204      83.209  73.113  65.192  1.00  8.90              
ATOM   3207  CD2 LEU A 204      82.483  73.871  67.680  1.00  8.90              
ATOM   3208 1HD2 LEU A 204      81.989  72.925  67.899  1.00  8.90              
ATOM   3209 2HD2 LEU A 204      83.559  73.710  67.616  1.00  8.90              
ATOM   3210 3HD2 LEU A 204      82.267  74.563  68.493  1.00  8.90              
ATOM   3211  C   LEU A 204      83.555  76.914  67.974  1.00  8.90              
ATOM   3212  O   LEU A 204      84.532  76.166  68.000  1.00  8.90              
ATOM   3213  N   THR A 205      83.353  77.839  68.898  1.00  9.14              
ATOM   3214  H   THR A 205      82.491  78.362  68.809  1.00  9.14              
ATOM   3215  CA  THR A 205      84.239  78.211  69.992  1.00  9.14              
ATOM   3216  HA  THR A 205      85.175  77.657  69.919  1.00  9.14              
ATOM   3217  CB  THR A 205      84.545  79.720  69.952  1.00  9.14              
ATOM   3218  HB  THR A 205      83.637  80.277  70.189  1.00  9.14              
ATOM   3219  CG2 THR A 205      85.654  80.156  70.912  1.00  9.14              
ATOM   3220 1HG2 THR A 205      86.548  79.552  70.752  1.00  9.14              
ATOM   3221 2HG2 THR A 205      85.896  81.203  70.724  1.00  9.14              
ATOM   3222 3HG2 THR A 205      85.324  80.066  71.946  1.00  9.14              
ATOM   3223  OG1 THR A 205      84.960  80.093  68.662  1.00  9.14              
ATOM   3224  HG1 THR A 205      84.180  80.059  68.102  1.00  9.14              
ATOM   3225  C   THR A 205      83.554  77.898  71.310  1.00  9.14              
ATOM   3226  O   THR A 205      82.345  78.040  71.450  1.00  9.14              
ATOM   3227  N   LYS A 206      84.352  77.542  72.305  1.00  9.30              
ATOM   3228  H   LYS A 206      85.346  77.499  72.120  1.00  9.30              
ATOM   3229  CA  LYS A 206      83.972  77.400  73.708  1.00  9.30              
ATOM   3230  HA  LYS A 206      83.077  77.984  73.935  1.00  9.30              
ATOM   3231  CB  LYS A 206      83.698  75.910  74.042  1.00  9.30              
ATOM   3232  HB1 LYS A 206      82.694  75.698  73.669  1.00  9.30              
ATOM   3233  HB2 LYS A 206      83.646  75.802  75.127  1.00  9.30              
ATOM   3234  CG  LYS A 206      84.623  74.798  73.471  1.00  9.30              
ATOM   3235  HG1 LYS A 206      84.693  74.910  72.389  1.00  9.30              
ATOM   3236  HG2 LYS A 206      84.106  73.854  73.650  1.00  9.30              
ATOM   3237  CD  LYS A 206      86.050  74.643  74.047  1.00  9.30              
ATOM   3238  HD1 LYS A 206      85.997  74.608  75.136  1.00  9.30              
ATOM   3239  HD2 LYS A 206      86.663  75.486  73.740  1.00  9.30              
ATOM   3240  CE  LYS A 206      86.700  73.351  73.508  1.00  9.30              
ATOM   3241  HE1 LYS A 206      86.754  73.425  72.419  1.00  9.30              
ATOM   3242  HE2 LYS A 206      86.038  72.514  73.747  1.00  9.30              
ATOM   3243  NZ  LYS A 206      88.059  73.073  74.054  1.00  9.30              
ATOM   3244  HZ1 LYS A 206      88.437  72.211  73.669  1.00  9.30              
ATOM   3245  HZ2 LYS A 206      88.756  73.776  73.808  1.00  9.30              
ATOM   3246  HZ3 LYS A 206      88.061  72.960  75.062  1.00  9.30              
ATOM   3247  C   LYS A 206      85.140  77.955  74.531  1.00  9.30              
ATOM   3248  O   LYS A 206      86.279  77.843  74.077  1.00  9.30              
ATOM   3249  N   THR A 207      84.896  78.596  75.674  1.00  9.09              
ATOM   3250  H   THR A 207      83.938  78.679  75.991  1.00  9.09              
ATOM   3251  CA  THR A 207      85.899  79.532  76.235  1.00  9.09              
ATOM   3252  HA  THR A 207      86.611  79.795  75.452  1.00  9.09              
ATOM   3253  CB  THR A 207      85.225  80.855  76.650  1.00  9.09              
ATOM   3254  HB  THR A 207      85.952  81.483  77.166  1.00  9.09              
ATOM   3255  CG2 THR A 207      84.709  81.608  75.422  1.00  9.09              
ATOM   3256 1HG2 THR A 207      83.803  81.138  75.036  1.00  9.09              
ATOM   3257 2HG2 THR A 207      84.500  82.643  75.686  1.00  9.09              
ATOM   3258 3HG2 THR A 207      85.470  81.615  74.641  1.00  9.09              
ATOM   3259  OG1 THR A 207      84.138  80.577  77.509  1.00  9.09              
ATOM   3260  HG1 THR A 207      83.650  81.395  77.685  1.00  9.09              
ATOM   3261  C   THR A 207      86.781  78.969  77.377  1.00  9.09              
ATOM   3262  O   THR A 207      87.985  78.698  77.210  1.00  9.09              
ATOM   3263  N   LEU A 208      86.110  78.820  78.525  1.00  8.72              
ATOM   3264  H   LEU A 208      85.176  79.213  78.471  1.00  8.72              
ATOM   3265  CA  LEU A 208      86.419  78.160  79.799  1.00  8.72              
ATOM   3266  HA  LEU A 208      85.541  77.537  79.960  1.00  8.72              
ATOM   3267  CB  LEU A 208      87.597  77.168  79.758  1.00  8.72              
ATOM   3268  HB1 LEU A 208      88.532  77.718  79.624  1.00  8.72              
ATOM   3269  HB2 LEU A 208      87.457  76.513  78.898  1.00  8.72              
ATOM   3270  CG  LEU A 208      87.714  76.296  81.031  1.00  8.72              
ATOM   3271  HG  LEU A 208      88.142  76.893  81.836  1.00  8.72              
ATOM   3272  CD1 LEU A 208      86.391  75.684  81.518  1.00  8.72              
ATOM   3273 1HD1 LEU A 208      86.589  74.973  82.319  1.00  8.72              
ATOM   3274 2HD1 LEU A 208      85.734  76.454  81.922  1.00  8.72              
ATOM   3275 3HD1 LEU A 208      85.891  75.168  80.699  1.00  8.72              
ATOM   3276  CD2 LEU A 208      88.638  75.111  80.749  1.00  8.72              
ATOM   3277 1HD2 LEU A 208      88.903  74.625  81.689  1.00  8.72              
ATOM   3278 2HD2 LEU A 208      88.150  74.391  80.094  1.00  8.72              
ATOM   3279 3HD2 LEU A 208      89.550  75.473  80.277  1.00  8.72              
ATOM   3280  C   LEU A 208      86.433  79.124  81.002  1.00  8.72              
ATOM   3281  O   LEU A 208      87.472  79.656  81.361  1.00  8.72              
ATOM   3282  N   VAL A 209      85.283  79.314  81.664  1.00  8.90              
ATOM   3283  H   VAL A 209      84.440  78.897  81.298  1.00  8.90              
ATOM   3284  CA  VAL A 209      85.159  80.052  82.942  1.00  8.90              
ATOM   3285  HA  VAL A 209      86.145  80.117  83.393  1.00  8.90              
ATOM   3286  CB  VAL A 209      84.666  81.504  82.732  1.00  8.90              
ATOM   3287  HB  VAL A 209      83.682  81.481  82.266  1.00  8.90              
ATOM   3288  CG1 VAL A 209      84.555  82.278  84.057  1.00  8.90              
ATOM   3289 1HG1 VAL A 209      84.253  83.305  83.851  1.00  8.90              
ATOM   3290 2HG1 VAL A 209      83.790  81.833  84.690  1.00  8.90              
ATOM   3291 3HG1 VAL A 209      85.515  82.285  84.573  1.00  8.90              
ATOM   3292  CG2 VAL A 209      85.618  82.304  81.831  1.00  8.90              
ATOM   3293 1HG2 VAL A 209      85.260  83.329  81.731  1.00  8.90              
ATOM   3294 2HG2 VAL A 209      86.623  82.308  82.251  1.00  8.90              
ATOM   3295 3HG2 VAL A 209      85.643  81.862  80.836  1.00  8.90              
ATOM   3296  C   VAL A 209      84.266  79.287  83.926  1.00  8.90              
ATOM   3297  O   VAL A 209      83.258  78.703  83.531  1.00  8.90              
ATOM   3298  N   ILE A 210      84.685  79.177  85.197  1.00  9.04              
ATOM   3299  H   ILE A 210      85.484  79.728  85.494  1.00  9.04              
ATOM   3300  CA  ILE A 210      84.494  77.845  85.844  1.00  9.04              
ATOM   3301  HA  ILE A 210      84.623  77.117  85.043  1.00  9.04              
ATOM   3302  CB  ILE A 210      85.688  77.576  86.799  1.00  9.04              
ATOM   3303  HB  ILE A 210      85.677  78.357  87.554  1.00  9.04              
ATOM   3304  CG2 ILE A 210      85.660  76.216  87.520  1.00  9.04              
ATOM   3305 1HG2 ILE A 210      86.557  76.100  88.133  1.00  9.04              
ATOM   3306 2HG2 ILE A 210      84.803  76.181  88.187  1.00  9.04              
ATOM   3307 3HG2 ILE A 210      85.600  75.404  86.799  1.00  9.04              
ATOM   3308  CG1 ILE A 210      87.053  77.677  86.074  1.00  9.04              
ATOM   3309 1HG1 ILE A 210      87.845  77.359  86.753  1.00  9.04              
ATOM   3310 2HG1 ILE A 210      87.235  78.726  85.855  1.00  9.04              
ATOM   3311  CD1 ILE A 210      87.215  76.868  84.779  1.00  9.04              
ATOM   3312  HD1 ILE A 210      86.938  75.827  84.939  1.00  9.04              
ATOM   3313  HD2 ILE A 210      86.600  77.299  83.991  1.00  9.04              
ATOM   3314  HD3 ILE A 210      88.256  76.904  84.459  1.00  9.04              
ATOM   3315  C   ILE A 210      83.112  77.433  86.370  1.00  9.04              
ATOM   3316  O   ILE A 210      82.899  76.239  86.585  1.00  9.04              
ATOM   3317  N   GLY A 211      82.119  78.318  86.459  1.00  9.35              
ATOM   3318  H   GLY A 211      82.290  79.281  86.215  1.00  9.35              
ATOM   3319  CA  GLY A 211      80.754  77.861  86.718  1.00  9.35              
ATOM   3320  HA1 GLY A 211      80.760  77.204  87.589  1.00  9.35              
ATOM   3321  HA2 GLY A 211      80.438  77.261  85.864  1.00  9.35              
ATOM   3322  C   GLY A 211      79.689  78.922  86.960  1.00  9.35              
ATOM   3323  O   GLY A 211      79.971  80.082  87.246  1.00  9.35              
ATOM   3324  N   GLN A 212      78.424  78.501  86.903  1.00  9.43              
ATOM   3325  H   GLN A 212      78.245  77.536  86.672  1.00  9.43              
ATOM   3326  CA  GLN A 212      77.284  79.416  87.035  1.00  9.43              
ATOM   3327  HA  GLN A 212      77.435  80.244  86.342  1.00  9.43              
ATOM   3328  CB  GLN A 212      75.980  78.698  86.645  1.00  9.43              
ATOM   3329  HB1 GLN A 212      75.169  79.428  86.629  1.00  9.43              
ATOM   3330  HB2 GLN A 212      75.766  77.976  87.425  1.00  9.43              
ATOM   3331  CG  GLN A 212      75.982  77.929  85.309  1.00  9.43              
ATOM   3332  HG1 GLN A 212      75.009  77.448  85.202  1.00  9.43              
ATOM   3333  HG2 GLN A 212      76.728  77.135  85.337  1.00  9.43              
ATOM   3334  CD  GLN A 212      76.232  78.777  84.062  1.00  9.43              
ATOM   3335  OE1 GLN A 212      76.814  79.846  84.083  1.00  9.43              
ATOM   3336  NE2 GLN A 212      75.812  78.321  82.904  1.00  9.43              
ATOM   3337 1HE2 GLN A 212      75.299  77.462  82.840  1.00  9.43              
ATOM   3338 2HE2 GLN A 212      76.043  78.888  82.107  1.00  9.43              
ATOM   3339  C   GLN A 212      77.166  80.052  88.422  1.00  9.43              
ATOM   3340  O   GLN A 212      77.094  81.290  88.542  1.00  9.43              
ATOM   3341  N   CYS A 213      77.295  79.203  89.456  1.00  9.38              
ATOM   3342  H   CYS A 213      77.304  78.215  89.266  1.00  9.38              
ATOM   3343  CA  CYS A 213      77.487  79.604  90.853  1.00  9.38              
ATOM   3344  HA  CYS A 213      76.601  80.177  91.138  1.00  9.38              
ATOM   3345  CB  CYS A 213      77.482  78.394  91.778  1.00  9.38              
ATOM   3346  HB1 CYS A 213      77.736  78.712  92.790  1.00  9.38              
ATOM   3347  HB2 CYS A 213      78.183  77.630  91.444  1.00  9.38              
ATOM   3348  SG  CYS A 213      75.767  77.792  91.755  1.00  9.38              
ATOM   3349  HG  CYS A 213      75.968  76.584  92.322  1.00  9.38              
ATOM   3350  C   CYS A 213      78.637  80.626  91.024  1.00  9.38              
ATOM   3351  O   CYS A 213      78.650  81.405  91.982  1.00  9.38              
ATOM   3352  N   ILE A 214      79.516  80.763  90.014  1.00  9.29              
ATOM   3353  H   ILE A 214      79.433  80.191  89.186  1.00  9.29              
ATOM   3354  CA  ILE A 214      80.633  81.683  90.094  1.00  9.29              
ATOM   3355  HA  ILE A 214      80.538  82.189  91.045  1.00  9.29              
ATOM   3356  CB  ILE A 214      82.014  80.999  90.242  1.00  9.29              
ATOM   3357  HB  ILE A 214      82.682  81.748  90.670  1.00  9.29              
ATOM   3358  CG2 ILE A 214      81.942  79.844  91.259  1.00  9.29              
ATOM   3359 1HG2 ILE A 214      82.946  79.472  91.454  1.00  9.29              
ATOM   3360 2HG2 ILE A 214      81.512  80.195  92.198  1.00  9.29              
ATOM   3361 3HG2 ILE A 214      81.340  79.023  90.870  1.00  9.29              
ATOM   3362  CG1 ILE A 214      82.726  80.481  88.977  1.00  9.29              
ATOM   3363 1HG1 ILE A 214      82.234  79.570  88.654  1.00  9.29              
ATOM   3364 2HG1 ILE A 214      83.731  80.231  89.292  1.00  9.29              
ATOM   3365  CD1 ILE A 214      82.936  81.411  87.775  1.00  9.29              
ATOM   3366  HD1 ILE A 214      83.319  82.376  88.108  1.00  9.29              
ATOM   3367  HD2 ILE A 214      83.661  80.957  87.103  1.00  9.29              
ATOM   3368  HD3 ILE A 214      82.020  81.546  87.210  1.00  9.29              
ATOM   3369  C   ILE A 214      80.718  82.897  89.185  1.00  9.29              
ATOM   3370  O   ILE A 214      81.368  83.858  89.578  1.00  9.29              
ATOM   3371  N   TYR A 215      80.051  82.971  88.043  1.00  9.27              
ATOM   3372  H   TYR A 215      79.616  82.133  87.672  1.00  9.27              
ATOM   3373  CA  TYR A 215      79.799  84.290  87.431  1.00  9.27              
ATOM   3374  HA  TYR A 215      80.723  84.862  87.335  1.00  9.27              
ATOM   3375  CB  TYR A 215      79.175  84.049  86.031  1.00  9.27              
ATOM   3376  HB1 TYR A 215      78.135  84.379  86.044  1.00  9.27              
ATOM   3377  HB2 TYR A 215      79.135  82.976  85.830  1.00  9.27              
ATOM   3378  CG  TYR A 215      79.837  84.717  84.833  1.00  9.27              
ATOM   3379  CD1 TYR A 215      79.826  86.120  84.716  1.00  9.27              
ATOM   3380  HD1 TYR A 215      79.437  86.726  85.524  1.00  9.27              
ATOM   3381  CE1 TYR A 215      80.304  86.735  83.540  1.00  9.27              
ATOM   3382  HE1 TYR A 215      80.295  87.809  83.440  1.00  9.27              
ATOM   3383  CZ  TYR A 215      80.809  85.958  82.471  1.00  9.27              
ATOM   3384  OH  TYR A 215      81.227  86.585  81.336  1.00  9.27              
ATOM   3385  HH  TYR A 215      81.550  85.981  80.628  1.00  9.27              
ATOM   3386  CE2 TYR A 215      80.854  84.553  82.603  1.00  9.27              
ATOM   3387  HE2 TYR A 215      81.257  83.956  81.794  1.00  9.27              
ATOM   3388  CD2 TYR A 215      80.365  83.939  83.778  1.00  9.27              
ATOM   3389  HD2 TYR A 215      80.381  82.859  83.849  1.00  9.27              
ATOM   3390  C   TYR A 215      78.823  85.030  88.344  1.00  9.27              
ATOM   3391  O   TYR A 215      79.091  86.180  88.689  1.00  9.27              
ATOM   3392  N   THR A 216      77.779  84.331  88.847  1.00  9.41              
ATOM   3393  H   THR A 216      77.658  83.364  88.574  1.00  9.41              
ATOM   3394  CA  THR A 216      76.960  84.877  89.953  1.00  9.41              
ATOM   3395  HA  THR A 216      76.430  85.753  89.583  1.00  9.41              
ATOM   3396  CB  THR A 216      75.903  83.902  90.511  1.00  9.41              
ATOM   3397  HB  THR A 216      75.529  84.290  91.459  1.00  9.41              
ATOM   3398  CG2 THR A 216      74.709  83.679  89.590  1.00  9.41              
ATOM   3399 1HG2 THR A 216      74.141  82.809  89.922  1.00  9.41              
ATOM   3400 2HG2 THR A 216      74.056  84.545  89.660  1.00  9.41              
ATOM   3401 3HG2 THR A 216      75.037  83.529  88.561  1.00  9.41              
ATOM   3402  OG1 THR A 216      76.444  82.637  90.739  1.00  9.41              
ATOM   3403  HG1 THR A 216      76.593  82.224  89.871  1.00  9.41              
ATOM   3404  C   THR A 216      77.836  85.382  91.106  1.00  9.41              
ATOM   3405  O   THR A 216      77.749  86.576  91.423  1.00  9.41              
ATOM   3406  N   ILE A 217      78.730  84.553  91.692  1.00  9.80              
ATOM   3407  H   ILE A 217      78.696  83.549  91.546  1.00  9.80              
ATOM   3408  CA  ILE A 217      79.560  85.136  92.765  1.00  9.80              
ATOM   3409  HA  ILE A 217      78.863  85.779  93.299  1.00  9.80              
ATOM   3410  CB  ILE A 217      79.987  84.183  93.921  1.00  9.80              
ATOM   3411  HB  ILE A 217      80.417  84.825  94.692  1.00  9.80              
ATOM   3412  CG2 ILE A 217      78.751  83.560  94.596  1.00  9.80              
ATOM   3413 1HG2 ILE A 217      78.176  82.969  93.884  1.00  9.80              
ATOM   3414 2HG2 ILE A 217      79.055  82.916  95.419  1.00  9.80              
ATOM   3415 3HG2 ILE A 217      78.108  84.345  94.995  1.00  9.80              
ATOM   3416  CG1 ILE A 217      81.060  83.099  93.684  1.00  9.80              
ATOM   3417 1HG1 ILE A 217      80.659  82.302  93.076  1.00  9.80              
ATOM   3418 2HG1 ILE A 217      81.302  82.656  94.650  1.00  9.80              
ATOM   3419  CD1 ILE A 217      82.379  83.592  93.079  1.00  9.80              
ATOM   3420  HD1 ILE A 217      83.101  82.775  93.075  1.00  9.80              
ATOM   3421  HD2 ILE A 217      82.227  83.923  92.055  1.00  9.80              
ATOM   3422  HD3 ILE A 217      82.778  84.414  93.675  1.00  9.80              
ATOM   3423  C   ILE A 217      80.648  86.147  92.417  1.00  9.80              
ATOM   3424  O   ILE A 217      81.079  86.837  93.323  1.00  9.80              
ATOM   3425  N   THR A 218      81.075  86.314  91.172  1.00  9.50              
ATOM   3426  H   THR A 218      80.727  85.680  90.468  1.00  9.50              
ATOM   3427  CA  THR A 218      81.956  87.430  90.757  1.00  9.50              
ATOM   3428  HA  THR A 218      82.796  87.515  91.439  1.00  9.50              
ATOM   3429  CB  THR A 218      82.533  87.158  89.356  1.00  9.50              
ATOM   3430  HB  THR A 218      81.734  87.211  88.615  1.00  9.50              
ATOM   3431  CG2 THR A 218      83.647  88.132  88.962  1.00  9.50              
ATOM   3432 1HG2 THR A 218      84.075  87.826  88.008  1.00  9.50              
ATOM   3433 2HG2 THR A 218      83.247  89.140  88.856  1.00  9.50              
ATOM   3434 3HG2 THR A 218      84.430  88.130  89.721  1.00  9.50              
ATOM   3435  OG1 THR A 218      83.110  85.873  89.295  1.00  9.50              
ATOM   3436  HG1 THR A 218      82.412  85.200  89.390  1.00  9.50              
ATOM   3437  C   THR A 218      81.182  88.744  90.687  1.00  9.50              
ATOM   3438  O   THR A 218      81.735  89.815  90.950  1.00  9.50              
ATOM   3439  N   SER A 219      79.895  88.643  90.341  1.00  9.31              
ATOM   3440  H   SER A 219      79.528  87.749  90.028  1.00  9.31              
ATOM   3441  CA  SER A 219      78.970  89.768  90.355  1.00  9.31              
ATOM   3442  HA  SER A 219      79.444  90.627  89.877  1.00  9.31              
ATOM   3443  CB  SER A 219      77.732  89.403  89.570  1.00  9.31              
ATOM   3444  HB1 SER A 219      77.176  90.322  89.486  1.00  9.31              
ATOM   3445  HB2 SER A 219      77.150  88.676  90.136  1.00  9.31              
ATOM   3446  OG  SER A 219      77.963  88.884  88.273  1.00  9.31              
ATOM   3447  HG  SER A 219      78.284  89.601  87.691  1.00  9.31              
ATOM   3448  C   SER A 219      78.496  90.221  91.753  1.00  9.31              
ATOM   3449  O   SER A 219      78.181  91.402  91.944  1.00  9.31              
ATOM   3450  N   LEU A 220      78.445  89.281  92.710  1.00  9.05              
ATOM   3451  H   LEU A 220      78.597  88.324  92.422  1.00  9.05              
ATOM   3452  CA  LEU A 220      78.217  89.566  94.141  1.00  9.05              
ATOM   3453  HA  LEU A 220      77.505  90.389  94.231  1.00  9.05              
ATOM   3454  CB  LEU A 220      77.619  88.302  94.786  1.00  9.05              
ATOM   3455  HB1 LEU A 220      77.509  88.481  95.854  1.00  9.05              
ATOM   3456  HB2 LEU A 220      78.319  87.478  94.651  1.00  9.05              
ATOM   3457  CG  LEU A 220      76.241  87.898  94.219  1.00  9.05              
ATOM   3458  HG  LEU A 220      76.221  88.003  93.135  1.00  9.05              
ATOM   3459  CD1 LEU A 220      75.901  86.445  94.552  1.00  9.05              
ATOM   3460 1HD1 LEU A 220      76.587  85.783  94.027  1.00  9.05              
ATOM   3461 2HD1 LEU A 220      75.978  86.271  95.626  1.00  9.05              
ATOM   3462 3HD1 LEU A 220      74.887  86.213  94.228  1.00  9.05              
ATOM   3463  CD2 LEU A 220      75.145  88.769  94.812  1.00  9.05              
ATOM   3464 1HD2 LEU A 220      74.201  88.501  94.345  1.00  9.05              
ATOM   3465 2HD2 LEU A 220      75.085  88.617  95.889  1.00  9.05              
ATOM   3466 3HD2 LEU A 220      75.346  89.818  94.607  1.00  9.05              
ATOM   3467  C   LEU A 220      79.530  90.018  94.870  1.00  9.05              
ATOM   3468  O   LEU A 220      79.580  90.939  95.694  1.00  9.05              
ATOM   3469  N   PHE A 221      80.670  89.471  94.468  1.00  9.03              
ATOM   3470  H   PHE A 221      80.611  88.641  93.893  1.00  9.03              
ATOM   3471  CA  PHE A 221      81.898  90.253  94.311  1.00  9.03              
ATOM   3472  HA  PHE A 221      82.184  90.689  95.266  1.00  9.03              
ATOM   3473  CB  PHE A 221      83.009  89.284  93.841  1.00  9.03              
ATOM   3474  HB1 PHE A 221      83.834  89.834  93.395  1.00  9.03              
ATOM   3475  HB2 PHE A 221      82.599  88.721  93.025  1.00  9.03              
ATOM   3476  CG  PHE A 221      83.599  88.266  94.813  1.00  9.03              
ATOM   3477  CD1 PHE A 221      83.113  88.091  96.124  1.00  9.03              
ATOM   3478  HD1 PHE A 221      82.310  88.710  96.495  1.00  9.03              
ATOM   3479  CE1 PHE A 221      83.666  87.102  96.959  1.00  9.03              
ATOM   3480  HE1 PHE A 221      83.284  86.962  97.954  1.00  9.03              
ATOM   3481  CZ  PHE A 221      84.714  86.286  96.501  1.00  9.03              
ATOM   3482  HZ  PHE A 221      85.136  85.522  97.143  1.00  9.03              
ATOM   3483  CE2 PHE A 221      85.208  86.459  95.198  1.00  9.03              
ATOM   3484  HE2 PHE A 221      86.012  85.833  94.837  1.00  9.03              
ATOM   3485  CD2 PHE A 221      84.650  87.444  94.361  1.00  9.03              
ATOM   3486  HD2 PHE A 221      85.032  87.565  93.358  1.00  9.03              
ATOM   3487  C   PHE A 221      81.663  91.401  93.306  1.00  9.03              
ATOM   3488  O   PHE A 221      80.536  91.703  92.985  1.00  9.03              
ATOM   3489  N   SER A 222      82.658  92.123  92.811  1.00  9.24              
ATOM   3490  H   SER A 222      83.592  91.805  93.009  1.00  9.24              
ATOM   3491  CA  SER A 222      82.459  93.471  92.204  1.00  9.24              
ATOM   3492  HA  SER A 222      83.435  93.833  91.901  1.00  9.24              
ATOM   3493  CB  SER A 222      81.656  93.413  90.889  1.00  9.24              
ATOM   3494  HB1 SER A 222      81.745  94.370  90.370  1.00  9.24              
ATOM   3495  HB2 SER A 222      80.599  93.233  91.085  1.00  9.24              
ATOM   3496  OG  SER A 222      82.172  92.380  90.065  1.00  9.24              
ATOM   3497  HG  SER A 222      81.930  91.530  90.478  1.00  9.24              
ATOM   3498  C   SER A 222      81.877  94.517  93.170  1.00  9.24              
ATOM   3499  O   SER A 222      82.499  95.568  93.349  1.00  9.24              
ATOM   3500  N   LEU A 223      80.841  94.183  93.960  1.00  9.11              
ATOM   3501  H   LEU A 223      80.298  93.355  93.717  1.00  9.11              
ATOM   3502  CA  LEU A 223      80.732  94.758  95.321  1.00  9.11              
ATOM   3503  HA  LEU A 223      80.660  95.838  95.201  1.00  9.11              
ATOM   3504  CB  LEU A 223      79.434  94.240  95.945  1.00  9.11              
ATOM   3505  HB1 LEU A 223      79.559  93.187  96.135  1.00  9.11              
ATOM   3506  HB2 LEU A 223      78.608  94.375  95.246  1.00  9.11              
ATOM   3507  CG  LEU A 223      79.091  94.897  97.274  1.00  9.11              
ATOM   3508  HG  LEU A 223      79.960  94.810  97.913  1.00  9.11              
ATOM   3509  CD1 LEU A 223      78.713  96.369  97.077  1.00  9.11              
ATOM   3510 1HD1 LEU A 223      78.504  96.826  98.036  1.00  9.11              
ATOM   3511 2HD1 LEU A 223      79.558  96.915  96.661  1.00  9.11              
ATOM   3512 3HD1 LEU A 223      77.865  96.457  96.402  1.00  9.11              
ATOM   3513  CD2 LEU A 223      77.946  94.136  97.945  1.00  9.11              
ATOM   3514 1HD2 LEU A 223      77.637  94.664  98.840  1.00  9.11              
ATOM   3515 2HD2 LEU A 223      77.116  94.023  97.251  1.00  9.11              
ATOM   3516 3HD2 LEU A 223      78.297  93.142  98.223  1.00  9.11              
ATOM   3517  C   LEU A 223      81.978  94.488  96.195  1.00  9.11              
ATOM   3518  O   LEU A 223      82.355  95.355  96.980  1.00  9.11              
ATOM   3519  N   LEU A 224      82.666  93.348  96.004  1.00  8.98              
ATOM   3520  H   LEU A 224      82.268  92.655  95.389  1.00  8.98              
ATOM   3521  CA  LEU A 224      84.051  93.155  96.523  1.00  8.98              
ATOM   3522  HA  LEU A 224      84.466  94.131  96.766  1.00  8.98              
ATOM   3523  CB  LEU A 224      83.919  92.357  97.846  1.00  8.98              
ATOM   3524  HB1 LEU A 224      83.153  91.591  97.712  1.00  8.98              
ATOM   3525  HB2 LEU A 224      83.520  93.059  98.580  1.00  8.98              
ATOM   3526  CG  LEU A 224      85.143  91.677  98.506  1.00  8.98              
ATOM   3527  HG  LEU A 224      84.912  91.619  99.568  1.00  8.98              
ATOM   3528  CD1 LEU A 224      85.346  90.236  98.037  1.00  8.98              
ATOM   3529 1HD1 LEU A 224      86.128  89.770  98.636  1.00  8.98              
ATOM   3530 2HD1 LEU A 224      84.422  89.675  98.160  1.00  8.98              
ATOM   3531 3HD1 LEU A 224      85.645  90.201  96.992  1.00  8.98              
ATOM   3532  CD2 LEU A 224      86.480  92.406  98.369  1.00  8.98              
ATOM   3533 1HD2 LEU A 224      87.157  92.045  99.141  1.00  8.98              
ATOM   3534 2HD2 LEU A 224      86.940  92.203  97.407  1.00  8.98              
ATOM   3535 3HD2 LEU A 224      86.334  93.476  98.509  1.00  8.98              
ATOM   3536  C   LEU A 224      84.966  92.461  95.480  1.00  8.98              
ATOM   3537  O   LEU A 224      84.575  91.409  95.001  1.00  8.98              
ATOM   3538  N   PRO A 225      86.116  92.992  95.007  1.00  9.63              
ATOM   3539  CD  PRO A 225      86.754  94.210  95.485  1.00  9.63              
ATOM   3540  HD1 PRO A 225      87.832  94.049  95.540  1.00  9.63              
ATOM   3541  HD2 PRO A 225      86.401  94.541  96.459  1.00  9.63              
ATOM   3542  CG  PRO A 225      86.453  95.254  94.418  1.00  9.63              
ATOM   3543  HG1 PRO A 225      87.358  95.799  94.151  1.00  9.63              
ATOM   3544  HG2 PRO A 225      85.675  95.917  94.781  1.00  9.63              
ATOM   3545  CB  PRO A 225      85.908  94.452  93.232  1.00  9.63              
ATOM   3546  HB1 PRO A 225      86.292  94.797  92.273  1.00  9.63              
ATOM   3547  HB2 PRO A 225      84.830  94.550  93.246  1.00  9.63              
ATOM   3548  CA  PRO A 225      86.283  92.998  93.550  1.00  9.63              
ATOM   3549  HA  PRO A 225      85.557  92.353  93.056  1.00  9.63              
ATOM   3550  C   PRO A 225      87.655  92.659  92.980  1.00  9.63              
ATOM   3551  O   PRO A 225      88.450  93.572  92.726  1.00  9.63              
ATOM   3552  N   GLY A 226      87.829  91.359  92.688  1.00 10.96              
ATOM   3553  H   GLY A 226      87.073  90.732  92.927  1.00 10.96              
ATOM   3554  CA  GLY A 226      88.973  90.739  92.010  1.00 10.96              
ATOM   3555  HA1 GLY A 226      89.422  89.996  92.670  1.00 10.96              
ATOM   3556  HA2 GLY A 226      89.728  91.495  91.792  1.00 10.96              
ATOM   3557  C   GLY A 226      88.573  90.039  90.716  1.00 10.96              
ATOM   3558  O   GLY A 226      87.952  88.980  90.761  1.00 10.96              
ATOM   3559  N   VAL A 227      88.888  90.656  89.574  1.00  9.84              
ATOM   3560  H   VAL A 227      89.328  91.565  89.612  1.00  9.84              
ATOM   3561  CA  VAL A 227      88.613  90.101  88.242  1.00  9.84              
ATOM   3562  HA  VAL A 227      88.820  89.030  88.288  1.00  9.84              
ATOM   3563  CB  VAL A 227      87.110  90.239  87.888  1.00  9.84              
ATOM   3564  HB  VAL A 227      86.556  89.616  88.589  1.00  9.84              
ATOM   3565  CG1 VAL A 227      86.537  91.659  88.022  1.00  9.84              
ATOM   3566 1HG1 VAL A 227      85.472  91.643  87.785  1.00  9.84              
ATOM   3567 2HG1 VAL A 227      86.649  92.018  89.044  1.00  9.84              
ATOM   3568 3HG1 VAL A 227      87.041  92.342  87.339  1.00  9.84              
ATOM   3569  CG2 VAL A 227      86.800  89.691  86.491  1.00  9.84              
ATOM   3570 1HG2 VAL A 227      85.719  89.652  86.350  1.00  9.84              
ATOM   3571 2HG2 VAL A 227      87.227  90.336  85.723  1.00  9.84              
ATOM   3572 3HG2 VAL A 227      87.201  88.682  86.389  1.00  9.84              
ATOM   3573  C   VAL A 227      89.538  90.689  87.181  1.00  9.84              
ATOM   3574  O   VAL A 227      89.586  91.902  86.991  1.00  9.84              
ATOM   3575  N   ALA A 228      90.298  89.811  86.524  1.00  9.62              
ATOM   3576  H   ALA A 228      90.198  88.826  86.734  1.00  9.62              
ATOM   3577  CA  ALA A 228      91.263  90.145  85.484  1.00  9.62              
ATOM   3578  HA  ALA A 228      90.800  90.833  84.776  1.00  9.62              
ATOM   3579  CB  ALA A 228      92.460  90.874  86.140  1.00  9.62              
ATOM   3580  HB1 ALA A 228      93.159  91.211  85.374  1.00  9.62              
ATOM   3581  HB2 ALA A 228      92.120  91.758  86.679  1.00  9.62              
ATOM   3582  HB3 ALA A 228      92.972  90.213  86.841  1.00  9.62              
ATOM   3583  C   ALA A 228      91.649  88.878  84.702  1.00  9.62              
ATOM   3584  O   ALA A 228      90.786  88.106  84.282  1.00  9.62              
ATOM   3585  N   HIS A 229      92.950  88.664  84.533  1.00  9.63              
ATOM   3586  H   HIS A 229      93.564  89.423  84.802  1.00  9.63              
ATOM   3587  CA  HIS A 229      93.625  87.477  84.017  1.00  9.63              
ATOM   3588  HA  HIS A 229      93.224  87.258  83.028  1.00  9.63              
ATOM   3589  CB  HIS A 229      95.116  87.828  83.849  1.00  9.63              
ATOM   3590  HB1 HIS A 229      95.622  87.000  83.351  1.00  9.63              
ATOM   3591  HB2 HIS A 229      95.567  87.953  84.835  1.00  9.63              
ATOM   3592  CG  HIS A 229      95.365  89.092  83.062  1.00  9.63              
ATOM   3593  ND1 HIS A 229      95.150  90.394  83.527  1.00  9.63              
ATOM   3594  CE1 HIS A 229      95.480  91.207  82.511  1.00  9.63              
ATOM   3595  HE1 HIS A 229      95.428  92.290  82.547  1.00  9.63              
ATOM   3596  NE2 HIS A 229      95.907  90.485  81.459  1.00  9.63              
ATOM   3597  HE2 HIS A 229      96.310  90.850  80.600  1.00  9.63              
ATOM   3598  CD2 HIS A 229      95.831  89.149  81.785  1.00  9.63              
ATOM   3599  HD2 HIS A 229      96.076  88.302  81.157  1.00  9.63              
ATOM   3600  C   HIS A 229      93.427  86.206  84.874  1.00  9.63              
ATOM   3601  O   HIS A 229      94.405  85.600  85.295  1.00  9.63              
ATOM   3602  N   SER A 230      92.178  85.868  85.216  1.00  9.34              
ATOM   3603  H   SER A 230      91.424  86.441  84.857  1.00  9.34              
ATOM   3604  CA  SER A 230      91.856  84.965  86.326  1.00  9.34              
ATOM   3605  HA  SER A 230      92.700  84.286  86.476  1.00  9.34              
ATOM   3606  CB  SER A 230      91.702  85.779  87.621  1.00  9.34              
ATOM   3607  HB1 SER A 230      92.613  86.353  87.799  1.00  9.34              
ATOM   3608  HB2 SER A 230      91.556  85.094  88.457  1.00  9.34              
ATOM   3609  OG  SER A 230      90.595  86.666  87.543  1.00  9.34              
ATOM   3610  HG  SER A 230      89.844  86.100  87.299  1.00  9.34              
ATOM   3611  C   SER A 230      90.612  84.065  86.085  1.00  9.34              
ATOM   3612  O   SER A 230      89.448  84.363  86.419  1.00  9.34              
ATOM   3613  N   ILE A 231      90.835  82.904  85.489  1.00  9.10              
ATOM   3614  H   ILE A 231      91.796  82.641  85.254  1.00  9.10              
ATOM   3615  CA  ILE A 231      89.790  81.892  85.370  1.00  9.10              
ATOM   3616  HA  ILE A 231      88.864  82.398  85.094  1.00  9.10              
ATOM   3617  CB  ILE A 231      90.094  80.936  84.188  1.00  9.10              
ATOM   3618  HB  ILE A 231      91.093  80.538  84.304  1.00  9.10              
ATOM   3619  CG2 ILE A 231      89.145  79.733  84.187  1.00  9.10              
ATOM   3620 1HG2 ILE A 231      89.321  79.108  83.314  1.00  9.10              
ATOM   3621 2HG2 ILE A 231      89.350  79.118  85.063  1.00  9.10              
ATOM   3622 3HG2 ILE A 231      88.116  80.077  84.186  1.00  9.10              
ATOM   3623  CG1 ILE A 231      89.979  81.735  82.858  1.00  9.10              
ATOM   3624 1HG1 ILE A 231      90.584  82.639  82.927  1.00  9.10              
ATOM   3625 2HG1 ILE A 231      88.942  82.045  82.734  1.00  9.10              
ATOM   3626  CD1 ILE A 231      90.412  81.026  81.565  1.00  9.10              
ATOM   3627  HD1 ILE A 231      90.143  81.647  80.710  1.00  9.10              
ATOM   3628  HD2 ILE A 231      91.487  80.877  81.549  1.00  9.10              
ATOM   3629  HD3 ILE A 231      89.929  80.060  81.455  1.00  9.10              
ATOM   3630  C   ILE A 231      89.551  81.195  86.717  1.00  9.10              
ATOM   3631  O   ILE A 231      90.365  80.372  87.168  1.00  9.10              
ATOM   3632  N   ALA A 232      88.409  81.655  87.268  1.00  9.06              
ATOM   3633  H   ALA A 232      88.015  82.401  86.716  1.00  9.06              
ATOM   3634  CA  ALA A 232      87.729  81.488  88.561  1.00  9.06              
ATOM   3635  HA  ALA A 232      88.326  82.033  89.293  1.00  9.06              
ATOM   3636  CB  ALA A 232      86.380  82.216  88.442  1.00  9.06              
ATOM   3637  HB1 ALA A 232      85.869  82.248  89.404  1.00  9.06              
ATOM   3638  HB2 ALA A 232      86.541  83.243  88.107  1.00  9.06              
ATOM   3639  HB3 ALA A 232      85.758  81.698  87.714  1.00  9.06              
ATOM   3640  C   ALA A 232      87.598  80.061  89.126  1.00  9.06              
ATOM   3641  O   ALA A 232      88.078  79.091  88.562  1.00  9.06              
ATOM   3642  N   VAL A 233      86.948  79.952  90.288  1.00  9.02              
ATOM   3643  H   VAL A 233      86.548  80.785  90.686  1.00  9.02              
ATOM   3644  CA  VAL A 233      86.828  78.716  91.077  1.00  9.02              
ATOM   3645  HA  VAL A 233      87.701  78.090  90.880  1.00  9.02              
ATOM   3646  CB  VAL A 233      86.822  79.052  92.588  1.00  9.02              
ATOM   3647  HB  VAL A 233      86.858  78.117  93.146  1.00  9.02              
ATOM   3648  CG1 VAL A 233      88.067  79.854  92.978  1.00  9.02              
ATOM   3649 1HG1 VAL A 233      88.132  79.927  94.064  1.00  9.02              
ATOM   3650 2HG1 VAL A 233      88.964  79.352  92.615  1.00  9.02              
ATOM   3651 3HG1 VAL A 233      88.030  80.861  92.565  1.00  9.02              
ATOM   3652  CG2 VAL A 233      85.582  79.827  93.062  1.00  9.02              
ATOM   3653 1HG2 VAL A 233      85.671  80.036  94.128  1.00  9.02              
ATOM   3654 2HG2 VAL A 233      85.486  80.768  92.522  1.00  9.02              
ATOM   3655 3HG2 VAL A 233      84.687  79.229  92.909  1.00  9.02              
ATOM   3656  C   VAL A 233      85.604  77.880  90.710  1.00  9.02              
ATOM   3657  O   VAL A 233      84.842  78.253  89.832  1.00  9.02              
ATOM   3658  N   GLU A 234      85.309  76.820  91.456  1.00  9.15              
ATOM   3659  H   GLU A 234      85.994  76.443  92.097  1.00  9.15              
ATOM   3660  CA  GLU A 234      83.906  76.344  91.582  1.00  9.15              
ATOM   3661  HA  GLU A 234      83.213  76.952  90.999  1.00  9.15              
ATOM   3662  CB  GLU A 234      83.933  74.925  91.007  1.00  9.15              
ATOM   3663  HB1 GLU A 234      84.697  74.352  91.538  1.00  9.15              
ATOM   3664  HB2 GLU A 234      84.245  74.996  89.966  1.00  9.15              
ATOM   3665  CG  GLU A 234      82.626  74.134  91.048  1.00  9.15              
ATOM   3666  HG1 GLU A 234      81.817  74.757  90.659  1.00  9.15              
ATOM   3667  HG2 GLU A 234      82.393  73.844  92.074  1.00  9.15              
ATOM   3668  CD  GLU A 234      82.824  72.896  90.167  1.00  9.15              
ATOM   3669  OE1 GLU A 234      83.811  72.156  90.381  1.00  9.15              
ATOM   3670  OE2 GLU A 234      82.167  72.794  89.107  1.00  9.15              
ATOM   3671  C   GLU A 234      83.464  76.332  93.048  1.00  9.15              
ATOM   3672  O   GLU A 234      84.174  75.808  93.903  1.00  9.15              
ATOM   3673  N   LEU A 235      82.307  76.922  93.357  1.00  8.53              
ATOM   3674  H   LEU A 235      81.740  77.313  92.619  1.00  8.53              
ATOM   3675  CA  LEU A 235      81.855  77.133  94.736  1.00  8.53              
ATOM   3676  HA  LEU A 235      82.205  76.304  95.355  1.00  8.53              
ATOM   3677  CB  LEU A 235      82.509  78.438  95.242  1.00  8.53              
ATOM   3678  HB1 LEU A 235      82.208  79.273  94.606  1.00  8.53              
ATOM   3679  HB2 LEU A 235      83.587  78.319  95.126  1.00  8.53              
ATOM   3680  CG  LEU A 235      82.220  78.784  96.716  1.00  8.53              
ATOM   3681  HG  LEU A 235      82.058  77.867  97.283  1.00  8.53              
ATOM   3682  CD1 LEU A 235      83.416  79.518  97.325  1.00  8.53              
ATOM   3683 1HD1 LEU A 235      83.190  79.817  98.346  1.00  8.53              
ATOM   3684 2HD1 LEU A 235      84.285  78.859  97.335  1.00  8.53              
ATOM   3685 3HD1 LEU A 235      83.649  80.405  96.733  1.00  8.53              
ATOM   3686  CD2 LEU A 235      81.003  79.702  96.874  1.00  8.53              
ATOM   3687 1HD2 LEU A 235      81.211  80.673  96.425  1.00  8.53              
ATOM   3688 2HD2 LEU A 235      80.126  79.283  96.389  1.00  8.53              
ATOM   3689 3HD2 LEU A 235      80.780  79.826  97.931  1.00  8.53              
ATOM   3690  C   LEU A 235      80.330  77.173  94.814  1.00  8.53              
ATOM   3691  O   LEU A 235      79.682  77.671  93.894  1.00  8.53              
ATOM   3692  N   CYS A 236      79.817  76.666  95.936  1.00  8.95              
ATOM   3693  H   CYS A 236      80.488  76.237  96.561  1.00  8.95              
ATOM   3694  CA  CYS A 236      78.439  76.534  96.420  1.00  8.95              
ATOM   3695  HA  CYS A 236      78.313  77.265  97.219  1.00  8.95              
ATOM   3696  CB  CYS A 236      77.338  76.847  95.385  1.00  8.95              
ATOM   3697  HB1 CYS A 236      77.472  77.854  94.988  1.00  8.95              
ATOM   3698  HB2 CYS A 236      76.359  76.812  95.866  1.00  8.95              
ATOM   3699  SG  CYS A 236      77.382  75.646  94.031  1.00  8.95              
ATOM   3700  HG  CYS A 236      78.523  76.112  93.502  1.00  8.95              
ATOM   3701  C   CYS A 236      78.342  75.177  97.110  1.00  8.95              
ATOM   3702  O   CYS A 236      79.302  74.786  97.781  1.00  8.95              
ATOM   3703  N   VAL A 237      77.233  74.460  96.896  1.00  9.80              
ATOM   3704  H   VAL A 237      76.530  74.876  96.302  1.00  9.80              
ATOM   3705  CA  VAL A 237      77.086  73.033  97.202  1.00  9.80              
ATOM   3706  HA  VAL A 237      76.111  72.736  96.823  1.00  9.80              
ATOM   3707  CB  VAL A 237      78.163  72.225  96.412  1.00  9.80              
ATOM   3708  HB  VAL A 237      78.973  72.890  96.114  1.00  9.80              
ATOM   3709  CG1 VAL A 237      78.858  71.062  97.130  1.00  9.80              
ATOM   3710 1HG1 VAL A 237      79.632  70.654  96.481  1.00  9.80              
ATOM   3711 2HG1 VAL A 237      79.342  71.428  98.035  1.00  9.80              
ATOM   3712 3HG1 VAL A 237      78.157  70.269  97.378  1.00  9.80              
ATOM   3713  CG2 VAL A 237      77.547  71.724  95.106  1.00  9.80              
ATOM   3714 1HG2 VAL A 237      78.325  71.289  94.477  1.00  9.80              
ATOM   3715 2HG2 VAL A 237      76.782  70.974  95.307  1.00  9.80              
ATOM   3716 3HG2 VAL A 237      77.102  72.558  94.563  1.00  9.80              
ATOM   3717  C   VAL A 237      77.064  72.777  98.719  1.00  9.80              
ATOM   3718  O   VAL A 237      77.542  73.587  99.519  1.00  9.80              
ATOM   3719  N   PRO A 238      76.472  71.663  99.174  1.00 11.48              
ATOM   3720  CD  PRO A 238      75.527  70.805  98.469  1.00 11.48              
ATOM   3721  HD1 PRO A 238      76.052  70.155  97.771  1.00 11.48              
ATOM   3722  HD2 PRO A 238      74.772  71.389  97.941  1.00 11.48              
ATOM   3723  CG  PRO A 238      74.863  69.960  99.554  1.00 11.48              
ATOM   3724  HG1 PRO A 238      74.552  68.986  99.174  1.00 11.48              
ATOM   3725  HG2 PRO A 238      74.012  70.502  99.970  1.00 11.48              
ATOM   3726  CB  PRO A 238      75.960  69.838 100.608  1.00 11.48              
ATOM   3727  HB1 PRO A 238      76.633  69.028 100.323  1.00 11.48              
ATOM   3728  HB2 PRO A 238      75.547  69.656 101.602  1.00 11.48              
ATOM   3729  CA  PRO A 238      76.676  71.193 100.532  1.00 11.48              
ATOM   3730  HA  PRO A 238      76.172  71.885 101.207  1.00 11.48              
ATOM   3731  C   PRO A 238      78.153  71.094 100.929  1.00 11.48              
ATOM   3732  O   PRO A 238      78.903  70.263 100.422  1.00 11.48              
ATOM   3733  N   GLY A 239      78.578  71.997 101.808  1.00 13.05              
ATOM   3734  H   GLY A 239      77.905  72.679 102.129  1.00 13.05              
ATOM   3735  CA  GLY A 239      79.984  72.207 102.165  1.00 13.05              
ATOM   3736  HA1 GLY A 239      80.629  71.716 101.437  1.00 13.05              
ATOM   3737  HA2 GLY A 239      80.174  71.781 103.151  1.00 13.05              
ATOM   3738  C   GLY A 239      80.349  73.682 102.191  1.00 13.05              
ATOM   3739  O   GLY A 239      81.086  74.122 103.069  1.00 13.05              
ATOM   3740  N   PHE A 240      79.727  74.429 101.282  1.00 10.95              
ATOM   3741  H   PHE A 240      79.149  73.940 100.602  1.00 10.95              
ATOM   3742  CA  PHE A 240      79.630  75.878 101.218  1.00 10.95              
ATOM   3743  HA  PHE A 240      79.079  76.082 100.297  1.00 10.95              
ATOM   3744  CB  PHE A 240      78.739  76.405 102.354  1.00 10.95              
ATOM   3745  HB1 PHE A 240      78.656  77.489 102.259  1.00 10.95              
ATOM   3746  HB2 PHE A 240      79.208  76.196 103.316  1.00 10.95              
ATOM   3747  CG  PHE A 240      77.339  75.816 102.338  1.00 10.95              
ATOM   3748  CD1 PHE A 240      76.998  74.758 103.204  1.00 10.95              
ATOM   3749  HD1 PHE A 240      77.722  74.382 103.914  1.00 10.95              
ATOM   3750  CE1 PHE A 240      75.710  74.194 103.156  1.00 10.95              
ATOM   3751  HE1 PHE A 240      75.446  73.389 103.829  1.00 10.95              
ATOM   3752  CZ  PHE A 240      74.757  74.691 102.248  1.00 10.95              
ATOM   3753  HZ  PHE A 240      73.764  74.265 102.221  1.00 10.95              
ATOM   3754  CE2 PHE A 240      75.091  75.753 101.389  1.00 10.95              
ATOM   3755  HE2 PHE A 240      74.359  76.148 100.697  1.00 10.95              
ATOM   3756  CD2 PHE A 240      76.382  76.309 101.430  1.00 10.95              
ATOM   3757  HD2 PHE A 240      76.634  77.115 100.757  1.00 10.95              
ATOM   3758  C   PHE A 240      80.928  76.648 101.049  1.00 10.95              
ATOM   3759  O   PHE A 240      81.154  77.230  99.987  1.00 10.95              
ATOM   3760  N   HIS A 241      81.767  76.626 102.078  1.00 11.10              
ATOM   3761  H   HIS A 241      81.511  75.990 102.827  1.00 11.10              
ATOM   3762  CA  HIS A 241      83.026  77.349 102.236  1.00 11.10              
ATOM   3763  HA  HIS A 241      83.392  77.137 103.242  1.00 11.10              
ATOM   3764  CB  HIS A 241      84.085  76.783 101.260  1.00 11.10              
ATOM   3765  HB1 HIS A 241      85.053  77.218 101.502  1.00 11.10              
ATOM   3766  HB2 HIS A 241      83.837  77.073 100.239  1.00 11.10              
ATOM   3767  CG  HIS A 241      84.205  75.277 101.309  1.00 11.10              
ATOM   3768  ND1 HIS A 241      84.984  74.554 102.215  1.00 11.10              
ATOM   3769  CE1 HIS A 241      84.584  73.279 102.098  1.00 11.10              
ATOM   3770  HE1 HIS A 241      84.924  72.474 102.736  1.00 11.10              
ATOM   3771  NE2 HIS A 241      83.670  73.153 101.120  1.00 11.10              
ATOM   3772  HE2 HIS A 241      83.133  72.321 100.923  1.00 11.10              
ATOM   3773  CD2 HIS A 241      83.421  74.405 100.608  1.00 11.10              
ATOM   3774  HD2 HIS A 241      82.654  74.678  99.893  1.00 11.10              
ATOM   3775  C   HIS A 241      82.910  78.868 102.148  1.00 11.10              
ATOM   3776  O   HIS A 241      83.195  79.565 103.115  1.00 11.10              
ATOM   3777  N   GLY A 242      82.439  79.382 101.018  1.00 10.77              
ATOM   3778  H   GLY A 242      82.206  78.709 100.293  1.00 10.77              
ATOM   3779  CA  GLY A 242      81.778  80.675 100.941  1.00 10.77              
ATOM   3780  HA1 GLY A 242      81.059  80.736 101.759  1.00 10.77              
ATOM   3781  HA2 GLY A 242      81.217  80.713 100.009  1.00 10.77              
ATOM   3782  C   GLY A 242      82.628  81.924 101.003  1.00 10.77              
ATOM   3783  O   GLY A 242      82.081  83.026 101.076  1.00 10.77              
ATOM   3784  N   TRP A 243      83.942  81.744 101.031  1.00 10.45              
ATOM   3785  H   TRP A 243      84.293  80.802 100.977  1.00 10.45              
ATOM   3786  CA  TRP A 243      84.847  82.781 101.477  1.00 10.45              
ATOM   3787  HA  TRP A 243      84.421  83.183 102.396  1.00 10.45              
ATOM   3788  CB  TRP A 243      86.204  82.150 101.849  1.00 10.45              
ATOM   3789  HB1 TRP A 243      86.904  82.942 102.117  1.00 10.45              
ATOM   3790  HB2 TRP A 243      86.608  81.642 100.971  1.00 10.45              
ATOM   3791  CG  TRP A 243      86.153  81.181 103.000  1.00 10.45              
ATOM   3792  CD1 TRP A 243      85.553  81.424 104.189  1.00 10.45              
ATOM   3793  HD1 TRP A 243      85.035  82.341 104.445  1.00 10.45              
ATOM   3794  NE1 TRP A 243      85.580  80.287 104.970  1.00 10.45              
ATOM   3795  HE1 TRP A 243      85.003  80.182 105.797  1.00 10.45              
ATOM   3796  CE2 TRP A 243      86.190  79.241 104.317  1.00 10.45              
ATOM   3797  CZ2 TRP A 243      86.431  77.909 104.678  1.00 10.45              
ATOM   3798  HZ2 TRP A 243      86.058  77.522 105.617  1.00 10.45              
ATOM   3799  CH2 TRP A 243      87.136  77.079 103.795  1.00 10.45              
ATOM   3800  HH2 TRP A 243      87.292  76.037 104.040  1.00 10.45              
ATOM   3801  CZ3 TRP A 243      87.603  77.598 102.576  1.00 10.45              
ATOM   3802  HZ3 TRP A 243      88.108  76.945 101.880  1.00 10.45              
ATOM   3803  CE3 TRP A 243      87.352  78.939 102.219  1.00 10.45              
ATOM   3804  HE3 TRP A 243      87.679  79.308 101.256  1.00 10.45              
ATOM   3805  CD2 TRP A 243      86.627  79.797 103.075  1.00 10.45              
ATOM   3806  C   TRP A 243      85.009  83.967 100.549  1.00 10.45              
ATOM   3807  O   TRP A 243      84.871  83.895  99.331  1.00 10.45              
ATOM   3808  N   ALA A 244      85.355  85.065 101.196  1.00 10.10              
ATOM   3809  H   ALA A 244      85.482  85.022 102.196  1.00 10.10              
ATOM   3810  CA  ALA A 244      85.647  86.338 100.599  1.00 10.10              
ATOM   3811  HA  ALA A 244      86.017  86.207  99.580  1.00 10.10              
ATOM   3812  CB  ALA A 244      84.357  87.168 100.594  1.00 10.10              
ATOM   3813  HB1 ALA A 244      84.067  87.407 101.618  1.00 10.10              
ATOM   3814  HB2 ALA A 244      84.524  88.098 100.049  1.00 10.10              
ATOM   3815  HB3 ALA A 244      83.555  86.602 100.122  1.00 10.10              
ATOM   3816  C   ALA A 244      86.713  87.004 101.465  1.00 10.10              
ATOM   3817  O   ALA A 244      86.780  86.763 102.675  1.00 10.10              
ATOM   3818  N   THR A 245      87.526  87.844 100.846  1.00  9.88              
ATOM   3819  H   THR A 245      87.445  87.966  99.847  1.00  9.88              
ATOM   3820  CA  THR A 245      88.246  88.887 101.556  1.00  9.88              
ATOM   3821  HA  THR A 245      88.420  88.589 102.590  1.00  9.88              
ATOM   3822  CB  THR A 245      89.629  89.107 100.893  1.00  9.88              
ATOM   3823  HB  THR A 245      90.143  89.933 101.383  1.00  9.88              
ATOM   3824  CG2 THR A 245      90.514  87.872 101.030  1.00  9.88              
ATOM   3825 1HG2 THR A 245      91.516  88.099 100.664  1.00  9.88              
ATOM   3826 2HG2 THR A 245      90.591  87.583 102.077  1.00  9.88              
ATOM   3827 3HG2 THR A 245      90.109  87.042 100.451  1.00  9.88              
ATOM   3828  OG1 THR A 245      89.508  89.391  99.519  1.00  9.88              
ATOM   3829  HG1 THR A 245      90.374  89.235  99.095  1.00  9.88              
ATOM   3830  C   THR A 245      87.377  90.145 101.602  1.00  9.88              
ATOM   3831  O   THR A 245      86.150  90.066 101.529  1.00  9.88              
ATOM   3832  N   ALA A 246      88.009  91.294 101.831  1.00  9.59              
ATOM   3833  H   ALA A 246      89.012  91.294 101.742  1.00  9.59              
ATOM   3834  CA  ALA A 246      87.416  92.485 102.416  1.00  9.59              
ATOM   3835  HA  ALA A 246      87.281  92.260 103.475  1.00  9.59              
ATOM   3836  CB  ALA A 246      88.452  93.614 102.358  1.00  9.59              
ATOM   3837  HB1 ALA A 246      88.066  94.491 102.880  1.00  9.59              
ATOM   3838  HB2 ALA A 246      89.378  93.296 102.836  1.00  9.59              
ATOM   3839  HB3 ALA A 246      88.651  93.880 101.318  1.00  9.59              
ATOM   3840  C   ALA A 246      86.048  92.938 101.916  1.00  9.59              
ATOM   3841  O   ALA A 246      85.943  93.769 101.020  1.00  9.59              
ATOM   3842  N   ALA A 247      85.007  92.475 102.600  1.00  9.17              
ATOM   3843  H   ALA A 247      85.158  91.713 103.255  1.00  9.17              
ATOM   3844  CA  ALA A 247      83.648  92.894 102.337  1.00  9.17              
ATOM   3845  HA  ALA A 247      83.398  92.535 101.337  1.00  9.17              
ATOM   3846  CB  ALA A 247      82.702  92.259 103.304  1.00  9.17              
ATOM   3847  HB1 ALA A 247      81.670  92.496 103.046  1.00  9.17              
ATOM   3848  HB2 ALA A 247      82.894  91.212 103.179  1.00  9.17              
ATOM   3849  HB3 ALA A 247      82.914  92.581 104.321  1.00  9.17              
ATOM   3850  C   ALA A 247      83.448  94.400 102.368  1.00  9.17              
ATOM   3851  O   ALA A 247      83.875  95.109 103.286  1.00  9.17              
ATOM   3852  N   LEU A 248      82.638  94.810 101.403  1.00  9.19              
ATOM   3853  H   LEU A 248      82.382  94.150 100.686  1.00  9.19              
ATOM   3854  CA  LEU A 248      82.016  96.106 101.321  1.00  9.19              
ATOM   3855  HA  LEU A 248      82.073  96.599 102.293  1.00  9.19              
ATOM   3856  CB  LEU A 248      82.806  96.961 100.306  1.00  9.19              
ATOM   3857  HB1 LEU A 248      82.761  96.497  99.320  1.00  9.19              
ATOM   3858  HB2 LEU A 248      83.851  96.927 100.617  1.00  9.19              
ATOM   3859  CG  LEU A 248      82.382  98.446 100.199  1.00  9.19              
ATOM   3860  HG  LEU A 248      81.969  98.776 101.152  1.00  9.19              
ATOM   3861  CD1 LEU A 248      83.619  99.303  99.915  1.00  9.19              
ATOM   3862 1HD1 LEU A 248      83.334 100.350  99.815  1.00  9.19              
ATOM   3863 2HD1 LEU A 248      84.321  99.212 100.741  1.00  9.19              
ATOM   3864 3HD1 LEU A 248      84.090  98.965  98.992  1.00  9.19              
ATOM   3865  CD2 LEU A 248      81.362  98.719  99.086  1.00  9.19              
ATOM   3866 1HD2 LEU A 248      81.372  99.767  98.790  1.00  9.19              
ATOM   3867 2HD2 LEU A 248      81.592  98.112  98.208  1.00  9.19              
ATOM   3868 3HD2 LEU A 248      80.360  98.472  99.431  1.00  9.19              
ATOM   3869  C   LEU A 248      80.537  95.894 101.001  1.00  9.19              
ATOM   3870  O   LEU A 248      80.057  96.075  99.895  1.00  9.19              
ATOM   3871  N   LEU A 249      79.838  95.363 101.992  1.00  8.85              
ATOM   3872  H   LEU A 249      80.312  95.257 102.874  1.00  8.85              
ATOM   3873  CA  LEU A 249      78.403  95.124 101.975  1.00  8.85              
ATOM   3874  HA  LEU A 249      78.216  94.291 101.296  1.00  8.85              
ATOM   3875  CB  LEU A 249      78.064  94.671 103.420  1.00  8.85              
ATOM   3876  HB1 LEU A 249      78.772  93.895 103.718  1.00  8.85              
ATOM   3877  HB2 LEU A 249      77.096  94.175 103.405  1.00  8.85              
ATOM   3878  CG  LEU A 249      78.062  95.772 104.517  1.00  8.85              
ATOM   3879  HG  LEU A 249      77.423  96.595 104.218  1.00  8.85              
ATOM   3880  CD1 LEU A 249      77.506  95.194 105.820  1.00  8.85              
ATOM   3881 1HD1 LEU A 249      77.363  95.999 106.541  1.00  8.85              
ATOM   3882 2HD1 LEU A 249      76.540  94.720 105.641  1.00  8.85              
ATOM   3883 3HD1 LEU A 249      78.196  94.463 106.234  1.00  8.85              
ATOM   3884  CD2 LEU A 249      79.440  96.359 104.843  1.00  8.85              
ATOM   3885 1HD2 LEU A 249      79.365  97.002 105.721  1.00  8.85              
ATOM   3886 2HD2 LEU A 249      80.159  95.564 105.043  1.00  8.85              
ATOM   3887 3HD2 LEU A 249      79.781  96.985 104.018  1.00  8.85              
ATOM   3888  C   LEU A 249      77.598  96.344 101.452  1.00  8.85              
ATOM   3889  O   LEU A 249      78.015  97.487 101.624  1.00  8.85              
ATOM   3890  N   VAL A 250      76.475  96.084 100.761  1.00  8.83              
ATOM   3891  H   VAL A 250      76.157  95.132 100.734  1.00  8.83              
ATOM   3892  CA  VAL A 250      75.931  97.008  99.762  1.00  8.83              
ATOM   3893  HA  VAL A 250      76.747  96.893  99.058  1.00  8.83              
ATOM   3894  CB  VAL A 250      74.718  96.563  98.911  1.00  8.83              
ATOM   3895  HB  VAL A 250      74.499  95.529  99.178  1.00  8.83              
ATOM   3896  CG1 VAL A 250      73.410  97.395  99.027  1.00  8.83              
ATOM   3897 1HG1 VAL A 250      72.789  97.067  99.854  1.00  8.83              
ATOM   3898 2HG1 VAL A 250      73.601  98.450  99.148  1.00  8.83              
ATOM   3899 3HG1 VAL A 250      72.803  97.317  98.128  1.00  8.83              
ATOM   3900  CG2 VAL A 250      75.144  96.587  97.427  1.00  8.83              
ATOM   3901 1HG2 VAL A 250      75.781  95.736  97.213  1.00  8.83              
ATOM   3902 2HG2 VAL A 250      74.298  96.537  96.762  1.00  8.83              
ATOM   3903 3HG2 VAL A 250      75.670  97.501  97.168  1.00  8.83              
ATOM   3904  C   VAL A 250      75.930  98.525  99.997  1.00  8.83              
ATOM   3905  O   VAL A 250      75.281  99.118 100.865  1.00  8.83              
ATOM   3906  N   THR A 251      76.517  99.135  98.978  1.00  9.39              
ATOM   3907  H   THR A 251      77.164  98.581  98.438  1.00  9.39              
ATOM   3908  CA  THR A 251      76.146 100.395  98.368  1.00  9.39              
ATOM   3909  HA  THR A 251      75.904 101.123  99.144  1.00  9.39              
ATOM   3910  CB  THR A 251      77.392 100.914  97.585  1.00  9.39              
ATOM   3911  HB  THR A 251      77.513 100.326  96.675  1.00  9.39              
ATOM   3912  CG2 THR A 251      77.316 102.387  97.204  1.00  9.39              
ATOM   3913 1HG2 THR A 251      78.183 102.653  96.598  1.00  9.39              
ATOM   3914 2HG2 THR A 251      76.417 102.575  96.619  1.00  9.39              
ATOM   3915 3HG2 THR A 251      77.312 102.999  98.107  1.00  9.39              
ATOM   3916  OG1 THR A 251      78.602 100.774  98.302  1.00  9.39              
ATOM   3917  HG1 THR A 251      79.322 100.957  97.683  1.00  9.39              
ATOM   3918  C   THR A 251      74.979 100.295  97.374  1.00  9.39              
ATOM   3919  O   THR A 251      75.190  99.984  96.204  1.00  9.39              
ATOM   3920  N   PHE A 252      73.748 100.602  97.796  1.00  8.94              
ATOM   3921  H   PHE A 252      73.599 100.766  98.779  1.00  8.94              
ATOM   3922  CA  PHE A 252      72.613 100.786  96.862  1.00  8.94              
ATOM   3923  HA  PHE A 252      72.715 100.081  96.034  1.00  8.94              
ATOM   3924  CB  PHE A 252      71.285 100.484  97.579  1.00  8.94              
ATOM   3925  HB1 PHE A 252      71.417  99.657  98.278  1.00  8.94              
ATOM   3926  HB2 PHE A 252      70.590 100.140  96.817  1.00  8.94              
ATOM   3927  CG  PHE A 252      70.633 101.660  98.298  1.00  8.94              
ATOM   3928  CD1 PHE A 252      69.438 102.212  97.797  1.00  8.94              
ATOM   3929  HD1 PHE A 252      68.988 101.807  96.901  1.00  8.94              
ATOM   3930  CE1 PHE A 252      68.837 103.309  98.442  1.00  8.94              
ATOM   3931  HE1 PHE A 252      67.928 103.736  98.043  1.00  8.94              
ATOM   3932  CZ  PHE A 252      69.420 103.850  99.600  1.00  8.94              
ATOM   3933  HZ  PHE A 252      68.953 104.685 100.101  1.00  8.94              
ATOM   3934  CE2 PHE A 252      70.627 103.321 100.088  1.00  8.94              
ATOM   3935  HE2 PHE A 252      71.095 103.755 100.962  1.00  8.94              
ATOM   3936  CD2 PHE A 252      71.239 102.242  99.427  1.00  8.94              
ATOM   3937  HD2 PHE A 252      72.182 101.867  99.790  1.00  8.94              
ATOM   3938  C   PHE A 252      72.550 102.202  96.260  1.00  8.94              
ATOM   3939  O   PHE A 252      71.949 102.455  95.219  1.00  8.94              
ATOM   3940  N   CYS A 253      73.150 103.134  96.992  1.00 10.20              
ATOM   3941  H   CYS A 253      73.656 102.813  97.804  1.00 10.20              
ATOM   3942  CA  CYS A 253      73.258 104.556  96.751  1.00 10.20              
ATOM   3943  HA  CYS A 253      73.390 104.746  95.683  1.00 10.20              
ATOM   3944  CB  CYS A 253      71.996 105.278  97.251  1.00 10.20              
ATOM   3945  HB1 CYS A 253      72.220 106.314  97.506  1.00 10.20              
ATOM   3946  HB2 CYS A 253      71.609 104.780  98.139  1.00 10.20              
ATOM   3947  SG  CYS A 253      70.738 105.279  95.943  1.00 10.20              
ATOM   3948  HG  CYS A 253      70.863 103.983  95.601  1.00 10.20              
ATOM   3949  C   CYS A 253      74.521 105.032  97.481  1.00 10.20              
ATOM   3950  O   CYS A 253      75.128 104.274  98.230  1.00 10.20              
ATOM   3951  N   PHE A 254      74.930 106.277  97.248  1.00 11.05              
ATOM   3952  H   PHE A 254      74.362 106.838  96.632  1.00 11.05              
ATOM   3953  CA  PHE A 254      76.291 106.778  97.493  1.00 11.05              
ATOM   3954  HA  PHE A 254      76.975 106.110  96.968  1.00 11.05              
ATOM   3955  CB  PHE A 254      76.401 108.164  96.832  1.00 11.05              
ATOM   3956  HB1 PHE A 254      77.439 108.499  96.876  1.00 11.05              
ATOM   3957  HB2 PHE A 254      75.805 108.876  97.404  1.00 11.05              
ATOM   3958  CG  PHE A 254      75.959 108.190  95.380  1.00 11.05              
ATOM   3959  CD1 PHE A 254      76.776 107.617  94.388  1.00 11.05              
ATOM   3960  HD1 PHE A 254      77.734 107.193  94.654  1.00 11.05              
ATOM   3961  CE1 PHE A 254      76.349 107.591  93.048  1.00 11.05              
ATOM   3962  HE1 PHE A 254      76.979 107.149  92.288  1.00 11.05              
ATOM   3963  CZ  PHE A 254      75.101 108.134  92.698  1.00 11.05              
ATOM   3964  HZ  PHE A 254      74.771 108.112  91.668  1.00 11.05              
ATOM   3965  CE2 PHE A 254      74.282 108.709  93.686  1.00 11.05              
ATOM   3966  HE2 PHE A 254      73.324 109.130  93.414  1.00 11.05              
ATOM   3967  CD2 PHE A 254      74.711 108.740  95.025  1.00 11.05              
ATOM   3968  HD2 PHE A 254      74.078 109.188  95.778  1.00 11.05              
ATOM   3969  C   PHE A 254      76.820 106.831  98.942  1.00 11.05              
ATOM   3970  O   PHE A 254      77.924 107.322  99.167  1.00 11.05              
ATOM   3971  N   GLY A 255      76.070 106.316  99.909  1.00 10.03              
ATOM   3972  H   GLY A 255      75.217 105.845  99.633  1.00 10.03              
ATOM   3973  CA  GLY A 255      76.563 105.956 101.233  1.00 10.03              
ATOM   3974  HA1 GLY A 255      76.265 106.705 101.965  1.00 10.03              
ATOM   3975  HA2 GLY A 255      77.650 105.873 101.225  1.00 10.03              
ATOM   3976  C   GLY A 255      75.954 104.617 101.613  1.00 10.03              
ATOM   3977  O   GLY A 255      74.812 104.329 101.247  1.00 10.03              
ATOM   3978  N   TRP A 256      76.738 103.786 102.297  1.00  9.07              
ATOM   3979  H   TRP A 256      77.672 104.078 102.535  1.00  9.07              
ATOM   3980  CA  TRP A 256      76.363 102.406 102.593  1.00  9.07              
ATOM   3981  HA  TRP A 256      76.312 101.872 101.643  1.00  9.07              
ATOM   3982  CB  TRP A 256      77.460 101.735 103.421  1.00  9.07              
ATOM   3983  HB1 TRP A 256      77.147 100.721 103.677  1.00  9.07              
ATOM   3984  HB2 TRP A 256      77.613 102.287 104.349  1.00  9.07              
ATOM   3985  CG  TRP A 256      78.741 101.662 102.660  1.00  9.07              
ATOM   3986  CD1 TRP A 256      79.019 100.735 101.720  1.00  9.07              
ATOM   3987  HD1 TRP A 256      78.366  99.909 101.449  1.00  9.07              
ATOM   3988  NE1 TRP A 256      80.209 101.051 101.102  1.00  9.07              
ATOM   3989  HE1 TRP A 256      80.556 100.533 100.306  1.00  9.07              
ATOM   3990  CE2 TRP A 256      80.759 102.207 101.608  1.00  9.07              
ATOM   3991  CZ2 TRP A 256      81.907 102.944 101.286  1.00  9.07              
ATOM   3992  HZ2 TRP A 256      82.563 102.613 100.496  1.00  9.07              
ATOM   3993  CH2 TRP A 256      82.169 104.134 101.986  1.00  9.07              
ATOM   3994  HH2 TRP A 256      83.042 104.724 101.742  1.00  9.07              
ATOM   3995  CZ3 TRP A 256      81.286 104.568 102.993  1.00  9.07              
ATOM   3996  HZ3 TRP A 256      81.488 105.489 103.523  1.00  9.07              
ATOM   3997  CE3 TRP A 256      80.134 103.821 103.308  1.00  9.07              
ATOM   3998  HE3 TRP A 256      79.460 104.163 104.079  1.00  9.07              
ATOM   3999  CD2 TRP A 256      79.844 102.619 102.623  1.00  9.07              
ATOM   4000  C   TRP A 256      75.006 102.293 103.244  1.00  9.07              
ATOM   4001  O   TRP A 256      74.681 103.014 104.189  1.00  9.07              
ATOM   4002  N   VAL A 257      74.235 101.339 102.732  1.00  9.06              
ATOM   4003  H   VAL A 257      74.645 100.722 102.038  1.00  9.06              
ATOM   4004  CA  VAL A 257      73.089 100.825 103.471  1.00  9.06              
ATOM   4005  HA  VAL A 257      72.834 101.529 104.263  1.00  9.06              
ATOM   4006  CB  VAL A 257      71.873 100.759 102.548  1.00  9.06              
ATOM   4007  HB  VAL A 257      71.836 101.727 102.055  1.00  9.06              
ATOM   4008  CG1 VAL A 257      71.988  99.700 101.456  1.00  9.06              
ATOM   4009 1HG1 VAL A 257      71.211  99.857 100.713  1.00  9.06              
ATOM   4010 2HG1 VAL A 257      72.944  99.781 100.955  1.00  9.06              
ATOM   4011 3HG1 VAL A 257      71.865  98.707 101.871  1.00  9.06              
ATOM   4012  CG2 VAL A 257      70.559 100.658 103.319  1.00  9.06              
ATOM   4013 1HG2 VAL A 257      69.751 100.911 102.636  1.00  9.06              
ATOM   4014 2HG2 VAL A 257      70.412  99.648 103.683  1.00  9.06              
ATOM   4015 3HG2 VAL A 257      70.547 101.366 104.147  1.00  9.06              
ATOM   4016  C   VAL A 257      73.576  99.567 104.181  1.00  9.06              
ATOM   4017  O   VAL A 257      74.780  99.327 104.260  1.00  9.06              
ATOM   4018  N   LEU A 258      72.698  98.786 104.793  1.00  8.58              
ATOM   4019  H   LEU A 258      71.719  99.018 104.760  1.00  8.58              
ATOM   4020  CA  LEU A 258      73.129  97.681 105.643  1.00  8.58              
ATOM   4021  HA  LEU A 258      74.128  97.347 105.418  1.00  8.58              
ATOM   4022  CB  LEU A 258      73.180  98.205 107.103  1.00  8.58              
ATOM   4023  HB1 LEU A 258      73.301  97.351 107.772  1.00  8.58              
ATOM   4024  HB2 LEU A 258      72.213  98.656 107.335  1.00  8.58              
ATOM   4025  CG  LEU A 258      74.282  99.224 107.459  1.00  8.58              
ATOM   4026  HG  LEU A 258      74.236 100.078 106.785  1.00  8.58              
ATOM   4027  CD1 LEU A 258      74.054  99.735 108.881  1.00  8.58              
ATOM   4028 1HD1 LEU A 258      74.830 100.456 109.140  1.00  8.58              
ATOM   4029 2HD1 LEU A 258      73.088 100.235 108.942  1.00  8.58              
ATOM   4030 3HD1 LEU A 258      74.080  98.910 109.593  1.00  8.58              
ATOM   4031  CD2 LEU A 258      75.680  98.602 107.407  1.00  8.58              
ATOM   4032 1HD2 LEU A 258      76.421  99.351 107.683  1.00  8.58              
ATOM   4033 2HD2 LEU A 258      75.746  97.755 108.089  1.00  8.58              
ATOM   4034 3HD2 LEU A 258      75.906  98.272 106.394  1.00  8.58              
ATOM   4035  C   LEU A 258      72.122  96.547 105.654  1.00  8.58              
ATOM   4036  O   LEU A 258      70.933  96.771 105.723  1.00  8.58              
ATOM   4037  N   ILE A 259      72.586  95.320 105.679  1.00  8.64              
ATOM   4038  H   ILE A 259      73.589  95.197 105.594  1.00  8.64              
ATOM   4039  CA  ILE A 259      71.861  94.122 106.070  1.00  8.64              
ATOM   4040  HA  ILE A 259      71.104  94.419 106.795  1.00  8.64              
ATOM   4041  CB  ILE A 259      71.154  93.233 105.025  1.00  8.64              
ATOM   4042  HB  ILE A 259      71.814  93.062 104.184  1.00  8.64              
ATOM   4043  CG2 ILE A 259      70.749  91.878 105.601  1.00  8.64              
ATOM   4044 1HG2 ILE A 259      70.306  91.227 104.849  1.00  8.64              
ATOM   4045 2HG2 ILE A 259      71.650  91.406 105.902  1.00  8.64              
ATOM   4046 3HG2 ILE A 259      70.066  91.981 106.443  1.00  8.64              
ATOM   4047  CG1 ILE A 259      69.845  93.858 104.589  1.00  8.64              
ATOM   4048 1HG1 ILE A 259      70.064  94.854 104.274  1.00  8.64              
ATOM   4049 2HG1 ILE A 259      69.154  93.937 105.428  1.00  8.64              
ATOM   4050  CD1 ILE A 259      69.209  93.084 103.443  1.00  8.64              
ATOM   4051  HD1 ILE A 259      68.743  93.800 102.791  1.00  8.64              
ATOM   4052  HD2 ILE A 259      69.947  92.532 102.869  1.00  8.64              
ATOM   4053  HD3 ILE A 259      68.495  92.366 103.830  1.00  8.64              
ATOM   4054  C   ILE A 259      72.959  93.370 106.789  1.00  8.64              
ATOM   4055  O   ILE A 259      74.083  93.335 106.290  1.00  8.64              
ATOM   4056  N   PRO A 260      72.699  92.787 107.961  1.00  8.86              
ATOM   4057  CD  PRO A 260      71.623  93.058 108.903  1.00  8.86              
ATOM   4058  HD1 PRO A 260      70.641  92.870 108.471  1.00  8.86              
ATOM   4059  HD2 PRO A 260      71.692  94.095 109.236  1.00  8.86              
ATOM   4060  CG  PRO A 260      71.872  92.128 110.090  1.00  8.86              
ATOM   4061  HG1 PRO A 260      71.295  91.212 109.965  1.00  8.86              
ATOM   4062  HG2 PRO A 260      71.628  92.606 111.039  1.00  8.86              
ATOM   4063  CB  PRO A 260      73.369  91.809 109.983  1.00  8.86              
ATOM   4064  HB1 PRO A 260      73.613  90.844 110.427  1.00  8.86              
ATOM   4065  HB2 PRO A 260      73.938  92.597 110.478  1.00  8.86              
ATOM   4066  CA  PRO A 260      73.661  91.854 108.481  1.00  8.86              
ATOM   4067  HA  PRO A 260      74.681  92.216 108.341  1.00  8.86              
ATOM   4068  C   PRO A 260      73.546  90.451 107.850  1.00  8.86              
ATOM   4069  O   PRO A 260      74.545  89.814 107.525  1.00  8.86              
ATOM   4070  N   ALA A 261      72.315  89.974 107.660  1.00  8.78              
ATOM   4071  H   ALA A 261      71.561  90.564 107.963  1.00  8.78              
ATOM   4072  CA  ALA A 261      71.948  88.660 107.141  1.00  8.78              
ATOM   4073  HA  ALA A 261      72.536  87.935 107.706  1.00  8.78              
ATOM   4074  CB  ALA A 261      70.474  88.425 107.504  1.00  8.78              
ATOM   4075  HB1 ALA A 261      69.849  89.146 106.965  1.00  8.78              
ATOM   4076  HB2 ALA A 261      70.211  87.400 107.219  1.00  8.78              
ATOM   4077  HB3 ALA A 261      70.348  88.525 108.585  1.00  8.78              
ATOM   4078  C   ALA A 261      72.203  88.335 105.656  1.00  8.78              
ATOM   4079  O   ALA A 261      72.190  87.172 105.268  1.00  8.78              
ATOM   4080  N   ILE A 262      72.521  89.337 104.818  1.00  8.80              
ATOM   4081  H   ILE A 262      72.405  90.248 105.201  1.00  8.80              
ATOM   4082  CA  ILE A 262      73.667  89.192 103.934  1.00  8.80              
ATOM   4083  HA  ILE A 262      74.042  88.177 104.118  1.00  8.80              
ATOM   4084  CB  ILE A 262      73.476  89.113 102.411  1.00  8.80              
ATOM   4085  HB  ILE A 262      73.366  88.049 102.200  1.00  8.80              
ATOM   4086  CG2 ILE A 262      72.124  89.711 102.078  1.00  8.80              
ATOM   4087 1HG2 ILE A 262      71.328  89.104 102.511  1.00  8.80              
ATOM   4088 2HG2 ILE A 262      72.062  90.701 102.523  1.00  8.80              
ATOM   4089 3HG2 ILE A 262      71.956  89.720 101.016  1.00  8.80              
ATOM   4090  CG1 ILE A 262      74.766  89.550 101.630  1.00  8.80              
ATOM   4091 1HG1 ILE A 262      74.764  89.138 100.645  1.00  8.80              
ATOM   4092 2HG1 ILE A 262      75.646  89.089 102.074  1.00  8.80              
ATOM   4093  CD1 ILE A 262      75.086  91.022 101.376  1.00  8.80              
ATOM   4094  HD1 ILE A 262      75.567  91.489 102.230  1.00  8.80              
ATOM   4095  HD2 ILE A 262      75.775  91.105 100.535  1.00  8.80              
ATOM   4096  HD3 ILE A 262      74.174  91.541 101.124  1.00  8.80              
ATOM   4097  C   ILE A 262      74.736  90.117 104.399  1.00  8.80              
ATOM   4098  O   ILE A 262      74.580  91.335 104.448  1.00  8.80              
ATOM   4099  N   THR A 263      75.855  89.481 104.668  1.00  8.95              
ATOM   4100  H   THR A 263      75.855  88.474 104.698  1.00  8.95              
ATOM   4101  CA  THR A 263      77.153  90.090 104.720  1.00  8.95              
ATOM   4102  HA  THR A 263      77.087  91.120 104.364  1.00  8.95              
ATOM   4103  CB  THR A 263      77.705  90.103 106.162  1.00  8.95              
ATOM   4104  HB  THR A 263      78.785  89.975 106.139  1.00  8.95              
ATOM   4105  CG2 THR A 263      77.404  91.431 106.846  1.00  8.95              
ATOM   4106 1HG2 THR A 263      76.349  91.680 106.745  1.00  8.95              
ATOM   4107 2HG2 THR A 263      77.669  91.372 107.902  1.00  8.95              
ATOM   4108 3HG2 THR A 263      78.003  92.210 106.382  1.00  8.95              
ATOM   4109  OG1 THR A 263      77.160  89.082 106.966  1.00  8.95              
ATOM   4110  HG1 THR A 263      76.246  89.330 107.184  1.00  8.95              
ATOM   4111  C   THR A 263      78.067  89.316 103.800  1.00  8.95              
ATOM   4112  O   THR A 263      78.003  88.091 103.698  1.00  8.95              
ATOM   4113  N   PHE A 264      78.940  90.054 103.120  1.00  8.39              
ATOM   4114  H   PHE A 264      78.938  91.045 103.303  1.00  8.39              
ATOM   4115  CA  PHE A 264      80.232  89.486 102.766  1.00  8.39              
ATOM   4116  HA  PHE A 264      80.141  88.404 102.661  1.00  8.39              
ATOM   4117  CB  PHE A 264      80.700  90.012 101.397  1.00  8.39              
ATOM   4118  HB1 PHE A 264      81.783  89.907 101.333  1.00  8.39              
ATOM   4119  HB2 PHE A 264      80.465  91.073 101.300  1.00  8.39              
ATOM   4120  CG  PHE A 264      80.066  89.240 100.240  1.00  8.39              
ATOM   4121  CD1 PHE A 264      80.863  88.414  99.418  1.00  8.39              
ATOM   4122  HD1 PHE A 264      81.933  88.381  99.560  1.00  8.39              
ATOM   4123  CE1 PHE A 264      80.276  87.643  98.397  1.00  8.39              
ATOM   4124  HE1 PHE A 264      80.897  87.041  97.745  1.00  8.39              
ATOM   4125  CZ  PHE A 264      78.889  87.694  98.187  1.00  8.39              
ATOM   4126  HZ  PHE A 264      78.442  87.114  97.392  1.00  8.39              
ATOM   4127  CE2 PHE A 264      78.089  88.527  98.984  1.00  8.39              
ATOM   4128  HE2 PHE A 264      77.025  88.586  98.794  1.00  8.39              
ATOM   4129  CD2 PHE A 264      78.675  89.297 100.006  1.00  8.39              
ATOM   4130  HD2 PHE A 264      78.049  89.936 100.610  1.00  8.39              
ATOM   4131  C   PHE A 264      81.169  89.702 103.970  1.00  8.39              
ATOM   4132  O   PHE A 264      80.860  90.485 104.873  1.00  8.39              
ATOM   4133  N   ILE A 265      82.309  89.018 104.024  1.00  8.89              
ATOM   4134  H   ILE A 265      82.571  88.428 103.252  1.00  8.89              
ATOM   4135  CA  ILE A 265      83.158  88.994 105.220  1.00  8.89              
ATOM   4136  HA  ILE A 265      82.504  88.864 106.084  1.00  8.89              
ATOM   4137  CB  ILE A 265      84.087  87.746 105.168  1.00  8.89              
ATOM   4138  HB  ILE A 265      84.806  87.886 104.358  1.00  8.89              
ATOM   4139  CG2 ILE A 265      84.872  87.595 106.487  1.00  8.89              
ATOM   4140 1HG2 ILE A 265      85.599  86.789 106.405  1.00  8.89              
ATOM   4141 2HG2 ILE A 265      85.441  88.498 106.712  1.00  8.89              
ATOM   4142 3HG2 ILE A 265      84.191  87.389 107.313  1.00  8.89              
ATOM   4143  CG1 ILE A 265      83.287  86.447 104.875  1.00  8.89              
ATOM   4144 1HG1 ILE A 265      82.793  86.534 103.908  1.00  8.89              
ATOM   4145 2HG1 ILE A 265      82.515  86.321 105.636  1.00  8.89              
ATOM   4146  CD1 ILE A 265      84.122  85.160 104.813  1.00  8.89              
ATOM   4147  HD1 ILE A 265      83.496  84.347 104.445  1.00  8.89              
ATOM   4148  HD2 ILE A 265      84.966  85.295 104.137  1.00  8.89              
ATOM   4149  HD3 ILE A 265      84.485  84.893 105.805  1.00  8.89              
ATOM   4150  C   ILE A 265      84.003  90.254 105.473  1.00  8.89              
ATOM   4151  O   ILE A 265      84.905  90.575 104.702  1.00  8.89              
ATOM   4152  N   ILE A 266      83.749  90.962 106.576  1.00  9.32              
ATOM   4153  H   ILE A 266      83.011  90.644 107.186  1.00  9.32              
ATOM   4154  CA  ILE A 266      84.465  92.195 106.944  1.00  9.32              
ATOM   4155  HA  ILE A 266      84.671  92.751 106.027  1.00  9.32              
ATOM   4156  CB  ILE A 266      83.565  93.090 107.838  1.00  9.32              
ATOM   4157  HB  ILE A 266      83.314  92.531 108.742  1.00  9.32              
ATOM   4158  CG2 ILE A 266      84.304  94.381 108.255  1.00  9.32              
ATOM   4159 1HG2 ILE A 266      83.668  94.996 108.889  1.00  9.32              
ATOM   4160 2HG2 ILE A 266      85.185  94.139 108.849  1.00  9.32              
ATOM   4161 3HG2 ILE A 266      84.595  94.948 107.371  1.00  9.32              
ATOM   4162  CG1 ILE A 266      82.251  93.450 107.098  1.00  9.32              
ATOM   4163 1HG1 ILE A 266      81.747  92.537 106.779  1.00  9.32              
ATOM   4164 2HG1 ILE A 266      82.483  94.033 106.206  1.00  9.32              
ATOM   4165  CD1 ILE A 266      81.233  94.233 107.940  1.00  9.32              
ATOM   4166  HD1 ILE A 266      80.291  94.292 107.395  1.00  9.32              
ATOM   4167  HD2 ILE A 266      81.062  93.720 108.887  1.00  9.32              
ATOM   4168  HD3 ILE A 266      81.586  95.247 108.125  1.00  9.32              
ATOM   4169  C   ILE A 266      85.811  91.893 107.611  1.00  9.32              
ATOM   4170  O   ILE A 266      85.899  91.060 108.508  1.00  9.32              
ATOM   4171  N   LEU A 267      86.839  92.660 107.234  1.00  9.06              
ATOM   4172  H   LEU A 267      86.679  93.334 106.502  1.00  9.06              
ATOM   4173  CA  LEU A 267      88.172  92.618 107.843  1.00  9.06              
ATOM   4174  HA  LEU A 267      88.202  91.856 108.623  1.00  9.06              
ATOM   4175  CB  LEU A 267      89.227  92.259 106.774  1.00  9.06              
ATOM   4176  HB1 LEU A 267      90.214  92.287 107.238  1.00  9.06              
ATOM   4177  HB2 LEU A 267      89.208  93.020 105.993  1.00  9.06              
ATOM   4178  CG  LEU A 267      89.039  90.877 106.115  1.00  9.06              
ATOM   4179  HG  LEU A 267      88.066  90.841 105.625  1.00  9.06              
ATOM   4180  CD1 LEU A 267      90.110  90.651 105.045  1.00  9.06              
ATOM   4181 1HD1 LEU A 267      89.934  89.701 104.543  1.00  9.06              
ATOM   4182 2HD1 LEU A 267      90.073  91.454 104.311  1.00  9.06              
ATOM   4183 3HD1 LEU A 267      91.101  90.636 105.503  1.00  9.06              
ATOM   4184  CD2 LEU A 267      89.127  89.730 107.122  1.00  9.06              
ATOM   4185 1HD2 LEU A 267      89.034  88.780 106.599  1.00  9.06              
ATOM   4186 2HD2 LEU A 267      90.084  89.759 107.643  1.00  9.06              
ATOM   4187 3HD2 LEU A 267      88.312  89.795 107.842  1.00  9.06              
ATOM   4188  C   LEU A 267      88.467  93.963 108.498  1.00  9.06              
ATOM   4189  O   LEU A 267      88.482  94.995 107.821  1.00  9.06              
ATOM   4190  N   THR A 268      88.587  93.984 109.829  1.00  8.59              
ATOM   4191  H   THR A 268      88.518  93.113 110.339  1.00  8.59              
ATOM   4192  CA  THR A 268      88.763  95.224 110.599  1.00  8.59              
ATOM   4193  HA  THR A 268      89.442  95.870 110.040  1.00  8.59              
ATOM   4194  CB  THR A 268      87.424  95.981 110.730  1.00  8.59              
ATOM   4195  HB  THR A 268      86.645  95.288 111.051  1.00  8.59              
ATOM   4196  CG2 THR A 268      87.456  97.166 111.700  1.00  8.59              
ATOM   4197 1HG2 THR A 268      86.529  97.733 111.614  1.00  8.59              
ATOM   4198 2HG2 THR A 268      87.533  96.800 112.725  1.00  8.59              
ATOM   4199 3HG2 THR A 268      88.307  97.809 111.482  1.00  8.59              
ATOM   4200  OG1 THR A 268      87.074  96.517 109.459  1.00  8.59              
ATOM   4201  HG1 THR A 268      87.529  95.934 108.818  1.00  8.59              
ATOM   4202  C   THR A 268      89.408  95.004 111.963  1.00  8.59              
ATOM   4203  O   THR A 268      88.841  94.349 112.831  1.00  8.59              
ATOM   4204  N   VAL A 269      90.557  95.653 112.149  1.00  8.97              
ATOM   4205  H   VAL A 269      90.975  96.095 111.335  1.00  8.97              
ATOM   4206  CA  VAL A 269      91.271  95.856 113.412  1.00  8.97              
ATOM   4207  HA  VAL A 269      90.576  95.675 114.233  1.00  8.97              
ATOM   4208  CB  VAL A 269      92.446  94.863 113.569  1.00  8.97              
ATOM   4209  HB  VAL A 269      93.204  95.126 112.842  1.00  8.97              
ATOM   4210  CG1 VAL A 269      93.067  94.923 114.968  1.00  8.97              
ATOM   4211 1HG1 VAL A 269      93.549  95.884 115.137  1.00  8.97              
ATOM   4212 2HG1 VAL A 269      92.307  94.752 115.731  1.00  8.97              
ATOM   4213 3HG1 VAL A 269      93.837  94.158 115.072  1.00  8.97              
ATOM   4214  CG2 VAL A 269      92.039  93.406 113.317  1.00  8.97              
ATOM   4215 1HG2 VAL A 269      92.883  92.739 113.495  1.00  8.97              
ATOM   4216 2HG2 VAL A 269      91.219  93.124 113.978  1.00  8.97              
ATOM   4217 3HG2 VAL A 269      91.723  93.271 112.284  1.00  8.97              
ATOM   4218  C   VAL A 269      91.740  97.311 113.487  1.00  8.97              
ATOM   4219  O   VAL A 269      91.988  97.941 112.455  1.00  8.97              
ATOM   4220  N   LEU A 270      91.815  97.862 114.701  1.00  9.45              
ATOM   4221  H   LEU A 270      91.632  97.275 115.500  1.00  9.45              
ATOM   4222  CA  LEU A 270      92.118  99.273 114.947  1.00  9.45              
ATOM   4223  HA  LEU A 270      91.368  99.867 114.423  1.00  9.45              
ATOM   4224  CB  LEU A 270      92.020  99.588 116.452  1.00  9.45              
ATOM   4225  HB1 LEU A 270      92.222 100.652 116.589  1.00  9.45              
ATOM   4226  HB2 LEU A 270      92.801  99.034 116.975  1.00  9.45              
ATOM   4227  CG  LEU A 270      90.667  99.264 117.117  1.00  9.45              
ATOM   4228  HG  LEU A 270      90.528  98.183 117.128  1.00  9.45              
ATOM   4229  CD1 LEU A 270      90.683  99.762 118.563  1.00  9.45              
ATOM   4230 1HD1 LEU A 270      89.744  99.507 119.055  1.00  9.45              
ATOM   4231 2HD1 LEU A 270      91.499  99.286 119.107  1.00  9.45              
ATOM   4232 3HD1 LEU A 270      90.817 100.844 118.592  1.00  9.45              
ATOM   4233  CD2 LEU A 270      89.475  99.897 116.394  1.00  9.45              
ATOM   4234 1HD2 LEU A 270      88.560  99.684 116.947  1.00  9.45              
ATOM   4235 2HD2 LEU A 270      89.607 100.977 116.328  1.00  9.45              
ATOM   4236 3HD2 LEU A 270      89.370  99.477 115.396  1.00  9.45              
ATOM   4237  C   LEU A 270      93.486  99.701 114.399  1.00  9.45              
ATOM   4238  O   LEU A 270      94.459  98.949 114.454  1.00  9.45              
ATOM   4239  N   LYS A 271      93.561 100.951 113.932  1.00  9.35              
ATOM   4240  H   LYS A 271      92.722 101.512 113.950  1.00  9.35              
ATOM   4241  CA  LYS A 271      94.831 101.620 113.643  1.00  9.35              
ATOM   4242  HA  LYS A 271      95.571 100.872 113.352  1.00  9.35              
ATOM   4243  CB  LYS A 271      94.657 102.631 112.489  1.00  9.35              
ATOM   4244  HB1 LYS A 271      94.168 103.532 112.864  1.00  9.35              
ATOM   4245  HB2 LYS A 271      94.014 102.197 111.721  1.00  9.35              
ATOM   4246  CG  LYS A 271      96.005 102.990 111.837  1.00  9.35              
ATOM   4247  HG1 LYS A 271      96.282 102.163 111.183  1.00  9.35              
ATOM   4248  HG2 LYS A 271      96.784 103.084 112.590  1.00  9.35              
ATOM   4249  CD  LYS A 271      95.956 104.282 111.000  1.00  9.35              
ATOM   4250  HD1 LYS A 271      95.021 104.300 110.437  1.00  9.35              
ATOM   4251  HD2 LYS A 271      96.773 104.277 110.275  1.00  9.35              
ATOM   4252  CE  LYS A 271      96.055 105.566 111.842  1.00  9.35              
ATOM   4253  HE1 LYS A 271      95.447 105.462 112.744  1.00  9.35              
ATOM   4254  HE2 LYS A 271      95.652 106.393 111.249  1.00  9.35              
ATOM   4255  NZ  LYS A 271      97.456 105.891 112.198  1.00  9.35              
ATOM   4256  HZ1 LYS A 271      97.862 105.193 112.816  1.00  9.35              
ATOM   4257  HZ2 LYS A 271      98.018 105.979 111.347  1.00  9.35              
ATOM   4258  HZ3 LYS A 271      97.517 106.779 112.693  1.00  9.35              
ATOM   4259  C   LYS A 271      95.319 102.336 114.905  1.00  9.35              
ATOM   4260  O   LYS A 271      94.614 103.208 115.407  1.00  9.35              
ATOM   4261  N   LYS A 272      96.527 102.022 115.386  1.00  9.15              
ATOM   4262  H   LYS A 272      97.028 101.264 114.951  1.00  9.15              
ATOM   4263  CA  LYS A 272      97.240 102.886 116.347  1.00  9.15              
ATOM   4264  HA  LYS A 272      96.607 102.994 117.231  1.00  9.15              
ATOM   4265  CB  LYS A 272      98.561 102.208 116.752  1.00  9.15              
ATOM   4266  HB1 LYS A 272      99.325 102.367 115.987  1.00  9.15              
ATOM   4267  HB2 LYS A 272      98.383 101.134 116.823  1.00  9.15              
ATOM   4268  CG  LYS A 272      99.072 102.658 118.128  1.00  9.15              
ATOM   4269  HG1 LYS A 272      99.674 101.848 118.544  1.00  9.15              
ATOM   4270  HG2 LYS A 272      98.227 102.821 118.798  1.00  9.15              
ATOM   4271  CD  LYS A 272      99.951 103.910 118.079  1.00  9.15              
ATOM   4272  HD1 LYS A 272      99.427 104.737 117.598  1.00  9.15              
ATOM   4273  HD2 LYS A 272     100.846 103.686 117.495  1.00  9.15              
ATOM   4274  CE  LYS A 272     100.371 104.304 119.501  1.00  9.15              
ATOM   4275  HE1 LYS A 272     101.320 104.844 119.445  1.00  9.15              
ATOM   4276  HE2 LYS A 272     100.531 103.395 120.086  1.00  9.15              
ATOM   4277  NZ  LYS A 272      99.358 105.172 120.145  1.00  9.15              
ATOM   4278  HZ1 LYS A 272      99.331 106.089 119.685  1.00  9.15              
ATOM   4279  HZ2 LYS A 272      98.397 104.874 119.975  1.00  9.15              
ATOM   4280  HZ3 LYS A 272      99.514 105.329 121.126  1.00  9.15              
ATOM   4281  C   LYS A 272      97.400 104.258 115.703  1.00  9.15              
ATOM   4282  O   LYS A 272      97.767 104.373 114.532  1.00  9.15              
ATOM   4283  N   GLU A 273      96.933 105.268 116.411  1.00  9.65              
ATOM   4284  H   GLU A 273      96.669 105.103 117.380  1.00  9.65              
ATOM   4285  CA  GLU A 273      96.530 106.532 115.816  1.00  9.65              
ATOM   4286  HA  GLU A 273      95.929 106.305 114.935  1.00  9.65              
ATOM   4287  CB  GLU A 273      95.590 107.262 116.800  1.00  9.65              
ATOM   4288  HB1 GLU A 273      94.800 106.566 117.084  1.00  9.65              
ATOM   4289  HB2 GLU A 273      95.108 108.079 116.262  1.00  9.65              
ATOM   4290  CG  GLU A 273      96.191 107.848 118.095  1.00  9.65              
ATOM   4291  HG1 GLU A 273      95.374 108.107 118.771  1.00  9.65              
ATOM   4292  HG2 GLU A 273      96.701 108.778 117.835  1.00  9.65              
ATOM   4293  CD  GLU A 273      97.177 106.922 118.822  1.00  9.65              
ATOM   4294  OE1 GLU A 273      98.358 107.309 118.947  1.00  9.65              
ATOM   4295  OE2 GLU A 273      96.858 105.757 119.160  1.00  9.65              
ATOM   4296  C   GLU A 273      97.701 107.385 115.335  1.00  9.65              
ATOM   4297  O   GLU A 273      97.678 107.824 114.183  1.00  9.65              
ATOM   4298  N   CYS A 274      98.763 107.517 116.133  1.00  9.46              
ATOM   4299  H   CYS A 274      98.723 107.199 117.097  1.00  9.46              
ATOM   4300  CA  CYS A 274     100.044 107.968 115.626  1.00  9.46              
ATOM   4301  HA  CYS A 274      99.866 108.913 115.113  1.00  9.46              
ATOM   4302  CB  CYS A 274     101.022 108.264 116.777  1.00  9.46              
ATOM   4303  HB1 CYS A 274     100.530 108.901 117.516  1.00  9.46              
ATOM   4304  HB2 CYS A 274     101.881 108.802 116.375  1.00  9.46              
ATOM   4305  SG  CYS A 274     101.624 106.761 117.595  1.00  9.46              
ATOM   4306  HG  CYS A 274     101.879 106.065 116.474  1.00  9.46              
ATOM   4307  C   CYS A 274     100.594 106.989 114.594  1.00  9.46              
ATOM   4308  O   CYS A 274     100.511 105.772 114.766  1.00  9.46              
ATOM   4309  N   GLU A 275     101.089 107.517 113.477  1.00 10.08              
ATOM   4310  H   GLU A 275     101.174 108.516 113.382  1.00 10.08              
ATOM   4311  CA  GLU A 275     101.346 106.672 112.319  1.00 10.08              
ATOM   4312  HA  GLU A 275     100.480 106.020 112.254  1.00 10.08              
ATOM   4313  CB  GLU A 275     101.421 107.537 111.046  1.00 10.08              
ATOM   4314  HB1 GLU A 275     102.409 107.994 110.967  1.00 10.08              
ATOM   4315  HB2 GLU A 275     100.684 108.338 111.124  1.00 10.08              
ATOM   4316  CG  GLU A 275     101.110 106.752 109.762  1.00 10.08              
ATOM   4317  HG1 GLU A 275     101.935 106.066 109.556  1.00 10.08              
ATOM   4318  HG2 GLU A 275     101.031 107.448 108.925  1.00 10.08              
ATOM   4319  CD  GLU A 275      99.808 105.960 109.910  1.00 10.08              
ATOM   4320  OE1 GLU A 275      98.700 106.524 109.842  1.00 10.08              
ATOM   4321  OE2 GLU A 275      99.883 104.763 110.264  1.00 10.08              
ATOM   4322  C   GLU A 275     102.552 105.750 112.517  1.00 10.08              
ATOM   4323  O   GLU A 275     103.544 106.105 113.152  1.00 10.08              
ATOM   4324  N   THR A 276     102.433 104.515 112.037  1.00  8.53              
ATOM   4325  H   THR A 276     101.601 104.283 111.501  1.00  8.53              
ATOM   4326  CA  THR A 276     103.407 103.439 112.275  1.00  8.53              
ATOM   4327  HA  THR A 276     104.414 103.857 112.236  1.00  8.53              
ATOM   4328  CB  THR A 276     103.199 102.802 113.669  1.00  8.53              
ATOM   4329  HB  THR A 276     102.241 102.279 113.693  1.00  8.53              
ATOM   4330  CG2 THR A 276     104.314 101.842 114.089  1.00  8.53              
ATOM   4331 1HG2 THR A 276     104.162 101.547 115.128  1.00  8.53              
ATOM   4332 2HG2 THR A 276     104.295 100.940 113.484  1.00  8.53              
ATOM   4333 3HG2 THR A 276     105.283 102.331 113.999  1.00  8.53              
ATOM   4334  OG1 THR A 276     103.205 103.787 114.677  1.00  8.53              
ATOM   4335  HG1 THR A 276     103.373 104.648 114.254  1.00  8.53              
ATOM   4336  C   THR A 276     103.287 102.389 111.170  1.00  8.53              
ATOM   4337  O   THR A 276     102.234 102.268 110.536  1.00  8.53              
ATOM   4338  N   TYR A 277     104.347 101.622 110.915  1.00  8.58              
ATOM   4339  H   TYR A 277     105.191 101.767 111.446  1.00  8.58              
ATOM   4340  CA  TYR A 277     104.268 100.425 110.073  1.00  8.58              
ATOM   4341  HA  TYR A 277     103.853 100.700 109.102  1.00  8.58              
ATOM   4342  CB  TYR A 277     105.674  99.853 109.841  1.00  8.58              
ATOM   4343  HB1 TYR A 277     105.582  98.887 109.341  1.00  8.58              
ATOM   4344  HB2 TYR A 277     106.153  99.673 110.804  1.00  8.58              
ATOM   4345  CG  TYR A 277     106.562 100.727 108.978  1.00  8.58              
ATOM   4346  CD1 TYR A 277     107.623 101.452 109.553  1.00  8.58              
ATOM   4347  HD1 TYR A 277     107.816 101.388 110.614  1.00  8.58              
ATOM   4348  CE1 TYR A 277     108.447 102.254 108.740  1.00  8.58              
ATOM   4349  HE1 TYR A 277     109.268 102.811 109.167  1.00  8.58              
ATOM   4350  CZ  TYR A 277     108.219 102.325 107.351  1.00  8.58              
ATOM   4351  OH  TYR A 277     109.027 103.094 106.576  1.00  8.58              
ATOM   4352  HH  TYR A 277     108.788 103.044 105.649  1.00  8.58              
ATOM   4353  CE2 TYR A 277     107.154 101.597 106.774  1.00  8.58              
ATOM   4354  HE2 TYR A 277     106.978 101.642 105.710  1.00  8.58              
ATOM   4355  CD2 TYR A 277     106.328 100.799 107.590  1.00  8.58              
ATOM   4356  HD2 TYR A 277     105.517 100.231 107.148  1.00  8.58              
ATOM   4357  C   TYR A 277     103.357  99.332 110.675  1.00  8.58              
ATOM   4358  O   TYR A 277     103.125  99.323 111.883  1.00  8.58              
ATOM   4359  N   LYS A 278     102.804  98.429 109.844  1.00  8.53              
ATOM   4360  H   LYS A 278     103.076  98.466 108.862  1.00  8.53              
ATOM   4361  CA  LYS A 278     101.714  97.508 110.274  1.00  8.53              
ATOM   4362  HA  LYS A 278     101.837  97.279 111.335  1.00  8.53              
ATOM   4363  CB  LYS A 278     100.330  98.170 110.070  1.00  8.53              
ATOM   4364  HB1 LYS A 278      99.614  97.655 110.712  1.00  8.53              
ATOM   4365  HB2 LYS A 278     100.022  98.015 109.035  1.00  8.53              
ATOM   4366  CG  LYS A 278     100.249  99.679 110.346  1.00  8.53              
ATOM   4367  HG1 LYS A 278     100.989 100.172 109.722  1.00  8.53              
ATOM   4368  HG2 LYS A 278     100.464  99.879 111.397  1.00  8.53              
ATOM   4369  CD  LYS A 278      98.883 100.267 109.977  1.00  8.53              
ATOM   4370  HD1 LYS A 278      98.138  99.897 110.682  1.00  8.53              
ATOM   4371  HD2 LYS A 278      98.605  99.948 108.971  1.00  8.53              
ATOM   4372  CE  LYS A 278      98.894 101.796 110.028  1.00  8.53              
ATOM   4373  HE1 LYS A 278      99.129 102.115 111.049  1.00  8.53              
ATOM   4374  HE2 LYS A 278      97.899 102.167 109.777  1.00  8.53              
ATOM   4375  NZ  LYS A 278      99.884 102.391 109.104  1.00  8.53              
ATOM   4376  HZ1 LYS A 278      99.724 102.154 108.139  1.00  8.53              
ATOM   4377  HZ2 LYS A 278      99.868 103.405 109.234  1.00  8.53              
ATOM   4378  HZ3 LYS A 278     100.826 102.134 109.395  1.00  8.53              
ATOM   4379  C   LYS A 278     101.673  96.145 109.531  1.00  8.53              
ATOM   4380  O   LYS A 278     101.393  95.091 110.084  1.00  8.53              
ATOM   4381  N   GLU A 279     101.964  96.216 108.240  1.00  8.59              
ATOM   4382  H   GLU A 279     102.188  97.153 107.925  1.00  8.59              
ATOM   4383  CA  GLU A 279     102.290  95.206 107.223  1.00  8.59              
ATOM   4384  HA  GLU A 279     102.149  95.793 106.319  1.00  8.59              
ATOM   4385  CB  GLU A 279     103.797  94.883 107.240  1.00  8.59              
ATOM   4386  HB1 GLU A 279     104.031  94.301 106.347  1.00  8.59              
ATOM   4387  HB2 GLU A 279     104.034  94.275 108.113  1.00  8.59              
ATOM   4388  CG  GLU A 279     104.688  96.146 107.237  1.00  8.59              
ATOM   4389  HG1 GLU A 279     105.676  95.889 106.851  1.00  8.59              
ATOM   4390  HG2 GLU A 279     104.811  96.490 108.267  1.00  8.59              
ATOM   4391  CD  GLU A 279     104.067  97.271 106.392  1.00  8.59              
ATOM   4392  OE1 GLU A 279     103.583  98.249 107.016  1.00  8.59              
ATOM   4393  OE2 GLU A 279     103.887  97.038 105.170  1.00  8.59              
ATOM   4394  C   GLU A 279     101.417  94.004 106.826  1.00  8.59              
ATOM   4395  O   GLU A 279     101.300  93.852 105.611  1.00  8.59              
ATOM   4396  N   LEU A 280     100.799  93.206 107.704  1.00  8.65              
ATOM   4397  H   LEU A 280     100.932  93.436 108.683  1.00  8.65              
ATOM   4398  CA  LEU A 280      99.935  92.019 107.410  1.00  8.65              
ATOM   4399  HA  LEU A 280      99.858  91.498 108.367  1.00  8.65              
ATOM   4400  CB  LEU A 280      98.479  92.480 107.125  1.00  8.65              
ATOM   4401  HB1 LEU A 280      98.140  92.974 108.035  1.00  8.65              
ATOM   4402  HB2 LEU A 280      97.877  91.582 107.008  1.00  8.65              
ATOM   4403  CG  LEU A 280      98.167  93.424 105.950  1.00  8.65              
ATOM   4404  HG  LEU A 280      98.808  94.302 105.996  1.00  8.65              
ATOM   4405  CD1 LEU A 280      98.298  92.785 104.570  1.00  8.65              
ATOM   4406 1HD1 LEU A 280      98.169  93.536 103.793  1.00  8.65              
ATOM   4407 2HD1 LEU A 280      99.273  92.327 104.453  1.00  8.65              
ATOM   4408 3HD1 LEU A 280      97.544  92.011 104.438  1.00  8.65              
ATOM   4409  CD2 LEU A 280      96.723  93.924 106.053  1.00  8.65              
ATOM   4410 1HD2 LEU A 280      96.491  94.567 105.205  1.00  8.65              
ATOM   4411 2HD2 LEU A 280      96.036  93.076 106.061  1.00  8.65              
ATOM   4412 3HD2 LEU A 280      96.607  94.496 106.970  1.00  8.65              
ATOM   4413  C   LEU A 280     100.434  90.878 106.474  1.00  8.65              
ATOM   4414  O   LEU A 280     100.001  89.741 106.634  1.00  8.65              
ATOM   4415  N   LYS A 281     101.400  91.147 105.587  1.00  8.65              
ATOM   4416  H   LYS A 281     101.625  92.125 105.517  1.00  8.65              
ATOM   4417  CA  LYS A 281     102.044  90.273 104.581  1.00  8.65              
ATOM   4418  HA  LYS A 281     101.280  89.721 104.044  1.00  8.65              
ATOM   4419  CB  LYS A 281     102.798  91.177 103.577  1.00  8.65              
ATOM   4420  HB1 LYS A 281     103.320  90.542 102.858  1.00  8.65              
ATOM   4421  HB2 LYS A 281     103.545  91.744 104.132  1.00  8.65              
ATOM   4422  CG  LYS A 281     101.908  92.142 102.771  1.00  8.65              
ATOM   4423  HG1 LYS A 281     101.236  92.686 103.425  1.00  8.65              
ATOM   4424  HG2 LYS A 281     101.293  91.553 102.088  1.00  8.65              
ATOM   4425  CD  LYS A 281     102.718  93.164 101.951  1.00  8.65              
ATOM   4426  HD1 LYS A 281     102.026  93.722 101.317  1.00  8.65              
ATOM   4427  HD2 LYS A 281     103.389  92.610 101.292  1.00  8.65              
ATOM   4428  CE  LYS A 281     103.558  94.157 102.780  1.00  8.65              
ATOM   4429  HE1 LYS A 281     104.199  94.719 102.095  1.00  8.65              
ATOM   4430  HE2 LYS A 281     104.210  93.596 103.454  1.00  8.65              
ATOM   4431  NZ  LYS A 281     102.729  95.112 103.561  1.00  8.65              
ATOM   4432  HZ1 LYS A 281     103.305  95.793 104.073  1.00  8.65              
ATOM   4433  HZ2 LYS A 281     102.109  95.637 102.967  1.00  8.65              
ATOM   4434  HZ3 LYS A 281     102.164  94.616 104.247  1.00  8.65              
ATOM   4435  C   LYS A 281     102.997  89.234 105.193  1.00  8.65              
ATOM   4436  O   LYS A 281     104.163  89.137 104.807  1.00  8.65              
ATOM   4437  N   ALA A 282     102.571  88.573 106.262  1.00  8.69              
ATOM   4438  H   ALA A 282     101.601  88.717 106.525  1.00  8.69              
ATOM   4439  CA  ALA A 282     103.432  87.800 107.151  1.00  8.69              
ATOM   4440  HA  ALA A 282     104.222  87.324 106.567  1.00  8.69              
ATOM   4441  CB  ALA A 282     104.091  88.757 108.158  1.00  8.69              
ATOM   4442  HB1 ALA A 282     104.733  88.189 108.833  1.00  8.69              
ATOM   4443  HB2 ALA A 282     104.696  89.495 107.632  1.00  8.69              
ATOM   4444  HB3 ALA A 282     103.324  89.268 108.743  1.00  8.69              
ATOM   4445  C   ALA A 282     102.632  86.683 107.839  1.00  8.69              
ATOM   4446  O   ALA A 282     102.275  86.765 109.016  1.00  8.69              
ATOM   4447  N   HIS A 283     102.358  85.620 107.079  1.00  8.64              
ATOM   4448  H   HIS A 283     102.576  85.678 106.095  1.00  8.64              
ATOM   4449  CA  HIS A 283     101.886  84.340 107.611  1.00  8.64              
ATOM   4450  HA  HIS A 283     100.834  84.419 107.889  1.00  8.64              
ATOM   4451  CB  HIS A 283     102.071  83.247 106.529  1.00  8.64              
ATOM   4452  HB1 HIS A 283     101.862  82.276 106.977  1.00  8.64              
ATOM   4453  HB2 HIS A 283     103.119  83.232 106.229  1.00  8.64              
ATOM   4454  CG  HIS A 283     101.227  83.300 105.283  1.00  8.64              
ATOM   4455  ND1 HIS A 283      99.905  82.870 105.204  1.00  8.64              
ATOM   4456  CE1 HIS A 283      99.596  82.853 103.898  1.00  8.64              
ATOM   4457  HE1 HIS A 283      98.653  82.520 103.486  1.00  8.64              
ATOM   4458  NE2 HIS A 283     100.669  83.174 103.162  1.00  8.64              
ATOM   4459  HE2 HIS A 283     100.724  83.011 102.147  1.00  8.64              
ATOM   4460  CD2 HIS A 283     101.711  83.459 104.016  1.00  8.64              
ATOM   4461  HD2 HIS A 283     102.735  83.662 103.737  1.00  8.64              
ATOM   4462  C   HIS A 283     102.712  83.846 108.817  1.00  8.64              
ATOM   4463  O   HIS A 283     103.854  84.244 109.025  1.00  8.64              
ATOM   4464  N   GLY A 284     102.217  82.845 109.547  1.00  8.60              
ATOM   4465  H   GLY A 284     101.306  82.498 109.277  1.00  8.60              
ATOM   4466  CA  GLY A 284     102.782  82.373 110.820  1.00  8.60              
ATOM   4467  HA1 GLY A 284     102.126  81.582 111.185  1.00  8.60              
ATOM   4468  HA2 GLY A 284     102.722  83.201 111.528  1.00  8.60              
ATOM   4469  C   GLY A 284     104.215  81.827 110.907  1.00  8.60              
ATOM   4470  O   GLY A 284     104.564  81.379 111.996  1.00  8.60              
ATOM   4471  N   VAL A 285     105.010  81.827 109.832  1.00 10.32              
ATOM   4472  H   VAL A 285     104.640  82.348 109.044  1.00 10.32              
ATOM   4473  CA  VAL A 285     106.459  81.508 109.759  1.00 10.32              
ATOM   4474  HA  VAL A 285     106.575  80.915 108.852  1.00 10.32              
ATOM   4475  CB  VAL A 285     107.318  82.779 109.531  1.00 10.32              
ATOM   4476  HB  VAL A 285     108.371  82.506 109.574  1.00 10.32              
ATOM   4477  CG1 VAL A 285     107.105  83.346 108.123  1.00 10.32              
ATOM   4478 1HG1 VAL A 285     107.753  84.209 107.975  1.00 10.32              
ATOM   4479 2HG1 VAL A 285     107.357  82.591 107.378  1.00 10.32              
ATOM   4480 3HG1 VAL A 285     106.073  83.661 107.983  1.00 10.32              
ATOM   4481  CG2 VAL A 285     107.074  83.882 110.569  1.00 10.32              
ATOM   4482 1HG2 VAL A 285     107.224  83.489 111.573  1.00 10.32              
ATOM   4483 2HG2 VAL A 285     107.779  84.697 110.405  1.00 10.32              
ATOM   4484 3HG2 VAL A 285     106.063  84.278 110.481  1.00 10.32              
ATOM   4485  C   VAL A 285     107.066  80.624 110.842  1.00 10.32              
ATOM   4486  O   VAL A 285     108.069  80.947 111.475  1.00 10.32              
ATOM   4487  N   SER A 286     106.463  79.467 111.064  1.00  9.62              
ATOM   4488  H   SER A 286     105.613  79.310 110.551  1.00  9.62              
ATOM   4489  CA  SER A 286     107.053  78.331 111.775  1.00  9.62              
ATOM   4490  HA  SER A 286     107.883  77.978 111.170  1.00  9.62              
ATOM   4491  CB  SER A 286     107.637  78.645 113.174  1.00  9.62              
ATOM   4492  HB1 SER A 286     108.698  78.883 113.063  1.00  9.62              
ATOM   4493  HB2 SER A 286     107.561  77.766 113.812  1.00  9.62              
ATOM   4494  OG  SER A 286     107.008  79.744 113.796  1.00  9.62              
ATOM   4495  HG  SER A 286     107.377  80.519 113.334  1.00  9.62              
ATOM   4496  C   SER A 286     106.028  77.239 111.861  1.00  9.62              
ATOM   4497  O   SER A 286     104.886  77.431 112.276  1.00  9.62              
ATOM   4498  N   CYS A 287     106.497  76.072 111.442  1.00  9.68              
ATOM   4499  H   CYS A 287     107.466  76.041 111.168  1.00  9.68              
ATOM   4500  CA  CYS A 287     105.786  74.807 111.492  1.00  9.68              
ATOM   4501  HA  CYS A 287     105.010  74.839 110.747  1.00  9.68              
ATOM   4502  CB  CYS A 287     106.818  73.754 111.023  1.00  9.68              
ATOM   4503  HB1 CYS A 287     106.938  73.773 109.940  1.00  9.68              
ATOM   4504  HB2 CYS A 287     106.481  72.761 111.299  1.00  9.68              
ATOM   4505  SG  CYS A 287     108.465  73.999 111.788  1.00  9.68              
ATOM   4506  HG  CYS A 287     109.008  72.844 111.426  1.00  9.68              
ATOM   4507  C   CYS A 287     105.205  74.465 112.855  1.00  9.68              
ATOM   4508  O   CYS A 287     103.992  74.182 112.937  1.00  9.68              
ATOM   4509  N   PRO A 288     105.927  74.526 114.023  1.00 10.65              
ATOM   4510  CD  PRO A 288     105.515  75.550 114.994  1.00 10.65              
ATOM   4511  HD1 PRO A 288     104.442  75.736 114.889  1.00 10.65              
ATOM   4512  HD2 PRO A 288     106.062  76.463 114.795  1.00 10.65              
ATOM   4513  CG  PRO A 288     105.836  75.007 116.378  1.00 10.65              
ATOM   4514  HG1 PRO A 288     105.121  75.353 117.109  1.00 10.65              
ATOM   4515  HG2 PRO A 288     106.840  75.297 116.684  1.00 10.65              
ATOM   4516  CB  PRO A 288     105.748  73.510 116.199  1.00 10.65              
ATOM   4517  HB1 PRO A 288     104.712  73.171 116.176  1.00 10.65              
ATOM   4518  HB2 PRO A 288     106.338  72.956 116.934  1.00 10.65              
ATOM   4519  CA  PRO A 288     106.368  73.358 114.789  1.00 10.65              
ATOM   4520  HA  PRO A 288     107.427  73.386 114.900  1.00 10.65              
ATOM   4521  C   PRO A 288     106.073  71.971 114.145  1.00 10.65              
ATOM   4522  O   PRO A 288     106.971  71.240 113.837  1.00 10.65              
ATOM   4523  N   GLN A 289     104.788  71.698 113.870  1.00 10.31              
ATOM   4524  H   GLN A 289     104.100  72.436 114.001  1.00 10.31              
ATOM   4525  CA  GLN A 289     104.374  70.563 113.040  1.00 10.31              
ATOM   4526  HA  GLN A 289     105.011  69.703 113.266  1.00 10.31              
ATOM   4527  CB  GLN A 289     102.915  70.189 113.361  1.00 10.31              
ATOM   4528  HB1 GLN A 289     102.566  69.521 112.573  1.00 10.31              
ATOM   4529  HB2 GLN A 289     102.293  71.085 113.343  1.00 10.31              
ATOM   4530  CG  GLN A 289     102.768  69.472 114.700  1.00 10.31              
ATOM   4531  HG1 GLN A 289     103.009  70.162 115.510  1.00 10.31              
ATOM   4532  HG2 GLN A 289     103.454  68.625 114.747  1.00 10.31              
ATOM   4533  CD  GLN A 289     101.351  68.938 114.881  1.00 10.31              
ATOM   4534  OE1 GLN A 289     100.756  68.332 114.006  1.00 10.31              
ATOM   4535  NE2 GLN A 289     100.749  69.142 116.029  1.00 10.31              
ATOM   4536 1HE2 GLN A 289     101.215  69.627 116.772  1.00 10.31              
ATOM   4537 2HE2 GLN A 289      99.831  68.748 116.132  1.00 10.31              
ATOM   4538  C   GLN A 289     104.453  70.838 111.537  1.00 10.31              
ATOM   4539  O   GLN A 289     104.285  71.969 111.071  1.00 10.31              
ATOM   4540  N   SER A 290     104.500  69.770 110.743  1.00 11.07              
ATOM   4541  H   SER A 290     104.637  68.860 111.167  1.00 11.07              
ATOM   4542  CA  SER A 290     103.750  69.777 109.486  1.00 11.07              
ATOM   4543  HA  SER A 290     102.922  70.474 109.624  1.00 11.07              
ATOM   4544  CB  SER A 290     104.567  70.305 108.299  1.00 11.07              
ATOM   4545  HB1 SER A 290     105.206  69.516 107.899  1.00 11.07              
ATOM   4546  HB2 SER A 290     105.198  71.134 108.622  1.00 11.07              
ATOM   4547  OG  SER A 290     103.685  70.783 107.280  1.00 11.07              
ATOM   4548  HG  SER A 290     103.798  71.751 107.201  1.00 11.07              
ATOM   4549  C   SER A 290     103.091  68.438 109.184  1.00 11.07              
ATOM   4550  O   SER A 290     103.274  67.461 109.905  1.00 11.07              
ATOM   4551  N   GLN A 291     102.205  68.466 108.191  1.00  9.99              
ATOM   4552  H   GLN A 291     102.220  69.284 107.602  1.00  9.99              
ATOM   4553  CA  GLN A 291     101.068  67.559 108.063  1.00  9.99              
ATOM   4554  HA  GLN A 291     101.279  66.628 108.590  1.00  9.99              
ATOM   4555  CB  GLN A 291      99.852  68.228 108.746  1.00  9.99              
ATOM   4556  HB1 GLN A 291      98.975  67.590 108.633  1.00  9.99              
ATOM   4557  HB2 GLN A 291      99.652  69.177 108.245  1.00  9.99              
ATOM   4558  CG  GLN A 291     100.048  68.479 110.260  1.00  9.99              
ATOM   4559  HG1 GLN A 291     100.906  69.122 110.436  1.00  9.99              
ATOM   4560  HG2 GLN A 291     100.227  67.525 110.759  1.00  9.99              
ATOM   4561  CD  GLN A 291      98.855  69.166 110.904  1.00  9.99              
ATOM   4562  OE1 GLN A 291      98.037  69.785 110.245  1.00  9.99              
ATOM   4563  NE2 GLN A 291      98.712  69.111 112.208  1.00  9.99              
ATOM   4564 1HE2 GLN A 291      99.408  68.661 112.801  1.00  9.99              
ATOM   4565 2HE2 GLN A 291      97.916  69.588 112.588  1.00  9.99              
ATOM   4566  C   GLN A 291     100.815  67.196 106.590  1.00  9.99              
ATOM   4567  O   GLN A 291     101.681  67.400 105.739  1.00  9.99              
ATOM   4568  N   CYS A 292      99.653  66.607 106.294  1.00 10.61              
ATOM   4569  H   CYS A 292      98.946  66.583 107.012  1.00 10.61              
ATOM   4570  CA  CYS A 292      99.379  65.834 105.077  1.00 10.61              
ATOM   4571  HA  CYS A 292     100.058  64.982 105.112  1.00 10.61              
ATOM   4572  CB  CYS A 292      97.944  65.281 105.171  1.00 10.61              
ATOM   4573  HB1 CYS A 292      97.807  64.768 106.125  1.00 10.61              
ATOM   4574  HB2 CYS A 292      97.771  64.558 104.372  1.00 10.61              
ATOM   4575  SG  CYS A 292      96.721  66.619 105.023  1.00 10.61              
ATOM   4576  HG  CYS A 292      95.621  65.884 105.229  1.00 10.61              
ATOM   4577  C   CYS A 292      99.617  66.531 103.731  1.00 10.61              
ATOM   4578  O   CYS A 292      99.456  67.742 103.641  1.00 10.61              
ATOM   4579  N   PRO A 293      99.931  65.798 102.646  1.00 10.15              
ATOM   4580  CD  PRO A 293     100.246  64.377 102.586  1.00 10.15              
ATOM   4581  HD1 PRO A 293      99.469  63.769 103.050  1.00 10.15              
ATOM   4582  HD2 PRO A 293     101.205  64.199 103.076  1.00 10.15              
ATOM   4583  CG  PRO A 293     100.362  64.038 101.099  1.00 10.15              
ATOM   4584  HG1 PRO A 293      99.390  63.722 100.718  1.00 10.15              
ATOM   4585  HG2 PRO A 293     101.108  63.262 100.920  1.00 10.15              
ATOM   4586  CB  PRO A 293     100.763  65.367 100.457  1.00 10.15              
ATOM   4587  HB1 PRO A 293     100.435  65.434  99.418  1.00 10.15              
ATOM   4588  HB2 PRO A 293     101.848  65.478 100.512  1.00 10.15              
ATOM   4589  CA  PRO A 293     100.105  66.430 101.347  1.00 10.15              
ATOM   4590  HA  PRO A 293     100.789  67.276 101.438  1.00 10.15              
ATOM   4591  C   PRO A 293      98.782  66.954 100.780  1.00 10.15              
ATOM   4592  O   PRO A 293      98.671  68.147 100.527  1.00 10.15              
ATOM   4593  N   TYR A 294      97.779  66.081 100.595  1.00  9.38              
ATOM   4594  H   TYR A 294      97.936  65.150 100.946  1.00  9.38              
ATOM   4595  CA  TYR A 294      96.545  66.272  99.793  1.00  9.38              
ATOM   4596  HA  TYR A 294      96.012  65.321  99.805  1.00  9.38              
ATOM   4597  CB  TYR A 294      95.631  67.317 100.476  1.00  9.38              
ATOM   4598  HB1 TYR A 294      95.836  68.300 100.052  1.00  9.38              
ATOM   4599  HB2 TYR A 294      95.902  67.363 101.533  1.00  9.38              
ATOM   4600  CG  TYR A 294      94.128  67.082 100.410  1.00  9.38              
ATOM   4601  CD1 TYR A 294      93.332  67.422 101.525  1.00  9.38              
ATOM   4602  HD1 TYR A 294      93.786  67.848 102.412  1.00  9.38              
ATOM   4603  CE1 TYR A 294      91.945  67.175 101.515  1.00  9.38              
ATOM   4604  HE1 TYR A 294      91.343  67.406 102.382  1.00  9.38              
ATOM   4605  CZ  TYR A 294      91.346  66.572 100.391  1.00  9.38              
ATOM   4606  OH  TYR A 294      90.019  66.284 100.400  1.00  9.38              
ATOM   4607  HH  TYR A 294      89.770  65.722  99.664  1.00  9.38              
ATOM   4608  CE2 TYR A 294      92.131  66.262  99.261  1.00  9.38              
ATOM   4609  HE2 TYR A 294      91.675  65.801  98.399  1.00  9.38              
ATOM   4610  CD2 TYR A 294      93.513  66.531  99.266  1.00  9.38              
ATOM   4611  HD2 TYR A 294      94.098  66.282  98.394  1.00  9.38              
ATOM   4612  C   TYR A 294      96.815  66.622  98.314  1.00  9.38              
ATOM   4613  O   TYR A 294      96.346  65.903  97.430  1.00  9.38              
ATOM   4614  N   LYS A 295      97.653  67.634  98.066  1.00  9.12              
ATOM   4615  H   LYS A 295      97.948  68.148  98.893  1.00  9.12              
ATOM   4616  CA  LYS A 295      98.240  68.112  96.812  1.00  9.12              
ATOM   4617  HA  LYS A 295      98.602  69.116  97.053  1.00  9.12              
ATOM   4618  CB  LYS A 295      99.537  67.347  96.464  1.00  9.12              
ATOM   4619  HB1 LYS A 295     100.236  67.531  97.283  1.00  9.12              
ATOM   4620  HB2 LYS A 295      99.969  67.809  95.578  1.00  9.12              
ATOM   4621  CG  LYS A 295      99.490  65.820  96.249  1.00  9.12              
ATOM   4622  HG1 LYS A 295      98.770  65.364  96.923  1.00  9.12              
ATOM   4623  HG2 LYS A 295     100.463  65.418  96.533  1.00  9.12              
ATOM   4624  CD  LYS A 295      99.233  65.393  94.791  1.00  9.12              
ATOM   4625  HD1 LYS A 295     100.186  65.082  94.358  1.00  9.12              
ATOM   4626  HD2 LYS A 295      98.880  66.235  94.196  1.00  9.12              
ATOM   4627  CE  LYS A 295      98.241  64.229  94.664  1.00  9.12              
ATOM   4628  HE1 LYS A 295      98.574  63.398  95.292  1.00  9.12              
ATOM   4629  HE2 LYS A 295      98.248  63.890  93.624  1.00  9.12              
ATOM   4630  NZ  LYS A 295      96.869  64.649  95.037  1.00  9.12              
ATOM   4631  HZ1 LYS A 295      96.658  65.557  94.625  1.00  9.12              
ATOM   4632  HZ2 LYS A 295      96.170  63.966  94.784  1.00  9.12              
ATOM   4633  HZ3 LYS A 295      96.799  64.837  96.036  1.00  9.12              
ATOM   4634  C   LYS A 295      97.270  68.362  95.656  1.00  9.12              
ATOM   4635  O   LYS A 295      96.817  67.423  94.990  1.00  9.12              
ATOM   4636  N   LYS A 296      96.989  69.639  95.375  1.00  8.30              
ATOM   4637  H   LYS A 296      97.376  70.361  95.983  1.00  8.30              
ATOM   4638  CA  LYS A 296      96.130  70.071  94.263  1.00  8.30              
ATOM   4639  HA  LYS A 296      95.840  69.224  93.644  1.00  8.30              
ATOM   4640  CB  LYS A 296      94.843  70.729  94.797  1.00  8.30              
ATOM   4641  HB1 LYS A 296      94.414  71.322  93.984  1.00  8.30              
ATOM   4642  HB2 LYS A 296      95.089  71.419  95.605  1.00  8.30              
ATOM   4643  CG  LYS A 296      93.755  69.757  95.256  1.00  8.30              
ATOM   4644  HG1 LYS A 296      94.101  69.176  96.112  1.00  8.30              
ATOM   4645  HG2 LYS A 296      93.523  69.082  94.431  1.00  8.30              
ATOM   4646  CD  LYS A 296      92.510  70.578  95.641  1.00  8.30              
ATOM   4647  HD1 LYS A 296      92.338  71.363  94.900  1.00  8.30              
ATOM   4648  HD2 LYS A 296      92.698  71.064  96.601  1.00  8.30              
ATOM   4649  CE  LYS A 296      91.235  69.737  95.743  1.00  8.30              
ATOM   4650  HE1 LYS A 296      90.443  70.380  96.136  1.00  8.30              
ATOM   4651  HE2 LYS A 296      91.400  68.918  96.448  1.00  8.30              
ATOM   4652  NZ  LYS A 296      90.829  69.220  94.415  1.00  8.30              
ATOM   4653  HZ1 LYS A 296      89.900  68.833  94.407  1.00  8.30              
ATOM   4654  HZ2 LYS A 296      90.843  69.972  93.714  1.00  8.30              
ATOM   4655  HZ3 LYS A 296      91.495  68.554  94.058  1.00  8.30              
ATOM   4656  C   LYS A 296      96.802  71.097  93.340  1.00  8.30              
ATOM   4657  O   LYS A 296      96.849  72.292  93.646  1.00  8.30              
ATOM   4658  N   ILE A 297      97.224  70.611  92.169  1.00  8.49              
ATOM   4659  H   ILE A 297      97.166  69.619  92.029  1.00  8.49              
ATOM   4660  CA  ILE A 297      97.376  71.439  90.960  1.00  8.49              
ATOM   4661  HA  ILE A 297      98.309  71.974  91.040  1.00  8.49              
ATOM   4662  CB  ILE A 297      97.530  70.543  89.703  1.00  8.49              
ATOM   4663  HB  ILE A 297      98.444  69.963  89.842  1.00  8.49              
ATOM   4664  CG2 ILE A 297      96.374  69.538  89.518  1.00  8.49              
ATOM   4665 1HG2 ILE A 297      96.604  68.853  88.703  1.00  8.49              
ATOM   4666 2HG2 ILE A 297      96.218  68.948  90.417  1.00  8.49              
ATOM   4667 3HG2 ILE A 297      95.453  70.073  89.277  1.00  8.49              
ATOM   4668  CG1 ILE A 297      97.715  71.402  88.432  1.00  8.49              
ATOM   4669 1HG1 ILE A 297      98.464  72.168  88.633  1.00  8.49              
ATOM   4670 2HG1 ILE A 297      96.775  71.898  88.191  1.00  8.49              
ATOM   4671  CD1 ILE A 297      98.164  70.621  87.192  1.00  8.49              
ATOM   4672  HD1 ILE A 297      98.399  71.325  86.393  1.00  8.49              
ATOM   4673  HD2 ILE A 297      99.053  70.035  87.420  1.00  8.49              
ATOM   4674  HD3 ILE A 297      97.368  69.961  86.847  1.00  8.49              
ATOM   4675  C   ILE A 297      96.229  72.454  90.829  1.00  8.49              
ATOM   4676  O   ILE A 297      95.073  72.048  90.982  1.00  8.49              
ATOM   4677  N   GLY A 298      96.525  73.719  90.498  1.00  8.66              
ATOM   4678  H   GLY A 298      97.491  73.996  90.397  1.00  8.66              
ATOM   4679  CA  GLY A 298      95.522  74.527  89.820  1.00  8.66              
ATOM   4680  HA1 GLY A 298      95.462  75.531  90.232  1.00  8.66              
ATOM   4681  HA2 GLY A 298      94.529  74.086  89.895  1.00  8.66              
ATOM   4682  C   GLY A 298      95.906  74.616  88.360  1.00  8.66              
ATOM   4683  O   GLY A 298      97.095  74.562  88.007  1.00  8.66              
ATOM   4684  N   VAL A 299      94.916  74.771  87.486  1.00  8.29              
ATOM   4685  H   VAL A 299      93.941  74.767  87.752  1.00  8.29              
ATOM   4686  CA  VAL A 299      95.316  75.181  86.145  1.00  8.29              
ATOM   4687  HA  VAL A 299      96.232  75.771  86.200  1.00  8.29              
ATOM   4688  CB  VAL A 299      95.670  73.902  85.327  1.00  8.29              
ATOM   4689  HB  VAL A 299      96.253  73.255  85.982  1.00  8.29              
ATOM   4690  CG1 VAL A 299      94.518  73.005  84.849  1.00  8.29              
ATOM   4691 1HG1 VAL A 299      94.918  72.062  84.479  1.00  8.29              
ATOM   4692 2HG1 VAL A 299      93.845  72.808  85.684  1.00  8.29              
ATOM   4693 3HG1 VAL A 299      93.957  73.490  84.054  1.00  8.29              
ATOM   4694  CG2 VAL A 299      96.621  74.205  84.177  1.00  8.29              
ATOM   4695 1HG2 VAL A 299      97.535  74.640  84.584  1.00  8.29              
ATOM   4696 2HG2 VAL A 299      96.870  73.291  83.639  1.00  8.29              
ATOM   4697 3HG2 VAL A 299      96.172  74.921  83.495  1.00  8.29              
ATOM   4698  C   VAL A 299      94.285  76.133  85.525  1.00  8.29              
ATOM   4699  O   VAL A 299      93.262  75.692  85.006  1.00  8.29              
ATOM   4700  N   ASP A 300      94.516  77.456  85.623  1.00  7.91              
ATOM   4701  H   ASP A 300      95.309  77.791  86.132  1.00  7.91              
ATOM   4702  CA  ASP A 300      93.936  78.378  84.673  1.00  7.91              
ATOM   4703  HA  ASP A 300      92.854  78.248  84.698  1.00  7.91              
ATOM   4704  CB  ASP A 300      94.213  79.819  85.177  1.00  7.91              
ATOM   4705  HB1 ASP A 300      95.272  80.014  85.259  1.00  7.91              
ATOM   4706  HB2 ASP A 300      93.825  79.873  86.195  1.00  7.91              
ATOM   4707  CG  ASP A 300      93.596  80.991  84.407  1.00  7.91              
ATOM   4708  OD1 ASP A 300      93.442  82.057  85.043  1.00  7.91              
ATOM   4709  OD2 ASP A 300      93.246  80.856  83.217  1.00  7.91              
ATOM   4710  C   ASP A 300      94.389  77.995  83.245  1.00  7.91              
ATOM   4711  O   ASP A 300      95.414  77.344  82.991  1.00  7.91              
ATOM   4712  N   VAL A 301      93.534  78.256  82.272  1.00  7.84              
ATOM   4713  H   VAL A 301      92.801  78.942  82.429  1.00  7.84              
ATOM   4714  CA  VAL A 301      93.640  77.559  80.999  1.00  7.84              
ATOM   4715  HA  VAL A 301      94.686  77.477  80.712  1.00  7.84              
ATOM   4716  CB  VAL A 301      93.029  76.133  81.058  1.00  7.84              
ATOM   4717  HB  VAL A 301      92.763  75.854  80.041  1.00  7.84              
ATOM   4718  CG1 VAL A 301      94.017  75.063  81.520  1.00  7.84              
ATOM   4719 1HG1 VAL A 301      93.594  74.072  81.367  1.00  7.84              
ATOM   4720 2HG1 VAL A 301      94.953  75.152  80.970  1.00  7.84              
ATOM   4721 3HG1 VAL A 301      94.206  75.198  82.580  1.00  7.84              
ATOM   4722  CG2 VAL A 301      91.760  76.005  81.917  1.00  7.84              
ATOM   4723 1HG2 VAL A 301      91.369  74.993  81.847  1.00  7.84              
ATOM   4724 2HG2 VAL A 301      91.982  76.220  82.960  1.00  7.84              
ATOM   4725 3HG2 VAL A 301      91.006  76.716  81.582  1.00  7.84              
ATOM   4726  C   VAL A 301      92.916  78.300  79.891  1.00  7.84              
ATOM   4727  O   VAL A 301      91.706  78.513  79.939  1.00  7.84              
ATOM   4728  N   HIS A 302      93.626  78.585  78.807  1.00  7.87              
ATOM   4729  H   HIS A 302      94.617  78.360  78.794  1.00  7.87              
ATOM   4730  CA  HIS A 302      92.971  78.981  77.568  1.00  7.87              
ATOM   4731  HA  HIS A 302      92.177  79.691  77.801  1.00  7.87              
ATOM   4732  CB  HIS A 302      93.963  79.666  76.593  1.00  7.87              
ATOM   4733  HB1 HIS A 302      93.393  80.314  75.926  1.00  7.87              
ATOM   4734  HB2 HIS A 302      94.418  78.896  75.971  1.00  7.87              
ATOM   4735  CG  HIS A 302      95.109  80.478  77.170  1.00  7.87              
ATOM   4736  ND1 HIS A 302      96.355  80.614  76.552  1.00  7.87              
ATOM   4737  CE1 HIS A 302      97.141  81.246  77.435  1.00  7.87              
ATOM   4738  HE1 HIS A 302      98.197  81.427  77.299  1.00  7.87              
ATOM   4739  NE2 HIS A 302      96.452  81.560  78.540  1.00  7.87              
ATOM   4740  HE2 HIS A 302      96.864  81.909  79.398  1.00  7.87              
ATOM   4741  CD2 HIS A 302      95.168  81.085  78.393  1.00  7.87              
ATOM   4742  HD2 HIS A 302      94.381  81.103  79.133  1.00  7.87              
ATOM   4743  C   HIS A 302      92.347  77.749  76.905  1.00  7.87              
ATOM   4744  O   HIS A 302      93.066  76.749  76.751  1.00  7.87              
ATOM   4745  N   ALA A 303      91.079  77.790  76.447  1.00  8.89              
ATOM   4746  H   ALA A 303      90.451  78.561  76.638  1.00  8.89              
ATOM   4747  CA  ALA A 303      90.700  76.775  75.468  1.00  8.89              
ATOM   4748  HA  ALA A 303      90.916  75.794  75.890  1.00  8.89              
ATOM   4749  CB  ALA A 303      89.192  76.818  75.202  1.00  8.89              
ATOM   4750  HB1 ALA A 303      88.938  76.106  74.419  1.00  8.89              
ATOM   4751  HB2 ALA A 303      88.647  76.557  76.107  1.00  8.89              
ATOM   4752  HB3 ALA A 303      88.903  77.817  74.872  1.00  8.89              
ATOM   4753  C   ALA A 303      91.481  76.874  74.145  1.00  8.89              
ATOM   4754  O   ALA A 303      91.197  77.729  73.308  1.00  8.89              
ATOM   4755  N   LEU A 304      92.382  75.913  73.902  1.00  8.67              
ATOM   4756  H   LEU A 304      92.557  75.239  74.635  1.00  8.67              
ATOM   4757  CA  LEU A 304      92.500  75.402  72.538  1.00  8.67              
ATOM   4758  HA  LEU A 304      92.448  76.238  71.839  1.00  8.67              
ATOM   4759  CB  LEU A 304      93.853  74.704  72.317  1.00  8.67              
ATOM   4760  HB1 LEU A 304      93.732  73.944  71.546  1.00  8.67              
ATOM   4761  HB2 LEU A 304      94.174  74.218  73.234  1.00  8.67              
ATOM   4762  CG  LEU A 304      94.977  75.653  71.860  1.00  8.67              
ATOM   4763  HG  LEU A 304      94.756  75.996  70.849  1.00  8.67              
ATOM   4764  CD1 LEU A 304      95.163  76.877  72.757  1.00  8.67              
ATOM   4765 1HD1 LEU A 304      96.068  77.418  72.480  1.00  8.67              
ATOM   4766 2HD1 LEU A 304      94.316  77.554  72.644  1.00  8.67              
ATOM   4767 3HD1 LEU A 304      95.225  76.567  73.798  1.00  8.67              
ATOM   4768  CD2 LEU A 304      96.282  74.860  71.827  1.00  8.67              
ATOM   4769 1HD2 LEU A 304      97.083  75.486  71.436  1.00  8.67              
ATOM   4770 2HD2 LEU A 304      96.548  74.538  72.833  1.00  8.67              
ATOM   4771 3HD2 LEU A 304      96.176  73.990  71.179  1.00  8.67              
ATOM   4772  C   LEU A 304      91.242  74.542  72.274  1.00  8.67              
ATOM   4773  O   LEU A 304      90.446  74.227  73.170  1.00  8.67              
ATOM   4774  N   GLY A 305      90.968  74.256  71.008  1.00  8.70              
ATOM   4775  H   GLY A 305      91.610  74.564  70.294  1.00  8.70              
ATOM   4776  CA  GLY A 305      89.630  73.816  70.624  1.00  8.70              
ATOM   4777  HA1 GLY A 305      89.431  74.165  69.610  1.00  8.70              
ATOM   4778  HA2 GLY A 305      88.879  74.277  71.266  1.00  8.70              
ATOM   4779  C   GLY A 305      89.444  72.303  70.668  1.00  8.70              
ATOM   4780  O   GLY A 305      89.238  71.712  71.732  1.00  8.70              
ATOM   4781  N   HIS A 306      89.565  71.702  69.491  1.00  8.63              
ATOM   4782  H   HIS A 306      89.706  72.285  68.676  1.00  8.63              
ATOM   4783  CA  HIS A 306      89.828  70.285  69.274  1.00  8.63              
ATOM   4784  HA  HIS A 306      90.241  69.833  70.177  1.00  8.63              
ATOM   4785  CB  HIS A 306      88.548  69.528  68.900  1.00  8.63              
ATOM   4786  HB1 HIS A 306      88.821  68.524  68.572  1.00  8.63              
ATOM   4787  HB2 HIS A 306      88.053  70.030  68.067  1.00  8.63              
ATOM   4788  CG  HIS A 306      87.585  69.384  70.050  1.00  8.63              
ATOM   4789  ND1 HIS A 306      87.819  68.631  71.201  1.00  8.63              
ATOM   4790  CE1 HIS A 306      86.693  68.715  71.926  1.00  8.63              
ATOM   4791  HE1 HIS A 306      86.532  68.208  72.868  1.00  8.63              
ATOM   4792  NE2 HIS A 306      85.791  69.500  71.311  1.00  8.63              
ATOM   4793  HE2 HIS A 306      84.844  69.664  71.631  1.00  8.63              
ATOM   4794  CD2 HIS A 306      86.337  69.932  70.123  1.00  8.63              
ATOM   4795  HD2 HIS A 306      85.864  70.544  69.366  1.00  8.63              
ATOM   4796  C   HIS A 306      90.865  70.194  68.166  1.00  8.63              
ATOM   4797  O   HIS A 306      90.760  70.918  67.175  1.00  8.63              
ATOM   4798  N   TRP A 307      91.879  69.354  68.347  1.00  8.15              
ATOM   4799  H   TRP A 307      91.875  68.751  69.164  1.00  8.15              
ATOM   4800  CA  TRP A 307      92.806  69.035  67.260  1.00  8.15              
ATOM   4801  HA  TRP A 307      93.073  69.939  66.711  1.00  8.15              
ATOM   4802  CB  TRP A 307      94.078  68.414  67.863  1.00  8.15              
ATOM   4803  HB1 TRP A 307      93.822  67.467  68.341  1.00  8.15              
ATOM   4804  HB2 TRP A 307      94.444  69.078  68.646  1.00  8.15              
ATOM   4805  CG  TRP A 307      95.211  68.169  66.908  1.00  8.15              
ATOM   4806  CD1 TRP A 307      95.222  67.263  65.904  1.00  8.15              
ATOM   4807  HD1 TRP A 307      94.409  66.593  65.655  1.00  8.15              
ATOM   4808  NE1 TRP A 307      96.413  67.337  65.215  1.00  8.15              
ATOM   4809  HE1 TRP A 307      96.601  66.800  64.380  1.00  8.15              
ATOM   4810  CE2 TRP A 307      97.264  68.263  65.774  1.00  8.15              
ATOM   4811  CZ2 TRP A 307      98.566  68.674  65.460  1.00  8.15              
ATOM   4812  HZ2 TRP A 307      99.086  68.231  64.624  1.00  8.15              
ATOM   4813  CH2 TRP A 307      99.176  69.665  66.246  1.00  8.15              
ATOM   4814  HH2 TRP A 307     100.180  69.996  66.020  1.00  8.15              
ATOM   4815  CZ3 TRP A 307      98.480  70.225  67.334  1.00  8.15              
ATOM   4816  HZ3 TRP A 307      98.959  70.983  67.938  1.00  8.15              
ATOM   4817  CE3 TRP A 307      97.170  69.804  67.639  1.00  8.15              
ATOM   4818  HE3 TRP A 307      96.648  70.239  68.477  1.00  8.15              
ATOM   4819  CD2 TRP A 307      96.524  68.813  66.865  1.00  8.15              
ATOM   4820  C   TRP A 307      92.115  68.044  66.329  1.00  8.15              
ATOM   4821  O   TRP A 307      91.513  67.090  66.818  1.00  8.15              
ATOM   4822  N   PHE A 308      92.240  68.223  65.019  1.00  8.04              
ATOM   4823  H   PHE A 308      92.807  68.984  64.676  1.00  8.04              
ATOM   4824  CA  PHE A 308      91.745  67.268  64.031  1.00  8.04              
ATOM   4825  HA  PHE A 308      91.147  66.501  64.514  1.00  8.04              
ATOM   4826  CB  PHE A 308      90.854  67.986  63.010  1.00  8.04              
ATOM   4827  HB1 PHE A 308      90.821  67.381  62.105  1.00  8.04              
ATOM   4828  HB2 PHE A 308      91.303  68.942  62.736  1.00  8.04              
ATOM   4829  CG  PHE A 308      89.427  68.213  63.480  1.00  8.04              
ATOM   4830  CD1 PHE A 308      89.128  69.218  64.420  1.00  8.04              
ATOM   4831  HD1 PHE A 308      89.917  69.839  64.821  1.00  8.04              
ATOM   4832  CE1 PHE A 308      87.798  69.429  64.828  1.00  8.04              
ATOM   4833  HE1 PHE A 308      87.571  70.211  65.536  1.00  8.04              
ATOM   4834  CZ  PHE A 308      86.763  68.638  64.297  1.00  8.04              
ATOM   4835  HZ  PHE A 308      85.739  68.811  64.599  1.00  8.04              
ATOM   4836  CE2 PHE A 308      87.058  67.635  63.359  1.00  8.04              
ATOM   4837  HE2 PHE A 308      86.264  67.037  62.934  1.00  8.04              
ATOM   4838  CD2 PHE A 308      88.388  67.422  62.958  1.00  8.04              
ATOM   4839  HD2 PHE A 308      88.610  66.657  62.232  1.00  8.04              
ATOM   4840  C   PHE A 308      92.939  66.583  63.364  1.00  8.04              
ATOM   4841  O   PHE A 308      93.865  67.258  62.913  1.00  8.04              
ATOM   4842  N   ASP A 309      92.930  65.252  63.293  1.00  8.06              
ATOM   4843  H   ASP A 309      92.116  64.759  63.655  1.00  8.06              
ATOM   4844  CA  ASP A 309      93.691  64.570  62.239  1.00  8.06              
ATOM   4845  HA  ASP A 309      94.666  65.049  62.149  1.00  8.06              
ATOM   4846  CB  ASP A 309      93.937  63.093  62.601  1.00  8.06              
ATOM   4847  HB1 ASP A 309      94.141  63.005  63.669  1.00  8.06              
ATOM   4848  HB2 ASP A 309      94.834  62.769  62.071  1.00  8.06              
ATOM   4849  CG  ASP A 309      92.791  62.154  62.213  1.00  8.06              
ATOM   4850  OD1 ASP A 309      91.609  62.547  62.297  1.00  8.06              
ATOM   4851  OD2 ASP A 309      93.055  61.030  61.734  1.00  8.06              
ATOM   4852  C   ASP A 309      92.965  64.726  60.900  1.00  8.06              
ATOM   4853  O   ASP A 309      91.801  65.133  60.872  1.00  8.06              
ATOM   4854  N   GLY A 310      93.622  64.352  59.801  1.00  8.18              
ATOM   4855  H   GLY A 310      94.568  64.004  59.877  1.00  8.18              
ATOM   4856  CA  GLY A 310      92.992  64.322  58.488  1.00  8.18              
ATOM   4857  HA1 GLY A 310      92.705  65.334  58.201  1.00  8.18              
ATOM   4858  HA2 GLY A 310      92.082  63.725  58.551  1.00  8.18              
ATOM   4859  C   GLY A 310      93.863  63.737  57.383  1.00  8.18              
ATOM   4860  O   GLY A 310      95.083  63.624  57.489  1.00  8.18              
ATOM   4861  N   ARG A 311      93.196  63.364  56.300  1.00  8.13              
ATOM   4862  H   ARG A 311      92.201  63.583  56.278  1.00  8.13              
ATOM   4863  CA  ARG A 311      93.741  62.760  55.094  1.00  8.13              
ATOM   4864  HA  ARG A 311      94.710  62.306  55.310  1.00  8.13              
ATOM   4865  CB  ARG A 311      92.757  61.672  54.635  1.00  8.13              
ATOM   4866  HB1 ARG A 311      91.774  62.127  54.494  1.00  8.13              
ATOM   4867  HB2 ARG A 311      92.678  60.907  55.410  1.00  8.13              
ATOM   4868  CG  ARG A 311      93.173  61.013  53.318  1.00  8.13              
ATOM   4869  HG1 ARG A 311      94.140  60.523  53.433  1.00  8.13              
ATOM   4870  HG2 ARG A 311      93.254  61.778  52.545  1.00  8.13              
ATOM   4871  CD  ARG A 311      92.121  59.987  52.885  1.00  8.13              
ATOM   4872  HD1 ARG A 311      91.125  60.408  53.036  1.00  8.13              
ATOM   4873  HD2 ARG A 311      92.210  59.094  53.507  1.00  8.13              
ATOM   4874  NE  ARG A 311      92.302  59.639  51.466  1.00  8.13              
ATOM   4875  HE  ARG A 311      92.904  58.863  51.256  1.00  8.13              
ATOM   4876  CZ  ARG A 311      91.878  60.376  50.456  1.00  8.13              
ATOM   4877  NH1 ARG A 311      91.050  61.369  50.597  1.00  8.13              
ATOM   4878 1HH1 ARG A 311      90.707  61.684  51.510  1.00  8.13              
ATOM   4879 2HH1 ARG A 311      90.723  61.898  49.809  1.00  8.13              
ATOM   4880  NH2 ARG A 311      92.302  60.131  49.251  1.00  8.13              
ATOM   4881 1HH2 ARG A 311      92.968  59.403  49.086  1.00  8.13              
ATOM   4882 2HH2 ARG A 311      92.147  60.834  48.537  1.00  8.13              
ATOM   4883  C   ARG A 311      93.910  63.844  54.029  1.00  8.13              
ATOM   4884  O   ARG A 311      92.931  64.400  53.537  1.00  8.13              
ATOM   4885  N   LEU A 312      95.157  64.134  53.664  1.00  8.19              
ATOM   4886  H   LEU A 312      95.913  63.672  54.142  1.00  8.19              
ATOM   4887  CA  LEU A 312      95.472  64.988  52.517  1.00  8.19              
ATOM   4888  HA  LEU A 312      94.851  65.881  52.583  1.00  8.19              
ATOM   4889  CB  LEU A 312      96.957  65.401  52.615  1.00  8.19              
ATOM   4890  HB1 LEU A 312      97.577  64.520  52.438  1.00  8.19              
ATOM   4891  HB2 LEU A 312      97.140  65.713  53.645  1.00  8.19              
ATOM   4892  CG  LEU A 312      97.475  66.551  51.720  1.00  8.19              
ATOM   4893  HG  LEU A 312      98.475  66.787  52.084  1.00  8.19              
ATOM   4894  CD1 LEU A 312      97.624  66.210  50.236  1.00  8.19              
ATOM   4895 1HD1 LEU A 312      98.039  65.209  50.122  1.00  8.19              
ATOM   4896 2HD1 LEU A 312      96.671  66.270  49.718  1.00  8.19              
ATOM   4897 3HD1 LEU A 312      98.305  66.926  49.779  1.00  8.19              
ATOM   4898  CD2 LEU A 312      96.638  67.825  51.838  1.00  8.19              
ATOM   4899 1HD2 LEU A 312      97.144  68.648  51.334  1.00  8.19              
ATOM   4900 2HD2 LEU A 312      95.661  67.685  51.381  1.00  8.19              
ATOM   4901 3HD2 LEU A 312      96.513  68.087  52.888  1.00  8.19              
ATOM   4902  C   LEU A 312      95.140  64.269  51.200  1.00  8.19              
ATOM   4903  O   LEU A 312      95.443  63.088  51.024  1.00  8.19              
ATOM   4904  N   ASN A 313      94.516  64.996  50.281  1.00  8.82              
ATOM   4905  H   ASN A 313      94.225  65.929  50.553  1.00  8.82              
ATOM   4906  CA  ASN A 313      93.926  64.470  49.063  1.00  8.82              
ATOM   4907  HA  ASN A 313      94.348  63.482  48.866  1.00  8.82              
ATOM   4908  CB  ASN A 313      92.425  64.321  49.348  1.00  8.82              
ATOM   4909  HB1 ASN A 313      91.945  65.299  49.308  1.00  8.82              
ATOM   4910  HB2 ASN A 313      92.278  63.930  50.357  1.00  8.82              
ATOM   4911  CG  ASN A 313      91.731  63.377  48.398  1.00  8.82              
ATOM   4912  OD1 ASN A 313      92.317  62.564  47.700  1.00  8.82              
ATOM   4913  ND2 ASN A 313      90.430  63.303  48.482  1.00  8.82              
ATOM   4914 1HD2 ASN A 313      89.944  63.850  49.206  1.00  8.82              
ATOM   4915 2HD2 ASN A 313      89.937  62.788  47.778  1.00  8.82              
ATOM   4916  C   ASN A 313      94.222  65.376  47.872  1.00  8.82              
ATOM   4917  O   ASN A 313      93.897  66.563  47.890  1.00  8.82              
ATOM   4918  N   LEU A 314      94.861  64.802  46.853  1.00  8.58              
ATOM   4919  H   LEU A 314      95.062  63.818  46.927  1.00  8.58              
ATOM   4920  CA  LEU A 314      95.049  65.418  45.543  1.00  8.58              
ATOM   4921  HA  LEU A 314      95.407  66.438  45.649  1.00  8.58              
ATOM   4922  CB  LEU A 314      96.056  64.567  44.731  1.00  8.58              
ATOM   4923  HB1 LEU A 314      95.946  64.839  43.680  1.00  8.58              
ATOM   4924  HB2 LEU A 314      95.769  63.518  44.815  1.00  8.58              
ATOM   4925  CG  LEU A 314      97.558  64.701  45.055  1.00  8.58              
ATOM   4926  HG  LEU A 314      97.879  65.713  44.817  1.00  8.58              
ATOM   4927  CD1 LEU A 314      97.938  64.386  46.503  1.00  8.58              
ATOM   4928 1HD1 LEU A 314      99.021  64.440  46.620  1.00  8.58              
ATOM   4929 2HD1 LEU A 314      97.491  65.119  47.172  1.00  8.58
[truncated: 185,256 more chars]
