# Supplementary material for: DNA Vaccines Encoding HTNV GP-Derived Th Epitopes Benefited from a LAMP-Targeting Strategy and Established Cellular Immunoprotection
Source: Vaccines (Basel). 2024 Aug 19;12(8):928. doi: 10.3390/vaccines12080928 (PMC11359959; doi:10.3390/vaccines12080928)
Supplement: Supplementary file 1 [file vaccines-12-00928-s001.zip › Supplementary Material_S2/model4.pdb]

HEADER protein
METHOD
METHOD    The models are generated by I-TASSER which combines the
METHOD    methods of threading, ab initio modeling and structural
METHOD    refinement. The procedure is fully automated.
METHOD
METHOD    Please cite following articles when you use the I-TASSER server:
METHOD 1. Ambrish Roy, Alper Kucukural, Yang Zhang. I-TASSER: a unified
METHOD    platform for automated protein structure and function prediction.
METHOD    Nature Protocols, vol 5, 725-738 (2010). 
METHOD 2. Yang Zhang. I-TASSER server for protein 3D structure prediction. 
METHOD    BMC Bioinformatics, 9:40 (2008).
METHOD
MODEL  4
REMARK PARENT 6zjm 5ljx_A 7w6b_A 5j81_A 5opg_A 7eeq_1 
ATOM      1  N   MET A   1      85.433 102.373  92.072  1.00 14.91              
ATOM      2  CA  MET A   1      84.150 102.775  92.652  1.00 14.91              
ATOM      3  HA  MET A   1      84.323 103.079  93.684  1.00 14.91              
ATOM      4  CB  MET A   1      83.578 103.977  91.882  1.00 14.91              
ATOM      5  HB1 MET A   1      82.605 104.230  92.303  1.00 14.91              
ATOM      6  HB2 MET A   1      83.440 103.705  90.834  1.00 14.91              
ATOM      7  CG  MET A   1      84.485 105.214  91.961  1.00 14.91              
ATOM      8  HG1 MET A   1      85.451 104.961  91.524  1.00 14.91              
ATOM      9  HG2 MET A   1      84.649 105.468  93.009  1.00 14.91              
ATOM     10  SD  MET A   1      83.858 106.684  91.097  1.00 14.91              
ATOM     11  CE  MET A   1      82.472 107.152  92.168  1.00 14.91              
ATOM     12  HE1 MET A   1      82.026 108.074  91.796  1.00 14.91              
ATOM     13  HE2 MET A   1      81.718 106.366  92.166  1.00 14.91              
ATOM     14  HE3 MET A   1      82.832 107.313  93.185  1.00 14.91              
ATOM     15  C   MET A   1      83.130 101.629  92.679  1.00 14.91              
ATOM     16  O   MET A   1      82.121 101.700  93.382  1.00 14.91              
ATOM     17  N   ALA A   2      83.442 100.514  92.011  1.00 14.18              
ATOM     18  H   ALA A   2      84.307 100.551  91.487  1.00 14.18              
ATOM     19  CA  ALA A   2      82.712  99.239  92.048  1.00 14.18              
ATOM     20  HA  ALA A   2      81.680  99.439  91.753  1.00 14.18              
ATOM     21  CB  ALA A   2      83.340  98.317  90.993  1.00 14.18              
ATOM     22  HB1 ALA A   2      82.769  97.391  90.922  1.00 14.18              
ATOM     23  HB2 ALA A   2      83.329  98.806  90.017  1.00 14.18              
ATOM     24  HB3 ALA A   2      84.369  98.080  91.266  1.00 14.18              
ATOM     25  C   ALA A   2      82.654  98.565  93.435  1.00 14.18              
ATOM     26  O   ALA A   2      82.243  97.411  93.561  1.00 14.18              
ATOM     27  N   LEU A   3      83.083  99.281  94.474  1.00 13.93              
ATOM     28  H   LEU A   3      83.365 100.228  94.267  1.00 13.93              
ATOM     29  CA  LEU A   3      83.171  98.864  95.864  1.00 13.93              
ATOM     30  HA  LEU A   3      83.466  97.814  95.886  1.00 13.93              
ATOM     31  CB  LEU A   3      84.302  99.704  96.495  1.00 13.93              
ATOM     32  HB1 LEU A   3      84.005 100.754  96.466  1.00 13.93              
ATOM     33  HB2 LEU A   3      85.187  99.597  95.865  1.00 13.93              
ATOM     34  CG  LEU A   3      84.721  99.370  97.943  1.00 13.93              
ATOM     35  HG  LEU A   3      83.900  99.594  98.623  1.00 13.93              
ATOM     36  CD1 LEU A   3      85.141  97.910  98.125  1.00 13.93              
ATOM     37 1HD1 LEU A   3      85.522  97.760  99.136  1.00 13.93              
ATOM     38 2HD1 LEU A   3      84.281  97.257  97.984  1.00 13.93              
ATOM     39 3HD1 LEU A   3      85.918  97.652  97.405  1.00 13.93              
ATOM     40  CD2 LEU A   3      85.915 100.255  98.314  1.00 13.93              
ATOM     41 1HD2 LEU A   3      86.207 100.069  99.345  1.00 13.93              
ATOM     42 2HD2 LEU A   3      86.762 100.041  97.660  1.00 13.93              
ATOM     43 3HD2 LEU A   3      85.639 101.305  98.216  1.00 13.93              
ATOM     44  C   LEU A   3      81.850  98.978  96.645  1.00 13.93              
ATOM     45  O   LEU A   3      81.712  98.318  97.671  1.00 13.93              
ATOM     46  N   ARG A   4      80.890  99.767  96.136  1.00 12.78              
ATOM     47  H   ARG A   4      81.151 100.262  95.290  1.00 12.78              
ATOM     48  CA  ARG A   4      79.515 100.006  96.635  1.00 12.78              
ATOM     49  HA  ARG A   4      79.466 101.075  96.845  1.00 12.78              
ATOM     50  CB  ARG A   4      78.496  99.784  95.488  1.00 12.78              
ATOM     51  HB1 ARG A   4      78.872 100.309  94.608  1.00 12.78              
ATOM     52  HB2 ARG A   4      77.575 100.295  95.774  1.00 12.78              
ATOM     53  CG  ARG A   4      78.083  98.362  95.032  1.00 12.78              
ATOM     54  HG1 ARG A   4      77.491  98.483  94.125  1.00 12.78              
ATOM     55  HG2 ARG A   4      77.418  97.922  95.776  1.00 12.78              
ATOM     56  CD  ARG A   4      79.212  97.366  94.711  1.00 12.78              
ATOM     57  HD1 ARG A   4      80.026  97.909  94.241  1.00 12.78              
ATOM     58  HD2 ARG A   4      78.832  96.624  94.006  1.00 12.78              
ATOM     59  NE  ARG A   4      79.662  96.675  95.929  1.00 12.78              
ATOM     60  HE  ARG A   4      79.216  96.993  96.782  1.00 12.78              
ATOM     61  CZ  ARG A   4      80.581  95.752  96.104  1.00 12.78              
ATOM     62  NH1 ARG A   4      81.345  95.328  95.143  1.00 12.78              
ATOM     63 1HH1 ARG A   4      81.394  95.903  94.307  1.00 12.78              
ATOM     64 2HH1 ARG A   4      82.063  94.652  95.309  1.00 12.78              
ATOM     65  NH2 ARG A   4      80.768  95.249  97.290  1.00 12.78              
ATOM     66 1HH2 ARG A   4      80.283  95.671  98.064  1.00 12.78              
ATOM     67 2HH2 ARG A   4      81.465  94.548  97.446  1.00 12.78              
ATOM     68  C   ARG A   4      79.122  99.332  97.964  1.00 12.78              
ATOM     69  O   ARG A   4      78.761  98.156  97.992  1.00 12.78              
ATOM     70  N   ASN A   5      79.242 100.055  99.080  1.00 12.50              
ATOM     71  H   ASN A   5      79.539 101.013  99.024  1.00 12.50              
ATOM     72  CA  ASN A   5      79.054  99.447 100.398  1.00 12.50              
ATOM     73  HA  ASN A   5      79.826  98.682 100.501  1.00 12.50              
ATOM     74  CB  ASN A   5      79.281 100.470 101.521  1.00 12.50              
ATOM     75  HB1 ASN A   5      78.560 101.279 101.438  1.00 12.50              
ATOM     76  HB2 ASN A   5      80.285 100.886 101.454  1.00 12.50              
ATOM     77  CG  ASN A   5      79.139  99.781 102.871  1.00 12.50              
ATOM     78  OD1 ASN A   5      79.840  98.829 103.164  1.00 12.50              
ATOM     79  ND2 ASN A   5      78.168 100.143 103.671  1.00 12.50              
ATOM     80 1HD2 ASN A   5      77.521 100.874 103.416  1.00 12.50              
ATOM     81 2HD2 ASN A   5      78.059  99.605 104.513  1.00 12.50              
ATOM     82  C   ASN A   5      77.701  98.724 100.561  1.00 12.50              
ATOM     83  O   ASN A   5      76.662  99.191 100.095  1.00 12.50              
ATOM     84  N   VAL A   6      77.728  97.588 101.258  1.00 12.71              
ATOM     85  H   VAL A   6      78.587  97.337 101.731  1.00 12.71              
ATOM     86  CA  VAL A   6      76.575  96.705 101.449  1.00 12.71              
ATOM     87  HA  VAL A   6      75.829  96.929 100.684  1.00 12.71              
ATOM     88  CB  VAL A   6      76.959  95.220 101.275  1.00 12.71              
ATOM     89  HB  VAL A   6      77.638  94.917 102.073  1.00 12.71              
ATOM     90  CG1 VAL A   6      75.713  94.324 101.304  1.00 12.71              
ATOM     91 1HG1 VAL A   6      76.005  93.280 101.183  1.00 12.71              
ATOM     92 2HG1 VAL A   6      75.201  94.421 102.261  1.00 12.71              
ATOM     93 3HG1 VAL A   6      75.027  94.601 100.503  1.00 12.71              
ATOM     94  CG2 VAL A   6      77.662  94.977  99.927  1.00 12.71              
ATOM     95 1HG2 VAL A   6      77.864  93.912  99.807  1.00 12.71              
ATOM     96 2HG2 VAL A   6      77.027  95.320  99.109  1.00 12.71              
ATOM     97 3HG2 VAL A   6      78.609  95.511  99.899  1.00 12.71              
ATOM     98  C   VAL A   6      75.943  97.008 102.811  1.00 12.71              
ATOM     99  O   VAL A   6      76.259  96.385 103.821  1.00 12.71              
ATOM    100  N   TYR A   7      75.090  98.035 102.833  1.00 12.22              
ATOM    101  H   TYR A   7      74.950  98.523 101.961  1.00 12.22              
ATOM    102  CA  TYR A   7      74.369  98.559 104.008  1.00 12.22              
ATOM    103  HA  TYR A   7      75.092  98.685 104.814  1.00 12.22              
ATOM    104  CB  TYR A   7      73.801  99.953 103.667  1.00 12.22              
ATOM    105  HB1 TYR A   7      73.230 100.314 104.524  1.00 12.22              
ATOM    106  HB2 TYR A   7      73.100  99.855 102.836  1.00 12.22              
ATOM    107  CG  TYR A   7      74.830 101.018 103.329  1.00 12.22              
ATOM    108  CD1 TYR A   7      75.162 101.286 101.988  1.00 12.22              
ATOM    109  HD1 TYR A   7      74.700 100.719 101.189  1.00 12.22              
ATOM    110  CE1 TYR A   7      76.085 102.301 101.676  1.00 12.22              
ATOM    111  HE1 TYR A   7      76.336 102.510 100.647  1.00 12.22              
ATOM    112  CZ  TYR A   7      76.677 103.061 102.705  1.00 12.22              
ATOM    113  OH  TYR A   7      77.593 104.015 102.395  1.00 12.22              
ATOM    114  HH  TYR A   7      77.879 104.508 103.166  1.00 12.22              
ATOM    115  CE2 TYR A   7      76.347 102.795 104.052  1.00 12.22              
ATOM    116  HE2 TYR A   7      76.794 103.374 104.846  1.00 12.22              
ATOM    117  CD2 TYR A   7      75.424 101.775 104.360  1.00 12.22              
ATOM    118  HD2 TYR A   7      75.154 101.580 105.390  1.00 12.22              
ATOM    119  C   TYR A   7      73.268  97.620 104.564  1.00 12.22              
ATOM    120  O   TYR A   7      72.130  98.028 104.787  1.00 12.22              
ATOM    121  N   ASP A   8      73.588  96.343 104.755  1.00 12.53              
ATOM    122  H   ASP A   8      74.547  96.072 104.572  1.00 12.53              
ATOM    123  CA  ASP A   8      72.705  95.359 105.390  1.00 12.53              
ATOM    124  HA  ASP A   8      71.801  95.257 104.788  1.00 12.53              
ATOM    125  CB  ASP A   8      73.448  94.012 105.397  1.00 12.53              
ATOM    126  HB1 ASP A   8      74.368  94.103 105.978  1.00 12.53              
ATOM    127  HB2 ASP A   8      73.714  93.740 104.373  1.00 12.53              
ATOM    128  CG  ASP A   8      72.574  92.912 105.989  1.00 12.53              
ATOM    129  OD1 ASP A   8      72.894  92.356 107.067  1.00 12.53              
ATOM    130  OD2 ASP A   8      71.512  92.630 105.395  1.00 12.53              
ATOM    131  C   ASP A   8      72.307  95.729 106.830  1.00 12.53              
ATOM    132  O   ASP A   8      73.129  96.172 107.638  1.00 12.53              
ATOM    133  N   MET A   9      71.053  95.424 107.171  1.00 12.34              
ATOM    134  H   MET A   9      70.473  94.996 106.461  1.00 12.34              
ATOM    135  CA  MET A   9      70.523  95.431 108.534  1.00 12.34              
ATOM    136  HA  MET A   9      71.355  95.497 109.238  1.00 12.34              
ATOM    137  CB  MET A   9      69.621  96.659 108.739  1.00 12.34              
ATOM    138  HB1 MET A   9      68.758  96.596 108.074  1.00 12.34              
ATOM    139  HB2 MET A   9      70.187  97.558 108.489  1.00 12.34              
ATOM    140  CG  MET A   9      69.136  96.777 110.189  1.00 12.34              
ATOM    141  HG1 MET A   9      70.005  96.770 110.850  1.00 12.34              
ATOM    142  HG2 MET A   9      68.512  95.917 110.428  1.00 12.34              
ATOM    143  SD  MET A   9      68.167  98.263 110.543  1.00 12.34              
ATOM    144  CE  MET A   9      67.810  97.961 112.295  1.00 12.34              
ATOM    145  HE1 MET A   9      68.744  97.869 112.850  1.00 12.34              
ATOM    146  HE2 MET A   9      67.233  98.794 112.697  1.00 12.34              
ATOM    147  HE3 MET A   9      67.236  97.040 112.400  1.00 12.34              
ATOM    148  C   MET A   9      69.784  94.105 108.793  1.00 12.34              
ATOM    149  O   MET A   9      69.262  93.491 107.859  1.00 12.34              
ATOM    150  N   LYS A  10      69.750  93.613 110.040  1.00 12.75              
ATOM    151  H   LYS A  10      70.209  94.122 110.788  1.00 12.75              
ATOM    152  CA  LYS A  10      69.286  92.245 110.349  1.00 12.75              
ATOM    153  HA  LYS A  10      68.962  91.740 109.444  1.00 12.75              
ATOM    154  CB  LYS A  10      70.445  91.434 110.972  1.00 12.75              
ATOM    155  HB1 LYS A  10      70.091  90.441 111.260  1.00 12.75              
ATOM    156  HB2 LYS A  10      70.748  91.931 111.890  1.00 12.75              
ATOM    157  CG  LYS A  10      71.701  91.279 110.097  1.00 12.75              
ATOM    158  HG1 LYS A  10      72.558  91.206 110.765  1.00 12.75              
ATOM    159  HG2 LYS A  10      71.855  92.166 109.486  1.00 12.75              
ATOM    160  CD  LYS A  10      71.721  90.023 109.214  1.00 12.75              
ATOM    161  HD1 LYS A  10      71.736  89.152 109.869  1.00 12.75              
ATOM    162  HD2 LYS A  10      72.653  90.017 108.646  1.00 12.75              
ATOM    163  CE  LYS A  10      70.551  89.870 108.234  1.00 12.75              
ATOM    164  HE1 LYS A  10      69.618  89.780 108.797  1.00 12.75              
ATOM    165  HE2 LYS A  10      70.705  88.934 107.690  1.00 12.75              
ATOM    166  NZ  LYS A  10      70.478  90.999 107.276  1.00 12.75              
ATOM    167  HZ1 LYS A  10      71.406  91.328 106.992  1.00 12.75              
ATOM    168  HZ2 LYS A  10      69.999  90.785 106.416  1.00 12.75              
ATOM    169  HZ3 LYS A  10      70.050  91.835 107.657  1.00 12.75              
ATOM    170  C   LYS A  10      68.069  92.158 111.260  1.00 12.75              
ATOM    171  O   LYS A  10      67.448  91.101 111.307  1.00 12.75              
ATOM    172  N   ILE A  11      67.711  93.264 111.908  1.00 12.47              
ATOM    173  H   ILE A  11      68.445  93.955 111.989  1.00 12.47              
ATOM    174  CA  ILE A  11      66.611  93.389 112.864  1.00 12.47              
ATOM    175  HA  ILE A  11      66.856  94.291 113.427  1.00 12.47              
ATOM    176  CB  ILE A  11      65.267  93.717 112.160  1.00 12.47              
ATOM    177  HB  ILE A  11      65.469  94.562 111.499  1.00 12.47              
ATOM    178  CG2 ILE A  11      64.717  92.581 111.277  1.00 12.47              
ATOM    179 1HG2 ILE A  11      63.749  92.851 110.860  1.00 12.47              
ATOM    180 2HG2 ILE A  11      65.394  92.393 110.447  1.00 12.47              
ATOM    181 3HG2 ILE A  11      64.610  91.667 111.861  1.00 12.47              
ATOM    182  CG1 ILE A  11      64.210  94.193 113.179  1.00 12.47              
ATOM    183 1HG1 ILE A  11      64.696  94.787 113.954  1.00 12.47              
ATOM    184 2HG1 ILE A  11      63.749  93.326 113.647  1.00 12.47              
ATOM    185  CD1 ILE A  11      63.100  95.054 112.563  1.00 12.47              
ATOM    186  HD1 ILE A  11      62.427  95.390 113.353  1.00 12.47              
ATOM    187  HD2 ILE A  11      63.534  95.926 112.073  1.00 12.47              
ATOM    188  HD3 ILE A  11      62.524  94.479 111.838  1.00 12.47              
ATOM    189  C   ILE A  11      66.616  92.293 113.952  1.00 12.47              
ATOM    190  O   ILE A  11      65.611  91.667 114.301  1.00 12.47              
ATOM    191  N   GLU A  12      67.809  92.120 114.524  1.00 12.89              
ATOM    192  H   GLU A  12      68.570  92.632 114.081  1.00 12.89              
ATOM    193  CA  GLU A  12      68.071  91.721 115.913  1.00 12.89              
ATOM    194  HA  GLU A  12      67.785  90.680 116.044  1.00 12.89              
ATOM    195  CB  GLU A  12      69.603  91.792 116.161  1.00 12.89              
ATOM    196  HB1 GLU A  12      70.074  90.980 115.604  1.00 12.89              
ATOM    197  HB2 GLU A  12      69.764  91.575 117.218  1.00 12.89              
ATOM    198  CG  GLU A  12      70.376  93.098 115.825  1.00 12.89              
ATOM    199  HG1 GLU A  12      71.293  93.091 116.420  1.00 12.89              
ATOM    200  HG2 GLU A  12      69.805  93.966 116.152  1.00 12.89              
ATOM    201  CD  GLU A  12      70.774  93.285 114.344  1.00 12.89              
ATOM    202  OE1 GLU A  12      71.947  93.018 113.980  1.00 12.89              
ATOM    203  OE2 GLU A  12      69.917  93.733 113.541  1.00 12.89              
ATOM    204  C   GLU A  12      67.227  92.577 116.877  1.00 12.89              
ATOM    205  O   GLU A  12      67.617  93.651 117.328  1.00 12.89              
ATOM    206  N   CYS A  13      65.987  92.138 117.073  1.00 12.40              
ATOM    207  H   CYS A  13      65.706  91.308 116.578  1.00 12.40              
ATOM    208  CA  CYS A  13      65.002  92.744 117.939  1.00 12.40              
ATOM    209  HA  CYS A  13      64.912  93.784 117.624  1.00 12.40              
ATOM    210  CB  CYS A  13      63.657  92.050 117.679  1.00 12.40              
ATOM    211  HB1 CYS A  13      63.013  92.139 118.546  1.00 12.40              
ATOM    212  HB2 CYS A  13      63.817  90.992 117.477  1.00 12.40              
ATOM    213  SG  CYS A  13      62.817  92.807 116.266  1.00 12.40              
ATOM    214  HG  CYS A  13      63.743  92.481 115.350  1.00 12.40              
ATOM    215  C   CYS A  13      65.433  92.802 119.421  1.00 12.40              
ATOM    216  O   CYS A  13      66.471  92.264 119.805  1.00 12.40              
ATOM    217  N   PRO A  14      64.670  93.513 120.276  1.00 13.45              
ATOM    218  CD  PRO A  14      63.455  94.259 119.945  1.00 13.45              
ATOM    219  HD1 PRO A  14      62.587  93.620 120.107  1.00 13.45              
ATOM    220  HD2 PRO A  14      63.456  94.636 118.923  1.00 13.45              
ATOM    221  CG  PRO A  14      63.400  95.436 120.912  1.00 13.45              
ATOM    222  HG1 PRO A  14      62.375  95.753 121.109  1.00 13.45              
ATOM    223  HG2 PRO A  14      63.998  96.262 120.524  1.00 13.45              
ATOM    224  CB  PRO A  14      64.064  94.853 122.150  1.00 13.45              
ATOM    225  HB1 PRO A  14      63.338  94.252 122.701  1.00 13.45              
ATOM    226  HB2 PRO A  14      64.476  95.635 122.790  1.00 13.45              
ATOM    227  CA  PRO A  14      65.166  93.953 121.576  1.00 13.45              
ATOM    228  HA  PRO A  14      66.041  94.575 121.381  1.00 13.45              
ATOM    229  C   PRO A  14      65.592  92.933 122.640  1.00 13.45              
ATOM    230  O   PRO A  14      65.960  93.379 123.724  1.00 13.45              
ATOM    231  N   HIS A  15      65.518  91.619 122.400  1.00 14.28              
ATOM    232  H   HIS A  15      65.399  91.339 121.430  1.00 14.28              
ATOM    233  CA  HIS A  15      66.068  90.608 123.314  1.00 14.28              
ATOM    234  HA  HIS A  15      67.124  90.853 123.441  1.00 14.28              
ATOM    235  CB  HIS A  15      65.450  90.652 124.739  1.00 14.28              
ATOM    236  HB1 HIS A  15      65.776  91.552 125.256  1.00 14.28              
ATOM    237  HB2 HIS A  15      65.864  89.838 125.336  1.00 14.28              
ATOM    238  CG  HIS A  15      63.946  90.588 124.823  1.00 14.28              
ATOM    239  ND1 HIS A  15      63.188  89.421 124.944  1.00 14.28              
ATOM    240  CE1 HIS A  15      61.922  89.826 125.132  1.00 14.28              
ATOM    241  HE1 HIS A  15      61.081  89.159 125.281  1.00 14.28              
ATOM    242  NE2 HIS A  15      61.848  91.168 125.111  1.00 14.28              
ATOM    243  HE2 HIS A  15      61.009  91.712 125.260  1.00 14.28              
ATOM    244  CD2 HIS A  15      63.118  91.666 124.923  1.00 14.28              
ATOM    245  HD2 HIS A  15      63.431  92.702 124.910  1.00 14.28              
ATOM    246  C   HIS A  15      66.089  89.208 122.698  1.00 14.28              
ATOM    247  O   HIS A  15      66.643  88.997 121.629  1.00 14.28              
ATOM    248  N   THR A  16      65.462  88.231 123.347  1.00 14.17              
ATOM    249  H   THR A  16      65.048  88.436 124.249  1.00 14.17              
ATOM    250  CA  THR A  16      65.119  86.948 122.731  1.00 14.17              
ATOM    251  HA  THR A  16      66.027  86.519 122.329  1.00 14.17              
ATOM    252  CB  THR A  16      64.535  86.027 123.830  1.00 14.17              
ATOM    253  HB  THR A  16      63.582  86.444 124.157  1.00 14.17              
ATOM    254  CG2 THR A  16      64.316  84.560 123.460  1.00 14.17              
ATOM    255 1HG2 THR A  16      63.847  84.040 124.295  1.00 14.17              
ATOM    256 2HG2 THR A  16      63.657  84.477 122.597  1.00 14.17              
ATOM    257 3HG2 THR A  16      65.268  84.080 123.240  1.00 14.17              
ATOM    258  OG1 THR A  16      65.406  85.995 124.940  1.00 14.17              
ATOM    259  HG1 THR A  16      65.008  85.439 125.614  1.00 14.17              
ATOM    260  C   THR A  16      64.102  87.124 121.596  1.00 14.17              
ATOM    261  O   THR A  16      63.905  86.226 120.777  1.00 14.17              
ATOM    262  N   VAL A  17      63.482  88.304 121.490  1.00 15.93              
ATOM    263  H   VAL A  17      63.669  88.991 122.206  1.00 15.93              
ATOM    264  CA  VAL A  17      62.938  88.781 120.218  1.00 15.93              
ATOM    265  HA  VAL A  17      62.268  88.006 119.845  1.00 15.93              
ATOM    266  CB  VAL A  17      62.107  90.073 120.352  1.00 15.93              
ATOM    267  HB  VAL A  17      62.768  90.938 120.413  1.00 15.93              
ATOM    268  CG1 VAL A  17      61.176  90.214 119.140  1.00 15.93              
ATOM    269 1HG1 VAL A  17      60.679  91.185 119.165  1.00 15.93              
ATOM    270 2HG1 VAL A  17      61.737  90.136 118.210  1.00 15.93              
ATOM    271 3HG1 VAL A  17      60.419  89.429 119.151  1.00 15.93              
ATOM    272  CG2 VAL A  17      61.211  90.086 121.595  1.00 15.93              
ATOM    273 1HG2 VAL A  17      61.835  90.126 122.482  1.00 15.93              
ATOM    274 2HG2 VAL A  17      60.575  90.971 121.587  1.00 15.93              
ATOM    275 3HG2 VAL A  17      60.589  89.191 121.624  1.00 15.93              
ATOM    276  C   VAL A  17      64.077  88.943 119.227  1.00 15.93              
ATOM    277  O   VAL A  17      64.886  89.839 119.390  1.00 15.93              
ATOM    278  N   SER A  18      64.150  88.051 118.242  1.00 15.36              
ATOM    279  H   SER A  18      63.401  87.383 118.166  1.00 15.36              
ATOM    280  CA  SER A  18      65.361  87.787 117.454  1.00 15.36              
ATOM    281  HA  SER A  18      65.122  86.937 116.817  1.00 15.36              
ATOM    282  CB  SER A  18      65.740  88.919 116.489  1.00 15.36              
ATOM    283  HB1 SER A  18      66.542  88.572 115.834  1.00 15.36              
ATOM    284  HB2 SER A  18      66.126  89.733 117.090  1.00 15.36              
ATOM    285  OG  SER A  18      64.663  89.369 115.680  1.00 15.36              
ATOM    286  HG  SER A  18      64.996  90.027 115.039  1.00 15.36              
ATOM    287  C   SER A  18      66.583  87.345 118.270  1.00 15.36              
ATOM    288  O   SER A  18      67.701  87.766 117.992  1.00 15.36              
ATOM    289  N   PHE A  19      66.388  86.414 119.213  1.00 15.46              
ATOM    290  H   PHE A  19      65.437  86.192 119.475  1.00 15.46              
ATOM    291  CA  PHE A  19      67.474  85.715 119.919  1.00 15.46              
ATOM    292  HA  PHE A  19      67.940  86.407 120.623  1.00 15.46              
ATOM    293  CB  PHE A  19      66.923  84.497 120.683  1.00 15.46              
ATOM    294  HB1 PHE A  19      66.603  83.742 119.964  1.00 15.46              
ATOM    295  HB2 PHE A  19      66.032  84.774 121.230  1.00 15.46              
ATOM    296  CG  PHE A  19      67.916  83.869 121.648  1.00 15.46              
ATOM    297  CD1 PHE A  19      68.166  84.458 122.904  1.00 15.46              
ATOM    298  HD1 PHE A  19      67.652  85.361 123.198  1.00 15.46              
ATOM    299  CE1 PHE A  19      69.095  83.883 123.789  1.00 15.46              
ATOM    300  HE1 PHE A  19      69.283  84.346 124.747  1.00 15.46              
ATOM    301  CZ  PHE A  19      69.783  82.714 123.423  1.00 15.46              
ATOM    302  HZ  PHE A  19      70.503  82.274 124.100  1.00 15.46              
ATOM    303  CE2 PHE A  19      69.540  82.121 122.172  1.00 15.46              
ATOM    304  HE2 PHE A  19      70.077  81.228 121.886  1.00 15.46              
ATOM    305  CD2 PHE A  19      68.610  82.696 121.287  1.00 15.46              
ATOM    306  HD2 PHE A  19      68.441  82.242 120.321  1.00 15.46              
ATOM    307  C   PHE A  19      68.558  85.210 118.958  1.00 15.46              
ATOM    308  O   PHE A  19      69.754  85.297 119.219  1.00 15.46              
ATOM    309  N   GLY A  20      68.104  84.710 117.806  1.00 14.58              
ATOM    310  H   GLY A  20      67.105  84.663 117.693  1.00 14.58              
ATOM    311  CA  GLY A  20      68.918  84.489 116.625  1.00 14.58              
ATOM    312  HA1 GLY A  20      68.358  83.893 115.905  1.00 14.58              
ATOM    313  HA2 GLY A  20      69.816  83.938 116.907  1.00 14.58              
ATOM    314  C   GLY A  20      69.346  85.788 115.953  1.00 14.58              
ATOM    315  O   GLY A  20      68.946  86.039 114.820  1.00 14.58              
ATOM    316  N   GLU A  21      70.167  86.580 116.644  1.00 14.09              
ATOM    317  H   GLU A  21      70.357  86.314 117.605  1.00 14.09              
ATOM    318  CA  GLU A  21      70.817  87.805 116.155  1.00 14.09              
ATOM    319  HA  GLU A  21      70.082  88.610 116.128  1.00 14.09              
ATOM    320  CB  GLU A  21      71.950  88.205 117.152  1.00 14.09              
ATOM    321  HB1 GLU A  21      71.436  88.633 118.014  1.00 14.09              
ATOM    322  HB2 GLU A  21      72.537  89.017 116.722  1.00 14.09              
ATOM    323  CG  GLU A  21      72.915  87.114 117.731  1.00 14.09              
ATOM    324  HG1 GLU A  21      72.400  86.154 117.794  1.00 14.09              
ATOM    325  HG2 GLU A  21      73.134  87.406 118.760  1.00 14.09              
ATOM    326  CD  GLU A  21      74.281  86.891 117.032  1.00 14.09              
ATOM    327  OE1 GLU A  21      75.179  86.226 117.620  1.00 14.09              
ATOM    328  OE2 GLU A  21      74.451  87.326 115.877  1.00 14.09              
ATOM    329  C   GLU A  21      71.380  87.661 114.738  1.00 14.09              
ATOM    330  O   GLU A  21      71.193  88.551 113.913  1.00 14.09              
ATOM    331  N   ASN A  22      71.999  86.503 114.467  1.00 13.00              
ATOM    332  H   ASN A  22      72.089  85.887 115.257  1.00 13.00              
ATOM    333  CA  ASN A  22      72.687  86.093 113.236  1.00 13.00              
ATOM    334  HA  ASN A  22      73.383  85.311 113.537  1.00 13.00              
ATOM    335  CB  ASN A  22      71.672  85.438 112.269  1.00 13.00              
ATOM    336  HB1 ASN A  22      71.083  84.697 112.807  1.00 13.00              
ATOM    337  HB2 ASN A  22      72.228  84.916 111.491  1.00 13.00              
ATOM    338  CG  ASN A  22      70.721  86.400 111.565  1.00 13.00              
ATOM    339  OD1 ASN A  22      70.932  86.828 110.442  1.00 13.00              
ATOM    340  ND2 ASN A  22      69.597  86.713 112.161  1.00 13.00              
ATOM    341 1HD2 ASN A  22      69.469  86.478 113.142  1.00 13.00              
ATOM    342 2HD2 ASN A  22      69.043  87.432 111.739  1.00 13.00              
ATOM    343  C   ASN A  22      73.594  87.157 112.562  1.00 13.00              
ATOM    344  O   ASN A  22      73.897  87.082 111.369  1.00 13.00              
ATOM    345  N   SER A  23      74.040  88.161 113.316  1.00 12.61              
ATOM    346  H   SER A  23      73.904  88.075 114.322  1.00 12.61              
ATOM    347  CA  SER A  23      74.442  89.461 112.797  1.00 12.61              
ATOM    348  HA  SER A  23      73.892  89.616 111.870  1.00 12.61              
ATOM    349  CB  SER A  23      74.024  90.598 113.737  1.00 12.61              
ATOM    350  HB1 SER A  23      74.708  90.671 114.583  1.00 12.61              
ATOM    351  HB2 SER A  23      73.021  90.396 114.117  1.00 12.61              
ATOM    352  OG  SER A  23      73.985  91.821 113.014  1.00 12.61              
ATOM    353  HG  SER A  23      73.218  92.329 113.412  1.00 12.61              
ATOM    354  C   SER A  23      75.924  89.462 112.453  1.00 12.61              
ATOM    355  O   SER A  23      76.771  90.044 113.131  1.00 12.61              
ATOM    356  N   VAL A  24      76.248  88.776 111.358  1.00 11.44              
ATOM    357  H   VAL A  24      75.514  88.223 110.922  1.00 11.44              
ATOM    358  CA  VAL A  24      77.578  88.813 110.754  1.00 11.44              
ATOM    359  HA  VAL A  24      78.276  88.382 111.473  1.00 11.44              
ATOM    360  CB  VAL A  24      77.645  87.960 109.471  1.00 11.44              
ATOM    361  HB  VAL A  24      76.904  88.322 108.757  1.00 11.44              
ATOM    362  CG1 VAL A  24      79.033  88.035 108.821  1.00 11.44              
ATOM    363 1HG1 VAL A  24      79.061  87.378 107.951  1.00 11.44              
ATOM    364 2HG1 VAL A  24      79.233  89.049 108.476  1.00 11.44              
ATOM    365 3HG1 VAL A  24      79.802  87.720 109.526  1.00 11.44              
ATOM    366  CG2 VAL A  24      77.359  86.482 109.768  1.00 11.44              
ATOM    367 1HG2 VAL A  24      77.439  85.896 108.852  1.00 11.44              
ATOM    368 2HG2 VAL A  24      78.066  86.098 110.504  1.00 11.44              
ATOM    369 3HG2 VAL A  24      76.345  86.365 110.153  1.00 11.44              
ATOM    370  C   VAL A  24      77.990  90.264 110.487  1.00 11.44              
ATOM    371  O   VAL A  24      77.325  90.992 109.743  1.00 11.44              
ATOM    372  N   LYS A  25      79.102  90.668 111.115  1.00 10.61              
ATOM    373  H   LYS A  25      79.474  90.032 111.806  1.00 10.61              
ATOM    374  CA  LYS A  25      79.755  91.981 110.997  1.00 10.61              
ATOM    375  HA  LYS A  25      79.488  92.411 110.033  1.00 10.61              
ATOM    376  CB  LYS A  25      79.260  92.949 112.104  1.00 10.61              
ATOM    377  HB1 LYS A  25      79.795  93.895 112.010  1.00 10.61              
ATOM    378  HB2 LYS A  25      79.513  92.522 113.076  1.00 10.61              
ATOM    379  CG  LYS A  25      77.745  93.260 112.100  1.00 10.61              
ATOM    380  HG1 LYS A  25      77.520  93.876 112.972  1.00 10.61              
ATOM    381  HG2 LYS A  25      77.200  92.330 112.223  1.00 10.61              
ATOM    382  CD  LYS A  25      77.239  93.996 110.845  1.00 10.61              
ATOM    383  HD1 LYS A  25      77.647  93.540 109.945  1.00 10.61              
ATOM    384  HD2 LYS A  25      77.596  95.026 110.879  1.00 10.61              
ATOM    385  CE  LYS A  25      75.704  94.013 110.710  1.00 10.61              
ATOM    386  HE1 LYS A  25      75.447  94.597 109.821  1.00 10.61              
ATOM    387  HE2 LYS A  25      75.266  94.513 111.579  1.00 10.61              
ATOM    388  NZ  LYS A  25      75.138  92.647 110.577  1.00 10.61              
ATOM    389  HZ1 LYS A  25      74.989  92.243 111.503  1.00 10.61              
ATOM    390  HZ2 LYS A  25      74.238  92.663 110.116  1.00 10.61              
ATOM    391  HZ3 LYS A  25      75.774  92.042 110.060  1.00 10.61              
ATOM    392  C   LYS A  25      81.257  91.806 110.956  1.00 10.61              
ATOM    393  O   LYS A  25      81.977  92.346 111.791  1.00 10.61              
ATOM    394  N   LYS A  26      81.745  91.033 109.972  1.00  9.94              
ATOM    395  H   LYS A  26      81.078  90.591 109.359  1.00  9.94              
ATOM    396  CA  LYS A  26      83.147  91.103 109.535  1.00  9.94              
ATOM    397  HA  LYS A  26      83.769  91.011 110.431  1.00  9.94              
ATOM    398  CB  LYS A  26      83.560  89.956 108.585  1.00  9.94              
ATOM    399  HB1 LYS A  26      83.222  90.162 107.568  1.00  9.94              
ATOM    400  HB2 LYS A  26      83.069  89.033 108.902  1.00  9.94              
ATOM    401  CG  LYS A  26      85.089  89.667 108.562  1.00  9.94              
ATOM    402  HG1 LYS A  26      85.295  88.955 107.761  1.00  9.94              
ATOM    403  HG2 LYS A  26      85.353  89.193 109.508  1.00  9.94              
ATOM    404  CD  LYS A  26      85.998  90.899 108.381  1.00  9.94              
ATOM    405  HD1 LYS A  26      85.802  91.575 109.207  1.00  9.94              
ATOM    406  HD2 LYS A  26      85.766  91.396 107.437  1.00  9.94              
ATOM    407  CE  LYS A  26      87.499  90.593 108.437  1.00  9.94              
ATOM    408  HE1 LYS A  26      87.810  90.071 107.527  1.00  9.94              
ATOM    409  HE2 LYS A  26      87.682  89.932 109.290  1.00  9.94              
ATOM    410  NZ  LYS A  26      88.279  91.844 108.622  1.00  9.94              
ATOM    411  HZ1 LYS A  26      89.195  91.639 109.019  1.00  9.94              
ATOM    412  HZ2 LYS A  26      88.399  92.367 107.758  1.00  9.94              
ATOM    413  HZ3 LYS A  26      87.812  92.474 109.269  1.00  9.94              
ATOM    414  C   LYS A  26      83.426  92.481 108.955  1.00  9.94              
ATOM    415  O   LYS A  26      83.448  92.701 107.752  1.00  9.94              
ATOM    416  N   ILE A  27      83.628  93.414 109.869  1.00 10.28              
ATOM    417  H   ILE A  27      83.481  93.168 110.839  1.00 10.28              
ATOM    418  CA  ILE A  27      84.154  94.717 109.554  1.00 10.28              
ATOM    419  HA  ILE A  27      83.561  95.150 108.778  1.00 10.28              
ATOM    420  CB  ILE A  27      84.072  95.643 110.798  1.00 10.28              
ATOM    421  HB  ILE A  27      84.657  96.534 110.596  1.00 10.28              
ATOM    422  CG2 ILE A  27      82.615  96.079 110.997  1.00 10.28              
ATOM    423 1HG2 ILE A  27      82.538  96.851 111.761  1.00 10.28              
ATOM    424 2HG2 ILE A  27      82.212  96.504 110.080  1.00 10.28              
ATOM    425 3HG2 ILE A  27      81.988  95.241 111.297  1.00 10.28              
ATOM    426  CG1 ILE A  27      84.655  95.025 112.102  1.00 10.28              
ATOM    427 1HG1 ILE A  27      85.648  94.633 111.892  1.00 10.28              
ATOM    428 2HG1 ILE A  27      84.022  94.198 112.423  1.00 10.28              
ATOM    429  CD1 ILE A  27      84.787  96.025 113.251  1.00 10.28              
ATOM    430  HD1 ILE A  27      85.305  95.547 114.081  1.00 10.28              
ATOM    431  HD2 ILE A  27      85.363  96.893 112.933  1.00 10.28              
ATOM    432  HD3 ILE A  27      83.808  96.347 113.602  1.00 10.28              
ATOM    433  C   ILE A  27      85.600  94.577 109.036  1.00 10.28              
ATOM    434  O   ILE A  27      86.484  93.978 109.631  1.00 10.28              
ATOM    435  N   VAL A  28      85.832  95.201 107.884  1.00  9.85              
ATOM    436  H   VAL A  28      85.011  95.464 107.325  1.00  9.85              
ATOM    437  CA  VAL A  28      87.032  95.994 107.651  1.00  9.85              
ATOM    438  HA  VAL A  28      86.916  96.353 106.649  1.00  9.85              
ATOM    439  CB  VAL A  28      87.014  97.311 108.499  1.00  9.85              
ATOM    440  HB  VAL A  28      87.107  97.068 109.560  1.00  9.85              
ATOM    441  CG1 VAL A  28      88.054  98.391 108.136  1.00  9.85              
ATOM    442 1HG1 VAL A  28      87.755  99.351 108.552  1.00  9.85              
ATOM    443 2HG1 VAL A  28      89.013  98.160 108.592  1.00  9.85              
ATOM    444 3HG1 VAL A  28      88.152  98.480 107.055  1.00  9.85              
ATOM    445  CG2 VAL A  28      85.671  98.056 108.286  1.00  9.85              
ATOM    446 1HG2 VAL A  28      85.633  98.925 108.944  1.00  9.85              
ATOM    447 2HG2 VAL A  28      85.588  98.391 107.252  1.00  9.85              
ATOM    448 3HG2 VAL A  28      84.818  97.431 108.527  1.00  9.85              
ATOM    449  C   VAL A  28      88.403  95.256 107.434  1.00  9.85              
ATOM    450  O   VAL A  28      88.436  94.114 106.941  1.00  9.85              
ATOM    451  N   PRO A  29      89.533  95.948 107.512  1.00 10.09              
ATOM    452  CD  PRO A  29      90.401  95.714 108.663  1.00 10.09              
ATOM    453  HD1 PRO A  29      90.256  94.696 109.024  1.00 10.09              
ATOM    454  HD2 PRO A  29      90.180  96.415 109.468  1.00 10.09              
ATOM    455  CG  PRO A  29      91.832  95.883 108.173  1.00 10.09              
ATOM    456  HG1 PRO A  29      92.519  95.265 108.741  1.00 10.09              
ATOM    457  HG2 PRO A  29      92.127  96.931 108.242  1.00 10.09              
ATOM    458  CB  PRO A  29      91.714  95.461 106.702  1.00 10.09              
ATOM    459  HB1 PRO A  29      91.532  94.397 106.632  1.00 10.09              
ATOM    460  HB2 PRO A  29      92.567  95.785 106.109  1.00 10.09              
ATOM    461  CA  PRO A  29      90.428  96.177 106.354  1.00 10.09              
ATOM    462  HA  PRO A  29      90.614  97.240 106.315  1.00 10.09              
ATOM    463  C   PRO A  29      89.754  95.847 105.063  1.00 10.09              
ATOM    464  O   PRO A  29      90.072  94.809 104.578  1.00 10.09              
ATOM    465  N   ILE A  30      88.807  96.606 104.521  1.00 10.41              
ATOM    466  H   ILE A  30      88.579  97.490 104.940  1.00 10.41              
ATOM    467  CA  ILE A  30      88.188  96.196 103.236  1.00 10.41              
ATOM    468  HA  ILE A  30      87.703  95.248 103.412  1.00 10.41              
ATOM    469  CB  ILE A  30      87.064  97.168 102.805  1.00 10.41              
ATOM    470  HB  ILE A  30      86.665  96.802 101.857  1.00 10.41              
ATOM    471  CG2 ILE A  30      85.927  97.100 103.843  1.00 10.41              
ATOM    472 1HG2 ILE A  30      85.028  97.570 103.441  1.00 10.41              
ATOM    473 2HG2 ILE A  30      85.684  96.061 104.070  1.00 10.41              
ATOM    474 3HG2 ILE A  30      86.217  97.611 104.760  1.00 10.41              
ATOM    475  CG1 ILE A  30      87.564  98.614 102.588  1.00 10.41              
ATOM    476 1HG1 ILE A  30      88.282  98.623 101.768  1.00 10.41              
ATOM    477 2HG1 ILE A  30      88.070  98.978 103.483  1.00 10.41              
ATOM    478  CD1 ILE A  30      86.447  99.607 102.239  1.00 10.41              
ATOM    479  HD1 ILE A  30      85.826  99.201 101.442  1.00 10.41              
ATOM    480  HD2 ILE A  30      85.828  99.801 103.116  1.00 10.41              
ATOM    481  HD3 ILE A  30      86.887 100.548 101.910  1.00 10.41              
ATOM    482  C   ILE A  30      89.244  95.974 102.140  1.00 10.41              
ATOM    483  O   ILE A  30      89.193  95.023 101.353  1.00 10.41              
ATOM    484  N   HIS A  31      90.302  96.784 102.238  1.00  9.95              
ATOM    485  H   HIS A  31      90.232  97.549 102.899  1.00  9.95              
ATOM    486  CA  HIS A  31      91.630  96.529 101.711  1.00  9.95              
ATOM    487  HA  HIS A  31      91.595  96.726 100.639  1.00  9.95              
ATOM    488  CB  HIS A  31      92.646  97.527 102.315  1.00  9.95              
ATOM    489  HB1 HIS A  31      92.740  98.359 101.616  1.00  9.95              
ATOM    490  HB2 HIS A  31      93.628  97.058 102.370  1.00  9.95              
ATOM    491  CG  HIS A  31      92.313  98.143 103.665  1.00  9.95              
ATOM    492  ND1 HIS A  31      91.242  99.006 103.913  1.00  9.95              
ATOM    493  CE1 HIS A  31      91.412  99.472 105.160  1.00  9.95              
ATOM    494  HE1 HIS A  31      90.760 100.187 105.644  1.00  9.95              
ATOM    495  NE2 HIS A  31      92.495  98.913 105.723  1.00  9.95              
ATOM    496  HE2 HIS A  31      92.826  99.087 106.665  1.00  9.95              
ATOM    497  CD2 HIS A  31      93.068  98.068 104.799  1.00  9.95              
ATOM    498  HD2 HIS A  31      93.981  97.501 104.919  1.00  9.95              
ATOM    499  C   HIS A  31      92.059  95.076 101.827  1.00  9.95              
ATOM    500  O   HIS A  31      92.065  94.376 100.814  1.00  9.95              
ATOM    501  N   ALA A  32      92.259  94.557 103.027  1.00  8.85              
ATOM    502  H   ALA A  32      91.946  95.062 103.848  1.00  8.85              
ATOM    503  CA  ALA A  32      92.538  93.145 103.198  1.00  8.85              
ATOM    504  HA  ALA A  32      92.839  92.672 102.257  1.00  8.85              
ATOM    505  CB  ALA A  32      93.715  93.003 104.158  1.00  8.85              
ATOM    506  HB1 ALA A  32      93.873  91.946 104.374  1.00  8.85              
ATOM    507  HB2 ALA A  32      94.610  93.427 103.710  1.00  8.85              
ATOM    508  HB3 ALA A  32      93.475  93.566 105.054  1.00  8.85              
ATOM    509  C   ALA A  32      91.236  92.472 103.653  1.00  8.85              
ATOM    510  O   ALA A  32      91.150  91.796 104.660  1.00  8.85              
ATOM    511  N   CYS A  33      90.249  92.720 102.798  1.00  9.47              
ATOM    512  H   CYS A  33      90.381  93.513 102.196  1.00  9.47              
ATOM    513  CA  CYS A  33      89.007  92.055 102.583  1.00  9.47              
ATOM    514  HA  CYS A  33      89.020  91.126 103.136  1.00  9.47              
ATOM    515  CB  CYS A  33      87.771  92.796 103.090  1.00  9.47              
ATOM    516  HB1 CYS A  33      87.473  93.534 102.348  1.00  9.47              
ATOM    517  HB2 CYS A  33      87.994  93.255 104.054  1.00  9.47              
ATOM    518  SG  CYS A  33      86.427  91.597 103.300  1.00  9.47              
ATOM    519  HG  CYS A  33      86.476  91.091 102.057  1.00  9.47              
ATOM    520  C   CYS A  33      88.976  91.693 101.075  1.00  9.47              
ATOM    521  O   CYS A  33      88.294  90.757 100.708  1.00  9.47              
ATOM    522  N   ASN A  34      89.958  92.199 100.293  1.00  9.48              
ATOM    523  H   ASN A  34      90.373  93.102 100.523  1.00  9.48              
ATOM    524  CA  ASN A  34      90.826  91.306  99.488  1.00  9.48              
ATOM    525  HA  ASN A  34      90.181  90.703  98.833  1.00  9.48              
ATOM    526  CB  ASN A  34      91.739  92.120  98.547  1.00  9.48              
ATOM    527  HB1 ASN A  34      92.222  91.452  97.835  1.00  9.48              
ATOM    528  HB2 ASN A  34      92.528  92.611  99.113  1.00  9.48              
ATOM    529  CG  ASN A  34      90.982  93.150  97.730  1.00  9.48              
ATOM    530  OD1 ASN A  34      90.465  92.872  96.666  1.00  9.48              
ATOM    531  ND2 ASN A  34      90.899  94.364  98.211  1.00  9.48              
ATOM    532 1HD2 ASN A  34      91.339  94.570  99.099  1.00  9.48              
ATOM    533 2HD2 ASN A  34      90.364  95.024  97.683  1.00  9.48              
ATOM    534  C   ASN A  34      91.658  90.276 100.313  1.00  9.48              
ATOM    535  O   ASN A  34      92.724  89.806  99.896  1.00  9.48              
ATOM    536  N   MET A  35      91.226  89.973 101.535  1.00  9.78              
ATOM    537  H   MET A  35      90.262  90.195 101.716  1.00  9.78              
ATOM    538  CA  MET A  35      91.984  89.554 102.711  1.00  9.78              
ATOM    539  HA  MET A  35      92.514  90.397 103.156  1.00  9.78              
ATOM    540  CB  MET A  35      90.983  88.971 103.748  1.00  9.78              
ATOM    541  HB1 MET A  35      90.515  88.077 103.341  1.00  9.78              
ATOM    542  HB2 MET A  35      90.176  89.666 103.924  1.00  9.78              
ATOM    543  CG  MET A  35      91.610  88.635 105.106  1.00  9.78              
ATOM    544  HG1 MET A  35      92.071  89.538 105.499  1.00  9.78              
ATOM    545  HG2 MET A  35      92.392  87.885 104.987  1.00  9.78              
ATOM    546  SD  MET A  35      90.429  88.036 106.347  1.00  9.78              
ATOM    547  CE  MET A  35      90.124  86.356 105.733  1.00  9.78              
ATOM    548  HE1 MET A  35      89.482  85.826 106.436  1.00  9.78              
ATOM    549  HE2 MET A  35      89.633  86.397 104.762  1.00  9.78              
ATOM    550  HE3 MET A  35      91.070  85.822 105.641  1.00  9.78              
ATOM    551  C   MET A  35      93.050  88.502 102.460  1.00  9.78              
ATOM    552  O   MET A  35      92.720  87.320 102.457  1.00  9.78              
ATOM    553  N   MET A  36      94.319  88.880 102.340  1.00  9.84              
ATOM    554  H   MET A  36      94.529  89.865 102.332  1.00  9.84              
ATOM    555  CA  MET A  36      95.384  87.879 102.219  1.00  9.84              
ATOM    556  HA  MET A  36      96.300  88.396 101.936  1.00  9.84              
ATOM    557  CB  MET A  36      95.622  87.260 103.616  1.00  9.84              
ATOM    558  HB1 MET A  36      96.338  86.450 103.568  1.00  9.84              
ATOM    559  HB2 MET A  36      94.693  86.850 104.008  1.00  9.84              
ATOM    560  CG  MET A  36      96.134  88.312 104.611  1.00  9.84              
ATOM    561  HG1 MET A  36      96.251  87.833 105.578  1.00  9.84              
ATOM    562  HG2 MET A  36      95.377  89.089 104.724  1.00  9.84              
ATOM    563  SD  MET A  36      97.713  89.098 104.175  1.00  9.84              
ATOM    564  CE  MET A  36      97.775  90.405 105.428  1.00  9.84              
ATOM    565  HE1 MET A  36      98.734  90.919 105.371  1.00  9.84              
ATOM    566  HE2 MET A  36      96.974  91.121 105.246  1.00  9.84              
ATOM    567  HE3 MET A  36      97.662  89.975 106.422  1.00  9.84              
ATOM    568  C   MET A  36      95.081  86.928 101.054  1.00  9.84              
ATOM    569  O   MET A  36      94.903  85.708 101.175  1.00  9.84              
ATOM    570  N   LYS A  37      94.865  87.579  99.903  1.00 10.65              
ATOM    571  H   LYS A  37      94.957  88.584  99.947  1.00 10.65              
ATOM    572  CA  LYS A  37      94.186  87.049  98.718  1.00 10.65              
ATOM    573  HA  LYS A  37      93.761  87.919  98.211  1.00 10.65              
ATOM    574  CB  LYS A  37      95.181  86.444  97.688  1.00 10.65              
ATOM    575  HB1 LYS A  37      95.604  87.293  97.148  1.00 10.65              
ATOM    576  HB2 LYS A  37      94.625  85.878  96.939  1.00 10.65              
ATOM    577  CG  LYS A  37      96.395  85.612  98.177  1.00 10.65              
ATOM    578  HG1 LYS A  37      96.517  85.670  99.253  1.00 10.65              
ATOM    579  HG2 LYS A  37      97.291  86.068  97.756  1.00 10.65              
ATOM    580  CD  LYS A  37      96.419  84.129  97.763  1.00 10.65              
ATOM    581  HD1 LYS A  37      97.339  83.683  98.147  1.00 10.65              
ATOM    582  HD2 LYS A  37      96.457  84.077  96.674  1.00 10.65              
ATOM    583  CE  LYS A  37      95.226  83.298  98.245  1.00 10.65              
ATOM    584  HE1 LYS A  37      95.355  82.266  97.909  1.00 10.65              
ATOM    585  HE2 LYS A  37      94.323  83.688  97.768  1.00 10.65              
ATOM    586  NZ  LYS A  37      95.067  83.332  99.718  1.00 10.65              
ATOM    587  HZ1 LYS A  37      94.191  82.913  99.990  1.00 10.65              
ATOM    588  HZ2 LYS A  37      95.829  82.860 100.200  1.00 10.65              
ATOM    589  HZ3 LYS A  37      95.036  84.289 100.062  1.00 10.65              
ATOM    590  C   LYS A  37      92.945  86.222  99.031  1.00 10.65              
ATOM    591  O   LYS A  37      92.882  85.031  98.739  1.00 10.65              
ATOM    592  N   SER A  38      92.008  86.865  99.715  1.00 11.31              
ATOM    593  H   SER A  38      92.175  87.846  99.888  1.00 11.31              
ATOM    594  CA  SER A  38      90.752  86.302 100.237  1.00 11.31              
ATOM    595  HA  SER A  38      90.409  86.986 101.012  1.00 11.31              
ATOM    596  CB  SER A  38      89.674  86.320  99.146  1.00 11.31              
ATOM    597  HB1 SER A  38      88.716  86.026  99.576  1.00 11.31              
ATOM    598  HB2 SER A  38      89.941  85.623  98.350  1.00 11.31              
ATOM    599  OG  SER A  38      89.569  87.633  98.621  1.00 11.31              
ATOM    600  HG  SER A  38      88.742  87.707  98.132  1.00 11.31              
ATOM    601  C   SER A  38      90.877  84.938 100.938  1.00 11.31              
ATOM    602  O   SER A  38      89.907  84.187 100.958  1.00 11.31              
ATOM    603  N   CYS A  39      92.052  84.636 101.522  1.00 10.60              
ATOM    604  H   CYS A  39      92.775  85.321 101.340  1.00 10.60              
ATOM    605  CA  CYS A  39      92.208  84.032 102.851  1.00 10.60              
ATOM    606  HA  CYS A  39      92.014  84.836 103.564  1.00 10.60              
ATOM    607  CB  CYS A  39      91.165  82.932 103.166  1.00 10.60              
ATOM    608  HB1 CYS A  39      91.173  82.171 102.384  1.00 10.60              
ATOM    609  HB2 CYS A  39      90.170  83.379 103.194  1.00 10.60              
ATOM    610  SG  CYS A  39      91.476  82.170 104.791  1.00 10.60              
ATOM    611  HG  CYS A  39      90.384  81.394 104.831  1.00 10.60              
ATOM    612  C   CYS A  39      93.642  83.603 103.153  1.00 10.60              
ATOM    613  O   CYS A  39      94.402  84.346 103.768  1.00 10.60              
ATOM    614  N   LEU A  40      94.008  82.378 102.767  1.00 10.77              
ATOM    615  H   LEU A  40      93.309  81.779 102.357  1.00 10.77              
ATOM    616  CA  LEU A  40      95.202  81.760 103.335  1.00 10.77              
ATOM    617  HA  LEU A  40      95.195  81.988 104.403  1.00 10.77              
ATOM    618  CB  LEU A  40      95.125  80.222 103.184  1.00 10.77              
ATOM    619  HB1 LEU A  40      95.763  79.895 102.361  1.00 10.77              
ATOM    620  HB2 LEU A  40      94.102  79.936 102.937  1.00 10.77              
ATOM    621  CG  LEU A  40      95.510  79.457 104.467  1.00 10.77              
ATOM    622  HG  LEU A  40      94.807  79.718 105.259  1.00 10.77              
ATOM    623  CD1 LEU A  40      95.420  77.951 104.218  1.00 10.77              
ATOM    624 1HD1 LEU A  40      95.633  77.408 105.139  1.00 10.77              
ATOM    625 2HD1 LEU A  40      94.413  77.690 103.892  1.00 10.77              
ATOM    626 3HD1 LEU A  40      96.132  77.650 103.448  1.00 10.77              
ATOM    627  CD2 LEU A  40      96.926  79.756 104.960  1.00 10.77              
ATOM    628 1HD2 LEU A  40      97.167  79.119 105.811  1.00 10.77              
ATOM    629 2HD2 LEU A  40      97.641  79.580 104.161  1.00 10.77              
ATOM    630 3HD2 LEU A  40      96.996  80.791 105.290  1.00 10.77              
ATOM    631  C   LEU A  40      96.475  82.364 102.749  1.00 10.77              
ATOM    632  O   LEU A  40      96.758  82.148 101.566  1.00 10.77              
ATOM    633  N   ILE A  41      97.263  83.078 103.560  1.00 11.16              
ATOM    634  H   ILE A  41      96.960  83.248 104.515  1.00 11.16              
ATOM    635  CA  ILE A  41      98.665  83.321 103.195  1.00 11.16              
ATOM    636  HA  ILE A  41      98.746  83.233 102.113  1.00 11.16              
ATOM    637  CB  ILE A  41      99.119  84.766 103.488  1.00 11.16              
ATOM    638  HB  ILE A  41      98.674  85.084 104.432  1.00 11.16              
ATOM    639  CG2 ILE A  41     100.641  84.912 103.609  1.00 11.16              
ATOM    640 1HG2 ILE A  41     100.911  85.965 103.699  1.00 11.16              
ATOM    641 2HG2 ILE A  41     100.984  84.416 104.502  1.00 11.16              
ATOM    642 3HG2 ILE A  41     101.156  84.485 102.748  1.00 11.16              
ATOM    643  CG1 ILE A  41      98.605  85.700 102.362  1.00 11.16              
ATOM    644 1HG1 ILE A  41      98.640  86.726 102.727  1.00 11.16              
ATOM    645 2HG1 ILE A  41      97.567  85.452 102.150  1.00 11.16              
ATOM    646  CD1 ILE A  41      99.345  85.667 101.013  1.00 11.16              
ATOM    647  HD1 ILE A  41      98.827  86.321 100.311  1.00 11.16              
ATOM    648  HD2 ILE A  41     100.366  86.030 101.127  1.00 11.16              
ATOM    649  HD3 ILE A  41      99.357  84.658 100.602  1.00 11.16              
ATOM    650  C   ILE A  41      99.494  82.182 103.734  1.00 11.16              
ATOM    651  O   ILE A  41      99.469  81.900 104.926  1.00 11.16              
ATOM    652  N   ALA A  42     100.116  81.453 102.806  1.00 10.95              
ATOM    653  H   ALA A  42     100.074  81.779 101.852  1.00 10.95              
ATOM    654  CA  ALA A  42     100.555  80.078 103.005  1.00 10.95              
ATOM    655  HA  ALA A  42      99.669  79.461 103.155  1.00 10.95              
ATOM    656  CB  ALA A  42     101.233  79.605 101.712  1.00 10.95              
ATOM    657  HB1 ALA A  42     101.524  78.558 101.813  1.00 10.95              
ATOM    658  HB2 ALA A  42     100.541  79.696 100.874  1.00 10.95              
ATOM    659  HB3 ALA A  42     102.124  80.203 101.513  1.00 10.95              
ATOM    660  C   ALA A  42     101.452  79.860 104.212  1.00 10.95              
ATOM    661  O   ALA A  42     101.391  78.813 104.855  1.00 10.95              
ATOM    662  N   LEU A  43     102.257  80.882 104.462  1.00 11.75              
ATOM    663  H   LEU A  43     102.071  81.699 103.896  1.00 11.75              
ATOM    664  CA  LEU A  43     103.518  80.954 105.165  1.00 11.75              
ATOM    665  HA  LEU A  43     103.438  81.701 105.925  1.00 11.75              
ATOM    666  CB  LEU A  43     103.973  79.627 105.834  1.00 11.75              
ATOM    667  HB1 LEU A  43     104.149  78.870 105.069  1.00 11.75              
ATOM    668  HB2 LEU A  43     103.192  79.247 106.490  1.00 11.75              
ATOM    669  CG  LEU A  43     105.243  79.783 106.700  1.00 11.75              
ATOM    670  HG  LEU A  43     105.902  80.510 106.237  1.00 11.75              
ATOM    671  CD1 LEU A  43     104.883  80.260 108.107  1.00 11.75              
ATOM    672 1HD1 LEU A  43     105.802  80.452 108.662  1.00 11.75              
ATOM    673 2HD1 LEU A  43     104.314  81.183 108.061  1.00 11.75              
ATOM    674 3HD1 LEU A  43     104.304  79.502 108.632  1.00 11.75              
ATOM    675  CD2 LEU A  43     105.980  78.451 106.818  1.00 11.75              
ATOM    676 1HD2 LEU A  43     106.866  78.587 107.440  1.00 11.75              
ATOM    677 2HD2 LEU A  43     105.338  77.693 107.265  1.00 11.75              
ATOM    678 3HD2 LEU A  43     106.309  78.124 105.832  1.00 11.75              
ATOM    679  C   LEU A  43     104.461  81.469 104.090  1.00 11.75              
ATOM    680  O   LEU A  43     104.611  82.669 103.924  1.00 11.75              
ATOM    681  N   GLY A  44     105.031  80.588 103.281  1.00 11.76              
ATOM    682  H   GLY A  44     104.866  79.605 103.424  1.00 11.76              
ATOM    683  CA  GLY A  44     106.265  80.977 102.630  1.00 11.76              
ATOM    684  HA1 GLY A  44     106.113  81.872 102.028  1.00 11.76              
ATOM    685  HA2 GLY A  44     106.609  80.174 101.978  1.00 11.76              
ATOM    686  C   GLY A  44     107.320  81.201 103.713  1.00 11.76              
ATOM    687  O   GLY A  44     107.691  80.222 104.357  1.00 11.76              
ATOM    688  N   PRO A  45     107.703  82.451 104.016  1.00 11.29              
ATOM    689  CD  PRO A  45     107.652  83.627 103.155  1.00 11.29              
ATOM    690  HD1 PRO A  45     106.631  83.862 102.852  1.00 11.29              
ATOM    691  HD2 PRO A  45     108.274  83.457 102.275  1.00 11.29              
ATOM    692  CG  PRO A  45     108.229  84.782 103.977  1.00 11.29              
ATOM    693  HG1 PRO A  45     107.418  85.365 104.415  1.00 11.29              
ATOM    694  HG2 PRO A  45     108.870  85.424 103.372  1.00 11.29              
ATOM    695  CB  PRO A  45     109.023  84.082 105.084  1.00 11.29              
ATOM    696  HB1 PRO A  45     109.092  84.694 105.984  1.00 11.29              
ATOM    697  HB2 PRO A  45     110.022  83.843 104.715  1.00 11.29              
ATOM    698  CA  PRO A  45     108.248  82.782 105.323  1.00 11.29              
ATOM    699  HA  PRO A  45     108.943  82.010 105.658  1.00 11.29              
ATOM    700  C   PRO A  45     107.181  82.978 106.415  1.00 11.29              
ATOM    701  O   PRO A  45     107.377  82.492 107.523  1.00 11.29              
ATOM    702  N   TYR A  46     106.048  83.639 106.126  1.00 11.08              
ATOM    703  H   TYR A  46     105.873  83.896 105.163  1.00 11.08              
ATOM    704  CA  TYR A  46     105.025  84.009 107.111  1.00 11.08              
ATOM    705  HA  TYR A  46     105.043  83.275 107.910  1.00 11.08              
ATOM    706  CB  TYR A  46     105.342  85.401 107.709  1.00 11.08              
ATOM    707  HB1 TYR A  46     104.396  85.897 107.933  1.00 11.08              
ATOM    708  HB2 TYR A  46     105.820  86.011 106.939  1.00 11.08              
ATOM    709  CG  TYR A  46     106.163  85.526 108.994  1.00 11.08              
ATOM    710  CD1 TYR A  46     106.480  86.827 109.436  1.00 11.08              
ATOM    711  HD1 TYR A  46     106.158  87.681 108.855  1.00 11.08              
ATOM    712  CE1 TYR A  46     107.194  87.029 110.633  1.00 11.08              
ATOM    713  HE1 TYR A  46     107.432  88.028 110.965  1.00 11.08              
ATOM    714  CZ  TYR A  46     107.595  85.922 111.409  1.00 11.08              
ATOM    715  OH  TYR A  46     108.255  86.108 112.580  1.00 11.08              
ATOM    716  HH  TYR A  46     108.265  87.054 112.807  1.00 11.08              
ATOM    717  CE2 TYR A  46     107.285  84.618 110.975  1.00 11.08              
ATOM    718  HE2 TYR A  46     107.605  83.774 111.566  1.00 11.08              
ATOM    719  CD2 TYR A  46     106.561  84.422 109.783  1.00 11.08              
ATOM    720  HD2 TYR A  46     106.338  83.409 109.494  1.00 11.08              
ATOM    721  C   TYR A  46     103.583  84.039 106.589  1.00 11.08              
ATOM    722  O   TYR A  46     103.270  84.516 105.503  1.00 11.08              
ATOM    723  N   ARG A  47     102.691  83.521 107.437  1.00  9.20              
ATOM    724  H   ARG A  47     103.014  83.363 108.382  1.00  9.20              
ATOM    725  CA  ARG A  47     101.318  83.097 107.142  1.00  9.20              
ATOM    726  HA  ARG A  47     101.172  83.052 106.075  1.00  9.20              
ATOM    727  CB  ARG A  47     101.164  81.680 107.767  1.00  9.20              
ATOM    728  HB1 ARG A  47     101.718  81.658 108.707  1.00  9.20              
ATOM    729  HB2 ARG A  47     101.637  80.962 107.106  1.00  9.20              
ATOM    730  CG  ARG A  47      99.749  81.162 108.092  1.00  9.20              
ATOM    731  HG1 ARG A  47      99.091  81.243 107.231  1.00  9.20              
ATOM    732  HG2 ARG A  47      99.332  81.765 108.900  1.00  9.20              
ATOM    733  CD  ARG A  47      99.764  79.698 108.555  1.00  9.20              
ATOM    734  HD1 ARG A  47      98.780  79.469 108.956  1.00  9.20              
ATOM    735  HD2 ARG A  47     100.490  79.585 109.362  1.00  9.20              
ATOM    736  NE  ARG A  47     100.087  78.765 107.458  1.00  9.20              
ATOM    737  HE  ARG A  47     100.584  79.140 106.660  1.00  9.20              
ATOM    738  CZ  ARG A  47      99.863  77.465 107.421  1.00  9.20              
ATOM    739  NH1 ARG A  47      99.157  76.828 108.311  1.00  9.20              
ATOM    740 1HH1 ARG A  47      98.576  77.375 108.945  1.00  9.20              
ATOM    741 2HH1 ARG A  47      98.978  75.848 108.225  1.00  9.20              
ATOM    742  NH2 ARG A  47     100.364  76.772 106.443  1.00  9.20              
ATOM    743 1HH2 ARG A  47     100.899  77.270 105.737  1.00  9.20              
ATOM    744 2HH2 ARG A  47     100.235  75.783 106.386  1.00  9.20              
ATOM    745  C   ARG A  47     100.365  84.068 107.782  1.00  9.20              
ATOM    746  O   ARG A  47     100.632  84.645 108.833  1.00  9.20              
ATOM    747  N   VAL A  48      99.179  84.077 107.208  1.00  8.50              
ATOM    748  H   VAL A  48      99.046  83.516 106.375  1.00  8.50              
ATOM    749  CA  VAL A  48      98.006  84.567 107.897  1.00  8.50              
ATOM    750  HA  VAL A  48      98.214  84.663 108.963  1.00  8.50              
ATOM    751  CB  VAL A  48      97.588  85.953 107.362  1.00  8.50              
ATOM    752  HB  VAL A  48      97.277  85.860 106.321  1.00  8.50              
ATOM    753  CG1 VAL A  48      96.418  86.534 108.170  1.00  8.50              
ATOM    754 1HG1 VAL A  48      96.147  87.515 107.782  1.00  8.50              
ATOM    755 2HG1 VAL A  48      95.543  85.888 108.096  1.00  8.50              
ATOM    756 3HG1 VAL A  48      96.711  86.654 109.213  1.00  8.50              
ATOM    757  CG2 VAL A  48      98.738  86.968 107.435  1.00  8.50              
ATOM    758 1HG2 VAL A  48      98.389  87.950 107.125  1.00  8.50              
ATOM    759 2HG2 VAL A  48      99.119  87.036 108.455  1.00  8.50              
ATOM    760 3HG2 VAL A  48      99.547  86.674 106.767  1.00  8.50              
ATOM    761  C   VAL A  48      96.894  83.553 107.688  1.00  8.50              
ATOM    762  O   VAL A  48      96.626  83.116 106.564  1.00  8.50              
ATOM    763  N   GLN A  49      96.299  83.168 108.815  1.00  8.59              
ATOM    764  H   GLN A  49      96.622  83.584 109.676  1.00  8.59              
ATOM    765  CA  GLN A  49      95.320  82.098 108.952  1.00  8.59              
ATOM    766  HA  GLN A  49      94.810  81.977 107.994  1.00  8.59              
ATOM    767  CB  GLN A  49      96.056  80.781 109.273  1.00  8.59              
ATOM    768  HB1 GLN A  49      96.442  80.826 110.293  1.00  8.59              
ATOM    769  HB2 GLN A  49      96.901  80.681 108.593  1.00  8.59              
ATOM    770  CG  GLN A  49      95.182  79.524 109.107  1.00  8.59              
ATOM    771  HG1 GLN A  49      95.016  79.334 108.047  1.00  8.59              
ATOM    772  HG2 GLN A  49      94.209  79.681 109.570  1.00  8.59              
ATOM    773  CD  GLN A  49      95.826  78.289 109.735  1.00  8.59              
ATOM    774  OE1 GLN A  49      96.996  77.991 109.545  1.00  8.59              
ATOM    775  NE2 GLN A  49      95.096  77.516 110.508  1.00  8.59              
ATOM    776 1HE2 GLN A  49      94.144  77.764 110.721  1.00  8.59              
ATOM    777 2HE2 GLN A  49      95.544  76.730 110.944  1.00  8.59              
ATOM    778  C   GLN A  49      94.248  82.475 109.990  1.00  8.59              
ATOM    779  O   GLN A  49      94.023  81.754 110.958  1.00  8.59              
ATOM    780  N   VAL A  50      93.656  83.666 109.850  1.00  8.84              
ATOM    781  H   VAL A  50      93.811  84.194 109.003  1.00  8.84              
ATOM    782  CA  VAL A  50      93.046  84.376 110.987  1.00  8.84              
ATOM    783  HA  VAL A  50      93.255  83.807 111.894  1.00  8.84              
ATOM    784  CB  VAL A  50      93.721  85.746 111.232  1.00  8.84              
ATOM    785  HB  VAL A  50      93.605  86.373 110.346  1.00  8.84              
ATOM    786  CG1 VAL A  50      93.136  86.477 112.449  1.00  8.84              
ATOM    787 1HG1 VAL A  50      93.697  87.394 112.633  1.00  8.84              
ATOM    788 2HG1 VAL A  50      92.098  86.759 112.266  1.00  8.84              
ATOM    789 3HG1 VAL A  50      93.189  85.845 113.335  1.00  8.84              
ATOM    790  CG2 VAL A  50      95.221  85.568 111.518  1.00  8.84              
ATOM    791 1HG2 VAL A  50      95.680  86.542 111.690  1.00  8.84              
ATOM    792 2HG2 VAL A  50      95.366  84.947 112.404  1.00  8.84              
ATOM    793 3HG2 VAL A  50      95.721  85.103 110.675  1.00  8.84              
ATOM    794  C   VAL A  50      91.531  84.471 110.902  1.00  8.84              
ATOM    795  O   VAL A  50      90.966  85.415 110.361  1.00  8.84              
ATOM    796  N   VAL A  51      90.889  83.457 111.471  1.00  9.08              
ATOM    797  H   VAL A  51      91.455  82.702 111.835  1.00  9.08              
ATOM    798  CA  VAL A  51      89.436  83.294 111.579  1.00  9.08              
ATOM    799  HA  VAL A  51      88.962  84.271 111.678  1.00  9.08              
ATOM    800  CB  VAL A  51      88.844  82.591 110.323  1.00  9.08              
ATOM    801  HB  VAL A  51      87.844  82.235 110.575  1.00  9.08              
ATOM    802  CG1 VAL A  51      88.678  83.559 109.145  1.00  9.08              
ATOM    803 1HG1 VAL A  51      88.126  83.067 108.343  1.00  9.08              
ATOM    804 2HG1 VAL A  51      88.118  84.438 109.466  1.00  9.08              
ATOM    805 3HG1 VAL A  51      89.648  83.873 108.763  1.00  9.08              
ATOM    806  CG2 VAL A  51      89.666  81.396 109.803  1.00  9.08              
ATOM    807 1HG2 VAL A  51      89.126  80.912 108.989  1.00  9.08              
ATOM    808 2HG2 VAL A  51      90.638  81.726 109.434  1.00  9.08              
ATOM    809 3HG2 VAL A  51      89.813  80.663 110.594  1.00  9.08              
ATOM    810  C   VAL A  51      89.134  82.509 112.848  1.00  9.08              
ATOM    811  O   VAL A  51      88.892  81.306 112.830  1.00  9.08              
ATOM    812  N   TYR A  52      89.271  83.184 113.986  1.00 10.08              
ATOM    813  H   TYR A  52      89.453  84.173 113.952  1.00 10.08              
ATOM    814  CA  TYR A  52      88.974  82.574 115.277  1.00 10.08              
ATOM    815  HA  TYR A  52      89.525  81.634 115.339  1.00 10.08              
ATOM    816  CB  TYR A  52      89.462  83.472 116.426  1.00 10.08              
ATOM    817  HB1 TYR A  52      88.675  83.563 117.176  1.00 10.08              
ATOM    818  HB2 TYR A  52      89.674  84.479 116.063  1.00 10.08              
ATOM    819  CG  TYR A  52      90.698  82.908 117.098  1.00 10.08              
ATOM    820  CD1 TYR A  52      91.967  83.072 116.509  1.00 10.08              
ATOM    821  HD1 TYR A  52      92.072  83.634 115.592  1.00 10.08              
ATOM    822  CE1 TYR A  52      93.100  82.491 117.109  1.00 10.08              
ATOM    823  HE1 TYR A  52      94.079  82.604 116.667  1.00 10.08              
ATOM    824  CZ  TYR A  52      92.964  81.757 118.305  1.00 10.08              
ATOM    825  OH  TYR A  52      94.058  81.218 118.897  1.00 10.08              
ATOM    826  HH  TYR A  52      93.846  80.838 119.752  1.00 10.08              
ATOM    827  CE2 TYR A  52      91.696  81.596 118.897  1.00 10.08              
ATOM    828  HE2 TYR A  52      91.597  81.038 119.814  1.00 10.08              
ATOM    829  CD2 TYR A  52      90.562  82.161 118.285  1.00 10.08              
ATOM    830  HD2 TYR A  52      89.581  82.019 118.722  1.00 10.08              
ATOM    831  C   TYR A  52      87.493  82.236 115.410  1.00 10.08              
ATOM    832  O   TYR A  52      86.636  83.117 115.355  1.00 10.08              
ATOM    833  N   GLU A  53      87.212  80.951 115.612  1.00 10.79              
ATOM    834  H   GLU A  53      87.962  80.282 115.579  1.00 10.79              
ATOM    835  CA  GLU A  53      85.925  80.510 116.127  1.00 10.79              
ATOM    836  HA  GLU A  53      85.153  80.880 115.448  1.00 10.79              
ATOM    837  CB  GLU A  53      85.865  78.967 116.146  1.00 10.79              
ATOM    838  HB1 GLU A  53      86.143  78.600 117.135  1.00 10.79              
ATOM    839  HB2 GLU A  53      86.589  78.569 115.433  1.00 10.79              
ATOM    840  CG  GLU A  53      84.489  78.410 115.749  1.00 10.79              
ATOM    841  HG1 GLU A  53      84.524  77.320 115.789  1.00 10.79              
ATOM    842  HG2 GLU A  53      84.270  78.702 114.719  1.00 10.79              
ATOM    843  CD  GLU A  53      83.394  78.926 116.681  1.00 10.79              
ATOM    844  OE1 GLU A  53      83.343  78.439 117.831  1.00 10.79              
ATOM    845  OE2 GLU A  53      82.744  79.937 116.333  1.00 10.79              
ATOM    846  C   GLU A  53      85.689  81.142 117.509  1.00 10.79              
ATOM    847  O   GLU A  53      86.612  81.226 118.328  1.00 10.79              
ATOM    848  N   ARG A  54      84.442  81.534 117.791  1.00 12.44              
ATOM    849  H   ARG A  54      83.720  81.294 117.108  1.00 12.44              
ATOM    850  CA  ARG A  54      83.989  81.983 119.110  1.00 12.44              
ATOM    851  HA  ARG A  54      84.479  82.925 119.355  1.00 12.44              
ATOM    852  CB  ARG A  54      82.439  82.174 119.096  1.00 12.44              
ATOM    853  HB1 ARG A  54      82.103  82.247 120.132  1.00 12.44              
ATOM    854  HB2 ARG A  54      81.988  81.268 118.683  1.00 12.44              
ATOM    855  CG  ARG A  54      81.845  83.399 118.353  1.00 12.44              
ATOM    856  HG1 ARG A  54      82.170  83.383 117.312  1.00 12.44              
ATOM    857  HG2 ARG A  54      82.231  84.304 118.826  1.00 12.44              
ATOM    858  CD  ARG A  54      80.288  83.422 118.403  1.00 12.44              
ATOM    859  HD1 ARG A  54      79.976  83.207 119.427  1.00 12.44              
ATOM    860  HD2 ARG A  54      79.912  82.624 117.758  1.00 12.44              
ATOM    861  NE  ARG A  54      79.685  84.726 117.996  1.00 12.44              
ATOM    862  HE  ARG A  54      80.333  85.484 117.874  1.00 12.44              
ATOM    863  CZ  ARG A  54      78.392  85.033 117.831  1.00 12.44              
ATOM    864  NH1 ARG A  54      77.405  84.188 117.911  1.00 12.44              
ATOM    865 1HH1 ARG A  54      77.578  83.223 118.115  1.00 12.44              
ATOM    866 2HH1 ARG A  54      76.463  84.568 117.796  1.00 12.44              
ATOM    867  NH2 ARG A  54      77.994  86.245 117.572  1.00 12.44              
ATOM    868 1HH2 ARG A  54      78.629  87.013 117.502  1.00 12.44              
ATOM    869 2HH2 ARG A  54      76.979  86.410 117.471  1.00 12.44              
ATOM    870  C   ARG A  54      84.339  81.000 120.243  1.00 12.44              
ATOM    871  O   ARG A  54      84.357  81.399 121.405  1.00 12.44              
ATOM    872  N   SER A  55      84.628  79.738 119.935  1.00 13.12              
ATOM    873  H   SER A  55      84.398  79.434 118.994  1.00 13.12              
ATOM    874  CA  SER A  55      85.073  78.715 120.884  1.00 13.12              
ATOM    875  HA  SER A  55      84.256  78.551 121.588  1.00 13.12              
ATOM    876  CB  SER A  55      85.308  77.383 120.172  1.00 13.12              
ATOM    877  HB1 SER A  55      85.754  76.676 120.873  1.00 13.12              
ATOM    878  HB2 SER A  55      85.988  77.522 119.330  1.00 13.12              
ATOM    879  OG  SER A  55      84.079  76.849 119.722  1.00 13.12              
ATOM    880  HG  SER A  55      83.731  77.423 118.992  1.00 13.12              
ATOM    881  C   SER A  55      86.283  79.060 121.741  1.00 13.12              
ATOM    882  O   SER A  55      86.397  78.600 122.874  1.00 13.12              
ATOM    883  N   TYR A  56      87.129  79.952 121.241  1.00 12.39              
ATOM    884  H   TYR A  56      86.962  80.279 120.294  1.00 12.39              
ATOM    885  CA  TYR A  56      88.057  80.715 122.057  1.00 12.39              
ATOM    886  HA  TYR A  56      87.823  80.585 123.115  1.00 12.39              
ATOM    887  CB  TYR A  56      89.493  80.225 121.822  1.00 12.39              
ATOM    888  HB1 TYR A  56      90.168  80.887 122.353  1.00 12.39              
ATOM    889  HB2 TYR A  56      89.712  80.296 120.758  1.00 12.39              
ATOM    890  CG  TYR A  56      89.799  78.817 122.306  1.00 12.39              
ATOM    891  CD1 TYR A  56      90.074  77.792 121.378  1.00 12.39              
ATOM    892  HD1 TYR A  56      90.025  77.996 120.319  1.00 12.39              
ATOM    893  CE1 TYR A  56      90.408  76.500 121.830  1.00 12.39              
ATOM    894  HE1 TYR A  56      90.619  75.704 121.132  1.00 12.39              
ATOM    895  CZ  TYR A  56      90.465  76.228 123.213  1.00 12.39              
ATOM    896  OH  TYR A  56      90.783  74.978 123.640  1.00 12.39              
ATOM    897  HH  TYR A  56      90.785  74.926 124.596  1.00 12.39              
ATOM    898  CE2 TYR A  56      90.191  77.253 124.146  1.00 12.39              
ATOM    899  HE2 TYR A  56      90.227  77.047 125.206  1.00 12.39              
ATOM    900  CD2 TYR A  56      89.858  78.544 123.689  1.00 12.39              
ATOM    901  HD2 TYR A  56      89.644  79.324 124.406  1.00 12.39              
ATOM    902  C   TYR A  56      87.792  82.169 121.700  1.00 12.39              
ATOM    903  O   TYR A  56      88.521  82.773 120.917  1.00 12.39              
ATOM    904  N   CYS A  57      86.715  82.720 122.278  1.00 11.96              
ATOM    905  H   CYS A  57      86.075  82.095 122.750  1.00 11.96              
ATOM    906  CA  CYS A  57      86.487  84.153 122.461  1.00 11.96              
ATOM    907  HA  CYS A  57      86.510  84.644 121.487  1.00 11.96              
ATOM    908  CB  CYS A  57      85.109  84.421 123.106  1.00 11.96              
ATOM    909  HB1 CYS A  57      85.111  85.414 123.558  1.00 11.96              
ATOM    910  HB2 CYS A  57      84.908  83.701 123.902  1.00 11.96              
ATOM    911  SG  CYS A  57      83.780  84.389 121.870  1.00 11.96              
ATOM    912  HG  CYS A  57      83.774  83.055 121.722  1.00 11.96              
ATOM    913  C   CYS A  57      87.629  84.741 123.295  1.00 11.96              
ATOM    914  O   CYS A  57      87.446  85.145 124.443  1.00 11.96              
ATOM    915  N   MET A  58      88.840  84.701 122.737  1.00 11.53              
ATOM    916  H   MET A  58      88.902  84.314 121.800  1.00 11.53              
ATOM    917  CA  MET A  58      90.077  85.101 123.374  1.00 11.53              
ATOM    918  HA  MET A  58      90.127  84.655 124.368  1.00 11.53              
ATOM    919  CB  MET A  58      91.328  84.673 122.586  1.00 11.53              
ATOM    920  HB1 MET A  58      92.199  85.062 123.116  1.00 11.53              
ATOM    921  HB2 MET A  58      91.306  85.115 121.589  1.00 11.53              
ATOM    922  CG  MET A  58      91.504  83.164 122.442  1.00 11.53              
ATOM    923  HG1 MET A  58      90.883  82.838 121.612  1.00 11.53              
ATOM    924  HG2 MET A  58      91.155  82.680 123.354  1.00 11.53              
ATOM    925  SD  MET A  58      93.200  82.595 122.128  1.00 11.53              
ATOM    926  CE  MET A  58      93.750  83.793 120.879  1.00 11.53              
ATOM    927  HE1 MET A  58      94.697  83.462 120.451  1.00 11.53              
ATOM    928  HE2 MET A  58      93.004  83.873 120.088  1.00 11.53              
ATOM    929  HE3 MET A  58      93.894  84.770 121.341  1.00 11.53              
ATOM    930  C   MET A  58      90.078  86.613 123.521  1.00 11.53              
ATOM    931  O   MET A  58      90.653  87.351 122.723  1.00 11.53              
ATOM    932  N   THR A  59      89.379  87.063 124.550  1.00 10.64              
ATOM    933  H   THR A  59      88.837  86.371 125.059  1.00 10.64              
ATOM    934  CA  THR A  59      89.140  88.460 124.866  1.00 10.64              
ATOM    935  HA  THR A  59      88.940  88.978 123.927  1.00 10.64              
ATOM    936  CB  THR A  59      87.849  88.560 125.696  1.00 10.64              
ATOM    937  HB  THR A  59      87.085  87.992 125.164  1.00 10.64              
ATOM    938  CG2 THR A  59      87.905  88.008 127.121  1.00 10.64              
ATOM    939 1HG2 THR A  59      88.594  88.590 127.732  1.00 10.64              
ATOM    940 2HG2 THR A  59      86.913  88.053 127.569  1.00 10.64              
ATOM    941 3HG2 THR A  59      88.227  86.967 127.107  1.00 10.64              
ATOM    942  OG1 THR A  59      87.402  89.886 125.733  1.00 10.64              
ATOM    943  HG1 THR A  59      86.507  89.866 126.079  1.00 10.64              
ATOM    944  C   THR A  59      90.386  89.145 125.470  1.00 10.64              
ATOM    945  O   THR A  59      90.354  89.885 126.449  1.00 10.64              
ATOM    946  N   GLY A  60      91.549  88.840 124.890  1.00  9.99              
ATOM    947  H   GLY A  60      91.495  88.310 124.028  1.00  9.99              
ATOM    948  CA  GLY A  60      92.885  89.153 125.389  1.00  9.99              
ATOM    949  HA1 GLY A  60      93.597  88.449 124.958  1.00  9.99              
ATOM    950  HA2 GLY A  60      92.894  89.023 126.471  1.00  9.99              
ATOM    951  C   GLY A  60      93.371  90.565 125.086  1.00  9.99              
ATOM    952  O   GLY A  60      94.541  90.776 124.776  1.00  9.99              
ATOM    953  N   VAL A  61      92.449  91.520 125.120  1.00  9.09              
ATOM    954  H   VAL A  61      91.532  91.242 125.455  1.00  9.09              
ATOM    955  CA  VAL A  61      92.630  92.933 124.776  1.00  9.09              
ATOM    956  HA  VAL A  61      93.231  92.989 123.868  1.00  9.09              
ATOM    957  CB  VAL A  61      91.253  93.564 124.454  1.00  9.09              
ATOM    958  HB  VAL A  61      91.388  94.632 124.280  1.00  9.09              
ATOM    959  CG1 VAL A  61      90.672  92.957 123.169  1.00  9.09              
ATOM    960 1HG1 VAL A  61      89.796  93.529 122.862  1.00  9.09              
ATOM    961 2HG1 VAL A  61      91.414  92.996 122.377  1.00  9.09              
ATOM    962 3HG1 VAL A  61      90.384  91.917 123.328  1.00  9.09              
ATOM    963  CG2 VAL A  61      90.194  93.365 125.552  1.00  9.09              
ATOM    964 1HG2 VAL A  61      89.864  92.328 125.596  1.00  9.09              
ATOM    965 2HG2 VAL A  61      90.595  93.642 126.525  1.00  9.09              
ATOM    966 3HG2 VAL A  61      89.326  93.988 125.333  1.00  9.09              
ATOM    967  C   VAL A  61      93.402  93.712 125.836  1.00  9.09              
ATOM    968  O   VAL A  61      92.922  94.700 126.383  1.00  9.09              
ATOM    969  N   LEU A  62      94.609  93.244 126.143  1.00  9.23              
ATOM    970  H   LEU A  62      94.924  92.426 125.634  1.00  9.23              
ATOM    971  CA  LEU A  62      95.500  93.774 127.175  1.00  9.23              
ATOM    972  HA  LEU A  62      94.897  94.013 128.052  1.00  9.23              
ATOM    973  CB  LEU A  62      96.510  92.673 127.578  1.00  9.23              
ATOM    974  HB1 LEU A  62      97.179  93.101 128.324  1.00  9.23              
ATOM    975  HB2 LEU A  62      97.107  92.423 126.699  1.00  9.23              
ATOM    976  CG  LEU A  62      95.894  91.394 128.159  1.00  9.23              
ATOM    977  HG  LEU A  62      95.230  90.929 127.432  1.00  9.23              
ATOM    978  CD1 LEU A  62      97.010  90.391 128.476  1.00  9.23              
ATOM    979 1HD1 LEU A  62      96.577  89.469 128.864  1.00  9.23              
ATOM    980 2HD1 LEU A  62      97.568  90.172 127.565  1.00  9.23              
ATOM    981 3HD1 LEU A  62      97.684  90.818 129.220  1.00  9.23              
ATOM    982  CD2 LEU A  62      95.101  91.659 129.442  1.00  9.23              
ATOM    983 1HD2 LEU A  62      94.748  90.717 129.860  1.00  9.23              
ATOM    984 2HD2 LEU A  62      95.731  92.163 130.176  1.00  9.23              
ATOM    985 3HD2 LEU A  62      94.232  92.279 129.222  1.00  9.23              
ATOM    986  C   LEU A  62      96.180  95.074 126.786  1.00  9.23              
ATOM    987  O   LEU A  62      97.410  95.173 126.760  1.00  9.23              
ATOM    988  N   ILE A  63      95.349  96.029 126.395  1.00  9.67              
ATOM    989  H   ILE A  63      94.355  95.862 126.489  1.00  9.67              
ATOM    990  CA  ILE A  63      95.756  97.164 125.613  1.00  9.67              
ATOM    991  HA  ILE A  63      96.831  97.146 125.622  1.00  9.67              
ATOM    992  CB  ILE A  63      95.502  97.012 124.095  1.00  9.67              
ATOM    993  HB  ILE A  63      96.019  96.099 123.804  1.00  9.67              
ATOM    994  CG2 ILE A  63      94.036  96.808 123.719  1.00  9.67              
ATOM    995 1HG2 ILE A  63      93.505  97.739 123.889  1.00  9.67              
ATOM    996 2HG2 ILE A  63      93.968  96.548 122.667  1.00  9.67              
ATOM    997 3HG2 ILE A  63      93.603  95.992 124.282  1.00  9.67              
ATOM    998  CG1 ILE A  63      96.102  98.164 123.264  1.00  9.67              
ATOM    999 1HG1 ILE A  63      97.064  98.446 123.687  1.00  9.67              
ATOM   1000 2HG1 ILE A  63      95.441  99.027 123.311  1.00  9.67              
ATOM   1001  CD1 ILE A  63      96.328  97.829 121.783  1.00  9.67              
ATOM   1002  HD1 ILE A  63      95.378  97.653 121.278  1.00  9.67              
ATOM   1003  HD2 ILE A  63      96.821  98.672 121.300  1.00  9.67              
ATOM   1004  HD3 ILE A  63      96.962  96.948 121.691  1.00  9.67              
ATOM   1005  C   ILE A  63      95.533  98.515 126.292  1.00  9.67              
ATOM   1006  O   ILE A  63      94.674  99.312 125.920  1.00  9.67              
ATOM   1007  N   GLU A  64      96.243  98.757 127.410  1.00 11.76              
ATOM   1008  H   GLU A  64      96.968  98.087 127.652  1.00 11.76              
ATOM   1009  CA  GLU A  64      95.542  99.396 128.517  1.00 11.76              
ATOM   1010  HA  GLU A  64      94.538  99.079 128.250  1.00 11.76              
ATOM   1011  CB  GLU A  64      95.619  98.688 129.863  1.00 11.76              
ATOM   1012  HB1 GLU A  64      96.431  99.109 130.449  1.00 11.76              
ATOM   1013  HB2 GLU A  64      95.814  97.631 129.692  1.00 11.76              
ATOM   1014  CG  GLU A  64      94.279  98.825 130.637  1.00 11.76              
ATOM   1015  HG1 GLU A  64      94.132  99.875 130.897  1.00 11.76              
ATOM   1016  HG2 GLU A  64      94.385  98.298 131.575  1.00 11.76              
ATOM   1017  CD  GLU A  64      92.996  98.300 129.943  1.00 11.76              
ATOM   1018  OE1 GLU A  64      92.362  97.346 130.433  1.00 11.76              
ATOM   1019  OE2 GLU A  64      92.459  98.941 129.005  1.00 11.76              
ATOM   1020  C   GLU A  64      95.194 100.898 128.545  1.00 11.76              
ATOM   1021  O   GLU A  64      95.918 101.735 129.109  1.00 11.76              
ATOM   1022  N   GLY A  65      94.008 101.187 128.042  1.00 12.03              
ATOM   1023  H   GLY A  65      93.607 100.443 127.493  1.00 12.03              
ATOM   1024  CA  GLY A  65      93.107 102.136 128.661  1.00 12.03              
ATOM   1025  HA1 GLY A  65      93.325 103.126 128.281  1.00 12.03              
ATOM   1026  HA2 GLY A  65      93.272 102.138 129.726  1.00 12.03              
ATOM   1027  C   GLY A  65      91.623 101.854 128.416  1.00 12.03              
ATOM   1028  O   GLY A  65      90.839 101.522 129.313  1.00 12.03              
ATOM   1029  N   LYS A  66      91.280 101.917 127.135  1.00 10.38              
ATOM   1030  H   LYS A  66      92.021 102.239 126.529  1.00 10.38              
ATOM   1031  CA  LYS A  66      90.326 101.016 126.489  1.00 10.38              
ATOM   1032  HA  LYS A  66      89.732 100.480 127.211  1.00 10.38              
ATOM   1033  CB  LYS A  66      89.426 101.813 125.505  1.00 10.38              
ATOM   1034  HB1 LYS A  66      88.662 101.139 125.118  1.00 10.38              
ATOM   1035  HB2 LYS A  66      90.042 102.124 124.661  1.00 10.38              
ATOM   1036  CG  LYS A  66      88.757 103.089 126.084  1.00 10.38              
ATOM   1037  HG1 LYS A  66      89.521 103.659 126.609  1.00 10.38              
ATOM   1038  HG2 LYS A  66      88.005 102.796 126.814  1.00 10.38              
ATOM   1039  CD  LYS A  66      88.127 103.997 125.007  1.00 10.38              
ATOM   1040  HD1 LYS A  66      87.160 103.595 124.703  1.00 10.38              
ATOM   1041  HD2 LYS A  66      88.772 104.007 124.130  1.00 10.38              
ATOM   1042  CE  LYS A  66      87.965 105.442 125.529  1.00 10.38              
ATOM   1043  HE1 LYS A  66      88.838 105.683 126.141  1.00 10.38              
ATOM   1044  HE2 LYS A  66      87.090 105.494 126.182  1.00 10.38              
ATOM   1045  NZ  LYS A  66      87.863 106.465 124.440  1.00 10.38              
ATOM   1046  HZ1 LYS A  66      87.961 107.411 124.816  1.00 10.38              
ATOM   1047  HZ2 LYS A  66      88.614 106.356 123.772  1.00 10.38              
ATOM   1048  HZ3 LYS A  66      86.977 106.407 123.957  1.00 10.38              
ATOM   1049  C   LYS A  66      91.322 100.077 125.791  1.00 10.38              
ATOM   1050  O   LYS A  66      91.924 100.517 124.817  1.00 10.38              
ATOM   1051  N   CYS A  67      91.624  98.871 126.308  1.00 10.14              
ATOM   1052  H   CYS A  67      91.735  98.843 127.314  1.00 10.14              
ATOM   1053  CA  CYS A  67      91.251  97.546 125.751  1.00 10.14              
ATOM   1054  HA  CYS A  67      92.150  96.980 125.557  1.00 10.14              
ATOM   1055  CB  CYS A  67      90.494  96.817 126.866  1.00 10.14              
ATOM   1056  HB1 CYS A  67      91.151  96.713 127.732  1.00 10.14              
ATOM   1057  HB2 CYS A  67      90.217  95.821 126.533  1.00 10.14              
ATOM   1058  SG  CYS A  67      88.976  97.698 127.362  1.00 10.14              
ATOM   1059  HG  CYS A  67      88.359  97.507 126.184  1.00 10.14              
ATOM   1060  C   CYS A  67      90.482  97.612 124.403  1.00 10.14              
ATOM   1061  O   CYS A  67      89.412  97.039 124.229  1.00 10.14              
ATOM   1062  N   PHE A  68      91.011  98.437 123.510  1.00  9.95              
ATOM   1063  H   PHE A  68      91.857  98.912 123.797  1.00  9.95              
ATOM   1064  CA  PHE A  68      90.536  98.744 122.192  1.00  9.95              
ATOM   1065  HA  PHE A  68      89.463  98.933 122.211  1.00  9.95              
ATOM   1066  CB  PHE A  68      91.275  99.993 121.681  1.00  9.95              
ATOM   1067  HB1 PHE A  68      92.352  99.839 121.785  1.00  9.95              
ATOM   1068  HB2 PHE A  68      91.009 100.841 122.312  1.00  9.95              
ATOM   1069  CG  PHE A  68      90.993 100.365 120.236  1.00  9.95              
ATOM   1070  CD1 PHE A  68      89.980 101.293 119.926  1.00  9.95              
ATOM   1071  HD1 PHE A  68      89.387 101.729 120.716  1.00  9.95              
ATOM   1072  CE1 PHE A  68      89.746 101.664 118.588  1.00  9.95              
ATOM   1073  HE1 PHE A  68      88.979 102.384 118.346  1.00  9.95              
ATOM   1074  CZ  PHE A  68      90.519 101.100 117.558  1.00  9.95              
ATOM   1075  HZ  PHE A  68      90.352 101.380 116.527  1.00  9.95              
ATOM   1076  CE2 PHE A  68      91.517 100.161 117.864  1.00  9.95              
ATOM   1077  HE2 PHE A  68      92.096  99.705 117.071  1.00  9.95              
ATOM   1078  CD2 PHE A  68      91.759  99.798 119.199  1.00  9.95              
ATOM   1079  HD2 PHE A  68      92.532  99.071 119.414  1.00  9.95              
ATOM   1080  C   PHE A  68      90.832  97.539 121.335  1.00  9.95              
ATOM   1081  O   PHE A  68      91.974  97.083 121.277  1.00  9.95              
ATOM   1082  N   VAL A  69      89.789  97.014 120.710  1.00 10.85              
ATOM   1083  H   VAL A  69      88.893  97.459 120.801  1.00 10.85              
ATOM   1084  CA  VAL A  69      89.895  95.820 119.887  1.00 10.85              
ATOM   1085  HA  VAL A  69      90.085  94.981 120.550  1.00 10.85              
ATOM   1086  CB  VAL A  69      88.563  95.531 119.164  1.00 10.85              
ATOM   1087  HB  VAL A  69      88.306  96.370 118.516  1.00 10.85              
ATOM   1088  CG1 VAL A  69      88.634  94.255 118.316  1.00 10.85              
ATOM   1089 1HG1 VAL A  69      87.662  94.047 117.871  1.00 10.85              
ATOM   1090 2HG1 VAL A  69      89.347  94.387 117.502  1.00 10.85              
ATOM   1091 3HG1 VAL A  69      88.942  93.407 118.927  1.00 10.85              
ATOM   1092  CG2 VAL A  69      87.421  95.342 120.176  1.00 10.85              
ATOM   1093 1HG2 VAL A  69      86.500  95.097 119.648  1.00 10.85              
ATOM   1094 2HG2 VAL A  69      87.667  94.535 120.867  1.00 10.85              
ATOM   1095 3HG2 VAL A  69      87.254  96.258 120.740  1.00 10.85              
ATOM   1096  C   VAL A  69      91.022  95.948 118.883  1.00 10.85              
ATOM   1097  O   VAL A  69      90.938  96.836 118.038  1.00 10.85              
ATOM   1098  N   PRO A  70      92.071  95.112 118.986  1.00 10.73              
ATOM   1099  CD  PRO A  70      92.360  94.137 120.024  1.00 10.73              
ATOM   1100  HD1 PRO A  70      91.729  93.259 119.879  1.00 10.73              
ATOM   1101  HD2 PRO A  70      92.214  94.561 121.016  1.00 10.73              
ATOM   1102  CG  PRO A  70      93.828  93.760 119.838  1.00 10.73              
ATOM   1103  HG1 PRO A  70      94.032  92.742 120.171  1.00 10.73              
ATOM   1104  HG2 PRO A  70      94.458  94.475 120.369  1.00 10.73              
ATOM   1105  CB  PRO A  70      94.027  93.918 118.333  1.00 10.73              
ATOM   1106  HB1 PRO A  70      93.693  93.010 117.827  1.00 10.73              
ATOM   1107  HB2 PRO A  70      95.066  94.132 118.080  1.00 10.73              
ATOM   1108  CA  PRO A  70      93.109  95.095 117.988  1.00 10.73              
ATOM   1109  HA  PRO A  70      93.674  96.027 118.059  1.00 10.73              
ATOM   1110  C   PRO A  70      92.518  94.982 116.598  1.00 10.73              
ATOM   1111  O   PRO A  70      91.724  94.063 116.359  1.00 10.73              
ATOM   1112  N   ASP A  71      92.967  95.817 115.657  1.00 10.22              
ATOM   1113  H   ASP A  71      93.552  96.621 115.890  1.00 10.22              
ATOM   1114  CA  ASP A  71      93.030  95.242 114.330  1.00 10.22              
ATOM   1115  HA  ASP A  71      92.009  94.938 114.092  1.00 10.22              
ATOM   1116  CB  ASP A  71      93.431  96.162 113.169  1.00 10.22              
ATOM   1117  HB1 ASP A  71      94.499  96.361 113.209  1.00 10.22              
ATOM   1118  HB2 ASP A  71      92.859  97.082 113.243  1.00 10.22              
ATOM   1119  CG  ASP A  71      93.111  95.516 111.814  1.00 10.22              
ATOM   1120  OD1 ASP A  71      92.018  95.764 111.258  1.00 10.22              
ATOM   1121  OD2 ASP A  71      93.891  94.648 111.351  1.00 10.22              
ATOM   1122  C   ASP A  71      93.877  93.976 114.385  1.00 10.22              
ATOM   1123  O   ASP A  71      94.934  93.897 115.018  1.00 10.22              
ATOM   1124  N   GLN A  72      93.387  92.964 113.682  1.00 10.86              
ATOM   1125  H   GLN A  72      92.489  93.102 113.248  1.00 10.86              
ATOM   1126  CA  GLN A  72      94.072  91.696 113.498  1.00 10.86              
ATOM   1127  HA  GLN A  72      94.095  91.189 114.463  1.00 10.86              
ATOM   1128  CB  GLN A  72      93.292  90.817 112.481  1.00 10.86              
ATOM   1129  HB1 GLN A  72      93.506  89.779 112.737  1.00 10.86              
ATOM   1130  HB2 GLN A  72      93.707  90.972 111.483  1.00 10.86              
ATOM   1131  CG  GLN A  72      91.754  90.968 112.377  1.00 10.86              
ATOM   1132  HG1 GLN A  72      91.351  91.423 113.282  1.00 10.86              
ATOM   1133  HG2 GLN A  72      91.329  89.966 112.313  1.00 10.86              
ATOM   1134  CD  GLN A  72      91.254  91.745 111.147  1.00 10.86              
ATOM   1135  OE1 GLN A  72      90.294  91.360 110.485  1.00 10.86              
ATOM   1136  NE2 GLN A  72      91.849  92.852 110.759  1.00 10.86              
ATOM   1137 1HE2 GLN A  72      92.661  93.265 111.218  1.00 10.86              
ATOM   1138 2HE2 GLN A  72      91.391  93.435 110.088  1.00 10.86              
ATOM   1139  C   GLN A  72      95.499  91.804 112.994  1.00 10.86              
ATOM   1140  O   GLN A  72      96.239  90.822 113.018  1.00 10.86              
ATOM   1141  N   SER A  73      95.826  92.981 112.467  1.00 11.07              
ATOM   1142  H   SER A  73      95.108  93.700 112.484  1.00 11.07              
ATOM   1143  CA  SER A  73      96.928  93.217 111.578  1.00 11.07              
ATOM   1144  HA  SER A  73      96.837  94.245 111.222  1.00 11.07              
ATOM   1145  CB  SER A  73      98.249  93.113 112.343  1.00 11.07              
ATOM   1146  HB1 SER A  73      99.076  93.363 111.682  1.00 11.07              
ATOM   1147  HB2 SER A  73      98.405  92.107 112.729  1.00 11.07              
ATOM   1148  OG  SER A  73      98.263  94.019 113.436  1.00 11.07              
ATOM   1149  HG  SER A  73      97.400  93.974 113.869  1.00 11.07              
ATOM   1150  C   SER A  73      96.824  92.285 110.404  1.00 11.07              
ATOM   1151  O   SER A  73      97.569  91.322 110.234  1.00 11.07              
ATOM   1152  N   VAL A  74      95.924  92.655 109.506  1.00 10.58              
ATOM   1153  H   VAL A  74      95.273  93.398 109.726  1.00 10.58              
ATOM   1154  CA  VAL A  74      96.190  92.438 108.090  1.00 10.58              
ATOM   1155  HA  VAL A  74      96.640  91.451 108.006  1.00 10.58              
ATOM   1156  CB  VAL A  74      94.948  92.336 107.209  1.00 10.58              
ATOM   1157  HB  VAL A  74      95.251  92.546 106.192  1.00 10.58              
ATOM   1158  CG1 VAL A  74      94.392  90.900 107.246  1.00 10.58              
ATOM   1159 1HG1 VAL A  74      93.520  90.841 106.598  1.00 10.58              
ATOM   1160 2HG1 VAL A  74      95.137  90.188 106.897  1.00 10.58              
ATOM   1161 3HG1 VAL A  74      94.101  90.652 108.268  1.00 10.58              
ATOM   1162  CG2 VAL A  74      93.854  93.269 107.656  1.00 10.58              
ATOM   1163 1HG2 VAL A  74      92.954  93.018 107.117  1.00 10.58              
ATOM   1164 2HG2 VAL A  74      93.586  93.152 108.706  1.00 10.58              
ATOM   1165 3HG2 VAL A  74      94.155  94.300 107.481  1.00 10.58              
ATOM   1166  C   VAL A  74      97.326  93.323 107.626  1.00 10.58              
ATOM   1167  O   VAL A  74      97.128  94.322 106.931  1.00 10.58              
ATOM   1168  N   VAL A  75      98.500  92.908 108.129  1.00  9.64              
ATOM   1169  H   VAL A  75      98.425  92.029 108.636  1.00  9.64              
ATOM   1170  CA  VAL A  75      99.670  93.708 108.537  1.00  9.64              
ATOM   1171  HA  VAL A  75      99.372  94.328 109.383  1.00  9.64              
ATOM   1172  CB  VAL A  75     100.874  92.821 108.965  1.00  9.64              
ATOM   1173  HB  VAL A  75     101.504  92.638 108.093  1.00  9.64              
ATOM   1174  CG1 VAL A  75     101.740  93.512 110.035  1.00  9.64              
ATOM   1175 1HG1 VAL A  75     102.581  92.873 110.308  1.00  9.64              
ATOM   1176 2HG1 VAL A  75     102.139  94.449 109.650  1.00  9.64              
ATOM   1177 3HG1 VAL A  75     101.147  93.720 110.924  1.00  9.64              
ATOM   1178  CG2 VAL A  75     100.544  91.424 109.526  1.00  9.64              
ATOM   1179 1HG2 VAL A  75     101.473  90.879 109.697  1.00  9.64              
ATOM   1180 2HG2 VAL A  75     100.027  91.519 110.479  1.00  9.64              
ATOM   1181 3HG2 VAL A  75      99.946  90.853 108.816  1.00  9.64              
ATOM   1182  C   VAL A  75     100.177  94.646 107.447  1.00  9.64              
ATOM   1183  O   VAL A  75     101.017  95.504 107.691  1.00  9.64              
ATOM   1184  N   SER A  76      99.727  94.429 106.217  1.00  9.65              
ATOM   1185  H   SER A  76      98.960  93.781 106.110  1.00  9.65              
ATOM   1186  CA  SER A  76     100.412  94.846 105.025  1.00  9.65              
ATOM   1187  HA  SER A  76     101.317  95.376 105.326  1.00  9.65              
ATOM   1188  CB  SER A  76     100.904  93.617 104.247  1.00  9.65              
ATOM   1189  HB1 SER A  76     101.596  93.054 104.876  1.00  9.65              
ATOM   1190  HB2 SER A  76     101.439  93.942 103.354  1.00  9.65              
ATOM   1191  OG  SER A  76      99.829  92.771 103.874  1.00  9.65              
ATOM   1192  HG  SER A  76     100.166  92.084 103.288  1.00  9.65              
ATOM   1193  C   SER A  76      99.696  95.822 104.112  1.00  9.65              
ATOM   1194  O   SER A  76     100.294  96.279 103.141  1.00  9.65              
ATOM   1195  N   ILE A  77      98.437  96.159 104.386  1.00 10.45              
ATOM   1196  H   ILE A  77      97.998  95.750 105.204  1.00 10.45              
ATOM   1197  CA  ILE A  77      97.609  96.885 103.407  1.00 10.45              
ATOM   1198  HA  ILE A  77      98.276  97.399 102.715  1.00 10.45              
ATOM   1199  CB  ILE A  77      96.737  95.903 102.552  1.00 10.45              
ATOM   1200  HB  ILE A  77      95.776  95.779 103.055  1.00 10.45              
ATOM   1201  CG2 ILE A  77      96.475  96.513 101.158  1.00 10.45              
ATOM   1202 1HG2 ILE A  77      97.391  96.490 100.566  1.00 10.45              
ATOM   1203 2HG2 ILE A  77      95.692  95.959 100.640  1.00 10.45              
ATOM   1204 3HG2 ILE A  77      96.146  97.547 101.235  1.00 10.45              
ATOM   1205  CG1 ILE A  77      97.335  94.483 102.377  1.00 10.45              
ATOM   1206 1HG1 ILE A  77      97.359  93.997 103.353  1.00 10.45              
ATOM   1207 2HG1 ILE A  77      98.357  94.564 102.006  1.00 10.45              
ATOM   1208  CD1 ILE A  77      96.571  93.547 101.428  1.00 10.45              
ATOM   1209  HD1 ILE A  77      96.725  93.851 100.393  1.00 10.45              
ATOM   1210  HD2 ILE A  77      96.946  92.530 101.547  1.00 10.45              
ATOM   1211  HD3 ILE A  77      95.506  93.563 101.650  1.00 10.45              
ATOM   1212  C   ILE A  77      96.769  97.996 104.027  1.00 10.45              
ATOM   1213  O   ILE A  77      95.721  98.377 103.515  1.00 10.45              
ATOM   1214  N   ILE A  78      97.218  98.493 105.168  1.00 10.66              
ATOM   1215  H   ILE A  78      98.106  98.157 105.512  1.00 10.66              
ATOM   1216  CA  ILE A  78      96.535  99.494 105.972  1.00 10.66              
ATOM   1217  HA  ILE A  78      95.561  99.083 106.234  1.00 10.66              
ATOM   1218  CB  ILE A  78      97.291  99.675 107.322  1.00 10.66              
ATOM   1219  HB  ILE A  78      96.639 100.263 107.964  1.00 10.66              
ATOM   1220  CG2 ILE A  78      97.446  98.313 108.035  1.00 10.66              
ATOM   1221 1HG2 ILE A  78      97.824  98.475 109.046  1.00 10.66              
ATOM   1222 2HG2 ILE A  78      96.477  97.820 108.114  1.00 10.66              
ATOM   1223 3HG2 ILE A  78      98.139  97.655 107.513  1.00 10.66              
ATOM   1224  CG1 ILE A  78      98.663 100.401 107.312  1.00 10.66              
ATOM   1225 1HG1 ILE A  78      99.065 100.380 108.327  1.00 10.66              
ATOM   1226 2HG1 ILE A  78      98.509 101.452 107.075  1.00 10.66              
ATOM   1227  CD1 ILE A  78      99.747  99.854 106.371  1.00 10.66              
ATOM   1228  HD1 ILE A  78      99.449  99.991 105.332  1.00 10.66              
ATOM   1229  HD2 ILE A  78     100.673 100.405 106.537  1.00 10.66              
ATOM   1230  HD3 ILE A  78      99.929  98.798 106.569  1.00 10.66              
ATOM   1231  C   ILE A  78      96.271 100.801 105.206  1.00 10.66              
ATOM   1232  O   ILE A  78      97.145 101.648 105.005  1.00 10.66              
ATOM   1233  N   LYS A  79      95.033 100.915 104.713  1.00 10.49              
ATOM   1234  H   LYS A  79      94.423 100.117 104.825  1.00 10.49              
ATOM   1235  CA  LYS A  79      94.616 101.954 103.777  1.00 10.49              
ATOM   1236  HA  LYS A  79      95.352 102.758 103.836  1.00 10.49              
ATOM   1237  CB  LYS A  79      94.653 101.413 102.328  1.00 10.49              
ATOM   1238  HB1 LYS A  79      93.750 100.836 102.121  1.00 10.49              
ATOM   1239  HB2 LYS A  79      95.499 100.729 102.239  1.00 10.49              
ATOM   1240  CG  LYS A  79      94.851 102.493 101.243  1.00 10.49              
ATOM   1241  HG1 LYS A  79      94.888 101.990 100.276  1.00 10.49              
ATOM   1242  HG2 LYS A  79      95.817 102.973 101.407  1.00 10.49              
ATOM   1243  CD  LYS A  79      93.765 103.579 101.187  1.00 10.49              
ATOM   1244  HD1 LYS A  79      93.779 104.146 102.118  1.00 10.49              
ATOM   1245  HD2 LYS A  79      92.790 103.102 101.067  1.00 10.49              
ATOM   1246  CE  LYS A  79      94.006 104.553 100.028  1.00 10.49              
ATOM   1247  HE1 LYS A  79      93.930 104.006  99.084  1.00 10.49              
ATOM   1248  HE2 LYS A  79      95.023 104.949 100.112  1.00 10.49              
ATOM   1249  NZ  LYS A  79      93.024 105.667 100.057  1.00 10.49              
ATOM   1250  HZ1 LYS A  79      93.178 106.301  99.282  1.00 10.49              
ATOM   1251  HZ2 LYS A  79      92.082 105.304  99.985  1.00 10.49              
ATOM   1252  HZ3 LYS A  79      93.103 106.178 100.928  1.00 10.49              
ATOM   1253  C   LYS A  79      93.295 102.557 104.186  1.00 10.49              
ATOM   1254  O   LYS A  79      92.257 102.368 103.559  1.00 10.49              
ATOM   1255  N   HIS A  80      93.355 103.257 105.305  1.00  9.95              
ATOM   1256  H   HIS A  80      94.267 103.309 105.746  1.00  9.95              
ATOM   1257  CA  HIS A  80      92.210 103.319 106.191  1.00  9.95              
ATOM   1258  HA  HIS A  80      91.377 102.770 105.746  1.00  9.95              
ATOM   1259  CB  HIS A  80      92.578 102.563 107.471  1.00  9.95              
ATOM   1260  HB1 HIS A  80      92.614 101.497 107.245  1.00  9.95              
ATOM   1261  HB2 HIS A  80      91.791 102.704 108.196  1.00  9.95              
ATOM   1262  CG  HIS A  80      93.908 102.937 108.079  1.00  9.95              
ATOM   1263  ND1 HIS A  80      95.135 102.431 107.661  1.00  9.95              
ATOM   1264  CE1 HIS A  80      96.051 102.926 108.508  1.00  9.95              
ATOM   1265  HE1 HIS A  80      97.105 102.672 108.500  1.00  9.95              
ATOM   1266  NE2 HIS A  80      95.465 103.738 109.401  1.00  9.95              
ATOM   1267  HE2 HIS A  80      95.927 104.110 110.219  1.00  9.95              
ATOM   1268  CD2 HIS A  80      94.116 103.781 109.127  1.00  9.95              
ATOM   1269  HD2 HIS A  80      93.358 104.319 109.673  1.00  9.95              
ATOM   1270  C   HIS A  80      91.652 104.709 106.428  1.00  9.95              
ATOM   1271  O   HIS A  80      90.497 104.940 106.089  1.00  9.95              
ATOM   1272  N   GLY A  81      92.374 105.583 107.123  1.00 10.20              
ATOM   1273  H   GLY A  81      93.333 105.349 107.344  1.00 10.20              
ATOM   1274  CA  GLY A  81      91.716 106.602 107.950  1.00 10.20              
ATOM   1275  HA1 GLY A  81      90.981 107.143 107.354  1.00 10.20              
ATOM   1276  HA2 GLY A  81      92.461 107.316 108.303  1.00 10.20              
ATOM   1277  C   GLY A  81      90.998 106.011 109.173  1.00 10.20              
ATOM   1278  O   GLY A  81      91.123 106.529 110.277  1.00 10.20              
ATOM   1279  N   ILE A  82      90.374 104.840 108.987  1.00 10.00              
ATOM   1280  H   ILE A  82      90.231 104.576 108.023  1.00 10.00              
ATOM   1281  CA  ILE A  82      89.963 103.855 109.992  1.00 10.00              
ATOM   1282  HA  ILE A  82      89.319 104.394 110.689  1.00 10.00              
ATOM   1283  CB  ILE A  82      89.080 102.732 109.383  1.00 10.00              
ATOM   1284  HB  ILE A  82      89.718 102.031 108.843  1.00 10.00              
ATOM   1285  CG2 ILE A  82      88.383 101.951 110.513  1.00 10.00              
ATOM   1286 1HG2 ILE A  82      87.706 101.206 110.098  1.00 10.00              
ATOM   1287 2HG2 ILE A  82      89.124 101.428 111.120  1.00 10.00              
ATOM   1288 3HG2 ILE A  82      87.820 102.624 111.160  1.00 10.00              
ATOM   1289  CG1 ILE A  82      88.016 103.228 108.374  1.00 10.00              
ATOM   1290 1HG1 ILE A  82      87.443 102.368 108.021  1.00 10.00              
ATOM   1291 2HG1 ILE A  82      88.518 103.645 107.501  1.00 10.00              
ATOM   1292  CD1 ILE A  82      87.026 104.274 108.907  1.00 10.00              
ATOM   1293  HD1 ILE A  82      87.554 105.167 109.238  1.00 10.00              
ATOM   1294  HD2 ILE A  82      86.338 104.554 108.109  1.00 10.00              
ATOM   1295  HD3 ILE A  82      86.447 103.864 109.734  1.00 10.00              
ATOM   1296  C   ILE A  82      91.112 103.330 110.828  1.00 10.00              
ATOM   1297  O   ILE A  82      91.630 102.239 110.600  1.00 10.00              
ATOM   1298  N   PHE A  83      91.591 104.198 111.704  1.00  9.06              
ATOM   1299  H   PHE A  83      91.180 105.123 111.755  1.00  9.06              
ATOM   1300  CA  PHE A  83      92.826 103.964 112.400  1.00  9.06              
ATOM   1301  HA  PHE A  83      93.579 103.691 111.665  1.00  9.06              
ATOM   1302  CB  PHE A  83      93.296 105.272 113.041  1.00  9.06              
ATOM   1303  HB1 PHE A  83      92.652 105.529 113.884  1.00  9.06              
ATOM   1304  HB2 PHE A  83      93.248 106.082 112.311  1.00  9.06              
ATOM   1305  CG  PHE A  83      94.720 105.117 113.500  1.00  9.06              
ATOM   1306  CD1 PHE A  83      95.778 105.247 112.580  1.00  9.06              
ATOM   1307  HD1 PHE A  83      95.585 105.616 111.587  1.00  9.06              
ATOM   1308  CE1 PHE A  83      97.080 104.872 112.953  1.00  9.06              
ATOM   1309  HE1 PHE A  83      97.898 104.954 112.257  1.00  9.06              
ATOM   1310  CZ  PHE A  83      97.320 104.390 114.251  1.00  9.06              
ATOM   1311  HZ  PHE A  83      98.314 104.086 114.545  1.00  9.06              
ATOM   1312  CE2 PHE A  83      96.262 104.307 115.174  1.00  9.06              
ATOM   1313  HE2 PHE A  83      96.444 103.990 116.192  1.00  9.06              
ATOM   1314  CD2 PHE A  83      94.965 104.669 114.805  1.00  9.06              
ATOM   1315  HD2 PHE A  83      94.154 104.559 115.511  1.00  9.06              
ATOM   1316  C   PHE A  83      92.751 102.807 113.377  1.00  9.06              
ATOM   1317  O   PHE A  83      91.993 102.834 114.344  1.00  9.06              
ATOM   1318  N   ASP A  84      93.628 101.844 113.119  1.00  9.65              
ATOM   1319  H   ASP A  84      94.174 101.882 112.273  1.00  9.65              
ATOM   1320  CA  ASP A  84      94.113 100.944 114.135  1.00  9.65              
ATOM   1321  HA  ASP A  84      93.570 101.118 115.068  1.00  9.65              
ATOM   1322  CB  ASP A  84      93.879  99.481 113.753  1.00  9.65              
ATOM   1323  HB1 ASP A  84      94.269  99.295 112.750  1.00  9.65              
ATOM   1324  HB2 ASP A  84      92.806  99.284 113.761  1.00  9.65              
ATOM   1325  CG  ASP A  84      94.593  98.576 114.765  1.00  9.65              
ATOM   1326  OD1 ASP A  84      95.712  98.121 114.455  1.00  9.65              
ATOM   1327  OD2 ASP A  84      94.124  98.494 115.920  1.00  9.65              
ATOM   1328  C   ASP A  84      95.596 101.184 114.399  1.00  9.65              
ATOM   1329  O   ASP A  84      96.391 101.552 113.528  1.00  9.65              
ATOM   1330  N   ILE A  85      95.883 100.936 115.663  1.00  9.73              
ATOM   1331  H   ILE A  85      95.166 100.427 116.172  1.00  9.73              
ATOM   1332  CA  ILE A  85      97.057 101.266 116.425  1.00  9.73              
ATOM   1333  HA  ILE A  85      97.432 102.239 116.131  1.00  9.73              
ATOM   1334  CB  ILE A  85      96.617 101.315 117.938  1.00  9.73              
ATOM   1335  HB  ILE A  85      96.050 102.239 118.068  1.00  9.73              
ATOM   1336  CG2 ILE A  85      95.657 100.161 118.330  1.00  9.73              
ATOM   1337 1HG2 ILE A  85      95.434 100.174 119.396  1.00  9.73              
ATOM   1338 2HG2 ILE A  85      94.694 100.264 117.830  1.00  9.73              
ATOM   1339 3HG2 ILE A  85      96.087  99.193 118.067  1.00  9.73              
ATOM   1340  CG1 ILE A  85      97.705 101.300 119.048  1.00  9.73              
ATOM   1341 1HG1 ILE A  85      98.306 100.393 118.974  1.00  9.73              
ATOM   1342 2HG1 ILE A  85      97.209 101.274 120.019  1.00  9.73              
ATOM   1343  CD1 ILE A  85      98.633 102.511 119.101  1.00  9.73              
ATOM   1344  HD1 ILE A  85      99.227 102.469 120.014  1.00  9.73              
ATOM   1345  HD2 ILE A  85      99.312 102.512 118.253  1.00  9.73              
ATOM   1346  HD3 ILE A  85      98.038 103.423 119.104  1.00  9.73              
ATOM   1347  C   ILE A  85      98.246 100.345 116.264  1.00  9.73              
ATOM   1348  O   ILE A  85      99.375 100.745 116.555  1.00  9.73              
ATOM   1349  N   ALA A  86      97.996  99.084 115.960  1.00  9.66              
ATOM   1350  H   ALA A  86      97.093  98.822 115.559  1.00  9.66              
ATOM   1351  CA  ALA A  86      98.786  98.046 116.580  1.00  9.66              
ATOM   1352  HA  ALA A  86      98.666  98.130 117.660  1.00  9.66              
ATOM   1353  CB  ALA A  86      98.206  96.695 116.141  1.00  9.66              
ATOM   1354  HB1 ALA A  86      98.750  95.875 116.608  1.00  9.66              
ATOM   1355  HB2 ALA A  86      97.153  96.635 116.424  1.00  9.66              
ATOM   1356  HB3 ALA A  86      98.277  96.600 115.055  1.00  9.66              
ATOM   1357  C   ALA A  86     100.274  98.134 116.256  1.00  9.66              
ATOM   1358  O   ALA A  86     100.710  98.518 115.169  1.00  9.66              
ATOM   1359  N   SER A  87     101.052  97.758 117.254  1.00 11.00              
ATOM   1360  H   SER A  87     100.627  97.397 118.091  1.00 11.00              
ATOM   1361  CA  SER A  87     102.492  97.857 117.211  1.00 11.00              
ATOM   1362  HA  SER A  87     102.810  98.213 116.246  1.00 11.00              
ATOM   1363  CB  SER A  87     103.005  98.820 118.260  1.00 11.00              
ATOM   1364  HB1 SER A  87     104.093  98.877 118.231  1.00 11.00              
ATOM   1365  HB2 SER A  87     102.693  98.493 119.250  1.00 11.00              
ATOM   1366  OG  SER A  87     102.482 100.116 118.005  1.00 11.00              
ATOM   1367  HG  SER A  87     101.805 100.060 117.313  1.00 11.00              
ATOM   1368  C   SER A  87     103.098  96.450 117.380  1.00 11.00              
ATOM   1369  O   SER A  87     102.617  95.671 118.208  1.00 11.00              
ATOM   1370  N   VAL A  88     104.044  96.062 116.513  1.00 10.71              
ATOM   1371  H   VAL A  88     104.510  96.789 116.002  1.00 10.71              
ATOM   1372  CA  VAL A  88     103.881  94.751 115.816  1.00 10.71              
ATOM   1373  HA  VAL A  88     103.410  94.063 116.506  1.00 10.71              
ATOM   1374  CB  VAL A  88     102.862  94.861 114.635  1.00 10.71              
ATOM   1375  HB  VAL A  88     101.929  95.196 115.085  1.00 10.71              
ATOM   1376  CG1 VAL A  88     103.213  95.869 113.543  1.00 10.71              
ATOM   1377 1HG1 VAL A  88     102.440  95.860 112.774  1.00 10.71              
ATOM   1378 2HG1 VAL A  88     103.248  96.875 113.959  1.00 10.71              
ATOM   1379 3HG1 VAL A  88     104.170  95.630 113.084  1.00 10.71              
ATOM   1380  CG2 VAL A  88     102.559  93.503 113.991  1.00 10.71              
ATOM   1381 1HG2 VAL A  88     101.684  93.604 113.351  1.00 10.71              
ATOM   1382 2HG2 VAL A  88     103.403  93.170 113.388  1.00 10.71              
ATOM   1383 3HG2 VAL A  88     102.341  92.763 114.761  1.00 10.71              
ATOM   1384  C   VAL A  88     105.225  94.133 115.489  1.00 10.71              
ATOM   1385  O   VAL A  88     105.652  93.943 114.361  1.00 10.71              
ATOM   1386  N   HIS A  89     105.907  93.798 116.583  1.00 11.09              
ATOM   1387  H   HIS A  89     105.534  94.034 117.485  1.00 11.09              
ATOM   1388  CA  HIS A  89     107.050  92.897 116.562  1.00 11.09              
ATOM   1389  HA  HIS A  89     107.707  93.212 115.755  1.00 11.09              
ATOM   1390  CB  HIS A  89     107.858  93.024 117.856  1.00 11.09              
ATOM   1391  HB1 HIS A  89     107.264  92.694 118.709  1.00 11.09              
ATOM   1392  HB2 HIS A  89     108.118  94.071 117.998  1.00 11.09              
ATOM   1393  CG  HIS A  89     109.155  92.244 117.833  1.00 11.09              
ATOM   1394  ND1 HIS A  89     109.824  91.829 116.683  1.00 11.09              
ATOM   1395  CE1 HIS A  89     110.952  91.238 117.097  1.00 11.09              
ATOM   1396  HE1 HIS A  89     111.708  90.830 116.439  1.00 11.09              
ATOM   1397  NE2 HIS A  89     111.024  91.259 118.440  1.00 11.09              
ATOM   1398  HE2 HIS A  89     111.806  90.927 118.987  1.00 11.09              
ATOM   1399  CD2 HIS A  89     109.898  91.889 118.922  1.00 11.09              
ATOM   1400  HD2 HIS A  89     109.647  92.095 119.952  1.00 11.09              
ATOM   1401  C   HIS A  89     106.640  91.466 116.259  1.00 11.09              
ATOM   1402  O   HIS A  89     106.480  90.641 117.147  1.00 11.09              
ATOM   1403  N   ILE A  90     106.366  91.235 114.978  1.00 12.14              
ATOM   1404  H   ILE A  90     106.435  92.020 114.342  1.00 12.14              
ATOM   1405  CA  ILE A  90     105.851  89.980 114.456  1.00 12.14              
ATOM   1406  HA  ILE A  90     105.051  89.677 115.132  1.00 12.14              
ATOM   1407  CB  ILE A  90     105.172  90.206 113.078  1.00 12.14              
ATOM   1408  HB  ILE A  90     104.354  90.906 113.254  1.00 12.14              
ATOM   1409  CG2 ILE A  90     106.079  90.871 112.024  1.00 12.14              
ATOM   1410 1HG2 ILE A  90     105.513  91.040 111.108  1.00 12.14              
ATOM   1411 2HG2 ILE A  90     106.429  91.840 112.380  1.00 12.14              
ATOM   1412 3HG2 ILE A  90     106.940  90.245 111.800  1.00 12.14              
ATOM   1413  CG1 ILE A  90     104.530  88.931 112.485  1.00 12.14              
ATOM   1414 1HG1 ILE A  90     105.299  88.196 112.260  1.00 12.14              
ATOM   1415 2HG1 ILE A  90     104.037  89.195 111.548  1.00 12.14              
ATOM   1416  CD1 ILE A  90     103.484  88.278 113.396  1.00 12.14              
ATOM   1417  HD1 ILE A  90     103.957  87.872 114.290  1.00 12.14              
ATOM   1418  HD2 ILE A  90     102.728  89.010 113.681  1.00 12.14              
ATOM   1419  HD3 ILE A  90     103.000  87.460 112.859  1.00 12.14              
ATOM   1420  C   ILE A  90     106.891  88.861 114.503  1.00 12.14              
ATOM   1421  O   ILE A  90     107.588  88.540 113.540  1.00 12.14              
ATOM   1422  N   VAL A  91     106.933  88.222 115.664  1.00 12.55              
ATOM   1423  H   VAL A  91     106.441  88.649 116.444  1.00 12.55              
ATOM   1424  CA  VAL A  91     107.546  86.922 115.893  1.00 12.55              
ATOM   1425  HA  VAL A  91     107.769  86.456 114.939  1.00 12.55              
ATOM   1426  CB  VAL A  91     108.875  87.044 116.674  1.00 12.55              
ATOM   1427  HB  VAL A  91     109.251  86.035 116.842  1.00 12.55              
ATOM   1428  CG1 VAL A  91     109.932  87.799 115.856  1.00 12.55              
ATOM   1429 1HG1 VAL A  91     110.890  87.774 116.374  1.00 12.55              
ATOM   1430 2HG1 VAL A  91     110.049  87.332 114.878  1.00 12.55              
ATOM   1431 3HG1 VAL A  91     109.633  88.839 115.717  1.00 12.55              
ATOM   1432  CG2 VAL A  91     108.743  87.730 118.041  1.00 12.55              
ATOM   1433 1HG2 VAL A  91     109.712  87.750 118.538  1.00 12.55              
ATOM   1434 2HG2 VAL A  91     108.392  88.757 117.917  1.00 12.55              
ATOM   1435 3HG2 VAL A  91     108.039  87.188 118.671  1.00 12.55              
ATOM   1436  C   VAL A  91     106.546  86.021 116.612  1.00 12.55              
ATOM   1437  O   VAL A  91     105.763  86.475 117.444  1.00 12.55              
ATOM   1438  N   CYS A  92     106.518  84.743 116.251  1.00 12.98              
ATOM   1439  H   CYS A  92     107.184  84.412 115.571  1.00 12.98              
ATOM   1440  CA  CYS A  92     105.441  83.845 116.655  1.00 12.98              
ATOM   1441  HA  CYS A  92     104.506  84.410 116.663  1.00 12.98              
ATOM   1442  CB  CYS A  92     105.293  82.739 115.597  1.00 12.98              
ATOM   1443  HB1 CYS A  92     106.124  82.034 115.684  1.00 12.98              
ATOM   1444  HB2 CYS A  92     105.295  83.178 114.598  1.00 12.98              
ATOM   1445  SG  CYS A  92     103.718  81.867 115.852  1.00 12.98              
ATOM   1446  HG  CYS A  92     103.935  80.871 114.987  1.00 12.98              
ATOM   1447  C   CYS A  92     105.637  83.287 118.074  1.00 12.98              
ATOM   1448  O   CYS A  92     106.032  82.135 118.259  1.00 12.98              
ATOM   1449  N   PHE A  93     105.388  84.112 119.092  1.00 13.64              
ATOM   1450  H   PHE A  93     105.147  85.074 118.882  1.00 13.64              
ATOM   1451  CA  PHE A  93     105.341  83.660 120.481  1.00 13.64              
ATOM   1452  HA  PHE A  93     106.200  83.009 120.643  1.00 13.64              
ATOM   1453  CB  PHE A  93     105.485  84.844 121.451  1.00 13.64              
ATOM   1454  HB1 PHE A  93     104.681  85.556 121.255  1.00 13.64              
ATOM   1455  HB2 PHE A  93     106.429  85.351 121.245  1.00 13.64              
ATOM   1456  CG  PHE A  93     105.467  84.460 122.928  1.00 13.64              
ATOM   1457  CD1 PHE A  93     104.609  85.130 123.823  1.00 13.64              
ATOM   1458  HD1 PHE A  93     103.952  85.907 123.459  1.00 13.64              
ATOM   1459  CE1 PHE A  93     104.605  84.800 125.191  1.00 13.64              
ATOM   1460  HE1 PHE A  93     103.955  85.331 125.871  1.00 13.64              
ATOM   1461  CZ  PHE A  93     105.448  83.784 125.673  1.00 13.64              
ATOM   1462  HZ  PHE A  93     105.452  83.535 126.724  1.00 13.64              
ATOM   1463  CE2 PHE A  93     106.288  83.093 124.782  1.00 13.64              
ATOM   1464  HE2 PHE A  93     106.930  82.301 125.144  1.00 13.64              
ATOM   1465  CD2 PHE A  93     106.306  83.438 123.418  1.00 13.64              
ATOM   1466  HD2 PHE A  93     106.971  82.910 122.750  1.00 13.64              
ATOM   1467  C   PHE A  93     104.084  82.826 120.772  1.00 13.64              
ATOM   1468  O   PHE A  93     103.045  83.344 121.182  1.00 13.64              
ATOM   1469  N   PHE A  94     104.188  81.511 120.588  1.00 13.89              
ATOM   1470  H   PHE A  94     105.044  81.156 120.184  1.00 13.89              
ATOM   1471  CA  PHE A  94     103.327  80.552 121.281  1.00 13.89              
ATOM   1472  HA  PHE A  94     102.288  80.780 121.038  1.00 13.89              
ATOM   1473  CB  PHE A  94     103.620  79.122 120.783  1.00 13.89              
ATOM   1474  HB1 PHE A  94     103.247  79.039 119.761  1.00 13.89              
ATOM   1475  HB2 PHE A  94     103.044  78.421 121.388  1.00 13.89              
ATOM   1476  CG  PHE A  94     105.082  78.697 120.784  1.00 13.89              
ATOM   1477  CD1 PHE A  94     105.919  79.034 119.702  1.00 13.89              
ATOM   1478  HD1 PHE A  94     105.522  79.581 118.859  1.00 13.89              
ATOM   1479  CE1 PHE A  94     107.278  78.674 119.717  1.00 13.89              
ATOM   1480  HE1 PHE A  94     107.917  78.953 118.890  1.00 13.89              
ATOM   1481  CZ  PHE A  94     107.804  77.957 120.806  1.00 13.89              
ATOM   1482  HZ  PHE A  94     108.849  77.681 120.818  1.00 13.89              
ATOM   1483  CE2 PHE A  94     106.969  77.599 121.880  1.00 13.89              
ATOM   1484  HE2 PHE A  94     107.368  77.051 122.722  1.00 13.89              
ATOM   1485  CD2 PHE A  94     105.611  77.967 121.866  1.00 13.89              
ATOM   1486  HD2 PHE A  94     104.981  77.708 122.705  1.00 13.89              
ATOM   1487  C   PHE A  94     103.513  80.723 122.788  1.00 13.89              
ATOM   1488  O   PHE A  94     104.547  80.368 123.352  1.00 13.89              
ATOM   1489  N   VAL A  95     102.519  81.333 123.432  1.00 14.00              
ATOM   1490  H   VAL A  95     101.755  81.704 122.889  1.00 14.00              
ATOM   1491  CA  VAL A  95     102.516  81.556 124.877  1.00 14.00              
ATOM   1492  HA  VAL A  95     103.339  82.229 125.108  1.00 14.00              
ATOM   1493  CB  VAL A  95     101.207  82.236 125.326  1.00 14.00              
ATOM   1494  HB  VAL A  95     100.364  81.586 125.093  1.00 14.00              
ATOM   1495  CG1 VAL A  95     101.212  82.528 126.830  1.00 14.00              
ATOM   1496 1HG1 VAL A  95     100.308  83.072 127.106  1.00 14.00              
ATOM   1497 2HG1 VAL A  95     101.218  81.599 127.393  1.00 14.00              
ATOM   1498 3HG1 VAL A  95     102.086  83.122 127.099  1.00 14.00              
ATOM   1499  CG2 VAL A  95     100.985  83.575 124.609  1.00 14.00              
ATOM   1500 1HG2 VAL A  95     100.060  84.033 124.959  1.00 14.00              
ATOM   1501 2HG2 VAL A  95     101.817  84.250 124.805  1.00 14.00              
ATOM   1502 3HG2 VAL A  95     100.901  83.425 123.533  1.00 14.00              
ATOM   1503  C   VAL A  95     102.773  80.228 125.591  1.00 14.00              
ATOM   1504  O   VAL A  95     102.081  79.233 125.362  1.00 14.00              
ATOM   1505  N   ALA A  96     103.767  80.201 126.475  1.00 14.03              
ATOM   1506  H   ALA A  96     104.363  81.007 126.557  1.00 14.03              
ATOM   1507  CA  ALA A  96     103.825  79.203 127.532  1.00 14.03              
ATOM   1508  HA  ALA A  96     103.751  78.208 127.097  1.00 14.03              
ATOM   1509  CB  ALA A  96     105.174  79.304 128.255  1.00 14.03              
ATOM   1510  HB1 ALA A  96     105.212  78.561 129.053  1.00 14.03              
ATOM   1511  HB2 ALA A  96     105.986  79.113 127.552  1.00 14.03              
ATOM   1512  HB3 ALA A  96     105.295  80.295 128.694  1.00 14.03              
ATOM   1513  C   ALA A  96     102.622  79.447 128.458  1.00 14.03              
ATOM   1514  O   ALA A  96     102.647  80.314 129.329  1.00 14.03              
ATOM   1515  N   VAL A  97     101.499  78.785 128.168  1.00 14.63              
ATOM   1516  H   VAL A  97     101.513  78.234 127.322  1.00 14.63              
ATOM   1517  CA  VAL A  97     100.195  79.003 128.819  1.00 14.63              
ATOM   1518  HA  VAL A  97     100.114  80.081 128.956  1.00 14.63              
ATOM   1519  CB  VAL A  97      98.984  78.594 127.934  1.00 14.63              
ATOM   1520  HB  VAL A  97      98.776  77.538 128.081  1.00 14.63              
ATOM   1521  CG1 VAL A  97      97.731  79.424 128.275  1.00 14.63              
ATOM   1522 1HG1 VAL A  97      96.882  79.076 127.687  1.00 14.63              
ATOM   1523 2HG1 VAL A  97      97.462  79.325 129.322  1.00 14.63              
ATOM   1524 3HG1 VAL A  97      97.907  80.478 128.061  1.00 14.63              
ATOM   1525  CG2 VAL A  97      99.172  78.826 126.427  1.00 14.63              
ATOM   1526 1HG2 VAL A  97      98.242  78.613 125.899  1.00 14.63              
ATOM   1527 2HG2 VAL A  97      99.458  79.859 126.244  1.00 14.63              
ATOM   1528 3HG2 VAL A  97      99.920  78.155 126.019  1.00 14.63              
ATOM   1529  C   VAL A  97     100.106  78.422 130.239  1.00 14.63              
ATOM   1530  O   VAL A  97      99.044  78.282 130.828  1.00 14.63              
ATOM   1531  N   LYS A  98     101.243  78.105 130.840  1.00 14.92              
ATOM   1532  H   LYS A  98     102.074  78.168 130.259  1.00 14.92              
ATOM   1533  CA  LYS A  98     101.513  78.187 132.277  1.00 14.92              
ATOM   1534  HA  LYS A  98     101.056  79.093 132.671  1.00 14.92              
ATOM   1535  CB  LYS A  98     100.914  76.943 132.980  1.00 14.92              
ATOM   1536  HB1 LYS A  98     101.327  76.062 132.506  1.00 14.92              
ATOM   1537  HB2 LYS A  98      99.849  76.928 132.772  1.00 14.92              
ATOM   1538  CG  LYS A  98     101.047  76.769 134.508  1.00 14.92              
ATOM   1539  HG1 LYS A  98     102.090  76.659 134.792  1.00 14.92              
ATOM   1540  HG2 LYS A  98     100.575  75.825 134.779  1.00 14.92              
ATOM   1541  CD  LYS A  98     100.411  77.883 135.348  1.00 14.92              
ATOM   1542  HD1 LYS A  98     100.873  78.838 135.093  1.00 14.92              
ATOM   1543  HD2 LYS A  98     100.613  77.684 136.401  1.00 14.92              
ATOM   1544  CE  LYS A  98      98.894  77.998 135.147  1.00 14.92              
ATOM   1545  HE1 LYS A  98      98.690  78.243 134.101  1.00 14.92              
ATOM   1546  HE2 LYS A  98      98.537  78.826 135.763  1.00 14.92              
ATOM   1547  NZ  LYS A  98      98.177  76.759 135.520  1.00 14.92              
ATOM   1548  HZ1 LYS A  98      97.175  76.876 135.431  1.00 14.92              
ATOM   1549  HZ2 LYS A  98      98.443  75.981 134.918  1.00 14.92              
ATOM   1550  HZ3 LYS A  98      98.362  76.482 136.475  1.00 14.92              
ATOM   1551  C   LYS A  98     103.039  78.355 132.368  1.00 14.92              
ATOM   1552  O   LYS A  98     103.719  78.532 131.363  1.00 14.92              
ATOM   1553  N   LYS A  99     103.622  78.195 133.553  1.00 15.94              
ATOM   1554  H   LYS A  99     103.040  78.146 134.374  1.00 15.94              
ATOM   1555  CA  LYS A  99     105.005  77.704 133.638  1.00 15.94              
ATOM   1556  HA  LYS A  99     105.670  78.482 133.251  1.00 15.94              
ATOM   1557  CB  LYS A  99     105.356  77.479 135.129  1.00 15.94              
ATOM   1558  HB1 LYS A  99     104.462  77.171 135.672  1.00 15.94              
ATOM   1559  HB2 LYS A  99     105.623  78.455 135.537  1.00 15.94              
ATOM   1560  CG  LYS A  99     106.508  76.507 135.491  1.00 15.94              
ATOM   1561  HG1 LYS A  99     106.739  76.674 136.544  1.00 15.94              
ATOM   1562  HG2 LYS A  99     107.399  76.780 134.923  1.00 15.94              
ATOM   1563  CD  LYS A  99     106.255  74.988 135.327  1.00 15.94              
ATOM   1564  HD1 LYS A  99     106.997  74.449 135.918  1.00 15.94              
ATOM   1565  HD2 LYS A  99     106.399  74.692 134.289  1.00 15.94              
ATOM   1566  CE  LYS A  99     104.850  74.587 135.783  1.00 15.94              
ATOM   1567  HE1 LYS A  99     104.114  75.172 135.227  1.00 15.94              
ATOM   1568  HE2 LYS A  99     104.733  74.818 136.845  1.00 15.94              
ATOM   1569  NZ  LYS A  99     104.536  73.162 135.551  1.00 15.94              
ATOM   1570  HZ1 LYS A  99     104.560  72.904 134.560  1.00 15.94              
ATOM   1571  HZ2 LYS A  99     105.097  72.529 136.106  1.00 15.94              
ATOM   1572  HZ3 LYS A  99     103.553  73.038 135.766  1.00 15.94              
ATOM   1573  C   LYS A  99     105.284  76.494 132.759  1.00 15.94              
ATOM   1574  O   LYS A  99     106.408  76.310 132.303  1.00 15.94              
ATOM   1575  N   ASP A 100     104.257  75.686 132.524  1.00 17.48              
ATOM   1576  H   ASP A 100     103.395  75.826 133.032  1.00 17.48              
ATOM   1577  CA  ASP A 100     104.215  74.685 131.471  1.00 17.48              
ATOM   1578  HA  ASP A 100     104.996  73.953 131.691  1.00 17.48              
ATOM   1579  CB  ASP A 100     102.909  73.910 131.472  1.00 17.48              
ATOM   1580  HB1 ASP A 100     102.964  73.090 130.761  1.00 17.48              
ATOM   1581  HB2 ASP A 100     102.065  74.546 131.215  1.00 17.48              
ATOM   1582  CG  ASP A 100     102.811  73.380 132.881  1.00 17.48              
ATOM   1583  OD1 ASP A 100     103.505  72.390 133.194  1.00 17.48              
ATOM   1584  OD2 ASP A 100     102.300  74.123 133.745  1.00 17.48              
ATOM   1585  C   ASP A 100     104.565  75.329 130.157  1.00 17.48              
ATOM   1586  O   ASP A 100     103.747  75.965 129.500  1.00 17.48              
ATOM   1587  N   THR A 101     105.830  75.162 129.799  1.00 18.72              
ATOM   1588  H   THR A 101     106.477  74.756 130.462  1.00 18.72              
ATOM   1589  CA  THR A 101     106.279  75.439 128.452  1.00 18.72              
ATOM   1590  HA  THR A 101     105.945  76.436 128.167  1.00 18.72              
ATOM   1591  CB  THR A 101     107.810  75.409 128.365  1.00 18.72              
ATOM   1592  HB  THR A 101     108.159  74.383 128.496  1.00 18.72              
ATOM   1593  CG2 THR A 101     108.354  75.968 127.051  1.00 18.72              
ATOM   1594 1HG2 THR A 101     109.444  75.980 127.085  1.00 18.72              
ATOM   1595 2HG2 THR A 101     108.034  75.340 126.219  1.00 18.72              
ATOM   1596 3HG2 THR A 101     107.987  76.983 126.899  1.00 18.72              
ATOM   1597  OG1 THR A 101     108.349  76.205 129.400  1.00 18.72              
ATOM   1598  HG1 THR A 101     107.659  76.348 130.059  1.00 18.72              
ATOM   1599  C   THR A 101     105.651  74.456 127.468  1.00 18.72              
ATOM   1600  O   THR A 101     105.333  74.826 126.344  1.00 18.72              
ATOM   1601  N   GLU A 102     105.353  73.240 127.941  1.00 17.48              
ATOM   1602  H   GLU A 102     105.679  72.983 128.857  1.00 17.48              
ATOM   1603  CA  GLU A 102     104.420  72.318 127.292  1.00 17.48              
ATOM   1604  HA  GLU A 102     104.724  72.229 126.249  1.00 17.48              
ATOM   1605  CB  GLU A 102     104.535  70.910 127.909  1.00 17.48              
ATOM   1606  HB1 GLU A 102     105.575  70.585 127.861  1.00 17.48              
ATOM   1607  HB2 GLU A 102     103.947  70.220 127.302  1.00 17.48              
ATOM   1608  CG  GLU A 102     104.049  70.825 129.361  1.00 17.48              
ATOM   1609  HG1 GLU A 102     103.088  71.333 129.442  1.00 17.48              
ATOM   1610  HG2 GLU A 102     104.761  71.333 130.017  1.00 17.48              
ATOM   1611  CD  GLU A 102     103.854  69.370 129.801  1.00 17.48              
ATOM   1612  OE1 GLU A 102     102.674  68.946 129.851  1.00 17.48              
ATOM   1613  OE2 GLU A 102     104.856  68.679 130.077  1.00 17.48              
ATOM   1614  C   GLU A 102     102.959  72.772 127.232  1.00 17.48              
ATOM   1615  O   GLU A 102     102.165  72.103 126.590  1.00 17.48              
ATOM   1616  N   ASN A 103     102.660  73.884 127.920  1.00 16.48              
ATOM   1617  H   ASN A 103     103.449  74.282 128.403  1.00 16.48              
ATOM   1618  CA  ASN A 103     101.498  74.782 127.894  1.00 16.48              
ATOM   1619  HA  ASN A 103     101.495  75.277 128.865  1.00 16.48              
ATOM   1620  CB  ASN A 103     101.788  75.868 126.840  1.00 16.48              
ATOM   1621  HB1 ASN A 103     102.789  76.265 126.976  1.00 16.48              
ATOM   1622  HB2 ASN A 103     101.058  76.642 127.006  1.00 16.48              
ATOM   1623  CG  ASN A 103     101.628  75.509 125.363  1.00 16.48              
ATOM   1624  OD1 ASN A 103     101.196  74.446 124.962  1.00 16.48              
ATOM   1625  ND2 ASN A 103     101.914  76.439 124.484  1.00 16.48              
ATOM   1626 1HD2 ASN A 103     102.183  77.370 124.778  1.00 16.48              
ATOM   1627 2HD2 ASN A 103     101.809  76.183 123.520  1.00 16.48              
ATOM   1628  C   ASN A 103     100.083  74.218 127.713  1.00 16.48              
ATOM   1629  O   ASN A 103      99.116  74.986 127.708  1.00 16.48              
ATOM   1630  N   LYS A 104      99.900  72.898 127.761  1.00 14.10              
ATOM   1631  H   LYS A 104     100.683  72.366 127.449  1.00 14.10              
ATOM   1632  CA  LYS A 104      98.978  72.239 128.687  1.00 14.10              
ATOM   1633  HA  LYS A 104      97.965  72.309 128.293  1.00 14.10              
ATOM   1634  CB  LYS A 104      99.400  70.762 128.813  1.00 14.10              
ATOM   1635  HB1 LYS A 104      98.800  70.302 129.596  1.00 14.10              
ATOM   1636  HB2 LYS A 104     100.447  70.727 129.122  1.00 14.10              
ATOM   1637  CG  LYS A 104      99.244  69.947 127.518  1.00 14.10              
ATOM   1638  HG1 LYS A 104      99.602  70.530 126.670  1.00 14.10              
ATOM   1639  HG2 LYS A 104      98.187  69.739 127.355  1.00 14.10              
ATOM   1640  CD  LYS A 104     100.028  68.621 127.519  1.00 14.10              
ATOM   1641  HD1 LYS A 104     101.099  68.831 127.578  1.00 14.10              
ATOM   1642  HD2 LYS A 104      99.848  68.133 126.561  1.00 14.10              
ATOM   1643  CE  LYS A 104      99.629  67.640 128.632  1.00 14.10              
ATOM   1644  HE1 LYS A 104      99.932  66.632 128.334  1.00 14.10              
ATOM   1645  HE2 LYS A 104      98.541  67.652 128.745  1.00 14.10              
ATOM   1646  NZ  LYS A 104     100.281  67.969 129.920  1.00 14.10              
ATOM   1647  HZ1 LYS A 104     101.302  67.869 129.874  1.00 14.10              
ATOM   1648  HZ2 LYS A 104     100.202  68.953 130.131  1.00 14.10              
ATOM   1649  HZ3 LYS A 104      99.892  67.465 130.710  1.00 14.10              
ATOM   1650  C   LYS A 104      99.078  72.983 130.013  1.00 14.10              
ATOM   1651  O   LYS A 104      99.851  72.609 130.891  1.00 14.10              
ATOM   1652  N   VAL A 105      98.282  74.049 130.140  1.00 12.83              
ATOM   1653  H   VAL A 105      97.871  74.372 129.274  1.00 12.83              
ATOM   1654  CA  VAL A 105      98.096  74.936 131.305  1.00 12.83              
ATOM   1655  HA  VAL A 105      98.881  75.687 131.313  1.00 12.83              
ATOM   1656  CB  VAL A 105      96.705  75.620 131.175  1.00 12.83              
ATOM   1657  HB  VAL A 105      95.942  74.844 131.256  1.00 12.83              
ATOM   1658  CG1 VAL A 105      96.416  76.637 132.288  1.00 12.83              
ATOM   1659 1HG1 VAL A 105      96.316  76.136 133.249  1.00 12.83              
ATOM   1660 2HG1 VAL A 105      97.207  77.382 132.326  1.00 12.83              
ATOM   1661 3HG1 VAL A 105      95.469  77.136 132.089  1.00 12.83              
ATOM   1662  CG2 VAL A 105      96.479  76.299 129.820  1.00 12.83              
ATOM   1663 1HG2 VAL A 105      95.527  76.830 129.817  1.00 12.83              
ATOM   1664 2HG2 VAL A 105      97.275  77.008 129.636  1.00 12.83              
ATOM   1665 3HG2 VAL A 105      96.459  75.567 129.013  1.00 12.83              
ATOM   1666  C   VAL A 105      98.082  74.176 132.627  1.00 12.83              
ATOM   1667  O   VAL A 105      98.389  74.716 133.688  1.00 12.83              
ATOM   1668  N   GLN A 106      97.671  72.916 132.528  1.00 11.65              
ATOM   1669  H   GLN A 106      97.410  72.638 131.597  1.00 11.65              
ATOM   1670  CA  GLN A 106      97.708  71.846 133.491  1.00 11.65              
ATOM   1671  HA  GLN A 106      96.723  71.833 133.961  1.00 11.65              
ATOM   1672  CB  GLN A 106      97.856  70.506 132.738  1.00 11.65              
ATOM   1673  HB1 GLN A 106      98.858  70.448 132.310  1.00 11.65              
ATOM   1674  HB2 GLN A 106      97.132  70.479 131.922  1.00 11.65              
ATOM   1675  CG  GLN A 106      97.617  69.273 133.634  1.00 11.65              
ATOM   1676  HG1 GLN A 106      96.634  69.361 134.097  1.00 11.65              
ATOM   1677  HG2 GLN A 106      98.365  69.237 134.426  1.00 11.65              
ATOM   1678  CD  GLN A 106      97.685  67.951 132.868  1.00 11.65              
ATOM   1679  OE1 GLN A 106      98.371  67.808 131.869  1.00 11.65              
ATOM   1680  NE2 GLN A 106      96.975  66.929 133.293  1.00 11.65              
ATOM   1681 1HE2 GLN A 106      96.434  66.995 134.138  1.00 11.65              
ATOM   1682 2HE2 GLN A 106      97.049  66.074 132.769  1.00 11.65              
ATOM   1683  C   GLN A 106      98.703  71.937 134.635  1.00 11.65              
ATOM   1684  O   GLN A 106      98.327  71.642 135.772  1.00 11.65              
ATOM   1685  N   GLY A 107      99.946  72.319 134.367  1.00 11.28              
ATOM   1686  H   GLY A 107     100.195  72.600 133.426  1.00 11.28              
ATOM   1687  CA  GLY A 107     101.012  72.196 135.343  1.00 11.28              
ATOM   1688  HA1 GLY A 107     101.977  72.092 134.878  1.00 11.28              
ATOM   1689  HA2 GLY A 107     100.869  71.243 135.853  1.00 11.28              
ATOM   1690  C   GLY A 107     101.060  73.252 136.438  1.00 11.28              
ATOM   1691  O   GLY A 107     102.071  73.922 136.643  1.00 11.28              
ATOM   1692  N   TYR A 108     100.002  73.320 137.237  1.00  9.33              
ATOM   1693  H   TYR A 108      99.219  72.720 136.996  1.00  9.33              
ATOM   1694  CA  TYR A 108     100.051  73.833 138.604  1.00  9.33              
ATOM   1695  HA  TYR A 108     100.477  74.837 138.582  1.00  9.33              
ATOM   1696  CB  TYR A 108      98.626  73.944 139.164  1.00  9.33              
ATOM   1697  HB1 TYR A 108      98.689  74.229 140.216  1.00  9.33              
ATOM   1698  HB2 TYR A 108      98.161  72.957 139.128  1.00  9.33              
ATOM   1699  CG  TYR A 108      97.709  74.947 138.484  1.00  9.33              
ATOM   1700  CD1 TYR A 108      96.811  74.521 137.486  1.00  9.33              
ATOM   1701  HD1 TYR A 108      96.815  73.488 137.160  1.00  9.33              
ATOM   1702  CE1 TYR A 108      95.871  75.425 136.955  1.00  9.33              
ATOM   1703  HE1 TYR A 108      95.161  75.102 136.205  1.00  9.33              
ATOM   1704  CZ  TYR A 108      95.826  76.757 137.417  1.00  9.33              
ATOM   1705  OH  TYR A 108      94.983  77.630 136.816  1.00  9.33              
ATOM   1706  HH  TYR A 108      94.911  78.477 137.269  1.00  9.33              
ATOM   1707  CE2 TYR A 108      96.743  77.193 138.397  1.00  9.33              
ATOM   1708  HE2 TYR A 108      96.702  78.213 138.758  1.00  9.33              
ATOM   1709  CD2 TYR A 108      97.681  76.285 138.929  1.00  9.33              
ATOM   1710  HD2 TYR A 108      98.348  76.598 139.722  1.00  9.33              
ATOM   1711  C   TYR A 108     100.954  73.000 139.533  1.00  9.33              
ATOM   1712  O   TYR A 108     100.511  72.447 140.534  1.00  9.33              
ATOM   1713  N   TYR A 109     102.254  72.963 139.234  1.00  9.17              
ATOM   1714  H   TYR A 109     102.547  73.418 138.379  1.00  9.17              
ATOM   1715  CA  TYR A 109     103.254  72.785 140.279  1.00  9.17              
ATOM   1716  HA  TYR A 109     103.118  71.812 140.756  1.00  9.17              
ATOM   1717  CB  TYR A 109     104.684  72.890 139.717  1.00  9.17              
ATOM   1718  HB1 TYR A 109     105.373  72.732 140.547  1.00  9.17              
ATOM   1719  HB2 TYR A 109     104.832  73.916 139.377  1.00  9.17              
ATOM   1720  CG  TYR A 109     105.134  71.980 138.579  1.00  9.17              
ATOM   1721  CD1 TYR A 109     106.420  72.195 138.046  1.00  9.17              
ATOM   1722  HD1 TYR A 109     107.065  72.947 138.486  1.00  9.17              
ATOM   1723  CE1 TYR A 109     106.878  71.430 136.957  1.00  9.17              
ATOM   1724  HE1 TYR A 109     107.864  71.588 136.542  1.00  9.17              
ATOM   1725  CZ  TYR A 109     106.059  70.433 136.397  1.00  9.17              
ATOM   1726  OH  TYR A 109     106.490  69.764 135.300  1.00  9.17              
ATOM   1727  HH  TYR A 109     105.865  69.117 134.964  1.00  9.17              
ATOM   1728  CE2 TYR A 109     104.776  70.195 136.940  1.00  9.17              
ATOM   1729  HE2 TYR A 109     104.150  69.418 136.522  1.00  9.17              
ATOM   1730  CD2 TYR A 109     104.321  70.956 138.038  1.00  9.17              
ATOM   1731  HD2 TYR A 109     103.354  70.731 138.468  1.00  9.17              
ATOM   1732  C   TYR A 109     103.026  73.890 141.312  1.00  9.17              
ATOM   1733  O   TYR A 109     102.921  75.063 140.939  1.00  9.17              
ATOM   1734  N   ILE A 110     102.939  73.520 142.586  1.00  8.93              
ATOM   1735  H   ILE A 110     103.078  72.545 142.802  1.00  8.93              
ATOM   1736  CA  ILE A 110     102.845  74.449 143.718  1.00  8.93              
ATOM   1737  HA  ILE A 110     103.101  75.453 143.363  1.00  8.93              
ATOM   1738  CB  ILE A 110     101.394  74.525 144.263  1.00  8.93              
ATOM   1739  HB  ILE A 110     101.105  73.525 144.575  1.00  8.93              
ATOM   1740  CG2 ILE A 110     101.281  75.494 145.453  1.00  8.93              
ATOM   1741 1HG2 ILE A 110     100.242  75.627 145.741  1.00  8.93              
ATOM   1742 2HG2 ILE A 110     101.796  75.102 146.326  1.00  8.93              
ATOM   1743 3HG2 ILE A 110     101.698  76.470 145.209  1.00  8.93              
ATOM   1744  CG1 ILE A 110     100.346  74.926 143.190  1.00  8.93              
ATOM   1745 1HG1 ILE A 110      99.362  74.730 143.604  1.00  8.93              
ATOM   1746 2HG1 ILE A 110     100.447  74.269 142.333  1.00  8.93              
ATOM   1747  CD1 ILE A 110     100.377  76.381 142.705  1.00  8.93              
ATOM   1748  HD1 ILE A 110     101.368  76.649 142.345  1.00  8.93              
ATOM   1749  HD2 ILE A 110      99.662  76.495 141.891  1.00  8.93              
ATOM   1750  HD3 ILE A 110     100.091  77.057 143.509  1.00  8.93              
ATOM   1751  C   ILE A 110     103.959  74.062 144.730  1.00  8.93              
ATOM   1752  O   ILE A 110     104.565  72.999 144.622  1.00  8.93              
ATOM   1753  N   CYS A 111     104.342  74.972 145.607  1.00 10.69              
ATOM   1754  H   CYS A 111     103.695  75.718 145.800  1.00 10.69              
ATOM   1755  CA  CYS A 111     105.773  75.419 145.675  1.00 10.69              
ATOM   1756  HA  CYS A 111     106.388  74.756 145.056  1.00 10.69              
ATOM   1757  CB  CYS A 111     105.904  76.850 145.176  1.00 10.69              
ATOM   1758  HB1 CYS A 111     106.946  77.196 145.252  1.00 10.69              
ATOM   1759  HB2 CYS A 111     105.282  77.547 145.748  1.00 10.69              
ATOM   1760  SG  CYS A 111     105.405  76.954 143.422  1.00 10.69              
ATOM   1761  HG  CYS A 111     105.624  78.261 143.254  1.00 10.69              
ATOM   1762  C   CYS A 111     106.361  75.237 147.093  1.00 10.69              
ATOM   1763  O   CYS A 111     106.884  76.204 147.655  1.00 10.69              
ATOM   1764  N   ILE A 112     106.230  74.024 147.642  1.00 11.54              
ATOM   1765  H   ILE A 112     105.744  73.360 147.062  1.00 11.54              
ATOM   1766  CA  ILE A 112     106.815  73.584 148.916  1.00 11.54              
ATOM   1767  HA  ILE A 112     106.137  72.833 149.321  1.00 11.54              
ATOM   1768  CB  ILE A 112     108.166  72.844 148.719  1.00 11.54              
ATOM   1769  HB  ILE A 112     108.594  72.671 149.708  1.00 11.54              
ATOM   1770  CG2 ILE A 112     107.889  71.468 148.091  1.00 11.54              
ATOM   1771 1HG2 ILE A 112     108.806  70.881 148.048  1.00 11.54              
ATOM   1772 2HG2 ILE A 112     107.177  70.914 148.702  1.00 11.54              
ATOM   1773 3HG2 ILE A 112     107.493  71.577 147.081  1.00 11.54              
ATOM   1774  CG1 ILE A 112     109.200  73.645 147.886  1.00 11.54              
ATOM   1775 1HG1 ILE A 112     109.241  74.669 148.255  1.00 11.54              
ATOM   1776 2HG1 ILE A 112     108.881  73.677 146.844  1.00 11.54              
ATOM   1777  CD1 ILE A 112     110.617  73.068 147.958  1.00 11.54              
ATOM   1778  HD1 ILE A 112     111.303  73.729 147.428  1.00 11.54              
ATOM   1779  HD2 ILE A 112     110.937  72.991 148.998  1.00 11.54              
ATOM   1780  HD3 ILE A 112     110.659  72.084 147.493  1.00 11.54              
ATOM   1781  C   ILE A 112     106.858  74.663 149.998  1.00 11.54              
ATOM   1782  O   ILE A 112     107.919  75.150 150.375  1.00 11.54              
ATOM   1783  N   VAL A 113     105.682  75.115 150.443  1.00 13.58              
ATOM   1784  H   VAL A 113     104.840  74.604 150.214  1.00 13.58              
ATOM   1785  CA  VAL A 113     105.574  76.380 151.178  1.00 13.58              
ATOM   1786  HA  VAL A 113     106.164  77.078 150.582  1.00 13.58              
ATOM   1787  CB  VAL A 113     104.170  77.019 151.156  1.00 13.58              
ATOM   1788  HB  VAL A 113     104.261  78.011 151.598  1.00 13.58              
ATOM   1789  CG1 VAL A 113     103.694  77.205 149.707  1.00 13.58              
ATOM   1790 1HG1 VAL A 113     102.776  77.791 149.693  1.00 13.58              
ATOM   1791 2HG1 VAL A 113     104.454  77.737 149.133  1.00 13.58              
ATOM   1792 3HG1 VAL A 113     103.507  76.239 149.238  1.00 13.58              
ATOM   1793  CG2 VAL A 113     103.076  76.278 151.919  1.00 13.58              
ATOM   1794 1HG2 VAL A 113     102.134  76.812 151.810  1.00 13.58              
ATOM   1795 2HG2 VAL A 113     102.972  75.263 151.538  1.00 13.58              
ATOM   1796 3HG2 VAL A 113     103.321  76.262 152.979  1.00 13.58              
ATOM   1797  C   VAL A 113     106.236  76.333 152.536  1.00 13.58              
ATOM   1798  O   VAL A 113     105.771  75.716 153.499  1.00 13.58              
ATOM   1799  N   GLY A 114     107.388  76.987 152.547  1.00 15.80              
ATOM   1800  H   GLY A 114     107.774  77.225 151.644  1.00 15.80              
ATOM   1801  CA  GLY A 114     108.251  77.147 153.686  1.00 15.80              
ATOM   1802  HA1 GLY A 114     107.743  76.808 154.581  1.00 15.80              
ATOM   1803  HA2 GLY A 114     108.472  78.207 153.809  1.00 15.80              
ATOM   1804  C   GLY A 114     109.562  76.389 153.551  1.00 15.80              
ATOM   1805  O   GLY A 114     109.671  75.448 152.779  1.00 15.80              
ATOM   1806  N   GLY A 115     110.539  76.695 154.405  1.00 15.57              
ATOM   1807  H   GLY A 115     110.438  77.494 155.011  1.00 15.57              
ATOM   1808  CA  GLY A 115     111.586  75.706 154.686  1.00 15.57              
ATOM   1809  HA1 GLY A 115     112.320  76.136 155.367  1.00 15.57              
ATOM   1810  HA2 GLY A 115     112.087  75.420 153.759  1.00 15.57              
ATOM   1811  C   GLY A 115     110.995  74.444 155.335  1.00 15.57              
ATOM   1812  O   GLY A 115     111.414  73.327 155.045  1.00 15.57              
ATOM   1813  N   ASN A 116     109.911  74.613 156.106  1.00 13.71              
ATOM   1814  H   ASN A 116     109.611  75.558 156.295  1.00 13.71              
ATOM   1815  CA  ASN A 116     108.995  73.544 156.518  1.00 13.71              
ATOM   1816  HA  ASN A 116     109.584  72.778 157.026  1.00 13.71              
ATOM   1817  CB  ASN A 116     107.989  74.122 157.530  1.00 13.71              
ATOM   1818  HB1 ASN A 116     108.521  74.584 158.361  1.00 13.71              
ATOM   1819  HB2 ASN A 116     107.365  73.322 157.929  1.00 13.71              
ATOM   1820  CG  ASN A 116     107.112  75.162 156.871  1.00 13.71              
ATOM   1821  OD1 ASN A 116     107.445  76.334 156.860  1.00 13.71              
ATOM   1822  ND2 ASN A 116     106.052  74.749 156.219  1.00 13.71              
ATOM   1823 1HD2 ASN A 116     105.847  73.765 156.178  1.00 13.71              
ATOM   1824 2HD2 ASN A 116     105.613  75.409 155.589  1.00 13.71              
ATOM   1825  C   ASN A 116     108.269  72.825 155.369  1.00 13.71              
ATOM   1826  O   ASN A 116     107.499  71.905 155.633  1.00 13.71              
ATOM   1827  N   SER A 117     108.492  73.253 154.126  1.00 12.30              
ATOM   1828  H   SER A 117     109.107  74.045 153.995  1.00 12.30              
ATOM   1829  CA  SER A 117     108.170  72.545 152.895  1.00 12.30              
ATOM   1830  HA  SER A 117     108.252  73.266 152.083  1.00 12.30              
ATOM   1831  CB  SER A 117     109.244  71.470 152.644  1.00 12.30              
ATOM   1832  HB1 SER A 117     109.055  70.993 151.681  1.00 12.30              
ATOM   1833  HB2 SER A 117     109.187  70.710 153.425  1.00 12.30              
ATOM   1834  OG  SER A 117     110.553  72.021 152.619  1.00 12.30              
ATOM   1835  HG  SER A 117     110.792  72.363 153.495  1.00 12.30              
ATOM   1836  C   SER A 117     106.753  71.971 152.818  1.00 12.30              
ATOM   1837  O   SER A 117     106.582  70.858 152.323  1.00 12.30              
ATOM   1838  N   ALA A 118     105.733  72.687 153.324  1.00 11.86              
ATOM   1839  H   ALA A 118     105.907  73.632 153.641  1.00 11.86              
ATOM   1840  CA  ALA A 118     104.356  72.181 153.313  1.00 11.86              
ATOM   1841  HA  ALA A 118     104.346  71.272 153.911  1.00 11.86              
ATOM   1842  CB  ALA A 118     103.423  73.175 154.007  1.00 11.86              
ATOM   1843  HB1 ALA A 118     103.715  73.288 155.051  1.00 11.86              
ATOM   1844  HB2 ALA A 118     103.485  74.139 153.516  1.00 11.86              
ATOM   1845  HB3 ALA A 118     102.396  72.812 153.961  1.00 11.86              
ATOM   1846  C   ALA A 118     103.960  71.860 151.862  1.00 11.86              
ATOM   1847  O   ALA A 118     103.940  72.775 151.029  1.00 11.86              
ATOM   1848  N   PRO A 119     103.720  70.578 151.521  1.00 11.59              
ATOM   1849  CD  PRO A 119     103.647  69.433 152.425  1.00 11.59              
ATOM   1850  HD1 PRO A 119     102.847  69.557 153.156  1.00 11.59              
ATOM   1851  HD2 PRO A 119     104.603  69.303 152.933  1.00 11.59              
ATOM   1852  CG  PRO A 119     103.379  68.209 151.551  1.00 11.59              
ATOM   1853  HG1 PRO A 119     102.305  68.081 151.406  1.00 11.59              
ATOM   1854  HG2 PRO A 119     103.824  67.306 151.970  1.00 11.59              
ATOM   1855  CB  PRO A 119     104.038  68.611 150.234  1.00 11.59              
ATOM   1856  HB1 PRO A 119     103.663  68.030 149.391  1.00 11.59              
ATOM   1857  HB2 PRO A 119     105.119  68.483 150.318  1.00 11.59              
ATOM   1858  CA  PRO A 119     103.710  70.107 150.140  1.00 11.59              
ATOM   1859  HA  PRO A 119     104.494  70.607 149.570  1.00 11.59              
ATOM   1860  C   PRO A 119     102.363  70.407 149.464  1.00 11.59              
ATOM   1861  O   PRO A 119     101.682  69.520 148.952  1.00 11.59              
ATOM   1862  N   ILE A 120     101.927  71.663 149.546  1.00 10.08              
ATOM   1863  H   ILE A 120     102.550  72.342 149.966  1.00 10.08              
ATOM   1864  CA  ILE A 120     100.686  72.135 148.957  1.00 10.08              
ATOM   1865  HA  ILE A 120      99.881  71.496 149.327  1.00 10.08              
ATOM   1866  CB  ILE A 120     100.356  73.582 149.388  1.00 10.08              
ATOM   1867  HB  ILE A 120     101.162  74.245 149.066  1.00 10.08              
ATOM   1868  CG2 ILE A 120      99.050  74.038 148.709  1.00 10.08              
ATOM   1869 1HG2 ILE A 120      98.840  75.080 148.947  1.00 10.08              
ATOM   1870 2HG2 ILE A 120      99.143  73.969 147.628  1.00 10.08              
ATOM   1871 3HG2 ILE A 120      98.215  73.417 149.039  1.00 10.08              
ATOM   1872  CG1 ILE A 120     100.234  73.657 150.930  1.00 10.08              
ATOM   1873 1HG1 ILE A 120     101.214  73.471 151.368  1.00 10.08              
ATOM   1874 2HG1 ILE A 120      99.558  72.874 151.278  1.00 10.08              
ATOM   1875  CD1 ILE A 120      99.729  74.999 151.473  1.00 10.08              
ATOM   1876  HD1 ILE A 120      99.902  75.044 152.548  1.00 10.08              
ATOM   1877  HD2 ILE A 120     100.255  75.820 150.987  1.00 10.08              
ATOM   1878  HD3 ILE A 120      98.658  75.100 151.290  1.00 10.08              
ATOM   1879  C   ILE A 120     100.760  71.969 147.436  1.00 10.08              
ATOM   1880  O   ILE A 120     101.561  72.638 146.762  1.00 10.08              
ATOM   1881  N   TYR A 121      99.857  71.106 146.955  1.00  9.92              
ATOM   1882  H   TYR A 121      99.355  70.546 147.628  1.00  9.92              
ATOM   1883  CA  TYR A 121      99.407  70.974 145.576  1.00  9.92              
ATOM   1884  HA  TYR A 121     100.094  71.532 144.942  1.00  9.92              
ATOM   1885  CB  TYR A 121      99.471  69.515 145.095  1.00  9.92              
ATOM   1886  HB1 TYR A 121      98.682  68.930 145.570  1.00  9.92              
ATOM   1887  HB2 TYR A 121     100.425  69.087 145.405  1.00  9.92              
ATOM   1888  CG  TYR A 121      99.356  69.394 143.583  1.00  9.92              
ATOM   1889  CD1 TYR A 121     100.520  69.298 142.794  1.00  9.92              
ATOM   1890  HD1 TYR A 121     101.492  69.282 143.267  1.00  9.92              
ATOM   1891  CE1 TYR A 121     100.423  69.230 141.389  1.00  9.92              
ATOM   1892  HE1 TYR A 121     101.308  69.168 140.777  1.00  9.92              
ATOM   1893  CZ  TYR A 121      99.159  69.262 140.766  1.00  9.92              
ATOM   1894  OH  TYR A 121      99.064  69.195 139.411  1.00  9.92              
ATOM   1895  HH  TYR A 121      98.145  69.218 139.142  1.00  9.92              
ATOM   1896  CE2 TYR A 121      97.991  69.357 141.555  1.00  9.92              
ATOM   1897  HE2 TYR A 121      97.015  69.387 141.094  1.00  9.92              
ATOM   1898  CD2 TYR A 121      98.093  69.420 142.958  1.00  9.92              
ATOM   1899  HD2 TYR A 121      97.193  69.496 143.556  1.00  9.92              
ATOM   1900  C   TYR A 121      98.026  71.611 145.421  1.00  9.92              
ATOM   1901  O   TYR A 121      97.025  70.953 145.663  1.00  9.92              
ATOM   1902  N   VAL A 122      97.968  72.929 145.191  1.00  9.45              
ATOM   1903  H   VAL A 122      98.822  73.425 144.990  1.00  9.45              
ATOM   1904  CA  VAL A 122      96.771  73.693 145.581  1.00  9.45              
ATOM   1905  HA  VAL A 122      96.541  73.300 146.573  1.00  9.45              
ATOM   1906  CB  VAL A 122      97.037  75.201 145.822  1.00  9.45              
ATOM   1907  HB  VAL A 122      98.074  75.310 146.130  1.00  9.45              
ATOM   1908  CG1 VAL A 122      96.812  76.132 144.627  1.00  9.45              
ATOM   1909 1HG1 VAL A 122      97.028  77.161 144.915  1.00  9.45              
ATOM   1910 2HG1 VAL A 122      97.473  75.874 143.807  1.00  9.45              
ATOM   1911 3HG1 VAL A 122      95.776  76.083 144.289  1.00  9.45              
ATOM   1912  CG2 VAL A 122      96.181  75.715 146.987  1.00  9.45              
ATOM   1913 1HG2 VAL A 122      96.442  76.749 147.214  1.00  9.45              
ATOM   1914 2HG2 VAL A 122      95.120  75.660 146.737  1.00  9.45              
ATOM   1915 3HG2 VAL A 122      96.360  75.114 147.879  1.00  9.45              
ATOM   1916  C   VAL A 122      95.475  73.439 144.814  1.00  9.45              
ATOM   1917  O   VAL A 122      94.435  73.414 145.476  1.00  9.45              
ATOM   1918  N   PRO A 123      95.460  73.185 143.490  1.00  9.62              
ATOM   1919  CD  PRO A 123      96.505  73.390 142.490  1.00  9.62              
ATOM   1920  HD1 PRO A 123      97.401  72.813 142.716  1.00  9.62              
ATOM   1921  HD2 PRO A 123      96.741  74.448 142.412  1.00  9.62              
ATOM   1922  CG  PRO A 123      95.928  72.918 141.153  1.00  9.62              
ATOM   1923  HG1 PRO A 123      96.308  71.923 140.917  1.00  9.62              
ATOM   1924  HG2 PRO A 123      96.157  73.615 140.351  1.00  9.62              
ATOM   1925  CB  PRO A 123      94.422  72.864 141.386  1.00  9.62              
ATOM   1926  HB1 PRO A 123      93.929  72.133 140.743  1.00  9.62              
ATOM   1927  HB2 PRO A 123      93.995  73.854 141.222  1.00  9.62              
ATOM   1928  CA  PRO A 123      94.327  72.515 142.873  1.00  9.62              
ATOM   1929  HA  PRO A 123      93.383  72.895 143.267  1.00  9.62              
ATOM   1930  C   PRO A 123      94.418  71.027 143.179  1.00  9.62              
ATOM   1931  O   PRO A 123      94.692  70.227 142.284  1.00  9.62              
ATOM   1932  N   THR A 124      94.279  70.674 144.457  1.00  9.05              
ATOM   1933  H   THR A 124      94.136  71.384 145.166  1.00  9.05              
ATOM   1934  CA  THR A 124      94.227  69.293 144.917  1.00  9.05              
ATOM   1935  HA  THR A 124      95.184  68.826 144.690  1.00  9.05              
ATOM   1936  CB  THR A 124      93.984  69.158 146.437  1.00  9.05              
ATOM   1937  HB  THR A 124      93.068  68.596 146.612  1.00  9.05              
ATOM   1938  CG2 THR A 124      95.136  68.445 147.143  1.00  9.05              
ATOM   1939 1HG2 THR A 124      94.866  68.258 148.182  1.00  9.05              
ATOM   1940 2HG2 THR A 124      95.326  67.485 146.663  1.00  9.05              
ATOM   1941 3HG2 THR A 124      96.039  69.051 147.102  1.00  9.05              
ATOM   1942  OG1 THR A 124      93.875  70.406 147.088  1.00  9.05              
ATOM   1943  HG1 THR A 124      93.574  70.214 147.983  1.00  9.05              
ATOM   1944  C   THR A 124      93.151  68.582 144.123  1.00  9.05              
ATOM   1945  O   THR A 124      91.967  68.899 144.247  1.00  9.05              
ATOM   1946  N   LEU A 125      93.586  67.701 143.217  1.00  9.99              
ATOM   1947  H   LEU A 125      94.574  67.508 143.203  1.00  9.99              
ATOM   1948  CA  LEU A 125      92.763  67.126 142.143  1.00  9.99              
ATOM   1949  HA  LEU A 125      92.267  67.959 141.650  1.00  9.99              
ATOM   1950  CB  LEU A 125      93.703  66.417 141.133  1.00  9.99              
ATOM   1951  HB1 LEU A 125      93.501  65.345 141.155  1.00  9.99              
ATOM   1952  HB2 LEU A 125      94.741  66.532 141.447  1.00  9.99              
ATOM   1953  CG  LEU A 125      93.611  66.885 139.666  1.00  9.99              
ATOM   1954  HG  LEU A 125      94.255  66.229 139.079  1.00  9.99              
ATOM   1955  CD1 LEU A 125      92.202  66.782 139.083  1.00  9.99              
ATOM   1956 1HD1 LEU A 125      92.224  67.007 138.018  1.00  9.99              
ATOM   1957 2HD1 LEU A 125      91.824  65.770 139.228  1.00  9.99              
ATOM   1958 3HD1 LEU A 125      91.526  67.477 139.581  1.00  9.99              
ATOM   1959  CD2 LEU A 125      94.127  68.313 139.475  1.00  9.99              
ATOM   1960 1HD2 LEU A 125      93.497  69.017 140.018  1.00  9.99              
ATOM   1961 2HD2 LEU A 125      95.141  68.388 139.862  1.00  9.99              
ATOM   1962 3HD2 LEU A 125      94.122  68.569 138.417  1.00  9.99              
ATOM   1963  C   LEU A 125      91.643  66.186 142.632  1.00  9.99              
ATOM   1964  O   LEU A 125      90.925  65.577 141.841  1.00  9.99              
ATOM   1965  N   ASP A 126      91.546  66.082 143.944  1.00 10.57              
ATOM   1966  H   ASP A 126      92.261  66.579 144.464  1.00 10.57              
ATOM   1967  CA  ASP A 126      90.725  65.252 144.791  1.00 10.57              
ATOM   1968  HA  ASP A 126      90.062  64.636 144.185  1.00 10.57              
ATOM   1969  CB  ASP A 126      91.688  64.344 145.585  1.00 10.57              
ATOM   1970  HB1 ASP A 126      92.262  63.737 144.883  1.00 10.57              
ATOM   1971  HB2 ASP A 126      91.094  63.664 146.198  1.00 10.57              
ATOM   1972  CG  ASP A 126      92.672  65.121 146.489  1.00 10.57              
ATOM   1973  OD1 ASP A 126      93.283  66.108 146.003  1.00 10.57              
ATOM   1974  OD2 ASP A 126      92.818  64.717 147.661  1.00 10.57              
ATOM   1975  C   ASP A 126      89.877  66.075 145.764  1.00 10.57              
ATOM   1976  O   ASP A 126      88.741  65.699 146.066  1.00 10.57              
ATOM   1977  N   ASP A 127      90.402  67.217 146.220  1.00  9.96              
ATOM   1978  H   ASP A 127      91.314  67.503 145.889  1.00  9.96              
ATOM   1979  CA  ASP A 127      89.687  68.094 147.128  1.00  9.96              
ATOM   1980  HA  ASP A 127      89.119  67.436 147.788  1.00  9.96              
ATOM   1981  CB  ASP A 127      90.598  68.871 148.089  1.00  9.96              
ATOM   1982  HB1 ASP A 127      91.157  69.617 147.529  1.00  9.96              
ATOM   1983  HB2 ASP A 127      91.309  68.178 148.542  1.00  9.96              
ATOM   1984  CG  ASP A 127      89.795  69.552 149.213  1.00  9.96              
ATOM   1985  OD1 ASP A 127      88.543  69.501 149.188  1.00  9.96              
ATOM   1986  OD2 ASP A 127      90.398  70.288 150.018  1.00  9.96              
ATOM   1987  C   ASP A 127      88.664  68.904 146.395  1.00  9.96              
ATOM   1988  O   ASP A 127      88.971  69.999 145.985  1.00  9.96              
ATOM   1989  N   PHE A 128      87.432  68.420 146.262  1.00  9.98              
ATOM   1990  H   PHE A 128      87.288  67.453 146.527  1.00  9.98              
ATOM   1991  CA  PHE A 128      86.321  69.208 145.722  1.00  9.98              
ATOM   1992  HA  PHE A 128      86.533  69.403 144.673  1.00  9.98              
ATOM   1993  CB  PHE A 128      85.051  68.343 145.787  1.00  9.98              
ATOM   1994  HB1 PHE A 128      84.670  68.343 146.810  1.00  9.98              
ATOM   1995  HB2 PHE A 128      85.315  67.312 145.544  1.00  9.98              
ATOM   1996  CG  PHE A 128      83.948  68.767 144.836  1.00  9.98              
ATOM   1997  CD1 PHE A 128      83.906  68.233 143.534  1.00  9.98              
ATOM   1998  HD1 PHE A 128      84.659  67.525 143.215  1.00  9.98              
ATOM   1999  CE1 PHE A 128      82.889  68.620 142.643  1.00  9.98              
ATOM   2000  HE1 PHE A 128      82.864  68.210 141.643  1.00  9.98              
ATOM   2001  CZ  PHE A 128      81.909  69.542 143.051  1.00  9.98              
ATOM   2002  HZ  PHE A 128      81.133  69.848 142.364  1.00  9.98              
ATOM   2003  CE2 PHE A 128      81.947  70.075 144.352  1.00  9.98              
ATOM   2004  HE2 PHE A 128      81.199  70.791 144.662  1.00  9.98              
ATOM   2005  CD2 PHE A 128      82.964  69.687 145.243  1.00  9.98              
ATOM   2006  HD2 PHE A 128      83.001  70.115 146.234  1.00  9.98              
ATOM   2007  C   PHE A 128      86.119  70.564 146.429  1.00  9.98              
ATOM   2008  O   PHE A 128      85.464  71.443 145.882  1.00  9.98              
ATOM   2009  N   ARG A 129      86.714  70.788 147.610  1.00 10.63              
ATOM   2010  H   ARG A 129      87.275  70.030 148.005  1.00 10.63              
ATOM   2011  CA  ARG A 129      86.641  72.019 148.406  1.00 10.63              
ATOM   2012  HA  ARG A 129      85.851  72.631 147.978  1.00 10.63              
ATOM   2013  CB  ARG A 129      86.166  71.657 149.837  1.00 10.63              
ATOM   2014  HB1 ARG A 129      85.988  70.580 149.877  1.00 10.63              
ATOM   2015  HB2 ARG A 129      85.187  72.111 149.991  1.00 10.63              
ATOM   2016  CG  ARG A 129      87.062  71.980 151.054  1.00 10.63              
ATOM   2017  HG1 ARG A 129      88.072  71.614 150.867  1.00 10.63              
ATOM   2018  HG2 ARG A 129      86.674  71.407 151.897  1.00 10.63              
ATOM   2019  CD  ARG A 129      87.137  73.452 151.504  1.00 10.63              
ATOM   2020  HD1 ARG A 129      87.776  74.007 150.820  1.00 10.63              
ATOM   2021  HD2 ARG A 129      87.639  73.477 152.474  1.00 10.63              
ATOM   2022  NE  ARG A 129      85.806  74.091 151.640  1.00 10.63              
ATOM   2023  HE  ARG A 129      85.212  73.753 152.376  1.00 10.63              
ATOM   2024  CZ  ARG A 129      85.305  75.038 150.862  1.00 10.63              
ATOM   2025  NH1 ARG A 129      85.970  75.576 149.892  1.00 10.63              
ATOM   2026 1HH1 ARG A 129      86.834  75.156 149.577  1.00 10.63              
ATOM   2027 2HH1 ARG A 129      85.441  76.200 149.280  1.00 10.63              
ATOM   2028  NH2 ARG A 129      84.087  75.472 150.986  1.00 10.63              
ATOM   2029 1HH2 ARG A 129      83.454  75.120 151.673  1.00 10.63              
ATOM   2030 2HH2 ARG A 129      83.771  76.098 150.238  1.00 10.63              
ATOM   2031  C   ARG A 129      87.900  72.880 148.338  1.00 10.63              
ATOM   2032  O   ARG A 129      87.761  74.103 148.361  1.00 10.63              
ATOM   2033  N   SER A 130      89.082  72.319 148.117  1.00 10.12              
ATOM   2034  H   SER A 130      89.159  71.312 148.214  1.00 10.12              
ATOM   2035  CA  SER A 130      90.214  73.079 147.561  1.00 10.12              
ATOM   2036  HA  SER A 130      90.255  74.037 148.078  1.00 10.12              
ATOM   2037  CB  SER A 130      91.566  72.411 147.798  1.00 10.12              
ATOM   2038  HB1 SER A 130      91.732  71.653 147.034  1.00 10.12              
ATOM   2039  HB2 SER A 130      91.588  71.957 148.786  1.00 10.12              
ATOM   2040  OG  SER A 130      92.587  73.393 147.752  1.00 10.12              
ATOM   2041  HG  SER A 130      93.116  73.259 146.946  1.00 10.12              
ATOM   2042  C   SER A 130      90.049  73.376 146.076  1.00 10.12              
ATOM   2043  O   SER A 130      90.703  74.259 145.550  1.00 10.12              
ATOM   2044  N   MET A 131      89.101  72.713 145.426  1.00  9.65              
ATOM   2045  H   MET A 131      88.786  71.863 145.884  1.00  9.65              
ATOM   2046  CA  MET A 131      88.634  72.884 144.061  1.00  9.65              
ATOM   2047  HA  MET A 131      89.454  73.313 143.506  1.00  9.65              
ATOM   2048  CB  MET A 131      88.358  71.520 143.417  1.00  9.65              
ATOM   2049  HB1 MET A 131      87.415  71.128 143.788  1.00  9.65              
ATOM   2050  HB2 MET A 131      89.169  70.850 143.692  1.00  9.65              
ATOM   2051  CG  MET A 131      88.320  71.568 141.888  1.00  9.65              
ATOM   2052  HG1 MET A 131      89.270  71.964 141.529  1.00  9.65              
ATOM   2053  HG2 MET A 131      87.527  72.247 141.574  1.00  9.65              
ATOM   2054  SD  MET A 131      88.031  69.962 141.085  1.00  9.65              
ATOM   2055  CE  MET A 131      89.386  68.955 141.765  1.00  9.65              
ATOM   2056  HE1 MET A 131      90.337  69.467 141.627  1.00  9.65              
ATOM   2057  HE2 MET A 131      89.227  68.777 142.830  1.00  9.65              
ATOM   2058  HE3 MET A 131      89.418  67.991 141.256  1.00  9.65              
ATOM   2059  C   MET A 131      87.414  73.809 144.024  1.00  9.65              
ATOM   2060  O   MET A 131      87.108  74.398 142.997  1.00  9.65              
ATOM   2061  N   GLU A 132      86.765  74.040 145.167  1.00  9.79              
ATOM   2062  H   GLU A 132      86.903  73.370 145.909  1.00  9.79              
ATOM   2063  CA  GLU A 132      85.788  75.114 145.376  1.00  9.79              
ATOM   2064  HA  GLU A 132      85.218  75.247 144.457  1.00  9.79              
ATOM   2065  CB  GLU A 132      84.795  74.669 146.469  1.00  9.79              
ATOM   2066  HB1 GLU A 132      85.289  74.676 147.438  1.00  9.79              
ATOM   2067  HB2 GLU A 132      84.507  73.646 146.253  1.00  9.79              
ATOM   2068  CG  GLU A 132      83.473  75.438 146.558  1.00  9.79              
ATOM   2069  HG1 GLU A 132      82.750  74.810 147.084  1.00  9.79              
ATOM   2070  HG2 GLU A 132      83.090  75.608 145.549  1.00  9.79              
ATOM   2071  CD  GLU A 132      83.592  76.757 147.318  1.00  9.79              
ATOM   2072  OE1 GLU A 132      83.315  77.803 146.703  1.00  9.79              
ATOM   2073  OE2 GLU A 132      83.987  76.742 148.509  1.00  9.79              
ATOM   2074  C   GLU A 132      86.479  76.460 145.708  1.00  9.79              
ATOM   2075  O   GLU A 132      86.184  77.501 145.113  1.00  9.79              
ATOM   2076  N   ALA A 133      87.499  76.434 146.570  1.00 10.36              
ATOM   2077  H   ALA A 133      87.689  75.567 147.059  1.00 10.36              
ATOM   2078  CA  ALA A 133      88.447  77.536 146.747  1.00 10.36              
ATOM   2079  HA  ALA A 133      87.893  78.445 146.983  1.00 10.36              
ATOM   2080  CB  ALA A 133      89.363  77.205 147.931  1.00 10.36              
ATOM   2081  HB1 ALA A 133      90.044  78.039 148.110  1.00 10.36              
ATOM   2082  HB2 ALA A 133      88.768  77.035 148.828  1.00 10.36              
ATOM   2083  HB3 ALA A 133      89.952  76.313 147.713  1.00 10.36              
ATOM   2084  C   ALA A 133      89.267  77.805 145.462  1.00 10.36              
ATOM   2085  O   ALA A 133      89.546  78.957 145.105  1.00 10.36              
ATOM   2086  N   PHE A 134      89.561  76.753 144.692  1.00  9.57              
ATOM   2087  H   PHE A 134      89.508  75.823 145.088  1.00  9.57              
ATOM   2088  CA  PHE A 134      90.048  76.884 143.327  1.00  9.57              
ATOM   2089  HA  PHE A 134      90.908  77.554 143.343  1.00  9.57              
ATOM   2090  CB  PHE A 134      90.503  75.579 142.670  1.00  9.57              
ATOM   2091  HB1 PHE A 134      89.616  74.982 142.510  1.00  9.57              
ATOM   2092  HB2 PHE A 134      91.205  75.059 143.316  1.00  9.57              
ATOM   2093  CG  PHE A 134      91.167  75.742 141.315  1.00  9.57              
ATOM   2094  CD1 PHE A 134      92.376  76.454 141.199  1.00  9.57              
ATOM   2095  HD1 PHE A 134      92.831  76.897 142.072  1.00  9.57              
ATOM   2096  CE1 PHE A 134      92.982  76.613 139.940  1.00  9.57              
ATOM   2097  HE1 PHE A 134      93.891  77.188 139.852  1.00  9.57              
ATOM   2098  CZ  PHE A 134      92.386  76.056 138.795  1.00  9.57              
ATOM   2099  HZ  PHE A 134      92.843  76.195 137.827  1.00  9.57              
ATOM   2100  CE2 PHE A 134      91.184  75.337 138.908  1.00  9.57              
ATOM   2101  HE2 PHE A 134      90.721  74.912 138.029  1.00  9.57              
ATOM   2102  CD2 PHE A 134      90.577  75.178 140.166  1.00  9.57              
ATOM   2103  HD2 PHE A 134      89.650  74.626 140.245  1.00  9.57              
ATOM   2104  C   PHE A 134      88.995  77.548 142.430  1.00  9.57              
ATOM   2105  O   PHE A 134      89.293  78.464 141.684  1.00  9.57              
ATOM   2106  N   THR A 135      87.720  77.215 142.611  1.00  9.78              
ATOM   2107  H   THR A 135      87.532  76.396 143.173  1.00  9.78              
ATOM   2108  CA  THR A 135      86.557  77.934 142.066  1.00  9.78              
ATOM   2109  HA  THR A 135      86.810  78.201 141.040  1.00  9.78              
ATOM   2110  CB  THR A 135      85.312  77.023 141.959  1.00  9.78              
ATOM   2111  HB  THR A 135      84.939  76.770 142.950  1.00  9.78              
ATOM   2112  CG2 THR A 135      84.160  77.576 141.113  1.00  9.78              
ATOM   2113 1HG2 THR A 135      84.545  77.991 140.182  1.00  9.78              
ATOM   2114 2HG2 THR A 135      83.459  76.773 140.881  1.00  9.78              
ATOM   2115 3HG2 THR A 135      83.612  78.340 141.658  1.00  9.78              
ATOM   2116  OG1 THR A 135      85.670  75.845 141.278  1.00  9.78              
ATOM   2117  HG1 THR A 135      86.179  75.275 141.882  1.00  9.78              
ATOM   2118  C   THR A 135      86.291  79.278 142.776  1.00  9.78              
ATOM   2119  O   THR A 135      85.201  79.847 142.735  1.00  9.78              
ATOM   2120  N   LYS A 136      87.307  79.841 143.430  1.00  9.54              
ATOM   2121  H   LYS A 136      88.104  79.246 143.614  1.00  9.54              
ATOM   2122  CA  LYS A 136      87.524  81.297 143.514  1.00  9.54              
ATOM   2123  HA  LYS A 136      86.736  81.798 142.949  1.00  9.54              
ATOM   2124  CB  LYS A 136      87.457  81.788 144.972  1.00  9.54              
ATOM   2125  HB1 LYS A 136      88.167  82.608 145.103  1.00  9.54              
ATOM   2126  HB2 LYS A 136      87.769  80.992 145.649  1.00  9.54              
ATOM   2127  CG  LYS A 136      86.062  82.329 145.349  1.00  9.54              
ATOM   2128  HG1 LYS A 136      85.360  82.204 144.524  1.00  9.54              
ATOM   2129  HG2 LYS A 136      86.150  83.400 145.533  1.00  9.54              
ATOM   2130  CD  LYS A 136      85.473  81.676 146.604  1.00  9.54              
ATOM   2131  HD1 LYS A 136      84.546  82.187 146.868  1.00  9.54              
ATOM   2132  HD2 LYS A 136      86.172  81.803 147.432  1.00  9.54              
ATOM   2133  CE  LYS A 136      85.186  80.182 146.423  1.00  9.54              
ATOM   2134  HE1 LYS A 136      84.816  79.778 147.371  1.00  9.54              
ATOM   2135  HE2 LYS A 136      86.110  79.652 146.177  1.00  9.54              
ATOM   2136  NZ  LYS A 136      84.174  79.911 145.377  1.00  9.54              
ATOM   2137  HZ1 LYS A 136      83.838  78.957 145.538  1.00  9.54              
ATOM   2138  HZ2 LYS A 136      83.367  80.503 145.471  1.00  9.54              
ATOM   2139  HZ3 LYS A 136      84.562  79.963 144.440  1.00  9.54              
ATOM   2140  C   LYS A 136      88.800  81.789 142.818  1.00  9.54              
ATOM   2141  O   LYS A 136      88.736  82.808 142.137  1.00  9.54              
ATOM   2142  N   LYS A 137      89.923  81.067 142.895  1.00 10.61              
ATOM   2143  H   LYS A 137      89.907  80.242 143.482  1.00 10.61              
ATOM   2144  CA  LYS A 137      91.111  81.277 142.020  1.00 10.61              
ATOM   2145  HA  LYS A 137      91.239  82.345 141.837  1.00 10.61              
ATOM   2146  CB  LYS A 137      92.340  80.733 142.784  1.00 10.61              
ATOM   2147  HB1 LYS A 137      92.394  79.649 142.672  1.00 10.61              
ATOM   2148  HB2 LYS A 137      92.215  80.924 143.852  1.00 10.61              
ATOM   2149  CG  LYS A 137      93.678  81.353 142.348  1.00 10.61              
ATOM   2150  HG1 LYS A 137      93.761  81.337 141.260  1.00 10.61              
ATOM   2151  HG2 LYS A 137      94.483  80.746 142.766  1.00 10.61              
ATOM   2152  CD  LYS A 137      93.825  82.791 142.873  1.00 10.61              
ATOM   2153  HD1 LYS A 137      93.573  82.807 143.934  1.00 10.61              
ATOM   2154  HD2 LYS A 137      93.133  83.452 142.346  1.00 10.61              
ATOM   2155  CE  LYS A 137      95.254  83.323 142.725  1.00 10.61              
ATOM   2156  HE1 LYS A 137      95.954  82.597 143.146  1.00 10.61              
ATOM   2157  HE2 LYS A 137      95.329  84.251 143.297  1.00 10.61              
ATOM   2158  NZ  LYS A 137      95.585  83.598 141.313  1.00 10.61              
ATOM   2159  HZ1 LYS A 137      95.550  82.773 140.707  1.00 10.61              
ATOM   2160  HZ2 LYS A 137      94.838  84.122 140.848  1.00 10.61              
ATOM   2161  HZ3 LYS A 137      96.460  84.066 141.160  1.00 10.61              
ATOM   2162  C   LYS A 137      90.906  80.622 140.658  1.00 10.61              
ATOM   2163  O   LYS A 137      91.640  79.701 140.306  1.00 10.61              
ATOM   2164  N   ALA A 138      89.785  80.997 140.037  1.00 11.39              
ATOM   2165  H   ALA A 138      89.307  81.803 140.409  1.00 11.39              
ATOM   2166  CA  ALA A 138      89.084  80.209 139.034  1.00 11.39              
ATOM   2167  HA  ALA A 138      88.579  79.386 139.536  1.00 11.39              
ATOM   2168  CB  ALA A 138      88.013  81.090 138.383  1.00 11.39              
ATOM   2169  HB1 ALA A 138      87.440  80.505 137.665  1.00 11.39              
ATOM   2170  HB2 ALA A 138      87.334  81.476 139.143  1.00 11.39              
ATOM   2171  HB3 ALA A 138      88.488  81.929 137.871  1.00 11.39              
ATOM   2172  C   ALA A 138      90.066  79.601 138.019  1.00 11.39              
ATOM   2173  O   ALA A 138      91.019  80.243 137.580  1.00 11.39              
ATOM   2174  N   GLY A 139      89.786  78.381 137.551  1.00 11.14              
ATOM   2175  H   GLY A 139      89.056  77.842 137.984  1.00 11.14              
ATOM   2176  CA  GLY A 139      90.398  77.904 136.308  1.00 11.14              
ATOM   2177  HA1 GLY A 139      89.950  76.953 136.025  1.00 11.14              
ATOM   2178  HA2 GLY A 139      91.469  77.768 136.462  1.00 11.14              
ATOM   2179  C   GLY A 139      90.199  78.903 135.154  1.00 11.14              
ATOM   2180  O   GLY A 139      91.004  78.970 134.224  1.00 11.14              
ATOM   2181  N   GLU A 140      89.157  79.734 135.262  1.00 11.39              
ATOM   2182  H   GLU A 140      88.531  79.580 136.032  1.00 11.39              
ATOM   2183  CA  GLU A 140      89.106  81.071 134.683  1.00 11.39              
ATOM   2184  HA  GLU A 140      89.353  80.933 133.630  1.00 11.39              
ATOM   2185  CB  GLU A 140      87.668  81.627 134.668  1.00 11.39              
ATOM   2186  HB1 GLU A 140      87.320  81.829 135.680  1.00 11.39              
ATOM   2187  HB2 GLU A 140      87.018  80.872 134.223  1.00 11.39              
ATOM   2188  CG  GLU A 140      87.590  82.913 133.827  1.00 11.39              
ATOM   2189  HG1 GLU A 140      88.298  82.841 133.000  1.00 11.39              
ATOM   2190  HG2 GLU A 140      87.895  83.767 134.433  1.00 11.39              
ATOM   2191  CD  GLU A 140      86.197  83.177 133.260  1.00 11.39              
ATOM   2192  OE1 GLU A 140      85.836  82.486 132.277  1.00 11.39              
ATOM   2193  OE2 GLU A 140      85.559  84.153 133.720  1.00 11.39              
ATOM   2194  C   GLU A 140      90.164  82.071 135.197  1.00 11.39              
ATOM   2195  O   GLU A 140      89.849  83.065 135.845  1.00 11.39              
ATOM   2196  N   GLU A 141      91.438  81.827 134.873  1.00 11.60              
ATOM   2197  H   GLU A 141      91.644  80.944 134.426  1.00 11.60              
ATOM   2198  CA  GLU A 141      92.527  82.771 135.175  1.00 11.60              
ATOM   2199  HA  GLU A 141      92.144  83.790 135.094  1.00 11.60              
ATOM   2200  CB  GLU A 141      92.964  82.552 136.640  1.00 11.60              
ATOM   2201  HB1 GLU A 141      93.323  81.529 136.764  1.00 11.60              
ATOM   2202  HB2 GLU A 141      92.099  82.687 137.289  1.00 11.60              
ATOM   2203  CG  GLU A 141      94.055  83.518 137.110  1.00 11.60              
ATOM   2204  HG1 GLU A 141      93.709  84.545 136.976  1.00 11.60              
ATOM   2205  HG2 GLU A 141      94.957  83.385 136.509  1.00 11.60              
ATOM   2206  CD  GLU A 141      94.388  83.271 138.583  1.00 11.60              
ATOM   2207  OE1 GLU A 141      93.753  83.892 139.467  1.00 11.60              
ATOM   2208  OE2 GLU A 141      95.343  82.512 138.887  1.00 11.60              
ATOM   2209  C   GLU A 141      93.729  82.678 134.246  1.00 11.60              
ATOM   2210  O   GLU A 141      94.028  83.623 133.516  1.00 11.60              
ATOM   2211  N   ILE A 142      94.368  81.512 134.200  1.00 12.55              
ATOM   2212  H   ILE A 142      94.049  80.780 134.821  1.00 12.55              
ATOM   2213  CA  ILE A 142      95.272  81.151 133.114  1.00 12.55              
ATOM   2214  HA  ILE A 142      95.696  82.055 132.697  1.00 12.55              
ATOM   2215  CB  ILE A 142      96.499  80.340 133.587  1.00 12.55              
ATOM   2216  HB  ILE A 142      96.197  79.332 133.863  1.00 12.55              
ATOM   2217  CG2 ILE A 142      97.471  80.306 132.410  1.00 12.55              
ATOM   2218 1HG2 ILE A 142      98.382  79.781 132.679  1.00 12.55              
ATOM   2219 2HG2 ILE A 142      97.021  79.785 131.566  1.00 12.55              
ATOM   2220 3HG2 ILE A 142      97.742  81.313 132.093  1.00 12.55              
ATOM   2221  CG1 ILE A 142      97.230  81.018 134.789  1.00 12.55              
ATOM   2222 1HG1 ILE A 142      97.182  82.101 134.659  1.00 12.55              
ATOM   2223 2HG1 ILE A 142      98.280  80.738 134.747  1.00 12.55              
ATOM   2224  CD1 ILE A 142      96.703  80.640 136.171  1.00 12.55              
ATOM   2225  HD1 ILE A 142      97.341  81.082 136.934  1.00 12.55              
ATOM   2226  HD2 ILE A 142      95.694  81.003 136.337  1.00 12.55              
ATOM   2227  HD3 ILE A 142      96.709  79.562 136.303  1.00 12.55              
ATOM   2228  C   ILE A 142      94.354  80.556 132.016  1.00 12.55              
ATOM   2229  O   ILE A 142      94.261  79.333 131.861  1.00 12.55              
ATOM   2230  N   ALA A 143      93.525  81.409 131.451  1.00 12.50              
ATOM   2231  H   ALA A 143      93.685  82.395 131.585  1.00 12.50              
ATOM   2232  CA  ALA A 143      92.084  81.158 131.324  1.00 12.50              
ATOM   2233  HA  ALA A 143      91.780  80.583 132.162  1.00 12.50              
ATOM   2234  CB  ALA A 143      91.404  82.524 131.488  1.00 12.50              
ATOM   2235  HB1 ALA A 143      90.326  82.408 131.538  1.00 12.50              
ATOM   2236  HB2 ALA A 143      91.725  82.996 132.411  1.00 12.50              
ATOM   2237  HB3 ALA A 143      91.710  83.170 130.670  1.00 12.50              
ATOM   2238  C   ALA A 143      91.624  80.403 130.050  1.00 12.50              
ATOM   2239  O   ALA A 143      91.754  80.906 128.931  1.00 12.50              
ATOM   2240  N   SER A 144      90.876  79.314 130.252  1.00 13.03              
ATOM   2241  H   SER A 144      90.915  78.947 131.189  1.00 13.03              
ATOM   2242  CA  SER A 144      89.595  79.118 129.526  1.00 13.03              
ATOM   2243  HA  SER A 144      89.777  79.249 128.450  1.00 13.03              
ATOM   2244  CB  SER A 144      89.023  77.727 129.790  1.00 13.03              
ATOM   2245  HB1 SER A 144      88.062  77.638 129.298  1.00 13.03              
ATOM   2246  HB2 SER A 144      88.881  77.575 130.855  1.00 13.03              
ATOM   2247  OG  SER A 144      89.898  76.743 129.273  1.00 13.03              
ATOM   2248  HG  SER A 144      90.783  76.960 129.572  1.00 13.03              
ATOM   2249  C   SER A 144      88.658  80.229 129.988  1.00 13.03              
ATOM   2250  O   SER A 144      87.783  79.977 130.820  1.00 13.03              
ATOM   2251  N   TYR A 145      88.924  81.470 129.564  1.00 12.40              
ATOM   2252  H   TYR A 145      89.720  81.576 128.951  1.00 12.40              
ATOM   2253  CA  TYR A 145      88.136  82.671 129.856  1.00 12.40              
ATOM   2254  HA  TYR A 145      87.911  82.694 130.918  1.00 12.40              
ATOM   2255  CB  TYR A 145      88.917  83.943 129.436  1.00 12.40              
ATOM   2256  HB1 TYR A 145      88.865  84.073 128.355  1.00 12.40              
ATOM   2257  HB2 TYR A 145      89.968  83.783 129.636  1.00 12.40              
ATOM   2258  CG  TYR A 145      88.556  85.271 130.094  1.00 12.40              
ATOM   2259  CD1 TYR A 145      87.456  85.407 130.965  1.00 12.40              
ATOM   2260  HD1 TYR A 145      86.796  84.576 131.161  1.00 12.40              
ATOM   2261  CE1 TYR A 145      87.210  86.625 131.625  1.00 12.40              
ATOM   2262  HE1 TYR A 145      86.398  86.677 132.334  1.00 12.40              
ATOM   2263  CZ  TYR A 145      88.029  87.745 131.375  1.00 12.40              
ATOM   2264  OH  TYR A 145      87.776  88.940 131.983  1.00 12.40              
ATOM   2265  HH  TYR A 145      88.475  89.566 131.761  1.00 12.40              
ATOM   2266  CE2 TYR A 145      89.117  87.624 130.485  1.00 12.40              
ATOM   2267  HE2 TYR A 145      89.756  88.473 130.289  1.00 12.40              
ATOM   2268  CD2 TYR A 145      89.382  86.389 129.859  1.00 12.40              
ATOM   2269  HD2 TYR A 145      90.229  86.294 129.194  1.00 12.40              
ATOM   2270  C   TYR A 145      86.845  82.535 129.059  1.00 12.40              
ATOM   2271  O   TYR A 145      86.702  83.040 127.945  1.00 12.40              
ATOM   2272  N   SER A 146      85.976  81.671 129.549  1.00 12.61              
ATOM   2273  H   SER A 146      86.084  81.426 130.535  1.00 12.61              
ATOM   2274  CA  SER A 146      84.943  80.998 128.779  1.00 12.61              
ATOM   2275  HA  SER A 146      85.320  80.771 127.782  1.00 12.61              
ATOM   2276  CB  SER A 146      84.621  79.686 129.507  1.00 12.61              
ATOM   2277  HB1 SER A 146      84.227  79.905 130.501  1.00 12.61              
ATOM   2278  HB2 SER A 146      85.533  79.097 129.612  1.00 12.61              
ATOM   2279  OG  SER A 146      83.675  78.937 128.780  1.00 12.61              
ATOM   2280  HG  SER A 146      82.905  79.518 128.675  1.00 12.61              
ATOM   2281  C   SER A 146      83.704  81.891 128.637  1.00 12.61              
ATOM   2282  O   SER A 146      82.565  81.413 128.596  1.00 12.61              
ATOM   2283  N   ILE A 147      83.923  83.206 128.592  1.00 14.67              
ATOM   2284  H   ILE A 147      84.889  83.506 128.586  1.00 14.67              
ATOM   2285  CA  ILE A 147      82.904  84.204 128.357  1.00 14.67              
ATOM   2286  HA  ILE A 147      82.090  83.999 129.054  1.00 14.67              
ATOM   2287  CB  ILE A 147      83.390  85.642 128.674  1.00 14.67              
ATOM   2288  HB  ILE A 147      84.310  85.842 128.121  1.00 14.67              
ATOM   2289  CG2 ILE A 147      82.336  86.698 128.265  1.00 14.67              
ATOM   2290 1HG2 ILE A 147      82.716  87.702 128.445  1.00 14.67              
ATOM   2291 2HG2 ILE A 147      82.122  86.647 127.199  1.00 14.67              
ATOM   2292 3HG2 ILE A 147      81.412  86.546 128.823  1.00 14.67              
ATOM   2293  CG1 ILE A 147      83.677  85.745 130.195  1.00 14.67              
ATOM   2294 1HG1 ILE A 147      84.514  85.089 130.438  1.00 14.67              
ATOM   2295 2HG1 ILE A 147      82.808  85.384 130.747  1.00 14.67              
ATOM   2296  CD1 ILE A 147      84.011  87.149 130.721  1.00 14.67              
ATOM   2297  HD1 ILE A 147      84.851  87.566 130.165  1.00 14.67              
ATOM   2298  HD2 ILE A 147      83.147  87.808 130.639  1.00 14.67              
ATOM   2299  HD3 ILE A 147      84.268  87.078 131.777  1.00 14.67              
ATOM   2300  C   ILE A 147      82.315  84.035 126.957  1.00 14.67              
ATOM   2301  O   ILE A 147      82.782  84.594 125.964  1.00 14.67              
ATOM   2302  N   VAL A 148      81.253  83.244 126.916  1.00 15.40              
ATOM   2303  H   VAL A 148      81.073  82.688 127.745  1.00 15.40              
ATOM   2304  CA  VAL A 148      80.402  82.997 125.757  1.00 15.40              
ATOM   2305  HA  VAL A 148      80.576  83.787 125.026  1.00 15.40              
ATOM   2306  CB  VAL A 148      80.760  81.657 125.041  1.00 15.40              
ATOM   2307  HB  VAL A 148      80.393  80.828 125.647  1.00 15.40              
ATOM   2308  CG1 VAL A 148      80.137  81.588 123.641  1.00 15.40              
ATOM   2309 1HG1 VAL A 148      79.052  81.651 123.690  1.00 15.40              
ATOM   2310 2HG1 VAL A 148      80.509  82.401 123.018  1.00 15.40              
ATOM   2311 3HG1 VAL A 148      80.389  80.638 123.169  1.00 15.40              
ATOM   2312  CG2 VAL A 148      82.270  81.471 124.831  1.00 15.40              
ATOM   2313 1HG2 VAL A 148      82.786  81.384 125.785  1.00 15.40              
ATOM   2314 2HG2 VAL A 148      82.464  80.555 124.274  1.00 15.40              
ATOM   2315 3HG2 VAL A 148      82.685  82.314 124.277  1.00 15.40              
ATOM   2316  C   VAL A 148      78.941  83.087 126.179  1.00 15.40              
ATOM   2317  O   VAL A 148      78.107  82.228 125.939  1.00 15.40              
ATOM   2318  N   GLY A 149      78.670  84.180 126.891  1.00 16.78              
ATOM   2319  H   GLY A 149      79.427  84.846 127.047  1.00 16.78              
ATOM   2320  CA  GLY A 149      77.355  84.528 127.395  1.00 16.78              
ATOM   2321  HA1 GLY A 149      77.264  84.180 128.421  1.00 16.78              
ATOM   2322  HA2 GLY A 149      76.630  84.009 126.776  1.00 16.78              
ATOM   2323  C   GLY A 149      77.152  86.031 127.340  1.00 16.78              
ATOM   2324  O   GLY A 149      78.099  86.781 127.609  1.00 16.78              
ATOM   2325  N   PRO A 150      75.966  86.511 126.931  1.00 17.30              
ATOM   2326  CD  PRO A 150      74.663  85.855 127.055  1.00 17.30              
ATOM   2327  HD1 PRO A 150      74.243  86.098 128.031  1.00 17.30              
ATOM   2328  HD2 PRO A 150      74.707  84.778 126.940  1.00 17.30              
ATOM   2329  CG  PRO A 150      73.780  86.444 125.955  1.00 17.30              
ATOM   2330  HG1 PRO A 150      72.739  86.525 126.265  1.00 17.30              
ATOM   2331  HG2 PRO A 150      73.857  85.837 125.052  1.00 17.30              
ATOM   2332  CB  PRO A 150      74.397  87.816 125.701  1.00 17.30              
ATOM   2333  HB1 PRO A 150      74.035  88.527 126.449  1.00 17.30              
ATOM   2334  HB2 PRO A 150      74.189  88.173 124.690  1.00 17.30              
ATOM   2335  CA  PRO A 150      75.902  87.550 125.901  1.00 17.30              
ATOM   2336  HA  PRO A 150      76.259  87.081 124.981  1.00 17.30              
ATOM   2337  C   PRO A 150      76.660  88.811 126.128  1.00 17.30              
ATOM   2338  O   PRO A 150      77.392  89.279 125.219  1.00 17.30              
ATOM   2339  N   ALA A 151      76.523  89.371 127.297  1.00 16.63              
ATOM   2340  H   ALA A 151      75.912  88.918 127.955  1.00 16.63              
ATOM   2341  CA  ALA A 151      77.278  90.511 127.718  1.00 16.63              
ATOM   2342  HA  ALA A 151      78.302  90.426 127.349  1.00 16.63              
ATOM   2343  CB  ALA A 151      76.651  91.790 127.134  1.00 16.63              
ATOM   2344  HB1 ALA A 151      77.202  92.662 127.489  1.00 16.63              
ATOM   2345  HB2 ALA A 151      76.700  91.766 126.045  1.00 16.63              
ATOM   2346  HB3 ALA A 151      75.609  91.877 127.443  1.00 16.63              
ATOM   2347  C   ALA A 151      77.302  90.548 129.246  1.00 16.63              
ATOM   2348  O   ALA A 151      76.363  91.005 129.901  1.00 16.63              
ATOM   2349  N   ASN A 152      78.382  90.043 129.832  1.00 15.55              
ATOM   2350  H   ASN A 152      79.084  89.615 129.248  1.00 15.55              
ATOM   2351  CA  ASN A 152      78.714  90.299 131.228  1.00 15.55              
ATOM   2352  HA  ASN A 152      77.839  90.069 131.838  1.00 15.55              
ATOM   2353  CB  ASN A 152      79.850  89.327 131.616  1.00 15.55              
ATOM   2354  HB1 ASN A 152      80.708  89.501 130.966  1.00 15.55              
ATOM   2355  HB2 ASN A 152      79.510  88.304 131.457  1.00 15.55              
ATOM   2356  CG  ASN A 152      80.340  89.421 133.053  1.00 15.55              
ATOM   2357  OD1 ASN A 152      81.526  89.382 133.321  1.00 15.55              
ATOM   2358  ND2 ASN A 152      79.468  89.504 134.032  1.00 15.55              
ATOM   2359 1HD2 ASN A 152      78.482  89.454 133.865  1.00 15.55              
ATOM   2360 2HD2 ASN A 152      79.852  89.490 134.962  1.00 15.55              
ATOM   2361  C   ASN A 152      79.039  91.778 131.404  1.00 15.55              
ATOM   2362  O   ASN A 152      80.199  92.175 131.366  1.00 15.55              
ATOM   2363  N   ALA A 153      78.000  92.588 131.604  1.00 14.87              
ATOM   2364  H   ALA A 153      77.075  92.208 131.434  1.00 14.87              
ATOM   2365  CA  ALA A 153      78.071  93.955 132.106  1.00 14.87              
ATOM   2366  HA  ALA A 153      78.769  94.516 131.482  1.00 14.87              
ATOM   2367  CB  ALA A 153      76.680  94.589 131.960  1.00 14.87              
ATOM   2368  HB1 ALA A 153      76.715  95.633 132.272  1.00 14.87              
ATOM   2369  HB2 ALA A 153      76.358  94.546 130.919  1.00 14.87              
ATOM   2370  HB3 ALA A 153      75.957  94.059 132.583  1.00 14.87              
ATOM   2371  C   ALA A 153      78.617  93.992 133.549  1.00 14.87              
ATOM   2372  O   ALA A 153      78.021  94.595 134.439  1.00 14.87              
ATOM   2373  N   LYS A 154      79.792  93.389 133.785  1.00 13.23              
ATOM   2374  H   LYS A 154      80.187  92.882 133.002  1.00 13.23              
ATOM   2375  CA  LYS A 154      80.761  93.875 134.765  1.00 13.23              
ATOM   2376  HA  LYS A 154      80.230  94.034 135.706  1.00 13.23              
ATOM   2377  CB  LYS A 154      81.876  92.832 135.063  1.00 13.23              
ATOM   2378  HB1 LYS A 154      81.383  91.975 135.525  1.00 13.23              
ATOM   2379  HB2 LYS A 154      82.533  93.267 135.817  1.00 13.23              
ATOM   2380  CG  LYS A 154      82.743  92.313 133.897  1.00 13.23              
ATOM   2381  HG1 LYS A 154      83.295  93.132 133.436  1.00 13.23              
ATOM   2382  HG2 LYS A 154      82.101  91.874 133.137  1.00 13.23              
ATOM   2383  CD  LYS A 154      83.758  91.254 134.383  1.00 13.23              
ATOM   2384  HD1 LYS A 154      83.235  90.488 134.958  1.00 13.23              
ATOM   2385  HD2 LYS A 154      84.492  91.735 135.032  1.00 13.23              
ATOM   2386  CE  LYS A 154      84.488  90.570 133.207  1.00 13.23              
ATOM   2387  HE1 LYS A 154      84.992  91.348 132.626  1.00 13.23              
ATOM   2388  HE2 LYS A 154      83.732  90.102 132.566  1.00 13.23              
ATOM   2389  NZ  LYS A 154      85.471  89.548 133.663  1.00 13.23              
ATOM   2390  HZ1 LYS A 154      86.090  89.261 132.903  1.00 13.23              
ATOM   2391  HZ2 LYS A 154      86.060  89.924 134.399  1.00 13.23              
ATOM   2392  HZ3 LYS A 154      85.003  88.715 134.002  1.00 13.23              
ATOM   2393  C   LYS A 154      81.245  95.256 134.331  1.00 13.23              
ATOM   2394  O   LYS A 154      82.407  95.422 133.965  1.00 13.23              
ATOM   2395  N   VAL A 155      80.318  96.216 134.340  1.00 13.87              
ATOM   2396  H   VAL A 155      79.381  95.946 134.615  1.00 13.87              
ATOM   2397  CA  VAL A 155      80.602  97.644 134.177  1.00 13.87              
ATOM   2398  HA  VAL A 155      80.914  97.812 133.141  1.00 13.87              
ATOM   2399  CB  VAL A 155      79.352  98.536 134.413  1.00 13.87              
ATOM   2400  HB  VAL A 155      79.708  99.518 134.730  1.00 13.87              
ATOM   2401  CG1 VAL A 155      78.572  98.702 133.115  1.00 13.87              
ATOM   2402 1HG1 VAL A 155      77.712  99.350 133.276  1.00 13.87              
ATOM   2403 2HG1 VAL A 155      79.200  99.161 132.353  1.00 13.87              
ATOM   2404 3HG1 VAL A 155      78.220  97.740 132.745  1.00 13.87              
ATOM   2405  CG2 VAL A 155      78.377  97.998 135.474  1.00 13.87              
ATOM   2406 1HG2 VAL A 155      77.692  98.797 135.756  1.00 13.87              
ATOM   2407 2HG2 VAL A 155      77.801  97.165 135.070  1.00 13.87              
ATOM   2408 3HG2 VAL A 155      78.913  97.659 136.355  1.00 13.87              
ATOM   2409  C   VAL A 155      81.805  98.006 135.118  1.00 13.87              
ATOM   2410  O   VAL A 155      82.675  98.743 134.610  1.00 13.87              
ATOM   2411  N   PRO A 156      82.079  97.390 136.333  1.00 13.56              
ATOM   2412  CD  PRO A 156      83.429  96.899 136.575  1.00 13.56              
ATOM   2413  HD1 PRO A 156      84.118  97.117 135.758  1.00 13.56              
ATOM   2414  HD2 PRO A 156      83.401  95.819 136.718  1.00 13.56              
ATOM   2415  CG  PRO A 156      83.937  97.554 137.858  1.00 13.56              
ATOM   2416  HG1 PRO A 156      84.302  98.556 137.650  1.00 13.56              
ATOM   2417  HG2 PRO A 156      84.705  96.952 138.341  1.00 13.56              
ATOM   2418  CB  PRO A 156      82.678  97.650 138.718  1.00 13.56              
ATOM   2419  HB1 PRO A 156      82.715  98.523 139.367  1.00 13.56              
ATOM   2420  HB2 PRO A 156      82.578  96.743 139.314  1.00 13.56              
ATOM   2421  CA  PRO A 156      81.533  97.715 137.711  1.00 13.56              
ATOM   2422  HA  PRO A 156      80.784  96.961 137.961  1.00 13.56              
ATOM   2423  C   PRO A 156      80.847  99.081 137.647  1.00 13.56              
ATOM   2424  O   PRO A 156      81.247  99.956 136.911  1.00 13.56              
ATOM   2425  N   HIS A 157      79.765  99.278 138.394  1.00 14.31              
ATOM   2426  H   HIS A 157      79.469  98.590 139.067  1.00 14.31              
ATOM   2427  CA  HIS A 157      79.329 100.661 138.541  1.00 14.31              
ATOM   2428  HA  HIS A 157      79.383 101.180 137.580  1.00 14.31              
ATOM   2429  CB  HIS A 157      77.878 100.718 139.026  1.00 14.31              
ATOM   2430  HB1 HIS A 157      77.809 100.274 140.020  1.00 14.31              
ATOM   2431  HB2 HIS A 157      77.249 100.147 138.341  1.00 14.31              
ATOM   2432  CG  HIS A 157      77.348 102.133 139.070  1.00 14.31              
ATOM   2433  ND1 HIS A 157      77.799 103.193 138.287  1.00 14.31              
ATOM   2434  CE1 HIS A 157      77.061 104.257 138.640  1.00 14.31              
ATOM   2435  HE1 HIS A 157      77.160 105.245 138.208  1.00 14.31              
ATOM   2436  NE2 HIS A 157      76.184 103.917 139.600  1.00 14.31              
ATOM   2437  HE2 HIS A 157      75.516 104.544 140.026  1.00 14.31              
ATOM   2438  CD2 HIS A 157      76.348 102.580 139.887  1.00 14.31              
ATOM   2439  HD2 HIS A 157      75.798 101.990 140.608  1.00 14.31              
ATOM   2440  C   HIS A 157      80.269 101.344 139.534  1.00 14.31              
ATOM   2441  O   HIS A 157      80.687 100.729 140.515  1.00 14.31              
ATOM   2442  N   SER A 158      80.674 102.577 139.235  1.00 13.33              
ATOM   2443  H   SER A 158      80.140 103.059 138.525  1.00 13.33              
ATOM   2444  CA  SER A 158      82.079 102.963 139.409  1.00 13.33              
ATOM   2445  HA  SER A 158      82.211 103.927 138.917  1.00 13.33              
ATOM   2446  CB  SER A 158      82.438 103.186 140.883  1.00 13.33              
ATOM   2447  HB1 SER A 158      82.539 102.230 141.400  1.00 13.33              
ATOM   2448  HB2 SER A 158      81.647 103.765 141.360  1.00 13.33              
ATOM   2449  OG  SER A 158      83.651 103.911 140.967  1.00 13.33              
ATOM   2450  HG  SER A 158      83.828 104.074 141.898  1.00 13.33              
ATOM   2451  C   SER A 158      82.983 101.976 138.718  1.00 13.33              
ATOM   2452  O   SER A 158      83.612 101.105 139.318  1.00 13.33              
ATOM   2453  N   ALA A 159      83.062 102.170 137.407  1.00 11.96              
ATOM   2454  H   ALA A 159      82.384 102.773 136.974  1.00 11.96              
ATOM   2455  CA  ALA A 159      83.979 101.483 136.525  1.00 11.96              
ATOM   2456  HA  ALA A 159      83.947 100.414 136.722  1.00 11.96              
ATOM   2457  CB  ALA A 159      83.511 101.742 135.085  1.00 11.96              
ATOM   2458  HB1 ALA A 159      84.144 101.188 134.390  1.00 11.96              
ATOM   2459  HB2 ALA A 159      82.483 101.402 134.959  1.00 11.96              
ATOM   2460  HB3 ALA A 159      83.571 102.805 134.851  1.00 11.96              
ATOM   2461  C   ALA A 159      85.409 102.021 136.784  1.00 11.96              
ATOM   2462  O   ALA A 159      86.157 102.330 135.856  1.00 11.96              
ATOM   2463  N   LYS A 160      85.777 102.197 138.067  1.00 11.21              
ATOM   2464  H   LYS A 160      85.073 101.938 138.749  1.00 11.21              
ATOM   2465  CA  LYS A 160      87.115 102.386 138.613  1.00 11.21              
ATOM   2466  HA  LYS A 160      87.566 103.236 138.100  1.00 11.21              
ATOM   2467  CB  LYS A 160      87.054 102.727 140.118  1.00 11.21              
ATOM   2468  HB1 LYS A 160      86.277 102.119 140.587  1.00 11.21              
ATOM   2469  HB2 LYS A 160      86.737 103.767 140.209  1.00 11.21              
ATOM   2470  CG  LYS A 160      88.346 102.536 140.947  1.00 11.21              
ATOM   2471  HG1 LYS A 160      88.407 101.484 141.223  1.00 11.21              
ATOM   2472  HG2 LYS A 160      88.233 103.075 141.888  1.00 11.21              
ATOM   2473  CD  LYS A 160      89.677 102.976 140.292  1.00 11.21              
ATOM   2474  HD1 LYS A 160      89.907 103.987 140.635  1.00 11.21              
ATOM   2475  HD2 LYS A 160      89.607 103.018 139.207  1.00 11.21              
ATOM   2476  CE  LYS A 160      90.843 102.043 140.673  1.00 11.21              
ATOM   2477  HE1 LYS A 160      90.887 101.988 141.765  1.00 11.21              
ATOM   2478  HE2 LYS A 160      91.779 102.489 140.322  1.00 11.21              
ATOM   2479  NZ  LYS A 160      90.690 100.677 140.099  1.00 11.21              
ATOM   2480  HZ1 LYS A 160      89.748 100.316 140.235  1.00 11.21              
ATOM   2481  HZ2 LYS A 160      90.795 100.650 139.084  1.00 11.21              
ATOM   2482  HZ3 LYS A 160      91.353 100.021 140.484  1.00 11.21              
ATOM   2483  C   LYS A 160      87.936 101.164 138.245  1.00 11.21              
ATOM   2484  O   LYS A 160      88.125 100.266 139.059  1.00 11.21              
ATOM   2485  N   LYS A 161      88.304 101.137 136.971  1.00 10.74              
ATOM   2486  H   LYS A 161      88.015 101.925 136.408  1.00 10.74              
ATOM   2487  CA  LYS A 161      88.467  99.913 136.219  1.00 10.74              
ATOM   2488  HA  LYS A 161      87.520  99.373 136.250  1.00 10.74              
ATOM   2489  CB  LYS A 161      88.805 100.243 134.747  1.00 10.74              
ATOM   2490  HB1 LYS A 161      89.882 100.211 134.587  1.00 10.74              
ATOM   2491  HB2 LYS A 161      88.467 101.256 134.520  1.00 10.74              
ATOM   2492  CG  LYS A 161      88.085  99.293 133.769  1.00 10.74              
ATOM   2493  HG1 LYS A 161      87.013  99.468 133.867  1.00 10.74              
ATOM   2494  HG2 LYS A 161      88.277  98.257 134.043  1.00 10.74              
ATOM   2495  CD  LYS A 161      88.477  99.514 132.303  1.00 10.74              
ATOM   2496  HD1 LYS A 161      88.524 100.581 132.082  1.00 10.74              
ATOM   2497  HD2 LYS A 161      87.706  99.069 131.673  1.00 10.74              
ATOM   2498  CE  LYS A 161      89.818  98.852 131.965  1.00 10.74              
ATOM   2499  HE1 LYS A 161      89.778  97.797 132.249  1.00 10.74              
ATOM   2500  HE2 LYS A 161      90.618  99.312 132.554  1.00 10.74              
ATOM   2501  NZ  LYS A 161      90.133  98.952 130.523  1.00 10.74              
ATOM   2502  HZ1 LYS A 161      90.975  98.400 130.330  1.00 10.74              
ATOM   2503  HZ2 LYS A 161      89.424  98.562 129.923  1.00 10.74              
ATOM   2504  HZ3 LYS A 161      90.384  99.894 130.235  1.00 10.74              
ATOM   2505  C   LYS A 161      89.487  98.976 136.870  1.00 10.74              
ATOM   2506  O   LYS A 161      90.329  99.417 137.674  1.00 10.74              
ATOM   2507  N   TYR A 162      89.462  97.717 136.459  1.00 10.36              
ATOM   2508  H   TYR A 162      88.645  97.463 135.931  1.00 10.36              
ATOM   2509  CA  TYR A 162      90.682  96.965 136.191  1.00 10.36              
ATOM   2510  HA  TYR A 162      91.001  96.430 137.093  1.00 10.36              
ATOM   2511  CB  TYR A 162      90.328  95.951 135.075  1.00 10.36              
ATOM   2512  HB1 TYR A 162      91.246  95.500 134.705  1.00 10.36              
ATOM   2513  HB2 TYR A 162      89.917  96.493 134.225  1.00 10.36              
ATOM   2514  CG  TYR A 162      89.378  94.788 135.390  1.00 10.36              
ATOM   2515  CD1 TYR A 162      88.200  94.588 134.634  1.00 10.36              
ATOM   2516  HD1 TYR A 162      87.913  95.322 133.894  1.00 10.36              
ATOM   2517  CE1 TYR A 162      87.456  93.393 134.762  1.00 10.36              
ATOM   2518  HE1 TYR A 162      86.585  93.235 134.148  1.00 10.36              
ATOM   2519  CZ  TYR A 162      87.892  92.371 135.636  1.00 10.36              
ATOM   2520  OH  TYR A 162      87.242  91.167 135.688  1.00 10.36              
ATOM   2521  HH  TYR A 162      87.698  90.598 136.319  1.00 10.36              
ATOM   2522  CE2 TYR A 162      89.036  92.595 136.431  1.00 10.36              
ATOM   2523  HE2 TYR A 162      89.403  91.827 137.093  1.00 10.36              
ATOM   2524  CD2 TYR A 162      89.765  93.795 136.310  1.00 10.36              
ATOM   2525  HD2 TYR A 162      90.685  93.917 136.864  1.00 10.36              
ATOM   2526  C   TYR A 162      91.790  97.923 135.720  1.00 10.36              
ATOM   2527  O   TYR A 162      91.749  98.506 134.631  1.00 10.36              
ATOM   2528  N   TYR A 163      92.707  98.175 136.639  1.00 10.58              
ATOM   2529  H   TYR A 163      92.668  97.570 137.442  1.00 10.58              
ATOM   2530  CA  TYR A 163      93.833  99.111 136.591  1.00 10.58              
ATOM   2531  HA  TYR A 163      94.140  99.263 135.556  1.00 10.58              
ATOM   2532  CB  TYR A 163      93.387 100.457 137.184  1.00 10.58              
ATOM   2533  HB1 TYR A 163      93.388 100.404 138.272  1.00 10.58              
ATOM   2534  HB2 TYR A 163      92.363 100.651 136.870  1.00 10.58              
ATOM   2535  CG  TYR A 163      94.196 101.646 136.719  1.00 10.58              
ATOM   2536  CD1 TYR A 163      93.856 102.267 135.502  1.00 10.58              
ATOM   2537  HD1 TYR A 163      93.060 101.864 134.892  1.00 10.58              
ATOM   2538  CE1 TYR A 163      94.565 103.402 135.069  1.00 10.58              
ATOM   2539  HE1 TYR A 163      94.325 103.879 134.131  1.00 10.58              
ATOM   2540  CZ  TYR A 163      95.626 103.907 135.847  1.00 10.58              
ATOM   2541  OH  TYR A 163      96.294 105.013 135.429  1.00 10.58              
ATOM   2542  HH  TYR A 163      97.038 105.221 135.994  1.00 10.58              
ATOM   2543  CE2 TYR A 163      95.987 103.266 137.054  1.00 10.58              
ATOM   2544  HE2 TYR A 163      96.818 103.633 137.635  1.00 10.58              
ATOM   2545  CD2 TYR A 163      95.266 102.138 137.492  1.00 10.58              
ATOM   2546  HD2 TYR A 163      95.545 101.636 138.408  1.00 10.58              
ATOM   2547  C   TYR A 163      94.980  98.429 137.347  1.00 10.58              
ATOM   2548  O   TYR A 163      95.647  99.018 138.202  1.00 10.58              
ATOM   2549  N   GLU A 164      95.053  97.104 137.191  1.00 12.04              
ATOM   2550  H   GLU A 164      94.432  96.675 136.506  1.00 12.04              
ATOM   2551  CA  GLU A 164      95.901  96.192 137.931  1.00 12.04              
ATOM   2552  HA  GLU A 164      95.762  96.400 138.992  1.00 12.04              
ATOM   2553  CB  GLU A 164      95.590  94.694 137.733  1.00 12.04              
ATOM   2554  HB1 GLU A 164      96.233  94.141 138.421  1.00 12.04              
ATOM   2555  HB2 GLU A 164      95.857  94.380 136.723  1.00 12.04              
ATOM   2556  CG  GLU A 164      94.151  94.270 138.017  1.00 12.04              
ATOM   2557  HG1 GLU A 164      93.691  94.950 138.738  1.00 12.04              
ATOM   2558  HG2 GLU A 164      94.158  93.267 138.448  1.00 12.04              
ATOM   2559  CD  GLU A 164      93.373  94.260 136.707  1.00 12.04              
ATOM   2560  OE1 GLU A 164      93.232  95.356 136.123  1.00 12.04              
ATOM   2561  OE2 GLU A 164      92.925  93.184 136.277  1.00 12.04              
ATOM   2562  C   GLU A 164      97.387  96.423 137.615  1.00 12.04              
ATOM   2563  O   GLU A 164      97.957  95.771 136.745  1.00 12.04              
ATOM   2564  N   ALA A 165      97.996  97.357 138.346  1.00 13.17              
ATOM   2565  H   ALA A 165      97.363  97.885 138.930  1.00 13.17              
ATOM   2566  CA  ALA A 165      99.310  97.988 138.179  1.00 13.17              
ATOM   2567  HA  ALA A 165      99.216  98.630 137.301  1.00 13.17              
ATOM   2568  CB  ALA A 165      99.494  98.921 139.388  1.00 13.17              
ATOM   2569  HB1 ALA A 165     100.378  99.545 139.246  1.00 13.17              
ATOM   2570  HB2 ALA A 165      98.626  99.574 139.492  1.00 13.17              
ATOM   2571  HB3 ALA A 165      99.618  98.331 140.296  1.00 13.17              
ATOM   2572  C   ALA A 165     100.589  97.154 137.901  1.00 13.17              
ATOM   2573  O   ALA A 165     101.689  97.694 137.993  1.00 13.17              
ATOM   2574  N   VAL A 166     100.495  95.878 137.526  1.00 12.84              
ATOM   2575  H   VAL A 166      99.561  95.491 137.512  1.00 12.84              
ATOM   2576  CA  VAL A 166     101.427  95.337 136.525  1.00 12.84              
ATOM   2577  HA  VAL A 166     102.440  95.634 136.802  1.00 12.84              
ATOM   2578  CB  VAL A 166     101.403  93.793 136.481  1.00 12.84              
ATOM   2579  HB  VAL A 166     101.942  93.468 135.593  1.00 12.84              
ATOM   2580  CG1 VAL A 166     102.159  93.232 137.691  1.00 12.84              
ATOM   2581 1HG1 VAL A 166     102.191  92.144 137.638  1.00 12.84              
ATOM   2582 2HG1 VAL A 166     103.182  93.610 137.696  1.00 12.84              
ATOM   2583 3HG1 VAL A 166     101.665  93.532 138.616  1.00 12.84              
ATOM   2584  CG2 VAL A 166     100.005  93.150 136.463  1.00 12.84              
ATOM   2585 1HG2 VAL A 166      99.462  93.385 137.379  1.00 12.84              
ATOM   2586 2HG2 VAL A 166      99.425  93.497 135.611  1.00 12.84              
ATOM   2587 3HG2 VAL A 166     100.103  92.068 136.386  1.00 12.84              
ATOM   2588  C   VAL A 166     101.170  95.978 135.171  1.00 12.84              
ATOM   2589  O   VAL A 166     102.100  96.560 134.629  1.00 12.84              
ATOM   2590  N   HIS A 167      99.931  95.888 134.656  1.00 11.43              
ATOM   2591  H   HIS A 167      99.198  95.599 135.298  1.00 11.43              
ATOM   2592  CA  HIS A 167      99.517  96.124 133.257  1.00 11.43              
ATOM   2593  HA  HIS A 167      98.915  95.274 132.944  1.00 11.43              
ATOM   2594  CB  HIS A 167      98.582  97.345 133.188  1.00 11.43              
ATOM   2595  HB1 HIS A 167      98.525  97.692 132.156  1.00 11.43              
ATOM   2596  HB2 HIS A 167      98.994  98.159 133.787  1.00 11.43              
ATOM   2597  CG  HIS A 167      97.151  97.079 133.623  1.00 11.43              
ATOM   2598  ND1 HIS A 167      96.129  98.022 133.541  1.00 11.43              
ATOM   2599  CE1 HIS A 167      95.001  97.382 133.881  1.00 11.43              
ATOM   2600  HE1 HIS A 167      94.017  97.826 133.870  1.00 11.43              
ATOM   2601  NE2 HIS A 167      95.255  96.109 134.208  1.00 11.43              
ATOM   2602  HE2 HIS A 167      94.554  95.458 134.565  1.00 11.43              
ATOM   2603  CD2 HIS A 167      96.606  95.892 134.044  1.00 11.43              
ATOM   2604  HD2 HIS A 167      97.123  94.961 134.214  1.00 11.43              
ATOM   2605  C   HIS A 167     100.677  96.119 132.240  1.00 11.43              
ATOM   2606  O   HIS A 167     100.881  97.058 131.471  1.00 11.43              
ATOM   2607  N   PRO A 168     101.512  95.063 132.265  1.00 10.65              
ATOM   2608  CD  PRO A 168     101.202  93.697 132.677  1.00 10.65              
ATOM   2609  HD1 PRO A 168     100.512  93.229 131.974  1.00 10.65              
ATOM   2610  HD2 PRO A 168     100.773  93.676 133.674  1.00 10.65              
ATOM   2611  CG  PRO A 168     102.535  92.949 132.680  1.00 10.65              
ATOM   2612  HG1 PRO A 168     102.697  92.481 131.707  1.00 10.65              
ATOM   2613  HG2 PRO A 168     102.582  92.204 133.476  1.00 10.65              
ATOM   2614  CB  PRO A 168     103.555  94.069 132.890  1.00 10.65              
ATOM   2615  HB1 PRO A 168     104.551  93.781 132.550  1.00 10.65              
ATOM   2616  HB2 PRO A 168     103.589  94.343 133.945  1.00 10.65              
ATOM   2617  CA  PRO A 168     102.954  95.222 132.077  1.00 10.65              
ATOM   2618  HA  PRO A 168     103.295  96.180 132.473  1.00 10.65              
ATOM   2619  C   PRO A 168     103.381  95.134 130.614  1.00 10.65              
ATOM   2620  O   PRO A 168     104.563  95.029 130.297  1.00 10.65              
ATOM   2621  N   CYS A 169     102.397  95.080 129.725  1.00 10.28              
ATOM   2622  H   CYS A 169     101.459  95.256 130.054  1.00 10.28              
ATOM   2623  CA  CYS A 169     102.572  94.574 128.384  1.00 10.28              
ATOM   2624  HA  CYS A 169     103.624  94.331 128.216  1.00 10.28              
ATOM   2625  CB  CYS A 169     101.772  93.267 128.235  1.00 10.28              
ATOM   2626  HB1 CYS A 169     102.264  92.498 128.834  1.00 10.28              
ATOM   2627  HB2 CYS A 169     101.785  92.946 127.191  1.00 10.28              
ATOM   2628  SG  CYS A 169     100.049  93.426 128.813  1.00 10.28              
ATOM   2629  HG  CYS A 169      99.556  94.164 127.804  1.00 10.28              
ATOM   2630  C   CYS A 169     102.228  95.611 127.335  1.00 10.28              
ATOM   2631  O   CYS A 169     103.014  95.847 126.424  1.00 10.28              
ATOM   2632  N   THR A 170     101.106  96.302 127.536  1.00 10.64              
ATOM   2633  H   THR A 170     100.481  96.012 128.276  1.00 10.64              
ATOM   2634  CA  THR A 170     100.970  97.682 127.101  1.00 10.64              
ATOM   2635  HA  THR A 170     101.902  98.189 127.355  1.00 10.64              
ATOM   2636  CB  THR A 170     100.806  97.790 125.569  1.00 10.64              
ATOM   2637  HB  THR A 170     101.566  97.189 125.074  1.00 10.64              
ATOM   2638  CG2 THR A 170      99.449  97.382 125.023  1.00 10.64              
ATOM   2639 1HG2 THR A 170      99.465  97.388 123.935  1.00 10.64              
ATOM   2640 2HG2 THR A 170      99.207  96.377 125.362  1.00 10.64              
ATOM   2641 3HG2 THR A 170      98.689  98.076 125.374  1.00 10.64              
ATOM   2642  OG1 THR A 170     101.006  99.123 125.164  1.00 10.64              
ATOM   2643  HG1 THR A 170     101.122  99.119 124.209  1.00 10.64              
ATOM   2644  C   THR A 170      99.854  98.401 127.828  1.00 10.64              
ATOM   2645  O   THR A 170      98.934  97.800 128.379  1.00 10.64              
ATOM   2646  N   VAL A 171      99.958  99.723 127.776  1.00  9.66              
ATOM   2647  H   VAL A 171     100.702 100.111 127.213  1.00  9.66              
ATOM   2648  CA  VAL A 171      99.111 100.649 128.497  1.00  9.66              
ATOM   2649  HA  VAL A 171      98.246 100.098 128.866  1.00  9.66              
ATOM   2650  CB  VAL A 171      99.810 101.167 129.776  1.00  9.66              
ATOM   2651  HB  VAL A 171     100.095 100.283 130.349  1.00  9.66              
ATOM   2652  CG1 VAL A 171     101.106 101.960 129.545  1.00  9.66              
ATOM   2653 1HG1 VAL A 171     101.574 102.157 130.509  1.00  9.66              
ATOM   2654 2HG1 VAL A 171     101.797 101.380 128.936  1.00  9.66              
ATOM   2655 3HG1 VAL A 171     100.897 102.910 129.057  1.00  9.66              
ATOM   2656  CG2 VAL A 171      98.856 101.962 130.672  1.00  9.66              
ATOM   2657 1HG2 VAL A 171      98.524 102.869 130.167  1.00  9.66              
ATOM   2658 2HG2 VAL A 171      97.984 101.352 130.911  1.00  9.66              
ATOM   2659 3HG2 VAL A 171      99.357 102.231 131.601  1.00  9.66              
ATOM   2660  C   VAL A 171      98.542 101.692 127.545  1.00  9.66              
ATOM   2661  O   VAL A 171      98.981 102.843 127.501  1.00  9.66              
ATOM   2662  N   PHE A 172      97.618 101.260 126.670  1.00 10.22              
ATOM   2663  H   PHE A 172      97.228 100.337 126.769  1.00 10.22              
ATOM   2664  CA  PHE A 172      97.092 102.159 125.662  1.00 10.22              
ATOM   2665  HA  PHE A 172      97.906 102.830 125.385  1.00 10.22              
ATOM   2666  CB  PHE A 172      96.743 101.446 124.351  1.00 10.22              
ATOM   2667  HB1 PHE A 172      95.900 100.796 124.528  1.00 10.22              
ATOM   2668  HB2 PHE A 172      97.592 100.840 124.033  1.00 10.22              
ATOM   2669  CG  PHE A 172      96.373 102.397 123.223  1.00 10.22              
ATOM   2670  CD1 PHE A 172      97.356 103.219 122.641  1.00 10.22              
ATOM   2671  HD1 PHE A 172      98.381 103.146 122.972  1.00 10.22              
ATOM   2672  CE1 PHE A 172      97.006 104.135 121.633  1.00 10.22              
ATOM   2673  HE1 PHE A 172      97.763 104.748 121.169  1.00 10.22              
ATOM   2674  CZ  PHE A 172      95.671 104.240 121.206  1.00 10.22              
ATOM   2675  HZ  PHE A 172      95.401 104.953 120.435  1.00 10.22              
ATOM   2676  CE2 PHE A 172      94.686 103.417 121.779  1.00 10.22              
ATOM   2677  HE2 PHE A 172      93.661 103.497 121.448  1.00 10.22              
ATOM   2678  CD2 PHE A 172      95.037 102.496 122.783  1.00 10.22              
ATOM   2679  HD2 PHE A 172      94.275 101.876 123.236  1.00 10.22              
ATOM   2680  C   PHE A 172      95.975 103.093 126.142  1.00 10.22              
ATOM   2681  O   PHE A 172      94.790 102.987 125.797  1.00 10.22              
ATOM   2682  N   CYS A 173      96.380 104.059 126.951  1.00 10.01              
ATOM   2683  H   CYS A 173      97.348 104.056 127.248  1.00 10.01              
ATOM   2684  CA  CYS A 173      95.526 105.168 127.302  1.00 10.01              
ATOM   2685  HA  CYS A 173      94.593 104.760 127.687  1.00 10.01              
ATOM   2686  CB  CYS A 173      96.206 105.943 128.437  1.00 10.01              
ATOM   2687  HB1 CYS A 173      97.071 106.483 128.047  1.00 10.01              
ATOM   2688  HB2 CYS A 173      96.541 105.237 129.201  1.00 10.01              
ATOM   2689  SG  CYS A 173      95.024 107.103 129.187  1.00 10.01              
ATOM   2690  HG  CYS A 173      95.834 107.538 130.162  1.00 10.01              
ATOM   2691  C   CYS A 173      95.201 106.058 126.101  1.00 10.01              
ATOM   2692  O   CYS A 173      96.026 106.296 125.221  1.00 10.01              
ATOM   2693  N   VAL A 174      93.976 106.580 126.105  1.00 10.56              
ATOM   2694  H   VAL A 174      93.417 106.439 126.931  1.00 10.56              
ATOM   2695  CA  VAL A 174      93.351 107.224 124.953  1.00 10.56              
ATOM   2696  HA  VAL A 174      94.138 107.444 124.228  1.00 10.56              
ATOM   2697  CB  VAL A 174      92.406 106.254 124.215  1.00 10.56              
ATOM   2698  HB  VAL A 174      93.029 105.492 123.747  1.00 10.56              
ATOM   2699  CG1 VAL A 174      91.420 105.520 125.130  1.00 10.56              
ATOM   2700 1HG1 VAL A 174      90.819 104.849 124.524  1.00 10.56              
ATOM   2701 2HG1 VAL A 174      91.966 104.907 125.848  1.00 10.56              
ATOM   2702 3HG1 VAL A 174      90.794 106.231 125.662  1.00 10.56              
ATOM   2703  CG2 VAL A 174      91.623 106.948 123.092  1.00 10.56              
ATOM   2704 1HG2 VAL A 174      91.095 106.198 122.503  1.00 10.56              
ATOM   2705 2HG2 VAL A 174      90.913 107.668 123.497  1.00 10.56              
ATOM   2706 3HG2 VAL A 174      92.324 107.456 122.426  1.00 10.56              
ATOM   2707  C   VAL A 174      92.737 108.564 125.334  1.00 10.56              
ATOM   2708  O   VAL A 174      91.710 108.633 126.018  1.00 10.56              
ATOM   2709  N   LEU A 175      93.413 109.638 124.913  1.00 10.11              
ATOM   2710  H   LEU A 175      94.229 109.468 124.339  1.00 10.11              
ATOM   2711  CA  LEU A 175      93.160 111.027 125.305  1.00 10.11              
ATOM   2712  HA  LEU A 175      93.089 111.045 126.393  1.00 10.11              
ATOM   2713  CB  LEU A 175      94.369 111.911 124.928  1.00 10.11              
ATOM   2714  HB1 LEU A 175      94.152 112.936 125.232  1.00 10.11              
ATOM   2715  HB2 LEU A 175      94.477 111.902 123.849  1.00 10.11              
ATOM   2716  CG  LEU A 175      95.723 111.490 125.538  1.00 10.11              
ATOM   2717  HG  LEU A 175      95.974 110.482 125.209  1.00 10.11              
ATOM   2718  CD1 LEU A 175      96.821 112.438 125.056  1.00 10.11              
ATOM   2719 1HD1 LEU A 175      97.784 112.114 125.451  1.00 10.11              
ATOM   2720 2HD1 LEU A 175      96.872 112.409 123.967  1.00 10.11              
ATOM   2721 3HD1 LEU A 175      96.615 113.457 125.382  1.00 10.11              
ATOM   2722  CD2 LEU A 175      95.714 111.525 127.068  1.00 10.11              
ATOM   2723 1HD2 LEU A 175      96.712 111.306 127.448  1.00 10.11              
ATOM   2724 2HD2 LEU A 175      95.401 112.506 127.423  1.00 10.11              
ATOM   2725 3HD2 LEU A 175      95.041 110.760 127.453  1.00 10.11              
ATOM   2726  C   LEU A 175      91.816 111.569 124.788  1.00 10.11              
ATOM   2727  O   LEU A 175      91.709 112.310 123.812  1.00 10.11              
ATOM   2728  N   SER A 176      90.754 111.170 125.478  1.00 10.31              
ATOM   2729  H   SER A 176      90.943 110.514 126.226  1.00 10.31              
ATOM   2730  CA  SER A 176      89.353 111.354 125.083  1.00 10.31              
ATOM   2731  HA  SER A 176      89.288 111.198 124.008  1.00 10.31              
ATOM   2732  CB  SER A 176      88.519 110.251 125.768  1.00 10.31              
ATOM   2733  HB1 SER A 176      87.485 110.318 125.427  1.00 10.31              
ATOM   2734  HB2 SER A 176      88.534 110.410 126.848  1.00 10.31              
ATOM   2735  OG  SER A 176      89.021 108.941 125.479  1.00 10.31              
ATOM   2736  HG  SER A 176      89.966 108.906 125.728  1.00 10.31              
ATOM   2737  C   SER A 176      88.801 112.764 125.361  1.00 10.31              
ATOM   2738  O   SER A 176      87.600 112.930 125.541  1.00 10.31              
ATOM   2739  N   LYS A 177      89.652 113.802 125.406  1.00 10.18              
ATOM   2740  H   LYS A 177      90.621 113.609 125.186  1.00 10.18              
ATOM   2741  CA  LYS A 177      89.228 115.202 125.634  1.00 10.18              
ATOM   2742  HA  LYS A 177      88.516 115.221 126.463  1.00 10.18              
ATOM   2743  CB  LYS A 177      90.427 116.096 126.004  1.00 10.18              
ATOM   2744  HB1 LYS A 177      90.127 117.138 125.867  1.00 10.18              
ATOM   2745  HB2 LYS A 177      91.266 115.896 125.334  1.00 10.18              
ATOM   2746  CG  LYS A 177      90.864 115.922 127.468  1.00 10.18              
ATOM   2747  HG1 LYS A 177      91.324 114.942 127.601  1.00 10.18              
ATOM   2748  HG2 LYS A 177      89.984 115.989 128.110  1.00 10.18              
ATOM   2749  CD  LYS A 177      91.855 117.025 127.877  1.00 10.18              
ATOM   2750  HD1 LYS A 177      91.411 117.998 127.657  1.00 10.18              
ATOM   2751  HD2 LYS A 177      92.774 116.917 127.299  1.00 10.18              
ATOM   2752  CE  LYS A 177      92.166 116.945 129.378  1.00 10.18              
ATOM   2753  HE1 LYS A 177      92.669 115.994 129.584  1.00 10.18              
ATOM   2754  HE2 LYS A 177      91.220 116.948 129.929  1.00 10.18              
ATOM   2755  NZ  LYS A 177      93.012 118.083 129.824  1.00 10.18              
ATOM   2756  HZ1 LYS A 177      93.199 118.016 130.817  1.00 10.18              
ATOM   2757  HZ2 LYS A 177      93.896 118.087 129.331  1.00 10.18              
ATOM   2758  HZ3 LYS A 177      92.544 118.965 129.649  1.00 10.18              
ATOM   2759  C   LYS A 177      88.462 115.830 124.466  1.00 10.18              
ATOM   2760  O   LYS A 177      87.645 116.711 124.690  1.00 10.18              
ATOM   2761  N   LYS A 178      88.681 115.335 123.245  1.00 10.33              
ATOM   2762  H   LYS A 178      89.414 114.647 123.157  1.00 10.33              
ATOM   2763  CA  LYS A 178      87.814 115.555 122.070  1.00 10.33              
ATOM   2764  HA  LYS A 178      87.111 116.366 122.273  1.00 10.33              
ATOM   2765  CB  LYS A 178      88.673 115.955 120.841  1.00 10.33              
ATOM   2766  HB1 LYS A 178      88.086 115.804 119.933  1.00 10.33              
ATOM   2767  HB2 LYS A 178      89.539 115.305 120.806  1.00 10.33              
ATOM   2768  CG  LYS A 178      89.201 117.396 120.787  1.00 10.33              
ATOM   2769  HG1 LYS A 178      90.000 117.514 121.520  1.00 10.33              
ATOM   2770  HG2 LYS A 178      88.392 118.082 121.041  1.00 10.33              
ATOM   2771  CD  LYS A 178      89.729 117.765 119.377  1.00 10.33              
ATOM   2772  HD1 LYS A 178      90.130 118.780 119.419  1.00 10.33              
ATOM   2773  HD2 LYS A 178      88.885 117.765 118.684  1.00 10.33              
ATOM   2774  CE  LYS A 178      90.815 116.811 118.842  1.00 10.33              
ATOM   2775  HE1 LYS A 178      90.411 115.793 118.828  1.00 10.33              
ATOM   2776  HE2 LYS A 178      91.662 116.824 119.533  1.00 10.33              
ATOM   2777  NZ  LYS A 178      91.285 117.164 117.472  1.00 10.33              
ATOM   2778  HZ1 LYS A 178      90.562 117.024 116.765  1.00 10.33              
ATOM   2779  HZ2 LYS A 178      91.642 118.106 117.402  1.00 10.33              
ATOM   2780  HZ3 LYS A 178      92.018 116.518 117.173  1.00 10.33              
ATOM   2781  C   LYS A 178      86.946 114.307 121.796  1.00 10.33              
ATOM   2782  O   LYS A 178      86.643 113.997 120.651  1.00 10.33              
ATOM   2783  N   GLN A 179      86.651 113.519 122.840  1.00 11.99              
ATOM   2784  H   GLN A 179      86.858 113.887 123.758  1.00 11.99              
ATOM   2785  CA  GLN A 179      86.161 112.122 122.829  1.00 11.99              
ATOM   2786  HA  GLN A 179      86.006 111.826 123.867  1.00 11.99              
ATOM   2787  CB  GLN A 179      84.789 112.001 122.133  1.00 11.99              
ATOM   2788  HB1 GLN A 179      84.432 110.979 122.271  1.00 11.99              
ATOM   2789  HB2 GLN A 179      84.910 112.160 121.060  1.00 11.99              
ATOM   2790  CG  GLN A 179      83.713 112.967 122.656  1.00 11.99              
ATOM   2791  HG1 GLN A 179      84.060 113.994 122.547  1.00 11.99              
ATOM   2792  HG2 GLN A 179      83.529 112.775 123.713  1.00 11.99              
ATOM   2793  CD  GLN A 179      82.394 112.831 121.895  1.00 11.99              
ATOM   2794  OE1 GLN A 179      82.039 111.789 121.374  1.00 11.99              
ATOM   2795  NE2 GLN A 179      81.607 113.879 121.802  1.00 11.99              
ATOM   2796 1HE2 GLN A 179      81.839 114.749 122.243  1.00 11.99              
ATOM   2797 2HE2 GLN A 179      80.743 113.733 121.309  1.00 11.99              
ATOM   2798  C   GLN A 179      87.135 111.100 122.232  1.00 11.99              
ATOM   2799  O   GLN A 179      87.330 110.018 122.788  1.00 11.99              
ATOM   2800  N   GLN A 180      87.847 111.502 121.188  1.00 12.59              
ATOM   2801  H   GLN A 180      87.559 112.355 120.717  1.00 12.59              
ATOM   2802  CA  GLN A 180      89.154 110.982 120.847  1.00 12.59              
ATOM   2803  HA  GLN A 180      89.564 110.453 121.707  1.00 12.59              
ATOM   2804  CB  GLN A 180      89.075 109.971 119.686  1.00 12.59              
ATOM   2805  HB1 GLN A 180      88.580 109.064 120.035  1.00 12.59              
ATOM   2806  HB2 GLN A 180      90.094 109.697 119.404  1.00 12.59              
ATOM   2807  CG  GLN A 180      88.333 110.473 118.430  1.00 12.59              
ATOM   2808  HG1 GLN A 180      88.474 111.547 118.317  1.00 12.59              
ATOM   2809  HG2 GLN A 180      87.265 110.282 118.539  1.00 12.59              
ATOM   2810  CD  GLN A 180      88.849 109.808 117.157  1.00 12.59              
ATOM   2811  OE1 GLN A 180      89.595 110.391 116.398  1.00 12.59              
ATOM   2812  NE2 GLN A 180      88.502 108.572 116.872  1.00 12.59              
ATOM   2813 1HE2 GLN A 180      87.878 108.052 117.456  1.00 12.59              
ATOM   2814 2HE2 GLN A 180      88.884 108.205 116.016  1.00 12.59              
ATOM   2815  C   GLN A 180      90.127 112.112 120.535  1.00 12.59              
ATOM   2816  O   GLN A 180      89.736 113.133 119.963  1.00 12.59              
ATOM   2817  N   VAL A 181      91.404 111.899 120.817  1.00 10.34              
ATOM   2818  H   VAL A 181      91.657 111.117 121.400  1.00 10.34              
ATOM   2819  CA  VAL A 181      92.481 112.425 119.962  1.00 10.34              
ATOM   2820  HA  VAL A 181      92.375 113.509 119.924  1.00 10.34              
ATOM   2821  CB  VAL A 181      93.899 112.159 120.547  1.00 10.34              
ATOM   2822  HB  VAL A 181      94.612 112.161 119.723  1.00 10.34              
ATOM   2823  CG1 VAL A 181      94.285 113.314 121.472  1.00 10.34              
ATOM   2824 1HG1 VAL A 181      95.270 113.123 121.895  1.00 10.34              
ATOM   2825 2HG1 VAL A 181      94.335 114.243 120.906  1.00 10.34              
ATOM   2826 3HG1 VAL A 181      93.555 113.422 122.271  1.00 10.34              
ATOM   2827  CG2 VAL A 181      93.998 110.831 121.298  1.00 10.34              
ATOM   2828 1HG2 VAL A 181      95.037 110.645 121.566  1.00 10.34              
ATOM   2829 2HG2 VAL A 181      93.386 110.828 122.192  1.00 10.34              
ATOM   2830 3HG2 VAL A 181      93.678 110.020 120.645  1.00 10.34              
ATOM   2831  C   VAL A 181      92.331 111.910 118.532  1.00 10.34              
ATOM   2832  O   VAL A 181      93.080 111.083 118.047  1.00 10.34              
ATOM   2833  N   ASN A 182      91.369 112.506 117.824  1.00  8.83              
ATOM   2834  H   ASN A 182      90.648 113.019 118.302  1.00  8.83              
ATOM   2835  CA  ASN A 182      91.585 112.949 116.449  1.00  8.83              
ATOM   2836  HA  ASN A 182      91.768 112.076 115.820  1.00  8.83              
ATOM   2837  CB  ASN A 182      90.298 113.632 115.927  1.00  8.83              
ATOM   2838  HB1 ASN A 182      89.739 114.038 116.768  1.00  8.83              
ATOM   2839  HB2 ASN A 182      89.675 112.875 115.451  1.00  8.83              
ATOM   2840  CG  ASN A 182      90.530 114.760 114.943  1.00  8.83              
ATOM   2841  OD1 ASN A 182      90.244 115.906 115.252  1.00  8.83              
ATOM   2842  ND2 ASN A 182      91.080 114.505 113.779  1.00  8.83              
ATOM   2843 1HD2 ASN A 182      91.462 113.596 113.566  1.00  8.83              
ATOM   2844 2HD2 ASN A 182      91.303 115.286 113.189  1.00  8.83              
ATOM   2845  C   ASN A 182      92.865 113.794 116.461  1.00  8.83              
ATOM   2846  O   ASN A 182      92.840 115.012 116.662  1.00  8.83              
ATOM   2847  N   PHE A 183      93.992 113.091 116.355  1.00  8.34              
ATOM   2848  H   PHE A 183      93.922 112.080 116.385  1.00  8.34              
ATOM   2849  CA  PHE A 183      95.240 113.632 115.857  1.00  8.34              
ATOM   2850  HA  PHE A 183      95.657 114.320 116.592  1.00  8.34              
ATOM   2851  CB  PHE A 183      96.226 112.475 115.607  1.00  8.34              
ATOM   2852  HB1 PHE A 183      96.239 111.804 116.468  1.00  8.34              
ATOM   2853  HB2 PHE A 183      97.228 112.889 115.508  1.00  8.34              
ATOM   2854  CG  PHE A 183      95.903 111.684 114.347  1.00  8.34              
ATOM   2855  CD1 PHE A 183      94.917 110.680 114.375  1.00  8.34              
ATOM   2856  HD1 PHE A 183      94.468 110.378 115.311  1.00  8.34              
ATOM   2857  CE1 PHE A 183      94.524 110.043 113.184  1.00  8.34              
ATOM   2858  HE1 PHE A 183      93.786 109.255 113.218  1.00  8.34              
ATOM   2859  CZ  PHE A 183      95.111 110.409 111.961  1.00  8.34              
ATOM   2860  HZ  PHE A 183      94.808 109.919 111.048  1.00  8.34              
ATOM   2861  CE2 PHE A 183      96.091 111.415 111.928  1.00  8.34              
ATOM   2862  HE2 PHE A 183      96.524 111.712 110.984  1.00  8.34              
ATOM   2863  CD2 PHE A 183      96.499 112.039 113.120  1.00  8.34              
ATOM   2864  HD2 PHE A 183      97.244 112.822 113.085  1.00  8.34              
ATOM   2865  C   PHE A 183      94.945 114.365 114.561  1.00  8.34              
ATOM   2866  O   PHE A 183      94.006 114.047 113.819  1.00  8.34              
ATOM   2867  N   VAL A 184      95.775 115.349 114.279  1.00  8.48              
ATOM   2868  H   VAL A 184      96.524 115.592 114.914  1.00  8.48              
ATOM   2869  CA  VAL A 184      95.675 116.054 113.029  1.00  8.48              
ATOM   2870  HA  VAL A 184      95.459 115.334 112.238  1.00  8.48              
ATOM   2871  CB  VAL A 184      94.500 117.067 113.051  1.00  8.48              
ATOM   2872  HB  VAL A 184      93.576 116.493 113.117  1.00  8.48              
ATOM   2873  CG1 VAL A 184      94.489 118.043 114.238  1.00  8.48              
ATOM   2874 1HG1 VAL A 184      94.482 117.493 115.177  1.00  8.48              
ATOM   2875 2HG1 VAL A 184      95.364 118.693 114.210  1.00  8.48              
ATOM   2876 3HG1 VAL A 184      93.595 118.664 114.190  1.00  8.48              
ATOM   2877  CG2 VAL A 184      94.406 117.873 111.752  1.00  8.48              
ATOM   2878 1HG2 VAL A 184      93.456 118.405 111.714  1.00  8.48              
ATOM   2879 2HG2 VAL A 184      95.210 118.605 111.704  1.00  8.48              
ATOM   2880 3HG2 VAL A 184      94.472 117.207 110.891  1.00  8.48              
ATOM   2881  C   VAL A 184      96.995 116.712 112.697  1.00  8.48              
ATOM   2882  O   VAL A 184      97.485 117.604 113.378  1.00  8.48              
ATOM   2883  N   CYS A 185      97.573 116.278 111.598  1.00  8.52              
ATOM   2884  H   CYS A 185      97.181 115.479 111.119  1.00  8.52              
ATOM   2885  CA  CYS A 185      98.416 117.124 110.795  1.00  8.52              
ATOM   2886  HA  CYS A 185      99.255 117.526 111.355  1.00  8.52              
ATOM   2887  CB  CYS A 185      98.937 116.285 109.605  1.00  8.52              
ATOM   2888  HB1 CYS A 185      99.788 115.719 109.918  1.00  8.52              
ATOM   2889  HB2 CYS A 185      99.269 116.945 108.800  1.00  8.52              
ATOM   2890  SG  CYS A 185      97.695 115.107 108.949  1.00  8.52              
ATOM   2891  HG  CYS A 185      98.465 114.578 107.990  1.00  8.52              
ATOM   2892  C   CYS A 185      97.563 118.233 110.202  1.00  8.52              
ATOM   2893  O   CYS A 185      96.860 118.053 109.211  1.00  8.52              
ATOM   2894  N   GLN A 186      97.671 119.424 110.757  1.00  9.67              
ATOM   2895  H   GLN A 186      98.078 119.536 111.675  1.00  9.67              
ATOM   2896  CA  GLN A 186      97.436 120.575 109.915  1.00  9.67              
ATOM   2897  HA  GLN A 186      96.498 120.450 109.369  1.00  9.67              
ATOM   2898  CB  GLN A 186      97.300 121.826 110.796  1.00  9.67              
ATOM   2899  HB1 GLN A 186      97.128 122.688 110.149  1.00  9.67              
ATOM   2900  HB2 GLN A 186      98.229 121.990 111.346  1.00  9.67              
ATOM   2901  CG  GLN A 186      96.132 121.715 111.790  1.00  9.67              
ATOM   2902  HG1 GLN A 186      96.321 120.915 112.506  1.00  9.67              
ATOM   2903  HG2 GLN A 186      95.213 121.490 111.249  1.00  9.67              
ATOM   2904  CD  GLN A 186      95.940 123.014 112.557  1.00  9.67              
ATOM   2905  OE1 GLN A 186      95.078 123.821 112.253  1.00  9.67              
ATOM   2906  NE2 GLN A 186      96.755 123.286 113.551  1.00  9.67              
ATOM   2907 1HE2 GLN A 186      97.458 122.592 113.838  1.00  9.67              
ATOM   2908 2HE2 GLN A 186      96.635 124.159 114.024  1.00  9.67              
ATOM   2909  C   GLN A 186      98.552 120.763 108.872  1.00  9.67              
ATOM   2910  O   GLN A 186      98.275 121.065 107.715  1.00  9.67              
ATOM   2911  N   ARG A 187      99.796 120.516 109.319  1.00 12.02              
ATOM   2912  H   ARG A 187      99.856 120.487 110.325  1.00 12.02              
ATOM   2913  CA  ARG A 187     101.025 120.090 108.611  1.00 12.02              
ATOM   2914  HA  ARG A 187     101.004 119.000 108.628  1.00 12.02              
ATOM   2915  CB  ARG A 187     101.078 120.439 107.109  1.00 12.02              
ATOM   2916  HB1 ARG A 187     100.213 119.987 106.623  1.00 12.02              
ATOM   2917  HB2 ARG A 187     101.943 119.938 106.674  1.00 12.02              
ATOM   2918  CG  ARG A 187     101.110 121.939 106.754  1.00 12.02              
ATOM   2919  HG1 ARG A 187     100.499 122.500 107.461  1.00 12.02              
ATOM   2920  HG2 ARG A 187     100.667 122.065 105.765  1.00 12.02              
ATOM   2921  CD  ARG A 187     102.517 122.552 106.728  1.00 12.02              
ATOM   2922  HD1 ARG A 187     102.963 122.467 107.718  1.00 12.02              
ATOM   2923  HD2 ARG A 187     102.420 123.614 106.491  1.00 12.02              
ATOM   2924  NE  ARG A 187     103.381 121.909 105.715  1.00 12.02              
ATOM   2925  HE  ARG A 187     102.917 121.359 105.009  1.00 12.02              
ATOM   2926  CZ  ARG A 187     104.689 122.040 105.599  1.00 12.02              
ATOM   2927  NH1 ARG A 187     105.379 122.763 106.430  1.00 12.02              
ATOM   2928 1HH1 ARG A 187     104.915 123.168 107.221  1.00 12.02              
ATOM   2929 2HH1 ARG A 187     106.368 122.866 106.280  1.00 12.02              
ATOM   2930  NH2 ARG A 187     105.337 121.427 104.651  1.00 12.02              
ATOM   2931 1HH2 ARG A 187     104.864 120.787 104.040  1.00 12.02              
ATOM   2932 2HH2 ARG A 187     106.337 121.554 104.557  1.00 12.02              
ATOM   2933  C   ARG A 187     102.284 120.480 109.376  1.00 12.02              
ATOM   2934  O   ARG A 187     102.349 121.543 109.985  1.00 12.02              
ATOM   2935  N   VAL A 188     103.253 119.570 109.409  1.00 13.71              
ATOM   2936  H   VAL A 188     103.129 118.766 108.790  1.00 13.71              
ATOM   2937  CA  VAL A 188     104.200 119.409 110.540  1.00 13.71              
ATOM   2938  HA  VAL A 188     104.668 118.439 110.390  1.00 13.71              
ATOM   2939  CB  VAL A 188     105.362 120.445 110.535  1.00 13.71              
ATOM   2940  HB  VAL A 188     105.084 121.305 111.145  1.00 13.71              
ATOM   2941  CG1 VAL A 188     106.647 119.820 111.110  1.00 13.71              
ATOM   2942 1HG1 VAL A 188     107.433 120.574 111.155  1.00 13.71              
ATOM   2943 2HG1 VAL A 188     106.477 119.442 112.117  1.00 13.71              
ATOM   2944 3HG1 VAL A 188     106.976 118.997 110.475  1.00 13.71              
ATOM   2945  CG2 VAL A 188     105.739 120.980 109.147  1.00 13.71              
ATOM   2946 1HG2 VAL A 188     106.609 121.633 109.220  1.00 13.71              
ATOM   2947 2HG2 VAL A 188     105.956 120.151 108.473  1.00 13.71              
ATOM   2948 3HG2 VAL A 188     104.906 121.561 108.763  1.00 13.71              
ATOM   2949  C   VAL A 188     103.513 119.336 111.920  1.00 13.71              
ATOM   2950  O   VAL A 188     104.136 119.645 112.938  1.00 13.71              
ATOM   2951  N   ASP A 189     102.228 118.954 111.976  1.00 13.63              
ATOM   2952  H   ASP A 189     101.776 118.678 111.121  1.00 13.63              
ATOM   2953  CA  ASP A 189     101.432 119.061 113.202  1.00 13.63              
ATOM   2954  HA  ASP A 189     101.998 119.748 113.816  1.00 13.63              
ATOM   2955  CB  ASP A 189     100.115 119.817 112.999  1.00 13.63              
ATOM   2956  HB1 ASP A 189      99.334 119.118 112.745  1.00 13.63              
ATOM   2957  HB2 ASP A 189     100.233 120.516 112.170  1.00 13.63              
ATOM   2958  CG  ASP A 189      99.684 120.628 114.233  1.00 13.63              
ATOM   2959  OD1 ASP A 189      98.610 121.262 114.125  1.00 13.63              
ATOM   2960  OD2 ASP A 189     100.445 120.642 115.232  1.00 13.63              
ATOM   2961  C   ASP A 189     101.402 117.788 114.057  1.00 13.63              
ATOM   2962  O   ASP A 189     102.447 117.429 114.583  1.00 13.63              
ATOM   2963  N   MET A 190     100.334 116.987 114.056  1.00 12.08              
ATOM   2964  H   MET A 190      99.438 117.364 113.765  1.00 12.08              
ATOM   2965  CA  MET A 190     100.515 115.529 113.927  1.00 12.08              
ATOM   2966  HA  MET A 190     101.473 115.241 114.361  1.00 12.08              
ATOM   2967  CB  MET A 190      99.432 114.714 114.643  1.00 12.08              
ATOM   2968  HB1 MET A 190      99.697 113.662 114.563  1.00 12.08              
ATOM   2969  HB2 MET A 190      98.468 114.843 114.160  1.00 12.08              
ATOM   2970  CG  MET A 190      99.284 115.035 116.137  1.00 12.08              
ATOM   2971  HG1 MET A 190     100.259 115.319 116.534  1.00 12.08              
ATOM   2972  HG2 MET A 190      98.971 114.126 116.651  1.00 12.08              
ATOM   2973  SD  MET A 190      98.071 116.331 116.511  1.00 12.08              
ATOM   2974  CE  MET A 190      98.350 116.476 118.292  1.00 12.08              
ATOM   2975  HE1 MET A 190      99.395 116.723 118.476  1.00 12.08              
ATOM   2976  HE2 MET A 190      97.716 117.265 118.695  1.00 12.08              
ATOM   2977  HE3 MET A 190      98.110 115.529 118.777  1.00 12.08              
ATOM   2978  C   MET A 190     100.607 115.198 112.468  1.00 12.08              
ATOM   2979  O   MET A 190      99.812 114.441 111.927  1.00 12.08              
ATOM   2980  N   ASP A 191     101.583 115.844 111.825  1.00 10.11              
ATOM   2981  H   ASP A 191     102.108 116.465 112.422  1.00 10.11              
ATOM   2982  CA  ASP A 191     102.284 115.205 110.733  1.00 10.11              
ATOM   2983  HA  ASP A 191     101.537 114.919 110.004  1.00 10.11              
ATOM   2984  CB  ASP A 191     103.105 116.238 109.980  1.00 10.11              
ATOM   2985  HB1 ASP A 191     104.136 116.238 110.242  1.00 10.11              
ATOM   2986  HB2 ASP A 191     102.723 117.206 110.267  1.00 10.11              
ATOM   2987  CG  ASP A 191     102.907 116.164 108.471  1.00 10.11              
ATOM   2988  OD1 ASP A 191     103.156 115.089 107.898  1.00 10.11              
ATOM   2989  OD2 ASP A 191     102.467 117.214 107.948  1.00 10.11              
ATOM   2990  C   ASP A 191     102.812 113.918 111.319  1.00 10.11              
ATOM   2991  O   ASP A 191     103.675 113.838 112.190  1.00 10.11              
ATOM   2992  N   ILE A 192     101.944 112.969 111.067  1.00  8.60              
ATOM   2993  H   ILE A 192     101.089 113.305 110.644  1.00  8.60              
ATOM   2994  CA  ILE A 192     101.995 111.559 111.160  1.00  8.60              
ATOM   2995  HA  ILE A 192     102.022 111.261 112.208  1.00  8.60              
ATOM   2996  CB  ILE A 192     100.691 111.087 110.503  1.00  8.60              
ATOM   2997  HB  ILE A 192     100.754 110.015 110.454  1.00  8.60              
ATOM   2998  CG2 ILE A 192      99.430 111.461 111.291  1.00  8.60              
ATOM   2999 1HG2 ILE A 192      98.670 110.701 111.126  1.00  8.60              
ATOM   3000 2HG2 ILE A 192      99.639 111.566 112.352  1.00  8.60              
ATOM   3001 3HG2 ILE A 192      99.009 112.398 110.937  1.00  8.60              
ATOM   3002  CG1 ILE A 192     100.475 111.495 109.045  1.00  8.60              
ATOM   3003 1HG1 ILE A 192      99.483 111.136 108.799  1.00  8.60              
ATOM   3004 2HG1 ILE A 192     101.221 110.953 108.474  1.00  8.60              
ATOM   3005  CD1 ILE A 192     100.512 112.949 108.569  1.00  8.60              
ATOM   3006  HD1 ILE A 192      99.969 113.577 109.264  1.00  8.60              
ATOM   3007  HD2 ILE A 192     101.545 113.271 108.477  1.00  8.60              
ATOM   3008  HD3 ILE A 192     100.048 113.042 107.591  1.00  8.60              
ATOM   3009  C   ILE A 192     103.208 111.072 110.444  1.00  8.60              
ATOM   3010  O   ILE A 192     103.612 111.566 109.392  1.00  8.60              
ATOM   3011  N   VAL A 193     103.831 110.102 111.069  1.00  6.47              
ATOM   3012  H   VAL A 193     103.368 109.598 111.814  1.00  6.47              
ATOM   3013  CA  VAL A 193     105.172 109.690 110.657  1.00  6.47              
ATOM   3014  HA  VAL A 193     105.311 109.946 109.610  1.00  6.47              
ATOM   3015  CB  VAL A 193     106.287 110.198 111.526  1.00  6.47              
ATOM   3016  HB  VAL A 193     106.086 111.218 111.762  1.00  6.47              
ATOM   3017  CG1 VAL A 193     106.450 109.591 112.936  1.00  6.47              
ATOM   3018 1HG1 VAL A 193     105.642 109.977 113.543  1.00  6.47              
ATOM   3019 2HG1 VAL A 193     106.393 108.516 112.983  1.00  6.47              
ATOM   3020 3HG1 VAL A 193     107.389 109.849 113.401  1.00  6.47              
ATOM   3021  CG2 VAL A 193     107.474 110.013 110.557  1.00  6.47              
ATOM   3022 1HG2 VAL A 193     107.814 110.957 110.248  1.00  6.47              
ATOM   3023 2HG2 VAL A 193     108.206 109.389 111.041  1.00  6.47              
ATOM   3024 3HG2 VAL A 193     107.271 109.596 109.575  1.00  6.47              
ATOM   3025  C   VAL A 193     105.286 108.212 110.854  1.00  6.47              
ATOM   3026  O   VAL A 193     104.461 107.728 111.560  1.00  6.47              
ATOM   3027  N   VAL A 194     106.364 107.530 110.486  1.00  6.24              
ATOM   3028  H   VAL A 194     107.067 107.986 109.931  1.00  6.24              
ATOM   3029  CA  VAL A 194     106.659 106.239 111.025  1.00  6.24              
ATOM   3030  HA  VAL A 194     105.689 105.757 111.048  1.00  6.24              
ATOM   3031  CB  VAL A 194     107.432 105.384 109.994  1.00  6.24              
ATOM   3032  HB  VAL A 194     107.317 105.842 109.011  1.00  6.24              
ATOM   3033  CG1 VAL A 194     108.935 105.265 110.236  1.00  6.24              
ATOM   3034 1HG1 VAL A 194     109.397 104.743 109.397  1.00  6.24              
ATOM   3035 2HG1 VAL A 194     109.372 106.256 110.313  1.00  6.24              
ATOM   3036 3HG1 VAL A 194     109.128 104.695 111.145  1.00  6.24              
ATOM   3037  CG2 VAL A 194     106.819 103.982 109.886  1.00  6.24              
ATOM   3038 1HG2 VAL A 194     107.359 103.406 109.134  1.00  6.24              
ATOM   3039 2HG2 VAL A 194     106.852 103.481 110.855  1.00  6.24              
ATOM   3040 3HG2 VAL A 194     105.784 104.024 109.566  1.00  6.24              
ATOM   3041  C   VAL A 194     107.075 106.028 112.479  1.00  6.24              
ATOM   3042  O   VAL A 194     106.399 105.275 113.167  1.00  6.24              
ATOM   3043  N   TYR A 195     108.139 106.646 112.984  1.00  6.74              
ATOM   3044  H   TYR A 195     108.669 107.293 112.424  1.00  6.74              
ATOM   3045  CA  TYR A 195     108.760 106.094 114.186  1.00  6.74              
ATOM   3046  HA  TYR A 195     108.378 105.087 114.360  1.00  6.74              
ATOM   3047  CB  TYR A 195     110.269 105.915 113.947  1.00  6.74              
ATOM   3048  HB1 TYR A 195     110.777 106.877 114.025  1.00  6.74              
ATOM   3049  HB2 TYR A 195     110.434 105.540 112.937  1.00  6.74              
ATOM   3050  CG  TYR A 195     110.883 104.920 114.913  1.00  6.74              
ATOM   3051  CD1 TYR A 195     111.605 105.365 116.038  1.00  6.74              
ATOM   3052  HD1 TYR A 195     111.767 106.423 116.191  1.00  6.74              
ATOM   3053  CE1 TYR A 195     112.087 104.431 116.978  1.00  6.74              
ATOM   3054  HE1 TYR A 195     112.634 104.758 117.849  1.00  6.74              
ATOM   3055  CZ  TYR A 195     111.826 103.055 116.801  1.00  6.74              
ATOM   3056  OH  TYR A 195     112.219 102.158 117.743  1.00  6.74              
ATOM   3057  HH  TYR A 195     111.896 101.282 117.534  1.00  6.74              
ATOM   3058  CE2 TYR A 195     111.136 102.608 115.654  1.00  6.74              
ATOM   3059  HE2 TYR A 195     110.936 101.556 115.514  1.00  6.74              
ATOM   3060  CD2 TYR A 195     110.667 103.543 114.711  1.00  6.74              
ATOM   3061  HD2 TYR A 195     110.107 103.202 113.853  1.00  6.74              
ATOM   3062  C   TYR A 195     108.488 106.895 115.468  1.00  6.74              
ATOM   3063  O   TYR A 195     109.022 107.984 115.662  1.00  6.74              
ATOM   3064  N   CYS A 196     107.734 106.282 116.383  1.00  8.65              
ATOM   3065  H   CYS A 196     107.253 105.438 116.099  1.00  8.65              
ATOM   3066  CA  CYS A 196     108.095 106.342 117.798  1.00  8.65              
ATOM   3067  HA  CYS A 196     108.755 107.193 117.979  1.00  8.65              
ATOM   3068  CB  CYS A 196     106.838 106.479 118.680  1.00  8.65              
ATOM   3069  HB1 CYS A 196     106.334 105.515 118.761  1.00  8.65              
ATOM   3070  HB2 CYS A 196     106.133 107.171 118.232  1.00  8.65              
ATOM   3071  SG  CYS A 196     107.317 107.094 120.331  1.00  8.65              
ATOM   3072  HG  CYS A 196     106.108 107.465 120.783  1.00  8.65              
ATOM   3073  C   CYS A 196     108.823 105.059 118.172  1.00  8.65              
ATOM   3074  O   CYS A 196     108.724 104.057 117.471  1.00  8.65              
ATOM   3075  N   ASN A 197     109.468 105.044 119.331  1.00  9.37              
ATOM   3076  H   ASN A 197     109.491 105.896 119.870  1.00  9.37              
ATOM   3077  CA  ASN A 197     109.790 103.781 119.985  1.00  9.37              
ATOM   3078  HA  ASN A 197     110.224 103.101 119.250  1.00  9.37              
ATOM   3079  CB  ASN A 197     110.854 104.036 121.070  1.00  9.37              
ATOM   3080  HB1 ASN A 197     111.803 104.256 120.582  1.00  9.37              
ATOM   3081  HB2 ASN A 197     110.991 103.129 121.660  1.00  9.37              
ATOM   3082  CG  ASN A 197     110.500 105.175 122.015  1.00  9.37              
ATOM   3083  OD1 ASN A 197     109.585 105.111 122.823  1.00  9.37              
ATOM   3084  ND2 ASN A 197     111.174 106.294 121.897  1.00  9.37              
ATOM   3085 1HD2 ASN A 197     111.918 106.374 121.225  1.00  9.37              
ATOM   3086 2HD2 ASN A 197     110.887 107.071 122.463  1.00  9.37              
ATOM   3087  C   ASN A 197     108.569 103.063 120.553  1.00  9.37              
ATOM   3088  O   ASN A 197     108.485 101.843 120.474  1.00  9.37              
ATOM   3089  N   GLY A 198     107.633 103.816 121.129  1.00 11.11              
ATOM   3090  H   GLY A 198     107.744 104.821 121.126  1.00 11.11              
ATOM   3091  CA  GLY A 198     106.606 103.213 121.959  1.00 11.11              
ATOM   3092  HA1 GLY A 198     107.101 102.518 122.636  1.00 11.11              
ATOM   3093  HA2 GLY A 198     105.915 102.655 121.324  1.00 11.11              
ATOM   3094  C   GLY A 198     105.805 104.149 122.828  1.00 11.11              
ATOM   3095  O   GLY A 198     104.584 104.035 122.923  1.00 11.11              
ATOM   3096  N   GLN A 199     106.497 105.058 123.503  1.00 10.30              
ATOM   3097  H   GLN A 199     107.506 105.096 123.390  1.00 10.30              
ATOM   3098  CA  GLN A 199     105.847 105.947 124.455  1.00 10.30              
ATOM   3099  HA  GLN A 199     105.281 105.349 125.170  1.00 10.30              
ATOM   3100  CB  GLN A 199     106.910 106.758 125.222  1.00 10.30              
ATOM   3101  HB1 GLN A 199     106.398 107.486 125.853  1.00 10.30              
ATOM   3102  HB2 GLN A 199     107.533 107.303 124.511  1.00 10.30              
ATOM   3103  CG  GLN A 199     107.817 105.894 126.114  1.00 10.30              
ATOM   3104  HG1 GLN A 199     108.331 105.158 125.495  1.00 10.30              
ATOM   3105  HG2 GLN A 199     107.211 105.358 126.844  1.00 10.30              
ATOM   3106  CD  GLN A 199     108.860 106.723 126.864  1.00 10.30              
ATOM   3107  OE1 GLN A 199     108.593 107.786 127.417  1.00 10.30              
ATOM   3108  NE2 GLN A 199     110.095 106.279 126.916  1.00 10.30              
ATOM   3109 1HE2 GLN A 199     110.347 105.425 126.440  1.00 10.30              
ATOM   3110 2HE2 GLN A 199     110.767 106.807 127.441  1.00 10.30              
ATOM   3111  C   GLN A 199     104.887 106.907 123.754  1.00 10.30              
ATOM   3112  O   GLN A 199     105.321 107.744 122.956  1.00 10.30              
ATOM   3113  N   ARG A 200     103.598 106.845 124.101  1.00  9.87              
ATOM   3114  H   ARG A 200     103.285 106.097 124.705  1.00  9.87              
ATOM   3115  CA  ARG A 200     102.673 107.921 123.755  1.00  9.87              
ATOM   3116  HA  ARG A 200     102.832 108.172 122.704  1.00  9.87              
ATOM   3117  CB  ARG A 200     101.180 107.527 123.874  1.00  9.87              
ATOM   3118  HB1 ARG A 200     100.584 108.421 123.680  1.00  9.87              
ATOM   3119  HB2 ARG A 200     100.978 107.231 124.905  1.00  9.87              
ATOM   3120  CG  ARG A 200     100.637 106.419 122.947  1.00  9.87              
ATOM   3121  HG1 ARG A 200      99.563 106.339 123.119  1.00  9.87              
ATOM   3122  HG2 ARG A 200     101.076 105.474 123.270  1.00  9.87              
ATOM   3123  CD  ARG A 200     100.876 106.535 121.424  1.00  9.87              
ATOM   3124  HD1 ARG A 200     100.397 105.680 120.941  1.00  9.87              
ATOM   3125  HD2 ARG A 200     101.949 106.438 121.245  1.00  9.87              
ATOM   3126  NE  ARG A 200     100.403 107.775 120.760  1.00  9.87              
ATOM   3127  HE  ARG A 200     101.085 108.273 120.207  1.00  9.87              
ATOM   3128  CZ  ARG A 200      99.171 108.241 120.584  1.00  9.87              
ATOM   3129  NH1 ARG A 200      98.087 107.772 121.143  1.00  9.87              
ATOM   3130 1HH1 ARG A 200      98.095 106.944 121.701  1.00  9.87              
ATOM   3131 2HH1 ARG A 200      97.200 108.195 120.833  1.00  9.87              
ATOM   3132  NH2 ARG A 200      98.972 109.242 119.781  1.00  9.87              
ATOM   3133 1HH2 ARG A 200      99.614 109.455 119.010  1.00  9.87              
ATOM   3134 2HH2 ARG A 200      97.989 109.499 119.634  1.00  9.87              
ATOM   3135  C   ARG A 200     102.955 109.192 124.539  1.00  9.87              
ATOM   3136  O   ARG A 200     102.436 109.420 125.626  1.00  9.87              
ATOM   3137  N   LYS A 201     103.802 110.017 123.945  1.00  9.42              
ATOM   3138  H   LYS A 201     104.275 109.668 123.117  1.00  9.42              
ATOM   3139  CA  LYS A 201     104.041 111.407 124.307  1.00  9.42              
ATOM   3140  HA  LYS A 201     103.263 111.764 124.985  1.00  9.42              
ATOM   3141  CB  LYS A 201     105.415 111.538 124.985  1.00  9.42              
ATOM   3142  HB1 LYS A 201     105.671 112.596 125.072  1.00  9.42              
ATOM   3143  HB2 LYS A 201     106.170 111.052 124.363  1.00  9.42              
ATOM   3144  CG  LYS A 201     105.418 110.913 126.389  1.00  9.42              
ATOM   3145  HG1 LYS A 201     105.071 109.881 126.335  1.00  9.42              
ATOM   3146  HG2 LYS A 201     104.743 111.479 127.033  1.00  9.42              
ATOM   3147  CD  LYS A 201     106.824 110.909 126.995  1.00  9.42              
ATOM   3148  HD1 LYS A 201     107.218 111.927 127.024  1.00  9.42              
ATOM   3149  HD2 LYS A 201     107.472 110.287 126.373  1.00  9.42              
ATOM   3150  CE  LYS A 201     106.757 110.335 128.414  1.00  9.42              
ATOM   3151  HE1 LYS A 201     106.173 109.410 128.388  1.00  9.42              
ATOM   3152  HE2 LYS A 201     106.237 111.049 129.060  1.00  9.42              
ATOM   3153  NZ  LYS A 201     108.111 110.045 128.937  1.00  9.42              
ATOM   3154  HZ1 LYS A 201     108.067 109.707 129.888  1.00  9.42              
ATOM   3155  HZ2 LYS A 201     108.522 109.298 128.374  1.00  9.42              
ATOM   3156  HZ3 LYS A 201     108.706 110.859 128.889  1.00  9.42              
ATOM   3157  C   LYS A 201     103.983 112.191 123.022  1.00  9.42              
ATOM   3158  O   LYS A 201     104.603 111.798 122.038  1.00  9.42              
ATOM   3159  N   VAL A 202     103.162 113.232 123.028  1.00  9.85              
ATOM   3160  H   VAL A 202     102.676 113.447 123.883  1.00  9.85              
ATOM   3161  CA  VAL A 202     102.684 113.814 121.772  1.00  9.85              
ATOM   3162  HA  VAL A 202     103.196 113.332 120.938  1.00  9.85              
ATOM   3163  CB  VAL A 202     101.178 113.535 121.551  1.00  9.85              
ATOM   3164  HB  VAL A 202     100.607 114.001 122.355  1.00  9.85              
ATOM   3165  CG1 VAL A 202     100.679 114.087 120.211  1.00  9.85              
ATOM   3166 1HG1 VAL A 202      99.623 113.843 120.078  1.00  9.85              
ATOM   3167 2HG1 VAL A 202     100.781 115.170 120.173  1.00  9.85              
ATOM   3168 3HG1 VAL A 202     101.238 113.643 119.385  1.00  9.85              
ATOM   3169  CG2 VAL A 202     100.887 112.026 121.555  1.00  9.85              
ATOM   3170 1HG2 VAL A 202      99.830 111.850 121.351  1.00  9.85              
ATOM   3171 2HG2 VAL A 202     101.479 111.532 120.782  1.00  9.85              
ATOM   3172 3HG2 VAL A 202     101.119 111.589 122.525  1.00  9.85              
ATOM   3173  C   VAL A 202     103.018 115.282 121.615  1.00  9.85              
ATOM   3174  O   VAL A 202     103.505 115.717 120.570  1.00  9.85              
ATOM   3175  N   ILE A 203     102.734 116.051 122.654  1.00 10.54              
ATOM   3176  H   ILE A 203     102.377 115.627 123.492  1.00 10.54              
ATOM   3177  CA  ILE A 203     102.766 117.496 122.581  1.00 10.54              
ATOM   3178  HA  ILE A 203     102.203 117.781 121.691  1.00 10.54              
ATOM   3179  CB  ILE A 203     102.011 118.085 123.797  1.00 10.54              
ATOM   3180  HB  ILE A 203     100.983 117.730 123.696  1.00 10.54              
ATOM   3181  CG2 ILE A 203     102.501 117.554 125.162  1.00 10.54              
ATOM   3182 1HG2 ILE A 203     103.560 117.778 125.305  1.00 10.54              
ATOM   3183 2HG2 ILE A 203     101.938 118.024 125.970  1.00 10.54              
ATOM   3184 3HG2 ILE A 203     102.359 116.478 125.238  1.00 10.54              
ATOM   3185  CG1 ILE A 203     101.913 119.629 123.752  1.00 10.54              
ATOM   3186 1HG1 ILE A 203     100.984 119.910 124.246  1.00 10.54              
ATOM   3187 2HG1 ILE A 203     101.809 119.952 122.716  1.00 10.54              
ATOM   3188  CD1 ILE A 203     103.053 120.430 124.410  1.00 10.54              
ATOM   3189  HD1 ILE A 203     102.776 121.480 124.437  1.00 10.54              
ATOM   3190  HD2 ILE A 203     103.223 120.105 125.434  1.00 10.54              
ATOM   3191  HD3 ILE A 203     103.980 120.330 123.853  1.00 10.54              
ATOM   3192  C   ILE A 203     104.167 118.054 122.434  1.00 10.54              
ATOM   3193  O   ILE A 203     105.091 117.739 123.183  1.00 10.54              
ATOM   3194  N   LEU A 204     104.263 118.991 121.500  1.00 11.07              
ATOM   3195  H   LEU A 204     103.457 119.171 120.924  1.00 11.07              
ATOM   3196  CA  LEU A 204     105.395 119.878 121.374  1.00 11.07              
ATOM   3197  HA  LEU A 204     105.787 120.086 122.370  1.00 11.07              
ATOM   3198  CB  LEU A 204     106.484 119.160 120.532  1.00 11.07              
ATOM   3199  HB1 LEU A 204     106.378 119.448 119.488  1.00 11.07              
ATOM   3200  HB2 LEU A 204     106.323 118.081 120.575  1.00 11.07              
ATOM   3201  CG  LEU A 204     107.946 119.402 120.942  1.00 11.07              
ATOM   3202  HG  LEU A 204     108.575 118.902 120.204  1.00 11.07              
ATOM   3203  CD1 LEU A 204     108.301 120.884 120.921  1.00 11.07              
ATOM   3204 1HD1 LEU A 204     109.372 120.996 121.098  1.00 11.07              
ATOM   3205 2HD1 LEU A 204     108.055 121.300 119.947  1.00 11.07              
ATOM   3206 3HD1 LEU A 204     107.760 121.414 121.698  1.00 11.07              
ATOM   3207  CD2 LEU A 204     108.281 118.806 122.309  1.00 11.07              
ATOM   3208 1HD2 LEU A 204     107.751 119.326 123.106  1.00 11.07              
ATOM   3209 2HD2 LEU A 204     108.006 117.751 122.331  1.00 11.07              
ATOM   3210 3HD2 LEU A 204     109.353 118.892 122.489  1.00 11.07              
ATOM   3211  C   LEU A 204     104.921 121.185 120.739  1.00 11.07              
ATOM   3212  O   LEU A 204     104.415 121.162 119.616  1.00 11.07              
ATOM   3213  N   THR A 205     105.031 122.304 121.455  1.00 10.53              
ATOM   3214  H   THR A 205     105.314 122.230 122.420  1.00 10.53              
ATOM   3215  CA  THR A 205     104.431 123.578 121.015  1.00 10.53              
ATOM   3216  HA  THR A 205     104.209 123.489 119.953  1.00 10.53              
ATOM   3217  CB  THR A 205     103.077 123.846 121.681  1.00 10.53              
ATOM   3218  HB  THR A 205     102.785 124.884 121.521  1.00 10.53              
ATOM   3219  CG2 THR A 205     101.970 122.945 121.134  1.00 10.53              
ATOM   3220 1HG2 THR A 205     101.020 123.196 121.605  1.00 10.53              
ATOM   3221 2HG2 THR A 205     101.875 123.091 120.058  1.00 10.53              
ATOM   3222 3HG2 THR A 205     102.200 121.900 121.333  1.00 10.53              
ATOM   3223  OG1 THR A 205     103.149 123.589 123.055  1.00 10.53              
ATOM   3224  HG1 THR A 205     102.359 124.012 123.438  1.00 10.53              
ATOM   3225  C   THR A 205     105.334 124.789 121.046  1.00 10.53              
ATOM   3226  O   THR A 205     104.946 125.819 120.502  1.00 10.53              
ATOM   3227  N   LYS A 206     106.588 124.600 121.475  1.00 10.76              
ATOM   3228  H   LYS A 206     106.756 123.752 121.993  1.00 10.76              
ATOM   3229  CA  LYS A 206     107.789 125.284 120.961  1.00 10.76              
ATOM   3230  HA  LYS A 206     108.561 125.295 121.721  1.00 10.76              
ATOM   3231  CB  LYS A 206     108.386 124.464 119.789  1.00 10.76              
ATOM   3232  HB1 LYS A 206     108.802 123.558 120.227  1.00 10.76              
ATOM   3233  HB2 LYS A 206     109.235 125.021 119.393  1.00 10.76              
ATOM   3234  CG  LYS A 206     107.446 124.031 118.637  1.00 10.76              
ATOM   3235  HG1 LYS A 206     106.604 123.477 119.047  1.00 10.76              
ATOM   3236  HG2 LYS A 206     107.983 123.317 118.019  1.00 10.76              
ATOM   3237  CD  LYS A 206     106.904 125.140 117.721  1.00 10.76              
ATOM   3238  HD1 LYS A 206     106.373 125.875 118.324  1.00 10.76              
ATOM   3239  HD2 LYS A 206     106.180 124.707 117.030  1.00 10.76              
ATOM   3240  CE  LYS A 206     108.017 125.816 116.899  1.00 10.76              
ATOM   3241  HE1 LYS A 206     108.121 125.287 115.947  1.00 10.76              
ATOM   3242  HE2 LYS A 206     108.960 125.723 117.445  1.00 10.76              
ATOM   3243  NZ  LYS A 206     107.746 127.257 116.673  1.00 10.76              
ATOM   3244  HZ1 LYS A 206     106.809 127.406 116.334  1.00 10.76              
ATOM   3245  HZ2 LYS A 206     107.862 127.741 117.563  1.00 10.76              
ATOM   3246  HZ3 LYS A 206     108.410 127.648 116.002  1.00 10.76              
ATOM   3247  C   LYS A 206     107.618 126.764 120.645  1.00 10.76              
ATOM   3248  O   LYS A 206     108.016 127.295 119.599  1.00 10.76              
ATOM   3249  N   THR A 207     106.996 127.422 121.607  1.00 10.21              
ATOM   3250  H   THR A 207     106.654 126.869 122.377  1.00 10.21              
ATOM   3251  CA  THR A 207     107.281 128.808 121.877  1.00 10.21              
ATOM   3252  HA  THR A 207     107.234 129.364 120.940  1.00 10.21              
ATOM   3253  CB  THR A 207     106.195 129.411 122.795  1.00 10.21              
ATOM   3254  HB  THR A 207     105.233 129.284 122.297  1.00 10.21              
ATOM   3255  CG2 THR A 207     106.099 128.799 124.186  1.00 10.21              
ATOM   3256 1HG2 THR A 207     105.849 127.743 124.111  1.00 10.21              
ATOM   3257 2HG2 THR A 207     107.039 128.920 124.725  1.00 10.21              
ATOM   3258 3HG2 THR A 207     105.307 129.283 124.755  1.00 10.21              
ATOM   3259  OG1 THR A 207     106.396 130.789 122.977  1.00 10.21              
ATOM   3260  HG1 THR A 207     105.636 131.128 123.464  1.00 10.21              
ATOM   3261  C   THR A 207     108.716 128.958 122.401  1.00 10.21              
ATOM   3262  O   THR A 207     109.495 127.996 122.460  1.00 10.21              
ATOM   3263  N   LEU A 208     109.141 130.176 122.685  1.00 11.43              
ATOM   3264  H   LEU A 208     108.390 130.868 122.786  1.00 11.43              
ATOM   3265  CA  LEU A 208     110.428 130.661 122.198  1.00 11.43              
ATOM   3266  HA  LEU A 208     110.715 130.082 121.316  1.00 11.43              
ATOM   3267  CB  LEU A 208     110.215 132.126 121.768  1.00 11.43              
ATOM   3268  HB1 LEU A 208     111.136 132.513 121.325  1.00 11.43              
ATOM   3269  HB2 LEU A 208     109.993 132.721 122.656  1.00 11.43              
ATOM   3270  CG  LEU A 208     109.071 132.345 120.741  1.00 11.43              
ATOM   3271  HG  LEU A 208     108.149 131.903 121.102  1.00 11.43              
ATOM   3272  CD1 LEU A 208     108.783 133.838 120.570  1.00 11.43              
ATOM   3273 1HD1 LEU A 208     108.020 133.982 119.807  1.00 11.43              
ATOM   3274 2HD1 LEU A 208     108.424 134.242 121.515  1.00 11.43              
ATOM   3275 3HD1 LEU A 208     109.694 134.353 120.287  1.00 11.43              
ATOM   3276  CD2 LEU A 208     109.392 131.725 119.380  1.00 11.43              
ATOM   3277 1HD2 LEU A 208     108.588 131.933 118.676  1.00 11.43              
ATOM   3278 2HD2 LEU A 208     110.323 132.144 118.997  1.00 11.43              
ATOM   3279 3HD2 LEU A 208     109.507 130.648 119.481  1.00 11.43              
ATOM   3280  C   LEU A 208     111.598 130.478 123.177  1.00 11.43              
ATOM   3281  O   LEU A 208     112.490 131.318 123.239  1.00 11.43              
ATOM   3282  N   VAL A 209     111.543 129.435 124.001  1.00 11.89              
ATOM   3283  H   VAL A 209     110.843 128.720 123.829  1.00 11.89              
ATOM   3284  CA  VAL A 209     112.317 129.392 125.240  1.00 11.89              
ATOM   3285  HA  VAL A 209     113.264 129.905 125.066  1.00 11.89              
ATOM   3286  CB  VAL A 209     111.589 130.152 126.378  1.00 11.89              
ATOM   3287  HB  VAL A 209     111.963 129.792 127.333  1.00 11.89              
ATOM   3288  CG1 VAL A 209     111.907 131.649 126.364  1.00 11.89              
ATOM   3289 1HG1 VAL A 209     111.531 132.117 127.273  1.00 11.89              
ATOM   3290 2HG1 VAL A 209     112.986 131.790 126.305  1.00 11.89              
ATOM   3291 3HG1 VAL A 209     111.447 132.132 125.502  1.00 11.89              
ATOM   3292  CG2 VAL A 209     110.058 130.006 126.370  1.00 11.89              
ATOM   3293 1HG2 VAL A 209     109.621 130.568 125.545  1.00 11.89              
ATOM   3294 2HG2 VAL A 209     109.787 128.960 126.245  1.00 11.89              
ATOM   3295 3HG2 VAL A 209     109.645 130.380 127.306  1.00 11.89              
ATOM   3296  C   VAL A 209     112.728 127.986 125.687  1.00 11.89              
ATOM   3297  O   VAL A 209     111.982 127.021 125.560  1.00 11.89              
ATOM   3298  N   ILE A 210     113.880 127.881 126.361  1.00 12.04              
ATOM   3299  H   ILE A 210     114.512 128.667 126.392  1.00 12.04              
ATOM   3300  CA  ILE A 210     114.163 126.711 127.217  1.00 12.04              
ATOM   3301  HA  ILE A 210     114.084 125.853 126.549  1.00 12.04              
ATOM   3302  CB  ILE A 210     115.604 126.672 127.797  1.00 12.04              
ATOM   3303  HB  ILE A 210     115.566 126.865 128.865  1.00 12.04              
ATOM   3304  CG2 ILE A 210     116.153 125.245 127.640  1.00 12.04              
ATOM   3305 1HG2 ILE A 210     117.131 125.174 128.119  1.00 12.04              
ATOM   3306 2HG2 ILE A 210     115.485 124.534 128.128  1.00 12.04              
ATOM   3307 3HG2 ILE A 210     116.254 124.990 126.584  1.00 12.04              
ATOM   3308  CG1 ILE A 210     116.603 127.668 127.161  1.00 12.04              
ATOM   3309 1HG1 ILE A 210     116.486 127.677 126.076  1.00 12.04              
ATOM   3310 2HG1 ILE A 210     117.623 127.344 127.372  1.00 12.04              
ATOM   3311  CD1 ILE A 210     116.457 129.089 127.721  1.00 12.04              
ATOM   3312  HD1 ILE A 210     116.977 129.797 127.081  1.00 12.04              
ATOM   3313  HD2 ILE A 210     115.415 129.394 127.795  1.00 12.04              
ATOM   3314  HD3 ILE A 210     116.903 129.117 128.714  1.00 12.04              
ATOM   3315  C   ILE A 210     113.060 126.479 128.274  1.00 12.04              
ATOM   3316  O   ILE A 210     112.749 125.357 128.657  1.00 12.04              
ATOM   3317  N   GLY A 211     112.253 127.511 128.495  1.00 11.90              
ATOM   3318  H   GLY A 211     112.644 128.416 128.305  1.00 11.90              
ATOM   3319  CA  GLY A 211     110.794 127.436 128.569  1.00 11.90              
ATOM   3320  HA1 GLY A 211     110.389 128.441 128.500  1.00 11.90              
ATOM   3321  HA2 GLY A 211     110.602 127.081 129.566  1.00 11.90              
ATOM   3322  C   GLY A 211     109.990 126.533 127.632  1.00 11.90              
ATOM   3323  O   GLY A 211     108.835 126.854 127.426  1.00 11.90              
ATOM   3324  N   GLN A 212     110.529 125.434 127.114  1.00 11.25              
ATOM   3325  H   GLN A 212     111.537 125.396 127.157  1.00 11.25              
ATOM   3326  CA  GLN A 212     109.891 124.144 126.900  1.00 11.25              
ATOM   3327  HA  GLN A 212     108.910 124.248 126.456  1.00 11.25              
ATOM   3328  CB  GLN A 212     110.815 123.284 126.019  1.00 11.25              
ATOM   3329  HB1 GLN A 212     111.802 123.223 126.481  1.00 11.25              
ATOM   3330  HB2 GLN A 212     110.944 123.775 125.056  1.00 11.25              
ATOM   3331  CG  GLN A 212     110.283 121.851 125.820  1.00 11.25              
ATOM   3332  HG1 GLN A 212     109.224 121.876 125.571  1.00 11.25              
ATOM   3333  HG2 GLN A 212     110.394 121.285 126.745  1.00 11.25              
ATOM   3334  CD  GLN A 212     111.027 121.120 124.717  1.00 11.25              
ATOM   3335  OE1 GLN A 212     110.566 121.021 123.588  1.00 11.25              
ATOM   3336  NE2 GLN A 212     112.217 120.628 124.995  1.00 11.25              
ATOM   3337 1HE2 GLN A 212     112.612 120.716 125.915  1.00 11.25              
ATOM   3338 2HE2 GLN A 212     112.706 120.191 124.237  1.00 11.25              
ATOM   3339  C   GLN A 212     109.711 123.430 128.213  1.00 11.25              
ATOM   3340  O   GLN A 212     108.732 122.713 128.397  1.00 11.25              
ATOM   3341  N   CYS A 213     110.625 123.669 129.147  1.00 10.93              
ATOM   3342  H   CYS A 213     111.418 124.276 128.963  1.00 10.93              
ATOM   3343  CA  CYS A 213     110.279 123.359 130.522  1.00 10.93              
ATOM   3344  HA  CYS A 213     109.996 122.307 130.579  1.00 10.93              
ATOM   3345  CB  CYS A 213     111.473 123.571 131.469  1.00 10.93              
ATOM   3346  HB1 CYS A 213     112.329 122.992 131.121  1.00 10.93              
ATOM   3347  HB2 CYS A 213     111.206 123.217 132.467  1.00 10.93              
ATOM   3348  SG  CYS A 213     111.959 125.313 131.600  1.00 10.93              
ATOM   3349  HG  CYS A 213     112.974 125.120 132.473  1.00 10.93              
ATOM   3350  C   CYS A 213     109.023 124.179 130.911  1.00 10.93              
ATOM   3351  O   CYS A 213     107.996 123.628 131.328  1.00 10.93              
ATOM   3352  N   ILE A 214     109.042 125.490 130.615  1.00  9.90              
ATOM   3353  H   ILE A 214     109.939 125.892 130.389  1.00  9.90              
ATOM   3354  CA  ILE A 214     107.880 126.349 130.946  1.00  9.90              
ATOM   3355  HA  ILE A 214     107.695 126.231 132.016  1.00  9.90              
ATOM   3356  CB  ILE A 214     108.066 127.861 130.697  1.00  9.90              
ATOM   3357  HB  ILE A 214     108.206 128.003 129.627  1.00  9.90              
ATOM   3358  CG2 ILE A 214     106.821 128.671 131.134  1.00  9.90              
ATOM   3359 1HG2 ILE A 214     106.962 129.734 130.945  1.00  9.90              
ATOM   3360 2HG2 ILE A 214     105.929 128.359 130.592  1.00  9.90              
ATOM   3361 3HG2 ILE A 214     106.638 128.522 132.199  1.00  9.90              
ATOM   3362  CG1 ILE A 214     109.263 128.467 131.442  1.00  9.90              
ATOM   3363 1HG1 ILE A 214     110.117 127.797 131.419  1.00  9.90              
ATOM   3364 2HG1 ILE A 214     109.019 128.619 132.493  1.00  9.90              
ATOM   3365  CD1 ILE A 214     109.652 129.803 130.800  1.00  9.90              
ATOM   3366  HD1 ILE A 214     109.465 130.603 131.513  1.00  9.90              
ATOM   3367  HD2 ILE A 214     110.703 129.765 130.517  1.00  9.90              
ATOM   3368  HD3 ILE A 214     109.079 130.013 129.896  1.00  9.90              
ATOM   3369  C   ILE A 214     106.603 125.915 130.250  1.00  9.90              
ATOM   3370  O   ILE A 214     105.589 125.655 130.891  1.00  9.90              
ATOM   3371  N   TYR A 215     106.659 125.786 128.929  1.00 10.02              
ATOM   3372  H   TYR A 215     107.515 126.037 128.452  1.00 10.02              
ATOM   3373  CA  TYR A 215     105.656 125.091 128.165  1.00 10.02              
ATOM   3374  HA  TYR A 215     104.735 125.395 128.636  1.00 10.02              
ATOM   3375  CB  TYR A 215     105.548 125.549 126.664  1.00 10.02              
ATOM   3376  HB1 TYR A 215     105.587 126.635 126.640  1.00 10.02              
ATOM   3377  HB2 TYR A 215     104.546 125.289 126.343  1.00 10.02              
ATOM   3378  CG  TYR A 215     106.490 125.025 125.564  1.00 10.02              
ATOM   3379  CD1 TYR A 215     107.531 125.838 125.080  1.00 10.02              
ATOM   3380  HD1 TYR A 215     107.632 126.848 125.437  1.00 10.02              
ATOM   3381  CE1 TYR A 215     108.512 125.319 124.217  1.00 10.02              
ATOM   3382  HE1 TYR A 215     109.369 125.918 123.939  1.00 10.02              
ATOM   3383  CZ  TYR A 215     108.448 123.970 123.811  1.00 10.02              
ATOM   3384  OH  TYR A 215     109.437 123.462 123.029  1.00 10.02              
ATOM   3385  HH  TYR A 215     109.513 122.495 123.051  1.00 10.02              
ATOM   3386  CE2 TYR A 215     107.318 123.199 124.148  1.00 10.02              
ATOM   3387  HE2 TYR A 215     107.241 122.173 123.823  1.00 10.02              
ATOM   3388  CD2 TYR A 215     106.310 123.761 124.954  1.00 10.02              
ATOM   3389  HD2 TYR A 215     105.437 123.168 125.181  1.00 10.02              
ATOM   3390  C   TYR A 215     105.789 123.567 128.358  1.00 10.02              
ATOM   3391  O   TYR A 215     105.615 122.789 127.426  1.00 10.02              
ATOM   3392  N   THR A 216     105.977 123.096 129.594  1.00 10.62              
ATOM   3393  H   THR A 216     106.210 123.744 130.334  1.00 10.62              
ATOM   3394  CA  THR A 216     105.737 121.695 129.985  1.00 10.62              
ATOM   3395  HA  THR A 216     106.510 121.093 129.505  1.00 10.62              
ATOM   3396  CB  THR A 216     105.793 121.421 131.499  1.00 10.62              
ATOM   3397  HB  THR A 216     104.950 120.795 131.783  1.00 10.62              
ATOM   3398  CG2 THR A 216     107.049 120.655 131.912  1.00 10.62              
ATOM   3399 1HG2 THR A 216     107.941 121.122 131.502  1.00 10.62              
ATOM   3400 2HG2 THR A 216     107.121 120.622 132.997  1.00 10.62              
ATOM   3401 3HG2 THR A 216     106.980 119.636 131.539  1.00 10.62              
ATOM   3402  OG1 THR A 216     105.730 122.605 132.256  1.00 10.62              
ATOM   3403  HG1 THR A 216     106.562 123.083 132.068  1.00 10.62              
ATOM   3404  C   THR A 216     104.415 121.190 129.411  1.00 10.62              
ATOM   3405  O   THR A 216     104.297 120.031 129.025  1.00 10.62              
ATOM   3406  N   ILE A 217     103.499 122.138 129.208  1.00 11.12              
ATOM   3407  H   ILE A 217     103.737 123.026 129.631  1.00 11.12              
ATOM   3408  CA  ILE A 217     102.667 122.228 127.977  1.00 11.12              
ATOM   3409  HA  ILE A 217     103.206 121.691 127.195  1.00 11.12              
ATOM   3410  CB  ILE A 217     101.287 121.522 128.163  1.00 11.12              
ATOM   3411  HB  ILE A 217     100.630 122.218 128.666  1.00 11.12              
ATOM   3412  CG2 ILE A 217     100.660 121.166 126.802  1.00 11.12              
ATOM   3413 1HG2 ILE A 217      99.597 120.959 126.906  1.00 11.12              
ATOM   3414 2HG2 ILE A 217     100.778 121.949 126.062  1.00 11.12              
ATOM   3415 3HG2 ILE A 217     101.135 120.262 126.431  1.00 11.12              
ATOM   3416  CG1 ILE A 217     101.281 120.224 129.015  1.00 11.12              
ATOM   3417 1HG1 ILE A 217     101.779 120.403 129.963  1.00 11.12              
ATOM   3418 2HG1 ILE A 217     101.832 119.440 128.494  1.00 11.12              
ATOM   3419  CD1 ILE A 217      99.885 119.688 129.364  1.00 11.12              
ATOM   3420  HD1 ILE A 217      99.990 118.845 130.048  1.00 11.12              
ATOM   3421  HD2 ILE A 217      99.300 120.466 129.856  1.00 11.12              
ATOM   3422  HD3 ILE A 217      99.367 119.342 128.471  1.00 11.12              
ATOM   3423  C   ILE A 217     102.553 123.685 127.530  1.00 11.12              
ATOM   3424  O   ILE A 217     102.721 124.538 128.377  1.00 11.12              
ATOM   3425  N   THR A 218     102.167 124.086 126.310  1.00 10.59              
ATOM   3426  H   THR A 218     102.096 123.427 125.547  1.00 10.59              
ATOM   3427  CA  THR A 218     101.544 125.439 126.182  1.00 10.59              
ATOM   3428  HA  THR A 218     102.135 126.152 126.753  1.00 10.59              
ATOM   3429  CB  THR A 218     101.481 125.992 124.749  1.00 10.59              
ATOM   3430  HB  THR A 218     100.785 126.831 124.724  1.00 10.59              
ATOM   3431  CG2 THR A 218     102.832 126.511 124.260  1.00 10.59              
ATOM   3432 1HG2 THR A 218     102.752 126.840 123.224  1.00 10.59              
ATOM   3433 2HG2 THR A 218     103.138 127.359 124.874  1.00 10.59              
ATOM   3434 3HG2 THR A 218     103.593 125.738 124.334  1.00 10.59              
ATOM   3435  OG1 THR A 218     101.015 125.007 123.857  1.00 10.59              
ATOM   3436  HG1 THR A 218     100.524 125.463 123.161  1.00 10.59              
ATOM   3437  C   THR A 218     100.135 125.466 126.750  1.00 10.59              
ATOM   3438  O   THR A 218      99.612 126.541 126.990  1.00 10.59              
ATOM   3439  N   SER A 219      99.563 124.310 127.087  1.00 11.90              
ATOM   3440  H   SER A 219      99.966 123.453 126.742  1.00 11.90              
ATOM   3441  CA  SER A 219      98.548 124.208 128.134  1.00 11.90              
ATOM   3442  HA  SER A 219      97.839 125.015 127.985  1.00 11.90              
ATOM   3443  CB  SER A 219      97.745 122.909 128.023  1.00 11.90              
ATOM   3444  HB1 SER A 219      96.835 122.997 128.617  1.00 11.90              
ATOM   3445  HB2 SER A 219      98.329 122.078 128.413  1.00 11.90              
ATOM   3446  OG  SER A 219      97.406 122.648 126.672  1.00 11.90              
ATOM   3447  HG  SER A 219      96.922 123.410 126.333  1.00 11.90              
ATOM   3448  C   SER A 219      99.084 124.357 129.549  1.00 11.90              
ATOM   3449  O   SER A 219      98.292 124.407 130.474  1.00 11.90              
ATOM   3450  N   LEU A 220     100.399 124.490 129.711  1.00 13.03              
ATOM   3451  H   LEU A 220     100.985 124.363 128.904  1.00 13.03              
ATOM   3452  CA  LEU A 220     101.090 124.966 130.898  1.00 13.03              
ATOM   3453  HA  LEU A 220     100.308 125.145 131.631  1.00 13.03              
ATOM   3454  CB  LEU A 220     101.960 123.904 131.593  1.00 13.03              
ATOM   3455  HB1 LEU A 220     102.327 124.321 132.520  1.00 13.03              
ATOM   3456  HB2 LEU A 220     102.833 123.697 130.990  1.00 13.03              
ATOM   3457  CG  LEU A 220     101.214 122.607 131.975  1.00 13.03              
ATOM   3458  HG  LEU A 220     100.755 122.176 131.089  1.00 13.03              
ATOM   3459  CD1 LEU A 220     102.173 121.581 132.571  1.00 13.03              
ATOM   3460 1HD1 LEU A 220     102.908 121.310 131.823  1.00 13.03              
ATOM   3461 2HD1 LEU A 220     102.683 122.002 133.438  1.00 13.03              
ATOM   3462 3HD1 LEU A 220     101.632 120.682 132.867  1.00 13.03              
ATOM   3463  CD2 LEU A 220     100.123 122.822 133.026  1.00 13.03              
ATOM   3464 1HD2 LEU A 220      99.674 121.870 133.305  1.00 13.03              
ATOM   3465 2HD2 LEU A 220     100.550 123.284 133.916  1.00 13.03              
ATOM   3466 3HD2 LEU A 220      99.336 123.459 132.635  1.00 13.03              
ATOM   3467  C   LEU A 220     101.671 126.387 130.749  1.00 13.03              
ATOM   3468  O   LEU A 220     101.962 127.052 131.735  1.00 13.03              
ATOM   3469  N   PHE A 221     101.605 126.968 129.549  1.00 13.45              
ATOM   3470  H   PHE A 221     101.486 126.370 128.752  1.00 13.45              
ATOM   3471  CA  PHE A 221     101.366 128.401 129.406  1.00 13.45              
ATOM   3472  HA  PHE A 221     102.014 128.929 130.109  1.00 13.45              
ATOM   3473  CB  PHE A 221     101.722 128.920 127.999  1.00 13.45              
ATOM   3474  HB1 PHE A 221     101.050 129.748 127.766  1.00 13.45              
ATOM   3475  HB2 PHE A 221     101.529 128.158 127.252  1.00 13.45              
ATOM   3476  CG  PHE A 221     103.146 129.425 127.824  1.00 13.45              
ATOM   3477  CD1 PHE A 221     104.246 128.589 128.094  1.00 13.45              
ATOM   3478  HD1 PHE A 221     104.088 127.588 128.464  1.00 13.45              
ATOM   3479  CE1 PHE A 221     105.558 129.059 127.891  1.00 13.45              
ATOM   3480  HE1 PHE A 221     106.403 128.413 128.082  1.00 13.45              
ATOM   3481  CZ  PHE A 221     105.780 130.369 127.441  1.00 13.45              
ATOM   3482  HZ  PHE A 221     106.790 130.727 127.299  1.00 13.45              
ATOM   3483  CE2 PHE A 221     104.687 131.214 127.185  1.00 13.45              
ATOM   3484  HE2 PHE A 221     104.855 132.228 126.849  1.00 13.45              
ATOM   3485  CD2 PHE A 221     103.375 130.740 127.371  1.00 13.45              
ATOM   3486  HD2 PHE A 221     102.541 131.399 127.175  1.00 13.45              
ATOM   3487  C   PHE A 221      99.950 128.803 129.783  1.00 13.45              
ATOM   3488  O   PHE A 221      99.765 129.843 130.403  1.00 13.45              
ATOM   3489  N   SER A 222      98.957 127.977 129.450  1.00 12.88              
ATOM   3490  H   SER A 222      99.138 127.233 128.788  1.00 12.88              
ATOM   3491  CA  SER A 222      97.601 128.143 129.961  1.00 12.88              
ATOM   3492  HA  SER A 222      97.281 129.167 129.760  1.00 12.88              
ATOM   3493  CB  SER A 222      96.590 127.200 129.305  1.00 12.88              
ATOM   3494  HB1 SER A 222      95.581 127.541 129.543  1.00 12.88              
ATOM   3495  HB2 SER A 222      96.712 126.193 129.700  1.00 12.88              
ATOM   3496  OG  SER A 222      96.756 127.155 127.903  1.00 12.88              
ATOM   3497  HG  SER A 222      96.861 128.054 127.575  1.00 12.88              
ATOM   3498  C   SER A 222      97.554 127.956 131.479  1.00 12.88              
ATOM   3499  O   SER A 222      96.860 128.712 132.152  1.00 12.88              
ATOM   3500  N   LEU A 223      98.261 126.940 132.001  1.00 13.95              
ATOM   3501  H   LEU A 223      98.732 126.328 131.353  1.00 13.95              
ATOM   3502  CA  LEU A 223      97.967 126.379 133.320  1.00 13.95              
ATOM   3503  HA  LEU A 223      97.537 127.190 133.908  1.00 13.95              
ATOM   3504  CB  LEU A 223      96.861 125.286 133.232  1.00 13.95              
ATOM   3505  HB1 LEU A 223      96.674 124.898 134.233  1.00 13.95              
ATOM   3506  HB2 LEU A 223      97.240 124.449 132.654  1.00 13.95              
ATOM   3507  CG  LEU A 223      95.474 125.683 132.691  1.00 13.95              
ATOM   3508  HG  LEU A 223      95.572 126.158 131.718  1.00 13.95              
ATOM   3509  CD1 LEU A 223      94.624 124.423 132.509  1.00 13.95              
ATOM   3510 1HD1 LEU A 223      93.647 124.697 132.114  1.00 13.95              
ATOM   3511 2HD1 LEU A 223      95.116 123.752 131.807  1.00 13.95              
ATOM   3512 3HD1 LEU A 223      94.499 123.920 133.469  1.00 13.95              
ATOM   3513  CD2 LEU A 223      94.709 126.613 133.633  1.00 13.95              
ATOM   3514 1HD2 LEU A 223      93.738 126.863 133.207  1.00 13.95              
ATOM   3515 2HD2 LEU A 223      94.574 126.139 134.606  1.00 13.95              
ATOM   3516 3HD2 LEU A 223      95.269 127.536 133.780  1.00 13.95              
ATOM   3517  C   LEU A 223      99.121 125.898 134.217  1.00 13.95              
ATOM   3518  O   LEU A 223      98.874 125.127 135.141  1.00 13.95              
ATOM   3519  N   LEU A 224     100.354 126.398 134.080  1.00 14.37              
ATOM   3520  H   LEU A 224     100.587 126.971 133.279  1.00 14.37              
ATOM   3521  CA  LEU A 224     101.173 126.518 135.292  1.00 14.37              
ATOM   3522  HA  LEU A 224     101.293 125.518 135.706  1.00 14.37              
ATOM   3523  CB  LEU A 224     102.584 127.097 135.048  1.00 14.37              
ATOM   3524  HB1 LEU A 224     102.967 127.460 136.003  1.00 14.37              
ATOM   3525  HB2 LEU A 224     102.513 127.950 134.375  1.00 14.37              
ATOM   3526  CG  LEU A 224     103.620 126.108 134.474  1.00 14.37              
ATOM   3527  HG  LEU A 224     103.322 125.828 133.476  1.00 14.37              
ATOM   3528  CD1 LEU A 224     104.972 126.796 134.347  1.00 14.37              
ATOM   3529 1HD1 LEU A 224     104.877 127.627 133.650  1.00 14.37              
ATOM   3530 2HD1 LEU A 224     105.307 127.149 135.318  1.00 14.37              
ATOM   3531 3HD1 LEU A 224     105.705 126.098 133.938  1.00 14.37              
ATOM   3532  CD2 LEU A 224     103.829 124.837 135.303  1.00 14.37              
ATOM   3533 1HD2 LEU A 224     104.624 124.237 134.856  1.00 14.37              
ATOM   3534 2HD2 LEU A 224     104.103 125.084 136.325  1.00 14.37              
ATOM   3535 3HD2 LEU A 224     102.928 124.228 135.304  1.00 14.37              
ATOM   3536  C   LEU A 224     100.376 127.284 136.364  1.00 14.37              
ATOM   3537  O   LEU A 224     100.258 126.766 137.466  1.00 14.37              
ATOM   3538  N   PRO A 225      99.701 128.413 136.072  1.00 14.54              
ATOM   3539  CD  PRO A 225      99.903 129.298 134.933  1.00 14.54              
ATOM   3540  HD1 PRO A 225      99.389 128.903 134.056  1.00 14.54              
ATOM   3541  HD2 PRO A 225     100.960 129.451 134.718  1.00 14.54              
ATOM   3542  CG  PRO A 225      99.263 130.622 135.336  1.00 14.54              
ATOM   3543  HG1 PRO A 225      98.932 131.191 134.466  1.00 14.54              
ATOM   3544  HG2 PRO A 225      99.967 131.202 135.934  1.00 14.54              
ATOM   3545  CB  PRO A 225      98.091 130.176 136.206  1.00 14.54              
ATOM   3546  HB1 PRO A 225      97.244 129.955 135.554  1.00 14.54              
ATOM   3547  HB2 PRO A 225      97.814 130.944 136.928  1.00 14.54              
ATOM   3548  CA  PRO A 225      98.600 128.900 136.903  1.00 14.54              
ATOM   3549  HA  PRO A 225      99.007 129.181 137.875  1.00 14.54              
ATOM   3550  C   PRO A 225      97.466 127.878 137.110  1.00 14.54              
ATOM   3551  O   PRO A 225      96.681 127.607 136.206  1.00 14.54              
ATOM   3552  N   GLY A 226      97.382 127.309 138.314  1.00 14.91              
ATOM   3553  H   GLY A 226      98.101 127.541 138.982  1.00 14.91              
ATOM   3554  CA  GLY A 226      96.434 126.241 138.672  1.00 14.91              
ATOM   3555  HA1 GLY A 226      95.808 125.987 137.815  1.00 14.91              
ATOM   3556  HA2 GLY A 226      95.790 126.580 139.483  1.00 14.91              
ATOM   3557  C   GLY A 226      97.156 124.969 139.115  1.00 14.91              
ATOM   3558  O   GLY A 226      96.605 124.204 139.904  1.00 14.91              
ATOM   3559  N   VAL A 227      98.425 124.793 138.718  1.00 14.36              
ATOM   3560  H   VAL A 227      98.809 125.441 138.035  1.00 14.36              
ATOM   3561  CA  VAL A 227      99.373 123.853 139.331  1.00 14.36              
ATOM   3562  HA  VAL A 227      98.806 122.951 139.570  1.00 14.36              
ATOM   3563  CB  VAL A 227     100.485 123.378 138.365  1.00 14.36              
ATOM   3564  HB  VAL A 227     101.085 124.223 138.031  1.00 14.36              
ATOM   3565  CG1 VAL A 227     101.395 122.307 138.989  1.00 14.36              
ATOM   3566 1HG1 VAL A 227     100.803 121.473 139.368  1.00 14.36              
ATOM   3567 2HG1 VAL A 227     102.099 121.941 138.240  1.00 14.36              
ATOM   3568 3HG1 VAL A 227     101.979 122.727 139.797  1.00 14.36              
ATOM   3569  CG2 VAL A 227      99.862 122.669 137.153  1.00 14.36              
ATOM   3570 1HG2 VAL A 227      99.124 123.306 136.677  1.00 14.36              
ATOM   3571 2HG2 VAL A 227     100.637 122.436 136.423  1.00 14.36              
ATOM   3572 3HG2 VAL A 227      99.366 121.749 137.461  1.00 14.36              
ATOM   3573  C   VAL A 227      99.858 124.388 140.682  1.00 14.36              
ATOM   3574  O   VAL A 227     101.016 124.752 140.863  1.00 14.36              
ATOM   3575  N   ALA A 228      98.944 124.434 141.658  1.00 15.82              
ATOM   3576  H   ALA A 228      98.001 124.158 141.404  1.00 15.82              
ATOM   3577  CA  ALA A 228      99.187 124.813 143.054  1.00 15.82              
ATOM   3578  HA  ALA A 228      99.455 125.870 143.082  1.00 15.82              
ATOM   3579  CB  ALA A 228      97.882 124.626 143.834  1.00 15.82              
ATOM   3580  HB1 ALA A 228      98.028 124.944 144.868  1.00 15.82              
ATOM   3581  HB2 ALA A 228      97.090 125.228 143.387  1.00 15.82              
ATOM   3582  HB3 ALA A 228      97.588 123.575 143.823  1.00 15.82              
ATOM   3583  C   ALA A 228     100.355 124.041 143.698  1.00 15.82              
ATOM   3584  O   ALA A 228     100.970 124.511 144.651  1.00 15.82              
ATOM   3585  N   HIS A 229     100.673 122.866 143.151  1.00 15.62              
ATOM   3586  H   HIS A 229     100.052 122.499 142.440  1.00 15.62              
ATOM   3587  CA  HIS A 229     101.819 122.039 143.508  1.00 15.62              
ATOM   3588  HA  HIS A 229     101.823 121.899 144.590  1.00 15.62              
ATOM   3589  CB  HIS A 229     101.667 120.666 142.826  1.00 15.62              
ATOM   3590  HB1 HIS A 229     102.360 119.962 143.288  1.00 15.62              
ATOM   3591  HB2 HIS A 229     101.941 120.759 141.774  1.00 15.62              
ATOM   3592  CG  HIS A 229     100.269 120.096 142.878  1.00 15.62              
ATOM   3593  ND1 HIS A 229      99.213 120.508 142.061  1.00 15.62              
ATOM   3594  CE1 HIS A 229      98.155 119.773 142.432  1.00 15.62              
ATOM   3595  HE1 HIS A 229      97.172 119.848 141.984  1.00 15.62              
ATOM   3596  NE2 HIS A 229      98.490 118.937 143.431  1.00 15.62              
ATOM   3597  HE2 HIS A 229      97.865 118.282 143.879  1.00 15.62              
ATOM   3598  CD2 HIS A 229      99.822 119.128 143.728  1.00 15.62              
ATOM   3599  HD2 HIS A 229     100.407 118.620 144.483  1.00 15.62              
ATOM   3600  C   HIS A 229     103.171 122.640 143.129  1.00 15.62              
ATOM   3601  O   HIS A 229     104.149 122.396 143.829  1.00 15.62              
ATOM   3602  N   SER A 230     103.248 123.360 142.003  1.00 14.64              
ATOM   3603  H   SER A 230     102.375 123.598 141.543  1.00 14.64              
ATOM   3604  CA  SER A 230     104.488 123.788 141.340  1.00 14.64              
ATOM   3605  HA  SER A 230     105.002 124.486 142.002  1.00 14.64              
ATOM   3606  CB  SER A 230     105.449 122.606 141.087  1.00 14.64              
ATOM   3607  HB1 SER A 230     106.151 122.858 140.291  1.00 14.64              
ATOM   3608  HB2 SER A 230     104.883 121.723 140.785  1.00 14.64              
ATOM   3609  OG  SER A 230     106.214 122.330 142.238  1.00 14.64              
ATOM   3610  HG  SER A 230     105.592 122.270 142.991  1.00 14.64              
ATOM   3611  C   SER A 230     104.275 124.517 139.999  1.00 14.64              
ATOM   3612  O   SER A 230     104.404 123.945 138.917  1.00 14.64              
ATOM   3613  N   ILE A 231     104.014 125.819 140.064  1.00 13.06              
ATOM   3614  H   ILE A 231     103.823 126.196 140.979  1.00 13.06              
ATOM   3615  CA  ILE A 231     103.990 126.779 138.939  1.00 13.06              
ATOM   3616  HA  ILE A 231     103.412 126.348 138.120  1.00 13.06              
ATOM   3617  CB  ILE A 231     103.249 128.056 139.455  1.00 13.06              
ATOM   3618  HB  ILE A 231     103.156 128.741 138.610  1.00 13.06              
ATOM   3619  CG2 ILE A 231     101.828 127.690 139.931  1.00 13.06              
ATOM   3620 1HG2 ILE A 231     101.492 126.794 139.424  1.00 13.06              
ATOM   3621 2HG2 ILE A 231     101.809 127.463 140.998  1.00 13.06              
ATOM   3622 3HG2 ILE A 231     101.138 128.508 139.723  1.00 13.06              
ATOM   3623  CG1 ILE A 231     103.923 128.811 140.641  1.00 13.06              
ATOM   3624 1HG1 ILE A 231     104.958 129.049 140.419  1.00 13.06              
ATOM   3625 2HG1 ILE A 231     103.930 128.178 141.529  1.00 13.06              
ATOM   3626  CD1 ILE A 231     103.234 130.138 140.991  1.00 13.06              
ATOM   3627  HD1 ILE A 231     102.228 129.964 141.370  1.00 13.06              
ATOM   3628  HD2 ILE A 231     103.811 130.648 141.763  1.00 13.06              
ATOM   3629  HD3 ILE A 231     103.187 130.775 140.107  1.00 13.06              
ATOM   3630  C   ILE A 231     105.401 127.088 138.412  1.00 13.06              
ATOM   3631  O   ILE A 231     105.802 128.244 138.378  1.00 13.06              
ATOM   3632  N   ALA A 232     106.192 126.059 138.099  1.00 12.39              
ATOM   3633  H   ALA A 232     105.766 125.140 138.162  1.00 12.39              
ATOM   3634  CA  ALA A 232     107.621 126.101 137.752  1.00 12.39              
ATOM   3635  HA  ALA A 232     108.146 126.589 138.574  1.00 12.39              
ATOM   3636  CB  ALA A 232     108.114 124.647 137.678  1.00 12.39              
ATOM   3637  HB1 ALA A 232     109.191 124.633 137.498  1.00 12.39              
ATOM   3638  HB2 ALA A 232     107.907 124.131 138.615  1.00 12.39              
ATOM   3639  HB3 ALA A 232     107.614 124.126 136.859  1.00 12.39              
ATOM   3640  C   ALA A 232     107.965 126.907 136.466  1.00 12.39              
ATOM   3641  O   ALA A 232     108.535 126.382 135.512  1.00 12.39              
ATOM   3642  N   VAL A 233     107.616 128.197 136.436  1.00 11.35              
ATOM   3643  H   VAL A 233     107.103 128.535 137.240  1.00 11.35              
ATOM   3644  CA  VAL A 233     107.993 129.206 135.439  1.00 11.35              
ATOM   3645  HA  VAL A 233     107.853 128.767 134.451  1.00 11.35              
ATOM   3646  CB  VAL A 233     107.090 130.465 135.524  1.00 11.35              
ATOM   3647  HB  VAL A 233     107.238 130.949 136.490  1.00 11.35              
ATOM   3648  CG1 VAL A 233     107.368 131.483 134.405  1.00 11.35              
ATOM   3649 1HG1 VAL A 233     106.646 132.298 134.450  1.00 11.35              
ATOM   3650 2HG1 VAL A 233     108.354 131.918 134.534  1.00 11.35              
ATOM   3651 3HG1 VAL A 233     107.308 131.000 133.430  1.00 11.35              
ATOM   3652  CG2 VAL A 233     105.599 130.126 135.383  1.00 11.35              
ATOM   3653 1HG2 VAL A 233     105.001 131.030 135.498  1.00 11.35              
ATOM   3654 2HG2 VAL A 233     105.404 129.700 134.401  1.00 11.35              
ATOM   3655 3HG2 VAL A 233     105.287 129.424 136.153  1.00 11.35              
ATOM   3656  C   VAL A 233     109.486 129.534 135.585  1.00 11.35              
ATOM   3657  O   VAL A 233     109.896 130.635 135.953  1.00 11.35              
ATOM   3658  N   GLU A 234     110.316 128.529 135.335  1.00 11.09              
ATOM   3659  H   GLU A 234     109.896 127.623 135.152  1.00 11.09              
ATOM   3660  CA  GLU A 234     111.738 128.644 135.039  1.00 11.09              
ATOM   3661  HA  GLU A 234     112.238 129.186 135.842  1.00 11.09              
ATOM   3662  CB  GLU A 234     112.309 127.216 134.965  1.00 11.09              
ATOM   3663  HB1 GLU A 234     111.826 126.704 134.134  1.00 11.09              
ATOM   3664  HB2 GLU A 234     112.044 126.678 135.877  1.00 11.09              
ATOM   3665  CG  GLU A 234     113.836 127.158 134.804  1.00 11.09              
ATOM   3666  HG1 GLU A 234     114.295 127.060 135.791  1.00 11.09              
ATOM   3667  HG2 GLU A 234     114.197 128.095 134.372  1.00 11.09              
ATOM   3668  CD  GLU A 234     114.260 125.985 133.908  1.00 11.09              
ATOM   3669  OE1 GLU A 234     113.781 124.850 134.129  1.00 11.09              
ATOM   3670  OE2 GLU A 234     115.027 126.240 132.953  1.00 11.09              
ATOM   3671  C   GLU A 234     111.903 129.424 133.721  1.00 11.09              
ATOM   3672  O   GLU A 234     112.174 128.866 132.663  1.00 11.09              
ATOM   3673  N   LEU A 235     111.651 130.735 133.757  1.00 11.14              
ATOM   3674  H   LEU A 235     111.301 131.105 134.635  1.00 11.14              
ATOM   3675  CA  LEU A 235     111.839 131.672 132.646  1.00 11.14              
ATOM   3676  HA  LEU A 235     111.553 131.186 131.727  1.00 11.14              
ATOM   3677  CB  LEU A 235     110.929 132.898 132.871  1.00 11.14              
ATOM   3678  HB1 LEU A 235     111.276 133.428 133.760  1.00 11.14              
ATOM   3679  HB2 LEU A 235     109.922 132.537 133.071  1.00 11.14              
ATOM   3680  CG  LEU A 235     110.840 133.900 131.700  1.00 11.14              
ATOM   3681  HG  LEU A 235     111.823 134.303 131.468  1.00 11.14              
ATOM   3682  CD1 LEU A 235     110.257 133.286 130.424  1.00 11.14              
ATOM   3683 1HD1 LEU A 235     110.163 134.055 129.657  1.00 11.14              
ATOM   3684 2HD1 LEU A 235     110.916 132.505 130.048  1.00 11.14              
ATOM   3685 3HD1 LEU A 235     109.272 132.867 130.630  1.00 11.14              
ATOM   3686  CD2 LEU A 235     109.937 135.062 132.107  1.00 11.14              
ATOM   3687 1HD2 LEU A 235     109.881 135.792 131.299  1.00 11.14              
ATOM   3688 2HD2 LEU A 235     108.935 134.698 132.338  1.00 11.14              
ATOM   3689 3HD2 LEU A 235     110.351 135.553 132.988  1.00 11.14              
ATOM   3690  C   LEU A 235     113.328 132.024 132.472  1.00 11.14              
ATOM   3691  O   LEU A 235     113.757 133.172 132.577  1.00 11.14              
ATOM   3692  N   CYS A 236     114.115 131.001 132.163  1.00 12.31              
ATOM   3693  H   CYS A 236     113.666 130.086 132.137  1.00 12.31              
ATOM   3694  CA  CYS A 236     115.511 131.007 131.735  1.00 12.31              
ATOM   3695  HA  CYS A 236     116.093 131.531 132.493  1.00 12.31              
ATOM   3696  CB  CYS A 236     115.957 129.533 131.727  1.00 12.31              
ATOM   3697  HB1 CYS A 236     115.981 129.158 132.753  1.00 12.31              
ATOM   3698  HB2 CYS A 236     116.957 129.432 131.301  1.00 12.31              
ATOM   3699  SG  CYS A 236     114.779 128.514 130.791  1.00 12.31              
ATOM   3700  HG  CYS A 236     114.926 127.391 131.538  1.00 12.31              
ATOM   3701  C   CYS A 236     115.781 131.738 130.402  1.00 12.31              
ATOM   3702  O   CYS A 236     116.781 131.473 129.735  1.00 12.31              
ATOM   3703  N   VAL A 237     114.893 132.666 130.019  1.00 13.03              
ATOM   3704  H   VAL A 237     114.210 132.931 130.717  1.00 13.03              
ATOM   3705  CA  VAL A 237     114.667 133.152 128.651  1.00 13.03              
ATOM   3706  HA  VAL A 237     114.155 132.323 128.165  1.00 13.03              
ATOM   3707  CB  VAL A 237     113.639 134.311 128.589  1.00 13.03              
ATOM   3708  HB  VAL A 237     112.686 133.879 128.892  1.00 13.03              
ATOM   3709  CG1 VAL A 237     113.888 135.502 129.525  1.00 13.03              
ATOM   3710 1HG1 VAL A 237     112.977 136.098 129.593  1.00 13.03              
ATOM   3711 2HG1 VAL A 237     114.145 135.162 130.528  1.00 13.03              
ATOM   3712 3HG1 VAL A 237     114.678 136.140 129.135  1.00 13.03              
ATOM   3713  CG2 VAL A 237     113.444 134.890 127.182  1.00 13.03              
ATOM   3714 1HG2 VAL A 237     114.333 135.435 126.862  1.00 13.03              
ATOM   3715 2HG2 VAL A 237     113.255 134.092 126.466  1.00 13.03              
ATOM   3716 3HG2 VAL A 237     112.592 135.570 127.175  1.00 13.03              
ATOM   3717  C   VAL A 237     115.897 133.346 127.762  1.00 13.03              
ATOM   3718  O   VAL A 237     115.859 132.837 126.643  1.00 13.03              
ATOM   3719  N   PRO A 238     116.988 134.011 128.184  1.00 14.45              
ATOM   3720  CD  PRO A 238     117.275 134.612 129.485  1.00 14.45              
ATOM   3721  HD1 PRO A 238     117.358 133.866 130.272  1.00 14.45              
ATOM   3722  HD2 PRO A 238     116.515 135.340 129.748  1.00 14.45              
ATOM   3723  CG  PRO A 238     118.613 135.332 129.331  1.00 14.45              
ATOM   3724  HG1 PRO A 238     119.430 134.652 129.578  1.00 14.45              
ATOM   3725  HG2 PRO A 238     118.661 136.233 129.943  1.00 14.45              
ATOM   3726  CB  PRO A 238     118.638 135.655 127.840  1.00 14.45              
ATOM   3727  HB1 PRO A 238     119.653 135.826 127.478  1.00 14.45              
ATOM   3728  HB2 PRO A 238     118.016 136.530 127.645  1.00 14.45              
ATOM   3729  CA  PRO A 238     117.986 134.415 127.215  1.00 14.45              
ATOM   3730  HA  PRO A 238     117.500 134.717 126.288  1.00 14.45              
ATOM   3731  C   PRO A 238     119.064 133.391 126.852  1.00 14.45              
ATOM   3732  O   PRO A 238     119.785 133.606 125.881  1.00 14.45              
ATOM   3733  N   GLY A 239     119.177 132.268 127.563  1.00 14.53              
ATOM   3734  H   GLY A 239     118.507 132.101 128.306  1.00 14.53              
ATOM   3735  CA  GLY A 239     120.052 131.155 127.163  1.00 14.53              
ATOM   3736  HA1 GLY A 239     120.225 130.504 128.019  1.00 14.53              
ATOM   3737  HA2 GLY A 239     121.010 131.541 126.812  1.00 14.53              
ATOM   3738  C   GLY A 239     119.420 130.334 126.053  1.00 14.53              
ATOM   3739  O   GLY A 239     119.419 129.111 126.131  1.00 14.53              
ATOM   3740  N   PHE A 240     118.844 131.013 125.053  1.00 13.87              
ATOM   3741  H   PHE A 240     118.901 132.024 125.085  1.00 13.87              
ATOM   3742  CA  PHE A 240     118.109 130.410 123.945  1.00 13.87              
ATOM   3743  HA  PHE A 240     117.149 130.042 124.312  1.00 13.87              
ATOM   3744  CB  PHE A 240     117.857 131.452 122.840  1.00 13.87              
ATOM   3745  HB1 PHE A 240     117.343 130.953 122.016  1.00 13.87              
ATOM   3746  HB2 PHE A 240     118.817 131.795 122.453  1.00 13.87              
ATOM   3747  CG  PHE A 240     117.030 132.662 123.230  1.00 13.87              
ATOM   3748  CD1 PHE A 240     115.634 132.544 123.364  1.00 13.87              
ATOM   3749  HD1 PHE A 240     115.153 131.585 123.228  1.00 13.87              
ATOM   3750  CE1 PHE A 240     114.855 133.674 123.667  1.00 13.87              
ATOM   3751  HE1 PHE A 240     113.784 133.571 123.772  1.00 13.87              
ATOM   3752  CZ  PHE A 240     115.467 134.928 123.835  1.00 13.87              
ATOM   3753  HZ  PHE A 240     114.864 135.792 124.069  1.00 13.87              
ATOM   3754  CE2 PHE A 240     116.861 135.053 123.694  1.00 13.87              
ATOM   3755  HE2 PHE A 240     117.333 136.017 123.818  1.00 13.87              
ATOM   3756  CD2 PHE A 240     117.642 133.921 123.394  1.00 13.87              
ATOM   3757  HD2 PHE A 240     118.712 134.024 123.282  1.00 13.87              
ATOM   3758  C   PHE A 240     118.864 129.224 123.349  1.00 13.87              
ATOM   3759  O   PHE A 240     118.266 128.196 123.047  1.00 13.87              
ATOM   3760  N   HIS A 241     120.185 129.407 123.202  1.00 14.41              
ATOM   3761  H   HIS A 241     120.539 130.278 123.562  1.00 14.41              
ATOM   3762  CA  HIS A 241     121.173 128.546 122.542  1.00 14.41              
ATOM   3763  HA  HIS A 241     122.142 129.045 122.609  1.00 14.41              
ATOM   3764  CB  HIS A 241     121.311 127.228 123.318  1.00 14.41              
ATOM   3765  HB1 HIS A 241     120.457 126.582 123.113  1.00 14.41              
ATOM   3766  HB2 HIS A 241     121.324 127.440 124.388  1.00 14.41              
ATOM   3767  CG  HIS A 241     122.582 126.501 122.979  1.00 14.41              
ATOM   3768  ND1 HIS A 241     123.821 126.746 123.569  1.00 14.41              
ATOM   3769  CE1 HIS A 241     124.688 125.936 122.947  1.00 14.41              
ATOM   3770  HE1 HIS A 241     125.746 125.888 123.169  1.00 14.41              
ATOM   3771  NE2 HIS A 241     124.062 125.210 122.004  1.00 14.41              
ATOM   3772  HE2 HIS A 241     124.506 124.549 121.384  1.00 14.41              
ATOM   3773  CD2 HIS A 241     122.729 125.555 122.008  1.00 14.41              
ATOM   3774  HD2 HIS A 241     121.949 125.185 121.359  1.00 14.41              
ATOM   3775  C   HIS A 241     120.918 128.342 121.045  1.00 14.41              
ATOM   3776  O   HIS A 241     121.828 128.477 120.233  1.00 14.41              
ATOM   3777  N   GLY A 242     119.653 128.180 120.674  1.00 13.80              
ATOM   3778  H   GLY A 242     118.982 127.975 121.411  1.00 13.80              
ATOM   3779  CA  GLY A 242     119.101 128.722 119.449  1.00 13.80              
ATOM   3780  HA1 GLY A 242     119.344 128.066 118.614  1.00 13.80              
ATOM   3781  HA2 GLY A 242     119.542 129.701 119.256  1.00 13.80              
ATOM   3782  C   GLY A 242     117.592 128.857 119.541  1.00 13.80              
ATOM   3783  O   GLY A 242     116.905 128.023 120.122  1.00 13.80              
ATOM   3784  N   TRP A 243     117.070 129.832 118.809  1.00 12.87              
ATOM   3785  H   TRP A 243     117.718 130.463 118.364  1.00 12.87              
ATOM   3786  CA  TRP A 243     115.704 129.865 118.271  1.00 12.87              
ATOM   3787  HA  TRP A 243     114.979 129.743 119.076  1.00 12.87              
ATOM   3788  CB  TRP A 243     115.592 131.282 117.675  1.00 12.87              
ATOM   3789  HB1 TRP A 243     116.279 131.348 116.829  1.00 12.87              
ATOM   3790  HB2 TRP A 243     115.953 131.991 118.422  1.00 12.87              
ATOM   3791  CG  TRP A 243     114.270 131.810 117.218  1.00 12.87              
ATOM   3792  CD1 TRP A 243     113.737 131.591 116.000  1.00 12.87              
ATOM   3793  HD1 TRP A 243     114.180 130.953 115.243  1.00 12.87              
ATOM   3794  NE1 TRP A 243     112.586 132.329 115.848  1.00 12.87              
ATOM   3795  HE1 TRP A 243     112.037 132.284 114.997  1.00 12.87              
ATOM   3796  CE2 TRP A 243     112.366 133.148 116.932  1.00 12.87              
ATOM   3797  CZ2 TRP A 243     111.424 134.150 117.201  1.00 12.87              
ATOM   3798  HZ2 TRP A 243     110.674 134.404 116.469  1.00 12.87              
ATOM   3799  CH2 TRP A 243     111.493 134.838 118.422  1.00 12.87              
ATOM   3800  HH2 TRP A 243     110.790 135.630 118.638  1.00 12.87              
ATOM   3801  CZ3 TRP A 243     112.471 134.490 119.371  1.00 12.87              
ATOM   3802  HZ3 TRP A 243     112.514 135.009 120.317  1.00 12.87              
ATOM   3803  CE3 TRP A 243     113.413 133.481 119.091  1.00 12.87              
ATOM   3804  HE3 TRP A 243     114.178 133.243 119.816  1.00 12.87              
ATOM   3805  CD2 TRP A 243     113.400 132.798 117.855  1.00 12.87              
ATOM   3806  C   TRP A 243     115.501 128.727 117.229  1.00 12.87              
ATOM   3807  O   TRP A 243     114.764 128.849 116.264  1.00 12.87              
ATOM   3808  N   ALA A 244     116.215 127.613 117.403  1.00 12.92              
ATOM   3809  H   ALA A 244     116.566 127.492 118.343  1.00 12.92              
ATOM   3810  CA  ALA A 244     116.914 126.842 116.381  1.00 12.92              
ATOM   3811  HA  ALA A 244     117.552 126.155 116.938  1.00 12.92              
ATOM   3812  CB  ALA A 244     115.902 125.951 115.644  1.00 12.92              
ATOM   3813  HB1 ALA A 244     116.411 125.234 115.001  1.00 12.92              
ATOM   3814  HB2 ALA A 244     115.298 125.404 116.369  1.00 12.92              
ATOM   3815  HB3 ALA A 244     115.250 126.580 115.043  1.00 12.92              
ATOM   3816  C   ALA A 244     117.888 127.604 115.466  1.00 12.92              
ATOM   3817  O   ALA A 244     118.044 128.819 115.524  1.00 12.92              
ATOM   3818  N   THR A 245     118.599 126.824 114.649  1.00 13.58              
ATOM   3819  H   THR A 245     118.540 125.823 114.763  1.00 13.58              
ATOM   3820  CA  THR A 245     119.232 127.280 113.403  1.00 13.58              
ATOM   3821  HA  THR A 245     119.696 128.254 113.555  1.00 13.58              
ATOM   3822  CB  THR A 245     120.296 126.272 112.946  1.00 13.58              
ATOM   3823  HB  THR A 245     120.608 126.507 111.927  1.00 13.58              
ATOM   3824  CG2 THR A 245     121.529 126.280 113.845  1.00 13.58              
ATOM   3825 1HG2 THR A 245     122.272 125.583 113.458  1.00 13.58              
ATOM   3826 2HG2 THR A 245     121.962 127.281 113.860  1.00 13.58              
ATOM   3827 3HG2 THR A 245     121.262 125.996 114.863  1.00 13.58              
ATOM   3828  OG1 THR A 245     119.753 124.964 112.984  1.00 13.58              
ATOM   3829  HG1 THR A 245     120.380 124.383 112.545  1.00 13.58              
ATOM   3830  C   THR A 245     118.241 127.417 112.255  1.00 13.58              
ATOM   3831  O   THR A 245     118.486 128.117 111.275  1.00 13.58              
ATOM   3832  N   ALA A 246     117.099 126.745 112.390  1.00 13.04              
ATOM   3833  H   ALA A 246     117.006 126.177 113.213  1.00 13.04              
ATOM   3834  CA  ALA A 246     115.880 127.156 111.739  1.00 13.04              
ATOM   3835  HA  ALA A 246     116.055 127.198 110.662  1.00 13.04              
ATOM   3836  CB  ALA A 246     114.818 126.112 112.044  1.00 13.04              
ATOM   3837  HB1 ALA A 246     114.379 126.312 113.019  1.00 13.04              
ATOM   3838  HB2 ALA A 246     114.046 126.149 111.282  1.00 13.04              
ATOM   3839  HB3 ALA A 246     115.270 125.121 112.059  1.00 13.04              
ATOM   3840  C   ALA A 246     115.487 128.542 112.241  1.00 13.04              
ATOM   3841  O   ALA A 246     115.692 128.855 113.406  1.00 13.04              
ATOM   3842  N   ALA A 247     114.792 129.317 111.418  1.00 13.13              
ATOM   3843  H   ALA A 247     114.713 129.086 110.441  1.00 13.13              
ATOM   3844  CA  ALA A 247     114.016 130.432 111.949  1.00 13.13              
ATOM   3845  HA  ALA A 247     114.674 131.061 112.554  1.00 13.13              
ATOM   3846  CB  ALA A 247     113.512 131.263 110.762  1.00 13.13              
ATOM   3847  HB1 ALA A 247     114.356 131.600 110.159  1.00 13.13              
ATOM   3848  HB2 ALA A 247     112.835 130.672 110.143  1.00 13.13              
ATOM   3849  HB3 ALA A 247     112.977 132.141 111.129  1.00 13.13              
ATOM   3850  C   ALA A 247     112.857 130.002 112.846  1.00 13.13              
ATOM   3851  O   ALA A 247     112.196 130.849 113.435  1.00 13.13              
ATOM   3852  N   LEU A 248     112.574 128.693 112.875  1.00 13.39              
ATOM   3853  H   LEU A 248     113.225 128.111 112.381  1.00 13.39              
ATOM   3854  CA  LEU A 248     111.532 127.981 113.618  1.00 13.39              
ATOM   3855  HA  LEU A 248     111.443 126.972 113.228  1.00 13.39              
ATOM   3856  CB  LEU A 248     112.137 127.862 115.038  1.00 13.39              
ATOM   3857  HB1 LEU A 248     112.382 128.867 115.388  1.00 13.39              
ATOM   3858  HB2 LEU A 248     113.086 127.342 114.917  1.00 13.39              
ATOM   3859  CG  LEU A 248     111.362 127.155 116.166  1.00 13.39              
ATOM   3860  HG  LEU A 248     110.571 126.535 115.745  1.00 13.39              
ATOM   3861  CD1 LEU A 248     112.291 126.251 116.978  1.00 13.39              
ATOM   3862 1HD1 LEU A 248     112.699 125.479 116.329  1.00 13.39              
ATOM   3863 2HD1 LEU A 248     113.115 126.840 117.385  1.00 13.39              
ATOM   3864 3HD1 LEU A 248     111.746 125.788 117.798  1.00 13.39              
ATOM   3865  CD2 LEU A 248     110.767 128.169 117.154  1.00 13.39              
ATOM   3866 1HD2 LEU A 248     110.223 127.660 117.948  1.00 13.39              
ATOM   3867 2HD2 LEU A 248     111.575 128.741 117.614  1.00 13.39              
ATOM   3868 3HD2 LEU A 248     110.122 128.874 116.634  1.00 13.39              
ATOM   3869  C   LEU A 248     110.125 128.607 113.590  1.00 13.39              
ATOM   3870  O   LEU A 248     109.203 128.214 114.320  1.00 13.39              
ATOM   3871  N   LEU A 249     109.959 129.524 112.650  1.00 13.82              
ATOM   3872  H   LEU A 249     110.800 129.843 112.191  1.00 13.82              
ATOM   3873  CA  LEU A 249     108.756 130.161 112.227  1.00 13.82              
ATOM   3874  HA  LEU A 249     107.956 129.937 112.931  1.00 13.82              
ATOM   3875  CB  LEU A 249     108.967 131.688 112.200  1.00 13.82              
ATOM   3876  HB1 LEU A 249     108.106 132.148 111.712  1.00 13.82              
ATOM   3877  HB2 LEU A 249     109.843 131.906 111.586  1.00 13.82              
ATOM   3878  CG  LEU A 249     109.152 132.347 113.581  1.00 13.82              
ATOM   3879  HG  LEU A 249     109.972 131.877 114.119  1.00 13.82              
ATOM   3880  CD1 LEU A 249     109.488 133.824 113.385  1.00 13.82              
ATOM   3881 1HD1 LEU A 249     109.606 134.312 114.351  1.00 13.82              
ATOM   3882 2HD1 LEU A 249     110.427 133.910 112.836  1.00 13.82              
ATOM   3883 3HD1 LEU A 249     108.696 134.321 112.824  1.00 13.82              
ATOM   3884  CD2 LEU A 249     107.893 132.246 114.447  1.00 13.82              
ATOM   3885 1HD2 LEU A 249     108.047 132.797 115.375  1.00 13.82              
ATOM   3886 2HD2 LEU A 249     107.038 132.668 113.918  1.00 13.82              
ATOM   3887 3HD2 LEU A 249     107.697 131.206 114.702  1.00 13.82              
ATOM   3888  C   LEU A 249     108.351 129.639 110.872  1.00 13.82              
ATOM   3889  O   LEU A 249     109.001 129.908 109.865  1.00 13.82              
ATOM   3890  N   VAL A 250     107.233 128.916 110.851  1.00 14.09              
ATOM   3891  H   VAL A 250     106.771 128.732 111.727  1.00 14.09              
ATOM   3892  CA  VAL A 250     106.420 128.896 109.647  1.00 14.09              
ATOM   3893  HA  VAL A 250     107.044 128.572 108.812  1.00 14.09              
ATOM   3894  CB  VAL A 250     105.205 127.948 109.711  1.00 14.09              
ATOM   3895  HB  VAL A 250     104.497 128.245 108.936  1.00 14.09              
ATOM   3896  CG1 VAL A 250     105.667 126.522 109.388  1.00 14.09              
ATOM   3897 1HG1 VAL A 250     104.807 125.853 109.394  1.00 14.09              
ATOM   3898 2HG1 VAL A 250     106.116 126.498 108.396  1.00 14.09              
ATOM   3899 3HG1 VAL A 250     106.389 126.184 110.129  1.00 14.09              
ATOM   3900  CG2 VAL A 250     104.469 127.927 111.059  1.00 14.09              
ATOM   3901 1HG2 VAL A 250     103.589 127.289 110.982  1.00 14.09              
ATOM   3902 2HG2 VAL A 250     105.114 127.539 111.846  1.00 14.09              
ATOM   3903 3HG2 VAL A 250     104.136 128.930 111.322  1.00 14.09              
ATOM   3904  C   VAL A 250     106.024 130.329 109.361  1.00 14.09              
ATOM   3905  O   VAL A 250     105.204 130.897 110.081  1.00 14.09              
ATOM   3906  N   THR A 251     106.729 130.963 108.422  1.00 14.92              
ATOM   3907  H   THR A 251     107.421 130.444 107.892  1.00 14.92              
ATOM   3908  CA  THR A 251     106.710 132.421 108.270  1.00 14.92              
ATOM   3909  HA  THR A 251     106.619 132.864 109.261  1.00 14.92              
ATOM   3910  CB  THR A 251     108.009 132.986 107.663  1.00 14.92              
ATOM   3911  HB  THR A 251     108.091 132.696 106.618  1.00 14.92              
ATOM   3912  CG2 THR A 251     108.110 134.510 107.774  1.00 14.92              
ATOM   3913 1HG2 THR A 251     109.077 134.835 107.391  1.00 14.92              
ATOM   3914 2HG2 THR A 251     107.328 134.993 107.190  1.00 14.92              
ATOM   3915 3HG2 THR A 251     108.022 134.813 108.818  1.00 14.92              
ATOM   3916  OG1 THR A 251     109.125 132.503 108.372  1.00 14.92              
ATOM   3917  HG1 THR A 251     109.141 131.537 108.305  1.00 14.92              
ATOM   3918  C   THR A 251     105.465 132.841 107.481  1.00 14.92              
ATOM   3919  O   THR A 251     105.562 133.352 106.367  1.00 14.92              
ATOM   3920  N   PHE A 252     104.301 132.451 108.016  1.00 16.24              
ATOM   3921  H   PHE A 252     104.384 132.179 108.990  1.00 16.24              
ATOM   3922  CA  PHE A 252     103.221 131.726 107.334  1.00 16.24              
ATOM   3923  HA  PHE A 252     102.876 130.954 108.023  1.00 16.24              
ATOM   3924  CB  PHE A 252     102.030 132.665 107.084  1.00 16.24              
ATOM   3925  HB1 PHE A 252     102.328 133.464 106.403  1.00 16.24              
ATOM   3926  HB2 PHE A 252     101.746 133.131 108.029  1.00 16.24              
ATOM   3927  CG  PHE A 252     100.814 131.945 106.531  1.00 16.24              
ATOM   3928  CD1 PHE A 252     100.102 131.042 107.346  1.00 16.24              
ATOM   3929  HD1 PHE A 252     100.407 130.877 108.369  1.00 16.24              
ATOM   3930  CE1 PHE A 252      99.001 130.340 106.827  1.00 16.24              
ATOM   3931  HE1 PHE A 252      98.462 129.641 107.452  1.00 16.24              
ATOM   3932  CZ  PHE A 252      98.607 130.536 105.493  1.00 16.24              
ATOM   3933  HZ  PHE A 252      97.765 129.987 105.093  1.00 16.24              
ATOM   3934  CE2 PHE A 252      99.309 131.441 104.678  1.00 16.24              
ATOM   3935  HE2 PHE A 252      99.005 131.593 103.652  1.00 16.24              
ATOM   3936  CD2 PHE A 252     100.411 132.145 105.197  1.00 16.24              
ATOM   3937  HD2 PHE A 252     100.948 132.835 104.563  1.00 16.24              
ATOM   3938  C   PHE A 252     103.676 130.974 106.078  1.00 16.24              
ATOM   3939  O   PHE A 252     103.877 129.763 106.125  1.00 16.24              
ATOM   3940  N   CYS A 253     103.911 131.706 104.991  1.00 15.15              
ATOM   3941  H   CYS A 253     103.781 132.705 105.072  1.00 15.15              
ATOM   3942  CA  CYS A 253     104.435 131.215 103.730  1.00 15.15              
ATOM   3943  HA  CYS A 253     103.697 130.536 103.300  1.00 15.15              
ATOM   3944  CB  CYS A 253     104.600 132.409 102.777  1.00 15.15              
ATOM   3945  HB1 CYS A 253     104.979 132.053 101.817  1.00 15.15              
ATOM   3946  HB2 CYS A 253     105.310 133.124 103.198  1.00 15.15              
ATOM   3947  SG  CYS A 253     103.004 133.237 102.512  1.00 15.15              
ATOM   3948  HG  CYS A 253     103.433 134.167 101.651  1.00 15.15              
ATOM   3949  C   CYS A 253     105.741 130.424 103.830  1.00 15.15              
ATOM   3950  O   CYS A 253     105.919 129.429 103.125  1.00 15.15              
ATOM   3951  N   PHE A 254     106.694 130.921 104.619  1.00 13.58              
ATOM   3952  H   PHE A 254     106.445 131.711 105.202  1.00 13.58              
ATOM   3953  CA  PHE A 254     108.079 130.831 104.166  1.00 13.58              
ATOM   3954  HA  PHE A 254     108.143 130.107 103.353  1.00 13.58              
ATOM   3955  CB  PHE A 254     108.446 132.206 103.564  1.00 13.58              
ATOM   3956  HB1 PHE A 254     108.532 132.938 104.367  1.00 13.58              
ATOM   3957  HB2 PHE A 254     107.633 132.536 102.916  1.00 13.58              
ATOM   3958  CG  PHE A 254     109.711 132.224 102.725  1.00 13.58              
ATOM   3959  CD1 PHE A 254     110.883 132.830 103.217  1.00 13.58              
ATOM   3960  HD1 PHE A 254     110.884 133.312 104.186  1.00 13.58              
ATOM   3961  CE1 PHE A 254     112.064 132.804 102.453  1.00 13.58              
ATOM   3962  HE1 PHE A 254     112.964 133.270 102.830  1.00 13.58              
ATOM   3963  CZ  PHE A 254     112.075 132.175 101.196  1.00 13.58              
ATOM   3964  HZ  PHE A 254     112.983 132.159 100.607  1.00 13.58              
ATOM   3965  CE2 PHE A 254     110.905 131.573 100.701  1.00 13.58              
ATOM   3966  HE2 PHE A 254     110.914 131.095  99.730  1.00 13.58              
ATOM   3967  CD2 PHE A 254     109.725 131.598 101.464  1.00 13.58              
ATOM   3968  HD2 PHE A 254     108.827 131.135 101.076  1.00 13.58              
ATOM   3969  C   PHE A 254     109.094 130.376 105.197  1.00 13.58              
ATOM   3970  O   PHE A 254     108.807 130.271 106.390  1.00 13.58              
ATOM   3971  N   GLY A 255     110.265 130.023 104.655  1.00 12.16              
ATOM   3972  H   GLY A 255     110.427 130.265 103.688  1.00 12.16              
ATOM   3973  CA  GLY A 255     111.237 129.142 105.278  1.00 12.16              
ATOM   3974  HA1 GLY A 255     111.843 129.712 105.982  1.00 12.16              
ATOM   3975  HA2 GLY A 255     111.889 128.717 104.516  1.00 12.16              
ATOM   3976  C   GLY A 255     110.578 128.006 106.038  1.00 12.16              
ATOM   3977  O   GLY A 255     110.976 127.760 107.163  1.00 12.16              
ATOM   3978  N   TRP A 256     109.487 127.426 105.478  1.00 10.87              
ATOM   3979  H   TRP A 256     109.249 127.659 104.528  1.00 10.87              
ATOM   3980  CA  TRP A 256     108.551 126.636 106.265  1.00 10.87              
ATOM   3981  HA  TRP A 256     108.154 127.309 107.018  1.00 10.87              
ATOM   3982  CB  TRP A 256     107.352 126.117 105.481  1.00 10.87              
ATOM   3983  HB1 TRP A 256     106.778 126.969 105.111  1.00 10.87              
ATOM   3984  HB2 TRP A 256     106.684 125.586 106.154  1.00 10.87              
ATOM   3985  CG  TRP A 256     107.550 125.198 104.300  1.00 10.87              
ATOM   3986  CD1 TRP A 256     107.294 125.543 103.016  1.00 10.87              
ATOM   3987  HD1 TRP A 256     106.961 126.530 102.716  1.00 10.87              
ATOM   3988  NE1 TRP A 256     107.466 124.454 102.191  1.00 10.87              
ATOM   3989  HE1 TRP A 256     107.354 124.486 101.186  1.00 10.87              
ATOM   3990  CE2 TRP A 256     107.806 123.327 102.912  1.00 10.87              
ATOM   3991  CZ2 TRP A 256     108.028 121.991 102.532  1.00 10.87              
ATOM   3992  HZ2 TRP A 256     107.962 121.694 101.494  1.00 10.87              
ATOM   3993  CH2 TRP A 256     108.378 121.050 103.514  1.00 10.87              
ATOM   3994  HH2 TRP A 256     108.588 120.024 103.237  1.00 10.87              
ATOM   3995  CZ3 TRP A 256     108.497 121.454 104.856  1.00 10.87              
ATOM   3996  HZ3 TRP A 256     108.811 120.734 105.601  1.00 10.87              
ATOM   3997  CE3 TRP A 256     108.261 122.794 105.222  1.00 10.87              
ATOM   3998  HE3 TRP A 256     108.416 123.084 106.251  1.00 10.87              
ATOM   3999  CD2 TRP A 256     107.902 123.771 104.256  1.00 10.87              
ATOM   4000  C   TRP A 256     109.344 125.536 107.057  1.00 10.87              
ATOM   4001  O   TRP A 256     110.181 124.846 106.511  1.00 10.87              
ATOM   4002  N   VAL A 257     109.152 125.466 108.397  1.00  9.89              
ATOM   4003  H   VAL A 257     108.300 125.907 108.729  1.00  9.89              
ATOM   4004  CA  VAL A 257     110.317 125.558 109.330  1.00  9.89              
ATOM   4005  HA  VAL A 257     111.186 125.803 108.692  1.00  9.89              
ATOM   4006  CB  VAL A 257     110.047 126.761 110.220  1.00  9.89              
ATOM   4007  HB  VAL A 257     109.392 127.436 109.674  1.00  9.89              
ATOM   4008  CG1 VAL A 257     109.282 126.314 111.484  1.00  9.89              
ATOM   4009 1HG1 VAL A 257     108.816 127.158 111.966  1.00  9.89              
ATOM   4010 2HG1 VAL A 257     108.481 125.628 111.207  1.00  9.89              
ATOM   4011 3HG1 VAL A 257     109.944 125.807 112.184  1.00  9.89              
ATOM   4012  CG2 VAL A 257     111.368 127.486 110.413  1.00  9.89              
ATOM   4013 1HG2 VAL A 257     111.179 128.501 110.735  1.00  9.89              
ATOM   4014 2HG2 VAL A 257     111.993 126.952 111.115  1.00  9.89              
ATOM   4015 3HG2 VAL A 257     111.908 127.577 109.470  1.00  9.89              
ATOM   4016  C   VAL A 257     110.628 124.290 110.070  1.00  9.89              
ATOM   4017  O   VAL A 257     109.832 123.376 110.219  1.00  9.89              
ATOM   4018  N   LEU A 258     111.839 124.329 110.616  1.00  9.58              
ATOM   4019  H   LEU A 258     112.441 125.118 110.467  1.00  9.58              
ATOM   4020  CA  LEU A 258     112.327 123.285 111.475  1.00  9.58              
ATOM   4021  HA  LEU A 258     111.710 122.404 111.301  1.00  9.58              
ATOM   4022  CB  LEU A 258     113.768 122.921 111.058  1.00  9.58              
ATOM   4023  HB1 LEU A 258     114.322 122.606 111.941  1.00  9.58              
ATOM   4024  HB2 LEU A 258     114.265 123.805 110.664  1.00  9.58              
ATOM   4025  CG  LEU A 258     113.926 121.825 109.985  1.00  9.58              
ATOM   4026  HG  LEU A 258     114.980 121.783 109.712  1.00  9.58              
ATOM   4027  CD1 LEU A 258     113.536 120.444 110.513  1.00  9.58              
ATOM   4028 1HD1 LEU A 258     113.713 119.702 109.735  1.00  9.58              
ATOM   4029 2HD1 LEU A 258     114.157 120.194 111.369  1.00  9.58              
ATOM   4030 3HD1 LEU A 258     112.484 120.417 110.789  1.00  9.58              
ATOM   4031  CD2 LEU A 258     113.127 122.086 108.706  1.00  9.58              
ATOM   4032 1HD2 LEU A 258     113.391 121.344 107.951  1.00  9.58              
ATOM   4033 2HD2 LEU A 258     112.057 122.023 108.898  1.00  9.58              
ATOM   4034 3HD2 LEU A 258     113.369 123.075 108.317  1.00  9.58              
ATOM   4035  C   LEU A 258     112.181 123.635 112.946  1.00  9.58              
ATOM   4036  O   LEU A 258     112.508 124.725 113.401  1.00  9.58              
ATOM   4037  N   ILE A 259     111.733 122.645 113.705  1.00  9.80              
ATOM   4038  H   ILE A 259     111.404 121.811 113.242  1.00  9.80              
ATOM   4039  CA  ILE A 259     111.910 122.572 115.150  1.00  9.80              
ATOM   4040  HA  ILE A 259     112.602 123.356 115.449  1.00  9.80              
ATOM   4041  CB  ILE A 259     110.606 122.870 115.915  1.00  9.80              
ATOM   4042  HB  ILE A 259     110.340 123.889 115.627  1.00  9.80              
ATOM   4043  CG2 ILE A 259     109.396 122.002 115.513  1.00  9.80              
ATOM   4044 1HG2 ILE A 259     108.506 122.339 116.042  1.00  9.80              
ATOM   4045 2HG2 ILE A 259     109.210 122.090 114.442  1.00  9.80              
ATOM   4046 3HG2 ILE A 259     109.564 120.954 115.757  1.00  9.80              
ATOM   4047  CG1 ILE A 259     110.877 122.934 117.436  1.00  9.80              
ATOM   4048 1HG1 ILE A 259     110.195 123.666 117.852  1.00  9.80              
ATOM   4049 2HG1 ILE A 259     111.880 123.326 117.609  1.00  9.80              
ATOM   4050  CD1 ILE A 259     110.726 121.645 118.255  1.00  9.80              
ATOM   4051  HD1 ILE A 259     110.874 121.878 119.310  1.00  9.80              
ATOM   4052  HD2 ILE A 259     109.729 121.225 118.130  1.00  9.80              
ATOM   4053  HD3 ILE A 259     111.474 120.911 117.965  1.00  9.80              
ATOM   4054  C   ILE A 259     112.582 121.221 115.419  1.00  9.80              
ATOM   4055  O   ILE A 259     111.918 120.198 115.580  1.00  9.80              
ATOM   4056  N   PRO A 260     113.906 121.149 115.202  1.00  9.85              
ATOM   4057  CD  PRO A 260     114.856 122.253 115.239  1.00  9.85              
ATOM   4058  HD1 PRO A 260     114.869 122.724 116.222  1.00  9.85              
ATOM   4059  HD2 PRO A 260     114.605 122.990 114.474  1.00  9.85              
ATOM   4060  CG  PRO A 260     116.213 121.638 114.922  1.00  9.85              
ATOM   4061  HG1 PRO A 260     116.660 121.236 115.831  1.00  9.85              
ATOM   4062  HG2 PRO A 260     116.884 122.358 114.452  1.00  9.85              
ATOM   4063  CB  PRO A 260     115.848 120.501 113.972  1.00  9.85              
ATOM   4064  HB1 PRO A 260     116.595 119.707 114.001  1.00  9.85              
ATOM   4065  HB2 PRO A 260     115.769 120.896 112.961  1.00  9.85              
ATOM   4066  CA  PRO A 260     114.465 120.026 114.454  1.00  9.85              
ATOM   4067  HA  PRO A 260     113.839 119.857 113.572  1.00  9.85              
ATOM   4068  C   PRO A 260     114.582 118.681 115.183  1.00  9.85              
ATOM   4069  O   PRO A 260     114.768 117.659 114.535  1.00  9.85              
ATOM   4070  N   ALA A 261     114.550 118.666 116.519  1.00 10.21              
ATOM   4071  H   ALA A 261     114.240 119.487 116.997  1.00 10.21              
ATOM   4072  CA  ALA A 261     115.570 117.889 117.221  1.00 10.21              
ATOM   4073  HA  ALA A 261     116.336 117.567 116.512  1.00 10.21              
ATOM   4074  CB  ALA A 261     116.262 118.842 118.207  1.00 10.21              
ATOM   4075  HB1 ALA A 261     117.120 118.351 118.665  1.00 10.21              
ATOM   4076  HB2 ALA A 261     116.619 119.730 117.688  1.00 10.21              
ATOM   4077  HB3 ALA A 261     115.570 119.135 118.997  1.00 10.21              
ATOM   4078  C   ALA A 261     115.131 116.594 117.917  1.00 10.21              
ATOM   4079  O   ALA A 261     115.930 115.962 118.602  1.00 10.21              
ATOM   4080  N   ILE A 262     113.877 116.204 117.743  1.00  8.76              
ATOM   4081  H   ILE A 262     113.315 116.761 117.119  1.00  8.76              
ATOM   4082  CA  ILE A 262     113.258 115.070 118.434  1.00  8.76              
ATOM   4083  HA  ILE A 262     113.278 115.287 119.501  1.00  8.76              
ATOM   4084  CB  ILE A 262     111.775 114.991 117.982  1.00  8.76              
ATOM   4085  HB  ILE A 262     111.340 115.982 118.132  1.00  8.76              
ATOM   4086  CG2 ILE A 262     111.644 114.663 116.481  1.00  8.76              
ATOM   4087 1HG2 ILE A 262     110.597 114.737 116.186  1.00  8.76              
ATOM   4088 2HG2 ILE A 262     112.216 115.361 115.870  1.00  8.76              
ATOM   4089 3HG2 ILE A 262     111.976 113.644 116.282  1.00  8.76              
ATOM   4090  CG1 ILE A 262     110.913 114.002 118.792  1.00  8.76              
ATOM   4091 1HG1 ILE A 262     111.308 112.993 118.678  1.00  8.76              
ATOM   4092 2HG1 ILE A 262     109.900 114.009 118.387  1.00  8.76              
ATOM   4093  CD1 ILE A 262     110.823 114.338 120.285  1.00  8.76              
ATOM   4094  HD1 ILE A 262     110.116 113.661 120.764  1.00  8.76              
ATOM   4095  HD2 ILE A 262     111.794 114.213 120.763  1.00  8.76              
ATOM   4096  HD3 ILE A 262     110.478 115.362 120.418  1.00  8.76              
ATOM   4097  C   ILE A 262     113.973 113.711 118.255  1.00  8.76              
ATOM   4098  O   ILE A 262     113.919 112.861 119.135  1.00  8.76              
ATOM   4099  N   THR A 263     114.664 113.529 117.127  1.00  7.38              
ATOM   4100  H   THR A 263     114.629 114.294 116.471  1.00  7.38              
ATOM   4101  CA  THR A 263     115.730 112.542 116.852  1.00  7.38              
ATOM   4102  HA  THR A 263     115.628 112.292 115.797  1.00  7.38              
ATOM   4103  CB  THR A 263     117.125 113.195 116.993  1.00  7.38              
ATOM   4104  HB  THR A 263     117.453 113.156 118.033  1.00  7.38              
ATOM   4105  CG2 THR A 263     118.177 112.542 116.093  1.00  7.38              
ATOM   4106 1HG2 THR A 263     119.131 113.050 116.229  1.00  7.38              
ATOM   4107 2HG2 THR A 263     118.303 111.492 116.353  1.00  7.38              
ATOM   4108 3HG2 THR A 263     117.874 112.620 115.049  1.00  7.38              
ATOM   4109  OG1 THR A 263     117.089 114.547 116.597  1.00  7.38              
ATOM   4110  HG1 THR A 263     116.814 115.034 117.392  1.00  7.38              
ATOM   4111  C   THR A 263     115.690 111.179 117.577  1.00  7.38              
ATOM   4112  O   THR A 263     116.669 110.747 118.180  1.00  7.38              
ATOM   4113  N   PHE A 264     114.568 110.462 117.503  1.00  6.54              
ATOM   4114  H   PHE A 264     113.748 110.902 117.115  1.00  6.54              
ATOM   4115  CA  PHE A 264     114.409 109.185 118.211  1.00  6.54              
ATOM   4116  HA  PHE A 264     114.590 109.357 119.273  1.00  6.54              
ATOM   4117  CB  PHE A 264     112.965 108.680 118.018  1.00  6.54              
ATOM   4118  HB1 PHE A 264     112.886 107.686 118.463  1.00  6.54              
ATOM   4119  HB2 PHE A 264     112.786 108.560 116.948  1.00  6.54              
ATOM   4120  CG  PHE A 264     111.848 109.510 118.613  1.00  6.54              
ATOM   4121  CD1 PHE A 264     111.799 109.737 120.002  1.00  6.54              
ATOM   4122  HD1 PHE A 264     112.600 109.386 120.636  1.00  6.54              
ATOM   4123  CE1 PHE A 264     110.708 110.419 120.568  1.00  6.54              
ATOM   4124  HE1 PHE A 264     110.679 110.598 121.631  1.00  6.54              
ATOM   4125  CZ  PHE A 264     109.662 110.876 119.747  1.00  6.54              
ATOM   4126  HZ  PHE A 264     108.825 111.409 120.175  1.00  6.54              
ATOM   4127  CE2 PHE A 264     109.715 110.660 118.361  1.00  6.54              
ATOM   4128  HE2 PHE A 264     108.917 111.027 117.732  1.00  6.54              
ATOM   4129  CD2 PHE A 264     110.802 109.975 117.794  1.00  6.54              
ATOM   4130  HD2 PHE A 264     110.816 109.797 116.727  1.00  6.54              
ATOM   4131  C   PHE A 264     115.310 108.029 117.790  1.00  6.54              
ATOM   4132  O   PHE A 264     115.566 107.129 118.589  1.00  6.54              
ATOM   4133  N   ILE A 265     115.681 107.987 116.512  1.00  6.09              
ATOM   4134  H   ILE A 265     115.472 108.781 115.924  1.00  6.09              
ATOM   4135  CA  ILE A 265     116.438 106.886 115.921  1.00  6.09              
ATOM   4136  HA  ILE A 265     117.233 106.630 116.621  1.00  6.09              
ATOM   4137  CB  ILE A 265     115.511 105.643 115.749  1.00  6.09              
ATOM   4138  HB  ILE A 265     114.821 105.630 116.593  1.00  6.09              
ATOM   4139  CG2 ILE A 265     114.641 105.715 114.478  1.00  6.09              
ATOM   4140 1HG2 ILE A 265     113.901 104.916 114.489  1.00  6.09              
ATOM   4141 2HG2 ILE A 265     114.115 106.669 114.446  1.00  6.09              
ATOM   4142 3HG2 ILE A 265     115.247 105.608 113.580  1.00  6.09              
ATOM   4143  CG1 ILE A 265     116.301 104.316 115.844  1.00  6.09              
ATOM   4144 1HG1 ILE A 265     117.000 104.383 116.678  1.00  6.09              
ATOM   4145 2HG1 ILE A 265     116.872 104.148 114.935  1.00  6.09              
ATOM   4146  CD1 ILE A 265     115.418 103.085 116.084  1.00  6.09              
ATOM   4147  HD1 ILE A 265     116.051 102.203 116.185  1.00  6.09              
ATOM   4148  HD2 ILE A 265     114.849 103.215 117.005  1.00  6.09              
ATOM   4149  HD3 ILE A 265     114.735 102.932 115.249  1.00  6.09              
ATOM   4150  C   ILE A 265     117.105 107.344 114.625  1.00  6.09              
ATOM   4151  O   ILE A 265     116.946 108.479 114.176  1.00  6.09              
ATOM   4152  N   ILE A 266     117.818 106.419 113.994  1.00  5.66              
ATOM   4153  H   ILE A 266     117.871 105.506 114.419  1.00  5.66              
ATOM   4154  CA  ILE A 266     118.370 106.532 112.650  1.00  5.66              
ATOM   4155  HA  ILE A 266     117.853 107.337 112.126  1.00  5.66              
ATOM   4156  CB  ILE A 266     119.872 106.901 112.749  1.00  5.66              
ATOM   4157  HB  ILE A 266     119.940 107.784 113.388  1.00  5.66              
ATOM   4158  CG2 ILE A 266     120.695 105.778 113.412  1.00  5.66              
ATOM   4159 1HG2 ILE A 266     121.722 106.106 113.567  1.00  5.66              
ATOM   4160 2HG2 ILE A 266     120.281 105.528 114.389  1.00  5.66              
ATOM   4161 3HG2 ILE A 266     120.703 104.885 112.787  1.00  5.66              
ATOM   4162  CG1 ILE A 266     120.462 107.288 111.376  1.00  5.66              
ATOM   4163 1HG1 ILE A 266     119.757 107.941 110.859  1.00  5.66              
ATOM   4164 2HG1 ILE A 266     120.608 106.390 110.778  1.00  5.66              
ATOM   4165  CD1 ILE A 266     121.804 108.026 111.463  1.00  5.66              
ATOM   4166  HD1 ILE A 266     122.108 108.337 110.463  1.00  5.66              
ATOM   4167  HD2 ILE A 266     121.702 108.911 112.092  1.00  5.66              
ATOM   4168  HD3 ILE A 266     122.574 107.373 111.872  1.00  5.66              
ATOM   4169  C   ILE A 266     118.090 105.217 111.882  1.00  5.66              
ATOM   4170  O   ILE A 266     117.713 104.195 112.467  1.00  5.66              
ATOM   4171  N   LEU A 267     118.223 105.246 110.554  1.00  5.65              
ATOM   4172  H   LEU A 267     118.605 106.079 110.133  1.00  5.65              
ATOM   4173  CA  LEU A 267     117.650 104.233 109.664  1.00  5.65              
ATOM   4174  HA  LEU A 267     117.381 103.346 110.235  1.00  5.65              
ATOM   4175  CB  LEU A 267     116.350 104.834 109.079  1.00  5.65              
ATOM   4176  HB1 LEU A 267     116.565 105.832 108.695  1.00  5.65              
ATOM   4177  HB2 LEU A 267     115.636 104.945 109.898  1.00  5.65              
ATOM   4178  CG  LEU A 267     115.669 104.044 107.945  1.00  5.65              
ATOM   4179  HG  LEU A 267     116.304 104.058 107.059  1.00  5.65              
ATOM   4180  CD1 LEU A 267     115.388 102.598 108.322  1.00  5.65              
ATOM   4181 1HD1 LEU A 267     114.795 102.123 107.544  1.00  5.65              
ATOM   4182 2HD1 LEU A 267     116.326 102.051 108.401  1.00  5.65              
ATOM   4183 3HD1 LEU A 267     114.858 102.552 109.272  1.00  5.65              
ATOM   4184  CD2 LEU A 267     114.337 104.705 107.593  1.00  5.65              
ATOM   4185 1HD2 LEU A 267     113.873 104.184 106.756  1.00  5.65              
ATOM   4186 2HD2 LEU A 267     113.664 104.676 108.451  1.00  5.65              
ATOM   4187 3HD2 LEU A 267     114.504 105.743 107.306  1.00  5.65              
ATOM   4188  C   LEU A 267     118.636 103.760 108.580  1.00  5.65              
ATOM   4189  O   LEU A 267     119.040 102.604 108.609  1.00  5.65              
ATOM   4190  N   THR A 268     119.045 104.679 107.703  1.00  5.68              
ATOM   4191  H   THR A 268     118.641 105.596 107.813  1.00  5.68              
ATOM   4192  CA  THR A 268     120.241 104.656 106.840  1.00  5.68              
ATOM   4193  HA  THR A 268     120.012 105.321 106.009  1.00  5.68              
ATOM   4194  CB  THR A 268     121.402 105.340 107.581  1.00  5.68              
ATOM   4195  HB  THR A 268     121.758 104.704 108.392  1.00  5.68              
ATOM   4196  CG2 THR A 268     122.569 105.722 106.670  1.00  5.68              
ATOM   4197 1HG2 THR A 268     123.341 106.229 107.251  1.00  5.68              
ATOM   4198 2HG2 THR A 268     123.009 104.826 106.232  1.00  5.68              
ATOM   4199 3HG2 THR A 268     122.225 106.379 105.870  1.00  5.68              
ATOM   4200  OG1 THR A 268     120.919 106.561 108.116  1.00  5.68              
ATOM   4201  HG1 THR A 268     121.687 107.110 108.292  1.00  5.68              
ATOM   4202  C   THR A 268     120.651 103.330 106.179  1.00  5.68              
ATOM   4203  O   THR A 268     121.549 102.629 106.638  1.00  5.68              
ATOM   4204  N   VAL A 269     120.041 103.053 105.017  1.00  5.75              
ATOM   4205  H   VAL A 269     119.319 103.679 104.697  1.00  5.75              
ATOM   4206  CA  VAL A 269     120.335 101.907 104.134  1.00  5.75              
ATOM   4207  HA  VAL A 269     121.353 101.568 104.328  1.00  5.75              
ATOM   4208  CB  VAL A 269     119.374 100.727 104.420  1.00  5.75              
ATOM   4209  HB  VAL A 269     119.542  99.962 103.661  1.00  5.75              
ATOM   4210  CG1 VAL A 269     119.651 100.070 105.775  1.00  5.75              
ATOM   4211 1HG1 VAL A 269     119.033  99.179 105.889  1.00  5.75              
ATOM   4212 2HG1 VAL A 269     120.701  99.782 105.841  1.00  5.75              
ATOM   4213 3HG1 VAL A 269     119.427 100.760 106.588  1.00  5.75              
ATOM   4214  CG2 VAL A 269     117.885 101.113 104.375  1.00  5.75              
ATOM   4215 1HG2 VAL A 269     117.274 100.229 104.550  1.00  5.75              
ATOM   4216 2HG2 VAL A 269     117.660 101.838 105.157  1.00  5.75              
ATOM   4217 3HG2 VAL A 269     117.629 101.536 103.404  1.00  5.75              
ATOM   4218  C   VAL A 269     120.241 102.259 102.650  1.00  5.75              
ATOM   4219  O   VAL A 269     119.437 103.107 102.263  1.00  5.75              
ATOM   4220  N   LEU A 270     120.999 101.544 101.811  1.00  5.76              
ATOM   4221  H   LEU A 270     121.623 100.859 102.209  1.00  5.76              
ATOM   4222  CA  LEU A 270     120.713 101.431 100.379  1.00  5.76              
ATOM   4223  HA  LEU A 270     120.316 102.388 100.037  1.00  5.76              
ATOM   4224  CB  LEU A 270     122.025 101.144  99.623  1.00  5.76              
ATOM   4225  HB1 LEU A 270     122.421 100.185  99.963  1.00  5.76              
ATOM   4226  HB2 LEU A 270     122.748 101.918  99.884  1.00  5.76              
ATOM   4227  CG  LEU A 270     121.891 101.103  98.087  1.00  5.76              
ATOM   4228  HG  LEU A 270     121.248 100.270  97.805  1.00  5.76              
ATOM   4229  CD1 LEU A 270     121.309 102.395  97.499  1.00  5.76              
ATOM   4230 1HD1 LEU A 270     121.332 102.338  96.409  1.00  5.76              
ATOM   4231 2HD1 LEU A 270     120.277 102.540  97.803  1.00  5.76              
ATOM   4232 3HD1 LEU A 270     121.905 103.252  97.816  1.00  5.76              
ATOM   4233  CD2 LEU A 270     123.260 100.875  97.454  1.00  5.76              
ATOM   4234 1HD2 LEU A 270     123.157 100.770  96.374  1.00  5.76              
ATOM   4235 2HD2 LEU A 270     123.915 101.721  97.665  1.00  5.76              
ATOM   4236 3HD2 LEU A 270     123.708  99.964  97.850  1.00  5.76              
ATOM   4237  C   LEU A 270     119.638 100.353 100.155  1.00  5.76              
ATOM   4238  O   LEU A 270     119.547  99.377 100.906  1.00  5.76              
ATOM   4239  N   LYS A 271     118.830 100.520  99.107  1.00  5.87              
ATOM   4240  H   LYS A 271     119.007 101.306  98.499  1.00  5.87              
ATOM   4241  CA  LYS A 271     117.763  99.599  98.707  1.00  5.87              
ATOM   4242  HA  LYS A 271     117.839  98.676  99.273  1.00  5.87              
ATOM   4243  CB  LYS A 271     116.371 100.231  98.914  1.00  5.87              
ATOM   4244  HB1 LYS A 271     115.608  99.520  98.590  1.00  5.87              
ATOM   4245  HB2 LYS A 271     116.303 101.093  98.248  1.00  5.87              
ATOM   4246  CG  LYS A 271     116.009 100.721 100.327  1.00  5.87              
ATOM   4247  HG1 LYS A 271     115.161 101.398 100.214  1.00  5.87              
ATOM   4248  HG2 LYS A 271     116.826 101.309 100.747  1.00  5.87              
ATOM   4249  CD  LYS A 271     115.577  99.642 101.332  1.00  5.87              
ATOM   4250  HD1 LYS A 271     114.859  98.958 100.876  1.00  5.87              
ATOM   4251  HD2 LYS A 271     115.065 100.165 102.141  1.00  5.87              
ATOM   4252  CE  LYS A 271     116.738  98.875 101.971  1.00  5.87              
ATOM   4253  HE1 LYS A 271     116.532  98.758 103.037  1.00  5.87              
ATOM   4254  HE2 LYS A 271     117.637  99.488 101.893  1.00  5.87              
ATOM   4255  NZ  LYS A 271     116.954  97.538 101.370  1.00  5.87              
ATOM   4256  HZ1 LYS A 271     116.898  97.553 100.352  1.00  5.87              
ATOM   4257  HZ2 LYS A 271     117.846  97.150 101.638  1.00  5.87              
ATOM   4258  HZ3 LYS A 271     116.204  96.885 101.585  1.00  5.87              
ATOM   4259  C   LYS A 271     117.914  99.219  97.241  1.00  5.87              
ATOM   4260  O   LYS A 271     118.330 100.057  96.441  1.00  5.87              
ATOM   4261  N   LYS A 272     117.497  98.007  96.867  1.00  5.91              
ATOM   4262  H   LYS A 272     117.083  97.397  97.572  1.00  5.91              
ATOM   4263  CA  LYS A 272     117.287  97.690  95.452  1.00  5.91              
ATOM   4264  HA  LYS A 272     118.151  98.057  94.895  1.00  5.91              
ATOM   4265  CB  LYS A 272     117.208  96.157  95.270  1.00  5.91              
ATOM   4266  HB1 LYS A 272     116.491  95.740  95.974  1.00  5.91              
ATOM   4267  HB2 LYS A 272     118.179  95.731  95.527  1.00  5.91              
ATOM   4268  CG  LYS A 272     116.827  95.676  93.860  1.00  5.91              
ATOM   4269  HG1 LYS A 272     115.844  96.069  93.604  1.00  5.91              
ATOM   4270  HG2 LYS A 272     116.754  94.587  93.871  1.00  5.91              
ATOM   4271  CD  LYS A 272     117.841  96.087  92.783  1.00  5.91              
ATOM   4272  HD1 LYS A 272     118.785  95.565  92.952  1.00  5.91              
ATOM   4273  HD2 LYS A 272     118.025  97.158  92.848  1.00  5.91              
ATOM   4274  CE  LYS A 272     117.301  95.755  91.387  1.00  5.91              
ATOM   4275  HE1 LYS A 272     116.249  96.053  91.346  1.00  5.91              
ATOM   4276  HE2 LYS A 272     117.357  94.675  91.226  1.00  5.91              
ATOM   4277  NZ  LYS A 272     118.045  96.491  90.338  1.00  5.91              
ATOM   4278  HZ1 LYS A 272     117.671  96.300  89.421  1.00  5.91              
ATOM   4279  HZ2 LYS A 272     117.927  97.499  90.498  1.00  5.91              
ATOM   4280  HZ3 LYS A 272     119.033  96.292  90.369  1.00  5.91              
ATOM   4281  C   LYS A 272     116.057  98.471  94.953  1.00  5.91              
ATOM   4282  O   LYS A 272     115.037  98.568  95.635  1.00  5.91              
ATOM   4283  N   GLU A 273     116.105  99.040  93.750  1.00  5.89              
ATOM   4284  H   GLU A 273     116.934  98.962  93.166  1.00  5.89              
ATOM   4285  CA  GLU A 273     115.020  99.907  93.277  1.00  5.89              
ATOM   4286  HA  GLU A 273     114.706 100.502  94.134  1.00  5.89              
ATOM   4287  CB  GLU A 273     115.539 100.920  92.220  1.00  5.89              
ATOM   4288  HB1 GLU A 273     116.526 101.277  92.516  1.00  5.89              
ATOM   4289  HB2 GLU A 273     114.875 101.784  92.286  1.00  5.89              
ATOM   4290  CG  GLU A 273     115.573 100.526  90.720  1.00  5.89              
ATOM   4291  HG1 GLU A 273     115.659 101.452  90.146  1.00  5.89              
ATOM   4292  HG2 GLU A 273     114.623 100.072  90.433  1.00  5.89              
ATOM   4293  CD  GLU A 273     116.722  99.601  90.288  1.00  5.89              
ATOM   4294  OE1 GLU A 273     116.987  99.498  89.062  1.00  5.89              
ATOM   4295  OE2 GLU A 273     117.323  98.943  91.166  1.00  5.89              
ATOM   4296  C   GLU A 273     113.759  99.168  92.790  1.00  5.89              
ATOM   4297  O   GLU A 273     112.795  99.823  92.378  1.00  5.89              
ATOM   4298  N   CYS A 274     113.772  97.837  92.888  1.00  5.92              
ATOM   4299  H   CYS A 274     114.632  97.422  93.205  1.00  5.92              
ATOM   4300  CA  CYS A 274     112.649  96.919  92.680  1.00  5.92              
ATOM   4301  HA  CYS A 274     111.810  97.459  92.240  1.00  5.92              
ATOM   4302  CB  CYS A 274     113.093  95.813  91.706  1.00  5.92              
ATOM   4303  HB1 CYS A 274     112.228  95.197  91.450  1.00  5.92              
ATOM   4304  HB2 CYS A 274     113.823  95.168  92.199  1.00  5.92              
ATOM   4305  SG  CYS A 274     113.825  96.504  90.189  1.00  5.92              
ATOM   4306  HG  CYS A 274     112.733  97.167  89.789  1.00  5.92              
ATOM   4307  C   CYS A 274     112.150  96.301  94.004  1.00  5.92              
ATOM   4308  O   CYS A 274     111.237  95.482  94.007  1.00  5.92              
ATOM   4309  N   GLU A 275     112.779  96.648  95.129  1.00  5.78              
ATOM   4310  H   GLU A 275     113.479  97.375  95.095  1.00  5.78              
ATOM   4311  CA  GLU A 275     112.481  96.107  96.454  1.00  5.78              
ATOM   4312  HA  GLU A 275     112.295  95.035  96.373  1.00  5.78              
ATOM   4313  CB  GLU A 275     113.729  96.356  97.337  1.00  5.78              
ATOM   4314  HB1 GLU A 275     113.641  97.343  97.794  1.00  5.78              
ATOM   4315  HB2 GLU A 275     114.596  96.385  96.688  1.00  5.78              
ATOM   4316  CG  GLU A 275     114.082  95.323  98.419  1.00  5.78              
ATOM   4317  HG1 GLU A 275     114.527  94.450  97.937  1.00  5.78              
ATOM   4318  HG2 GLU A 275     113.177  94.981  98.924  1.00  5.78              
ATOM   4319  CD  GLU A 275     115.082  95.914  99.438  1.00  5.78              
ATOM   4320  OE1 GLU A 275     114.907  95.695 100.671  1.00  5.78              
ATOM   4321  OE2 GLU A 275     116.055  96.605  99.032  1.00  5.78              
ATOM   4322  C   GLU A 275     111.262  96.800  97.082  1.00  5.78              
ATOM   4323  O   GLU A 275     111.043  98.007  96.923  1.00  5.78              
ATOM   4324  N   THR A 276     110.527  96.062  97.912  1.00  5.81              
ATOM   4325  H   THR A 276     110.728  95.075  97.976  1.00  5.81              
ATOM   4326  CA  THR A 276     109.821  96.654  99.054  1.00  5.81              
ATOM   4327  HA  THR A 276     109.275  97.525  98.708  1.00  5.81              
ATOM   4328  CB  THR A 276     108.808  95.645  99.625  1.00  5.81              
ATOM   4329  HB  THR A 276     108.364  96.046 100.538  1.00  5.81              
ATOM   4330  CG2 THR A 276     107.678  95.359  98.638  1.00  5.81              
ATOM   4331 1HG2 THR A 276     106.949  94.690  99.096  1.00  5.81              
ATOM   4332 2HG2 THR A 276     107.177  96.288  98.370  1.00  5.81              
ATOM   4333 3HG2 THR A 276     108.070  94.895  97.731  1.00  5.81              
ATOM   4334  OG1 THR A 276     109.432  94.414  99.916  1.00  5.81              
ATOM   4335  HG1 THR A 276     108.734  93.750  99.901  1.00  5.81              
ATOM   4336  C   THR A 276     110.833  97.067 100.133  1.00  5.81              
ATOM   4337  O   THR A 276     112.038  96.904  99.981  1.00  5.81              
ATOM   4338  N   TYR A 277     110.379  97.584 101.266  1.00  5.89              
ATOM   4339  H   TYR A 277     109.382  97.666 101.409  1.00  5.89              
ATOM   4340  CA  TYR A 277     111.201  97.640 102.460  1.00  5.89              
ATOM   4341  HA  TYR A 277     111.939  96.852 102.344  1.00  5.89              
ATOM   4342  CB  TYR A 277     111.985  98.953 102.642  1.00  5.89              
ATOM   4343  HB1 TYR A 277     111.303  99.733 102.984  1.00  5.89              
ATOM   4344  HB2 TYR A 277     112.393  99.260 101.679  1.00  5.89              
ATOM   4345  CG  TYR A 277     113.151  98.803 103.619  1.00  5.89              
ATOM   4346  CD1 TYR A 277     114.050  97.722 103.487  1.00  5.89              
ATOM   4347  HD1 TYR A 277     113.987  97.067 102.631  1.00  5.89              
ATOM   4348  CE1 TYR A 277     115.050  97.503 104.455  1.00  5.89              
ATOM   4349  HE1 TYR A 277     115.728  96.666 104.383  1.00  5.89              
ATOM   4350  CZ  TYR A 277     115.192  98.390 105.542  1.00  5.89              
ATOM   4351  OH  TYR A 277     116.183  98.183 106.446  1.00  5.89              
ATOM   4352  HH  TYR A 277     116.152  98.794 107.208  1.00  5.89              
ATOM   4353  CE2 TYR A 277     114.328  99.496 105.651  1.00  5.89              
ATOM   4354  HE2 TYR A 277     114.443 100.172 106.486  1.00  5.89              
ATOM   4355  CD2 TYR A 277     113.318  99.703 104.690  1.00  5.89              
ATOM   4356  HD2 TYR A 277     112.654 100.550 104.796  1.00  5.89              
ATOM   4357  C   TYR A 277     110.384  97.202 103.656  1.00  5.89              
ATOM   4358  O   TYR A 277     109.159  97.105 103.568  1.00  5.89              
ATOM   4359  N   LYS A 278     111.112  96.749 104.674  1.00  6.72              
ATOM   4360  H   LYS A 278     112.080  97.046 104.714  1.00  6.72              
ATOM   4361  CA  LYS A 278     110.685  95.750 105.649  1.00  6.72              
ATOM   4362  HA  LYS A 278     109.631  95.865 105.907  1.00  6.72              
ATOM   4363  CB  LYS A 278     110.953  94.344 105.031  1.00  6.72              
ATOM   4364  HB1 LYS A 278     110.774  93.593 105.803  1.00  6.72              
ATOM   4365  HB2 LYS A 278     112.013  94.283 104.787  1.00  6.72              
ATOM   4366  CG  LYS A 278     110.165  93.908 103.776  1.00  6.72              
ATOM   4367  HG1 LYS A 278     109.770  94.753 103.226  1.00  6.72              
ATOM   4368  HG2 LYS A 278     109.307  93.325 104.113  1.00  6.72              
ATOM   4369  CD  LYS A 278     110.984  93.051 102.787  1.00  6.72              
ATOM   4370  HD1 LYS A 278     110.259  92.499 102.186  1.00  6.72              
ATOM   4371  HD2 LYS A 278     111.580  92.312 103.325  1.00  6.72              
ATOM   4372  CE  LYS A 278     111.859  93.847 101.792  1.00  6.72              
ATOM   4373  HE1 LYS A 278     111.299  94.722 101.448  1.00  6.72              
ATOM   4374  HE2 LYS A 278     112.020  93.216 100.912  1.00  6.72              
ATOM   4375  NZ  LYS A 278     113.183  94.259 102.326  1.00  6.72              
ATOM   4376  HZ1 LYS A 278     113.721  94.761 101.606  1.00  6.72              
ATOM   4377  HZ2 LYS A 278     113.088  94.863 103.129  1.00  6.72              
ATOM   4378  HZ3 LYS A 278     113.730  93.453 102.593  1.00  6.72              
ATOM   4379  C   LYS A 278     111.538  95.890 106.907  1.00  6.72              
ATOM   4380  O   LYS A 278     112.644  95.343 106.911  1.00  6.72              
ATOM   4381  N   GLU A 279     111.124  96.621 107.942  1.00  7.73              
ATOM   4382  H   GLU A 279     110.249  97.127 107.956  1.00  7.73              
ATOM   4383  CA  GLU A 279     112.031  96.761 109.079  1.00  7.73              
ATOM   4384  HA  GLU A 279     112.684  95.890 109.160  1.00  7.73              
ATOM   4385  CB  GLU A 279     112.881  98.016 108.852  1.00  7.73              
ATOM   4386  HB1 GLU A 279     112.347  98.878 109.250  1.00  7.73              
ATOM   4387  HB2 GLU A 279     113.037  98.180 107.785  1.00  7.73              
ATOM   4388  CG  GLU A 279     114.256  97.902 109.506  1.00  7.73              
ATOM   4389  HG1 GLU A 279     114.870  97.200 108.940  1.00  7.73              
ATOM   4390  HG2 GLU A 279     114.164  97.522 110.524  1.00  7.73              
ATOM   4391  CD  GLU A 279     114.908  99.274 109.556  1.00  7.73              
ATOM   4392  OE1 GLU A 279     114.491 100.088 110.414  1.00  7.73              
ATOM   4393  OE2 GLU A 279     115.895  99.520 108.828  1.00  7.73              
ATOM   4394  C   GLU A 279     111.255  96.871 110.391  1.00  7.73              
ATOM   4395  O   GLU A 279     110.073  97.198 110.453  1.00  7.73              
ATOM   4396  N   LEU A 280     111.936  96.567 111.480  1.00  8.37              
ATOM   4397  H   LEU A 280     112.887  96.251 111.378  1.00  8.37              
ATOM   4398  CA  LEU A 280     111.412  96.742 112.818  1.00  8.37              
ATOM   4399  HA  LEU A 280     111.213  97.799 112.996  1.00  8.37              
ATOM   4400  CB  LEU A 280     110.093  95.941 113.053  1.00  8.37              
ATOM   4401  HB1 LEU A 280     109.265  96.420 112.543  1.00  8.37              
ATOM   4402  HB2 LEU A 280     109.863  96.036 114.116  1.00  8.37              
ATOM   4403  CG  LEU A 280     110.065  94.441 112.662  1.00  8.37              
ATOM   4404  HG  LEU A 280     111.073  94.042 112.552  1.00  8.37              
ATOM   4405  CD1 LEU A 280     109.335  93.659 113.751  1.00  8.37              
ATOM   4406 1HD1 LEU A 280     109.855  93.783 114.702  1.00  8.37              
ATOM   4407 2HD1 LEU A 280     108.312  94.025 113.833  1.00  8.37              
ATOM   4408 3HD1 LEU A 280     109.324  92.597 113.507  1.00  8.37              
ATOM   4409  CD2 LEU A 280     109.290  94.171 111.369  1.00  8.37              
ATOM   4410 1HD2 LEU A 280     109.253  93.099 111.181  1.00  8.37              
ATOM   4411 2HD2 LEU A 280     108.272  94.554 111.450  1.00  8.37              
ATOM   4412 3HD2 LEU A 280     109.783  94.642 110.524  1.00  8.37              
ATOM   4413  C   LEU A 280     112.466  96.269 113.828  1.00  8.37              
ATOM   4414  O   LEU A 280     112.396  95.168 114.361  1.00  8.37              
ATOM   4415  N   LYS A 281     113.529  97.047 114.019  1.00  8.97              
ATOM   4416  H   LYS A 281     113.557  97.942 113.552  1.00  8.97              
ATOM   4417  CA  LYS A 281     114.738  96.559 114.707  1.00  8.97              
ATOM   4418  HA  LYS A 281     115.079  95.655 114.199  1.00  8.97              
ATOM   4419  CB  LYS A 281     115.846  97.635 114.591  1.00  8.97              
ATOM   4420  HB1 LYS A 281     116.762  97.221 115.019  1.00  8.97              
ATOM   4421  HB2 LYS A 281     115.561  98.501 115.192  1.00  8.97              
ATOM   4422  CG  LYS A 281     116.153  98.113 113.152  1.00  8.97              
ATOM   4423  HG1 LYS A 281     115.286  98.636 112.746  1.00  8.97              
ATOM   4424  HG2 LYS A 281     116.361  97.243 112.528  1.00  8.97              
ATOM   4425  CD  LYS A 281     117.369  99.059 113.113  1.00  8.97              
ATOM   4426  HD1 LYS A 281     118.218  98.532 113.553  1.00  8.97              
ATOM   4427  HD2 LYS A 281     117.174  99.948 113.716  1.00  8.97              
ATOM   4428  CE  LYS A 281     117.770  99.469 111.683  1.00  8.97              
ATOM   4429  HE1 LYS A 281     117.606  98.615 111.018  1.00  8.97              
ATOM   4430  HE2 LYS A 281     118.840  99.695 111.670  1.00  8.97              
ATOM   4431  NZ  LYS A 281     117.027 100.646 111.165  1.00  8.97              
ATOM   4432  HZ1 LYS A 281     116.016 100.494 111.205  1.00  8.97              
ATOM   4433  HZ2 LYS A 281     117.257 101.508 111.636  1.00  8.97              
ATOM   4434  HZ3 LYS A 281     117.173 100.728 110.160  1.00  8.97              
ATOM   4435  C   LYS A 281     114.566  96.154 116.180  1.00  8.97              
ATOM   4436  O   LYS A 281     115.411  95.447 116.714  1.00  8.97              
ATOM   4437  N   ALA A 282     113.466  96.561 116.802  1.00  8.85              
ATOM   4438  H   ALA A 282     112.841  97.137 116.264  1.00  8.85              
ATOM   4439  CA  ALA A 282     112.879  95.891 117.952  1.00  8.85              
ATOM   4440  HA  ALA A 282     112.111  96.580 118.302  1.00  8.85              
ATOM   4441  CB  ALA A 282     112.115  94.646 117.470  1.00  8.85              
ATOM   4442  HB1 ALA A 282     111.380  94.919 116.714  1.00  8.85              
ATOM   4443  HB2 ALA A 282     112.811  93.917 117.053  1.00  8.85              
ATOM   4444  HB3 ALA A 282     111.584  94.188 118.304  1.00  8.85              
ATOM   4445  C   ALA A 282     113.719  95.634 119.205  1.00  8.85              
ATOM   4446  O   ALA A 282     113.608  94.597 119.865  1.00  8.85              
ATOM   4447  N   HIS A 283     114.441  96.657 119.638  1.00  9.47              
ATOM   4448  H   HIS A 283     114.593  97.444 119.022  1.00  9.47              
ATOM   4449  CA  HIS A 283     114.754  96.848 121.050  1.00  9.47              
ATOM   4450  HA  HIS A 283     115.314  95.981 121.404  1.00  9.47              
ATOM   4451  CB  HIS A 283     115.651  98.096 121.182  1.00  9.47              
ATOM   4452  HB1 HIS A 283     116.012  98.174 122.207  1.00  9.47              
ATOM   4453  HB2 HIS A 283     115.064  98.989 120.964  1.00  9.47              
ATOM   4454  CG  HIS A 283     116.835  98.092 120.244  1.00  9.47              
ATOM   4455  ND1 HIS A 283     116.829  98.594 118.938  1.00  9.47              
ATOM   4456  CE1 HIS A 283     118.047  98.333 118.443  1.00  9.47              
ATOM   4457  HE1 HIS A 283     118.369  98.591 117.443  1.00  9.47              
ATOM   4458  NE2 HIS A 283     118.805  97.703 119.359  1.00  9.47              
ATOM   4459  HE2 HIS A 283     119.754  97.385 119.219  1.00  9.47              
ATOM   4460  CD2 HIS A 283     118.055  97.539 120.502  1.00  9.47              
ATOM   4461  HD2 HIS A 283     118.355  97.049 121.417  1.00  9.47              
ATOM   4462  C   HIS A 283     113.459  96.963 121.869  1.00  9.47              
ATOM   4463  O   HIS A 283     112.931  98.054 122.062  1.00  9.47              
ATOM   4464  N   GLY A 284     112.946  95.837 122.371  1.00 10.53              
ATOM   4465  H   GLY A 284     113.353  94.963 122.060  1.00 10.53              
ATOM   4466  CA  GLY A 284     111.807  95.774 123.302  1.00 10.53              
ATOM   4467  HA1 GLY A 284     111.450  94.747 123.377  1.00 10.53              
ATOM   4468  HA2 GLY A 284     110.998  96.395 122.918  1.00 10.53              
ATOM   4469  C   GLY A 284     112.143  96.274 124.708  1.00 10.53              
ATOM   4470  O   GLY A 284     111.712  95.706 125.704  1.00 10.53              
ATOM   4471  N   VAL A 285     112.962  97.322 124.789  1.00 12.25              
ATOM   4472  H   VAL A 285     113.195  97.772 123.911  1.00 12.25              
ATOM   4473  CA  VAL A 285     113.421  97.984 126.017  1.00 12.25              
ATOM   4474  HA  VAL A 285     113.611  97.210 126.761  1.00 12.25              
ATOM   4475  CB  VAL A 285     114.757  98.726 125.779  1.00 12.25              
ATOM   4476  HB  VAL A 285     115.073  99.184 126.716  1.00 12.25              
ATOM   4477  CG1 VAL A 285     115.855  97.733 125.370  1.00 12.25              
ATOM   4478 1HG1 VAL A 285     116.809  98.254 125.290  1.00 12.25              
ATOM   4479 2HG1 VAL A 285     115.946  96.958 126.131  1.00 12.25              
ATOM   4480 3HG1 VAL A 285     115.622  97.266 124.415  1.00 12.25              
ATOM   4481  CG2 VAL A 285     114.683  99.826 124.709  1.00 12.25              
ATOM   4482 1HG2 VAL A 285     115.649 100.325 124.632  1.00 12.25              
ATOM   4483 2HG2 VAL A 285     114.424  99.410 123.737  1.00 12.25              
ATOM   4484 3HG2 VAL A 285     113.938 100.570 124.989  1.00 12.25              
ATOM   4485  C   VAL A 285     112.347  98.893 126.639  1.00 12.25              
ATOM   4486  O   VAL A 285     112.642  99.942 127.204  1.00 12.25              
ATOM   4487  N   SER A 286     111.082  98.545 126.402  1.00 13.69              
ATOM   4488  H   SER A 286     110.943  97.579 126.115  1.00 13.69              
ATOM   4489  CA  SER A 286     110.016  99.446 125.950  1.00 13.69              
ATOM   4490  HA  SER A 286     109.503  99.868 126.813  1.00 13.69              
ATOM   4491  CB  SER A 286     110.624 100.610 125.112  1.00 13.69              
ATOM   4492  HB1 SER A 286     111.329 100.193 124.390  1.00 13.69              
ATOM   4493  HB2 SER A 286     111.176 101.271 125.780  1.00 13.69              
ATOM   4494  OG  SER A 286     109.699 101.416 124.395  1.00 13.69              
ATOM   4495  HG  SER A 286     109.675 101.072 123.481  1.00 13.69              
ATOM   4496  C   SER A 286     109.005  98.634 125.126  1.00 13.69              
ATOM   4497  O   SER A 286     109.171  97.427 124.942  1.00 13.69              
ATOM   4498  N   CYS A 287     108.004  99.292 124.537  1.00 13.52              
ATOM   4499  H   CYS A 287     107.968 100.290 124.700  1.00 13.52              
ATOM   4500  CA  CYS A 287     107.479  98.801 123.269  1.00 13.52              
ATOM   4501  HA  CYS A 287     107.126  97.787 123.453  1.00 13.52              
ATOM   4502  CB  CYS A 287     106.259  99.622 122.835  1.00 13.52              
ATOM   4503  HB1 CYS A 287     106.589 100.555 122.387  1.00 13.52              
ATOM   4504  HB2 CYS A 287     105.633  99.831 123.703  1.00 13.52              
ATOM   4505  SG  CYS A 287     105.264  98.698 121.623  1.00 13.52              
ATOM   4506  HG  CYS A 287     106.106  98.743 120.580  1.00 13.52              
ATOM   4507  C   CYS A 287     108.566  98.776 122.197  1.00 13.52              
ATOM   4508  O   CYS A 287     109.344  99.730 122.111  1.00 13.52              
ATOM   4509  N   PRO A 288     108.616  97.717 121.385  1.00 13.42              
ATOM   4510  CD  PRO A 288     108.209  96.359 121.729  1.00 13.42              
ATOM   4511  HD1 PRO A 288     107.122  96.271 121.756  1.00 13.42              
ATOM   4512  HD2 PRO A 288     108.632  96.079 122.695  1.00 13.42              
ATOM   4513  CG  PRO A 288     108.776  95.451 120.640  1.00 13.42              
ATOM   4514  HG1 PRO A 288     107.973  95.167 119.963  1.00 13.42              
ATOM   4515  HG2 PRO A 288     109.249  94.564 121.062  1.00 13.42              
ATOM   4516  CB  PRO A 288     109.794  96.337 119.913  1.00 13.42              
ATOM   4517  HB1 PRO A 288     109.881  96.060 118.862  1.00 13.42              
ATOM   4518  HB2 PRO A 288     110.763  96.254 120.407  1.00 13.42              
ATOM   4519  CA  PRO A 288     109.252  97.759 120.094  1.00 13.42              
ATOM   4520  HA  PRO A 288     110.081  98.468 120.077  1.00 13.42              
ATOM   4521  C   PRO A 288     108.239  98.077 118.983  1.00 13.42              
ATOM   4522  O   PRO A 288     107.297  97.333 118.641  1.00 13.42              
ATOM   4523  N   GLN A 289     108.523  99.213 118.376  1.00 12.21              
ATOM   4524  H   GLN A 289     109.253  99.799 118.754  1.00 12.21              
ATOM   4525  CA  GLN A 289     107.847  99.639 117.177  1.00 12.21              
ATOM   4526  HA  GLN A 289     106.847  99.202 117.169  1.00 12.21              
ATOM   4527  CB  GLN A 289     107.691 101.181 117.207  1.00 12.21              
ATOM   4528  HB1 GLN A 289     108.016 101.618 116.261  1.00 12.21              
ATOM   4529  HB2 GLN A 289     108.356 101.589 117.964  1.00 12.21              
ATOM   4530  CG  GLN A 289     106.257 101.677 117.489  1.00 12.21              
ATOM   4531  HG1 GLN A 289     106.305 102.733 117.755  1.00 12.21              
ATOM   4532  HG2 GLN A 289     105.835 101.139 118.338  1.00 12.21              
ATOM   4533  CD  GLN A 289     105.334 101.518 116.278  1.00 12.21              
ATOM   4534  OE1 GLN A 289     105.273 100.462 115.668  1.00 12.21              
ATOM   4535  NE2 GLN A 289     104.631 102.541 115.847  1.00 12.21              
ATOM   4536 1HE2 GLN A 289     104.632 103.441 116.304  1.00 12.21              
ATOM   4537 2HE2 GLN A 289     104.110 102.404 114.996  1.00 12.21              
ATOM   4538  C   GLN A 289     108.513  99.194 115.893  1.00 12.21              
ATOM   4539  O   GLN A 289     109.657  98.732 115.837  1.00 12.21              
ATOM   4540  N   SER A 290     107.730  99.365 114.851  1.00 11.45              
ATOM   4541  H   SER A 290     106.844  99.833 115.023  1.00 11.45              
ATOM   4542  CA  SER A 290     107.747  98.518 113.693  1.00 11.45              
ATOM   4543  HA  SER A 290     108.767  98.202 113.500  1.00 11.45              
ATOM   4544  CB  SER A 290     106.845  97.296 113.940  1.00 11.45              
ATOM   4545  HB1 SER A 290     107.389  96.575 114.552  1.00 11.45              
ATOM   4546  HB2 SER A 290     106.596  96.822 112.989  1.00 11.45              
ATOM   4547  OG  SER A 290     105.659  97.657 114.624  1.00 11.45              
ATOM   4548  HG  SER A 290     105.354  98.529 114.316  1.00 11.45              
ATOM   4549  C   SER A 290     107.243  99.290 112.519  1.00 11.45              
ATOM   4550  O   SER A 290     106.239  99.994 112.609  1.00 11.45              
ATOM   4551  N   GLN A 291     108.001  99.218 111.442  1.00 10.47              
ATOM   4552  H   GLN A 291     108.742  98.524 111.363  1.00 10.47              
ATOM   4553  CA  GLN A 291     107.977 100.288 110.482  1.00 10.47              
ATOM   4554  HA  GLN A 291     106.974 100.700 110.368  1.00 10.47              
ATOM   4555  CB  GLN A 291     108.946 101.407 110.971  1.00 10.47              
ATOM   4556  HB1 GLN A 291     108.744 101.588 112.028  1.00 10.47              
ATOM   4557  HB2 GLN A 291     108.687 102.324 110.470  1.00 10.47              
ATOM   4558  CG  GLN A 291     110.476 101.254 110.794  1.00 10.47              
ATOM   4559  HG1 GLN A 291     110.779 100.226 110.990  1.00 10.47              
ATOM   4560  HG2 GLN A 291     110.966 101.881 111.538  1.00 10.47              
ATOM   4561  CD  GLN A 291     111.002 101.704 109.419  1.00 10.47              
ATOM   4562  OE1 GLN A 291     110.285 102.189 108.554  1.00 10.47              
ATOM   4563  NE2 GLN A 291     112.290 101.611 109.162  1.00 10.47              
ATOM   4564 1HE2 GLN A 291     112.938 101.168 109.812  1.00 10.47              
ATOM   4565 2HE2 GLN A 291     112.583 101.934 108.258  1.00 10.47              
ATOM   4566  C   GLN A 291     108.416  99.649 109.158  1.00 10.47              
ATOM   4567  O   GLN A 291     109.566  99.233 108.960  1.00 10.47              
ATOM   4568  N   CYS A 292     107.499  99.562 108.217  1.00 10.28              
ATOM   4569  H   CYS A 292     106.535  99.755 108.454  1.00 10.28              
ATOM   4570  CA  CYS A 292     107.886  99.775 106.843  1.00 10.28              
ATOM   4571  HA  CYS A 292     108.424 100.721 106.863  1.00 10.28              
ATOM   4572  CB  CYS A 292     108.809  98.665 106.324  1.00 10.28              
ATOM   4573  HB1 CYS A 292     108.440  98.324 105.365  1.00 10.28              
ATOM   4574  HB2 CYS A 292     108.830  97.818 107.006  1.00 10.28              
ATOM   4575  SG  CYS A 292     110.466  99.403 106.168  1.00 10.28              
ATOM   4576  HG  CYS A 292     110.594  99.701 107.477  1.00 10.28              
ATOM   4577  C   CYS A 292     106.711  99.937 105.933  1.00 10.28              
ATOM   4578  O   CYS A 292     105.575  99.641 106.326  1.00 10.28              
ATOM   4579  N   PRO A 293     106.972 100.407 104.703  1.00  9.93              
ATOM   4580  CD  PRO A 293     108.120 101.226 104.311  1.00  9.93              
ATOM   4581  HD1 PRO A 293     108.537 100.873 103.373  1.00  9.93              
ATOM   4582  HD2 PRO A 293     108.921 101.269 105.037  1.00  9.93              
ATOM   4583  CG  PRO A 293     107.541 102.620 104.112  1.00  9.93              
ATOM   4584  HG1 PRO A 293     107.998 103.137 103.271  1.00  9.93              
ATOM   4585  HG2 PRO A 293     107.657 103.205 105.024  1.00  9.93              
ATOM   4586  CB  PRO A 293     106.057 102.330 103.876  1.00  9.93              
ATOM   4587  HB1 PRO A 293     105.695 102.769 102.952  1.00  9.93              
ATOM   4588  HB2 PRO A 293     105.507 102.693 104.729  1.00  9.93              
ATOM   4589  CA  PRO A 293     105.865 100.826 103.916  1.00  9.93              
ATOM   4590  HA  PRO A 293     104.900 100.635 104.386  1.00  9.93              
ATOM   4591  C   PRO A 293     105.800 100.130 102.591  1.00  9.93              
ATOM   4592  O   PRO A 293     105.294  99.017 102.459  1.00  9.93              
ATOM   4593  N   TYR A 294     106.318 100.803 101.589  1.00  8.60              
ATOM   4594  H   TYR A 294     106.509 101.792 101.690  1.00  8.60              
ATOM   4595  CA  TYR A 294     106.882 100.122 100.450  1.00  8.60              
ATOM   4596  HA  TYR A 294     106.308  99.231 100.195  1.00  8.60              
ATOM   4597  CB  TYR A 294     108.354  99.744 100.733  1.00  8.60              
ATOM   4598  HB1 TYR A 294     108.484  98.836 100.161  1.00  8.60              
ATOM   4599  HB2 TYR A 294     108.468  99.460 101.778  1.00  8.60              
ATOM   4600  CG  TYR A 294     109.509 100.694 100.335  1.00  8.60              
ATOM   4601  CD1 TYR A 294     109.589 102.024 100.797  1.00  8.60              
ATOM   4602  HD1 TYR A 294     108.819 102.420 101.433  1.00  8.60              
ATOM   4603  CE1 TYR A 294     110.669 102.858 100.425  1.00  8.60              
ATOM   4604  HE1 TYR A 294     110.720 103.874 100.790  1.00  8.60              
ATOM   4605  CZ  TYR A 294     111.698 102.366  99.592  1.00  8.60              
ATOM   4606  OH  TYR A 294     112.782 103.118  99.253  1.00  8.60              
ATOM   4607  HH  TYR A 294     113.432 102.552  98.833  1.00  8.60              
ATOM   4608  CE2 TYR A 294     111.604 101.054  99.091  1.00  8.60              
ATOM   4609  HE2 TYR A 294     112.361 100.661  98.426  1.00  8.60              
ATOM   4610  CD2 TYR A 294     110.509 100.249  99.441  1.00  8.60              
ATOM   4611  HD2 TYR A 294     110.457  99.274  99.001  1.00  8.60              
ATOM   4612  C   TYR A 294     106.810 101.119  99.322  1.00  8.60              
ATOM   4613  O   TYR A 294     106.194 102.185  99.430  1.00  8.60              
ATOM   4614  N   LYS A 295     107.527 100.780  98.268  1.00  7.69              
ATOM   4615  H   LYS A 295     107.991  99.885  98.285  1.00  7.69              
ATOM   4616  CA  LYS A 295     107.773 101.643  97.150  1.00  7.69              
ATOM   4617  HA  LYS A 295     107.960 102.641  97.522  1.00  7.69              
ATOM   4618  CB  LYS A 295     109.063 101.122  96.456  1.00  7.69              
ATOM   4619  HB1 LYS A 295     109.185 100.063  96.694  1.00  7.69              
ATOM   4620  HB2 LYS A 295     109.912 101.647  96.896  1.00  7.69              
ATOM   4621  CG  LYS A 295     109.162 101.225  94.924  1.00  7.69              
ATOM   4622  HG1 LYS A 295     109.053 102.259  94.601  1.00  7.69              
ATOM   4623  HG2 LYS A 295     108.362 100.628  94.486  1.00  7.69              
ATOM   4624  CD  LYS A 295     110.494 100.673  94.400  1.00  7.69              
ATOM   4625  HD1 LYS A 295     110.351 100.307  93.381  1.00  7.69              
ATOM   4626  HD2 LYS A 295     110.791  99.811  95.000  1.00  7.69              
ATOM   4627  CE  LYS A 295     111.622 101.715  94.428  1.00  7.69              
ATOM   4628  HE1 LYS A 295     112.544 101.185  94.680  1.00  7.69              
ATOM   4629  HE2 LYS A 295     111.423 102.451  95.210  1.00  7.69              
ATOM   4630  NZ  LYS A 295     111.792 102.370  93.106  1.00  7.69              
ATOM   4631  HZ1 LYS A 295     112.568 103.018  93.104  1.00  7.69              
ATOM   4632  HZ2 LYS A 295     111.997 101.637  92.425  1.00  7.69              
ATOM   4633  HZ3 LYS A 295     110.963 102.883  92.828  1.00  7.69              
ATOM   4634  C   LYS A 295     106.532 101.612  96.254  1.00  7.69              
ATOM   4635  O   LYS A 295     105.762 100.654  96.279  1.00  7.69              
ATOM   4636  N   LYS A 296     106.407 102.602  95.375  1.00  7.77              
ATOM   4637  H   LYS A 296     106.951 103.439  95.483  1.00  7.77              
ATOM   4638  CA  LYS A 296     105.876 102.339  94.063  1.00  7.77              
ATOM   4639  HA  LYS A 296     105.909 101.266  93.857  1.00  7.77              
ATOM   4640  CB  LYS A 296     104.402 102.789  93.982  1.00  7.77              
ATOM   4641  HB1 LYS A 296     104.318 103.849  94.236  1.00  7.77              
ATOM   4642  HB2 LYS A 296     103.803 102.205  94.683  1.00  7.77              
ATOM   4643  CG  LYS A 296     103.888 102.560  92.554  1.00  7.77              
ATOM   4644  HG1 LYS A 296     104.078 101.522  92.276  1.00  7.77              
ATOM   4645  HG2 LYS A 296     104.450 103.219  91.898  1.00  7.77              
ATOM   4646  CD  LYS A 296     102.407 102.869  92.318  1.00  7.77              
ATOM   4647  HD1 LYS A 296     102.234 103.941  92.434  1.00  7.77              
ATOM   4648  HD2 LYS A 296     101.802 102.339  93.056  1.00  7.77              
ATOM   4649  CE  LYS A 296     101.983 102.412  90.909  1.00  7.77              
ATOM   4650  HE1 LYS A 296     100.943 102.710  90.744  1.00  7.77              
ATOM   4651  HE2 LYS A 296     102.021 101.318  90.879  1.00  7.77              
ATOM   4652  NZ  LYS A 296     102.848 102.967  89.832  1.00  7.77              
ATOM   4653  HZ1 LYS A 296     102.546 102.635  88.925  1.00  7.77              
ATOM   4654  HZ2 LYS A 296     102.812 103.978  89.831  1.00  7.77              
ATOM   4655  HZ3 LYS A 296     103.822 102.685  89.962  1.00  7.77              
ATOM   4656  C   LYS A 296     106.748 103.052  93.045  1.00  7.77              
ATOM   4657  O   LYS A 296     106.858 104.270  93.081  1.00  7.77              
ATOM   4658  N   ILE A 297     107.345 102.270  92.150  1.00  7.39              
ATOM   4659  H   ILE A 297     107.119 101.288  92.171  1.00  7.39              
ATOM   4660  CA  ILE A 297     107.919 102.771  90.906  1.00  7.39              
ATOM   4661  HA  ILE A 297     108.351 103.754  91.099  1.00  7.39              
ATOM   4662  CB  ILE A 297     109.045 101.809  90.448  1.00  7.39              
ATOM   4663  HB  ILE A 297     109.701 101.661  91.306  1.00  7.39              
ATOM   4664  CG2 ILE A 297     108.523 100.417  90.053  1.00  7.39              
ATOM   4665 1HG2 ILE A 297     109.362  99.758  89.821  1.00  7.39              
ATOM   4666 2HG2 ILE A 297     107.963  99.965  90.870  1.00  7.39              
ATOM   4667 3HG2 ILE A 297     107.880 100.477  89.174  1.00  7.39              
ATOM   4668  CG1 ILE A 297     109.935 102.354  89.314  1.00  7.39              
ATOM   4669 1HG1 ILE A 297     109.353 102.473  88.400  1.00  7.39              
ATOM   4670 2HG1 ILE A 297     110.719 101.622  89.113  1.00  7.39              
ATOM   4671  CD1 ILE A 297     110.619 103.683  89.655  1.00  7.39              
ATOM   4672  HD1 ILE A 297     109.899 104.501  89.636  1.00  7.39              
ATOM   4673  HD2 ILE A 297     111.085 103.630  90.637  1.00  7.39              
ATOM   4674  HD3 ILE A 297     111.392 103.874  88.914  1.00  7.39              
ATOM   4675  C   ILE A 297     106.789 102.935  89.882  1.00  7.39              
ATOM   4676  O   ILE A 297     105.717 102.322  89.978  1.00  7.39              
ATOM   4677  N   GLY A 298     107.005 103.781  88.893  1.00  8.01              
ATOM   4678  H   GLY A 298     107.842 104.349  88.887  1.00  8.01              
ATOM   4679  CA  GLY A 298     106.100 103.924  87.770  1.00  8.01              
ATOM   4680  HA1 GLY A 298     105.102 104.191  88.114  1.00  8.01              
ATOM   4681  HA2 GLY A 298     106.049 102.983  87.220  1.00  8.01              
ATOM   4682  C   GLY A 298     106.591 105.023  86.852  1.00  8.01              
ATOM   4683  O   GLY A 298     106.979 106.081  87.345  1.00  8.01              
ATOM   4684  N   VAL A 299     106.556 104.749  85.551  1.00  7.30              
ATOM   4685  H   VAL A 299     106.154 103.880  85.236  1.00  7.30              
ATOM   4686  CA  VAL A 299     106.861 105.709  84.494  1.00  7.30              
ATOM   4687  HA  VAL A 299     106.809 106.718  84.907  1.00  7.30              
ATOM   4688  CB  VAL A 299     108.270 105.521  83.881  1.00  7.30              
ATOM   4689  HB  VAL A 299     108.446 106.351  83.195  1.00  7.30              
ATOM   4690  CG1 VAL A 299     109.371 105.568  84.944  1.00  7.30              
ATOM   4691 1HG1 VAL A 299     110.348 105.616  84.463  1.00  7.30              
ATOM   4692 2HG1 VAL A 299     109.240 106.462  85.552  1.00  7.30              
ATOM   4693 3HG1 VAL A 299     109.325 104.691  85.588  1.00  7.30              
ATOM   4694  CG2 VAL A 299     108.453 104.219  83.086  1.00  7.30              
ATOM   4695 1HG2 VAL A 299     109.466 104.174  82.684  1.00  7.30              
ATOM   4696 2HG2 VAL A 299     108.272 103.356  83.725  1.00  7.30              
ATOM   4697 3HG2 VAL A 299     107.759 104.193  82.245  1.00  7.30              
ATOM   4698  C   VAL A 299     105.808 105.621  83.399  1.00  7.30              
ATOM   4699  O   VAL A 299     105.149 104.594  83.234  1.00  7.30              
ATOM   4700  N   ASP A 300     105.665 106.705  82.651  1.00  8.19              
ATOM   4701  H   ASP A 300     106.259 107.497  82.861  1.00  8.19              
ATOM   4702  CA  ASP A 300     104.430 107.040  81.946  1.00  8.19              
ATOM   4703  HA  ASP A 300     103.827 106.145  81.790  1.00  8.19              
ATOM   4704  CB  ASP A 300     103.624 108.043  82.826  1.00  8.19              
ATOM   4705  HB1 ASP A 300     102.597 107.682  82.898  1.00  8.19              
ATOM   4706  HB2 ASP A 300     103.583 109.011  82.325  1.00  8.19              
ATOM   4707  CG  ASP A 300     104.174 108.265  84.258  1.00  8.19              
ATOM   4708  OD1 ASP A 300     103.856 107.485  85.186  1.00  8.19              
ATOM   4709  OD2 ASP A 300     105.001 109.180  84.475  1.00  8.19              
ATOM   4710  C   ASP A 300     104.838 107.625  80.586  1.00  8.19              
ATOM   4711  O   ASP A 300     105.553 108.623  80.516  1.00  8.19              
ATOM   4712  N   VAL A 301     104.498 106.923  79.502  1.00  7.47              
ATOM   4713  H   VAL A 301     103.851 106.158  79.611  1.00  7.47              
ATOM   4714  CA  VAL A 301     105.225 106.989  78.224  1.00  7.47              
ATOM   4715  HA  VAL A 301     105.832 107.895  78.205  1.00  7.47              
ATOM   4716  CB  VAL A 301     106.176 105.782  78.070  1.00  7.47              
ATOM   4717  HB  VAL A 301     106.582 105.799  77.059  1.00  7.47              
ATOM   4718  CG1 VAL A 301     107.356 105.910  79.043  1.00  7.47              
ATOM   4719 1HG1 VAL A 301     108.064 105.101  78.884  1.00  7.47              
ATOM   4720 2HG1 VAL A 301     107.867 106.860  78.880  1.00  7.47              
ATOM   4721 3HG1 VAL A 301     107.007 105.871  80.075  1.00  7.47              
ATOM   4722  CG2 VAL A 301     105.483 104.424  78.291  1.00  7.47              
ATOM   4723 1HG2 VAL A 301     106.198 103.614  78.190  1.00  7.47              
ATOM   4724 2HG2 VAL A 301     105.052 104.368  79.291  1.00  7.47              
ATOM   4725 3HG2 VAL A 301     104.696 104.288  77.550  1.00  7.47              
ATOM   4726  C   VAL A 301     104.249 107.080  77.050  1.00  7.47              
ATOM   4727  O   VAL A 301     103.200 106.437  77.049  1.00  7.47              
ATOM   4728  N   HIS A 302     104.567 107.896  76.040  1.00  8.07              
ATOM   4729  H   HIS A 302     105.484 108.322  76.031  1.00  8.07              
ATOM   4730  CA  HIS A 302     103.548 108.514  75.180  1.00  8.07              
ATOM   4731  HA  HIS A 302     102.563 108.376  75.628  1.00  8.07              
ATOM   4732  CB  HIS A 302     103.817 110.029  75.159  1.00  8.07              
ATOM   4733  HB1 HIS A 302     104.816 110.220  74.764  1.00  8.07              
ATOM   4734  HB2 HIS A 302     103.771 110.418  76.177  1.00  8.07              
ATOM   4735  CG  HIS A 302     102.816 110.770  74.317  1.00  8.07              
ATOM   4736  ND1 HIS A 302     101.564 111.199  74.752  1.00  8.07              
ATOM   4737  CE1 HIS A 302     100.928 111.638  73.655  1.00  8.07              
ATOM   4738  HE1 HIS A 302      99.913 112.013  73.645  1.00  8.07              
ATOM   4739  NE2 HIS A 302     101.709 111.497  72.570  1.00  8.07              
ATOM   4740  HE2 HIS A 302     101.421 111.648  71.613  1.00  8.07              
ATOM   4741  CD2 HIS A 302     102.908 110.958  72.970  1.00  8.07              
ATOM   4742  HD2 HIS A 302     103.725 110.638  72.336  1.00  8.07              
ATOM   4743  C   HIS A 302     103.505 107.962  73.756  1.00  8.07              
ATOM   4744  O   HIS A 302     104.475 108.072  73.007  1.00  8.07              
ATOM   4745  N   ALA A 303     102.369 107.366  73.386  1.00  6.80              
ATOM   4746  H   ALA A 303     101.594 107.382  74.028  1.00  6.80              
ATOM   4747  CA  ALA A 303     102.180 106.689  72.106  1.00  6.80              
ATOM   4748  HA  ALA A 303     102.905 105.875  72.046  1.00  6.80              
ATOM   4749  CB  ALA A 303     100.777 106.074  72.075  1.00  6.80              
ATOM   4750  HB1 ALA A 303     100.646 105.513  71.148  1.00  6.80              
ATOM   4751  HB2 ALA A 303     100.646 105.398  72.920  1.00  6.80              
ATOM   4752  HB3 ALA A 303     100.024 106.863  72.120  1.00  6.80              
ATOM   4753  C   ALA A 303     102.418 107.625  70.901  1.00  6.80              
ATOM   4754  O   ALA A 303     101.856 108.714  70.795  1.00  6.80              
ATOM   4755  N   LEU A 304     103.247 107.141  69.981  1.00  6.33              
ATOM   4756  H   LEU A 304     103.695 106.259  70.208  1.00  6.33              
ATOM   4757  CA  LEU A 304     103.708 107.803  68.763  1.00  6.33              
ATOM   4758  HA  LEU A 304     103.526 108.877  68.840  1.00  6.33              
ATOM   4759  CB  LEU A 304     105.231 107.544  68.693  1.00  6.33              
ATOM   4760  HB1 LEU A 304     105.399 106.498  68.442  1.00  6.33              
ATOM   4761  HB2 LEU A 304     105.625 107.704  69.698  1.00  6.33              
ATOM   4762  CG  LEU A 304     106.081 108.414  67.749  1.00  6.33              
ATOM   4763  HG  LEU A 304     105.879 109.467  67.948  1.00  6.33              
ATOM   4764  CD1 LEU A 304     107.558 108.135  68.047  1.00  6.33              
ATOM   4765 1HD1 LEU A 304     108.187 108.786  67.440  1.00  6.33              
ATOM   4766 2HD1 LEU A 304     107.774 108.337  69.096  1.00  6.33              
ATOM   4767 3HD1 LEU A 304     107.800 107.096  67.823  1.00  6.33              
ATOM   4768  CD2 LEU A 304     105.864 108.130  66.262  1.00  6.33              
ATOM   4769 1HD2 LEU A 304     106.590 108.685  65.668  1.00  6.33              
ATOM   4770 2HD2 LEU A 304     105.974 107.064  66.059  1.00  6.33              
ATOM   4771 3HD2 LEU A 304     104.872 108.459  65.962  1.00  6.33              
ATOM   4772  C   LEU A 304     102.944 107.276  67.542  1.00  6.33              
ATOM   4773  O   LEU A 304     102.482 108.042  66.703  1.00  6.33              
ATOM   4774  N   GLY A 305     102.774 105.957  67.482  1.00  5.85              
ATOM   4775  H   GLY A 305     103.211 105.396  68.199  1.00  5.85              
ATOM   4776  CA  GLY A 305     102.095 105.232  66.416  1.00  5.85              
ATOM   4777  HA1 GLY A 305     102.284 105.726  65.461  1.00  5.85              
ATOM   4778  HA2 GLY A 305     101.021 105.226  66.598  1.00  5.85              
ATOM   4779  C   GLY A 305     102.597 103.796  66.335  1.00  5.85              
ATOM   4780  O   GLY A 305     103.311 103.328  67.230  1.00  5.85              
ATOM   4781  N   HIS A 306     102.251 103.118  65.238  1.00  5.58              
ATOM   4782  H   HIS A 306     101.698 103.593  64.539  1.00  5.58              
ATOM   4783  CA  HIS A 306     102.929 101.883  64.833  1.00  5.58              
ATOM   4784  HA  HIS A 306     103.432 101.470  65.707  1.00  5.58              
ATOM   4785  CB  HIS A 306     101.944 100.801  64.364  1.00  5.58              
ATOM   4786  HB1 HIS A 306     102.433 100.167  63.622  1.00  5.58              
ATOM   4787  HB2 HIS A 306     101.063 101.252  63.907  1.00  5.58              
ATOM   4788  CG  HIS A 306     101.532  99.921  65.516  1.00  5.58              
ATOM   4789  ND1 HIS A 306     101.786  98.554  65.623  1.00  5.58              
ATOM   4790  CE1 HIS A 306     101.461  98.210  66.876  1.00  5.58              
ATOM   4791  HE1 HIS A 306     101.590  97.221  67.295  1.00  5.58              
ATOM   4792  NE2 HIS A 306     101.044  99.287  67.560  1.00  5.58              
ATOM   4793  HE2 HIS A 306     100.966  99.332  68.573  1.00  5.58              
ATOM   4794  CD2 HIS A 306     101.077 100.373  66.720  1.00  5.58              
ATOM   4795  HD2 HIS A 306     100.897 101.403  66.987  1.00  5.58              
ATOM   4796  C   HIS A 306     104.043 102.167  63.846  1.00  5.58              
ATOM   4797  O   HIS A 306     103.882 102.995  62.953  1.00  5.58              
ATOM   4798  N   TRP A 307     105.161 101.461  63.999  1.00  5.27              
ATOM   4799  H   TRP A 307     105.194 100.765  64.738  1.00  5.27              
ATOM   4800  CA  TRP A 307     106.157 101.375  62.931  1.00  5.27              
ATOM   4801  HA  TRP A 307     106.047 102.224  62.259  1.00  5.27              
ATOM   4802  CB  TRP A 307     107.573 101.425  63.530  1.00  5.27              
ATOM   4803  HB1 TRP A 307     107.679 100.619  64.258  1.00  5.27              
ATOM   4804  HB2 TRP A 307     107.707 102.374  64.051  1.00  5.27              
ATOM   4805  CG  TRP A 307     108.652 101.287  62.500  1.00  5.27              
ATOM   4806  CD1 TRP A 307     108.738 102.036  61.380  1.00  5.27              
ATOM   4807  HD1 TRP A 307     108.062 102.842  61.143  1.00  5.27              
ATOM   4808  NE1 TRP A 307     109.667 101.489  60.520  1.00  5.27              
ATOM   4809  HE1 TRP A 307     109.714 101.726  59.534  1.00  5.27              
ATOM   4810  CE2 TRP A 307     110.310 100.412  61.094  1.00  5.27              
ATOM   4811  CZ2 TRP A 307     111.331  99.558  60.652  1.00  5.27              
ATOM   4812  HZ2 TRP A 307     111.777  99.700  59.679  1.00  5.27              
ATOM   4813  CH2 TRP A 307     111.789  98.541  61.507  1.00  5.27              
ATOM   4814  HH2 TRP A 307     112.590  97.888  61.189  1.00  5.27              
ATOM   4815  CZ3 TRP A 307     111.212  98.380  62.780  1.00  5.27              
ATOM   4816  HZ3 TRP A 307     111.568  97.596  63.435  1.00  5.27              
ATOM   4817  CE3 TRP A 307     110.170  99.228  63.203  1.00  5.27              
ATOM   4818  HE3 TRP A 307     109.723  99.084  64.173  1.00  5.27              
ATOM   4819  CD2 TRP A 307     109.696 100.270  62.377  1.00  5.27              
ATOM   4820  C   TRP A 307     105.928 100.103  62.130  1.00  5.27              
ATOM   4821  O   TRP A 307     105.325  99.153  62.635  1.00  5.27              
ATOM   4822  N   PHE A 308     106.377 100.105  60.875  1.00  5.16              
ATOM   4823  H   PHE A 308     106.918 100.899  60.554  1.00  5.16              
ATOM   4824  CA  PHE A 308     105.859  99.155  59.874  1.00  5.16              
ATOM   4825  HA  PHE A 308     105.403  98.304  60.374  1.00  5.16              
ATOM   4826  CB  PHE A 308     104.798  99.811  58.965  1.00  5.16              
ATOM   4827  HB1 PHE A 308     104.696  99.191  58.072  1.00  5.16              
ATOM   4828  HB2 PHE A 308     105.169 100.778  58.625  1.00  5.16              
ATOM   4829  CG  PHE A 308     103.407 100.001  59.545  1.00  5.16              
ATOM   4830  CD1 PHE A 308     103.159 101.043  60.454  1.00  5.16              
ATOM   4831  HD1 PHE A 308     103.975 101.670  60.778  1.00  5.16              
ATOM   4832  CE1 PHE A 308     101.859 101.275  60.938  1.00  5.16              
ATOM   4833  HE1 PHE A 308     101.680 102.084  61.633  1.00  5.16              
ATOM   4834  CZ  PHE A 308     100.800 100.452  60.521  1.00  5.16              
ATOM   4835  HZ  PHE A 308      99.800 100.629  60.894  1.00  5.16              
ATOM   4836  CE2 PHE A 308     101.037  99.412  59.606  1.00  5.16              
ATOM   4837  HE2 PHE A 308     100.217  98.793  59.272  1.00  5.16              
ATOM   4838  CD2 PHE A 308     102.338  99.190  59.115  1.00  5.16              
ATOM   4839  HD2 PHE A 308     102.511  98.403  58.397  1.00  5.16              
ATOM   4840  C   PHE A 308     106.991  98.634  59.002  1.00  5.16              
ATOM   4841  O   PHE A 308     107.590  99.412  58.252  1.00  5.16              
ATOM   4842  N   ASP A 309     107.254  97.327  59.060  1.00  5.13              
ATOM   4843  H   ASP A 309     106.641  96.718  59.590  1.00  5.13              
ATOM   4844  CA  ASP A 309     108.183  96.719  58.115  1.00  5.13              
ATOM   4845  HA  ASP A 309     108.969  97.451  57.923  1.00  5.13              
ATOM   4846  CB  ASP A 309     108.918  95.500  58.706  1.00  5.13              
ATOM   4847  HB1 ASP A 309     108.816  95.490  59.790  1.00  5.13              
ATOM   4848  HB2 ASP A 309     109.982  95.610  58.486  1.00  5.13              
ATOM   4849  CG  ASP A 309     108.454  94.176  58.113  1.00  5.13              
ATOM   4850  OD1 ASP A 309     108.866  93.856  56.973  1.00  5.13              
ATOM   4851  OD2 ASP A 309     107.554  93.534  58.688  1.00  5.13              
ATOM   4852  C   ASP A 309     107.473  96.478  56.777  1.00  5.13              
ATOM   4853  O   ASP A 309     106.286  96.143  56.731  1.00  5.13              
ATOM   4854  N   GLY A 310     108.182  96.646  55.667  1.00  5.27              
ATOM   4855  H   GLY A 310     109.173  96.838  55.741  1.00  5.27              
ATOM   4856  CA  GLY A 310     107.602  96.545  54.333  1.00  5.27              
ATOM   4857  HA1 GLY A 310     106.992  97.425  54.138  1.00  5.27              
ATOM   4858  HA2 GLY A 310     106.964  95.663  54.272  1.00  5.27              
ATOM   4859  C   GLY A 310     108.667  96.449  53.259  1.00  5.27              
ATOM   4860  O   GLY A 310     109.846  96.715  53.495  1.00  5.27              
ATOM   4861  N   ARG A 311     108.238  96.045  52.068  1.00  5.22              
ATOM   4862  H   ARG A 311     107.234  95.935  51.930  1.00  5.22              
ATOM   4863  CA  ARG A 311     109.116  95.629  50.980  1.00  5.22              
ATOM   4864  HA  ARG A 311     110.147  95.630  51.339  1.00  5.22              
ATOM   4865  CB  ARG A 311     108.768  94.175  50.630  1.00  5.22              
ATOM   4866  HB1 ARG A 311     107.707  94.022  50.794  1.00  5.22              
ATOM   4867  HB2 ARG A 311     109.292  93.530  51.337  1.00  5.22              
ATOM   4868  CG  ARG A 311     109.090  93.695  49.211  1.00  5.22              
ATOM   4869  HG1 ARG A 311     109.098  92.604  49.237  1.00  5.22              
ATOM   4870  HG2 ARG A 311     110.080  94.033  48.904  1.00  5.22              
ATOM   4871  CD  ARG A 311     108.025  94.159  48.201  1.00  5.22              
ATOM   4872  HD1 ARG A 311     108.368  95.044  47.667  1.00  5.22              
ATOM   4873  HD2 ARG A 311     107.108  94.433  48.726  1.00  5.22              
ATOM   4874  NE  ARG A 311     107.693  93.085  47.262  1.00  5.22              
ATOM   4875  HE  ARG A 311     106.908  92.508  47.549  1.00  5.22              
ATOM   4876  CZ  ARG A 311     108.376  92.736  46.193  1.00  5.22              
ATOM   4877  NH1 ARG A 311     109.427  93.409  45.795  1.00  5.22              
ATOM   4878 1HH1 ARG A 311     109.705  94.239  46.312  1.00  5.22              
ATOM   4879 2HH1 ARG A 311     109.961  93.107  45.008  1.00  5.22              
ATOM   4880  NH2 ARG A 311     108.026  91.672  45.525  1.00  5.22              
ATOM   4881 1HH2 ARG A 311     107.234  91.146  45.853  1.00  5.22              
ATOM   4882 2HH2 ARG A 311     108.530  91.387  44.709  1.00  5.22              
ATOM   4883  C   ARG A 311     109.023  96.623  49.842  1.00  5.22              
ATOM   4884  O   ARG A 311     107.950  96.964  49.344  1.00  5.22              
ATOM   4885  N   LEU A 312     110.209  97.075  49.461  1.00  5.15              
ATOM   4886  H   LEU A 312     110.996  96.798  50.025  1.00  5.15              
ATOM   4887  CA  LEU A 312     110.504  97.877  48.282  1.00  5.15              
ATOM   4888  HA  LEU A 312     109.865  98.763  48.292  1.00  5.15              
ATOM   4889  CB  LEU A 312     111.987  98.290  48.442  1.00  5.15              
ATOM   4890  HB1 LEU A 312     112.616  97.411  48.291  1.00  5.15              
ATOM   4891  HB2 LEU A 312     112.131  98.600  49.480  1.00  5.15              
ATOM   4892  CG  LEU A 312     112.545  99.442  47.593  1.00  5.15              
ATOM   4893  HG  LEU A 312     113.529  99.689  47.994  1.00  5.15              
ATOM   4894  CD1 LEU A 312     112.740  99.056  46.130  1.00  5.15              
ATOM   4895 1HD1 LEU A 312     113.284  99.846  45.614  1.00  5.15              
ATOM   4896 2HD1 LEU A 312     113.321  98.136  46.062  1.00  5.15              
ATOM   4897 3HD1 LEU A 312     111.781  98.914  45.647  1.00  5.15              
ATOM   4898  CD2 LEU A 312     111.679 100.695  47.686  1.00  5.15              
ATOM   4899 1HD2 LEU A 312     112.216 101.522  47.229  1.00  5.15              
ATOM   4900 2HD2 LEU A 312     110.734 100.548  47.163  1.00  5.15              
ATOM   4901 3HD2 LEU A 312     111.493 100.944  48.732  1.00  5.15              
ATOM   4902  C   LEU A 312     110.208  97.044  47.021  1.00  5.15              
ATOM   4903  O   LEU A 312     110.753  95.956  46.804  1.00  5.15              
ATOM   4904  N   ASN A 313     109.303  97.540  46.191  1.00  5.44              
ATOM   4905  H   ASN A 313     108.793  98.368  46.487  1.00  5.44              
ATOM   4906  CA  ASN A 313     109.170  97.158  44.793  1.00  5.44              
ATOM   4907  HA  ASN A 313     109.642  96.195  44.596  1.00  5.44              
ATOM   4908  CB  ASN A 313     107.688  97.121  44.390  1.00  5.44              
ATOM   4909  HB1 ASN A 313     107.610  97.044  43.307  1.00  5.44              
ATOM   4910  HB2 ASN A 313     107.204  98.053  44.687  1.00  5.44              
ATOM   4911  CG  ASN A 313     106.930  95.964  44.977  1.00  5.44              
ATOM   4912  OD1 ASN A 313     106.823  94.912  44.358  1.00  5.44              
ATOM   4913  ND2 ASN A 313     106.376  96.165  46.138  1.00  5.44              
ATOM   4914 1HD2 ASN A 313     106.443  97.066  46.586  1.00  5.44              
ATOM   4915 2HD2 ASN A 313     105.781  95.456  46.576  1.00  5.44              
ATOM   4916  C   ASN A 313     109.807  98.237  43.922  1.00  5.44              
ATOM   4917  O   ASN A 313     109.708  99.417  44.249  1.00  5.44              
ATOM   4918  N   LEU A 314     110.293  97.817  42.754  1.00  5.48              
ATOM   4919  H   LEU A 314     110.338  96.822  42.594  1.00  5.48              
ATOM   4920  CA  LEU A 314     110.434  98.633  41.551  1.00  5.48              
ATOM   4921  HA  LEU A 314     110.075  99.646  41.739  1.00  5.48              
ATOM   4922  CB  LEU A 314     111.925  98.682  41.154  1.00  5.48              
ATOM   4923  HB1 LEU A 314     112.280  97.655  41.058  1.00  5.48              
ATOM   4924  HB2 LEU A 314     112.487  99.154  41.961  1.00  5.48              
ATOM   4925  CG  LEU A 314     112.234  99.418  39.832  1.00  5.48              
ATOM   4926  HG  LEU A 314     111.619  99.008  39.031  1.00  5.48              
ATOM   4927  CD1 LEU A 314     111.987 100.923  39.926  1.00  5.48              
ATOM   4928 1HD1 LEU A 314     112.234 101.395  38.976  1.00  5.48              
ATOM   4929 2HD1 LEU A 314     110.940 101.115  40.145  1.00  5.48
[truncated: 185,823 more chars]
