# Supplementary material for: DNA Vaccines Encoding HTNV GP-Derived Th Epitopes Benefited from a LAMP-Targeting Strategy and Established Cellular Immunoprotection
Source: Vaccines (Basel). 2024 Aug 19;12(8):928. doi: 10.3390/vaccines12080928 (PMC11359959; doi:10.3390/vaccines12080928)
Supplement: Supplementary file 1 [file vaccines-12-00928-s001.zip › Supplementary Material_S2/model5.pdb]

HEADER protein
METHOD
METHOD    The models are generated by I-TASSER which combines the
METHOD    methods of threading, ab initio modeling and structural
METHOD    refinement. The procedure is fully automated.
METHOD
METHOD    Please cite following articles when you use the I-TASSER server:
METHOD 1. Ambrish Roy, Alper Kucukural, Yang Zhang. I-TASSER: a unified
METHOD    platform for automated protein structure and function prediction.
METHOD    Nature Protocols, vol 5, 725-738 (2010). 
METHOD 2. Yang Zhang. I-TASSER server for protein 3D structure prediction. 
METHOD    BMC Bioinformatics, 9:40 (2008).
METHOD
MODEL  5
REMARK PARENT 6zjm 5ljx_A 7w6b_A 5j81_A 5opg_A 7eeq_1 
ATOM      1  N   MET A   1      55.302  92.747  69.332  1.00 11.62              
ATOM      2  CA  MET A   1      54.628  93.554  68.310  1.00 11.62              
ATOM      3  HA  MET A   1      53.589  93.231  68.248  1.00 11.62              
ATOM      4  CB  MET A   1      54.651  95.041  68.694  1.00 11.62              
ATOM      5  HB1 MET A   1      54.216  95.616  67.876  1.00 11.62              
ATOM      6  HB2 MET A   1      55.682  95.368  68.835  1.00 11.62              
ATOM      7  CG  MET A   1      53.851  95.320  69.973  1.00 11.62              
ATOM      8  HG1 MET A   1      54.301  94.755  70.790  1.00 11.62              
ATOM      9  HG2 MET A   1      52.831  94.960  69.838  1.00 11.62              
ATOM     10  SD  MET A   1      53.784  97.064  70.479  1.00 11.62              
ATOM     11  CE  MET A   1      52.746  97.768  69.168  1.00 11.62              
ATOM     12  HE1 MET A   1      52.557  98.819  69.385  1.00 11.62              
ATOM     13  HE2 MET A   1      53.255  97.688  68.208  1.00 11.62              
ATOM     14  HE3 MET A   1      51.797  97.234  69.125  1.00 11.62              
ATOM     15  C   MET A   1      55.238  93.350  66.930  1.00 11.62              
ATOM     16  O   MET A   1      54.533  93.392  65.927  1.00 11.62              
ATOM     17  N   ALA A   2      56.528  93.018  66.886  1.00  9.77              
ATOM     18  H   ALA A   2      57.032  93.005  67.761  1.00  9.77              
ATOM     19  CA  ALA A   2      57.139  92.420  65.705  1.00  9.77              
ATOM     20  HA  ALA A   2      56.834  92.987  64.822  1.00  9.77              
ATOM     21  CB  ALA A   2      58.662  92.524  65.853  1.00  9.77              
ATOM     22  HB1 ALA A   2      59.146  92.118  64.965  1.00  9.77              
ATOM     23  HB2 ALA A   2      58.951  93.571  65.963  1.00  9.77              
ATOM     24  HB3 ALA A   2      58.995  91.966  66.729  1.00  9.77              
ATOM     25  C   ALA A   2      56.708  90.966  65.490  1.00  9.77              
ATOM     26  O   ALA A   2      56.920  90.431  64.404  1.00  9.77              
ATOM     27  N   LEU A   3      56.153  90.328  66.535  1.00  9.01              
ATOM     28  H   LEU A   3      56.024  90.893  67.364  1.00  9.01              
ATOM     29  CA  LEU A   3      55.681  88.935  66.623  1.00  9.01              
ATOM     30  HA  LEU A   3      55.369  88.763  67.653  1.00  9.01              
ATOM     31  CB  LEU A   3      54.437  88.745  65.721  1.00  9.01              
ATOM     32  HB1 LEU A   3      54.004  87.768  65.942  1.00  9.01              
ATOM     33  HB2 LEU A   3      54.771  88.722  64.682  1.00  9.01              
ATOM     34  CG  LEU A   3      53.327  89.808  65.832  1.00  9.01              
ATOM     35  HG  LEU A   3      53.720  90.777  65.530  1.00  9.01              
ATOM     36  CD1 LEU A   3      52.171  89.460  64.892  1.00  9.01              
ATOM     37 1HD1 LEU A   3      51.421  90.250  64.928  1.00  9.01              
ATOM     38 2HD1 LEU A   3      52.541  89.385  63.868  1.00  9.01              
ATOM     39 3HD1 LEU A   3      51.715  88.515  65.184  1.00  9.01              
ATOM     40  CD2 LEU A   3      52.784  89.918  67.254  1.00  9.01              
ATOM     41 1HD2 LEU A   3      51.961  90.632  67.267  1.00  9.01              
ATOM     42 2HD2 LEU A   3      52.423  88.947  67.595  1.00  9.01              
ATOM     43 3HD2 LEU A   3      53.561  90.277  67.927  1.00  9.01              
ATOM     44  C   LEU A   3      56.728  87.846  66.312  1.00  9.01              
ATOM     45  O   LEU A   3      56.489  86.681  66.622  1.00  9.01              
ATOM     46  N   ARG A   4      57.853  88.187  65.675  1.00  9.21              
ATOM     47  H   ARG A   4      57.916  89.149  65.370  1.00  9.21              
ATOM     48  CA  ARG A   4      58.750  87.225  65.037  1.00  9.21              
ATOM     49  HA  ARG A   4      58.113  86.621  64.390  1.00  9.21              
ATOM     50  CB  ARG A   4      59.775  87.896  64.109  1.00  9.21              
ATOM     51  HB1 ARG A   4      60.557  87.165  63.897  1.00  9.21              
ATOM     52  HB2 ARG A   4      60.236  88.756  64.599  1.00  9.21              
ATOM     53  CG  ARG A   4      59.129  88.312  62.774  1.00  9.21              
ATOM     54  HG1 ARG A   4      58.687  89.303  62.869  1.00  9.21              
ATOM     55  HG2 ARG A   4      58.335  87.613  62.514  1.00  9.21              
ATOM     56  CD  ARG A   4      60.128  88.300  61.612  1.00  9.21              
ATOM     57  HD1 ARG A   4      59.569  88.442  60.685  1.00  9.21              
ATOM     58  HD2 ARG A   4      60.612  87.323  61.552  1.00  9.21              
ATOM     59  NE  ARG A   4      61.124  89.378  61.722  1.00  9.21              
ATOM     60  HE  ARG A   4      60.815  90.294  61.443  1.00  9.21              
ATOM     61  CZ  ARG A   4      62.391  89.282  62.075  1.00  9.21              
ATOM     62  NH1 ARG A   4      62.936  88.188  62.528  1.00  9.21              
ATOM     63 1HH1 ARG A   4      62.402  87.349  62.639  1.00  9.21              
ATOM     64 2HH1 ARG A   4      63.936  88.168  62.722  1.00  9.21              
ATOM     65  NH2 ARG A   4      63.145  90.330  61.974  1.00  9.21              
ATOM     66 1HH2 ARG A   4      62.793  91.201  61.626  1.00  9.21              
ATOM     67 2HH2 ARG A   4      64.061  90.304  62.412  1.00  9.21              
ATOM     68  C   ARG A   4      59.402  86.214  65.963  1.00  9.21              
ATOM     69  O   ARG A   4      60.444  86.463  66.559  1.00  9.21              
ATOM     70  N   ASN A   5      58.781  85.042  65.953  1.00  8.95              
ATOM     71  H   ASN A   5      57.870  85.026  65.523  1.00  8.95              
ATOM     72  CA  ASN A   5      59.290  83.799  66.486  1.00  8.95              
ATOM     73  HA  ASN A   5      59.330  83.900  67.564  1.00  8.95              
ATOM     74  CB  ASN A   5      58.257  82.712  66.135  1.00  8.95              
ATOM     75  HB1 ASN A   5      58.308  82.487  65.069  1.00  8.95              
ATOM     76  HB2 ASN A   5      57.249  83.054  66.362  1.00  8.95              
ATOM     77  CG  ASN A   5      58.504  81.456  66.939  1.00  8.95              
ATOM     78  OD1 ASN A   5      58.176  81.384  68.108  1.00  8.95              
ATOM     79  ND2 ASN A   5      59.100  80.446  66.355  1.00  8.95              
ATOM     80 1HD2 ASN A   5      59.390  80.498  65.395  1.00  8.95              
ATOM     81 2HD2 ASN A   5      59.278  79.641  66.929  1.00  8.95              
ATOM     82  C   ASN A   5      60.667  83.406  65.933  1.00  8.95              
ATOM     83  O   ASN A   5      60.991  83.615  64.765  1.00  8.95              
ATOM     84  N   VAL A   6      61.376  82.687  66.784  1.00  8.66              
ATOM     85  H   VAL A   6      61.026  82.694  67.739  1.00  8.66              
ATOM     86  CA  VAL A   6      62.562  81.869  66.594  1.00  8.66              
ATOM     87  HA  VAL A   6      62.607  81.544  65.555  1.00  8.66              
ATOM     88  CB  VAL A   6      63.891  82.587  66.946  1.00  8.66              
ATOM     89  HB  VAL A   6      64.550  82.446  66.088  1.00  8.66              
ATOM     90  CG1 VAL A   6      63.733  84.115  67.090  1.00  8.66              
ATOM     91 1HG1 VAL A   6      64.618  84.558  67.529  1.00  8.66              
ATOM     92 2HG1 VAL A   6      63.556  84.554  66.108  1.00  8.66              
ATOM     93 3HG1 VAL A   6      62.900  84.383  67.732  1.00  8.66              
ATOM     94  CG2 VAL A   6      64.645  81.949  68.131  1.00  8.66              
ATOM     95 1HG2 VAL A   6      65.470  82.572  68.440  1.00  8.66              
ATOM     96 2HG2 VAL A   6      64.012  81.798  68.997  1.00  8.66              
ATOM     97 3HG2 VAL A   6      65.039  80.982  67.823  1.00  8.66              
ATOM     98  C   VAL A   6      62.290  80.653  67.488  1.00  8.66              
ATOM     99  O   VAL A   6      61.779  80.794  68.608  1.00  8.66              
ATOM    100  N   TYR A   7      62.725  79.474  67.063  1.00  8.60              
ATOM    101  H   TYR A   7      63.136  79.402  66.141  1.00  8.60              
ATOM    102  CA  TYR A   7      63.167  78.493  68.041  1.00  8.60              
ATOM    103  HA  TYR A   7      63.325  78.993  68.999  1.00  8.60              
ATOM    104  CB  TYR A   7      62.170  77.347  68.292  1.00  8.60              
ATOM    105  HB1 TYR A   7      62.014  76.777  67.374  1.00  8.60              
ATOM    106  HB2 TYR A   7      61.214  77.755  68.624  1.00  8.60              
ATOM    107  CG  TYR A   7      62.750  76.451  69.374  1.00  8.60              
ATOM    108  CD1 TYR A   7      62.756  76.922  70.697  1.00  8.60              
ATOM    109  HD1 TYR A   7      62.147  77.772  70.950  1.00  8.60              
ATOM    110  CE1 TYR A   7      63.622  76.349  71.647  1.00  8.60              
ATOM    111  HE1 TYR A   7      63.702  76.734  72.648  1.00  8.60              
ATOM    112  CZ  TYR A   7      64.442  75.265  71.293  1.00  8.60              
ATOM    113  OH  TYR A   7      65.275  74.738  72.229  1.00  8.60              
ATOM    114  HH  TYR A   7      65.689  73.935  71.905  1.00  8.60              
ATOM    115  CE2 TYR A   7      64.345  74.710  69.997  1.00  8.60              
ATOM    116  HE2 TYR A   7      64.920  73.839  69.723  1.00  8.60              
ATOM    117  CD2 TYR A   7      63.514  75.317  69.036  1.00  8.60              
ATOM    118  HD2 TYR A   7      63.518  74.946  68.018  1.00  8.60              
ATOM    119  C   TYR A   7      64.509  77.936  67.619  1.00  8.60              
ATOM    120  O   TYR A   7      64.641  77.384  66.530  1.00  8.60              
ATOM    121  N   ASP A   8      65.473  78.047  68.520  1.00  8.29              
ATOM    122  H   ASP A   8      65.256  78.420  69.442  1.00  8.29              
ATOM    123  CA  ASP A   8      66.790  77.493  68.332  1.00  8.29              
ATOM    124  HA  ASP A   8      66.760  76.734  67.548  1.00  8.29              
ATOM    125  CB  ASP A   8      67.809  78.583  67.913  1.00  8.29              
ATOM    126  HB1 ASP A   8      68.668  78.077  67.469  1.00  8.29              
ATOM    127  HB2 ASP A   8      68.178  79.060  68.819  1.00  8.29              
ATOM    128  CG  ASP A   8      67.359  79.699  66.942  1.00  8.29              
ATOM    129  OD1 ASP A   8      66.992  79.411  65.787  1.00  8.29              
ATOM    130  OD2 ASP A   8      67.552  80.890  67.301  1.00  8.29              
ATOM    131  C   ASP A   8      67.260  76.838  69.629  1.00  8.29              
ATOM    132  O   ASP A   8      66.811  77.125  70.733  1.00  8.29              
ATOM    133  N   MET A   9      68.237  75.961  69.538  1.00  8.29              
ATOM    134  H   MET A   9      68.671  75.771  68.645  1.00  8.29              
ATOM    135  CA  MET A   9      68.728  75.258  70.709  1.00  8.29              
ATOM    136  HA  MET A   9      68.529  75.811  71.628  1.00  8.29              
ATOM    137  CB  MET A   9      68.046  73.877  70.756  1.00  8.29              
ATOM    138  HB1 MET A   9      68.455  73.240  69.970  1.00  8.29              
ATOM    139  HB2 MET A   9      66.992  74.003  70.539  1.00  8.29              
ATOM    140  CG  MET A   9      68.175  73.149  72.101  1.00  8.29              
ATOM    141  HG1 MET A   9      67.942  73.840  72.910  1.00  8.29              
ATOM    142  HG2 MET A   9      69.200  72.800  72.223  1.00  8.29              
ATOM    143  SD  MET A   9      67.077  71.719  72.237  1.00  8.29              
ATOM    144  CE  MET A   9      67.732  70.963  73.752  1.00  8.29              
ATOM    145  HE1 MET A   9      67.234  70.010  73.928  1.00  8.29              
ATOM    146  HE2 MET A   9      68.804  70.790  73.652  1.00  8.29              
ATOM    147  HE3 MET A   9      67.550  71.619  74.601  1.00  8.29              
ATOM    148  C   MET A   9      70.218  75.069  70.569  1.00  8.29              
ATOM    149  O   MET A   9      70.793  75.191  69.486  1.00  8.29              
ATOM    150  N   LYS A  10      70.843  74.698  71.670  1.00  8.38              
ATOM    151  H   LYS A  10      70.349  74.707  72.559  1.00  8.38              
ATOM    152  CA  LYS A  10      72.213  74.253  71.671  1.00  8.38              
ATOM    153  HA  LYS A  10      72.488  73.868  70.685  1.00  8.38              
ATOM    154  CB  LYS A  10      73.053  75.490  71.995  1.00  8.38              
ATOM    155  HB1 LYS A  10      72.666  75.950  72.906  1.00  8.38              
ATOM    156  HB2 LYS A  10      72.932  76.200  71.174  1.00  8.38              
ATOM    157  CG  LYS A  10      74.542  75.196  72.185  1.00  8.38              
ATOM    158  HG1 LYS A  10      74.889  74.536  71.392  1.00  8.38              
ATOM    159  HG2 LYS A  10      74.703  74.707  73.147  1.00  8.38              
ATOM    160  CD  LYS A  10      75.348  76.493  72.124  1.00  8.38              
ATOM    161  HD1 LYS A  10      75.242  76.930  71.130  1.00  8.38              
ATOM    162  HD2 LYS A  10      76.395  76.237  72.270  1.00  8.38              
ATOM    163  CE  LYS A  10      74.897  77.512  73.182  1.00  8.38              
ATOM    164  HE1 LYS A  10      75.013  77.061  74.173  1.00  8.38              
ATOM    165  HE2 LYS A  10      73.842  77.757  73.032  1.00  8.38              
ATOM    166  NZ  LYS A  10      75.706  78.742  73.088  1.00  8.38              
ATOM    167  HZ1 LYS A  10      75.412  79.448  73.756  1.00  8.38              
ATOM    168  HZ2 LYS A  10      76.687  78.509  73.259  1.00  8.38              
ATOM    169  HZ3 LYS A  10      75.594  79.179  72.187  1.00  8.38              
ATOM    170  C   LYS A  10      72.380  73.140  72.693  1.00  8.38              
ATOM    171  O   LYS A  10      71.870  73.217  73.810  1.00  8.38              
ATOM    172  N   ILE A  11      73.100  72.110  72.280  1.00  9.02              
ATOM    173  H   ILE A  11      73.449  72.107  71.327  1.00  9.02              
ATOM    174  CA  ILE A  11      73.336  70.905  73.058  1.00  9.02              
ATOM    175  HA  ILE A  11      73.355  71.163  74.114  1.00  9.02              
ATOM    176  CB  ILE A  11      72.171  69.892  72.874  1.00  9.02              
ATOM    177  HB  ILE A  11      71.297  70.348  73.341  1.00  9.02              
ATOM    178  CG2 ILE A  11      71.781  69.627  71.401  1.00  9.02              
ATOM    179 1HG2 ILE A  11      70.910  68.975  71.352  1.00  9.02              
ATOM    180 2HG2 ILE A  11      71.521  70.556  70.896  1.00  9.02              
ATOM    181 3HG2 ILE A  11      72.602  69.152  70.869  1.00  9.02              
ATOM    182  CG1 ILE A  11      72.463  68.593  73.658  1.00  9.02              
ATOM    183 1HG1 ILE A  11      72.742  68.861  74.677  1.00  9.02              
ATOM    184 2HG1 ILE A  11      73.302  68.068  73.205  1.00  9.02              
ATOM    185  CD1 ILE A  11      71.282  67.616  73.730  1.00  9.02              
ATOM    186  HD1 ILE A  11      71.522  66.816  74.431  1.00  9.02              
ATOM    187  HD2 ILE A  11      70.385  68.132  74.070  1.00  9.02              
ATOM    188  HD3 ILE A  11      71.098  67.174  72.751  1.00  9.02              
ATOM    189  C   ILE A  11      74.728  70.374  72.700  1.00  9.02              
ATOM    190  O   ILE A  11      74.895  69.542  71.816  1.00  9.02              
ATOM    191  N   GLU A  12      75.762  70.927  73.331  1.00  8.61              
ATOM    192  H   GLU A  12      75.564  71.514  74.132  1.00  8.61              
ATOM    193  CA  GLU A  12      77.128  70.394  73.190  1.00  8.61              
ATOM    194  HA  GLU A  12      77.391  70.355  72.132  1.00  8.61              
ATOM    195  CB  GLU A  12      78.102  71.349  73.923  1.00  8.61              
ATOM    196  HB1 GLU A  12      78.313  70.973  74.925  1.00  8.61              
ATOM    197  HB2 GLU A  12      77.608  72.315  74.045  1.00  8.61              
ATOM    198  CG  GLU A  12      79.419  71.637  73.186  1.00  8.61              
ATOM    199  HG1 GLU A  12      79.814  72.579  73.564  1.00  8.61              
ATOM    200  HG2 GLU A  12      79.219  71.788  72.128  1.00  8.61              
ATOM    201  CD  GLU A  12      80.481  70.548  73.366  1.00  8.61              
ATOM    202  OE1 GLU A  12      81.342  70.723  74.264  1.00  8.61              
ATOM    203  OE2 GLU A  12      80.406  69.543  72.620  1.00  8.61              
ATOM    204  C   GLU A  12      77.190  68.978  73.762  1.00  8.61              
ATOM    205  O   GLU A  12      76.377  68.677  74.628  1.00  8.61              
ATOM    206  N   CYS A  13      78.089  68.109  73.286  1.00  8.64              
ATOM    207  H   CYS A  13      78.865  68.481  72.734  1.00  8.64              
ATOM    208  CA  CYS A  13      78.102  66.671  73.609  1.00  8.64              
ATOM    209  HA  CYS A  13      77.902  66.537  74.673  1.00  8.64              
ATOM    210  CB  CYS A  13      76.974  65.952  72.826  1.00  8.64              
ATOM    211  HB1 CYS A  13      77.226  64.897  72.709  1.00  8.64              
ATOM    212  HB2 CYS A  13      76.893  66.386  71.831  1.00  8.64              
ATOM    213  SG  CYS A  13      75.363  66.014  73.666  1.00  8.64              
ATOM    214  HG  CYS A  13      75.401  67.320  73.976  1.00  8.64              
ATOM    215  C   CYS A  13      79.448  65.993  73.316  1.00  8.64              
ATOM    216  O   CYS A  13      79.588  65.265  72.325  1.00  8.64              
ATOM    217  N   PRO A  14      80.453  66.177  74.178  1.00  8.82              
ATOM    218  CD  PRO A  14      80.548  67.209  75.203  1.00  8.82              
ATOM    219  HD1 PRO A  14      79.686  67.212  75.867  1.00  8.82              
ATOM    220  HD2 PRO A  14      80.646  68.181  74.726  1.00  8.82              
ATOM    221  CG  PRO A  14      81.822  66.908  75.983  1.00  8.82              
ATOM    222  HG1 PRO A  14      81.589  66.279  76.841  1.00  8.82              
ATOM    223  HG2 PRO A  14      82.321  67.824  76.299  1.00  8.82              
ATOM    224  CB  PRO A  14      82.665  66.118  74.983  1.00  8.82              
ATOM    225  HB1 PRO A  14      83.355  65.448  75.493  1.00  8.82              
ATOM    226  HB2 PRO A  14      83.209  66.816  74.345  1.00  8.82              
ATOM    227  CA  PRO A  14      81.639  65.348  74.141  1.00  8.82              
ATOM    228  HA  PRO A  14      81.992  65.281  73.114  1.00  8.82              
ATOM    229  C   PRO A  14      81.371  63.939  74.685  1.00  8.82              
ATOM    230  O   PRO A  14      81.238  63.737  75.890  1.00  8.82              
ATOM    231  N   HIS A  15      81.342  62.963  73.777  1.00  8.85              
ATOM    232  H   HIS A  15      81.363  63.260  72.811  1.00  8.85              
ATOM    233  CA  HIS A  15      81.232  61.518  74.035  1.00  8.85              
ATOM    234  HA  HIS A  15      80.313  61.344  74.600  1.00  8.85              
ATOM    235  CB  HIS A  15      81.091  60.842  72.655  1.00  8.85              
ATOM    236  HB1 HIS A  15      82.061  60.850  72.156  1.00  8.85              
ATOM    237  HB2 HIS A  15      80.403  61.431  72.045  1.00  8.85              
ATOM    238  CG  HIS A  15      80.558  59.430  72.652  1.00  8.85              
ATOM    239  ND1 HIS A  15      79.961  58.773  73.730  1.00  8.85              
ATOM    240  CE1 HIS A  15      79.595  57.567  73.273  1.00  8.85              
ATOM    241  HE1 HIS A  15      79.089  56.817  73.868  1.00  8.85              
ATOM    242  NE2 HIS A  15      79.933  57.435  71.979  1.00  8.85              
ATOM    243  HE2 HIS A  15      79.743  56.625  71.405  1.00  8.85              
ATOM    244  CD2 HIS A  15      80.530  58.606  71.565  1.00  8.85              
ATOM    245  HD2 HIS A  15      80.876  58.853  70.569  1.00  8.85              
ATOM    246  C   HIS A  15      82.394  60.923  74.855  1.00  8.85              
ATOM    247  O   HIS A  15      83.452  61.525  75.017  1.00  8.85              
ATOM    248  N   THR A  16      82.221  59.683  75.308  1.00  9.30              
ATOM    249  H   THR A  16      81.320  59.268  75.089  1.00  9.30              
ATOM    250  CA  THR A  16      83.154  58.810  76.045  1.00  9.30              
ATOM    251  HA  THR A  16      82.575  57.916  76.278  1.00  9.30              
ATOM    252  CB  THR A  16      84.319  58.296  75.179  1.00  9.30              
ATOM    253  HB  THR A  16      84.875  57.560  75.761  1.00  9.30              
ATOM    254  CG2 THR A  16      83.837  57.616  73.896  1.00  9.30              
ATOM    255 1HG2 THR A  16      84.691  57.177  73.380  1.00  9.30              
ATOM    256 2HG2 THR A  16      83.128  56.826  74.142  1.00  9.30              
ATOM    257 3HG2 THR A  16      83.358  58.341  73.238  1.00  9.30              
ATOM    258  OG1 THR A  16      85.210  59.309  74.785  1.00  9.30              
ATOM    259  HG1 THR A  16      84.721  60.130  74.620  1.00  9.30              
ATOM    260  C   THR A  16      83.588  59.320  77.416  1.00  9.30              
ATOM    261  O   THR A  16      83.096  58.793  78.413  1.00  9.30              
ATOM    262  N   VAL A  17      84.377  60.391  77.519  1.00  9.63              
ATOM    263  H   VAL A  17      84.756  60.794  76.669  1.00  9.63              
ATOM    264  CA  VAL A  17      84.500  61.137  78.788  1.00  9.63              
ATOM    265  HA  VAL A  17      84.803  60.428  79.559  1.00  9.63              
ATOM    266  CB  VAL A  17      85.604  62.218  78.725  1.00  9.63              
ATOM    267  HB  VAL A  17      86.565  61.706  78.667  1.00  9.63              
ATOM    268  CG1 VAL A  17      85.493  63.143  77.508  1.00  9.63              
ATOM    269 1HG1 VAL A  17      86.340  63.829  77.500  1.00  9.63              
ATOM    270 2HG1 VAL A  17      85.524  62.561  76.590  1.00  9.63              
ATOM    271 3HG1 VAL A  17      84.559  63.702  77.538  1.00  9.63              
ATOM    272  CG2 VAL A  17      85.617  63.112  79.975  1.00  9.63              
ATOM    273 1HG2 VAL A  17      85.588  62.496  80.870  1.00  9.63              
ATOM    274 2HG2 VAL A  17      86.515  63.719  80.006  1.00  9.63              
ATOM    275 3HG2 VAL A  17      84.753  63.777  79.987  1.00  9.63              
ATOM    276  C   VAL A  17      83.168  61.716  79.257  1.00  9.63              
ATOM    277  O   VAL A  17      82.933  61.805  80.458  1.00  9.63              
ATOM    278  N   SER A  18      82.283  62.009  78.301  1.00  9.26              
ATOM    279  H   SER A  18      82.598  61.951  77.343  1.00  9.26              
ATOM    280  CA  SER A  18      80.849  62.195  78.511  1.00  9.26              
ATOM    281  HA  SER A  18      80.376  62.283  77.536  1.00  9.26              
ATOM    282  CB  SER A  18      80.218  60.942  79.140  1.00  9.26              
ATOM    283  HB1 SER A  18      79.137  61.083  79.195  1.00  9.26              
ATOM    284  HB2 SER A  18      80.596  60.792  80.153  1.00  9.26              
ATOM    285  OG  SER A  18      80.489  59.792  78.359  1.00  9.26              
ATOM    286  HG  SER A  18      81.350  59.432  78.634  1.00  9.26              
ATOM    287  C   SER A  18      80.469  63.434  79.313  1.00  9.26              
ATOM    288  O   SER A  18      80.365  63.425  80.539  1.00  9.26              
ATOM    289  N   PHE A  19      80.152  64.501  78.590  1.00  9.25              
ATOM    290  H   PHE A  19      80.217  64.429  77.579  1.00  9.25              
ATOM    291  CA  PHE A  19      79.391  65.621  79.138  1.00  9.25              
ATOM    292  HA  PHE A  19      78.841  65.266  80.009  1.00  9.25              
ATOM    293  CB  PHE A  19      80.364  66.725  79.591  1.00  9.25              
ATOM    294  HB1 PHE A  19      80.565  67.396  78.755  1.00  9.25              
ATOM    295  HB2 PHE A  19      81.312  66.271  79.882  1.00  9.25              
ATOM    296  CG  PHE A  19      79.873  67.513  80.788  1.00  9.25              
ATOM    297  CD1 PHE A  19      79.537  66.847  81.985  1.00  9.25              
ATOM    298  HD1 PHE A  19      79.644  65.772  82.059  1.00  9.25              
ATOM    299  CE1 PHE A  19      79.051  67.575  83.086  1.00  9.25              
ATOM    300  HE1 PHE A  19      78.773  67.059  83.994  1.00  9.25              
ATOM    301  CZ  PHE A  19      78.928  68.973  83.004  1.00  9.25              
ATOM    302  HZ  PHE A  19      78.555  69.538  83.847  1.00  9.25              
ATOM    303  CE2 PHE A  19      79.302  69.641  81.826  1.00  9.25              
ATOM    304  HE2 PHE A  19      79.236  70.720  81.763  1.00  9.25              
ATOM    305  CD2 PHE A  19      79.769  68.912  80.718  1.00  9.25              
ATOM    306  HD2 PHE A  19      80.058  69.436  79.819  1.00  9.25              
ATOM    307  C   PHE A  19      78.331  66.066  78.121  1.00  9.25              
ATOM    308  O   PHE A  19      78.254  65.504  77.025  1.00  9.25              
ATOM    309  N   GLY A  20      77.471  67.018  78.484  1.00  9.32              
ATOM    310  H   GLY A  20      77.598  67.485  79.371  1.00  9.32              
ATOM    311  CA  GLY A  20      76.228  67.246  77.742  1.00  9.32              
ATOM    312  HA1 GLY A  20      75.530  66.437  77.957  1.00  9.32              
ATOM    313  HA2 GLY A  20      76.434  67.232  76.672  1.00  9.32              
ATOM    314  C   GLY A  20      75.550  68.562  78.076  1.00  9.32              
ATOM    315  O   GLY A  20      74.592  68.595  78.850  1.00  9.32              
ATOM    316  N   GLU A  21      76.076  69.664  77.552  1.00  9.08              
ATOM    317  H   GLU A  21      76.726  69.580  76.781  1.00  9.08              
ATOM    318  CA  GLU A  21      75.707  70.997  78.047  1.00  9.08              
ATOM    319  HA  GLU A  21      75.378  70.921  79.084  1.00  9.08              
ATOM    320  CB  GLU A  21      76.918  71.932  78.026  1.00  9.08              
ATOM    321  HB1 GLU A  21      76.579  72.966  78.104  1.00  9.08              
ATOM    322  HB2 GLU A  21      77.473  71.808  77.095  1.00  9.08              
ATOM    323  CG  GLU A  21      77.810  71.613  79.228  1.00  9.08              
ATOM    324  HG1 GLU A  21      78.038  70.545  79.230  1.00  9.08              
ATOM    325  HG2 GLU A  21      77.272  71.848  80.150  1.00  9.08              
ATOM    326  CD  GLU A  21      79.102  72.418  79.166  1.00  9.08              
ATOM    327  OE1 GLU A  21      79.040  73.660  79.290  1.00  9.08              
ATOM    328  OE2 GLU A  21      80.164  71.809  78.919  1.00  9.08              
ATOM    329  C   GLU A  21      74.553  71.552  77.224  1.00  9.08              
ATOM    330  O   GLU A  21      74.651  71.791  76.017  1.00  9.08              
ATOM    331  N   ASN A  22      73.442  71.755  77.928  1.00  8.97              
ATOM    332  H   ASN A  22      73.481  71.623  78.927  1.00  8.97              
ATOM    333  CA  ASN A  22      72.161  72.114  77.354  1.00  8.97              
ATOM    334  HA  ASN A  22      72.193  71.977  76.270  1.00  8.97              
ATOM    335  CB  ASN A  22      71.091  71.174  77.928  1.00  8.97              
ATOM    336  HB1 ASN A  22      70.107  71.623  77.785  1.00  8.97              
ATOM    337  HB2 ASN A  22      71.241  71.019  78.996  1.00  8.97              
ATOM    338  CG  ASN A  22      71.082  69.843  77.208  1.00  8.97              
ATOM    339  OD1 ASN A  22      70.334  69.650  76.268  1.00  8.97              
ATOM    340  ND2 ASN A  22      71.907  68.896  77.583  1.00  8.97              
ATOM    341 1HD2 ASN A  22      72.621  69.050  78.282  1.00  8.97              
ATOM    342 2HD2 ASN A  22      71.884  68.047  77.051  1.00  8.97              
ATOM    343  C   ASN A  22      71.835  73.580  77.629  1.00  8.97              
ATOM    344  O   ASN A  22      71.919  74.059  78.761  1.00  8.97              
ATOM    345  N   SER A  23      71.428  74.279  76.575  1.00  8.87              
ATOM    346  H   SER A  23      71.417  73.812  75.671  1.00  8.87              
ATOM    347  CA  SER A  23      71.055  75.685  76.593  1.00  8.87              
ATOM    348  HA  SER A  23      70.705  75.959  77.589  1.00  8.87              
ATOM    349  CB  SER A  23      72.279  76.538  76.245  1.00  8.87              
ATOM    350  HB1 SER A  23      72.598  76.312  75.227  1.00  8.87              
ATOM    351  HB2 SER A  23      73.095  76.294  76.928  1.00  8.87              
ATOM    352  OG  SER A  23      71.989  77.919  76.349  1.00  8.87              
ATOM    353  HG  SER A  23      71.928  78.153  77.282  1.00  8.87              
ATOM    354  C   SER A  23      69.915  75.886  75.585  1.00  8.87              
ATOM    355  O   SER A  23      70.056  75.586  74.400  1.00  8.87              
ATOM    356  N   VAL A  24      68.732  76.291  76.053  1.00  8.28              
ATOM    357  H   VAL A  24      68.668  76.609  77.009  1.00  8.28              
ATOM    358  CA  VAL A  24      67.459  75.905  75.414  1.00  8.28              
ATOM    359  HA  VAL A  24      67.663  75.364  74.491  1.00  8.28              
ATOM    360  CB  VAL A  24      66.657  74.948  76.331  1.00  8.28              
ATOM    361  HB  VAL A  24      66.260  75.503  77.182  1.00  8.28              
ATOM    362  CG1 VAL A  24      65.488  74.309  75.570  1.00  8.28              
ATOM    363 1HG1 VAL A  24      64.915  73.669  76.242  1.00  8.28              
ATOM    364 2HG1 VAL A  24      64.820  75.077  75.182  1.00  8.28              
ATOM    365 3HG1 VAL A  24      65.862  73.707  74.742  1.00  8.28              
ATOM    366  CG2 VAL A  24      67.523  73.801  76.879  1.00  8.28              
ATOM    367 1HG2 VAL A  24      66.900  73.091  77.423  1.00  8.28              
ATOM    368 2HG2 VAL A  24      68.026  73.285  76.062  1.00  8.28              
ATOM    369 3HG2 VAL A  24      68.270  74.185  77.573  1.00  8.28              
ATOM    370  C   VAL A  24      66.626  77.132  75.041  1.00  8.28              
ATOM    371  O   VAL A  24      66.114  77.811  75.933  1.00  8.28              
ATOM    372  N   LYS A  25      66.538  77.485  73.745  1.00  8.27              
ATOM    373  H   LYS A  25      66.847  76.851  73.017  1.00  8.27              
ATOM    374  CA  LYS A  25      66.391  78.902  73.391  1.00  8.27              
ATOM    375  HA  LYS A  25      66.224  79.453  74.317  1.00  8.27              
ATOM    376  CB  LYS A  25      67.709  79.475  72.859  1.00  8.27              
ATOM    377  HB1 LYS A  25      67.915  79.061  71.873  1.00  8.27              
ATOM    378  HB2 LYS A  25      68.533  79.200  73.521  1.00  8.27              
ATOM    379  CG  LYS A  25      67.624  81.018  72.789  1.00  8.27              
ATOM    380  HG1 LYS A  25      67.823  81.427  73.772  1.00  8.27              
ATOM    381  HG2 LYS A  25      66.631  81.365  72.511  1.00  8.27              
ATOM    382  CD  LYS A  25      68.609  81.590  71.778  1.00  8.27              
ATOM    383  HD1 LYS A  25      69.567  81.074  71.862  1.00  8.27              
ATOM    384  HD2 LYS A  25      68.754  82.653  71.972  1.00  8.27              
ATOM    385  CE  LYS A  25      68.018  81.410  70.393  1.00  8.27              
ATOM    386  HE1 LYS A  25      67.115  82.019  70.301  1.00  8.27              
ATOM    387  HE2 LYS A  25      67.724  80.365  70.251  1.00  8.27              
ATOM    388  NZ  LYS A  25      68.999  81.811  69.377  1.00  8.27              
ATOM    389  HZ1 LYS A  25      68.562  81.654  68.464  1.00  8.27              
ATOM    390  HZ2 LYS A  25      69.217  82.794  69.455  1.00  8.27              
ATOM    391  HZ3 LYS A  25      69.836  81.258  69.431  1.00  8.27              
ATOM    392  C   LYS A  25      65.234  79.304  72.477  1.00  8.27              
ATOM    393  O   LYS A  25      65.242  79.223  71.253  1.00  8.27              
ATOM    394  N   LYS A  26      64.254  79.945  73.088  1.00  8.27              
ATOM    395  H   LYS A  26      64.390  80.170  74.064  1.00  8.27              
ATOM    396  CA  LYS A  26      62.888  79.989  72.522  1.00  8.27              
ATOM    397  HA  LYS A  26      62.877  79.613  71.500  1.00  8.27              
ATOM    398  CB  LYS A  26      61.967  79.134  73.439  1.00  8.27              
ATOM    399  HB1 LYS A  26      62.116  79.471  74.466  1.00  8.27              
ATOM    400  HB2 LYS A  26      62.284  78.096  73.425  1.00  8.27              
ATOM    401  CG  LYS A  26      60.455  79.175  73.105  1.00  8.27              
ATOM    402  HG1 LYS A  26      60.196  78.252  72.584  1.00  8.27              
ATOM    403  HG2 LYS A  26      60.231  79.992  72.421  1.00  8.27              
ATOM    404  CD  LYS A  26      59.532  79.317  74.336  1.00  8.27              
ATOM    405  HD1 LYS A  26      59.687  78.464  74.999  1.00  8.27              
ATOM    406  HD2 LYS A  26      58.500  79.291  73.983  1.00  8.27              
ATOM    407  CE  LYS A  26      59.770  80.628  75.112  1.00  8.27              
ATOM    408  HE1 LYS A  26      59.830  81.454  74.399  1.00  8.27              
ATOM    409  HE2 LYS A  26      60.748  80.579  75.603  1.00  8.27              
ATOM    410  NZ  LYS A  26      58.712  80.918  76.118  1.00  8.27              
ATOM    411  HZ1 LYS A  26      57.838  81.183  75.681  1.00  8.27              
ATOM    412  HZ2 LYS A  26      58.560  80.133  76.734  1.00  8.27              
ATOM    413  HZ3 LYS A  26      59.001  81.708  76.702  1.00  8.27              
ATOM    414  C   LYS A  26      62.355  81.415  72.488  1.00  8.27              
ATOM    415  O   LYS A  26      61.953  81.941  73.525  1.00  8.27              
ATOM    416  N   ILE A  27      62.274  82.022  71.311  1.00  8.60              
ATOM    417  H   ILE A  27      62.416  81.491  70.458  1.00  8.60              
ATOM    418  CA  ILE A  27      62.126  83.473  71.216  1.00  8.60              
ATOM    419  HA  ILE A  27      62.041  83.873  72.216  1.00  8.60              
ATOM    420  CB  ILE A  27      63.399  84.132  70.641  1.00  8.60              
ATOM    421  HB  ILE A  27      63.573  83.725  69.664  1.00  8.60              
ATOM    422  CG2 ILE A  27      63.187  85.640  70.449  1.00  8.60              
ATOM    423 1HG2 ILE A  27      64.107  86.137  70.145  1.00  8.60              
ATOM    424 2HG2 ILE A  27      62.456  85.822  69.658  1.00  8.60              
ATOM    425 3HG2 ILE A  27      62.803  86.056  71.366  1.00  8.60              
ATOM    426  CG1 ILE A  27      64.631  83.780  71.513  1.00  8.60              
ATOM    427 1HG1 ILE A  27      64.781  82.701  71.487  1.00  8.60              
ATOM    428 2HG1 ILE A  27      64.449  84.058  72.548  1.00  8.60              
ATOM    429  CD1 ILE A  27      65.946  84.414  71.058  1.00  8.60              
ATOM    430  HD1 ILE A  27      66.110  84.187  70.008  1.00  8.60              
ATOM    431  HD2 ILE A  27      65.927  85.492  71.208  1.00  8.60              
ATOM    432  HD3 ILE A  27      66.765  84.000  71.641  1.00  8.60              
ATOM    433  C   ILE A  27      60.826  83.834  70.506  1.00  8.60              
ATOM    434  O   ILE A  27      60.778  83.947  69.300  1.00  8.60              
ATOM    435  N   VAL A  28      59.741  83.961  71.261  1.00  8.47              
ATOM    436  H   VAL A  28      59.877  83.983  72.259  1.00  8.47              
ATOM    437  CA  VAL A  28      58.383  83.625  70.792  1.00  8.47              
ATOM    438  HA  VAL A  28      58.445  83.288  69.759  1.00  8.47              
ATOM    439  CB  VAL A  28      57.906  82.429  71.653  1.00  8.47              
ATOM    440  HB  VAL A  28      58.629  81.623  71.520  1.00  8.47              
ATOM    441  CG1 VAL A  28      57.894  82.777  73.150  1.00  8.47              
ATOM    442 1HG1 VAL A  28      57.526  81.925  73.715  1.00  8.47              
ATOM    443 2HG1 VAL A  28      58.891  83.030  73.505  1.00  8.47              
ATOM    444 3HG1 VAL A  28      57.241  83.631  73.325  1.00  8.47              
ATOM    445  CG2 VAL A  28      56.533  81.842  71.312  1.00  8.47              
ATOM    446 1HG2 VAL A  28      56.306  81.011  71.979  1.00  8.47              
ATOM    447 2HG2 VAL A  28      55.752  82.594  71.418  1.00  8.47              
ATOM    448 3HG2 VAL A  28      56.542  81.448  70.297  1.00  8.47              
ATOM    449  C   VAL A  28      57.416  84.813  70.861  1.00  8.47              
ATOM    450  O   VAL A  28      57.605  85.687  71.709  1.00  8.47              
ATOM    451  N   PRO A  29      56.365  84.858  70.014  1.00  9.02              
ATOM    452  CD  PRO A  29      56.163  84.072  68.808  1.00  9.02              
ATOM    453  HD1 PRO A  29      56.447  83.032  68.922  1.00  9.02              
ATOM    454  HD2 PRO A  29      56.739  84.524  68.002  1.00  9.02              
ATOM    455  CG  PRO A  29      54.677  84.170  68.490  1.00  9.02              
ATOM    456  HG1 PRO A  29      54.137  83.412  69.059  1.00  9.02              
ATOM    457  HG2 PRO A  29      54.484  84.059  67.423  1.00  9.02              
ATOM    458  CB  PRO A  29      54.294  85.558  68.996  1.00  9.02              
ATOM    459  HB1 PRO A  29      53.274  85.563  69.383  1.00  9.02              
ATOM    460  HB2 PRO A  29      54.382  86.282  68.186  1.00  9.02              
ATOM    461  CA  PRO A  29      55.329  85.877  70.084  1.00  9.02              
ATOM    462  HA  PRO A  29      55.796  86.828  69.825  1.00  9.02              
ATOM    463  C   PRO A  29      54.691  86.017  71.469  1.00  9.02              
ATOM    464  O   PRO A  29      54.177  85.060  72.073  1.00  9.02              
ATOM    465  N   ILE A  30      54.665  87.282  71.899  1.00  8.93              
ATOM    466  H   ILE A  30      55.146  87.969  71.340  1.00  8.93              
ATOM    467  CA  ILE A  30      54.026  87.756  73.124  1.00  8.93              
ATOM    468  HA  ILE A  30      54.613  87.401  73.972  1.00  8.93              
ATOM    469  CB  ILE A  30      53.994  89.306  73.179  1.00  8.93              
ATOM    470  HB  ILE A  30      53.446  89.683  72.314  1.00  8.93              
ATOM    471  CG2 ILE A  30      53.247  89.764  74.446  1.00  8.93              
ATOM    472 1HG2 ILE A  30      53.254  90.851  74.519  1.00  8.93              
ATOM    473 2HG2 ILE A  30      52.203  89.450  74.410  1.00  8.93              
ATOM    474 3HG2 ILE A  30      53.716  89.344  75.336  1.00  8.93              
ATOM    475  CG1 ILE A  30      55.391  89.978  73.209  1.00  8.93              
ATOM    476 1HG1 ILE A  30      55.990  89.536  74.007  1.00  8.93              
ATOM    477 2HG1 ILE A  30      55.255  91.034  73.448  1.00  8.93              
ATOM    478  CD1 ILE A  30      56.196  89.935  71.902  1.00  8.93              
ATOM    479  HD1 ILE A  30      57.009  90.659  71.961  1.00  8.93              
ATOM    480  HD2 ILE A  30      56.636  88.950  71.751  1.00  8.93              
ATOM    481  HD3 ILE A  30      55.555  90.194  71.058  1.00  8.93              
ATOM    482  C   ILE A  30      52.623  87.135  73.267  1.00  8.93              
ATOM    483  O   ILE A  30      52.292  86.518  74.278  1.00  8.93              
ATOM    484  N   HIS A  31      51.842  87.215  72.190  1.00  8.82              
ATOM    485  H   HIS A  31      52.171  87.786  71.421  1.00  8.82              
ATOM    486  CA  HIS A  31      50.455  86.763  72.112  1.00  8.82              
ATOM    487  HA  HIS A  31      49.893  87.284  72.891  1.00  8.82              
ATOM    488  CB  HIS A  31      49.886  87.189  70.748  1.00  8.82              
ATOM    489  HB1 HIS A  31      48.818  86.969  70.727  1.00  8.82              
ATOM    490  HB2 HIS A  31      50.366  86.606  69.961  1.00  8.82              
ATOM    491  CG  HIS A  31      50.095  88.659  70.438  1.00  8.82              
ATOM    492  ND1 HIS A  31      51.330  89.254  70.156  1.00  8.82              
ATOM    493  CE1 HIS A  31      51.080  90.564  69.999  1.00  8.82              
ATOM    494  HE1 HIS A  31      51.831  91.312  69.776  1.00  8.82              
ATOM    495  NE2 HIS A  31      49.768  90.814  70.147  1.00  8.82              
ATOM    496  HE2 HIS A  31      49.336  91.725  70.068  1.00  8.82              
ATOM    497  CD2 HIS A  31      49.132  89.625  70.434  1.00  8.82              
ATOM    498  HD2 HIS A  31      48.080  89.479  70.638  1.00  8.82              
ATOM    499  C   HIS A  31      50.266  85.251  72.378  1.00  8.82              
ATOM    500  O   HIS A  31      49.393  84.834  73.153  1.00  8.82              
ATOM    501  N   ALA A  32      51.136  84.416  71.798  1.00  8.74              
ATOM    502  H   ALA A  32      51.896  84.809  71.265  1.00  8.74              
ATOM    503  CA  ALA A  32      51.185  82.988  72.107  1.00  8.74              
ATOM    504  HA  ALA A  32      50.218  82.543  71.882  1.00  8.74              
ATOM    505  CB  ALA A  32      52.229  82.312  71.210  1.00  8.74              
ATOM    506  HB1 ALA A  32      52.246  81.242  71.417  1.00  8.74              
ATOM    507  HB2 ALA A  32      51.964  82.461  70.162  1.00  8.74              
ATOM    508  HB3 ALA A  32      53.220  82.724  71.398  1.00  8.74              
ATOM    509  C   ALA A  32      51.477  82.771  73.604  1.00  8.74              
ATOM    510  O   ALA A  32      50.770  82.013  74.276  1.00  8.74              
ATOM    511  N   CYS A  33      52.427  83.542  74.150  1.00  8.91              
ATOM    512  H   CYS A  33      52.921  84.201  73.558  1.00  8.91              
ATOM    513  CA  CYS A  33      52.659  83.611  75.602  1.00  8.91              
ATOM    514  HA  CYS A  33      52.649  82.590  75.988  1.00  8.91              
ATOM    515  CB  CYS A  33      54.059  84.180  75.865  1.00  8.91              
ATOM    516  HB1 CYS A  33      54.196  84.319  76.939  1.00  8.91              
ATOM    517  HB2 CYS A  33      54.177  85.144  75.366  1.00  8.91              
ATOM    518  SG  CYS A  33      55.292  82.992  75.261  1.00  8.91              
ATOM    519  HG  CYS A  33      55.019  83.192  73.963  1.00  8.91              
ATOM    520  C   CYS A  33      51.578  84.345  76.425  1.00  8.91              
ATOM    521  O   CYS A  33      51.780  84.621  77.609  1.00  8.91              
ATOM    522  N   ASN A  34      50.423  84.648  75.831  1.00  9.26              
ATOM    523  H   ASN A  34      50.368  84.568  74.825  1.00  9.26              
ATOM    524  CA  ASN A  34      49.205  85.048  76.541  1.00  9.26              
ATOM    525  HA  ASN A  34      49.389  85.039  77.617  1.00  9.26              
ATOM    526  CB  ASN A  34      48.822  86.487  76.133  1.00  9.26              
ATOM    527  HB1 ASN A  34      48.045  86.840  76.809  1.00  9.26              
ATOM    528  HB2 ASN A  34      48.403  86.462  75.127  1.00  9.26              
ATOM    529  CG  ASN A  34      49.938  87.523  76.130  1.00  9.26              
ATOM    530  OD1 ASN A  34      49.930  88.440  75.325  1.00  9.26              
ATOM    531  ND2 ASN A  34      50.909  87.459  77.013  1.00  9.26              
ATOM    532 1HD2 ASN A  34      51.033  86.620  77.563  1.00  9.26              
ATOM    533 2HD2 ASN A  34      51.646  88.128  76.897  1.00  9.26              
ATOM    534  C   ASN A  34      48.032  84.078  76.302  1.00  9.26              
ATOM    535  O   ASN A  34      46.990  84.245  76.933  1.00  9.26              
ATOM    536  N   MET A  35      48.199  83.047  75.456  1.00  8.94              
ATOM    537  H   MET A  35      49.060  82.987  74.927  1.00  8.94              
ATOM    538  CA  MET A  35      47.190  81.973  75.293  1.00  8.94              
ATOM    539  HA  MET A  35      46.372  82.164  75.989  1.00  8.94              
ATOM    540  CB  MET A  35      46.567  82.053  73.889  1.00  8.94              
ATOM    541  HB1 MET A  35      46.160  83.055  73.748  1.00  8.94              
ATOM    542  HB2 MET A  35      45.744  81.341  73.818  1.00  8.94              
ATOM    543  CG  MET A  35      47.578  81.755  72.778  1.00  8.94              
ATOM    544  HG1 MET A  35      47.969  80.750  72.924  1.00  8.94              
ATOM    545  HG2 MET A  35      48.402  82.455  72.871  1.00  8.94              
ATOM    546  SD  MET A  35      46.938  81.855  71.084  1.00  8.94              
ATOM    547  CE  MET A  35      46.645  83.640  70.953  1.00  8.94              
ATOM    548  HE1 MET A  35      47.561  84.180  71.188  1.00  8.94              
ATOM    549  HE2 MET A  35      46.331  83.880  69.937  1.00  8.94              
ATOM    550  HE3 MET A  35      45.859  83.938  71.647  1.00  8.94              
ATOM    551  C   MET A  35      47.648  80.547  75.642  1.00  8.94              
ATOM    552  O   MET A  35      46.823  79.635  75.633  1.00  8.94              
ATOM    553  N   MET A  36      48.920  80.334  75.992  1.00  9.22              
ATOM    554  H   MET A  36      49.579  81.099  75.924  1.00  9.22              
ATOM    555  CA  MET A  36      49.417  79.035  76.472  1.00  9.22              
ATOM    556  HA  MET A  36      48.579  78.433  76.826  1.00  9.22              
ATOM    557  CB  MET A  36      50.116  78.278  75.324  1.00  9.22              
ATOM    558  HB1 MET A  36      50.458  77.314  75.702  1.00  9.22              
ATOM    559  HB2 MET A  36      50.992  78.844  75.004  1.00  9.22              
ATOM    560  CG  MET A  36      49.228  78.028  74.100  1.00  9.22              
ATOM    561  HG1 MET A  36      48.981  78.990  73.656  1.00  9.22              
ATOM    562  HG2 MET A  36      48.298  77.553  74.416  1.00  9.22              
ATOM    563  SD  MET A  36      50.000  77.013  72.808  1.00  9.22              
ATOM    564  CE  MET A  36      49.753  75.360  73.504  1.00  9.22              
ATOM    565  HE1 MET A  36      50.165  74.616  72.823  1.00  9.22              
ATOM    566  HE2 MET A  36      50.258  75.286  74.465  1.00  9.22              
ATOM    567  HE3 MET A  36      48.686  75.177  73.637  1.00  9.22              
ATOM    568  C   MET A  36      50.413  79.197  77.629  1.00  9.22              
ATOM    569  O   MET A  36      51.083  80.217  77.765  1.00  9.22              
ATOM    570  N   LYS A  37      50.546  78.137  78.438  1.00  9.40              
ATOM    571  H   LYS A  37      49.946  77.344  78.238  1.00  9.40              
ATOM    572  CA  LYS A  37      51.438  78.025  79.618  1.00  9.40              
ATOM    573  HA  LYS A  37      52.269  78.724  79.496  1.00  9.40              
ATOM    574  CB  LYS A  37      50.607  78.465  80.845  1.00  9.40              
ATOM    575  HB1 LYS A  37      49.699  77.862  80.896  1.00  9.40              
ATOM    576  HB2 LYS A  37      50.289  79.495  80.674  1.00  9.40              
ATOM    577  CG  LYS A  37      51.344  78.430  82.198  1.00  9.40              
ATOM    578  HG1 LYS A  37      51.241  79.400  82.686  1.00  9.40              
ATOM    579  HG2 LYS A  37      52.408  78.252  82.036  1.00  9.40              
ATOM    580  CD  LYS A  37      50.754  77.349  83.121  1.00  9.40              
ATOM    581  HD1 LYS A  37      50.490  76.471  82.529  1.00  9.40              
ATOM    582  HD2 LYS A  37      49.840  77.722  83.586  1.00  9.40              
ATOM    583  CE  LYS A  37      51.744  76.883  84.188  1.00  9.40              
ATOM    584  HE1 LYS A  37      52.635  76.497  83.681  1.00  9.40              
ATOM    585  HE2 LYS A  37      51.295  76.048  84.733  1.00  9.40              
ATOM    586  NZ  LYS A  37      52.124  77.959  85.138  1.00  9.40              
ATOM    587  HZ1 LYS A  37      52.741  77.570  85.845  1.00  9.40              
ATOM    588  HZ2 LYS A  37      52.620  78.694  84.648  1.00  9.40              
ATOM    589  HZ3 LYS A  37      51.307  78.346  85.589  1.00  9.40              
ATOM    590  C   LYS A  37      52.050  76.612  79.683  1.00  9.40              
ATOM    591  O   LYS A  37      52.260  76.021  80.739  1.00  9.40              
ATOM    592  N   SER A  38      52.252  76.050  78.494  1.00  8.92              
ATOM    593  H   SER A  38      52.089  76.642  77.693  1.00  8.92              
ATOM    594  CA  SER A  38      52.371  74.617  78.217  1.00  8.92              
ATOM    595  HA  SER A  38      53.005  74.136  78.962  1.00  8.92              
ATOM    596  CB  SER A  38      50.965  73.994  78.254  1.00  8.92              
ATOM    597  HB1 SER A  38      50.605  73.984  79.284  1.00  8.92              
ATOM    598  HB2 SER A  38      51.005  72.967  77.887  1.00  8.92              
ATOM    599  OG  SER A  38      50.063  74.755  77.462  1.00  8.92              
ATOM    600  HG  SER A  38      50.392  74.715  76.553  1.00  8.92              
ATOM    601  C   SER A  38      52.983  74.451  76.822  1.00  8.92              
ATOM    602  O   SER A  38      52.372  74.886  75.844  1.00  8.92              
ATOM    603  N   CYS A  39      54.184  73.878  76.716  1.00  8.89              
ATOM    604  H   CYS A  39      54.636  73.510  77.538  1.00  8.89              
ATOM    605  CA  CYS A  39      54.971  73.923  75.478  1.00  8.89              
ATOM    606  HA  CYS A  39      54.320  74.189  74.644  1.00  8.89              
ATOM    607  CB  CYS A  39      56.050  75.014  75.596  1.00  8.89              
ATOM    608  HB1 CYS A  39      56.678  74.996  74.702  1.00  8.89              
ATOM    609  HB2 CYS A  39      56.686  74.820  76.462  1.00  8.89              
ATOM    610  SG  CYS A  39      55.288  76.660  75.749  1.00  8.89              
ATOM    611  HG  CYS A  39      54.363  76.501  74.791  1.00  8.89              
ATOM    612  C   CYS A  39      55.602  72.562  75.110  1.00  8.89              
ATOM    613  O   CYS A  39      56.049  71.795  75.960  1.00  8.89              
ATOM    614  N   LEU A  40      55.718  72.285  73.814  1.00  8.94              
ATOM    615  H   LEU A  40      55.344  72.937  73.144  1.00  8.94              
ATOM    616  CA  LEU A  40      56.747  71.359  73.336  1.00  8.94              
ATOM    617  HA  LEU A  40      56.897  70.576  74.078  1.00  8.94              
ATOM    618  CB  LEU A  40      56.277  70.710  72.013  1.00  8.94              
ATOM    619  HB1 LEU A  40      56.717  71.254  71.176  1.00  8.94              
ATOM    620  HB2 LEU A  40      55.192  70.785  71.919  1.00  8.94              
ATOM    621  CG  LEU A  40      56.666  69.223  71.927  1.00  8.94              
ATOM    622  HG  LEU A  40      57.698  69.108  72.234  1.00  8.94              
ATOM    623  CD1 LEU A  40      55.785  68.356  72.835  1.00  8.94              
ATOM    624 1HD1 LEU A  40      56.085  67.313  72.745  1.00  8.94              
ATOM    625 2HD1 LEU A  40      55.895  68.656  73.875  1.00  8.94              
ATOM    626 3HD1 LEU A  40      54.738  68.456  72.547  1.00  8.94              
ATOM    627  CD2 LEU A  40      56.534  68.697  70.499  1.00  8.94              
ATOM    628 1HD2 LEU A  40      56.859  67.658  70.463  1.00  8.94              
ATOM    629 2HD2 LEU A  40      55.500  68.770  70.162  1.00  8.94              
ATOM    630 3HD2 LEU A  40      57.173  69.284  69.838  1.00  8.94              
ATOM    631  C   LEU A  40      58.096  72.089  73.186  1.00  8.94              
ATOM    632  O   LEU A  40      58.126  73.314  73.315  1.00  8.94              
ATOM    633  N   ILE A  41      59.170  71.382  72.824  1.00  8.76              
ATOM    634  H   ILE A  41      59.135  70.368  72.838  1.00  8.76              
ATOM    635  CA  ILE A  41      60.262  71.969  72.030  1.00  8.76              
ATOM    636  HA  ILE A  41      59.955  72.948  71.660  1.00  8.76              
ATOM    637  CB  ILE A  41      61.516  72.173  72.919  1.00  8.76              
ATOM    638  HB  ILE A  41      61.784  71.202  73.323  1.00  8.76              
ATOM    639  CG2 ILE A  41      62.736  72.671  72.138  1.00  8.76              
ATOM    640 1HG2 ILE A  41      63.529  72.919  72.843  1.00  8.76              
ATOM    641 2HG2 ILE A  41      63.126  71.903  71.474  1.00  8.76              
ATOM    642 3HG2 ILE A  41      62.459  73.549  71.559  1.00  8.76              
ATOM    643  CG1 ILE A  41      61.282  73.137  74.116  1.00  8.76              
ATOM    644 1HG1 ILE A  41      62.127  73.045  74.800  1.00  8.76              
ATOM    645 2HG1 ILE A  41      60.402  72.824  74.674  1.00  8.76              
ATOM    646  CD1 ILE A  41      61.111  74.625  73.776  1.00  8.76              
ATOM    647  HD1 ILE A  41      60.799  75.165  74.669  1.00  8.76              
ATOM    648  HD2 ILE A  41      62.059  75.039  73.439  1.00  8.76              
ATOM    649  HD3 ILE A  41      60.358  74.760  73.001  1.00  8.76              
ATOM    650  C   ILE A  41      60.462  71.076  70.790  1.00  8.76              
ATOM    651  O   ILE A  41      59.956  69.955  70.695  1.00  8.76              
ATOM    652  N   ALA A  42      61.179  71.549  69.782  1.00  9.02              
ATOM    653  H   ALA A  42      61.604  72.465  69.846  1.00  9.02              
ATOM    654  CA  ALA A  42      61.488  70.742  68.614  1.00  9.02              
ATOM    655  HA  ALA A  42      61.539  69.686  68.885  1.00  9.02              
ATOM    656  CB  ALA A  42      60.383  70.928  67.565  1.00  9.02              
ATOM    657  HB1 ALA A  42      60.594  70.306  66.695  1.00  9.02              
ATOM    658  HB2 ALA A  42      59.421  70.633  67.985  1.00  9.02              
ATOM    659  HB3 ALA A  42      60.336  71.973  67.256  1.00  9.02              
ATOM    660  C   ALA A  42      62.849  71.138  68.051  1.00  9.02              
ATOM    661  O   ALA A  42      63.234  72.302  68.103  1.00  9.02              
ATOM    662  N   LEU A  43      63.527  70.184  67.421  1.00  8.92              
ATOM    663  H   LEU A  43      63.185  69.229  67.465  1.00  8.92              
ATOM    664  CA  LEU A  43      64.345  70.519  66.264  1.00  8.92              
ATOM    665  HA  LEU A  43      64.058  71.517  65.926  1.00  8.92              
ATOM    666  CB  LEU A  43      65.857  70.605  66.598  1.00  8.92              
ATOM    667  HB1 LEU A  43      65.988  71.255  67.464  1.00  8.92              
ATOM    668  HB2 LEU A  43      66.324  71.120  65.759  1.00  8.92              
ATOM    669  CG  LEU A  43      66.621  69.288  66.823  1.00  8.92              
ATOM    670  HG  LEU A  43      66.322  68.551  66.081  1.00  8.92              
ATOM    671  CD1 LEU A  43      68.124  69.530  66.677  1.00  8.92              
ATOM    672 1HD1 LEU A  43      68.663  68.598  66.846  1.00  8.92              
ATOM    673 2HD1 LEU A  43      68.349  69.875  65.669  1.00  8.92              
ATOM    674 3HD1 LEU A  43      68.457  70.275  67.399  1.00  8.92              
ATOM    675  CD2 LEU A  43      66.395  68.727  68.223  1.00  8.92              
ATOM    676 1HD2 LEU A  43      66.989  67.824  68.358  1.00  8.92              
ATOM    677 2HD2 LEU A  43      66.684  69.463  68.972  1.00  8.92              
ATOM    678 3HD2 LEU A  43      65.347  68.483  68.342  1.00  8.92              
ATOM    679  C   LEU A  43      63.981  69.594  65.110  1.00  8.92              
ATOM    680  O   LEU A  43      63.132  68.705  65.233  1.00  8.92              
ATOM    681  N   GLY A  44      64.584  69.846  63.950  1.00  8.80              
ATOM    682  H   GLY A  44      65.284  70.568  63.929  1.00  8.80              
ATOM    683  CA  GLY A  44      64.324  69.044  62.764  1.00  8.80              
ATOM    684  HA1 GLY A  44      64.960  69.388  61.960  1.00  8.80              
ATOM    685  HA2 GLY A  44      63.282  69.187  62.475  1.00  8.80              
ATOM    686  C   GLY A  44      64.583  67.550  62.989  1.00  8.80              
ATOM    687  O   GLY A  44      65.395  67.179  63.824  1.00  8.80              
ATOM    688  N   PRO A  45      63.841  66.707  62.260  1.00  9.25              
ATOM    689  CD  PRO A  45      63.614  66.838  60.834  1.00  9.25              
ATOM    690  HD1 PRO A  45      64.568  66.873  60.311  1.00  9.25              
ATOM    691  HD2 PRO A  45      63.037  67.732  60.597  1.00  9.25              
ATOM    692  CG  PRO A  45      62.841  65.583  60.398  1.00  9.25              
ATOM    693  HG1 PRO A  45      63.236  65.170  59.472  1.00  9.25              
ATOM    694  HG2 PRO A  45      61.785  65.827  60.289  1.00  9.25              
ATOM    695  CB  PRO A  45      63.025  64.609  61.564  1.00  9.25              
ATOM    696  HB1 PRO A  45      63.966  64.067  61.460  1.00  9.25              
ATOM    697  HB2 PRO A  45      62.192  63.908  61.637  1.00  9.25              
ATOM    698  CA  PRO A  45      63.087  65.566  62.756  1.00  9.25              
ATOM    699  HA  PRO A  45      62.072  65.932  62.898  1.00  9.25              
ATOM    700  C   PRO A  45      63.427  64.924  64.102  1.00  9.25              
ATOM    701  O   PRO A  45      63.670  63.711  64.204  1.00  9.25              
ATOM    702  N   TYR A  46      63.362  65.716  65.164  1.00  8.55              
ATOM    703  H   TYR A  46      63.233  66.708  65.006  1.00  8.55              
ATOM    704  CA  TYR A  46      63.695  65.302  66.512  1.00  8.55              
ATOM    705  HA  TYR A  46      63.457  64.244  66.626  1.00  8.55              
ATOM    706  CB  TYR A  46      65.208  65.470  66.723  1.00  8.55              
ATOM    707  HB1 TYR A  46      65.445  66.527  66.806  1.00  8.55              
ATOM    708  HB2 TYR A  46      65.727  65.109  65.833  1.00  8.55              
ATOM    709  CG  TYR A  46      65.770  64.726  67.917  1.00  8.55              
ATOM    710  CD1 TYR A  46      66.325  63.442  67.743  1.00  8.55              
ATOM    711  HD1 TYR A  46      66.373  63.005  66.752  1.00  8.55              
ATOM    712  CE1 TYR A  46      66.872  62.757  68.846  1.00  8.55              
ATOM    713  HE1 TYR A  46      67.345  61.793  68.718  1.00  8.55              
ATOM    714  CZ  TYR A  46      66.883  63.361  70.122  1.00  8.55              
ATOM    715  OH  TYR A  46      67.416  62.687  71.171  1.00  8.55              
ATOM    716  HH  TYR A  46      67.461  63.218  71.970  1.00  8.55              
ATOM    717  CE2 TYR A  46      66.312  64.640  70.299  1.00  8.55              
ATOM    718  HE2 TYR A  46      66.322  65.114  71.270  1.00  8.55              
ATOM    719  CD2 TYR A  46      65.752  65.314  69.196  1.00  8.55              
ATOM    720  HD2 TYR A  46      65.326  66.300  69.329  1.00  8.55              
ATOM    721  C   TYR A  46      62.846  66.095  67.512  1.00  8.55              
ATOM    722  O   TYR A  46      63.165  67.220  67.899  1.00  8.55              
ATOM    723  N   ARG A  47      61.723  65.495  67.926  1.00  8.46              
ATOM    724  H   ARG A  47      61.485  64.619  67.488  1.00  8.46              
ATOM    725  CA  ARG A  47      60.901  65.980  69.047  1.00  8.46              
ATOM    726  HA  ARG A  47      60.497  66.954  68.761  1.00  8.46              
ATOM    727  CB  ARG A  47      59.695  65.049  69.319  1.00  8.46              
ATOM    728  HB1 ARG A  47      58.896  65.366  68.646  1.00  8.46              
ATOM    729  HB2 ARG A  47      59.329  65.218  70.334  1.00  8.46              
ATOM    730  CG  ARG A  47      59.871  63.529  69.094  1.00  8.46              
ATOM    731  HG1 ARG A  47      60.247  63.357  68.085  1.00  8.46              
ATOM    732  HG2 ARG A  47      58.881  63.071  69.129  1.00  8.46              
ATOM    733  CD  ARG A  47      60.753  62.787  70.115  1.00  8.46              
ATOM    734  HD1 ARG A  47      60.097  62.256  70.808  1.00  8.46              
ATOM    735  HD2 ARG A  47      61.317  63.491  70.719  1.00  8.46              
ATOM    736  NE  ARG A  47      61.657  61.813  69.463  1.00  8.46              
ATOM    737  HE  ARG A  47      61.257  60.919  69.236  1.00  8.46              
ATOM    738  CZ  ARG A  47      62.932  61.984  69.151  1.00  8.46              
ATOM    739  NH1 ARG A  47      63.568  63.088  69.410  1.00  8.46              
ATOM    740 1HH1 ARG A  47      63.113  63.843  69.918  1.00  8.46              
ATOM    741 2HH1 ARG A  47      64.542  63.211  69.173  1.00  8.46              
ATOM    742  NH2 ARG A  47      63.608  61.044  68.552  1.00  8.46              
ATOM    743 1HH2 ARG A  47      63.185  60.164  68.317  1.00  8.46              
ATOM    744 2HH2 ARG A  47      64.569  61.221  68.313  1.00  8.46              
ATOM    745  C   ARG A  47      61.762  66.252  70.289  1.00  8.46              
ATOM    746  O   ARG A  47      62.612  65.423  70.615  1.00  8.46              
ATOM    747  N   VAL A  48      61.541  67.370  70.978  1.00  8.24              
ATOM    748  H   VAL A  48      60.799  68.004  70.690  1.00  8.24              
ATOM    749  CA  VAL A  48      62.203  67.694  72.252  1.00  8.24              
ATOM    750  HA  VAL A  48      62.724  66.819  72.639  1.00  8.24              
ATOM    751  CB  VAL A  48      63.229  68.837  72.104  1.00  8.24              
ATOM    752  HB  VAL A  48      62.715  69.715  71.725  1.00  8.24              
ATOM    753  CG1 VAL A  48      63.928  69.197  73.424  1.00  8.24              
ATOM    754 1HG1 VAL A  48      64.676  69.970  73.245  1.00  8.24              
ATOM    755 2HG1 VAL A  48      63.217  69.601  74.145  1.00  8.24              
ATOM    756 3HG1 VAL A  48      64.418  68.321  73.847  1.00  8.24              
ATOM    757  CG2 VAL A  48      64.332  68.469  71.108  1.00  8.24              
ATOM    758 1HG2 VAL A  48      65.054  69.283  71.035  1.00  8.24              
ATOM    759 2HG2 VAL A  48      64.842  67.561  71.429  1.00  8.24              
ATOM    760 3HG2 VAL A  48      63.897  68.316  70.124  1.00  8.24              
ATOM    761  C   VAL A  48      61.086  68.052  73.237  1.00  8.24              
ATOM    762  O   VAL A  48      59.986  68.447  72.863  1.00  8.24              
ATOM    763  N   GLN A  49      61.294  67.821  74.518  1.00  9.06              
ATOM    764  H   GLN A  49      62.205  67.542  74.839  1.00  9.06              
ATOM    765  CA  GLN A  49      60.236  68.032  75.492  1.00  9.06              
ATOM    766  HA  GLN A  49      59.334  67.529  75.141  1.00  9.06              
ATOM    767  CB  GLN A  49      60.713  67.339  76.777  1.00  9.06              
ATOM    768  HB1 GLN A  49      61.523  67.914  77.231  1.00  9.06              
ATOM    769  HB2 GLN A  49      61.111  66.364  76.488  1.00  9.06              
ATOM    770  CG  GLN A  49      59.611  67.103  77.817  1.00  9.06              
ATOM    771  HG1 GLN A  49      58.705  66.772  77.311  1.00  9.06              
ATOM    772  HG2 GLN A  49      59.409  68.032  78.346  1.00  9.06              
ATOM    773  CD  GLN A  49      59.986  66.034  78.839  1.00  9.06              
ATOM    774  OE1 GLN A  49      61.034  65.415  78.803  1.00  9.06              
ATOM    775  NE2 GLN A  49      59.116  65.737  79.776  1.00  9.06              
ATOM    776 1HE2 GLN A  49      58.246  66.228  79.853  1.00  9.06              
ATOM    777 2HE2 GLN A  49      59.397  65.004  80.404  1.00  9.06              
ATOM    778  C   GLN A  49      59.904  69.531  75.698  1.00  9.06              
ATOM    779  O   GLN A  49      60.675  70.411  75.347  1.00  9.06              
ATOM    780  N   VAL A  50      58.755  69.831  76.304  1.00  8.40              
ATOM    781  H   VAL A  50      58.056  69.110  76.360  1.00  8.40              
ATOM    782  CA  VAL A  50      58.570  70.935  77.246  1.00  8.40              
ATOM    783  HA  VAL A  50      58.140  71.760  76.695  1.00  8.40              
ATOM    784  CB  VAL A  50      57.586  70.431  78.362  1.00  8.40              
ATOM    785  HB  VAL A  50      58.186  69.929  79.122  1.00  8.40              
ATOM    786  CG1 VAL A  50      56.840  71.559  79.091  1.00  8.40              
ATOM    787 1HG1 VAL A  50      56.421  72.269  78.382  1.00  8.40              
ATOM    788 2HG1 VAL A  50      56.038  71.156  79.710  1.00  8.40              
ATOM    789 3HG1 VAL A  50      57.524  72.070  79.758  1.00  8.40              
ATOM    790  CG2 VAL A  50      56.534  69.370  77.957  1.00  8.40              
ATOM    791 1HG2 VAL A  50      55.870  69.742  77.183  1.00  8.40              
ATOM    792 2HG2 VAL A  50      57.009  68.454  77.616  1.00  8.40              
ATOM    793 3HG2 VAL A  50      55.929  69.102  78.823  1.00  8.40              
ATOM    794  C   VAL A  50      59.779  71.521  77.985  1.00  8.40              
ATOM    795  O   VAL A  50      60.634  70.814  78.512  1.00  8.40              
ATOM    796  N   VAL A  51      59.653  72.825  78.238  1.00  8.31              
ATOM    797  H   VAL A  51      58.958  73.327  77.705  1.00  8.31              
ATOM    798  CA  VAL A  51      60.075  73.495  79.474  1.00  8.31              
ATOM    799  HA  VAL A  51      60.327  72.735  80.215  1.00  8.31              
ATOM    800  CB  VAL A  51      61.339  74.347  79.239  1.00  8.31              
ATOM    801  HB  VAL A  51      62.140  73.668  78.945  1.00  8.31              
ATOM    802  CG1 VAL A  51      61.188  75.386  78.118  1.00  8.31              
ATOM    803 1HG1 VAL A  51      62.122  75.937  78.006  1.00  8.31              
ATOM    804 2HG1 VAL A  51      60.972  74.886  77.174  1.00  8.31              
ATOM    805 3HG1 VAL A  51      60.387  76.086  78.352  1.00  8.31              
ATOM    806  CG2 VAL A  51      61.795  75.060  80.517  1.00  8.31              
ATOM    807 1HG2 VAL A  51      62.762  75.533  80.343  1.00  8.31              
ATOM    808 2HG2 VAL A  51      61.078  75.827  80.811  1.00  8.31              
ATOM    809 3HG2 VAL A  51      61.906  74.335  81.323  1.00  8.31              
ATOM    810  C   VAL A  51      58.877  74.296  79.992  1.00  8.31              
ATOM    811  O   VAL A  51      58.155  74.941  79.231  1.00  8.31              
ATOM    812  N   TYR A  52      58.643  74.207  81.295  1.00  8.96              
ATOM    813  H   TYR A  52      59.273  73.641  81.846  1.00  8.96              
ATOM    814  CA  TYR A  52      57.630  74.948  82.042  1.00  8.96              
ATOM    815  HA  TYR A  52      57.327  75.834  81.484  1.00  8.96              
ATOM    816  CB  TYR A  52      56.370  74.091  82.299  1.00  8.96              
ATOM    817  HB1 TYR A  52      56.700  73.075  82.525  1.00  8.96              
ATOM    818  HB2 TYR A  52      55.785  74.048  81.380  1.00  8.96              
ATOM    819  CG  TYR A  52      55.457  74.538  83.442  1.00  8.96              
ATOM    820  CD1 TYR A  52      55.429  75.878  83.883  1.00  8.96              
ATOM    821  HD1 TYR A  52      56.000  76.642  83.375  1.00  8.96              
ATOM    822  CE1 TYR A  52      54.760  76.224  85.067  1.00  8.96              
ATOM    823  HE1 TYR A  52      54.861  77.226  85.454  1.00  8.96              
ATOM    824  CZ  TYR A  52      54.027  75.253  85.775  1.00  8.96              
ATOM    825  OH  TYR A  52      53.320  75.620  86.877  1.00  8.96              
ATOM    826  HH  TYR A  52      52.956  74.842  87.310  1.00  8.96              
ATOM    827  CE2 TYR A  52      53.976  73.926  85.296  1.00  8.96              
ATOM    828  HE2 TYR A  52      53.416  73.170  85.826  1.00  8.96              
ATOM    829  CD2 TYR A  52      54.703  73.572  84.141  1.00  8.96              
ATOM    830  HD2 TYR A  52      54.715  72.542  83.807  1.00  8.96              
ATOM    831  C   TYR A  52      58.338  75.396  83.318  1.00  8.96              
ATOM    832  O   TYR A  52      58.437  74.678  84.307  1.00  8.96              
ATOM    833  N   GLU A  53      58.925  76.578  83.203  1.00  9.22              
ATOM    834  H   GLU A  53      58.829  77.066  82.329  1.00  9.22              
ATOM    835  CA  GLU A  53      59.593  77.292  84.282  1.00  9.22              
ATOM    836  HA  GLU A  53      60.376  76.658  84.704  1.00  9.22              
ATOM    837  CB  GLU A  53      60.235  78.540  83.627  1.00  9.22              
ATOM    838  HB1 GLU A  53      59.494  79.338  83.565  1.00  9.22              
ATOM    839  HB2 GLU A  53      60.522  78.292  82.603  1.00  9.22              
ATOM    840  CG  GLU A  53      61.504  79.069  84.301  1.00  9.22              
ATOM    841  HG1 GLU A  53      61.877  79.921  83.729  1.00  9.22              
ATOM    842  HG2 GLU A  53      62.269  78.289  84.276  1.00  9.22              
ATOM    843  CD  GLU A  53      61.232  79.495  85.737  1.00  9.22              
ATOM    844  OE1 GLU A  53      61.597  78.722  86.648  1.00  9.22              
ATOM    845  OE2 GLU A  53      60.542  80.518  85.945  1.00  9.22              
ATOM    846  C   GLU A  53      58.591  77.661  85.386  1.00  9.22              
ATOM    847  O   GLU A  53      57.428  77.979  85.117  1.00  9.22              
ATOM    848  N   ARG A  54      59.032  77.611  86.642  1.00  9.67              
ATOM    849  H   ARG A  54      60.041  77.537  86.777  1.00  9.67              
ATOM    850  CA  ARG A  54      58.172  77.686  87.825  1.00  9.67              
ATOM    851  HA  ARG A  54      57.271  78.225  87.534  1.00  9.67              
ATOM    852  CB  ARG A  54      57.777  76.236  88.215  1.00  9.67              
ATOM    853  HB1 ARG A  54      58.691  75.654  88.350  1.00  9.67              
ATOM    854  HB2 ARG A  54      57.247  75.802  87.364  1.00  9.67              
ATOM    855  CG  ARG A  54      56.898  76.019  89.466  1.00  9.67              
ATOM    856  HG1 ARG A  54      57.525  76.096  90.354  1.00  9.67              
ATOM    857  HG2 ARG A  54      56.513  74.999  89.448  1.00  9.67              
ATOM    858  CD  ARG A  54      55.715  76.993  89.588  1.00  9.67              
ATOM    859  HD1 ARG A  54      54.924  76.664  88.912  1.00  9.67              
ATOM    860  HD2 ARG A  54      56.016  77.990  89.272  1.00  9.67              
ATOM    861  NE  ARG A  54      55.193  77.067  90.971  1.00  9.67              
ATOM    862  HE  ARG A  54      54.556  76.345  91.256  1.00  9.67              
ATOM    863  CZ  ARG A  54      55.456  78.022  91.855  1.00  9.67              
ATOM    864  NH1 ARG A  54      56.342  78.954  91.663  1.00  9.67              
ATOM    865 1HH1 ARG A  54      57.014  78.871  90.899  1.00  9.67              
ATOM    866 2HH1 ARG A  54      56.487  79.725  92.282  1.00  9.67              
ATOM    867  NH2 ARG A  54      54.809  78.071  92.986  1.00  9.67              
ATOM    868 1HH2 ARG A  54      54.111  77.388  93.216  1.00  9.67              
ATOM    869 2HH2 ARG A  54      55.048  78.797  93.635  1.00  9.67              
ATOM    870  C   ARG A  54      58.796  78.529  88.941  1.00  9.67              
ATOM    871  O   ARG A  54      58.532  78.296  90.119  1.00  9.67              
ATOM    872  N   SER A  55      59.595  79.524  88.587  1.00 11.02              
ATOM    873  H   SER A  55      59.847  79.619  87.605  1.00 11.02              
ATOM    874  CA  SER A  55      60.132  80.512  89.513  1.00 11.02              
ATOM    875  HA  SER A  55      60.591  79.974  90.342  1.00 11.02              
ATOM    876  CB  SER A  55      61.271  81.294  88.826  1.00 11.02              
ATOM    877  HB1 SER A  55      61.971  80.596  88.365  1.00 11.02              
ATOM    878  HB2 SER A  55      61.824  81.864  89.574  1.00 11.02              
ATOM    879  OG  SER A  55      60.774  82.185  87.844  1.00 11.02              
ATOM    880  HG  SER A  55      60.645  81.623  87.029  1.00 11.02              
ATOM    881  C   SER A  55      59.062  81.433  90.129  1.00 11.02              
ATOM    882  O   SER A  55      57.903  81.066  90.330  1.00 11.02              
ATOM    883  N   TYR A  56      59.486  82.639  90.483  1.00 10.16              
ATOM    884  H   TYR A  56      60.452  82.852  90.280  1.00 10.16              
ATOM    885  CA  TYR A  56      58.706  83.727  91.062  1.00 10.16              
ATOM    886  HA  TYR A  56      57.687  83.394  91.261  1.00 10.16              
ATOM    887  CB  TYR A  56      59.375  84.114  92.395  1.00 10.16              
ATOM    888  HB1 TYR A  56      59.137  83.346  93.132  1.00 10.16              
ATOM    889  HB2 TYR A  56      58.955  85.051  92.764  1.00 10.16              
ATOM    890  CG  TYR A  56      60.890  84.238  92.300  1.00 10.16              
ATOM    891  CD1 TYR A  56      61.695  83.117  92.588  1.00 10.16              
ATOM    892  HD1 TYR A  56      61.243  82.204  92.950  1.00 10.16              
ATOM    893  CE1 TYR A  56      63.086  83.175  92.386  1.00 10.16              
ATOM    894  HE1 TYR A  56      63.714  82.323  92.598  1.00 10.16              
ATOM    895  CZ  TYR A  56      63.681  84.359  91.907  1.00 10.16              
ATOM    896  OH  TYR A  56      65.022  84.386  91.700  1.00 10.16              
ATOM    897  HH  TYR A  56      65.344  85.245  91.415  1.00 10.16              
ATOM    898  CE2 TYR A  56      62.880  85.491  91.641  1.00 10.16              
ATOM    899  HE2 TYR A  56      63.340  86.399  91.283  1.00 10.16              
ATOM    900  CD2 TYR A  56      61.484  85.428  91.834  1.00 10.16              
ATOM    901  HD2 TYR A  56      60.866  86.291  91.620  1.00 10.16              
ATOM    902  C   TYR A  56      58.606  84.930  90.104  1.00 10.16              
ATOM    903  O   TYR A  56      58.081  85.975  90.478  1.00 10.16              
ATOM    904  N   CYS A  57      59.087  84.767  88.866  1.00 10.68              
ATOM    905  H   CYS A  57      59.512  83.872  88.656  1.00 10.68              
ATOM    906  CA  CYS A  57      58.734  85.578  87.701  1.00 10.68              
ATOM    907  HA  CYS A  57      59.469  85.341  86.931  1.00 10.68              
ATOM    908  CB  CYS A  57      57.367  85.107  87.167  1.00 10.68              
ATOM    909  HB1 CYS A  57      57.181  85.581  86.202  1.00 10.68              
ATOM    910  HB2 CYS A  57      56.587  85.430  87.859  1.00 10.68              
ATOM    911  SG  CYS A  57      57.289  83.295  86.975  1.00 10.68              
ATOM    912  HG  CYS A  57      58.414  83.118  86.268  1.00 10.68              
ATOM    913  C   CYS A  57      58.818  87.106  87.859  1.00 10.68              
ATOM    914  O   CYS A  57      57.949  87.836  87.372  1.00 10.68              
ATOM    915  N   MET A  58      59.867  87.600  88.523  1.00  9.57              
ATOM    916  H   MET A  58      60.523  86.949  88.925  1.00  9.57              
ATOM    917  CA  MET A  58      60.104  89.041  88.656  1.00  9.57              
ATOM    918  HA  MET A  58      59.249  89.439  89.205  1.00  9.57              
ATOM    919  CB  MET A  58      61.341  89.314  89.521  1.00  9.57              
ATOM    920  HB1 MET A  58      61.182  88.845  90.494  1.00  9.57              
ATOM    921  HB2 MET A  58      61.430  90.389  89.681  1.00  9.57              
ATOM    922  CG  MET A  58      62.660  88.796  88.944  1.00  9.57              
ATOM    923  HG1 MET A  58      62.924  89.379  88.061  1.00  9.57              
ATOM    924  HG2 MET A  58      62.544  87.753  88.648  1.00  9.57              
ATOM    925  SD  MET A  58      64.007  88.896  90.150  1.00  9.57              
ATOM    926  CE  MET A  58      65.341  88.141  89.185  1.00  9.57              
ATOM    927  HE1 MET A  58      65.029  87.166  88.814  1.00  9.57              
ATOM    928  HE2 MET A  58      65.600  88.785  88.344  1.00  9.57              
ATOM    929  HE3 MET A  58      66.220  88.021  89.818  1.00  9.57              
ATOM    930  C   MET A  58      60.135  89.764  87.307  1.00  9.57              
ATOM    931  O   MET A  58      60.753  89.306  86.350  1.00  9.57              
ATOM    932  N   THR A  59      59.413  90.879  87.228  1.00  9.78              
ATOM    933  H   THR A  59      58.977  91.220  88.071  1.00  9.78              
ATOM    934  CA  THR A  59      58.786  91.326  85.975  1.00  9.78              
ATOM    935  HA  THR A  59      59.279  90.817  85.146  1.00  9.78              
ATOM    936  CB  THR A  59      57.284  90.951  85.934  1.00  9.78              
ATOM    937  HB  THR A  59      56.688  91.849  85.768  1.00  9.78              
ATOM    938  CG2 THR A  59      56.989  89.966  84.804  1.00  9.78              
ATOM    939 1HG2 THR A  59      57.587  89.062  84.929  1.00  9.78              
ATOM    940 2HG2 THR A  59      55.931  89.700  84.819  1.00  9.78              
ATOM    941 3HG2 THR A  59      57.223  90.423  83.843  1.00  9.78              
ATOM    942  OG1 THR A  59      56.824  90.353  87.125  1.00  9.78              
ATOM    943  HG1 THR A  59      57.141  89.430  87.146  1.00  9.78              
ATOM    944  C   THR A  59      58.984  92.820  85.711  1.00  9.78              
ATOM    945  O   THR A  59      59.551  93.544  86.526  1.00  9.78              
ATOM    946  N   GLY A  60      58.581  93.262  84.517  1.00  9.59              
ATOM    947  H   GLY A  60      58.072  92.628  83.923  1.00  9.59              
ATOM    948  CA  GLY A  60      59.011  94.524  83.924  1.00  9.59              
ATOM    949  HA1 GLY A  60      58.587  94.603  82.923  1.00  9.59              
ATOM    950  HA2 GLY A  60      60.092  94.498  83.809  1.00  9.59              
ATOM    951  C   GLY A  60      58.625  95.804  84.677  1.00  9.59              
ATOM    952  O   GLY A  60      57.478  96.244  84.648  1.00  9.59              
ATOM    953  N   VAL A  61      59.629  96.447  85.269  1.00  8.76              
ATOM    954  H   VAL A  61      60.544  96.034  85.143  1.00  8.76              
ATOM    955  CA  VAL A  61      59.626  97.847  85.695  1.00  8.76              
ATOM    956  HA  VAL A  61      58.704  98.045  86.242  1.00  8.76              
ATOM    957  CB  VAL A  61      60.813  98.134  86.640  1.00  8.76              
ATOM    958  HB  VAL A  61      61.752  97.942  86.117  1.00  8.76              
ATOM    959  CG1 VAL A  61      60.810  99.588  87.129  1.00  8.76              
ATOM    960 1HG1 VAL A  61      61.643  99.752  87.812  1.00  8.76              
ATOM    961 2HG1 VAL A  61      60.932 100.272  86.288  1.00  8.76              
ATOM    962 3HG1 VAL A  61      59.873  99.814  87.639  1.00  8.76              
ATOM    963  CG2 VAL A  61      60.770  97.237  87.885  1.00  8.76              
ATOM    964 1HG2 VAL A  61      61.607  97.472  88.541  1.00  8.76              
ATOM    965 2HG2 VAL A  61      59.834  97.389  88.423  1.00  8.76              
ATOM    966 3HG2 VAL A  61      60.842  96.187  87.599  1.00  8.76              
ATOM    967  C   VAL A  61      59.673  98.773  84.476  1.00  8.76              
ATOM    968  O   VAL A  61      60.727  98.978  83.874  1.00  8.76              
ATOM    969  N   LEU A  62      58.530  99.348  84.105  1.00  8.70              
ATOM    970  H   LEU A  62      57.687  99.083  84.592  1.00  8.70              
ATOM    971  CA  LEU A  62      58.454 100.429  83.123  1.00  8.70              
ATOM    972  HA  LEU A  62      59.058 100.147  82.261  1.00  8.70              
ATOM    973  CB  LEU A  62      56.986 100.563  82.662  1.00  8.70              
ATOM    974  HB1 LEU A  62      56.367 100.821  83.523  1.00  8.70              
ATOM    975  HB2 LEU A  62      56.663  99.577  82.324  1.00  8.70              
ATOM    976  CG  LEU A  62      56.664 101.550  81.517  1.00  8.70              
ATOM    977  HG  LEU A  62      55.650 101.322  81.185  1.00  8.70              
ATOM    978  CD1 LEU A  62      56.672 103.023  81.933  1.00  8.70              
ATOM    979 1HD1 LEU A  62      56.219 103.621  81.143  1.00  8.70              
ATOM    980 2HD1 LEU A  62      56.086 103.148  82.844  1.00  8.70              
ATOM    981 3HD1 LEU A  62      57.685 103.376  82.109  1.00  8.70              
ATOM    982  CD2 LEU A  62      57.589 101.398  80.309  1.00  8.70              
ATOM    983 1HD2 LEU A  62      57.208 101.995  79.481  1.00  8.70              
ATOM    984 2HD2 LEU A  62      58.595 101.730  80.559  1.00  8.70              
ATOM    985 3HD2 LEU A  62      57.611 100.353  80.005  1.00  8.70              
ATOM    986  C   LEU A  62      59.024 101.727  83.702  1.00  8.70              
ATOM    987  O   LEU A  62      58.454 102.302  84.631  1.00  8.70              
ATOM    988  N   ILE A  63      60.122 102.206  83.118  1.00  8.69              
ATOM    989  H   ILE A  63      60.557 101.667  82.373  1.00  8.69              
ATOM    990  CA  ILE A  63      60.747 103.486  83.460  1.00  8.69              
ATOM    991  HA  ILE A  63      59.980 104.124  83.899  1.00  8.69              
ATOM    992  CB  ILE A  63      61.839 103.281  84.534  1.00  8.69              
ATOM    993  HB  ILE A  63      61.374 102.740  85.362  1.00  8.69              
ATOM    994  CG2 ILE A  63      63.000 102.419  84.019  1.00  8.69              
ATOM    995 1HG2 ILE A  63      63.657 102.151  84.845  1.00  8.69              
ATOM    996 2HG2 ILE A  63      62.622 101.496  83.579  1.00  8.69              
ATOM    997 3HG2 ILE A  63      63.571 102.964  83.266  1.00  8.69              
ATOM    998  CG1 ILE A  63      62.328 104.635  85.093  1.00  8.69              
ATOM    999 1HG1 ILE A  63      61.460 105.223  85.392  1.00  8.69              
ATOM   1000 2HG1 ILE A  63      62.861 105.185  84.317  1.00  8.69              
ATOM   1001  CD1 ILE A  63      63.248 104.507  86.315  1.00  8.69              
ATOM   1002  HD1 ILE A  63      63.458 105.500  86.713  1.00  8.69              
ATOM   1003  HD2 ILE A  63      62.763 103.910  87.088  1.00  8.69              
ATOM   1004  HD3 ILE A  63      64.194 104.043  86.034  1.00  8.69              
ATOM   1005  C   ILE A  63      61.237 104.181  82.184  1.00  8.69              
ATOM   1006  O   ILE A  63      61.686 103.535  81.248  1.00  8.69              
ATOM   1007  N   GLU A  64      61.092 105.506  82.100  1.00  9.21              
ATOM   1008  H   GLU A  64      60.768 105.985  82.925  1.00  9.21              
ATOM   1009  CA  GLU A  64      61.471 106.321  80.926  1.00  9.21              
ATOM   1010  HA  GLU A  64      60.877 107.232  80.991  1.00  9.21              
ATOM   1011  CB  GLU A  64      62.936 106.801  81.047  1.00  9.21              
ATOM   1012  HB1 GLU A  64      63.012 107.453  81.919  1.00  9.21              
ATOM   1013  HB2 GLU A  64      63.165 107.411  80.172  1.00  9.21              
ATOM   1014  CG  GLU A  64      63.994 105.693  81.189  1.00  9.21              
ATOM   1015  HG1 GLU A  64      63.804 104.917  80.447  1.00  9.21              
ATOM   1016  HG2 GLU A  64      63.909 105.238  82.177  1.00  9.21              
ATOM   1017  CD  GLU A  64      65.415 106.231  80.980  1.00  9.21              
ATOM   1018  OE1 GLU A  64      65.694 106.628  79.821  1.00  9.21              
ATOM   1019  OE2 GLU A  64      66.220 106.180  81.928  1.00  9.21              
ATOM   1020  C   GLU A  64      61.096 105.740  79.542  1.00  9.21              
ATOM   1021  O   GLU A  64      61.898 105.713  78.603  1.00  9.21              
ATOM   1022  N   GLY A  65      59.857 105.248  79.420  1.00  9.00              
ATOM   1023  H   GLY A  65      59.268 105.259  80.239  1.00  9.00              
ATOM   1024  CA  GLY A  65      59.298 104.697  78.176  1.00  9.00              
ATOM   1025  HA1 GLY A  65      59.444 105.419  77.372  1.00  9.00              
ATOM   1026  HA2 GLY A  65      58.228 104.543  78.308  1.00  9.00              
ATOM   1027  C   GLY A  65      59.907 103.367  77.724  1.00  9.00              
ATOM   1028  O   GLY A  65      59.622 102.904  76.623  1.00  9.00              
ATOM   1029  N   LYS A  66      60.726 102.740  78.571  1.00  8.88              
ATOM   1030  H   LYS A  66      60.919 103.189  79.464  1.00  8.88              
ATOM   1031  CA  LYS A  66      61.418 101.477  78.333  1.00  8.88              
ATOM   1032  HA  LYS A  66      61.102 101.054  77.379  1.00  8.88              
ATOM   1033  CB  LYS A  66      62.935 101.730  78.292  1.00  8.88              
ATOM   1034  HB1 LYS A  66      63.456 100.772  78.291  1.00  8.88              
ATOM   1035  HB2 LYS A  66      63.230 102.280  79.188  1.00  8.88              
ATOM   1036  CG  LYS A  66      63.337 102.511  77.026  1.00  8.88              
ATOM   1037  HG1 LYS A  66      62.738 103.417  76.937  1.00  8.88              
ATOM   1038  HG2 LYS A  66      63.127 101.886  76.157  1.00  8.88              
ATOM   1039  CD  LYS A  66      64.823 102.895  77.001  1.00  8.88              
ATOM   1040  HD1 LYS A  66      65.069 103.283  76.012  1.00  8.88              
ATOM   1041  HD2 LYS A  66      65.423 101.998  77.164  1.00  8.88              
ATOM   1042  CE  LYS A  66      65.203 103.942  78.058  1.00  8.88              
ATOM   1043  HE1 LYS A  66      66.290 104.071  78.049  1.00  8.88              
ATOM   1044  HE2 LYS A  66      64.929 103.574  79.052  1.00  8.88              
ATOM   1045  NZ  LYS A  66      64.564 105.258  77.823  1.00  8.88              
ATOM   1046  HZ1 LYS A  66      64.957 105.923  78.498  1.00  8.88              
ATOM   1047  HZ2 LYS A  66      64.751 105.623  76.905  1.00  8.88              
ATOM   1048  HZ3 LYS A  66      63.563 105.241  78.012  1.00  8.88              
ATOM   1049  C   LYS A  66      61.038 100.504  79.445  1.00  8.88              
ATOM   1050  O   LYS A  66      61.091 100.823  80.630  1.00  8.88              
ATOM   1051  N   CYS A  67      60.626  99.302  79.065  1.00  8.87              
ATOM   1052  H   CYS A  67      60.617  99.076  78.084  1.00  8.87              
ATOM   1053  CA  CYS A  67      60.532  98.216  80.030  1.00  8.87              
ATOM   1054  HA  CYS A  67      60.054  98.559  80.950  1.00  8.87              
ATOM   1055  CB  CYS A  67      59.700  97.063  79.450  1.00  8.87              
ATOM   1056  HB1 CYS A  67      59.769  96.204  80.120  1.00  8.87              
ATOM   1057  HB2 CYS A  67      60.094  96.769  78.475  1.00  8.87              
ATOM   1058  SG  CYS A  67      57.956  97.547  79.307  1.00  8.87              
ATOM   1059  HG  CYS A  67      58.122  98.554  78.442  1.00  8.87              
ATOM   1060  C   CYS A  67      61.942  97.743  80.360  1.00  8.87              
ATOM   1061  O   CYS A  67      62.622  97.170  79.508  1.00  8.87              
ATOM   1062  N   PHE A  68      62.358  97.959  81.600  1.00  8.95              
ATOM   1063  H   PHE A  68      61.756  98.462  82.246  1.00  8.95              
ATOM   1064  CA  PHE A  68      63.524  97.314  82.177  1.00  8.95              
ATOM   1065  HA  PHE A  68      64.093  96.797  81.404  1.00  8.95              
ATOM   1066  CB  PHE A  68      64.438  98.367  82.827  1.00  8.95              
ATOM   1067  HB1 PHE A  68      65.275  97.856  83.304  1.00  8.95              
ATOM   1068  HB2 PHE A  68      63.871  98.865  83.616  1.00  8.95              
ATOM   1069  CG  PHE A  68      65.032  99.431  81.910  1.00  8.95              
ATOM   1070  CD1 PHE A  68      65.331 100.698  82.444  1.00  8.95              
ATOM   1071  HD1 PHE A  68      65.138 100.896  83.486  1.00  8.95              
ATOM   1072  CE1 PHE A  68      65.910 101.699  81.644  1.00  8.95              
ATOM   1073  HE1 PHE A  68      66.139 102.668  82.070  1.00  8.95              
ATOM   1074  CZ  PHE A  68      66.243 101.419  80.310  1.00  8.95              
ATOM   1075  HZ  PHE A  68      66.745 102.168  79.716  1.00  8.95              
ATOM   1076  CE2 PHE A  68      65.964 100.152  79.771  1.00  8.95              
ATOM   1077  HE2 PHE A  68      66.235  99.926  78.750  1.00  8.95              
ATOM   1078  CD2 PHE A  68      65.355  99.163  80.563  1.00  8.95              
ATOM   1079  HD2 PHE A  68      65.163  98.192  80.132  1.00  8.95              
ATOM   1080  C   PHE A  68      63.088  96.240  83.176  1.00  8.95              
ATOM   1081  O   PHE A  68      61.921  96.125  83.522  1.00  8.95              
ATOM   1082  N   VAL A  69      64.021  95.435  83.666  1.00  9.32              
ATOM   1083  H   VAL A  69      64.960  95.477  83.285  1.00  9.32              
ATOM   1084  CA  VAL A  69      63.884  94.665  84.910  1.00  9.32              
ATOM   1085  HA  VAL A  69      63.347  95.283  85.623  1.00  9.32              
ATOM   1086  CB  VAL A  69      63.096  93.347  84.706  1.00  9.32              
ATOM   1087  HB  VAL A  69      62.109  93.607  84.325  1.00  9.32              
ATOM   1088  CG1 VAL A  69      63.722  92.369  83.701  1.00  9.32              
ATOM   1089 1HG1 VAL A  69      63.047  91.529  83.538  1.00  9.32              
ATOM   1090 2HG1 VAL A  69      63.890  92.870  82.748  1.00  9.32              
ATOM   1091 3HG1 VAL A  69      64.674  91.988  84.075  1.00  9.32              
ATOM   1092  CG2 VAL A  69      62.874  92.602  86.028  1.00  9.32              
ATOM   1093 1HG2 VAL A  69      62.225  91.742  85.858  1.00  9.32              
ATOM   1094 2HG2 VAL A  69      63.820  92.248  86.437  1.00  9.32              
ATOM   1095 3HG2 VAL A  69      62.384  93.261  86.744  1.00  9.32              
ATOM   1096  C   VAL A  69      65.325  94.393  85.381  1.00  9.32              
ATOM   1097  O   VAL A  69      66.166  94.122  84.525  1.00  9.32              
ATOM   1098  N   PRO A  70      65.685  94.593  86.663  1.00  9.28              
ATOM   1099  CD  PRO A  70      64.797  94.781  87.814  1.00  9.28              
ATOM   1100  HD1 PRO A  70      64.654  93.837  88.341  1.00  9.28              
ATOM   1101  HD2 PRO A  70      63.829  95.183  87.527  1.00  9.28              
ATOM   1102  CG  PRO A  70      65.484  95.795  88.731  1.00  9.28              
ATOM   1103  HG1 PRO A  70      66.037  95.274  89.514  1.00  9.28              
ATOM   1104  HG2 PRO A  70      64.770  96.496  89.164  1.00  9.28              
ATOM   1105  CB  PRO A  70      66.454  96.494  87.781  1.00  9.28              
ATOM   1106  HB1 PRO A  70      67.254  97.009  88.313  1.00  9.28              
ATOM   1107  HB2 PRO A  70      65.911  97.208  87.160  1.00  9.28              
ATOM   1108  CA  PRO A  70      66.932  95.317  86.914  1.00  9.28              
ATOM   1109  HA  PRO A  70      67.335  95.721  85.984  1.00  9.28              
ATOM   1110  C   PRO A  70      68.069  94.511  87.570  1.00  9.28              
ATOM   1111  O   PRO A  70      68.772  95.106  88.382  1.00  9.28              
ATOM   1112  N   ASP A  71      68.172  93.204  87.265  1.00  9.59              
ATOM   1113  H   ASP A  71      67.857  92.956  86.339  1.00  9.59              
ATOM   1114  CA  ASP A  71      68.486  92.058  88.157  1.00  9.59              
ATOM   1115  HA  ASP A  71      67.579  91.840  88.722  1.00  9.59              
ATOM   1116  CB  ASP A  71      68.784  90.803  87.292  1.00  9.59              
ATOM   1117  HB1 ASP A  71      69.675  90.991  86.694  1.00  9.59              
ATOM   1118  HB2 ASP A  71      67.947  90.635  86.611  1.00  9.59              
ATOM   1119  CG  ASP A  71      69.019  89.513  88.104  1.00  9.59              
ATOM   1120  OD1 ASP A  71      68.226  89.254  89.033  1.00  9.59              
ATOM   1121  OD2 ASP A  71      70.034  88.808  87.897  1.00  9.59              
ATOM   1122  C   ASP A  71      69.619  92.243  89.201  1.00  9.59              
ATOM   1123  O   ASP A  71      70.539  93.055  89.089  1.00  9.59              
ATOM   1124  N   GLN A  72      69.526  91.436  90.262  1.00  9.28              
ATOM   1125  H   GLN A  72      68.854  90.673  90.197  1.00  9.28              
ATOM   1126  CA  GLN A  72      70.214  91.621  91.532  1.00  9.28              
ATOM   1127  HA  GLN A  72      69.802  92.560  91.901  1.00  9.28              
ATOM   1128  CB  GLN A  72      69.763  90.608  92.610  1.00  9.28              
ATOM   1129  HB1 GLN A  72      68.814  90.971  93.005  1.00  9.28              
ATOM   1130  HB2 GLN A  72      70.473  90.634  93.438  1.00  9.28              
ATOM   1131  CG  GLN A  72      69.526  89.143  92.213  1.00  9.28              
ATOM   1132  HG1 GLN A  72      68.772  89.084  91.433  1.00  9.28              
ATOM   1133  HG2 GLN A  72      69.118  88.622  93.079  1.00  9.28              
ATOM   1134  CD  GLN A  72      70.780  88.396  91.789  1.00  9.28              
ATOM   1135  OE1 GLN A  72      71.596  87.994  92.604  1.00  9.28              
ATOM   1136  NE2 GLN A  72      70.942  88.110  90.520  1.00  9.28              
ATOM   1137 1HE2 GLN A  72      70.299  88.451  89.805  1.00  9.28              
ATOM   1138 2HE2 GLN A  72      71.771  87.604  90.268  1.00  9.28              
ATOM   1139  C   GLN A  72      71.725  91.871  91.516  1.00  9.28              
ATOM   1140  O   GLN A  72      72.566  90.973  91.536  1.00  9.28              
ATOM   1141  N   SER A  73      72.050  93.158  91.605  1.00  8.89              
ATOM   1142  H   SER A  73      71.302  93.821  91.475  1.00  8.89              
ATOM   1143  CA  SER A  73      73.401  93.656  91.762  1.00  8.89              
ATOM   1144  HA  SER A  73      73.988  93.244  90.943  1.00  8.89              
ATOM   1145  CB  SER A  73      73.404  95.177  91.577  1.00  8.89              
ATOM   1146  HB1 SER A  73      72.996  95.667  92.463  1.00  8.89              
ATOM   1147  HB2 SER A  73      72.786  95.432  90.715  1.00  8.89              
ATOM   1148  OG  SER A  73      74.724  95.627  91.332  1.00  8.89              
ATOM   1149  HG  SER A  73      74.668  96.512  90.952  1.00  8.89              
ATOM   1150  C   SER A  73      74.066  93.283  93.070  1.00  8.89              
ATOM   1151  O   SER A  73      73.686  93.708  94.160  1.00  8.89              
ATOM   1152  N   VAL A  74      75.167  92.569  92.910  1.00  8.69              
ATOM   1153  H   VAL A  74      75.333  92.181  91.994  1.00  8.69              
ATOM   1154  CA  VAL A  74      76.222  92.452  93.906  1.00  8.69              
ATOM   1155  HA  VAL A  74      75.776  92.261  94.879  1.00  8.69              
ATOM   1156  CB  VAL A  74      77.123  91.254  93.510  1.00  8.69              
ATOM   1157  HB  VAL A  74      77.602  91.484  92.559  1.00  8.69              
ATOM   1158  CG1 VAL A  74      78.223  90.922  94.519  1.00  8.69              
ATOM   1159 1HG1 VAL A  74      78.738  90.004  94.233  1.00  8.69              
ATOM   1160 2HG1 VAL A  74      78.959  91.720  94.524  1.00  8.69              
ATOM   1161 3HG1 VAL A  74      77.797  90.808  95.516  1.00  8.69              
ATOM   1162  CG2 VAL A  74      76.316  89.961  93.329  1.00  8.69              
ATOM   1163 1HG2 VAL A  74      76.980  89.147  93.037  1.00  8.69              
ATOM   1164 2HG2 VAL A  74      75.814  89.701  94.261  1.00  8.69              
ATOM   1165 3HG2 VAL A  74      75.566  90.067  92.544  1.00  8.69              
ATOM   1166  C   VAL A  74      77.052  93.749  93.986  1.00  8.69              
ATOM   1167  O   VAL A  74      77.756  93.922  94.974  1.00  8.69              
ATOM   1168  N   VAL A  75      77.012  94.642  92.973  1.00  9.00              
ATOM   1169  H   VAL A  75      76.308  94.533  92.255  1.00  9.00              
ATOM   1170  CA  VAL A  75      78.150  95.547  92.700  1.00  9.00              
ATOM   1171  HA  VAL A  75      78.716  95.591  93.632  1.00  9.00              
ATOM   1172  CB  VAL A  75      79.162  94.945  91.689  1.00  9.00              
ATOM   1173  HB  VAL A  75      79.815  95.744  91.336  1.00  9.00              
ATOM   1174  CG1 VAL A  75      80.074  93.918  92.369  1.00  9.00              
ATOM   1175 1HG1 VAL A  75      80.848  93.589  91.675  1.00  9.00              
ATOM   1176 2HG1 VAL A  75      80.558  94.365  93.239  1.00  9.00              
ATOM   1177 3HG1 VAL A  75      79.502  93.051  92.689  1.00  9.00              
ATOM   1178  CG2 VAL A  75      78.523  94.281  90.456  1.00  9.00              
ATOM   1179 1HG2 VAL A  75      77.950  93.403  90.751  1.00  9.00              
ATOM   1180 2HG2 VAL A  75      77.875  94.980  89.928  1.00  9.00              
ATOM   1181 3HG2 VAL A  75      79.314  93.962  89.775  1.00  9.00              
ATOM   1182  C   VAL A  75      77.941  97.051  92.455  1.00  9.00              
ATOM   1183  O   VAL A  75      78.193  97.870  93.353  1.00  9.00              
ATOM   1184  N   SER A  76      77.641  97.384  91.193  1.00  9.69              
ATOM   1185  H   SER A  76      77.374  96.634  90.573  1.00  9.69              
ATOM   1186  CA  SER A  76      77.948  98.656  90.529  1.00  9.69              
ATOM   1187  HA  SER A  76      77.789  99.479  91.229  1.00  9.69              
ATOM   1188  CB  SER A  76      79.418  98.666  90.100  1.00  9.69              
ATOM   1189  HB1 SER A  76      79.611  97.797  89.469  1.00  9.69              
ATOM   1190  HB2 SER A  76      80.060  98.612  90.981  1.00  9.69              
ATOM   1191  OG  SER A  76      79.719  99.834  89.367  1.00  9.69              
ATOM   1192  HG  SER A  76      80.021 100.547  89.966  1.00  9.69              
ATOM   1193  C   SER A  76      77.023  98.804  89.321  1.00  9.69              
ATOM   1194  O   SER A  76      76.949  97.938  88.451  1.00  9.69              
ATOM   1195  N   ILE A  77      76.287  99.902  89.344  1.00 10.05              
ATOM   1196  H   ILE A  77      76.383 100.470  90.173  1.00 10.05              
ATOM   1197  CA  ILE A  77      75.663 100.626  88.239  1.00 10.05              
ATOM   1198  HA  ILE A  77      76.315 100.556  87.366  1.00 10.05              
ATOM   1199  CB  ILE A  77      74.271 100.044  87.894  1.00 10.05              
ATOM   1200  HB  ILE A  77      74.339  98.955  87.924  1.00 10.05              
ATOM   1201  CG2 ILE A  77      73.208 100.456  88.919  1.00 10.05              
ATOM   1202 1HG2 ILE A  77      72.270  99.944  88.712  1.00 10.05              
ATOM   1203 2HG2 ILE A  77      73.540 100.169  89.916  1.00 10.05              
ATOM   1204 3HG2 ILE A  77      73.029 101.532  88.893  1.00 10.05              
ATOM   1205  CG1 ILE A  77      73.781 100.425  86.483  1.00 10.05              
ATOM   1206 1HG1 ILE A  77      73.865 101.500  86.329  1.00 10.05              
ATOM   1207 2HG1 ILE A  77      72.730 100.155  86.393  1.00 10.05              
ATOM   1208  CD1 ILE A  77      74.535  99.691  85.370  1.00 10.05              
ATOM   1209  HD1 ILE A  77      75.587  99.978  85.361  1.00 10.05              
ATOM   1210  HD2 ILE A  77      74.454  98.612  85.510  1.00 10.05              
ATOM   1211  HD3 ILE A  77      74.094  99.953  84.409  1.00 10.05              
ATOM   1212  C   ILE A  77      75.634 102.087  88.720  1.00 10.05              
ATOM   1213  O   ILE A  77      75.693 102.323  89.934  1.00 10.05              
ATOM   1214  N   ILE A  78      75.582 103.051  87.806  1.00 10.28              
ATOM   1215  H   ILE A  78      75.585 102.756  86.833  1.00 10.28              
ATOM   1216  CA  ILE A  78      75.760 104.495  88.034  1.00 10.28              
ATOM   1217  HA  ILE A  78      76.784 104.689  87.716  1.00 10.28              
ATOM   1218  CB  ILE A  78      74.866 105.311  87.064  1.00 10.28              
ATOM   1219  HB  ILE A  78      74.980 106.365  87.323  1.00 10.28              
ATOM   1220  CG2 ILE A  78      75.387 105.147  85.624  1.00 10.28              
ATOM   1221 1HG2 ILE A  78      74.940 105.892  84.968  1.00 10.28              
ATOM   1222 2HG2 ILE A  78      76.470 105.270  85.584  1.00 10.28              
ATOM   1223 3HG2 ILE A  78      75.140 104.156  85.238  1.00 10.28              
ATOM   1224  CG1 ILE A  78      73.358 104.964  87.156  1.00 10.28              
ATOM   1225 1HG1 ILE A  78      73.014 105.119  88.178  1.00 10.28              
ATOM   1226 2HG1 ILE A  78      73.203 103.915  86.905  1.00 10.28              
ATOM   1227  CD1 ILE A  78      72.470 105.815  86.238  1.00 10.28              
ATOM   1228  HD1 ILE A  78      71.423 105.606  86.453  1.00 10.28              
ATOM   1229  HD2 ILE A  78      72.665 106.874  86.407  1.00 10.28              
ATOM   1230  HD3 ILE A  78      72.658 105.570  85.193  1.00 10.28              
ATOM   1231  C   ILE A  78      75.688 105.055  89.458  1.00 10.28              
ATOM   1232  O   ILE A  78      74.644 105.042  90.102  1.00 10.28              
ATOM   1233  N   LYS A  79      76.788 105.686  89.898  1.00 11.16              
ATOM   1234  H   LYS A  79      77.639 105.577  89.363  1.00 11.16              
ATOM   1235  CA  LYS A  79      76.812 106.565  91.090  1.00 11.16              
ATOM   1236  HA  LYS A  79      75.788 106.602  91.450  1.00 11.16              
ATOM   1237  CB  LYS A  79      77.582 105.919  92.259  1.00 11.16              
ATOM   1238  HB1 LYS A  79      77.525 106.569  93.134  1.00 11.16              
ATOM   1239  HB2 LYS A  79      78.631 105.810  91.979  1.00 11.16              
ATOM   1240  CG  LYS A  79      77.006 104.521  92.634  1.00 11.16              
ATOM   1241  HG1 LYS A  79      77.671 104.069  93.372  1.00 11.16              
ATOM   1242  HG2 LYS A  79      77.045 103.877  91.756  1.00 11.16              
ATOM   1243  CD  LYS A  79      75.568 104.494  93.218  1.00 11.16              
ATOM   1244  HD1 LYS A  79      74.944 105.271  92.781  1.00 11.16              
ATOM   1245  HD2 LYS A  79      75.639 104.706  94.286  1.00 11.16              
ATOM   1246  CE  LYS A  79      74.862 103.131  93.034  1.00 11.16              
ATOM   1247  HE1 LYS A  79      74.408 102.834  93.982  1.00 11.16              
ATOM   1248  HE2 LYS A  79      75.613 102.380  92.771  1.00 11.16              
ATOM   1249  NZ  LYS A  79      73.805 103.155  91.986  1.00 11.16              
ATOM   1250  HZ1 LYS A  79      73.421 102.229  91.776  1.00 11.16              
ATOM   1251  HZ2 LYS A  79      72.956 103.650  92.259  1.00 11.16              
ATOM   1252  HZ3 LYS A  79      74.135 103.567  91.117  1.00 11.16              
ATOM   1253  C   LYS A  79      76.986 108.048  90.760  1.00 11.16              
ATOM   1254  O   LYS A  79      77.257 108.881  91.615  1.00 11.16              
ATOM   1255  N   HIS A  80      76.576 108.372  89.530  1.00 10.83              
ATOM   1256  H   HIS A  80      76.387 107.590  88.927  1.00 10.83              
ATOM   1257  CA  HIS A  80      76.111 109.680  89.039  1.00 10.83              
ATOM   1258  HA  HIS A  80      76.898 110.410  89.244  1.00 10.83              
ATOM   1259  CB  HIS A  80      75.944 109.576  87.508  1.00 10.83              
ATOM   1260  HB1 HIS A  80      74.934 109.248  87.261  1.00 10.83              
ATOM   1261  HB2 HIS A  80      76.634 108.826  87.117  1.00 10.83              
ATOM   1262  CG  HIS A  80      76.253 110.860  86.780  1.00 10.83              
ATOM   1263  ND1 HIS A  80      77.506 111.186  86.263  1.00 10.83              
ATOM   1264  CE1 HIS A  80      77.372 112.398  85.706  1.00 10.83              
ATOM   1265  HE1 HIS A  80      78.173 112.937  85.216  1.00 10.83              
ATOM   1266  NE2 HIS A  80      76.112 112.844  85.850  1.00 10.83              
ATOM   1267  HE2 HIS A  80      75.767 113.737  85.529  1.00 10.83              
ATOM   1268  CD2 HIS A  80      75.390 111.886  86.525  1.00 10.83              
ATOM   1269  HD2 HIS A  80      74.351 111.934  86.820  1.00 10.83              
ATOM   1270  C   HIS A  80      74.827 110.204  89.729  1.00 10.83              
ATOM   1271  O   HIS A  80      74.067 110.951  89.124  1.00 10.83              
ATOM   1272  N   GLY A  81      74.527 109.770  90.959  1.00 10.43              
ATOM   1273  H   GLY A  81      75.228 109.207  91.420  1.00 10.43              
ATOM   1274  CA  GLY A  81      73.413 110.232  91.809  1.00 10.43              
ATOM   1275  HA1 GLY A  81      73.499 111.314  91.914  1.00 10.43              
ATOM   1276  HA2 GLY A  81      73.533 109.797  92.801  1.00 10.43              
ATOM   1277  C   GLY A  81      71.969 109.946  91.363  1.00 10.43              
ATOM   1278  O   GLY A  81      71.059 109.994  92.184  1.00 10.43              
ATOM   1279  N   ILE A  82      71.761 109.649  90.083  1.00 10.50              
ATOM   1280  H   ILE A  82      72.563 109.727  89.475  1.00 10.50              
ATOM   1281  CA  ILE A  82      70.504 109.181  89.481  1.00 10.50              
ATOM   1282  HA  ILE A  82      69.709 109.887  89.720  1.00 10.50              
ATOM   1283  CB  ILE A  82      70.721 109.163  87.937  1.00 10.50              
ATOM   1284  HB  ILE A  82      71.624 108.580  87.744  1.00 10.50              
ATOM   1285  CG2 ILE A  82      69.577 108.518  87.128  1.00 10.50              
ATOM   1286 1HG2 ILE A  82      69.761 108.608  86.059  1.00 10.50              
ATOM   1287 2HG2 ILE A  82      69.530 107.447  87.329  1.00 10.50              
ATOM   1288 3HG2 ILE A  82      68.623 108.991  87.362  1.00 10.50              
ATOM   1289  CG1 ILE A  82      70.949 110.601  87.399  1.00 10.50              
ATOM   1290 1HG1 ILE A  82      71.578 111.168  88.082  1.00 10.50              
ATOM   1291 2HG1 ILE A  82      69.992 111.122  87.339  1.00 10.50              
ATOM   1292  CD1 ILE A  82      71.639 110.654  86.028  1.00 10.50              
ATOM   1293  HD1 ILE A  82      71.852 111.693  85.774  1.00 10.50              
ATOM   1294  HD2 ILE A  82      72.578 110.101  86.064  1.00 10.50              
ATOM   1295  HD3 ILE A  82      70.999 110.235  85.252  1.00 10.50              
ATOM   1296  C   ILE A  82      70.099 107.799  90.059  1.00 10.50              
ATOM   1297  O   ILE A  82      70.895 107.130  90.717  1.00 10.50              
ATOM   1298  N   PHE A  83      68.854 107.376  89.809  1.00  9.26              
ATOM   1299  H   PHE A  83      68.275 107.981  89.252  1.00  9.26              
ATOM   1300  CA  PHE A  83      68.306 106.047  90.128  1.00  9.26              
ATOM   1301  HA  PHE A  83      68.381 105.909  91.207  1.00  9.26              
ATOM   1302  CB  PHE A  83      66.814 106.068  89.739  1.00  9.26              
ATOM   1303  HB1 PHE A  83      66.735 106.111  88.651  1.00  9.26              
ATOM   1304  HB2 PHE A  83      66.364 106.982  90.133  1.00  9.26              
ATOM   1305  CG  PHE A  83      65.987 104.904  90.254  1.00  9.26              
ATOM   1306  CD1 PHE A  83      65.669 104.818  91.623  1.00  9.26              
ATOM   1307  HD1 PHE A  83      65.996 105.591  92.304  1.00  9.26              
ATOM   1308  CE1 PHE A  83      64.935 103.721  92.111  1.00  9.26              
ATOM   1309  HE1 PHE A  83      64.697 103.656  93.164  1.00  9.26              
ATOM   1310  CZ  PHE A  83      64.523 102.704  91.232  1.00  9.26              
ATOM   1311  HZ  PHE A  83      63.974 101.853  91.610  1.00  9.26              
ATOM   1312  CE2 PHE A  83      64.838 102.786  89.865  1.00  9.26              
ATOM   1313  HE2 PHE A  83      64.549 101.995  89.189  1.00  9.26              
ATOM   1314  CD2 PHE A  83      65.562 103.887  89.375  1.00  9.26              
ATOM   1315  HD2 PHE A  83      65.819 103.929  88.325  1.00  9.26              
ATOM   1316  C   PHE A  83      69.061 104.867  89.481  1.00  9.26              
ATOM   1317  O   PHE A  83      69.908 105.039  88.605  1.00  9.26              
ATOM   1318  N   ASP A  84      68.698 103.650  89.890  1.00 10.78              
ATOM   1319  H   ASP A  84      67.926 103.572  90.534  1.00 10.78              
ATOM   1320  CA  ASP A  84      69.409 102.428  89.548  1.00 10.78              
ATOM   1321  HA  ASP A  84      70.391 102.712  89.167  1.00 10.78              
ATOM   1322  CB  ASP A  84      69.667 101.597  90.822  1.00 10.78              
ATOM   1323  HB1 ASP A  84      69.753 100.544  90.545  1.00 10.78              
ATOM   1324  HB2 ASP A  84      68.821 101.687  91.505  1.00 10.78              
ATOM   1325  CG  ASP A  84      70.964 102.004  91.540  1.00 10.78              
ATOM   1326  OD1 ASP A  84      71.926 101.204  91.552  1.00 10.78              
ATOM   1327  OD2 ASP A  84      71.060 103.129  92.075  1.00 10.78              
ATOM   1328  C   ASP A  84      68.771 101.585  88.444  1.00 10.78              
ATOM   1329  O   ASP A  84      67.547 101.461  88.333  1.00 10.78              
ATOM   1330  N   ILE A  85      69.636 100.991  87.620  1.00  8.37              
ATOM   1331  H   ILE A  85      70.617 101.110  87.811  1.00  8.37              
ATOM   1332  CA  ILE A  85      69.278 100.489  86.292  1.00  8.37              
ATOM   1333  HA  ILE A  85      68.214 100.252  86.324  1.00  8.37              
ATOM   1334  CB  ILE A  85      69.409 101.644  85.257  1.00  8.37              
ATOM   1335  HB  ILE A  85      68.928 102.502  85.732  1.00  8.37              
ATOM   1336  CG2 ILE A  85      70.850 102.117  84.990  1.00  8.37              
ATOM   1337 1HG2 ILE A  85      70.833 103.016  84.374  1.00  8.37              
ATOM   1338 2HG2 ILE A  85      71.344 102.358  85.930  1.00  8.37              
ATOM   1339 3HG2 ILE A  85      71.430 101.356  84.470  1.00  8.37              
ATOM   1340  CG1 ILE A  85      68.590 101.459  83.957  1.00  8.37              
ATOM   1341 1HG1 ILE A  85      68.617 102.405  83.413  1.00  8.37              
ATOM   1342 2HG1 ILE A  85      67.551 101.283  84.234  1.00  8.37              
ATOM   1343  CD1 ILE A  85      69.014 100.358  82.976  1.00  8.37              
ATOM   1344  HD1 ILE A  85      68.791  99.376  83.393  1.00  8.37              
ATOM   1345  HD2 ILE A  85      68.456 100.466  82.047  1.00  8.37              
ATOM   1346  HD3 ILE A  85      70.077 100.436  82.751  1.00  8.37              
ATOM   1347  C   ILE A  85      69.943  99.148  85.946  1.00  8.37              
ATOM   1348  O   ILE A  85      70.748  99.056  85.022  1.00  8.37              
ATOM   1349  N   ALA A  86      69.716  98.110  86.767  1.00  9.70              
ATOM   1350  H   ALA A  86      69.027  98.177  87.497  1.00  9.70              
ATOM   1351  CA  ALA A  86      70.767  97.129  86.925  1.00  9.70              
ATOM   1352  HA  ALA A  86      71.698  97.583  86.580  1.00  9.70              
ATOM   1353  CB  ALA A  86      71.017  96.939  88.439  1.00  9.70              
ATOM   1354  HB1 ALA A  86      71.449  95.964  88.660  1.00  9.70              
ATOM   1355  HB2 ALA A  86      71.701  97.709  88.792  1.00  9.70              
ATOM   1356  HB3 ALA A  86      70.091  97.042  89.004  1.00  9.70              
ATOM   1357  C   ALA A  86      70.685  95.879  86.063  1.00  9.70              
ATOM   1358  O   ALA A  86      69.840  95.758  85.180  1.00  9.70              
ATOM   1359  N   SER A  87      71.704  95.048  86.274  1.00  9.16              
ATOM   1360  H   SER A  87      72.247  95.221  87.102  1.00  9.16              
ATOM   1361  CA  SER A  87      72.252  94.081  85.340  1.00  9.16              
ATOM   1362  HA  SER A  87      72.946  94.599  84.677  1.00  9.16              
ATOM   1363  CB  SER A  87      73.032  93.034  86.138  1.00  9.16              
ATOM   1364  HB1 SER A  87      72.329  92.407  86.692  1.00  9.16              
ATOM   1365  HB2 SER A  87      73.690  93.535  86.850  1.00  9.16              
ATOM   1366  OG  SER A  87      73.816  92.234  85.277  1.00  9.16              
ATOM   1367  HG  SER A  87      73.951  91.379  85.703  1.00  9.16              
ATOM   1368  C   SER A  87      71.201  93.356  84.500  1.00  9.16              
ATOM   1369  O   SER A  87      70.221  92.800  85.003  1.00  9.16              
ATOM   1370  N   VAL A  88      71.543  93.236  83.223  1.00  9.65              
ATOM   1371  H   VAL A  88      72.338  93.772  82.901  1.00  9.65              
ATOM   1372  CA  VAL A  88      71.237  92.048  82.444  1.00  9.65              
ATOM   1373  HA  VAL A  88      71.076  91.222  83.138  1.00  9.65              
ATOM   1374  CB  VAL A  88      69.944  92.204  81.615  1.00  9.65              
ATOM   1375  HB  VAL A  88      69.144  92.488  82.300  1.00  9.65              
ATOM   1376  CG1 VAL A  88      69.999  93.266  80.508  1.00  9.65              
ATOM   1377 1HG1 VAL A  88      69.008  93.386  80.071  1.00  9.65              
ATOM   1378 2HG1 VAL A  88      70.309  94.220  80.935  1.00  9.65              
ATOM   1379 3HG1 VAL A  88      70.703  92.982  79.726  1.00  9.65              
ATOM   1380  CG2 VAL A  88      69.550  90.857  80.992  1.00  9.65              
ATOM   1381 1HG2 VAL A  88      68.591  90.962  80.483  1.00  9.65              
ATOM   1382 2HG2 VAL A  88      70.302  90.531  80.275  1.00  9.65              
ATOM   1383 3HG2 VAL A  88      69.446  90.106  81.776  1.00  9.65              
ATOM   1384  C   VAL A  88      72.465  91.725  81.614  1.00  9.65              
ATOM   1385  O   VAL A  88      72.968  92.585  80.894  1.00  9.65              
ATOM   1386  N   HIS A  89      72.992  90.507  81.734  1.00  9.18              
ATOM   1387  H   HIS A  89      72.576  89.846  82.375  1.00  9.18              
ATOM   1388  CA  HIS A  89      74.129  90.084  80.924  1.00  9.18              
ATOM   1389  HA  HIS A  89      74.532  90.959  80.413  1.00  9.18              
ATOM   1390  CB  HIS A  89      75.291  89.548  81.794  1.00  9.18              
ATOM   1391  HB1 HIS A  89      75.368  90.162  82.694  1.00  9.18              
ATOM   1392  HB2 HIS A  89      76.214  89.706  81.236  1.00  9.18              
ATOM   1393  CG  HIS A  89      75.285  88.087  82.208  1.00  9.18              
ATOM   1394  ND1 HIS A  89      75.298  87.620  83.527  1.00  9.18              
ATOM   1395  CE1 HIS A  89      75.463  86.289  83.456  1.00  9.18              
ATOM   1396  HE1 HIS A  89      75.526  85.631  84.314  1.00  9.18              
ATOM   1397  NE2 HIS A  89      75.582  85.899  82.177  1.00  9.18              
ATOM   1398  HE2 HIS A  89      75.751  84.949  81.864  1.00  9.18              
ATOM   1399  CD2 HIS A  89      75.485  87.018  81.379  1.00  9.18              
ATOM   1400  HD2 HIS A  89      75.594  87.052  80.307  1.00  9.18              
ATOM   1401  C   HIS A  89      73.670  89.106  79.843  1.00  9.18              
ATOM   1402  O   HIS A  89      72.754  88.310  80.028  1.00  9.18              
ATOM   1403  N   ILE A  90      74.264  89.249  78.666  1.00  8.29              
ATOM   1404  H   ILE A  90      75.032  89.902  78.626  1.00  8.29              
ATOM   1405  CA  ILE A  90      73.660  88.941  77.366  1.00  8.29              
ATOM   1406  HA  ILE A  90      73.260  87.926  77.355  1.00  8.29              
ATOM   1407  CB  ILE A  90      72.562  89.992  77.014  1.00  8.29              
ATOM   1408  HB  ILE A  90      72.684  90.278  75.976  1.00  8.29              
ATOM   1409  CG2 ILE A  90      71.190  89.330  77.138  1.00  8.29              
ATOM   1410 1HG2 ILE A  90      70.413  90.006  76.780  1.00  8.29              
ATOM   1411 2HG2 ILE A  90      71.175  88.417  76.545  1.00  8.29              
ATOM   1412 3HG2 ILE A  90      71.003  89.087  78.186  1.00  8.29              
ATOM   1413  CG1 ILE A  90      72.496  91.320  77.813  1.00  8.29              
ATOM   1414 1HG1 ILE A  90      72.275  91.109  78.855  1.00  8.29              
ATOM   1415 2HG1 ILE A  90      71.650  91.899  77.446  1.00  8.29              
ATOM   1416  CD1 ILE A  90      73.738  92.221  77.735  1.00  8.29              
ATOM   1417  HD1 ILE A  90      74.601  91.756  78.203  1.00  8.29              
ATOM   1418  HD2 ILE A  90      73.977  92.446  76.696  1.00  8.29              
ATOM   1419  HD3 ILE A  90      73.536  93.148  78.270  1.00  8.29              
ATOM   1420  C   ILE A  90      74.808  89.061  76.343  1.00  8.29              
ATOM   1421  O   ILE A  90      75.367  90.143  76.216  1.00  8.29              
ATOM   1422  N   VAL A  91      75.268  87.981  75.696  1.00  8.28              
ATOM   1423  H   VAL A  91      74.792  87.105  75.841  1.00  8.28              
ATOM   1424  CA  VAL A  91      76.704  87.927  75.331  1.00  8.28              
ATOM   1425  HA  VAL A  91      77.210  88.590  76.037  1.00  8.28              
ATOM   1426  CB  VAL A  91      77.310  86.541  75.657  1.00  8.28              
ATOM   1427  HB  VAL A  91      76.726  85.765  75.159  1.00  8.28              
ATOM   1428  CG1 VAL A  91      78.787  86.376  75.272  1.00  8.28              
ATOM   1429 1HG1 VAL A  91      78.912  86.388  74.192  1.00  8.28              
ATOM   1430 2HG1 VAL A  91      79.389  87.171  75.715  1.00  8.28              
ATOM   1431 3HG1 VAL A  91      79.158  85.414  75.626  1.00  8.28              
ATOM   1432  CG2 VAL A  91      77.263  86.308  77.179  1.00  8.28              
ATOM   1433 1HG2 VAL A  91      77.621  85.302  77.405  1.00  8.28              
ATOM   1434 2HG2 VAL A  91      77.911  87.030  77.679  1.00  8.28              
ATOM   1435 3HG2 VAL A  91      76.249  86.417  77.561  1.00  8.28              
ATOM   1436  C   VAL A  91      77.193  88.479  73.994  1.00  8.28              
ATOM   1437  O   VAL A  91      77.810  89.544  73.958  1.00  8.28              
ATOM   1438  N   CYS A  92      77.000  87.758  72.896  1.00  8.72              
ATOM   1439  H   CYS A  92      76.488  86.886  72.957  1.00  8.72              
ATOM   1440  CA  CYS A  92      77.445  88.176  71.574  1.00  8.72              
ATOM   1441  HA  CYS A  92      77.305  89.258  71.508  1.00  8.72              
ATOM   1442  CB  CYS A  92      78.957  87.916  71.393  1.00  8.72              
ATOM   1443  HB1 CYS A  92      79.495  88.376  72.224  1.00  8.72              
ATOM   1444  HB2 CYS A  92      79.304  88.378  70.471  1.00  8.72              
ATOM   1445  SG  CYS A  92      79.346  86.152  71.355  1.00  8.72              
ATOM   1446  HG  CYS A  92      78.822  85.890  70.150  1.00  8.72              
ATOM   1447  C   CYS A  92      76.549  87.586  70.471  1.00  8.72              
ATOM   1448  O   CYS A  92      75.625  86.830  70.760  1.00  8.72              
ATOM   1449  N   PHE A  93      76.827  87.897  69.216  1.00  8.46              
ATOM   1450  H   PHE A  93      77.591  88.512  69.050  1.00  8.46              
ATOM   1451  CA  PHE A  93      76.484  86.976  68.136  1.00  8.46              
ATOM   1452  HA  PHE A  93      76.118  86.060  68.615  1.00  8.46              
ATOM   1453  CB  PHE A  93      75.310  87.375  67.234  1.00  8.46              
ATOM   1454  HB1 PHE A  93      74.404  87.019  67.716  1.00  8.46              
ATOM   1455  HB2 PHE A  93      75.373  86.811  66.320  1.00  8.46              
ATOM   1456  CG  PHE A  93      75.080  88.837  66.976  1.00  8.46              
ATOM   1457  CD1 PHE A  93      75.074  89.309  65.649  1.00  8.46              
ATOM   1458  HD1 PHE A  93      75.236  88.632  64.842  1.00  8.46              
ATOM   1459  CE1 PHE A  93      74.752  90.649  65.380  1.00  8.46              
ATOM   1460  HE1 PHE A  93      74.703  90.985  64.353  1.00  8.46              
ATOM   1461  CZ  PHE A  93      74.422  91.509  66.439  1.00  8.46              
ATOM   1462  HZ  PHE A  93      74.086  92.506  66.210  1.00  8.46              
ATOM   1463  CE2 PHE A  93      74.412  91.044  67.762  1.00  8.46              
ATOM   1464  HE2 PHE A  93      74.112  91.707  68.568  1.00  8.46              
ATOM   1465  CD2 PHE A  93      74.722  89.703  68.024  1.00  8.46              
ATOM   1466  HD2 PHE A  93      74.641  89.325  69.035  1.00  8.46              
ATOM   1467  C   PHE A  93      77.838  86.428  67.544  1.00  8.46              
ATOM   1468  O   PHE A  93      78.516  85.824  68.356  1.00  8.46              
ATOM   1469  N   PHE A  94      78.452  86.495  66.334  1.00  8.30              
ATOM   1470  H   PHE A  94      79.294  85.963  66.415  1.00  8.30              
ATOM   1471  CA  PHE A  94      78.296  86.990  64.941  1.00  8.30              
ATOM   1472  HA  PHE A  94      78.335  88.070  64.976  1.00  8.30              
ATOM   1473  CB  PHE A  94      79.576  86.541  64.141  1.00  8.30              
ATOM   1474  HB1 PHE A  94      79.217  85.823  63.393  1.00  8.30              
ATOM   1475  HB2 PHE A  94      80.210  86.001  64.850  1.00  8.30              
ATOM   1476  CG  PHE A  94      80.315  87.667  63.491  1.00  8.30              
ATOM   1477  CD1 PHE A  94      81.506  88.138  64.075  1.00  8.30              
ATOM   1478  HD1 PHE A  94      81.904  87.698  64.987  1.00  8.30              
ATOM   1479  CE1 PHE A  94      82.204  89.222  63.498  1.00  8.30              
ATOM   1480  HE1 PHE A  94      83.112  89.598  63.946  1.00  8.30              
ATOM   1481  CZ  PHE A  94      81.697  89.836  62.342  1.00  8.30              
ATOM   1482  HZ  PHE A  94      82.200  90.684  61.897  1.00  8.30              
ATOM   1483  CE2 PHE A  94      80.523  89.356  61.743  1.00  8.30              
ATOM   1484  HE2 PHE A  94      80.135  89.830  60.852  1.00  8.30              
ATOM   1485  CD2 PHE A  94      79.842  88.256  62.307  1.00  8.30              
ATOM   1486  HD2 PHE A  94      78.956  87.880  61.820  1.00  8.30              
ATOM   1487  C   PHE A  94      77.058  86.540  64.158  1.00  8.30              
ATOM   1488  O   PHE A  94      76.463  85.467  64.323  1.00  8.30              
ATOM   1489  N   VAL A  95      76.738  87.412  63.211  1.00  8.30              
ATOM   1490  H   VAL A  95      77.285  88.254  63.150  1.00  8.30              
ATOM   1491  CA  VAL A  95      75.787  87.213  62.119  1.00  8.30              
ATOM   1492  HA  VAL A  95      74.928  86.680  62.531  1.00  8.30              
ATOM   1493  CB  VAL A  95      75.256  88.597  61.673  1.00  8.30              
ATOM   1494  HB  VAL A  95      74.634  88.972  62.487  1.00  8.30              
ATOM   1495  CG1 VAL A  95      76.339  89.673  61.439  1.00  8.30              
ATOM   1496 1HG1 VAL A  95      75.858  90.580  61.066  1.00  8.30              
ATOM   1497 2HG1 VAL A  95      76.840  89.916  62.376  1.00  8.30              
ATOM   1498 3HG1 VAL A  95      77.063  89.334  60.699  1.00  8.30              
ATOM   1499  CG2 VAL A  95      74.355  88.536  60.444  1.00  8.30              
ATOM   1500 1HG2 VAL A  95      74.885  88.871  59.553  1.00  8.30              
ATOM   1501 2HG2 VAL A  95      74.014  87.516  60.305  1.00  8.30              
ATOM   1502 3HG2 VAL A  95      73.497  89.193  60.581  1.00  8.30              
ATOM   1503  C   VAL A  95      76.360  86.267  61.046  1.00  8.30              
ATOM   1504  O   VAL A  95      76.567  85.092  61.350  1.00  8.30              
ATOM   1505  N   ALA A  96      76.641  86.791  59.849  1.00  8.60              
ATOM   1506  H   ALA A  96      76.118  87.620  59.635  1.00  8.60              
ATOM   1507  CA  ALA A  96      77.785  86.564  58.957  1.00  8.60              
ATOM   1508  HA  ALA A  96      78.357  87.491  58.987  1.00  8.60              
ATOM   1509  CB  ALA A  96      78.756  85.503  59.481  1.00  8.60              
ATOM   1510  HB1 ALA A  96      79.661  85.545  58.879  1.00  8.60              
ATOM   1511  HB2 ALA A  96      79.026  85.704  60.518  1.00  8.60              
ATOM   1512  HB3 ALA A  96      78.297  84.520  59.400  1.00  8.60              
ATOM   1513  C   ALA A  96      77.402  86.407  57.488  1.00  8.60              
ATOM   1514  O   ALA A  96      77.900  85.526  56.807  1.00  8.60              
ATOM   1515  N   VAL A  97      76.510  87.268  57.007  1.00  8.80              
ATOM   1516  H   VAL A  97      76.289  88.073  57.567  1.00  8.80              
ATOM   1517  CA  VAL A  97      75.714  87.125  55.803  1.00  8.80              
ATOM   1518  HA  VAL A  97      76.172  86.309  55.242  1.00  8.80              
ATOM   1519  CB  VAL A  97      74.272  86.659  56.114  1.00  8.80              
ATOM   1520  HB  VAL A  97      74.339  85.766  56.728  1.00  8.80              
ATOM   1521  CG1 VAL A  97      73.447  87.676  56.907  1.00  8.80              
ATOM   1522 1HG1 VAL A  97      72.418  87.332  57.002  1.00  8.80              
ATOM   1523 2HG1 VAL A  97      73.864  87.766  57.904  1.00  8.80              
ATOM   1524 3HG1 VAL A  97      73.453  88.658  56.447  1.00  8.80              
ATOM   1525  CG2 VAL A  97      73.501  86.228  54.857  1.00  8.80              
ATOM   1526 1HG2 VAL A  97      72.551  85.782  55.154  1.00  8.80              
ATOM   1527 2HG2 VAL A  97      73.305  87.070  54.199  1.00  8.80              
ATOM   1528 3HG2 VAL A  97      74.077  85.472  54.322  1.00  8.80              
ATOM   1529  C   VAL A  97      75.803  88.366  54.938  1.00  8.80              
ATOM   1530  O   VAL A  97      75.814  89.485  55.439  1.00  8.80              
ATOM   1531  N   LYS A  98      75.826  88.099  53.629  1.00  9.64              
ATOM   1532  H   LYS A  98      75.867  87.123  53.382  1.00  9.64              
ATOM   1533  CA  LYS A  98      75.780  88.986  52.483  1.00  9.64              
ATOM   1534  HA  LYS A  98      76.403  88.525  51.724  1.00  9.64              
ATOM   1535  CB  LYS A  98      74.357  89.056  51.870  1.00  9.64              
ATOM   1536  HB1 LYS A  98      73.911  88.063  51.937  1.00  9.64              
ATOM   1537  HB2 LYS A  98      74.486  89.249  50.804  1.00  9.64              
ATOM   1538  CG  LYS A  98      73.315  90.094  52.371  1.00  9.64              
ATOM   1539  HG1 LYS A  98      72.442  90.013  51.722  1.00  9.64              
ATOM   1540  HG2 LYS A  98      73.689  91.103  52.212  1.00  9.64              
ATOM   1541  CD  LYS A  98      72.822  89.925  53.817  1.00  9.64              
ATOM   1542  HD1 LYS A  98      73.486  89.272  54.356  1.00  9.64              
ATOM   1543  HD2 LYS A  98      71.849  89.434  53.786  1.00  9.64              
ATOM   1544  CE  LYS A  98      72.664  91.230  54.622  1.00  9.64              
ATOM   1545  HE1 LYS A  98      71.802  91.121  55.284  1.00  9.64              
ATOM   1546  HE2 LYS A  98      72.460  92.055  53.937  1.00  9.64              
ATOM   1547  NZ  LYS A  98      73.844  91.543  55.468  1.00  9.64              
ATOM   1548  HZ1 LYS A  98      73.616  92.292  56.129  1.00  9.64              
ATOM   1549  HZ2 LYS A  98      74.084  90.778  56.089  1.00  9.64              
ATOM   1550  HZ3 LYS A  98      74.673  91.746  54.919  1.00  9.64              
ATOM   1551  C   LYS A  98      76.386  90.422  52.663  1.00  9.64              
ATOM   1552  O   LYS A  98      75.818  91.314  53.300  1.00  9.64              
ATOM   1553  N   LYS A  99      77.519  90.647  51.971  1.00 10.39              
ATOM   1554  H   LYS A  99      77.971  89.766  51.737  1.00 10.39              
ATOM   1555  CA  LYS A  99      77.755  91.749  51.004  1.00 10.39              
ATOM   1556  HA  LYS A  99      76.803  92.055  50.584  1.00 10.39              
ATOM   1557  CB  LYS A  99      78.355  92.971  51.716  1.00 10.39              
ATOM   1558  HB1 LYS A  99      79.429  92.851  51.805  1.00 10.39              
ATOM   1559  HB2 LYS A  99      77.941  93.064  52.718  1.00 10.39              
ATOM   1560  CG  LYS A  99      77.987  94.237  50.930  1.00 10.39              
ATOM   1561  HG1 LYS A  99      76.905  94.366  50.928  1.00 10.39              
ATOM   1562  HG2 LYS A  99      78.299  94.090  49.908  1.00 10.39              
ATOM   1563  CD  LYS A  99      78.630  95.545  51.433  1.00 10.39              
ATOM   1564  HD1 LYS A  99      79.617  95.332  51.839  1.00 10.39              
ATOM   1565  HD2 LYS A  99      78.017  95.938  52.243  1.00 10.39              
ATOM   1566  CE  LYS A  99      78.749  96.584  50.310  1.00 10.39              
ATOM   1567  HE1 LYS A  99      79.199  97.488  50.724  1.00 10.39              
ATOM   1568  HE2 LYS A  99      77.755  96.831  49.927  1.00 10.39              
ATOM   1569  NZ  LYS A  99      79.593  96.103  49.188  1.00 10.39              
ATOM   1570  HZ1 LYS A  99      79.955  96.815  48.576  1.00 10.39              
ATOM   1571  HZ2 LYS A  99      80.399  95.578  49.536  1.00 10.39              
ATOM   1572  HZ3 LYS A  99      79.097  95.447  48.578  1.00 10.39              
ATOM   1573  C   LYS A  99      78.528  91.090  49.868  1.00 10.39              
ATOM   1574  O   LYS A  99      78.557  89.837  49.791  1.00 10.39              
ATOM   1575  N   ASP A 100      79.069  91.831  48.940  1.00 10.86              
ATOM   1576  H   ASP A 100      79.174  92.815  49.153  1.00 10.86              
ATOM   1577  CA  ASP A 100      79.091  91.441  47.528  1.00 10.86              
ATOM   1578  HA  ASP A 100      78.900  90.374  47.424  1.00 10.86              
ATOM   1579  CB  ASP A 100      77.960  92.190  46.784  1.00 10.86              
ATOM   1580  HB1 ASP A 100      77.035  91.627  46.923  1.00 10.86              
ATOM   1581  HB2 ASP A 100      78.177  92.211  45.715  1.00 10.86              
ATOM   1582  CG  ASP A 100      77.748  93.618  47.303  1.00 10.86              
ATOM   1583  OD1 ASP A 100      76.715  93.851  47.963  1.00 10.86              
ATOM   1584  OD2 ASP A 100      78.698  94.431  47.227  1.00 10.86              
ATOM   1585  C   ASP A 100      80.453  91.708  46.896  1.00 10.86              
ATOM   1586  O   ASP A 100      81.006  90.830  46.231  1.00 10.86              
ATOM   1587  N   THR A 101      81.058  92.858  47.182  1.00 11.28              
ATOM   1588  H   THR A 101      80.504  93.613  47.582  1.00 11.28              
ATOM   1589  CA  THR A 101      82.470  93.117  46.909  1.00 11.28              
ATOM   1590  HA  THR A 101      82.708  92.676  45.942  1.00 11.28              
ATOM   1591  CB  THR A 101      82.770  94.632  46.788  1.00 11.28              
ATOM   1592  HB  THR A 101      83.815  94.823  47.034  1.00 11.28              
ATOM   1593  CG2 THR A 101      82.526  95.100  45.353  1.00 11.28              
ATOM   1594 1HG2 THR A 101      82.728  96.169  45.281  1.00 11.28              
ATOM   1595 2HG2 THR A 101      83.188  94.568  44.671  1.00 11.28              
ATOM   1596 3HG2 THR A 101      81.487  94.912  45.077  1.00 11.28              
ATOM   1597  OG1 THR A 101      81.945  95.461  47.582  1.00 11.28              
ATOM   1598  HG1 THR A 101      82.256  95.458  48.513  1.00 11.28              
ATOM   1599  C   THR A 101      83.430  92.468  47.889  1.00 11.28              
ATOM   1600  O   THR A 101      84.496  91.999  47.499  1.00 11.28              
ATOM   1601  N   GLU A 102      83.020  92.372  49.142  1.00 10.87              
ATOM   1602  H   GLU A 102      82.085  92.727  49.334  1.00 10.87              
ATOM   1603  CA  GLU A 102      83.802  91.941  50.295  1.00 10.87              
ATOM   1604  HA  GLU A 102      84.767  92.449  50.283  1.00 10.87              
ATOM   1605  CB  GLU A 102      83.037  92.356  51.575  1.00 10.87              
ATOM   1606  HB1 GLU A 102      83.593  92.008  52.446  1.00 10.87              
ATOM   1607  HB2 GLU A 102      82.063  91.862  51.590  1.00 10.87              
ATOM   1608  CG  GLU A 102      82.845  93.875  51.751  1.00 10.87              
ATOM   1609  HG1 GLU A 102      83.829  94.347  51.763  1.00 10.87              
ATOM   1610  HG2 GLU A 102      82.379  94.052  52.723  1.00 10.87              
ATOM   1611  CD  GLU A 102      81.973  94.527  50.669  1.00 10.87              
ATOM   1612  OE1 GLU A 102      82.285  95.634  50.193  1.00 10.87              
ATOM   1613  OE2 GLU A 102      80.988  93.920  50.198  1.00 10.87              
ATOM   1614  C   GLU A 102      84.064  90.434  50.264  1.00 10.87              
ATOM   1615  O   GLU A 102      83.719  89.724  49.319  1.00 10.87              
ATOM   1616  N   ASN A 103      84.647  89.908  51.334  1.00 11.24              
ATOM   1617  H   ASN A 103      84.874  90.521  52.098  1.00 11.24              
ATOM   1618  CA  ASN A 103      84.567  88.485  51.604  1.00 11.24              
ATOM   1619  HA  ASN A 103      84.976  87.939  50.755  1.00 11.24              
ATOM   1620  CB  ASN A 103      85.384  88.175  52.883  1.00 11.24              
ATOM   1621  HB1 ASN A 103      85.211  87.139  53.163  1.00 11.24              
ATOM   1622  HB2 ASN A 103      85.019  88.787  53.708  1.00 11.24              
ATOM   1623  CG  ASN A 103      86.886  88.365  52.759  1.00 11.24              
ATOM   1624  OD1 ASN A 103      87.627  87.467  52.400  1.00 11.24              
ATOM   1625  ND2 ASN A 103      87.406  89.526  53.082  1.00 11.24              
ATOM   1626 1HD2 ASN A 103      86.840  90.268  53.444  1.00 11.24              
ATOM   1627 2HD2 ASN A 103      88.405  89.601  52.994  1.00 11.24              
ATOM   1628  C   ASN A 103      83.102  88.073  51.806  1.00 11.24              
ATOM   1629  O   ASN A 103      82.541  88.277  52.880  1.00 11.24              
ATOM   1630  N   LYS A 104      82.489  87.465  50.788  1.00  9.26              
ATOM   1631  H   LYS A 104      82.980  87.424  49.906  1.00  9.26              
ATOM   1632  CA  LYS A 104      81.234  86.715  50.932  1.00  9.26              
ATOM   1633  HA  LYS A 104      80.499  87.376  51.396  1.00  9.26              
ATOM   1634  CB  LYS A 104      80.645  86.249  49.572  1.00  9.26              
ATOM   1635  HB1 LYS A 104      79.755  86.847  49.364  1.00  9.26              
ATOM   1636  HB2 LYS A 104      80.303  85.219  49.681  1.00  9.26              
ATOM   1637  CG  LYS A 104      81.564  86.313  48.333  1.00  9.26              
ATOM   1638  HG1 LYS A 104      81.168  85.647  47.566  1.00  9.26              
ATOM   1639  HG2 LYS A 104      82.558  85.952  48.603  1.00  9.26              
ATOM   1640  CD  LYS A 104      81.645  87.731  47.738  1.00  9.26              
ATOM   1641  HD1 LYS A 104      81.681  88.466  48.540  1.00  9.26              
ATOM   1642  HD2 LYS A 104      80.744  87.936  47.157  1.00  9.26              
ATOM   1643  CE  LYS A 104      82.881  87.884  46.841  1.00  9.26              
ATOM   1644  HE1 LYS A 104      82.681  87.409  45.877  1.00  9.26              
ATOM   1645  HE2 LYS A 104      83.724  87.371  47.310  1.00  9.26              
ATOM   1646  NZ  LYS A 104      83.230  89.311  46.657  1.00  9.26              
ATOM   1647  HZ1 LYS A 104      83.989  89.450  46.010  1.00  9.26              
ATOM   1648  HZ2 LYS A 104      82.415  89.837  46.350  1.00  9.26              
ATOM   1649  HZ3 LYS A 104      83.503  89.720  47.551  1.00  9.26              
ATOM   1650  C   LYS A 104      81.496  85.551  51.883  1.00  9.26              
ATOM   1651  O   LYS A 104      82.291  84.645  51.624  1.00  9.26              
ATOM   1652  N   VAL A 105      80.802  85.626  53.001  1.00  8.85              
ATOM   1653  H   VAL A 105      80.207  86.437  53.116  1.00  8.85              
ATOM   1654  CA  VAL A 105      80.777  84.674  54.102  1.00  8.85              
ATOM   1655  HA  VAL A 105      81.273  83.737  53.846  1.00  8.85              
ATOM   1656  CB  VAL A 105      81.425  85.318  55.348  1.00  8.85              
ATOM   1657  HB  VAL A 105      81.004  86.315  55.485  1.00  8.85              
ATOM   1658  CG1 VAL A 105      81.242  84.553  56.667  1.00  8.85              
ATOM   1659 1HG1 VAL A 105      80.188  84.428  56.896  1.00  8.85              
ATOM   1660 2HG1 VAL A 105      81.714  83.577  56.613  1.00  8.85              
ATOM   1661 3HG1 VAL A 105      81.695  85.118  57.482  1.00  8.85              
ATOM   1662  CG2 VAL A 105      82.926  85.455  55.130  1.00  8.85              
ATOM   1663 1HG2 VAL A 105      83.381  85.933  55.998  1.00  8.85              
ATOM   1664 2HG2 VAL A 105      83.361  84.465  54.990  1.00  8.85              
ATOM   1665 3HG2 VAL A 105      83.133  86.069  54.257  1.00  8.85              
ATOM   1666  C   VAL A 105      79.287  84.456  54.370  1.00  8.85              
ATOM   1667  O   VAL A 105      78.433  85.340  54.188  1.00  8.85              
ATOM   1668  N   GLN A 106      78.991  83.216  54.724  1.00  8.86              
ATOM   1669  H   GLN A 106      79.761  82.594  54.929  1.00  8.86              
ATOM   1670  CA  GLN A 106      77.702  82.606  54.428  1.00  8.86              
ATOM   1671  HA  GLN A 106      77.020  83.342  53.999  1.00  8.86              
ATOM   1672  CB  GLN A 106      77.950  81.477  53.394  1.00  8.86              
ATOM   1673  HB1 GLN A 106      76.982  81.097  53.064  1.00  8.86              
ATOM   1674  HB2 GLN A 106      78.473  80.662  53.897  1.00  8.86              
ATOM   1675  CG  GLN A 106      78.771  81.848  52.143  1.00  8.86              
ATOM   1676  HG1 GLN A 106      79.754  82.218  52.432  1.00  8.86              
ATOM   1677  HG2 GLN A 106      78.254  82.630  51.588  1.00  8.86              
ATOM   1678  CD  GLN A 106      78.978  80.633  51.238  1.00  8.86              
ATOM   1679  OE1 GLN A 106      80.037  80.025  51.179  1.00  8.86              
ATOM   1680  NE2 GLN A 106      77.965  80.213  50.515  1.00  8.86              
ATOM   1681 1HE2 GLN A 106      77.074  80.672  50.561  1.00  8.86              
ATOM   1682 2HE2 GLN A 106      78.132  79.404  49.946  1.00  8.86              
ATOM   1683  C   GLN A 106      77.035  82.034  55.676  1.00  8.86              
ATOM   1684  O   GLN A 106      76.398  80.982  55.631  1.00  8.86              
ATOM   1685  N   GLY A 107      77.275  82.688  56.802  1.00  8.73              
ATOM   1686  H   GLY A 107      77.717  83.603  56.735  1.00  8.73              
ATOM   1687  CA  GLY A 107      76.828  82.267  58.104  1.00  8.73              
ATOM   1688  HA1 GLY A 107      77.654  82.327  58.809  1.00  8.73              
ATOM   1689  HA2 GLY A 107      76.509  81.229  58.056  1.00  8.73              
ATOM   1690  C   GLY A 107      75.697  83.107  58.633  1.00  8.73              
ATOM   1691  O   GLY A 107      75.571  84.307  58.375  1.00  8.73              
ATOM   1692  N   TYR A 108      74.907  82.445  59.454  1.00  8.33              
ATOM   1693  H   TYR A 108      75.092  81.473  59.638  1.00  8.33              
ATOM   1694  CA  TYR A 108      73.993  83.115  60.328  1.00  8.33              
ATOM   1695  HA  TYR A 108      74.233  84.180  60.322  1.00  8.33              
ATOM   1696  CB  TYR A 108      72.554  82.952  59.821  1.00  8.33              
ATOM   1697  HB1 TYR A 108      72.092  82.056  60.235  1.00  8.33              
ATOM   1698  HB2 TYR A 108      72.535  82.889  58.731  1.00  8.33              
ATOM   1699  CG  TYR A 108      71.830  84.190  60.252  1.00  8.33              
ATOM   1700  CD1 TYR A 108      71.924  85.341  59.448  1.00  8.33              
ATOM   1701  HD1 TYR A 108      72.273  85.257  58.427  1.00  8.33              
ATOM   1702  CE1 TYR A 108      71.708  86.601  60.025  1.00  8.33              
ATOM   1703  HE1 TYR A 108      71.834  87.503  59.444  1.00  8.33              
ATOM   1704  CZ  TYR A 108      71.451  86.698  61.408  1.00  8.33              
ATOM   1705  OH  TYR A 108      71.383  87.908  62.011  1.00  8.33              
ATOM   1706  HH  TYR A 108      71.331  87.778  62.960  1.00  8.33              
ATOM   1707  CE2 TYR A 108      71.261  85.538  62.176  1.00  8.33              
ATOM   1708  HE2 TYR A 108      71.012  85.610  63.222  1.00  8.33              
ATOM   1709  CD2 TYR A 108      71.430  84.278  61.591  1.00  8.33              
ATOM   1710  HD2 TYR A 108      71.364  83.379  62.190  1.00  8.33              
ATOM   1711  C   TYR A 108      74.244  82.614  61.733  1.00  8.33              
ATOM   1712  O   TYR A 108      74.382  81.410  61.948  1.00  8.33              
ATOM   1713  N   TYR A 109      74.302  83.529  62.702  1.00  8.30              
ATOM   1714  H   TYR A 109      74.282  84.503  62.459  1.00  8.30              
ATOM   1715  CA  TYR A 109      73.900  83.152  64.032  1.00  8.30              
ATOM   1716  HA  TYR A 109      73.132  82.397  63.860  1.00  8.30              
ATOM   1717  CB  TYR A 109      75.009  82.444  64.781  1.00  8.30              
ATOM   1718  HB1 TYR A 109      75.414  83.221  65.394  1.00  8.30              
ATOM   1719  HB2 TYR A 109      75.748  82.102  64.063  1.00  8.30              
ATOM   1720  CG  TYR A 109      74.696  81.250  65.673  1.00  8.30              
ATOM   1721  CD1 TYR A 109      73.952  80.144  65.216  1.00  8.30              
ATOM   1722  HD1 TYR A 109      73.495  80.169  64.233  1.00  8.30              
ATOM   1723  CE1 TYR A 109      73.833  78.989  66.020  1.00  8.30              
ATOM   1724  HE1 TYR A 109      73.268  78.136  65.677  1.00  8.30              
ATOM   1725  CZ  TYR A 109      74.541  78.900  67.236  1.00  8.30              
ATOM   1726  OH  TYR A 109      74.537  77.763  67.982  1.00  8.30              
ATOM   1727  HH  TYR A 109      75.220  77.787  68.652  1.00  8.30              
ATOM   1728  CE2 TYR A 109      75.303  79.996  67.677  1.00  8.30              
ATOM   1729  HE2 TYR A 109      75.881  79.916  68.580  1.00  8.30              
ATOM   1730  CD2 TYR A 109      75.332  81.179  66.924  1.00  8.30              
ATOM   1731  HD2 TYR A 109      75.914  82.019  67.263  1.00  8.30              
ATOM   1732  C   TYR A 109      73.214  84.269  64.823  1.00  8.30              
ATOM   1733  O   TYR A 109      73.125  85.431  64.426  1.00  8.30              
ATOM   1734  N   ILE A 110      72.664  83.856  65.955  1.00  8.29              
ATOM   1735  H   ILE A 110      73.027  82.989  66.313  1.00  8.29              
ATOM   1736  CA  ILE A 110      71.301  84.145  66.429  1.00  8.29              
ATOM   1737  HA  ILE A 110      70.920  85.047  65.951  1.00  8.29              
ATOM   1738  CB  ILE A 110      70.401  82.912  66.134  1.00  8.29              
ATOM   1739  HB  ILE A 110      69.749  82.761  66.985  1.00  8.29              
ATOM   1740  CG2 ILE A 110      69.513  83.198  64.920  1.00  8.29              
ATOM   1741 1HG2 ILE A 110      68.712  82.459  64.880  1.00  8.29              
ATOM   1742 2HG2 ILE A 110      69.078  84.189  65.009  1.00  8.29              
ATOM   1743 3HG2 ILE A 110      70.106  83.150  64.009  1.00  8.29              
ATOM   1744  CG1 ILE A 110      71.159  81.578  65.921  1.00  8.29              
ATOM   1745 1HG1 ILE A 110      71.944  81.494  66.664  1.00  8.29              
ATOM   1746 2HG1 ILE A 110      71.605  81.585  64.928  1.00  8.29              
ATOM   1747  CD1 ILE A 110      70.349  80.292  65.997  1.00  8.29              
ATOM   1748  HD1 ILE A 110      70.978  79.449  65.714  1.00  8.29              
ATOM   1749  HD2 ILE A 110      70.018  80.146  67.022  1.00  8.29              
ATOM   1750  HD3 ILE A 110      69.504  80.334  65.312  1.00  8.29              
ATOM   1751  C   ILE A 110      71.379  84.383  67.941  1.00  8.29              
ATOM   1752  O   ILE A 110      72.313  83.944  68.603  1.00  8.29              
ATOM   1753  N   CYS A 111      70.417  85.111  68.509  1.00  8.29              
ATOM   1754  H   CYS A 111      69.602  85.327  67.962  1.00  8.29              
ATOM   1755  CA  CYS A 111      70.784  86.055  69.565  1.00  8.29              
ATOM   1756  HA  CYS A 111      71.762  86.443  69.270  1.00  8.29              
ATOM   1757  CB  CYS A 111      69.844  87.290  69.516  1.00  8.29              
ATOM   1758  HB1 CYS A 111      69.413  87.388  68.520  1.00  8.29              
ATOM   1759  HB2 CYS A 111      70.438  88.188  69.694  1.00  8.29              
ATOM   1760  SG  CYS A 111      68.522  87.239  70.768  1.00  8.29              
ATOM   1761  HG  CYS A 111      67.890  88.386  70.482  1.00  8.29              
ATOM   1762  C   CYS A 111      71.049  85.527  70.995  1.00  8.29              
ATOM   1763  O   CYS A 111      71.060  84.329  71.315  1.00  8.29              
ATOM   1764  N   ILE A 112      71.312  86.538  71.827  1.00  8.29              
ATOM   1765  H   ILE A 112      71.243  87.463  71.438  1.00  8.29              
ATOM   1766  CA  ILE A 112      71.772  86.460  73.194  1.00  8.29              
ATOM   1767  HA  ILE A 112      72.546  85.690  73.192  1.00  8.29              
ATOM   1768  CB  ILE A 112      72.470  87.750  73.654  1.00  8.29              
ATOM   1769  HB  ILE A 112      72.712  87.616  74.709  1.00  8.29              
ATOM   1770  CG2 ILE A 112      73.800  87.862  72.910  1.00  8.29              
ATOM   1771 1HG2 ILE A 112      74.352  88.735  73.250  1.00  8.29              
ATOM   1772 2HG2 ILE A 112      74.393  86.968  73.106  1.00  8.29              
ATOM   1773 3HG2 ILE A 112      73.651  87.935  71.835  1.00  8.29              
ATOM   1774  CG1 ILE A 112      71.686  89.071  73.545  1.00  8.29              
ATOM   1775 1HG1 ILE A 112      72.317  89.847  73.966  1.00  8.29              
ATOM   1776 2HG1 ILE A 112      70.793  89.034  74.165  1.00  8.29              
ATOM   1777  CD1 ILE A 112      71.298  89.550  72.147  1.00  8.29              
ATOM   1778  HD1 ILE A 112      70.311  89.181  71.882  1.00  8.29              
ATOM   1779  HD2 ILE A 112      71.287  90.633  72.185  1.00  8.29              
ATOM   1780  HD3 ILE A 112      72.020  89.261  71.387  1.00  8.29              
ATOM   1781  C   ILE A 112      70.782  85.959  74.230  1.00  8.29              
ATOM   1782  O   ILE A 112      71.084  84.971  74.883  1.00  8.29              
ATOM   1783  N   VAL A 113      69.667  86.675  74.368  1.00  8.32              
ATOM   1784  H   VAL A 113      69.530  87.382  73.664  1.00  8.32              
ATOM   1785  CA  VAL A 113      68.644  86.618  75.428  1.00  8.32              
ATOM   1786  HA  VAL A 113      68.262  87.635  75.501  1.00  8.32              
ATOM   1787  CB  VAL A 113      67.411  85.771  75.019  1.00  8.32              
ATOM   1788  HB  VAL A 113      66.800  85.601  75.907  1.00  8.32              
ATOM   1789  CG1 VAL A 113      66.534  86.537  74.026  1.00  8.32              
ATOM   1790 1HG1 VAL A 113      65.687  85.917  73.747  1.00  8.32              
ATOM   1791 2HG1 VAL A 113      66.162  87.454  74.485  1.00  8.32              
ATOM   1792 3HG1 VAL A 113      67.100  86.782  73.133  1.00  8.32              
ATOM   1793  CG2 VAL A 113      67.728  84.405  74.406  1.00  8.32              
ATOM   1794 1HG2 VAL A 113      66.806  83.849  74.241  1.00  8.32              
ATOM   1795 2HG2 VAL A 113      68.259  84.522  73.464  1.00  8.32              
ATOM   1796 3HG2 VAL A 113      68.358  83.839  75.088  1.00  8.32              
ATOM   1797  C   VAL A 113      69.060  86.280  76.862  1.00  8.32              
ATOM   1798  O   VAL A 113      69.190  85.131  77.259  1.00  8.32              
ATOM   1799  N   GLY A 114      69.038  87.296  77.727  1.00  9.16              
ATOM   1800  H   GLY A 114      68.966  88.235  77.370  1.00  9.16              
ATOM   1801  CA  GLY A 114      68.530  87.068  79.074  1.00  9.16              
ATOM   1802  HA1 GLY A 114      68.526  87.999  79.642  1.00  9.16              
ATOM   1803  HA2 GLY A 114      69.133  86.335  79.606  1.00  9.16              
ATOM   1804  C   GLY A 114      67.091  86.553  78.945  1.00  9.16              
ATOM   1805  O   GLY A 114      66.245  87.152  78.276  1.00  9.16              
ATOM   1806  N   GLY A 115      66.808  85.421  79.571  1.00  9.59              
ATOM   1807  H   GLY A 115      67.575  84.969  80.060  1.00  9.59              
ATOM   1808  CA  GLY A 115      65.482  85.168  80.098  1.00  9.59              
ATOM   1809  HA1 GLY A 115      64.988  86.124  80.282  1.00  9.59              
ATOM   1810  HA2 GLY A 115      65.606  84.700  81.075  1.00  9.59              
ATOM   1811  C   GLY A 115      64.513  84.300  79.323  1.00  9.59              
ATOM   1812  O   GLY A 115      64.190  83.183  79.729  1.00  9.59              
ATOM   1813  N   ASN A 116      63.983  84.849  78.239  1.00  9.24              
ATOM   1814  H   ASN A 116      64.339  85.758  77.969  1.00  9.24              
ATOM   1815  CA  ASN A 116      63.022  84.164  77.379  1.00  9.24              
ATOM   1816  HA  ASN A 116      63.218  83.090  77.427  1.00  9.24              
ATOM   1817  CB  ASN A 116      61.572  84.425  77.857  1.00  9.24              
ATOM   1818  HB1 ASN A 116      60.976  84.835  77.042  1.00  9.24              
ATOM   1819  HB2 ASN A 116      61.560  85.147  78.673  1.00  9.24              
ATOM   1820  CG  ASN A 116      60.876  83.161  78.337  1.00  9.24              
ATOM   1821  OD1 ASN A 116      59.818  82.775  77.862  1.00  9.24              
ATOM   1822  ND2 ASN A 116      61.454  82.445  79.267  1.00  9.24              
ATOM   1823 1HD2 ASN A 116      62.373  82.715  79.619  1.00  9.24              
ATOM   1824 2HD2 ASN A 116      60.925  81.705  79.696  1.00  9.24              
ATOM   1825  C   ASN A 116      63.276  84.538  75.928  1.00  9.24              
ATOM   1826  O   ASN A 116      63.595  83.680  75.109  1.00  9.24              
ATOM   1827  N   SER A 117      63.154  85.823  75.607  1.00  9.30              
ATOM   1828  H   SER A 117      62.914  86.492  76.322  1.00  9.30              
ATOM   1829  CA  SER A 117      62.853  86.177  74.232  1.00  9.30              
ATOM   1830  HA  SER A 117      63.547  85.686  73.559  1.00  9.30              
ATOM   1831  CB  SER A 117      61.424  85.676  73.921  1.00  9.30              
ATOM   1832  HB1 SER A 117      61.395  84.590  73.991  1.00  9.30              
ATOM   1833  HB2 SER A 117      61.139  85.972  72.911  1.00  9.30              
ATOM   1834  OG  SER A 117      60.470  86.182  74.833  1.00  9.30              
ATOM   1835  HG  SER A 117      60.591  87.145  74.892  1.00  9.30              
ATOM   1836  C   SER A 117      62.828  87.664  73.943  1.00  9.30              
ATOM   1837  O   SER A 117      62.170  88.411  74.662  1.00  9.30              
ATOM   1838  N   ALA A 118      63.408  87.995  72.792  1.00  9.11              
ATOM   1839  H   ALA A 118      64.152  87.384  72.486  1.00  9.11              
ATOM   1840  CA  ALA A 118      62.928  88.890  71.729  1.00  9.11              
ATOM   1841  HA  ALA A 118      62.265  88.333  71.067  1.00  9.11              
ATOM   1842  CB  ALA A 118      62.139  90.080  72.314  1.00  9.11              
ATOM   1843  HB1 ALA A 118      61.887  90.807  71.547  1.00  9.11              
ATOM   1844  HB2 ALA A 118      61.204  89.734  72.755  1.00  9.11              
ATOM   1845  HB3 ALA A 118      62.735  90.588  73.076  1.00  9.11              
ATOM   1846  C   ALA A 118      64.138  89.351  70.908  1.00  9.11              
ATOM   1847  O   ALA A 118      65.285  89.048  71.260  1.00  9.11              
ATOM   1848  N   PRO A 119      63.924  90.078  69.808  1.00  9.00              
ATOM   1849  CD  PRO A 119      62.712  90.138  69.001  1.00  9.00              
ATOM   1850  HD1 PRO A 119      62.036  90.896  69.399  1.00  9.00              
ATOM   1851  HD2 PRO A 119      62.211  89.170  68.945  1.00  9.00              
ATOM   1852  CG  PRO A 119      63.181  90.570  67.614  1.00  9.00              
ATOM   1853  HG1 PRO A 119      62.397  91.092  67.064  1.00  9.00              
ATOM   1854  HG2 PRO A 119      63.532  89.700  67.057  1.00  9.00              
ATOM   1855  CB  PRO A 119      64.357  91.488  67.944  1.00  9.00              
ATOM   1856  HB1 PRO A 119      63.967  92.480  68.178  1.00  9.00              
ATOM   1857  HB2 PRO A 119      65.064  91.550  67.116  1.00  9.00              
ATOM   1858  CA  PRO A 119      64.986  90.832  69.185  1.00  9.00              
ATOM   1859  HA  PRO A 119      65.729  90.114  68.835  1.00  9.00              
ATOM   1860  C   PRO A 119      65.696  91.844  70.073  1.00  9.00              
ATOM   1861  O   PRO A 119      65.123  92.883  70.381  1.00  9.00              
ATOM   1862  N   ILE A 120      66.967  91.573  70.411  1.00  8.39              
ATOM   1863  H   ILE A 120      67.371  90.693  70.142  1.00  8.39              
ATOM   1864  CA  ILE A 120      67.806  92.557  71.100  1.00  8.39              
ATOM   1865  HA  ILE A 120      67.327  93.510  70.874  1.00  8.39              
ATOM   1866  CB  ILE A 120      67.735  92.515  72.659  1.00  8.39              
ATOM   1867  HB  ILE A 120      68.296  93.391  72.992  1.00  8.39              
ATOM   1868  CG2 ILE A 120      66.311  92.737  73.197  1.00  8.39              
ATOM   1869 1HG2 ILE A 120      66.331  92.834  74.283  1.00  8.39              
ATOM   1870 2HG2 ILE A 120      65.898  93.658  72.782  1.00  8.39              
ATOM   1871 3HG2 ILE A 120      65.658  91.907  72.928  1.00  8.39              
ATOM   1872  CG1 ILE A 120      68.394  91.329  73.389  1.00  8.39              
ATOM   1873 1HG1 ILE A 120      68.341  91.513  74.463  1.00  8.39              
ATOM   1874 2HG1 ILE A 120      69.448  91.315  73.136  1.00  8.39              
ATOM   1875  CD1 ILE A 120      67.796  89.945  73.123  1.00  8.39              
ATOM   1876  HD1 ILE A 120      68.355  89.200  73.686  1.00  8.39              
ATOM   1877  HD2 ILE A 120      66.755  89.912  73.443  1.00  8.39              
ATOM   1878  HD3 ILE A 120      67.864  89.709  72.065  1.00  8.39              
ATOM   1879  C   ILE A 120      69.222  92.772  70.614  1.00  8.39              
ATOM   1880  O   ILE A 120      70.054  91.880  70.606  1.00  8.39              
ATOM   1881  N   TYR A 121      69.519  94.036  70.340  1.00  8.34              
ATOM   1882  H   TYR A 121      68.776  94.718  70.378  1.00  8.34              
ATOM   1883  CA  TYR A 121      70.864  94.580  70.376  1.00  8.34              
ATOM   1884  HA  TYR A 121      71.570  93.770  70.243  1.00  8.34              
ATOM   1885  CB  TYR A 121      70.990  95.598  69.213  1.00  8.34              
ATOM   1886  HB1 TYR A 121      70.630  96.571  69.547  1.00  8.34              
ATOM   1887  HB2 TYR A 121      70.323  95.283  68.410  1.00  8.34              
ATOM   1888  CG  TYR A 121      72.363  95.738  68.577  1.00  8.34              
ATOM   1889  CD1 TYR A 121      73.107  94.581  68.295  1.00  8.34              
ATOM   1890  HD1 TYR A 121      72.716  93.609  68.530  1.00  8.34              
ATOM   1891  CE1 TYR A 121      74.379  94.687  67.721  1.00  8.34              
ATOM   1892  HE1 TYR A 121      74.986  93.821  67.582  1.00  8.34              
ATOM   1893  CZ  TYR A 121      74.890  95.929  67.324  1.00  8.34              
ATOM   1894  OH  TYR A 121      76.103  95.926  66.714  1.00  8.34              
ATOM   1895  HH  TYR A 121      76.340  96.791  66.299  1.00  8.34              
ATOM   1896  CE2 TYR A 121      74.128  97.094  67.542  1.00  8.34              
ATOM   1897  HE2 TYR A 121      74.522  98.047  67.211  1.00  8.34              
ATOM   1898  CD2 TYR A 121      72.873  96.997  68.187  1.00  8.34              
ATOM   1899  HD2 TYR A 121      72.293  97.892  68.355  1.00  8.34              
ATOM   1900  C   TYR A 121      71.078  95.201  71.748  1.00  8.34              
ATOM   1901  O   TYR A 121      70.162  95.794  72.317  1.00  8.34              
ATOM   1902  N   VAL A 122      72.303  95.092  72.252  1.00  8.67              
ATOM   1903  H   VAL A 122      73.020  94.613  71.729  1.00  8.67              
ATOM   1904  CA  VAL A 122      72.701  95.735  73.502  1.00  8.67              
ATOM   1905  HA  VAL A 122      71.879  96.353  73.865  1.00  8.67              
ATOM   1906  CB  VAL A 122      72.984  94.730  74.640  1.00  8.67              
ATOM   1907  HB  VAL A 122      73.924  94.209  74.457  1.00  8.67              
ATOM   1908  CG1 VAL A 122      73.044  95.482  75.976  1.00  8.67              
ATOM   1909 1HG1 VAL A 122      73.229  94.792  76.793  1.00  8.67              
ATOM   1910 2HG1 VAL A 122      73.858  96.206  75.977  1.00  8.67              
ATOM   1911 3HG1 VAL A 122      72.105  96.002  76.171  1.00  8.67              
ATOM   1912  CG2 VAL A 122      71.860  93.686  74.738  1.00  8.67              
ATOM   1913 1HG2 VAL A 122      72.012  93.065  75.612  1.00  8.67              
ATOM   1914 2HG2 VAL A 122      70.893  94.183  74.817  1.00  8.67              
ATOM   1915 3HG2 VAL A 122      71.869  93.040  73.861  1.00  8.67              
ATOM   1916  C   VAL A 122      73.851  96.701  73.222  1.00  8.67              
ATOM   1917  O   VAL A 122      74.973  96.487  73.677  1.00  8.67              
ATOM   1918  N   PRO A 123      73.611  97.758  72.418  1.00  8.69              
ATOM   1919  CD  PRO A 123      72.356  98.162  71.793  1.00  8.69              
ATOM   1920  HD1 PRO A 123      71.550  98.249  72.523  1.00  8.69              
ATOM   1921  HD2 PRO A 123      72.099  97.447  71.019  1.00  8.69              
ATOM   1922  CG  PRO A 123      72.617  99.507  71.117  1.00  8.69              
ATOM   1923  HG1 PRO A 123      72.416 100.321  71.816  1.00  8.69              
ATOM   1924  HG2 PRO A 123      72.028  99.622  70.207  1.00  8.69              
ATOM   1925  CB  PRO A 123      74.113  99.431  70.819  1.00  8.69              
ATOM   1926  HB1 PRO A 123      74.549 100.421  70.689  1.00  8.69              
ATOM   1927  HB2 PRO A 123      74.285  98.826  69.929  1.00  8.69              
ATOM   1928  CA  PRO A 123      74.654  98.696  72.048  1.00  8.69              
ATOM   1929  HA  PRO A 123      75.564  98.162  71.774  1.00  8.69              
ATOM   1930  C   PRO A 123      75.003  99.693  73.133  1.00  8.69              
ATOM   1931  O   PRO A 123      75.981 100.411  72.972  1.00  8.69              
ATOM   1932  N   THR A 124      74.224  99.756  74.217  1.00  9.60              
ATOM   1933  H   THR A 124      73.396  99.181  74.274  1.00  9.60              
ATOM   1934  CA  THR A 124      74.695 100.384  75.425  1.00  9.60              
ATOM   1935  HA  THR A 124      75.704 100.028  75.615  1.00  9.60              
ATOM   1936  CB  THR A 124      74.818 101.936  75.291  1.00  9.60              
ATOM   1937  HB  THR A 124      75.523 102.145  74.498  1.00  9.60              
ATOM   1938  CG2 THR A 124      73.513 102.658  74.973  1.00  9.60              
ATOM   1939 1HG2 THR A 124      72.807 102.557  75.792  1.00  9.60              
ATOM   1940 2HG2 THR A 124      73.716 103.713  74.817  1.00  9.60              
ATOM   1941 3HG2 THR A 124      73.073 102.260  74.066  1.00  9.60              
ATOM   1942  OG1 THR A 124      75.325 102.503  76.474  1.00  9.60              
ATOM   1943  HG1 THR A 124      76.198 102.139  76.657  1.00  9.60              
ATOM   1944  C   THR A 124      73.884 100.065  76.702  1.00  9.60              
ATOM   1945  O   THR A 124      72.642 100.133  76.698  1.00  9.60              
ATOM   1946  N   LEU A 125      74.604  99.793  77.784  1.00 10.83              
ATOM   1947  H   LEU A 125      75.552  99.522  77.573  1.00 10.83              
ATOM   1948  CA  LEU A 125      74.554 100.474  79.098  1.00 10.83              
ATOM   1949  HA  LEU A 125      73.991 101.396  78.989  1.00 10.83              
ATOM   1950  CB  LEU A 125      73.836  99.617  80.153  1.00 10.83              
ATOM   1951  HB1 LEU A 125      72.837  99.391  79.781  1.00 10.83              
ATOM   1952  HB2 LEU A 125      73.710 100.233  81.046  1.00 10.83              
ATOM   1953  CG  LEU A 125      74.485  98.289  80.608  1.00 10.83              
ATOM   1954  HG  LEU A 125      75.478  98.504  80.991  1.00 10.83              
ATOM   1955  CD1 LEU A 125      73.660  97.695  81.748  1.00 10.83              
ATOM   1956 1HD1 LEU A 125      74.162  96.811  82.140  1.00 10.83              
ATOM   1957 2HD1 LEU A 125      73.559  98.420  82.557  1.00 10.83              
ATOM   1958 3HD1 LEU A 125      72.667  97.417  81.392  1.00 10.83              
ATOM   1959  CD2 LEU A 125      74.586  97.221  79.513  1.00 10.83              
ATOM   1960 1HD2 LEU A 125      73.631  97.114  79.002  1.00 10.83              
ATOM   1961 2HD2 LEU A 125      75.359  97.490  78.795  1.00 10.83              
ATOM   1962 3HD2 LEU A 125      74.868  96.260  79.945  1.00 10.83              
ATOM   1963  C   LEU A 125      76.021 100.881  79.379  1.00 10.83              
ATOM   1964  O   LEU A 125      76.879 100.703  78.542  1.00 10.83              
ATOM   1965  N   ASP A 126      76.290 101.450  80.559  1.00  9.45              
ATOM   1966  H   ASP A 126      75.579 101.573  81.282  1.00  9.45              
ATOM   1967  CA  ASP A 126      77.665 101.753  80.973  1.00  9.45              
ATOM   1968  HA  ASP A 126      78.143 102.296  80.157  1.00  9.45              
ATOM   1969  CB  ASP A 126      77.652 102.720  82.191  1.00  9.45              
ATOM   1970  HB1 ASP A 126      77.253 103.675  81.845  1.00  9.45              
ATOM   1971  HB2 ASP A 126      78.683 102.898  82.498  1.00  9.45              
ATOM   1972  CG  ASP A 126      76.824 102.290  83.416  1.00  9.45              
ATOM   1973  OD1 ASP A 126      77.270 102.524  84.563  1.00  9.45              
ATOM   1974  OD2 ASP A 126      75.680 101.822  83.214  1.00  9.45              
ATOM   1975  C   ASP A 126      78.556 100.522  81.213  1.00  9.45              
ATOM   1976  O   ASP A 126      79.767 100.652  81.394  1.00  9.45              
ATOM   1977  N   ASP A 127      77.992  99.317  81.094  1.00  9.23              
ATOM   1978  H   ASP A 127      76.993  99.305  80.973  1.00  9.23              
ATOM   1979  CA  ASP A 127      78.716  98.084  80.781  1.00  9.23              
ATOM   1980  HA  ASP A 127      79.577  98.068  81.452  1.00  9.23              
ATOM   1981  CB  ASP A 127      77.863  96.865  81.151  1.00  9.23              
ATOM   1982  HB1 ASP A 127      77.186  96.623  80.335  1.00  9.23              
ATOM   1983  HB2 ASP A 127      77.265  97.091  82.036  1.00  9.23              
ATOM   1984  CG  ASP A 127      78.751  95.670  81.483  1.00  9.23              
ATOM   1985  OD1 ASP A 127      79.416  95.705  82.550  1.00  9.23              
ATOM   1986  OD2 ASP A 127      78.821  94.755  80.629  1.00  9.23              
ATOM   1987  C   ASP A 127      79.286  98.101  79.348  1.00  9.23              
ATOM   1988  O   ASP A 127      78.931  97.347  78.426  1.00  9.23              
ATOM   1989  N   PHE A 128      80.256  99.004  79.208  1.00  9.34              
ATOM   1990  H   PHE A 128      80.412  99.631  79.996  1.00  9.34              
ATOM   1991  CA  PHE A 128      81.109  99.158  78.045  1.00  9.34              
ATOM   1992  HA  PHE A 128      80.493  99.494  77.215  1.00  9.34              
ATOM   1993  CB  PHE A 128      82.146 100.255  78.332  1.00  9.34              
ATOM   1994  HB1 PHE A 128      82.802  99.921  79.138  1.00  9.34              
ATOM   1995  HB2 PHE A 128      81.624 101.147  78.680  1.00  9.34              
ATOM   1996  CG  PHE A 128      82.982 100.643  77.126  1.00  9.34              
ATOM   1997  CD1 PHE A 128      82.381 101.323  76.049  1.00  9.34              
ATOM   1998  HD1 PHE A 128      81.333 101.583  76.090  1.00  9.34              
ATOM   1999  CE1 PHE A 128      83.136 101.648  74.909  1.00  9.34              
ATOM   2000  HE1 PHE A 128      82.666 102.148  74.075  1.00  9.34              
ATOM   2001  CZ  PHE A 128      84.496 101.300  74.843  1.00  9.34              
ATOM   2002  HZ  PHE A 128      85.068 101.525  73.955  1.00  9.34              
ATOM   2003  CE2 PHE A 128      85.102 100.630  75.921  1.00  9.34              
ATOM   2004  HE2 PHE A 128      86.140 100.341  75.859  1.00  9.34              
ATOM   2005  CD2 PHE A 128      84.346 100.298  77.060  1.00  9.34              
ATOM   2006  HD2 PHE A 128      84.811  99.760  77.875  1.00  9.34              
ATOM   2007  C   PHE A 128      81.762  97.838  77.646  1.00  9.34              
ATOM   2008  O   PHE A 128      82.127  97.709  76.493  1.00  9.34              
ATOM   2009  N   ARG A 129      81.846  96.825  78.520  1.00  9.23              
ATOM   2010  H   ARG A 129      81.499  96.977  79.453  1.00  9.23              
ATOM   2011  CA  ARG A 129      82.302  95.485  78.131  1.00  9.23              
ATOM   2012  HA  ARG A 129      83.129  95.648  77.435  1.00  9.23              
ATOM   2013  CB  ARG A 129      82.947  94.727  79.299  1.00  9.23              
ATOM   2014  HB1 ARG A 129      83.776  95.337  79.665  1.00  9.23              
ATOM   2015  HB2 ARG A 129      83.355  93.779  78.944  1.00  9.23              
ATOM   2016  CG  ARG A 129      81.978  94.463  80.446  1.00  9.23              
ATOM   2017  HG1 ARG A 129      81.298  93.650  80.188  1.00  9.23              
ATOM   2018  HG2 ARG A 129      81.389  95.367  80.595  1.00  9.23              
ATOM   2019  CD  ARG A 129      82.706  94.139  81.754  1.00  9.23              
ATOM   2020  HD1 ARG A 129      83.734  94.509  81.720  1.00  9.23              
ATOM   2021  HD2 ARG A 129      82.729  93.057  81.903  1.00  9.23              
ATOM   2022  NE  ARG A 129      81.968  94.788  82.840  1.00  9.23              
ATOM   2023  HE  ARG A 129      80.950  94.759  82.758  1.00  9.23              
ATOM   2024  CZ  ARG A 129      82.390  95.760  83.619  1.00  9.23              
ATOM   2025  NH1 ARG A 129      83.636  96.073  83.797  1.00  9.23              
ATOM   2026 1HH1 ARG A 129      84.372  95.697  83.193  1.00  9.23              
ATOM   2027 2HH1 ARG A 129      83.897  96.818  84.424  1.00  9.23              
ATOM   2028  NH2 ARG A 129      81.490  96.471  84.223  1.00  9.23              
ATOM   2029 1HH2 ARG A 129      80.534  96.336  83.886  1.00  9.23              
ATOM   2030 2HH2 ARG A 129      81.761  97.297  84.713  1.00  9.23              
ATOM   2031  C   ARG A 129      81.319  94.669  77.287  1.00  9.23              
ATOM   2032  O   ARG A 129      81.730  94.115  76.269  1.00  9.23              
ATOM   2033  N   SER A 130      80.026  94.634  77.611  1.00  8.78              
ATOM   2034  H   SER A 130      79.702  95.141  78.427  1.00  8.78              
ATOM   2035  CA  SER A 130      79.031  93.988  76.733  1.00  8.78              
ATOM   2036  HA  SER A 130      79.440  93.031  76.406  1.00  8.78              
ATOM   2037  CB  SER A 130      77.746  93.658  77.504  1.00  8.78              
ATOM   2038  HB1 SER A 130      77.924  92.773  78.116  1.00  8.78              
ATOM   2039  HB2 SER A 130      76.947  93.429  76.797  1.00  8.78              
ATOM   2040  OG  SER A 130      77.332  94.704  78.359  1.00  8.78              
ATOM   2041  HG  SER A 130      77.852  94.671  79.196  1.00  8.78              
ATOM   2042  C   SER A 130      78.759  94.782  75.464  1.00  8.78              
ATOM   2043  O   SER A 130      78.742  94.199  74.374  1.00  8.78              
ATOM   2044  N   MET A 131      78.684  96.109  75.572  1.00  8.78              
ATOM   2045  H   MET A 131      78.690  96.527  76.499  1.00  8.78              
ATOM   2046  CA  MET A 131      78.675  96.974  74.382  1.00  8.78              
ATOM   2047  HA  MET A 131      77.769  96.786  73.804  1.00  8.78              
ATOM   2048  CB  MET A 131      78.641  98.423  74.894  1.00  8.78              
ATOM   2049  HB1 MET A 131      79.388  98.530  75.677  1.00  8.78              
ATOM   2050  HB2 MET A 131      77.661  98.613  75.334  1.00  8.78              
ATOM   2051  CG  MET A 131      78.929  99.492  73.839  1.00  8.78              
ATOM   2052  HG1 MET A 131      78.231  99.371  73.011  1.00  8.78              
ATOM   2053  HG2 MET A 131      79.939  99.356  73.452  1.00  8.78              
ATOM   2054  SD  MET A 131      78.806 101.179  74.493  1.00  8.78              
ATOM   2055  CE  MET A 131      79.062 102.081  72.945  1.00  8.78              
ATOM   2056  HE1 MET A 131      79.027 103.153  73.138  1.00  8.78              
ATOM   2057  HE2 MET A 131      80.033 101.817  72.525  1.00  8.78              
ATOM   2058  HE3 MET A 131      78.278 101.815  72.236  1.00  8.78              
ATOM   2059  C   MET A 131      79.882  96.743  73.459  1.00  8.78              
ATOM   2060  O   MET A 131      79.721  96.634  72.243  1.00  8.78              
ATOM   2061  N   GLU A 132      81.090  96.617  74.010  1.00  8.77              
ATOM   2062  H   GLU A 132      81.211  96.815  74.998  1.00  8.77              
ATOM   2063  CA  GLU A 132      82.289  96.316  73.234  1.00  8.77              
ATOM   2064  HA  GLU A 132      82.322  96.999  72.387  1.00  8.77              
ATOM   2065  CB  GLU A 132      83.589  96.487  74.047  1.00  8.77              
ATOM   2066  HB1 GLU A 132      84.380  95.893  73.586  1.00  8.77              
ATOM   2067  HB2 GLU A 132      83.446  96.087  75.050  1.00  8.77              
ATOM   2068  CG  GLU A 132      84.096  97.935  74.121  1.00  8.77              
ATOM   2069  HG1 GLU A 132      84.901  97.981  74.857  1.00  8.77              
ATOM   2070  HG2 GLU A 132      83.287  98.592  74.443  1.00  8.77              
ATOM   2071  CD  GLU A 132      84.619  98.415  72.768  1.00  8.77              
ATOM   2072  OE1 GLU A 132      83.811  98.864  71.927  1.00  8.77              
ATOM   2073  OE2 GLU A 132      85.817  98.240  72.441  1.00  8.77              
ATOM   2074  C   GLU A 132      82.265  94.916  72.651  1.00  8.77              
ATOM   2075  O   GLU A 132      82.762  94.764  71.550  1.00  8.77              
ATOM   2076  N   ALA A 133      81.673  93.898  73.279  1.00  9.12              
ATOM   2077  H   ALA A 133      81.337  94.025  74.229  1.00  9.12              
ATOM   2078  CA  ALA A 133      81.460  92.622  72.591  1.00  9.12              
ATOM   2079  HA  ALA A 133      82.435  92.242  72.281  1.00  9.12              
ATOM   2080  CB  ALA A 133      80.853  91.600  73.565  1.00  9.12              
ATOM   2081  HB1 ALA A 133      80.745  90.637  73.067  1.00  9.12              
ATOM   2082  HB2 ALA A 133      81.511  91.482  74.427  1.00  9.12              
ATOM   2083  HB3 ALA A 133      79.874  91.929  73.911  1.00  9.12              
ATOM   2084  C   ALA A 133      80.623  92.819  71.318  1.00  9.12              
ATOM   2085  O   ALA A 133      81.064  92.529  70.191  1.00  9.12              
ATOM   2086  N   PHE A 134      79.453  93.430  71.516  1.00  8.93              
ATOM   2087  H   PHE A 134      79.225  93.686  72.474  1.00  8.93              
ATOM   2088  CA  PHE A 134      78.510  93.843  70.481  1.00  8.93              
ATOM   2089  HA  PHE A 134      78.172  92.959  69.954  1.00  8.93              
ATOM   2090  CB  PHE A 134      77.285  94.469  71.171  1.00  8.93              
ATOM   2091  HB1 PHE A 134      76.816  95.186  70.496  1.00  8.93              
ATOM   2092  HB2 PHE A 134      77.592  95.035  72.051  1.00  8.93              
ATOM   2093  CG  PHE A 134      76.241  93.451  71.577  1.00  8.93              
ATOM   2094  CD1 PHE A 134      76.499  92.515  72.594  1.00  8.93              
ATOM   2095  HD1 PHE A 134      77.429  92.534  73.139  1.00  8.93              
ATOM   2096  CE1 PHE A 134      75.534  91.554  72.922  1.00  8.93              
ATOM   2097  HE1 PHE A 134      75.716  90.864  73.734  1.00  8.93              
ATOM   2098  CZ  PHE A 134      74.328  91.502  72.215  1.00  8.93              
ATOM   2099  HZ  PHE A 134      73.602  90.757  72.467  1.00  8.93              
ATOM   2100  CE2 PHE A 134      74.058  92.433  71.203  1.00  8.93              
ATOM   2101  HE2 PHE A 134      73.118  92.381  70.677  1.00  8.93              
ATOM   2102  CD2 PHE A 134      75.009  93.422  70.904  1.00  8.93              
ATOM   2103  HD2 PHE A 134      74.806  94.176  70.164  1.00  8.93              
ATOM   2104  C   PHE A 134      79.073  94.814  69.437  1.00  8.93              
ATOM   2105  O   PHE A 134      78.424  95.020  68.423  1.00  8.93              
ATOM   2106  N   THR A 135      80.274  95.347  69.618  1.00  9.34              
ATOM   2107  H   THR A 135      80.695  95.235  70.530  1.00  9.34              
ATOM   2108  CA  THR A 135      80.925  96.235  68.649  1.00  9.34              
ATOM   2109  HA  THR A 135      80.235  96.484  67.840  1.00  9.34              
ATOM   2110  CB  THR A 135      81.298  97.554  69.349  1.00  9.34              
ATOM   2111  HB  THR A 135      82.025  97.352  70.136  1.00  9.34              
ATOM   2112  CG2 THR A 135      81.874  98.611  68.409  1.00  9.34              
ATOM   2113 1HG2 THR A 135      82.055  99.529  68.968  1.00  9.34              
ATOM   2114 2HG2 THR A 135      82.811  98.269  67.974  1.00  9.34              
ATOM   2115 3HG2 THR A 135      81.159  98.816  67.611  1.00  9.34              
ATOM   2116  OG1 THR A 135      80.148  98.129  69.923  1.00  9.34              
ATOM   2117  HG1 THR A 135      79.928  97.627  70.725  1.00  9.34              
ATOM   2118  C   THR A 135      82.150  95.570  68.013  1.00  9.34              
ATOM   2119  O   THR A 135      82.513  95.865  66.875  1.00  9.34              
ATOM   2120  N   LYS A 136      82.804  94.636  68.715  1.00  9.42              
ATOM   2121  H   LYS A 136      82.478  94.445  69.659  1.00  9.42              
ATOM   2122  CA  LYS A 136      84.013  93.939  68.257  1.00  9.42              
ATOM   2123  HA  LYS A 136      84.597  94.610  67.626  1.00  9.42              
ATOM   2124  CB  LYS A 136      84.898  93.480  69.433  1.00  9.42              
ATOM   2125  HB1 LYS A 136      85.354  92.526  69.166  1.00  9.42              
ATOM   2126  HB2 LYS A 136      84.295  93.285  70.318  1.00  9.42              
ATOM   2127  CG  LYS A 136      86.068  94.421  69.783  1.00  9.42              
ATOM   2128  HG1 LYS A 136      86.717  94.520  68.911  1.00  9.42              
ATOM   2129  HG2 LYS A 136      86.651  93.919  70.557  1.00  9.42              
ATOM   2130  CD  LYS A 136      85.732  95.825  70.313  1.00  9.42              
ATOM   2131  HD1 LYS A 136      86.606  96.178  70.864  1.00  9.42              
ATOM   2132  HD2 LYS A 136      84.912  95.772  71.024  1.00  9.42              
ATOM   2133  CE  LYS A 136      85.421  96.856  69.220  1.00  9.42              
ATOM   2134  HE1 LYS A 136      84.519  96.565  68.679  1.00  9.42              
ATOM   2135  HE2 LYS A 136      86.257  96.869  68.518  1.00  9.42              
ATOM   2136  NZ  LYS A 136      85.252  98.201  69.815  1.00  9.42              
ATOM   2137  HZ1 LYS A 136      85.282  98.963  69.161  1.00  9.42              
ATOM   2138  HZ2 LYS A 136      84.391  98.283  70.366  1.00  9.42              
ATOM   2139  HZ3 LYS A 136      85.910  98.350  70.586  1.00  9.42              
ATOM   2140  C   LYS A 136      83.671  92.767  67.358  1.00  9.42              
ATOM   2141  O   LYS A 136      84.430  92.461  66.439  1.00  9.42              
ATOM   2142  N   LYS A 137      82.482  92.193  67.541  1.00  9.56              
ATOM   2143  H   LYS A 137      81.964  92.467  68.372  1.00  9.56              
ATOM   2144  CA  LYS A 137      81.730  91.674  66.402  1.00  9.56              
ATOM   2145  HA  LYS A 137      82.446  91.257  65.692  1.00  9.56              
ATOM   2146  CB  LYS A 137      80.840  90.475  66.845  1.00  9.56              
ATOM   2147  HB1 LYS A 137      81.120  90.167  67.855  1.00  9.56              
ATOM   2148  HB2 LYS A 137      81.113  89.640  66.207  1.00  9.56              
ATOM   2149  CG  LYS A 137      79.305  90.566  66.784  1.00  9.56              
ATOM   2150  HG1 LYS A 137      78.894  89.559  66.856  1.00  9.56              
ATOM   2151  HG2 LYS A 137      79.003  90.961  65.815  1.00  9.56              
ATOM   2152  CD  LYS A 137      78.712  91.394  67.935  1.00  9.56              
ATOM   2153  HD1 LYS A 137      79.378  92.216  68.191  1.00  9.56              
ATOM   2154  HD2 LYS A 137      78.630  90.753  68.814  1.00  9.56              
ATOM   2155  CE  LYS A 137      77.324  91.937  67.574  1.00  9.56              
ATOM   2156  HE1 LYS A 137      76.750  92.101  68.490  1.00  9.56              
ATOM   2157  HE2 LYS A 137      76.810  91.176  66.984  1.00  9.56              
ATOM   2158  NZ  LYS A 137      77.383  93.206  66.809  1.00  9.56              
ATOM   2159  HZ1 LYS A 137      77.472  94.028  67.410  1.00  9.56              
ATOM   2160  HZ2 LYS A 137      78.221  93.256  66.239  1.00  9.56              
ATOM   2161  HZ3 LYS A 137      76.574  93.382  66.220  1.00  9.56              
ATOM   2162  C   LYS A 137      81.079  92.854  65.691  1.00  9.56              
ATOM   2163  O   LYS A 137      79.977  93.261  66.031  1.00  9.56              
ATOM   2164  N   ALA A 138      81.790  93.449  64.740  1.00  9.92              
ATOM   2165  H   ALA A 138      82.734  93.145  64.564  1.00  9.92              
ATOM   2166  CA  ALA A 138      81.189  94.415  63.825  1.00  9.92              
ATOM   2167  HA  ALA A 138      80.797  95.263  64.394  1.00  9.92              
ATOM   2168  CB  ALA A 138      82.267  94.927  62.864  1.00  9.92              
ATOM   2169  HB1 ALA A 138      81.825  95.646  62.173  1.00  9.92              
ATOM   2170  HB2 ALA A 138      83.057  95.424  63.428  1.00  9.92              
ATOM   2171  HB3 ALA A 138      82.691  94.100  62.292  1.00  9.92              
ATOM   2172  C   ALA A 138      80.027  93.719  63.096  1.00  9.92              
ATOM   2173  O   ALA A 138      80.224  92.733  62.384  1.00  9.92              
ATOM   2174  N   GLY A 139      78.806  94.097  63.438  1.00  9.94              
ATOM   2175  H   GLY A 139      78.701  94.984  63.942  1.00  9.94              
ATOM   2176  CA  GLY A 139      77.737  93.115  63.567  1.00  9.94              
ATOM   2177  HA1 GLY A 139      77.944  92.432  64.385  1.00  9.94              
ATOM   2178  HA2 GLY A 139      77.682  92.536  62.644  1.00  9.94              
ATOM   2179  C   GLY A 139      76.406  93.770  63.763  1.00  9.94              
ATOM   2180  O   GLY A 139      75.680  93.362  64.654  1.00  9.94              
ATOM   2181  N   GLU A 140      76.121  94.809  62.992  1.00 10.40              
ATOM   2182  H   GLU A 140      76.830  95.143  62.355  1.00 10.40              
ATOM   2183  CA  GLU A 140      75.018  95.709  63.319  1.00 10.40              
ATOM   2184  HA  GLU A 140      75.112  95.956  64.376  1.00 10.40              
ATOM   2185  CB  GLU A 140      75.170  97.046  62.574  1.00 10.40              
ATOM   2186  HB1 GLU A 140      74.436  97.746  62.973  1.00 10.40              
ATOM   2187  HB2 GLU A 140      74.965  96.900  61.512  1.00 10.40              
ATOM   2188  CG  GLU A 140      76.583  97.657  62.741  1.00 10.40              
ATOM   2189  HG1 GLU A 140      76.538  98.723  62.508  1.00 10.40              
ATOM   2190  HG2 GLU A 140      77.245  97.190  62.007  1.00 10.40              
ATOM   2191  CD  GLU A 140      77.170  97.451  64.152  1.00 10.40              
ATOM   2192  OE1 GLU A 140      78.141  96.668  64.282  1.00 10.40              
ATOM   2193  OE2 GLU A 140      76.555  97.933  65.130  1.00 10.40              
ATOM   2194  C   GLU A 140      73.620  95.054  63.252  1.00 10.40              
ATOM   2195  O   GLU A 140      72.608  95.629  63.642  1.00 10.40              
ATOM   2196  N   GLU A 141      73.558  93.796  62.811  1.00 10.29              
ATOM   2197  H   GLU A 141      74.427  93.395  62.502  1.00 10.29              
ATOM   2198  CA  GLU A 141      72.328  93.167  62.366  1.00 10.29              
ATOM   2199  HA  GLU A 141      71.732  93.962  61.911  1.00 10.29              
ATOM   2200  CB  GLU A 141      72.624  92.173  61.205  1.00 10.29              
ATOM   2201  HB1 GLU A 141      71.672  91.837  60.793  1.00 10.29              
ATOM   2202  HB2 GLU A 141      73.150  91.305  61.603  1.00 10.29              
ATOM   2203  CG  GLU A 141      73.464  92.790  60.057  1.00 10.29              
ATOM   2204  HG1 GLU A 141      74.512  92.802  60.365  1.00 10.29              
ATOM   2205  HG2 GLU A 141      73.156  93.831  59.937  1.00 10.29              
ATOM   2206  CD  GLU A 141      73.349  92.093  58.676  1.00 10.29              
ATOM   2207  OE1 GLU A 141      73.832  90.951  58.489  1.00 10.29              
ATOM   2208  OE2 GLU A 141      72.865  92.736  57.715  1.00 10.29              
ATOM   2209  C   GLU A 141      71.385  92.549  63.409  1.00 10.29              
ATOM   2210  O   GLU A 141      70.189  92.413  63.128  1.00 10.29              
ATOM   2211  N   ILE A 142      71.827  92.245  64.641  1.00  9.27              
ATOM   2212  H   ILE A 142      72.798  92.413  64.864  1.00  9.27              
ATOM   2213  CA  ILE A 142      70.865  91.874  65.707  1.00  9.27              
ATOM   2214  HA  ILE A 142      70.043  91.425  65.160  1.00  9.27              
ATOM   2215  CB  ILE A 142      71.277  90.653  66.580  1.00  9.27              
ATOM   2216  HB  ILE A 142      72.295  90.397  66.347  1.00  9.27              
ATOM   2217  CG2 ILE A 142      71.168  90.850  68.088  1.00  9.27              
ATOM   2218 1HG2 ILE A 142      71.712  90.068  68.617  1.00  9.27              
ATOM   2219 2HG2 ILE A 142      71.578  91.811  68.377  1.00  9.27              
ATOM   2220 3HG2 ILE A 142      70.119  90.815  68.381  1.00  9.27              
ATOM   2221  CG1 ILE A 142      70.491  89.361  66.268  1.00  9.27              
ATOM   2222 1HG1 ILE A 142      69.423  89.541  66.395  1.00  9.27              
ATOM   2223 2HG1 ILE A 142      70.788  88.587  66.977  1.00  9.27              
ATOM   2224  CD1 ILE A 142      70.768  88.810  64.867  1.00  9.27              
ATOM   2225  HD1 ILE A 142      70.257  87.853  64.748  1.00  9.27              
ATOM   2226  HD2 ILE A 142      70.408  89.501  64.105  1.00  9.27              
ATOM   2227  HD3 ILE A 142      71.840  88.653  64.738  1.00  9.27              
ATOM   2228  C   ILE A 142      70.067  93.063  66.290  1.00  9.27              
ATOM   2229  O   ILE A 142      69.210  92.874  67.144  1.00  9.27              
ATOM   2230  N   ALA A 143      70.166  94.245  65.664  1.00  8.69              
ATOM   2231  H   ALA A 143      70.921  94.375  65.004  1.00  8.69              
ATOM   2232  CA  ALA A 143      69.071  95.225  65.589  1.00  8.69              
ATOM   2233  HA  ALA A 143      68.877  95.591  66.598  1.00  8.69              
ATOM   2234  CB  ALA A 143      69.553  96.412  64.747  1.00  8.69              
ATOM   2235  HB1 ALA A 143      68.790  97.192  64.738  1.00  8.69              
ATOM   2236  HB2 ALA A 143      70.471  96.823  65.169  1.00  8.69              
ATOM   2237  HB3 ALA A 143      69.748  96.092  63.722  1.00  8.69              
ATOM   2238  C   ALA A 143      67.736  94.658  65.077  1.00  8.69              
ATOM   2239  O   ALA A 143      66.723  95.350  65.166  1.00  8.69              
ATOM   2240  N   SER A 144      67.697  93.427  64.536  1.00  8.55              
ATOM   2241  H   SER A 144      68.572  92.984  64.281  1.00  8.55              
ATOM   2242  CA  SER A 144      66.427  92.828  64.120  1.00  8.55              
ATOM   2243  HA  SER A 144      65.668  93.127  64.847  1.00  8.55              
ATOM   2244  CB  SER A 144      66.030  93.439  62.762  1.00  8.55              
ATOM   2245  HB1 SER A 144      65.454  92.739  62.157  1.00  8.55              
ATOM   2246  HB2 SER A 144      66.922  93.718  62.199  1.00  8.55              
ATOM   2247  OG  SER A 144      65.227  94.578  62.986  1.00  8.55              
ATOM   2248  HG  SER A 144      65.637  95.101  63.700  1.00  8.55              
ATOM   2249  C   SER A 144      66.285  91.316  64.058  1.00  8.55              
ATOM   2250  O   SER A 144      65.242  90.846  63.612  1.00  8.55              
ATOM   2251  N   TYR A 145      67.246  90.529  64.537  1.00  8.71              
ATOM   2252  H   TYR A 145      68.079  90.959  64.907  1.00  8.71              
ATOM   2253  CA  TYR A 145      67.112  89.066  64.553  1.00  8.71              
ATOM   2254  HA  TYR A 145      68.075  88.661  64.850  1.00  8.71              
ATOM   2255  CB  TYR A 145      66.118  88.620  65.649  1.00  8.71              
ATOM   2256  HB1 TYR A 145      65.095  88.659  65.274  1.00  8.71              
ATOM   2257  HB2 TYR A 145      66.180  89.328  66.476  1.00  8.71              
ATOM   2258  CG  TYR A 145      66.402  87.233  66.195  1.00  8.71              
ATOM   2259  CD1 TYR A 145      66.859  87.095  67.518  1.00  8.71              
ATOM   2260  HD1 TYR A 145      66.922  87.955  68.167  1.00  8.71              
ATOM   2261  CE1 TYR A 145      67.223  85.826  67.995  1.00  8.71              
ATOM   2262  HE1 TYR A 145      67.534  85.678  69.009  1.00  8.71              
ATOM   2263  CZ  TYR A 145      67.151  84.700  67.166  1.00  8.71              
ATOM   2264  OH  TYR A 145      67.547  83.520  67.692  1.00  8.71              
ATOM   2265  HH  TYR A 145      67.344  82.729  67.150  1.00  8.71              
ATOM   2266  CE2 TYR A 145      66.641  84.819  65.863  1.00  8.71              
ATOM   2267  HE2 TYR A 145      66.542  83.945  65.240  1.00  8.71              
ATOM   2268  CD2 TYR A 145      66.249  86.084  65.391  1.00  8.71              
ATOM   2269  HD2 TYR A 145      65.846  86.163  64.395  1.00  8.71              
ATOM   2270  C   TYR A 145      66.821  88.455  63.170  1.00  8.71              
ATOM   2271  O   TYR A 145      65.693  88.043  62.876  1.00  8.71              
ATOM   2272  N   SER A 146      67.850  88.375  62.324  1.00  8.80              
ATOM   2273  H   SER A 146      68.722  88.807  62.581  1.00  8.80              
ATOM   2274  CA  SER A 146      67.920  87.270  61.358  1.00  8.80              
ATOM   2275  HA  SER A 146      66.913  87.126  60.970  1.00  8.80              
ATOM   2276  CB  SER A 146      68.746  87.637  60.122  1.00  8.80              
ATOM   2277  HB1 SER A 146      69.112  86.734  59.634  1.00  8.80              
ATOM   2278  HB2 SER A 146      69.577  88.281  60.401  1.00  8.80              
ATOM   2279  OG  SER A 146      67.926  88.341  59.209  1.00  8.80              
ATOM   2280  HG  SER A 146      68.488  88.836  58.604  1.00  8.80              
ATOM   2281  C   SER A 146      68.246  85.946  62.030  1.00  8.80              
ATOM   2282  O   SER A 146      68.486  85.909  63.238  1.00  8.80              
ATOM   2283  N   ILE A 147      68.096  84.850  61.292  1.00  9.26              
ATOM   2284  H   ILE A 147      68.044  84.936  60.289  1.00  9.26              
ATOM   2285  CA  ILE A 147      67.597  83.600  61.864  1.00  9.26              
ATOM   2286  HA  ILE A 147      67.671  83.664  62.948  1.00  9.26              
ATOM   2287  CB  ILE A 147      66.083  83.406  61.521  1.00  9.26              
ATOM   2288  HB  ILE A 147      66.020  82.879  60.567  1.00  9.26              
ATOM   2289  CG2 ILE A 147      65.381  82.556  62.601  1.00  9.26              
ATOM   2290 1HG2 ILE A 147      64.413  82.210  62.236  1.00  9.26              
ATOM   2291 2HG2 ILE A 147      65.954  81.669  62.859  1.00  9.26              
ATOM   2292 3HG2 ILE A 147      65.224  83.145  63.504  1.00  9.26              
ATOM   2293  CG1 ILE A 147      65.287  84.728  61.343  1.00  9.26              
ATOM   2294 1HG1 ILE A 147      65.688  85.261  60.481  1.00  9.26              
ATOM   2295 2HG1 ILE A 147      65.420  85.349  62.228  1.00  9.26              
ATOM   2296  CD1 ILE A 147      63.780  84.578  61.088  1.00  9.26              
ATOM   2297  HD1 ILE A 147      63.363  85.550  60.824  1.00  9.26              
ATOM   2298  HD2 ILE A 147      63.610  83.883  60.265  1.00  9.26              
ATOM   2299  HD3 ILE A 147      63.273  84.219  61.985  1.00  9.26              
ATOM   2300  C   ILE A 147      68.438  82.410  61.416  1.00  9.26              
ATOM   2301  O   ILE A 147      68.981  82.383  60.313  1.00  9.26              
ATOM   2302  N   VAL A 148      68.445  81.402  62.287  1.00  8.46              
ATOM   2303  H   VAL A 148      67.985  81.552  63.173  1.00  8.46              
ATOM   2304  CA  VAL A 148      68.890  80.034  62.037  1.00  8.46              
ATOM   2305  HA  VAL A 148      68.509  79.452  62.877  1.00  8.46              
ATOM   2306  CB  VAL A 148      68.199  79.418  60.767  1.00  8.46              
ATOM   2307  HB  VAL A 148      68.602  79.880  59.867  1.00  8.46              
ATOM   2308  CG1 VAL A 148      68.315  77.888  60.603  1.00  8.46              
ATOM   2309 1HG1 VAL A 148      67.618  77.525  59.847  1.00  8.46              
ATOM   2310 2HG1 VAL A 148      69.304  77.613  60.239  1.00  8.46              
ATOM   2311 3HG1 VAL A 148      68.098  77.384  61.547  1.00  8.46              
ATOM   2312  CG2 VAL A 148      66.677  79.649  60.799  1.00  8.46              
ATOM   2313 1HG2 VAL A 148      66.192  79.159  59.955  1.00  8.46              
ATOM   2314 2HG2 VAL A 148      66.255  79.268  61.730  1.00  8.46              
ATOM   2315 3HG2 VAL A 148      66.453  80.704  60.698  1.00  8.46              
ATOM   2316  C   VAL A 148      70.424  79.873  62.116  1.00  8.46              
ATOM   2317  O   VAL A 148      71.227  80.801  62.338  1.00  8.46              
ATOM   2318  N   GLY A 149      70.770  78.593  62.019  1.00  9.01              
ATOM   2319  H   GLY A 149      70.032  77.938  61.818  1.00  9.01              
ATOM   2320  CA  GLY A 149      72.060  78.000  62.232  1.00  9.01              
ATOM   2321  HA1 GLY A 149      71.995  77.349  63.103  1.00  9.01              
ATOM   2322  HA2 GLY A 149      72.789  78.767  62.487  1.00  9.01              
ATOM   2323  C   GLY A 149      72.508  77.132  61.064  1.00  9.01              
ATOM   2324  O   GLY A 149      71.920  76.077  60.835  1.00  9.01              
ATOM   2325  N   PRO A 150      73.520  77.581  60.314  1.00  9.69              
ATOM   2326  CD  PRO A 150      74.063  78.928  60.430  1.00  9.69              
ATOM   2327  HD1 PRO A 150      74.700  78.982  61.312  1.00  9.69              
ATOM   2328  HD2 PRO A 150      73.262  79.668  60.495  1.00  9.69              
ATOM   2329  CG  PRO A 150      74.895  79.201  59.193  1.00  9.69              
ATOM   2330  HG1 PRO A 150      75.773  79.792  59.442  1.00  9.69              
ATOM   2331  HG2 PRO A 150      74.286  79.680  58.425  1.00  9.69              
ATOM   2332  CB  PRO A 150      75.290  77.810  58.754  1.00  9.69              
ATOM   2333  HB1 PRO A 150      76.180  77.521  59.315  1.00  9.69              
ATOM   2334  HB2 PRO A 150      75.486  77.781  57.687  1.00  9.69              
ATOM   2335  CA  PRO A 150      74.088  76.935  59.145  1.00  9.69              
ATOM   2336  HA  PRO A 150      73.349  77.031  58.348  1.00  9.69              
ATOM   2337  C   PRO A 150      74.508  75.449  59.181  1.00  9.69              
ATOM   2338  O   PRO A 150      75.693  75.105  59.178  1.00  9.69              
ATOM   2339  N   ALA A 151      73.540  74.543  59.116  1.00  9.98              
ATOM   2340  H   ALA A 151      72.590  74.872  59.238  1.00  9.98              
ATOM   2341  CA  ALA A 151      73.749  73.125  58.833  1.00  9.98              
ATOM   2342  HA  ALA A 151      74.581  72.779  59.449  1.00  9.98              
ATOM   2343  CB  ALA A 151      72.491  72.371  59.288  1.00  9.98              
ATOM   2344  HB1 ALA A 151      72.631  71.299  59.142  1.00  9.98              
ATOM   2345  HB2 ALA A 151      72.305  72.563  60.346  1.00  9.98              
ATOM   2346  HB3 ALA A 151      71.628  72.698  58.706  1.00  9.98              
ATOM   2347  C   ALA A 151      74.131  72.829  57.359  1.00  9.98              
ATOM   2348  O   ALA A 151      73.382  72.188  56.623  1.00  9.98              
ATOM   2349  N   ASN A 152      75.285  73.329  56.904  1.00 10.22              
ATOM   2350  H   ASN A 152      75.827  73.860  57.575  1.00 10.22              
ATOM   2351  CA  ASN A 152      75.643  73.462  55.483  1.00 10.22              
ATOM   2352  HA  ASN A 152      74.730  73.770  54.966  1.00 10.22              
ATOM   2353  CB  ASN A 152      76.644  74.635  55.333  1.00 10.22              
ATOM   2354  HB1 ASN A 152      77.063  74.623  54.328  1.00 10.22              
ATOM   2355  HB2 ASN A 152      77.459  74.521  56.046  1.00 10.22              
ATOM   2356  CG  ASN A 152      75.999  76.003  55.518  1.00 10.22              
ATOM   2357  OD1 ASN A 152      74.817  76.147  55.767  1.00 10.22              
ATOM   2358  ND2 ASN A 152      76.742  77.074  55.363  1.00 10.22              
ATOM   2359 1HD2 ASN A 152      77.722  77.010  55.176  1.00 10.22              
ATOM   2360 2HD2 ASN A 152      76.271  77.958  55.484  1.00 10.22              
ATOM   2361  C   ASN A 152      76.070  72.172  54.730  1.00 10.22              
ATOM   2362  O   ASN A 152      77.128  72.117  54.095  1.00 10.22              
ATOM   2363  N   ALA A 153      75.233  71.136  54.743  1.00  9.83              
ATOM   2364  H   ALA A 153      74.379  71.228  55.287  1.00  9.83              
ATOM   2365  CA  ALA A 153      75.391  69.939  53.914  1.00  9.83              
ATOM   2366  HA  ALA A 153      76.415  69.587  54.015  1.00  9.83              
ATOM   2367  CB  ALA A 153      74.480  68.846  54.487  1.00  9.83              
ATOM   2368  HB1 ALA A 153      74.599  67.929  53.908  1.00  9.83              
ATOM   2369  HB2 ALA A 153      74.750  68.643  55.525  1.00  9.83              
ATOM   2370  HB3 ALA A 153      73.436  69.163  54.442  1.00  9.83              
ATOM   2371  C   ALA A 153      75.143  70.182  52.412  1.00  9.83              
ATOM   2372  O   ALA A 153      74.050  69.966  51.893  1.00  9.83              
ATOM   2373  N   LYS A 154      76.172  70.635  51.691  1.00 10.07              
ATOM   2374  H   LYS A 154      77.015  70.877  52.193  1.00 10.07              
ATOM   2375  CA  LYS A 154      76.184  70.697  50.220  1.00 10.07              
ATOM   2376  HA  LYS A 154      75.344  71.305  49.879  1.00 10.07              
ATOM   2377  CB  LYS A 154      77.508  71.358  49.784  1.00 10.07              
ATOM   2378  HB1 LYS A 154      77.607  71.278  48.700  1.00 10.07              
ATOM   2379  HB2 LYS A 154      78.338  70.810  50.234  1.00 10.07              
ATOM   2380  CG  LYS A 154      77.600  72.846  50.172  1.00 10.07              
ATOM   2381  HG1 LYS A 154      77.316  72.994  51.214  1.00 10.07              
ATOM   2382  HG2 LYS A 154      76.902  73.406  49.548  1.00 10.07              
ATOM   2383  CD  LYS A 154      79.014  73.410  49.960  1.00 10.07              
ATOM   2384  HD1 LYS A 154      78.954  74.498  49.892  1.00 10.07              
ATOM   2385  HD2 LYS A 154      79.416  73.035  49.016  1.00 10.07              
ATOM   2386  CE  LYS A 154      79.959  73.048  51.118  1.00 10.07              
ATOM   2387  HE1 LYS A 154      79.897  71.974  51.309  1.00 10.07              
ATOM   2388  HE2 LYS A 154      79.631  73.577  52.016  1.00 10.07              
ATOM   2389  NZ  LYS A 154      81.352  73.417  50.786  1.00 10.07              
ATOM   2390  HZ1 LYS A 154      82.027  73.349  51.541  1.00 10.07              
ATOM   2391  HZ2 LYS A 154      81.689  72.892  49.978  1.00 10.07              
ATOM   2392  HZ3 LYS A 154      81.432  74.355  50.391  1.00 10.07              
ATOM   2393  C   LYS A 154      76.053  69.297  49.616  1.00 10.07              
ATOM   2394  O   LYS A 154      76.953  68.478  49.769  1.00 10.07              
ATOM   2395  N   VAL A 155      74.974  69.070  48.863  1.00 10.10              
ATOM   2396  H   VAL A 155      74.231  69.749  48.907  1.00 10.10              
ATOM   2397  CA  VAL A 155      74.757  67.864  48.036  1.00 10.10              
ATOM   2398  HA  VAL A 155      75.694  67.306  48.024  1.00 10.10              
ATOM   2399  CB  VAL A 155      73.703  66.923  48.688  1.00 10.10              
ATOM   2400  HB  VAL A 155      72.703  67.244  48.393  1.00 10.10              
ATOM   2401  CG1 VAL A 155      73.912  65.464  48.262  1.00 10.10              
ATOM   2402 1HG1 VAL A 155      73.125  64.836  48.678  1.00 10.10              
ATOM   2403 2HG1 VAL A 155      73.876  65.364  47.179  1.00 10.10              
ATOM   2404 3HG1 VAL A 155      74.880  65.104  48.614  1.00 10.10              
ATOM   2405  CG2 VAL A 155      73.747  66.901  50.225  1.00 10.10              
ATOM   2406 1HG2 VAL A 155      73.063  66.144  50.610  1.00 10.10              
ATOM   2407 2HG2 VAL A 155      74.757  66.681  50.574  1.00 10.10              
ATOM   2408 3HG2 VAL A 155      73.420  67.860  50.620  1.00 10.10              
ATOM   2409  C   VAL A 155      74.455  68.177  46.552  1.00 10.10              
ATOM   2410  O   VAL A 155      73.638  67.490  45.940  1.00 10.10              
ATOM   2411  N   PRO A 156      75.093  69.174  45.892  1.00 10.89              
ATOM   2412  CD  PRO A 156      75.988  70.205  46.413  1.00 10.89              
ATOM   2413  HD1 PRO A 156      76.809  69.756  46.974  1.00 10.89              
ATOM   2414  HD2 PRO A 156      75.423  70.893  47.043  1.00 10.89              
ATOM   2415  CG  PRO A 156      76.553  70.979  45.220  1.00 10.89              
ATOM   2416  HG1 PRO A 156      77.570  70.643  45.014  1.00 10.89              
ATOM   2417  HG2 PRO A 156      76.544  72.054  45.401  1.00 10.89              
ATOM   2418  CB  PRO A 156      75.628  70.599  44.065  1.00 10.89              
ATOM   2419  HB1 PRO A 156      76.136  70.637  43.100  1.00 10.89              
ATOM   2420  HB2 PRO A 156      74.765  71.267  44.060  1.00 10.89              
ATOM   2421  CA  PRO A 156      75.166  69.184  44.433  1.00 10.89              
ATOM   2422  HA  PRO A 156      74.188  68.997  43.988  1.00 10.89              
ATOM   2423  C   PRO A 156      76.135  68.075  44.017  1.00 10.89              
ATOM   2424  O   PRO A 156      77.303  68.360  43.767  1.00 10.89              
ATOM   2425  N   HIS A 157      75.676  66.814  44.080  1.00 12.19              
ATOM   2426  H   HIS A 157      74.689  66.743  44.313  1.00 12.19              
ATOM   2427  CA  HIS A 157      76.448  65.582  44.363  1.00 12.19              
ATOM   2428  HA  HIS A 157      76.840  65.683  45.378  1.00 12.19              
ATOM   2429  CB  HIS A 157      75.490  64.376  44.394  1.00 12.19              
ATOM   2430  HB1 HIS A 157      75.357  63.982  43.386  1.00 12.19              
ATOM   2431  HB2 HIS A 157      74.513  64.699  44.760  1.00 12.19              
ATOM   2432  CG  HIS A 157      75.964  63.276  45.313  1.00 12.19              
ATOM   2433  ND1 HIS A 157      75.738  63.243  46.687  1.00 12.19              
ATOM   2434  CE1 HIS A 157      76.393  62.171  47.148  1.00 12.19              
ATOM   2435  HE1 HIS A 157      76.425  61.873  48.188  1.00 12.19              
ATOM   2436  NE2 HIS A 157      77.010  61.529  46.141  1.00 12.19              
ATOM   2437  HE2 HIS A 157      77.608  60.722  46.242  1.00 12.19              
ATOM   2438  CD2 HIS A 157      76.744  62.209  44.973  1.00 12.19              
ATOM   2439  HD2 HIS A 157      77.131  61.993  43.987  1.00 12.19              
ATOM   2440  C   HIS A 157      77.690  65.282  43.489  1.00 12.19              
ATOM   2441  O   HIS A 157      78.424  64.330  43.733  1.00 12.19              
ATOM   2442  N   SER A 158      78.014  66.137  42.518  1.00 11.71              
ATOM   2443  H   SER A 158      77.405  66.936  42.413  1.00 11.71              
ATOM   2444  CA  SER A 158      79.398  66.290  42.057  1.00 11.71              
ATOM   2445  HA  SER A 158      79.696  65.345  41.603  1.00 11.71              
ATOM   2446  CB  SER A 158      79.488  67.369  40.976  1.00 11.71              
ATOM   2447  HB1 SER A 158      79.328  68.351  41.425  1.00 11.71              
ATOM   2448  HB2 SER A 158      78.711  67.191  40.230  1.00 11.71              
ATOM   2449  OG  SER A 158      80.754  67.329  40.336  1.00 11.71              
ATOM   2450  HG  SER A 158      80.757  67.990  39.634  1.00 11.71              
ATOM   2451  C   SER A 158      80.408  66.581  43.190  1.00 11.71              
ATOM   2452  O   SER A 158      81.599  66.273  43.069  1.00 11.71              
ATOM   2453  N   ALA A 159      79.938  67.137  44.310  1.00 10.96              
ATOM   2454  H   ALA A 159      78.968  67.432  44.300  1.00 10.96              
ATOM   2455  CA  ALA A 159      80.603  67.162  45.605  1.00 10.96              
ATOM   2456  HA  ALA A 159      81.608  67.564  45.468  1.00 10.96              
ATOM   2457  CB  ALA A 159      79.839  68.132  46.518  1.00 10.96              
ATOM   2458  HB1 ALA A 159      80.314  68.169  47.500  1.00 10.96              
ATOM   2459  HB2 ALA A 159      79.841  69.132  46.084  1.00 10.96              
ATOM   2460  HB3 ALA A 159      78.808  67.796  46.643  1.00 10.96              
ATOM   2461  C   ALA A 159      80.727  65.756  46.220  1.00 10.96              
ATOM   2462  O   ALA A 159      79.801  65.240  46.834  1.00 10.96              
ATOM   2463  N   LYS A 160      81.895  65.141  46.019  1.00 10.54              
ATOM   2464  H   LYS A 160      82.574  65.679  45.505  1.00 10.54              
ATOM   2465  CA  LYS A 160      82.093  63.677  46.016  1.00 10.54              
ATOM   2466  HA  LYS A 160      81.307  63.268  45.377  1.00 10.54              
ATOM   2467  CB  LYS A 160      83.445  63.339  45.339  1.00 10.54              
ATOM   2468  HB1 LYS A 160      83.479  62.269  45.125  1.00 10.54              
ATOM   2469  HB2 LYS A 160      84.270  63.592  46.007  1.00 10.54              
ATOM   2470  CG  LYS A 160      83.585  64.131  44.024  1.00 10.54              
ATOM   2471  HG1 LYS A 160      83.734  65.182  44.276  1.00 10.54              
ATOM   2472  HG2 LYS A 160      82.649  64.019  43.475  1.00 10.54              
ATOM   2473  CD  LYS A 160      84.717  63.746  43.066  1.00 10.54              
ATOM   2474  HD1 LYS A 160      84.457  62.816  42.556  1.00 10.54              
ATOM   2475  HD2 LYS A 160      85.636  63.584  43.633  1.00 10.54              
ATOM   2476  CE  LYS A 160      84.964  64.868  42.032  1.00 10.54              
ATOM   2477  HE1 LYS A 160      85.642  64.486  41.262  1.00 10.54              
ATOM   2478  HE2 LYS A 160      85.479  65.691  42.537  1.00 10.54              
ATOM   2479  NZ  LYS A 160      83.715  65.387  41.404  1.00 10.54              
ATOM   2480  HZ1 LYS A 160      83.911  66.119  40.735  1.00 10.54              
ATOM   2481  HZ2 LYS A 160      83.204  64.651  40.941  1.00 10.54              
ATOM   2482  HZ3 LYS A 160      83.082  65.784  42.102  1.00 10.54              
ATOM   2483  C   LYS A 160      81.886  62.944  47.332  1.00 10.54              
ATOM   2484  O   LYS A 160      81.792  61.722  47.317  1.00 10.54              
ATOM   2485  N   LYS A 161      81.796  63.670  48.446  1.00 10.40              
ATOM   2486  H   LYS A 161      81.842  64.671  48.342  1.00 10.40              
ATOM   2487  CA  LYS A 161      81.338  63.160  49.741  1.00 10.40              
ATOM   2488  HA  LYS A 161      80.470  62.522  49.559  1.00 10.40              
ATOM   2489  CB  LYS A 161      82.426  62.284  50.393  1.00 10.40              
ATOM   2490  HB1 LYS A 161      82.586  61.389  49.791  1.00 10.40              
ATOM   2491  HB2 LYS A 161      82.048  61.953  51.361  1.00 10.40              
ATOM   2492  CG  LYS A 161      83.775  63.003  50.577  1.00 10.40              
ATOM   2493  HG1 LYS A 161      83.582  64.011  50.933  1.00 10.40              
ATOM   2494  HG2 LYS A 161      84.293  63.080  49.621  1.00 10.40              
ATOM   2495  CD  LYS A 161      84.660  62.240  51.581  1.00 10.40              
ATOM   2496  HD1 LYS A 161      85.155  61.416  51.067  1.00 10.40              
ATOM   2497  HD2 LYS A 161      84.030  61.805  52.356  1.00 10.40              
ATOM   2498  CE  LYS A 161      85.713  63.112  52.276  1.00 10.40              
ATOM   2499  HE1 LYS A 161      86.464  63.441  51.553  1.00 10.40              
ATOM   2500  HE2 LYS A 161      86.206  62.497  53.035  1.00 10.40              
ATOM   2501  NZ  LYS A 161      85.090  64.289  52.925  1.00 10.40              
ATOM   2502  HZ1 LYS A 161      85.647  64.609  53.702  1.00 10.40              
ATOM   2503  HZ2 LYS A 161      85.001  65.042  52.244  1.00 10.40              
ATOM   2504  HZ3 LYS A 161      84.157  64.040  53.262  1.00 10.40              
ATOM   2505  C   LYS A 161      80.878  64.285  50.663  1.00 10.40              
ATOM   2506  O   LYS A 161      81.360  65.412  50.538  1.00 10.40              
ATOM   2507  N   TYR A 162      80.044  63.935  51.646  1.00  9.82              
ATOM   2508  H   TYR A 162      79.694  62.992  51.655  1.00  9.82              
ATOM   2509  CA  TYR A 162      80.012  64.665  52.909  1.00  9.82              
ATOM   2510  HA  TYR A 162      80.177  65.712  52.657  1.00  9.82              
ATOM   2511  CB  TYR A 162      78.632  64.602  53.588  1.00  9.82              
ATOM   2512  HB1 TYR A 162      78.535  63.669  54.146  1.00  9.82              
ATOM   2513  HB2 TYR A 162      77.852  64.627  52.825  1.00  9.82              
ATOM   2514  CG  TYR A 162      78.433  65.804  54.497  1.00  9.82              
ATOM   2515  CD1 TYR A 162      78.478  67.104  53.948  1.00  9.82              
ATOM   2516  HD1 TYR A 162      78.511  67.235  52.872  1.00  9.82              
ATOM   2517  CE1 TYR A 162      78.545  68.226  54.793  1.00  9.82              
ATOM   2518  HE1 TYR A 162      78.631  69.223  54.384  1.00  9.82              
ATOM   2519  CZ  TYR A 162      78.513  68.052  56.192  1.00  9.82              
ATOM   2520  OH  TYR A 162      78.638  69.135  57.001  1.00  9.82              
ATOM   2521  HH  TYR A 162      78.572  68.878  57.925  1.00  9.82              
ATOM   2522  CE2 TYR A 162      78.394  66.758  56.741  1.00  9.82              
ATOM   2523  HE2 TYR A 162      78.378  66.614  57.812  1.00  9.82              
ATOM   2524  CD2 TYR A 162      78.362  65.636  55.893  1.00  9.82              
ATOM   2525  HD2 TYR A 162      78.331  64.641  56.322  1.00  9.82              
ATOM   2526  C   TYR A 162      81.231  64.280  53.784  1.00  9.82              
ATOM   2527  O   TYR A 162      82.263  63.831  53.271  1.00  9.82              
ATOM   2528  N   TYR A 163      81.187  64.533  55.090  1.00  9.53              
ATOM   2529  H   TYR A 163      80.381  65.027  55.450  1.00  9.53              
ATOM   2530  CA  TYR A 163      81.935  63.751  56.083  1.00  9.53              
ATOM   2531  HA  TYR A 163      81.777  62.702  55.856  1.00  9.53              
ATOM   2532  CB  TYR A 163      83.450  64.063  56.070  1.00  9.53              
ATOM   2533  HB1 TYR A 163      83.708  64.567  57.002  1.00  9.53              
ATOM   2534  HB2 TYR A 163      83.674  64.773  55.276  1.00  9.53              
ATOM   2535  CG  TYR A 163      84.368  62.852  55.903  1.00  9.53              
ATOM   2536  CD1 TYR A 163      85.585  62.796  56.612  1.00  9.53              
ATOM   2537  HD1 TYR A 163      85.841  63.580  57.313  1.00  9.53              
ATOM   2538  CE1 TYR A 163      86.417  61.663  56.507  1.00  9.53              
ATOM   2539  HE1 TYR A 163      87.301  61.571  57.117  1.00  9.53              
ATOM   2540  CZ  TYR A 163      86.029  60.564  55.718  1.00  9.53              
ATOM   2541  OH  TYR A 163      86.809  59.453  55.663  1.00  9.53              
ATOM   2542  HH  TYR A 163      86.328  58.728  55.262  1.00  9.53              
ATOM   2543  CE2 TYR A 163      84.827  60.625  54.986  1.00  9.53              
ATOM   2544  HE2 TYR A 163      84.491  59.774  54.412  1.00  9.53              
ATOM   2545  CD2 TYR A 163      84.007  61.764  55.077  1.00  9.53              
ATOM   2546  HD2 TYR A 163      83.051  61.746  54.569  1.00  9.53              
ATOM   2547  C   TYR A 163      81.341  63.975  57.485  1.00  9.53              
ATOM   2548  O   TYR A 163      80.855  65.065  57.786  1.00  9.53              
ATOM   2549  N   GLU A 164      81.336  62.941  58.329  1.00 10.87              
ATOM   2550  H   GLU A 164      81.806  62.098  57.989  1.00 10.87              
ATOM   2551  CA  GLU A 164      80.183  62.699  59.217  1.00 10.87              
ATOM   2552  HA  GLU A 164      79.724  63.660  59.450  1.00 10.87              
ATOM   2553  CB  GLU A 164      79.114  61.882  58.448  1.00 10.87              
ATOM   2554  HB1 GLU A 164      78.788  62.468  57.587  1.00 10.87              
ATOM   2555  HB2 GLU A 164      78.241  61.767  59.091  1.00 10.87              
ATOM   2556  CG  GLU A 164      79.528  60.483  57.950  1.00 10.87              
ATOM   2557  HG1 GLU A 164      78.637  59.974  57.574  1.00 10.87              
ATOM   2558  HG2 GLU A 164      79.911  59.901  58.791  1.00 10.87              
ATOM   2559  CD  GLU A 164      80.576  60.552  56.831  1.00 10.87              
ATOM   2560  OE1 GLU A 164      80.200  60.838  55.669  1.00 10.87              
ATOM   2561  OE2 GLU A 164      81.777  60.461  57.176  1.00 10.87              
ATOM   2562  C   GLU A 164      80.496  62.085  60.604  1.00 10.87              
ATOM   2563  O   GLU A 164      79.573  61.770  61.352  1.00 10.87              
ATOM   2564  N   ALA A 165      81.765  61.899  60.983  1.00 10.70              
ATOM   2565  H   ALA A 165      82.475  62.189  60.328  1.00 10.70              
ATOM   2566  CA  ALA A 165      82.117  60.814  61.912  1.00 10.70              
ATOM   2567  HA  ALA A 165      81.209  60.272  62.179  1.00 10.70              
ATOM   2568  CB  ALA A 165      82.989  59.834  61.110  1.00 10.70              
ATOM   2569  HB1 ALA A 165      83.182  58.939  61.701  1.00 10.70              
ATOM   2570  HB2 ALA A 165      82.473  59.542  60.193  1.00 10.70              
ATOM   2571  HB3 ALA A 165      83.938  60.305  60.850  1.00 10.70              
ATOM   2572  C   ALA A 165      82.788  61.160  63.255  1.00 10.70              
ATOM   2573  O   ALA A 165      83.097  60.259  64.039  1.00 10.70              
ATOM   2574  N   VAL A 166      82.958  62.442  63.559  1.00 10.38              
ATOM   2575  H   VAL A 166      82.619  63.103  62.871  1.00 10.38              
ATOM   2576  CA  VAL A 166      83.124  62.981  64.926  1.00 10.38              
ATOM   2577  HA  VAL A 166      83.260  62.183  65.658  1.00 10.38              
ATOM   2578  CB  VAL A 166      84.311  63.979  65.016  1.00 10.38              
ATOM   2579  HB  VAL A 166      85.210  63.388  65.149  1.00 10.38              
ATOM   2580  CG1 VAL A 166      84.525  64.836  63.757  1.00 10.38              
ATOM   2581 1HG1 VAL A 166      85.344  65.536  63.921  1.00 10.38              
ATOM   2582 2HG1 VAL A 166      84.792  64.201  62.912  1.00 10.38              
ATOM   2583 3HG1 VAL A 166      83.617  65.391  63.521  1.00 10.38              
ATOM   2584  CG2 VAL A 166      84.185  64.963  66.202  1.00 10.38              
ATOM   2585 1HG2 VAL A 166      85.071  65.578  66.317  1.00 10.38              
ATOM   2586 2HG2 VAL A 166      83.366  65.657  66.030  1.00 10.38              
ATOM   2587 3HG2 VAL A 166      84.027  64.419  67.132  1.00 10.38              
ATOM   2588  C   VAL A 166      81.841  63.735  65.222  1.00 10.38              
ATOM   2589  O   VAL A 166      81.213  64.299  64.329  1.00 10.38              
ATOM   2590  N   HIS A 167      81.428  63.736  66.479  1.00 10.36              
ATOM   2591  H   HIS A 167      82.007  63.264  67.158  1.00 10.36              
ATOM   2592  CA  HIS A 167      80.004  63.764  66.754  1.00 10.36              
ATOM   2593  HA  HIS A 167      79.485  63.478  65.836  1.00 10.36              
ATOM   2594  CB  HIS A 167      79.695  62.640  67.771  1.00 10.36              
ATOM   2595  HB1 HIS A 167      78.622  62.440  67.775  1.00 10.36              
ATOM   2596  HB2 HIS A 167      79.977  62.979  68.770  1.00 10.36              
ATOM   2597  CG  HIS A 167      80.427  61.349  67.484  1.00 10.36              
ATOM   2598  ND1 HIS A 167      81.398  60.778  68.314  1.00 10.36              
ATOM   2599  CE1 HIS A 167      82.019  59.854  67.565  1.00 10.36              
ATOM   2600  HE1 HIS A 167      82.878  59.278  67.885  1.00 10.36              
ATOM   2601  NE2 HIS A 167      81.488  59.811  66.333  1.00 10.36              
ATOM   2602  HE2 HIS A 167      81.924  59.359  65.533  1.00 10.36              
ATOM   2603  CD2 HIS A 167      80.474  60.737  66.265  1.00 10.36              
ATOM   2604  HD2 HIS A 167      79.921  61.031  65.379  1.00 10.36              
ATOM   2605  C   HIS A 167      79.284  65.026  67.175  1.00 10.36              
ATOM   2606  O   HIS A 167      78.061  65.020  67.038  1.00 10.36              
ATOM   2607  N   PRO A 168      79.937  66.034  67.765  1.00 11.62              
ATOM   2608  CD  PRO A 168      81.364  66.217  68.033  1.00 11.62              
ATOM   2609  HD1 PRO A 168      81.820  66.726  67.184  1.00 11.62              
ATOM   2610  HD2 PRO A 168      81.874  65.282  68.250  1.00 11.62              
ATOM   2611  CG  PRO A 168      81.484  67.091  69.278  1.00 11.62              
ATOM   2612  HG1 PRO A 168      82.334  67.771  69.218  1.00 11.62              
ATOM   2613  HG2 PRO A 168      81.550  66.461  70.167  1.00 11.62              
ATOM   2614  CB  PRO A 168      80.163  67.838  69.283  1.00 11.62              
ATOM   2615  HB1 PRO A 168      80.239  68.708  68.628  1.00 11.62              
ATOM   2616  HB2 PRO A 168      79.878  68.143  70.290  1.00 11.62              
ATOM   2617  CA  PRO A 168      79.183  66.812  68.701  1.00 11.62              
ATOM   2618  HA  PRO A 168      78.909  66.137  69.515  1.00 11.62              
ATOM   2619  C   PRO A 168      77.924  67.559  68.263  1.00 11.62              
ATOM   2620  O   PRO A 168      77.913  68.371  67.335  1.00 11.62              
ATOM   2621  N   CYS A 169      76.887  67.346  69.070  1.00  9.48              
ATOM   2622  H   CYS A 169      77.001  66.655  69.794  1.00  9.48              
ATOM   2623  CA  CYS A 169      75.521  67.763  68.806  1.00  9.48              
ATOM   2624  HA  CYS A 169      75.240  67.360  67.831  1.00  9.48              
ATOM   2625  CB  CYS A 169      74.620  67.102  69.859  1.00  9.48              
ATOM   2626  HB1 CYS A 169      73.581  67.387  69.687  1.00  9.48              
ATOM   2627  HB2 CYS A 169      74.911  67.430  70.854  1.00  9.48              
ATOM   2628  SG  CYS A 169      74.764  65.292  69.796  1.00  9.48              
ATOM   2629  HG  CYS A 169      74.185  65.058  70.982  1.00  9.48              
ATOM   2630  C   CYS A 169      75.263  69.276  68.714  1.00  9.48              
ATOM   2631  O   CYS A 169      74.255  69.680  68.129  1.00  9.48              
ATOM   2632  N   THR A 170      76.166  70.137  69.195  1.00  9.41              
ATOM   2633  H   THR A 170      76.868  69.799  69.838  1.00  9.41              
ATOM   2634  CA  THR A 170      76.296  71.488  68.593  1.00  9.41              
ATOM   2635  HA  THR A 170      76.047  71.440  67.533  1.00  9.41              
ATOM   2636  CB  THR A 170      75.352  72.500  69.293  1.00  9.41              
ATOM   2637  HB  THR A 170      75.747  72.727  70.283  1.00  9.41              
ATOM   2638  CG2 THR A 170      75.197  73.803  68.505  1.00  9.41              
ATOM   2639 1HG2 THR A 170      74.458  74.442  68.990  1.00  9.41              
ATOM   2640 2HG2 THR A 170      76.147  74.331  68.468  1.00  9.41              
ATOM   2641 3HG2 THR A 170      74.855  73.581  67.494  1.00  9.41              
ATOM   2642  OG1 THR A 170      74.044  72.005  69.462  1.00  9.41              
ATOM   2643  HG1 THR A 170      74.000  71.171  68.950  1.00  9.41              
ATOM   2644  C   THR A 170      77.707  72.016  68.746  1.00  9.41              
ATOM   2645  O   THR A 170      78.215  72.057  69.861  1.00  9.41              
ATOM   2646  N   VAL A 171      78.317  72.522  67.670  1.00  8.69              
ATOM   2647  H   VAL A 171      77.893  72.417  66.759  1.00  8.69              
ATOM   2648  CA  VAL A 171      79.644  73.142  67.765  1.00  8.69              
ATOM   2649  HA  VAL A 171      79.734  73.562  68.767  1.00  8.69              
ATOM   2650  CB  VAL A 171      80.760  72.073  67.678  1.00  8.69              
ATOM   2651  HB  VAL A 171      80.593  71.371  68.495  1.00  8.69              
ATOM   2652  CG1 VAL A 171      80.791  71.238  66.389  1.00  8.69              
ATOM   2653 1HG1 VAL A 171      81.534  70.447  66.489  1.00  8.69              
ATOM   2654 2HG1 VAL A 171      79.819  70.771  66.226  1.00  8.69              
ATOM   2655 3HG1 VAL A 171      81.049  71.859  65.533  1.00  8.69              
ATOM   2656  CG2 VAL A 171      82.140  72.691  67.907  1.00  8.69              
ATOM   2657 1HG2 VAL A 171      82.883  71.895  67.978  1.00  8.69              
ATOM   2658 2HG2 VAL A 171      82.408  73.349  67.081  1.00  8.69              
ATOM   2659 3HG2 VAL A 171      82.139  73.245  68.845  1.00  8.69              
ATOM   2660  C   VAL A 171      79.830  74.301  66.798  1.00  8.69              
ATOM   2661  O   VAL A 171      79.935  74.126  65.586  1.00  8.69              
ATOM   2662  N   PHE A 172      79.786  75.512  67.357  1.00  8.84              
ATOM   2663  H   PHE A 172      79.750  75.566  68.361  1.00  8.84              
ATOM   2664  CA  PHE A 172      79.294  76.661  66.609  1.00  8.84              
ATOM   2665  HA  PHE A 172      79.180  76.327  65.577  1.00  8.84              
ATOM   2666  CB  PHE A 172      77.865  77.032  67.036  1.00  8.84              
ATOM   2667  HB1 PHE A 172      77.842  78.014  67.510  1.00  8.84              
ATOM   2668  HB2 PHE A 172      77.481  76.308  67.756  1.00  8.84              
ATOM   2669  CG  PHE A 172      76.962  77.033  65.822  1.00  8.84              
ATOM   2670  CD1 PHE A 172      76.883  78.175  65.008  1.00  8.84              
ATOM   2671  HD1 PHE A 172      77.384  79.085  65.301  1.00  8.84              
ATOM   2672  CE1 PHE A 172      76.153  78.133  63.806  1.00  8.84              
ATOM   2673  HE1 PHE A 172      76.083  79.016  63.187  1.00  8.84              
ATOM   2674  CZ  PHE A 172      75.516  76.942  63.413  1.00  8.84              
ATOM   2675  HZ  PHE A 172      74.976  76.897  62.483  1.00  8.84              
ATOM   2676  CE2 PHE A 172      75.597  75.797  64.223  1.00  8.84              
ATOM   2677  HE2 PHE A 172      75.120  74.877  63.912  1.00  8.84              
ATOM   2678  CD2 PHE A 172      76.324  75.843  65.425  1.00  8.84              
ATOM   2679  HD2 PHE A 172      76.412  74.950  66.023  1.00  8.84              
ATOM   2680  C   PHE A 172      80.239  77.848  66.496  1.00  8.84              
ATOM   2681  O   PHE A 172      80.296  78.692  67.388  1.00  8.84              
ATOM   2682  N   CYS A 173      80.900  77.954  65.337  1.00  8.35              
ATOM   2683  H   CYS A 173      80.874  77.183  64.688  1.00  8.35              
ATOM   2684  CA  CYS A 173      81.589  79.167  64.934  1.00  8.35              
ATOM   2685  HA  CYS A 173      81.347  79.977  65.606  1.00  8.35              
ATOM   2686  CB  CYS A 173      83.083  78.801  65.020  1.00  8.35              
ATOM   2687  HB1 CYS A 173      83.213  77.907  64.412  1.00  8.35              
ATOM   2688  HB2 CYS A 173      83.342  78.501  66.024  1.00  8.35              
ATOM   2689  SG  CYS A 173      84.314  80.011  64.412  1.00  8.35              
ATOM   2690  HG  CYS A 173      83.599  81.142  64.494  1.00  8.35              
ATOM   2691  C   CYS A 173      81.481  79.652  63.500  1.00  8.35              
ATOM   2692  O   CYS A 173      81.852  78.903  62.589  1.00  8.35              
ATOM   2693  N   VAL A 174      81.283  80.977  63.364  1.00  8.43              
ATOM   2694  H   VAL A 174      81.058  81.547  64.165  1.00  8.43              
ATOM   2695  CA  VAL A 174      81.797  81.683  62.193  1.00  8.43              
ATOM   2696  HA  VAL A 174      81.992  80.953  61.407  1.00  8.43              
ATOM   2697  CB  VAL A 174      80.783  82.687  61.618  1.00  8.43              
ATOM   2698  HB  VAL A 174      80.621  83.504  62.323  1.00  8.43              
ATOM   2699  CG1 VAL A 174      81.345  83.245  60.301  1.00  8.43              
ATOM   2700 1HG1 VAL A 174      82.078  84.018  60.520  1.00  8.43              
ATOM   2701 2HG1 VAL A 174      81.795  82.450  59.707  1.00  8.43              
ATOM   2702 3HG1 VAL A 174      80.549  83.684  59.713  1.00  8.43              
ATOM   2703  CG2 VAL A 174      79.434  82.021  61.307  1.00  8.43              
ATOM   2704 1HG2 VAL A 174      79.024  81.548  62.195  1.00  8.43              
ATOM   2705 2HG2 VAL A 174      78.719  82.774  60.974  1.00  8.43              
ATOM   2706 3HG2 VAL A 174      79.556  81.262  60.534  1.00  8.43              
ATOM   2707  C   VAL A 174      83.148  82.331  62.536  1.00  8.43              
ATOM   2708  O   VAL A 174      83.338  82.787  63.664  1.00  8.43              
ATOM   2709  N   LEU A 175      84.141  82.324  61.631  1.00  8.51              
ATOM   2710  H   LEU A 175      84.076  81.699  60.839  1.00  8.51              
ATOM   2711  CA  LEU A 175      85.417  83.007  61.910  1.00  8.51              
ATOM   2712  HA  LEU A 175      85.525  83.021  62.968  1.00  8.51              
ATOM   2713  CB  LEU A 175      86.593  82.148  61.353  1.00  8.51              
ATOM   2714  HB1 LEU A 175      86.583  82.222  60.264  1.00  8.51              
ATOM   2715  HB2 LEU A 175      86.362  81.122  61.619  1.00  8.51              
ATOM   2716  CG  LEU A 175      88.054  82.322  61.860  1.00  8.51              
ATOM   2717  HG  LEU A 175      88.120  82.022  62.902  1.00  8.51              
ATOM   2718  CD1 LEU A 175      89.001  81.388  61.120  1.00  8.51              
ATOM   2719 1HD1 LEU A 175      90.025  81.518  61.465  1.00  8.51              
ATOM   2720 2HD1 LEU A 175      88.703  80.369  61.353  1.00  8.51              
ATOM   2721 3HD1 LEU A 175      88.962  81.587  60.049  1.00  8.51              
ATOM   2722  CD2 LEU A 175      88.660  83.706  61.686  1.00  8.51              
ATOM   2723 1HD2 LEU A 175      89.748  83.668  61.725  1.00  8.51              
ATOM   2724 2HD2 LEU A 175      88.343  84.108  60.728  1.00  8.51              
ATOM   2725 3HD2 LEU A 175      88.323  84.342  62.495  1.00  8.51              
ATOM   2726  C   LEU A 175      85.468  84.479  61.452  1.00  8.51              
ATOM   2727  O   LEU A 175      86.198  85.276  62.035  1.00  8.51              
ATOM   2728  N   SER A 176      84.681  84.882  60.456  1.00  8.68              
ATOM   2729  H   SER A 176      84.017  84.227  60.074  1.00  8.68              
ATOM   2730  CA  SER A 176      84.624  86.275  59.980  1.00  8.68              
ATOM   2731  HA  SER A 176      84.067  86.256  59.043  1.00  8.68              
ATOM   2732  CB  SER A 176      83.802  87.163  60.938  1.00  8.68              
ATOM   2733  HB1 SER A 176      83.739  88.171  60.524  1.00  8.68              
ATOM   2734  HB2 SER A 176      84.302  87.215  61.905  1.00  8.68              
ATOM   2735  OG  SER A 176      82.485  86.673  61.109  1.00  8.68              
ATOM   2736  HG  SER A 176      81.969  87.345  61.575  1.00  8.68              
ATOM   2737  C   SER A 176      85.984  86.924  59.628  1.00  8.68              
ATOM   2738  O   SER A 176      86.108  88.144  59.713  1.00  8.68              
ATOM   2739  N   LYS A 177      87.009  86.140  59.241  1.00  9.02              
ATOM   2740  H   LYS A 177      86.850  85.145  59.243  1.00  9.02              
ATOM   2741  CA  LYS A 177      88.311  86.644  58.739  1.00  9.02              
ATOM   2742  HA  LYS A 177      88.135  87.676  58.432  1.00  9.02              
ATOM   2743  CB  LYS A 177      89.427  86.751  59.815  1.00  9.02              
ATOM   2744  HB1 LYS A 177      90.350  87.008  59.295  1.00  9.02              
ATOM   2745  HB2 LYS A 177      89.615  85.789  60.279  1.00  9.02              
ATOM   2746  CG  LYS A 177      89.288  87.855  60.884  1.00  9.02              
ATOM   2747  HG1 LYS A 177      88.819  88.737  60.447  1.00  9.02              
ATOM   2748  HG2 LYS A 177      90.300  88.135  61.182  1.00  9.02              
ATOM   2749  CD  LYS A 177      88.536  87.439  62.152  1.00  9.02              
ATOM   2750  HD1 LYS A 177      88.895  86.464  62.470  1.00  9.02              
ATOM   2751  HD2 LYS A 177      87.472  87.389  61.936  1.00  9.02              
ATOM   2752  CE  LYS A 177      88.775  88.440  63.289  1.00  9.02              
ATOM   2753  HE1 LYS A 177      88.372  89.411  62.985  1.00  9.02              
ATOM   2754  HE2 LYS A 177      89.853  88.553  63.434  1.00  9.02              
ATOM   2755  NZ  LYS A 177      88.134  87.992  64.550  1.00  9.02              
ATOM   2756  HZ1 LYS A 177      87.136  87.920  64.420  1.00  9.02              
ATOM   2757  HZ2 LYS A 177      88.464  87.078  64.855  1.00  9.02              
ATOM   2758  HZ3 LYS A 177      88.308  88.639  65.307  1.00  9.02              
ATOM   2759  C   LYS A 177      88.812  86.016  57.417  1.00  9.02              
ATOM   2760  O   LYS A 177      90.012  85.929  57.172  1.00  9.02              
ATOM   2761  N   LYS A 178      87.893  85.588  56.546  1.00  9.32              
ATOM   2762  H   LYS A 178      86.921  85.699  56.801  1.00  9.32              
ATOM   2763  CA  LYS A 178      88.146  85.109  55.166  1.00  9.32              
ATOM   2764  HA  LYS A 178      88.838  85.785  54.658  1.00  9.32              
ATOM   2765  CB  LYS A 178      88.764  83.666  55.253  1.00  9.32              
ATOM   2766  HB1 LYS A 178      87.975  82.982  55.574  1.00  9.32              
ATOM   2767  HB2 LYS A 178      89.516  83.660  56.043  1.00  9.32              
ATOM   2768  CG  LYS A 178      89.458  83.048  54.001  1.00  9.32              
ATOM   2769  HG1 LYS A 178      90.323  83.662  53.749  1.00  9.32              
ATOM   2770  HG2 LYS A 178      88.776  83.057  53.154  1.00  9.32              
ATOM   2771  CD  LYS A 178      89.924  81.579  54.215  1.00  9.32              
ATOM   2772  HD1 LYS A 178      89.041  80.966  54.410  1.00  9.32              
ATOM   2773  HD2 LYS A 178      90.563  81.547  55.098  1.00  9.32              
ATOM   2774  CE  LYS A 178      90.704  80.974  53.014  1.00  9.32              
ATOM   2775  HE1 LYS A 178      91.576  81.605  52.824  1.00  9.32              
ATOM   2776  HE2 LYS A 178      90.069  81.015  52.125  1.00  9.32              
ATOM   2777  NZ  LYS A 178      91.155  79.560  53.230  1.00  9.32              
ATOM   2778  HZ1 LYS A 178      91.818  79.208  52.522  1.00  9.32              
ATOM   2779  HZ2 LYS A 178      91.650  79.446  54.101  1.00  9.32              
ATOM   2780  HZ3 LYS A 178      90.395  78.894  53.206  1.00  9.32              
ATOM   2781  C   LYS A 178      86.839  85.047  54.394  1.00  9.32              
ATOM   2782  O   LYS A 178      85.791  85.146  55.020  1.00  9.32              
ATOM   2783  N   GLN A 179      86.880  84.783  53.092  1.00  9.36              
ATOM   2784  H   GLN A 179      87.773  84.803  52.630  1.00  9.36              
ATOM   2785  CA  GLN A 179      85.724  84.235  52.387  1.00  9.36              
ATOM   2786  HA  GLN A 179      84.881  84.917  52.506  1.00  9.36              
ATOM   2787  CB  GLN A 179      86.010  84.060  50.886  1.00  9.36              
ATOM   2788  HB1 GLN A 179      85.080  83.744  50.410  1.00  9.36              
ATOM   2789  HB2 GLN A 179      86.746  83.267  50.742  1.00  9.36              
ATOM   2790  CG  GLN A 179      86.505  85.329  50.184  1.00  9.36              
ATOM   2791  HG1 GLN A 179      87.593  85.376  50.234  1.00  9.36              
ATOM   2792  HG2 GLN A 179      86.100  86.193  50.697  1.00  9.36              
ATOM   2793  CD  GLN A 179      86.057  85.395  48.730  1.00  9.36              
ATOM   2794  OE1 GLN A 179      85.416  86.339  48.298  1.00  9.36              
ATOM   2795  NE2 GLN A 179      86.336  84.391  47.927  1.00  9.36              
ATOM   2796 1HE2 GLN A 179      86.826  83.579  48.253  1.00  9.36              
ATOM   2797 2HE2 GLN A 179      85.986  84.465  46.988  1.00  9.36              
ATOM   2798  C   GLN A 179      85.313  82.869  52.960  1.00  9.36              
ATOM   2799  O   GLN A 179      86.102  82.165  53.595  1.00  9.36              
ATOM   2800  N   GLN A 180      84.089  82.470  52.636  1.00  8.68              
ATOM   2801  H   GLN A 180      83.496  83.133  52.146  1.00  8.68              
ATOM   2802  CA  GLN A 180      83.456  81.237  53.075  1.00  8.68              
ATOM   2803  HA  GLN A 180      82.422  81.308  52.733  1.00  8.68              
ATOM   2804  CB  GLN A 180      84.012  79.983  52.362  1.00  8.68              
ATOM   2805  HB1 GLN A 180      83.491  79.110  52.763  1.00  8.68              
ATOM   2806  HB2 GLN A 180      85.076  79.864  52.571  1.00  8.68              
ATOM   2807  CG  GLN A 180      83.796  79.994  50.844  1.00  8.68              
ATOM   2808  HG1 GLN A 180      84.505  80.671  50.368  1.00  8.68              
ATOM   2809  HG2 GLN A 180      82.785  80.333  50.614  1.00  8.68              
ATOM   2810  CD  GLN A 180      83.985  78.587  50.280  1.00  8.68              
ATOM   2811  OE1 GLN A 180      85.089  78.075  50.197  1.00  8.68              
ATOM   2812  NE2 GLN A 180      82.909  77.893  49.989  1.00  8.68              
ATOM   2813 1HE2 GLN A 180      81.995  78.294  50.097  1.00  8.68              
ATOM   2814 2HE2 GLN A 180      83.009  76.945  49.617  1.00  8.68              
ATOM   2815  C   GLN A 180      83.301  81.113  54.585  1.00  8.68              
ATOM   2816  O   GLN A 180      82.395  81.699  55.178  1.00  8.68              
ATOM   2817  N   VAL A 181      84.123  80.241  55.142  1.00  9.11              
ATOM   2818  H   VAL A 181      84.886  79.906  54.576  1.00  9.11              
ATOM   2819  CA  VAL A 181      83.996  79.636  56.448  1.00  9.11              
ATOM   2820  HA  VAL A 181      83.654  80.360  57.162  1.00  9.11              
ATOM   2821  CB  VAL A 181      83.049  78.410  56.443  1.00  9.11              
ATOM   2822  HB  VAL A 181      83.426  77.657  55.756  1.00  9.11              
ATOM   2823  CG1 VAL A 181      82.950  77.772  57.838  1.00  9.11              
ATOM   2824 1HG1 VAL A 181      82.192  76.990  57.826  1.00  9.11              
ATOM   2825 2HG1 VAL A 181      83.895  77.314  58.104  1.00  9.11              
ATOM   2826 3HG1 VAL A 181      82.675  78.523  58.580  1.00  9.11              
ATOM   2827  CG2 VAL A 181      81.613  78.745  56.001  1.00  9.11              
ATOM   2828 1HG2 VAL A 181      80.977  77.864  56.090  1.00  9.11              
ATOM   2829 2HG2 VAL A 181      81.210  79.544  56.624  1.00  9.11              
ATOM   2830 3HG2 VAL A 181      81.601  79.057  54.960  1.00  9.11              
ATOM   2831  C   VAL A 181      85.418  79.158  56.848  1.00  9.11              
ATOM   2832  O   VAL A 181      86.033  78.383  56.114  1.00  9.11              
ATOM   2833  N   ASN A 182      85.907  79.518  58.036  1.00  8.96              
ATOM   2834  H   ASN A 182      85.373  80.262  58.484  1.00  8.96              
ATOM   2835  CA  ASN A 182      86.511  78.527  58.961  1.00  8.96              
ATOM   2836  HA  ASN A 182      86.300  77.553  58.551  1.00  8.96              
ATOM   2837  CB  ASN A 182      88.018  78.612  59.075  1.00  8.96              
ATOM   2838  HB1 ASN A 182      88.306  79.604  59.367  1.00  8.96              
ATOM   2839  HB2 ASN A 182      88.480  78.406  58.113  1.00  8.96              
ATOM   2840  CG  ASN A 182      88.523  77.581  60.079  1.00  8.96              
ATOM   2841  OD1 ASN A 182      88.637  77.853  61.262  1.00  8.96              
ATOM   2842  ND2 ASN A 182      88.700  76.351  59.661  1.00  8.96              
ATOM   2843 1HD2 ASN A 182      88.651  76.114  58.686  1.00  8.96              
ATOM   2844 2HD2 ASN A 182      88.933  75.652  60.366  1.00  8.96              
ATOM   2845  C   ASN A 182      85.633  78.579  60.219  1.00  8.96              
ATOM   2846  O   ASN A 182      84.964  79.572  60.515  1.00  8.96              
ATOM   2847  N   PHE A 183      85.581  77.418  60.844  1.00  8.37              
ATOM   2848  H   PHE A 183      86.230  76.707  60.556  1.00  8.37              
ATOM   2849  CA  PHE A 183      84.794  77.143  62.012  1.00  8.37              
ATOM   2850  HA  PHE A 183      84.337  78.068  62.361  1.00  8.37              
ATOM   2851  CB  PHE A 183      83.640  76.125  61.799  1.00  8.37              
ATOM   2852  HB1 PHE A 183      82.725  76.659  62.042  1.00  8.37              
ATOM   2853  HB2 PHE A 183      83.714  75.362  62.573  1.00  8.37              
ATOM   2854  CG  PHE A 183      83.398  75.414  60.467  1.00  8.37              
ATOM   2855  CD1 PHE A 183      84.444  74.906  59.670  1.00  8.37              
ATOM   2856  HD1 PHE A 183      85.469  75.072  59.957  1.00  8.37              
ATOM   2857  CE1 PHE A 183      84.167  74.197  58.487  1.00  8.37              
ATOM   2858  HE1 PHE A 183      84.975  73.847  57.856  1.00  8.37              
ATOM   2859  CZ  PHE A 183      82.835  73.963  58.106  1.00  8.37              
ATOM   2860  HZ  PHE A 183      82.620  73.435  57.187  1.00  8.37              
ATOM   2861  CE2 PHE A 183      81.784  74.436  58.907  1.00  8.37              
ATOM   2862  HE2 PHE A 183      80.758  74.267  58.607  1.00  8.37              
ATOM   2863  CD2 PHE A 183      82.065  75.164  60.077  1.00  8.37              
ATOM   2864  HD2 PHE A 183      81.243  75.543  60.674  1.00  8.37              
ATOM   2865  C   PHE A 183      85.782  76.672  63.049  1.00  8.37              
ATOM   2866  O   PHE A 183      86.356  75.587  62.962  1.00  8.37              
ATOM   2867  N   VAL A 184      85.996  77.547  64.012  1.00  8.36              
ATOM   2868  H   VAL A 184      85.456  78.398  63.980  1.00  8.36              
ATOM   2869  CA  VAL A 184      86.687  77.211  65.259  1.00  8.36              
ATOM   2870  HA  VAL A 184      87.331  76.352  65.067  1.00  8.36              
ATOM   2871  CB  VAL A 184      87.576  78.368  65.784  1.00  8.36              
ATOM   2872  HB  VAL A 184      87.013  78.983  66.483  1.00  8.36              
ATOM   2873  CG1 VAL A 184      88.805  77.771  66.497  1.00  8.36              
ATOM   2874 1HG1 VAL A 184      89.453  78.566  66.857  1.00  8.36              
ATOM   2875 2HG1 VAL A 184      88.512  77.174  67.358  1.00  8.36              
ATOM   2876 3HG1 VAL A 184      89.367  77.138  65.807  1.00  8.36              
ATOM   2877  CG2 VAL A 184      88.121  79.295  64.686  1.00  8.36              
ATOM   2878 1HG2 VAL A 184      88.763  80.050  65.133  1.00  8.36              
ATOM   2879 2HG2 VAL A 184      88.671  78.716  63.942  1.00  8.36              
ATOM   2880 3HG2 VAL A 184      87.301  79.814  64.191  1.00  8.36              
ATOM   2881  C   VAL A 184      85.580  76.749  66.226  1.00  8.36              
ATOM   2882  O   VAL A 184      84.421  76.499  65.850  1.00  8.36              
ATOM   2883  N   CYS A 185      85.903  76.687  67.504  1.00  8.39              
ATOM   2884  H   CYS A 185      86.860  76.825  67.779  1.00  8.39              
ATOM   2885  CA  CYS A 185      84.884  76.784  68.529  1.00  8.39              
ATOM   2886  HA  CYS A 185      84.074  77.411  68.201  1.00  8.39              
ATOM   2887  CB  CYS A 185      84.228  75.393  68.719  1.00  8.39              
ATOM   2888  HB1 CYS A 185      83.583  75.205  67.862  1.00  8.39              
ATOM   2889  HB2 CYS A 185      83.602  75.409  69.614  1.00  8.39              
ATOM   2890  SG  CYS A 185      85.427  74.022  68.827  1.00  8.39              
ATOM   2891  HG  CYS A 185      84.537  73.025  68.886  1.00  8.39              
ATOM   2892  C   CYS A 185      85.468  77.317  69.821  1.00  8.39              
ATOM   2893  O   CYS A 185      85.262  78.475  70.159  1.00  8.39              
ATOM   2894  N   GLN A 186      86.206  76.472  70.531  1.00  8.58              
ATOM   2895  H   GLN A 186      86.346  75.561  70.117  1.00  8.58              
ATOM   2896  CA  GLN A 186      86.215  76.507  71.982  1.00  8.58              
ATOM   2897  HA  GLN A 186      86.293  75.474  72.318  1.00  8.58              
ATOM   2898  CB  GLN A 186      87.473  77.219  72.522  1.00  8.58              
ATOM   2899  HB1 GLN A 186      87.428  77.237  73.612  1.00  8.58              
ATOM   2900  HB2 GLN A 186      87.500  78.246  72.166  1.00  8.58              
ATOM   2901  CG  GLN A 186      88.775  76.495  72.148  1.00  8.58              
ATOM   2902  HG1 GLN A 186      89.012  76.674  71.100  1.00  8.58              
ATOM   2903  HG2 GLN A 186      88.657  75.422  72.304  1.00  8.58              
ATOM   2904  CD  GLN A 186      89.930  76.979  73.020  1.00  8.58              
ATOM   2905  OE1 GLN A 186      90.695  77.856  72.652  1.00  8.58              
ATOM   2906  NE2 GLN A 186      90.075  76.454  74.215  1.00  8.58              
ATOM   2907 1HE2 GLN A 186      89.467  75.732  74.586  1.00  8.58              
ATOM   2908 2HE2 GLN A 186      90.785  76.865  74.792  1.00  8.58              
ATOM   2909  C   GLN A 186      84.862  76.989  72.595  1.00  8.58              
ATOM   2910  O   GLN A 186      83.785  76.641  72.082  1.00  8.58              
ATOM   2911  N   ARG A 187      84.951  77.670  73.744  1.00  8.83              
ATOM   2912  H   ARG A 187      85.795  78.207  73.855  1.00  8.83              
ATOM   2913  CA  ARG A 187      84.172  77.550  74.978  1.00  8.83              
ATOM   2914  HA  ARG A 187      83.614  78.469  75.057  1.00  8.83              
ATOM   2915  CB  ARG A 187      83.103  76.443  74.966  1.00  8.83              
ATOM   2916  HB1 ARG A 187      82.419  76.646  74.142  1.00  8.83              
ATOM   2917  HB2 ARG A 187      82.511  76.546  75.878  1.00  8.83              
ATOM   2918  CG  ARG A 187      83.598  74.982  74.882  1.00  8.83              
ATOM   2919  HG1 ARG A 187      83.896  74.651  75.878  1.00  8.83              
ATOM   2920  HG2 ARG A 187      84.464  74.902  74.227  1.00  8.83              
ATOM   2921  CD  ARG A 187      82.489  74.059  74.343  1.00  8.83              
ATOM   2922  HD1 ARG A 187      82.793  73.016  74.460  1.00  8.83              
ATOM   2923  HD2 ARG A 187      82.354  74.254  73.278  1.00  8.83              
ATOM   2924  NE  ARG A 187      81.220  74.320  75.042  1.00  8.83              
ATOM   2925  HE  ARG A 187      80.752  75.199  74.857  1.00  8.83              
ATOM   2926  CZ  ARG A 187      80.843  73.758  76.166  1.00  8.83              
ATOM   2927  NH1 ARG A 187      81.154  72.532  76.477  1.00  8.83              
ATOM   2928 1HH1 ARG A 187      81.478  71.895  75.743  1.00  8.83              
ATOM   2929 2HH1 ARG A 187      80.874  72.160  77.391  1.00  8.83              
ATOM   2930  NH2 ARG A 187      80.155  74.514  76.965  1.00  8.83              
ATOM   2931 1HH2 ARG A 187      79.847  75.417  76.626  1.00  8.83              
ATOM   2932 2HH2 ARG A 187      79.875  74.174  77.891  1.00  8.83              
ATOM   2933  C   ARG A 187      84.998  77.559  76.236  1.00  8.83              
ATOM   2934  O   ARG A 187      86.010  76.867  76.311  1.00  8.83              
ATOM   2935  N   VAL A 188      84.550  78.401  77.172  1.00  9.54              
ATOM   2936  H   VAL A 188      83.669  78.864  77.022  1.00  9.54              
ATOM   2937  CA  VAL A 188      85.297  78.755  78.372  1.00  9.54              
ATOM   2938  HA  VAL A 188      85.904  77.894  78.642  1.00  9.54              
ATOM   2939  CB  VAL A 188      86.273  79.935  78.124  1.00  9.54              
ATOM   2940  HB  VAL A 188      85.700  80.846  77.969  1.00  9.54              
ATOM   2941  CG1 VAL A 188      87.196  80.168  79.319  1.00  9.54              
ATOM   2942 1HG1 VAL A 188      87.813  81.045  79.135  1.00  9.54              
ATOM   2943 2HG1 VAL A 188      86.614  80.335  80.224  1.00  9.54              
ATOM   2944 3HG1 VAL A 188      87.846  79.308  79.470  1.00  9.54              
ATOM   2945  CG2 VAL A 188      87.191  79.751  76.905  1.00  9.54              
ATOM   2946 1HG2 VAL A 188      87.891  80.584  76.838  1.00  9.54              
ATOM   2947 2HG2 VAL A 188      87.754  78.821  76.999  1.00  9.54              
ATOM   2948 3HG2 VAL A 188      86.607  79.741  75.986  1.00  9.54              
ATOM   2949  C   VAL A 188      84.384  79.007  79.569  1.00  9.54              
ATOM   2950  O   VAL A 188      84.180  78.107  80.375  1.00  9.54              
ATOM   2951  N   ASP A 189      83.755  80.178  79.650  1.00  9.94              
ATOM   2952  H   ASP A 189      84.016  80.937  79.032  1.00  9.94              
ATOM   2953  CA  ASP A 189      82.624  80.438  80.541  1.00  9.94              
ATOM   2954  HA  ASP A 189      82.496  79.592  81.217  1.00  9.94              
ATOM   2955  CB  ASP A 189      82.921  81.654  81.433  1.00  9.94              
ATOM   2956  HB1 ASP A 189      83.916  81.551  81.870  1.00  9.94              
ATOM   2957  HB2 ASP A 189      82.200  81.662  82.254  1.00  9.94              
ATOM   2958  CG  ASP A 189      82.834  82.977  80.680  1.00  9.94              
ATOM   2959  OD1 ASP A 189      83.577  83.129  79.687  1.00  9.94              
ATOM   2960  OD2 ASP A 189      81.978  83.796  81.089  1.00  9.94              
ATOM   2961  C   ASP A 189      81.331  80.505  79.696  1.00  9.94              
ATOM   2962  O   ASP A 189      81.168  79.716  78.758  1.00  9.94              
ATOM   2963  N   MET A 190      80.359  81.352  80.044  1.00  9.65              
ATOM   2964  H   MET A 190      80.578  82.090  80.706  1.00  9.65              
ATOM   2965  CA  MET A 190      78.967  81.158  79.629  1.00  9.65              
ATOM   2966  HA  MET A 190      78.692  80.178  80.019  1.00  9.65              
ATOM   2967  CB  MET A 190      78.062  82.190  80.323  1.00  9.65              
ATOM   2968  HB1 MET A 190      78.116  83.152  79.810  1.00  9.65              
ATOM   2969  HB2 MET A 190      78.390  82.321  81.356  1.00  9.65              
ATOM   2970  CG  MET A 190      76.618  81.676  80.343  1.00  9.65              
ATOM   2971  HG1 MET A 190      76.628  80.665  80.751  1.00  9.65              
ATOM   2972  HG2 MET A 190      76.248  81.621  79.321  1.00  9.65              
ATOM   2973  SD  MET A 190      75.444  82.646  81.324  1.00  9.65              
ATOM   2974  CE  MET A 190      74.079  81.446  81.340  1.00  9.65              
ATOM   2975  HE1 MET A 190      74.434  80.493  81.733  1.00  9.65              
ATOM   2976  HE2 MET A 190      73.272  81.809  81.975  1.00  9.65              
ATOM   2977  HE3 MET A 190      73.705  81.298  80.326  1.00  9.65              
ATOM   2978  C   MET A 190      78.726  81.116  78.097  1.00  9.65              
ATOM   2979  O   MET A 190      79.006  82.068  77.379  1.00  9.65              
ATOM   2980  N   ASP A 191      78.166  79.995  77.615  1.00  9.38              
ATOM   2981  H   ASP A 191      77.798  79.383  78.324  1.00  9.38              
ATOM   2982  CA  ASP A 191      78.683  79.244  76.452  1.00  9.38              
ATOM   2983  HA  ASP A 191      79.359  78.553  76.962  1.00  9.38              
ATOM   2984  CB  ASP A 191      77.688  78.252  75.831  1.00  9.38              
ATOM   2985  HB1 ASP A 191      76.883  78.817  75.364  1.00  9.38              
ATOM   2986  HB2 ASP A 191      77.255  77.633  76.619  1.00  9.38              
ATOM   2987  CG  ASP A 191      78.389  77.338  74.799  1.00  9.38              
ATOM   2988  OD1 ASP A 191      79.331  76.597  75.161  1.00  9.38              
ATOM   2989  OD2 ASP A 191      78.045  77.448  73.596  1.00  9.38              
ATOM   2990  C   ASP A 191      79.676  79.859  75.482  1.00  9.38              
ATOM   2991  O   ASP A 191      79.369  79.937  74.307  1.00  9.38              
ATOM   2992  N   ILE A 192      80.867  80.265  75.911  1.00  8.55              
ATOM   2993  H   ILE A 192      81.079  80.151  76.899  1.00  8.55              
ATOM   2994  CA  ILE A 192      81.610  81.271  75.150  1.00  8.55              
ATOM   2995  HA  ILE A 192      80.829  81.921  74.763  1.00  8.55              
ATOM   2996  CB  ILE A 192      82.418  82.179  76.120  1.00  8.55              
ATOM   2997  HB  ILE A 192      82.101  81.960  77.142  1.00  8.55              
ATOM   2998  CG2 ILE A 192      83.936  81.944  76.076  1.00  8.55              
ATOM   2999 1HG2 ILE A 192      84.396  82.418  76.945  1.00  8.55              
ATOM   3000 2HG2 ILE A 192      84.145  80.878  76.102  1.00  8.55              
ATOM   3001 3HG2 ILE A 192      84.375  82.373  75.176  1.00  8.55              
ATOM   3002  CG1 ILE A 192      82.032  83.656  75.860  1.00  8.55              
ATOM   3003 1HG1 ILE A 192      80.956  83.758  76.008  1.00  8.55              
ATOM   3004 2HG1 ILE A 192      82.247  83.919  74.827  1.00  8.55              
ATOM   3005  CD1 ILE A 192      82.709  84.688  76.767  1.00  8.55              
ATOM   3006  HD1 ILE A 192      82.347  85.684  76.510  1.00  8.55              
ATOM   3007  HD2 ILE A 192      82.456  84.483  77.807  1.00  8.55              
ATOM   3008  HD3 ILE A 192      83.791  84.664  76.637  1.00  8.55              
ATOM   3009  C   ILE A 192      82.342  80.787  73.887  1.00  8.55              
ATOM   3010  O   ILE A 192      82.478  79.605  73.559  1.00  8.55              
ATOM   3011  N   VAL A 193      82.725  81.786  73.108  1.00  8.49              
ATOM   3012  H   VAL A 193      82.528  82.708  73.464  1.00  8.49              
ATOM   3013  CA  VAL A 193      83.521  81.750  71.879  1.00  8.49              
ATOM   3014  HA  VAL A 193      82.990  81.238  71.100  1.00  8.49              
ATOM   3015  CB  VAL A 193      83.683  83.239  71.453  1.00  8.49              
ATOM   3016  HB  VAL A 193      84.233  83.283  70.533  1.00  8.49              
ATOM   3017  CG1 VAL A 193      82.334  83.912  71.169  1.00  8.49              
ATOM   3018 1HG1 VAL A 193      81.753  84.036  72.082  1.00  8.49              
ATOM   3019 2HG1 VAL A 193      82.504  84.898  70.738  1.00  8.49              
ATOM   3020 3HG1 VAL A 193      81.767  83.318  70.456  1.00  8.49              
ATOM   3021  CG2 VAL A 193      84.465  84.113  72.449  1.00  8.49              
ATOM   3022 1HG2 VAL A 193      85.465  83.709  72.606  1.00  8.49              
ATOM   3023 2HG2 VAL A 193      84.565  85.121  72.045  1.00  8.49              
ATOM   3024 3HG2 VAL A 193      83.955  84.172  73.407  1.00  8.49              
ATOM   3025  C   VAL A 193      84.916  81.123  72.061  1.00  8.49              
ATOM   3026  O   VAL A 193      85.273  80.630  73.132  1.00  8.49              
ATOM   3027  N   VAL A 194      85.759  81.250  71.030  1.00  8.43              
ATOM   3028  H   VAL A 194      85.420  81.657  70.167  1.00  8.43              
ATOM   3029  CA  VAL A 194      87.199  81.069  71.149  1.00  8.43              
ATOM   3030  HA  VAL A 194      87.382  80.504  72.062  1.00  8.43              
ATOM   3031  CB  VAL A 194      87.885  80.270  69.993  1.00  8.43              
ATOM   3032  HB  VAL A 194      87.383  79.327  69.858  1.00  8.43              
ATOM   3033  CG1 VAL A 194      88.010  80.926  68.611  1.00  8.43              
ATOM   3034 1HG1 VAL A 194      88.508  80.248  67.926  1.00  8.43              
ATOM   3035 2HG1 VAL A 194      87.042  81.156  68.199  1.00  8.43              
ATOM   3036 3HG1 VAL A 194      88.597  81.837  68.664  1.00  8.43              
ATOM   3037  CG2 VAL A 194      89.322  79.894  70.373  1.00  8.43              
ATOM   3038 1HG2 VAL A 194      89.982  80.746  70.240  1.00  8.43              
ATOM   3039 2HG2 VAL A 194      89.363  79.568  71.410  1.00  8.43              
ATOM   3040 3HG2 VAL A 194      89.671  79.079  69.739  1.00  8.43              
ATOM   3041  C   VAL A 194      87.891  82.419  71.290  1.00  8.43              
ATOM   3042  O   VAL A 194      87.699  83.344  70.495  1.00  8.43              
ATOM   3043  N   TYR A 195      88.817  82.456  72.238  1.00  8.90              
ATOM   3044  H   TYR A 195      88.849  81.697  72.905  1.00  8.90              
ATOM   3045  CA  TYR A 195      90.035  83.231  72.122  1.00  8.90              
ATOM   3046  HA  TYR A 195      90.171  83.559  71.092  1.00  8.90              
ATOM   3047  CB  TYR A 195      89.999  84.480  73.022  1.00  8.90              
ATOM   3048  HB1 TYR A 195      89.539  84.198  73.971  1.00  8.90              
ATOM   3049  HB2 TYR A 195      89.361  85.234  72.562  1.00  8.90              
ATOM   3050  CG  TYR A 195      91.364  85.099  73.322  1.00  8.90              
ATOM   3051  CD1 TYR A 195      92.355  85.209  72.322  1.00  8.90              
ATOM   3052  HD1 TYR A 195      92.149  84.891  71.315  1.00  8.90              
ATOM   3053  CE1 TYR A 195      93.636  85.698  72.638  1.00  8.90              
ATOM   3054  HE1 TYR A 195      94.402  85.775  71.883  1.00  8.90              
ATOM   3055  CZ  TYR A 195      93.929  86.099  73.957  1.00  8.90              
ATOM   3056  OH  TYR A 195      95.170  86.556  74.266  1.00  8.90              
ATOM   3057  HH  TYR A 195      95.225  86.849  75.177  1.00  8.90              
ATOM   3058  CE2 TYR A 195      92.939  86.010  74.958  1.00  8.90              
ATOM   3059  HE2 TYR A 195      93.157  86.315  75.970  1.00  8.90              
ATOM   3060  CD2 TYR A 195      91.662  85.507  74.637  1.00  8.90              
ATOM   3061  HD2 TYR A 195      90.910  85.418  75.410  1.00  8.90              
ATOM   3062  C   TYR A 195      91.207  82.312  72.487  1.00  8.90              
ATOM   3063  O   TYR A 195      91.391  81.969  73.655  1.00  8.90              
ATOM   3064  N   CYS A 196      91.995  81.894  71.489  1.00  9.33              
ATOM   3065  H   CYS A 196      91.794  82.190  70.544  1.00  9.33              
ATOM   3066  CA  CYS A 196      93.089  80.951  71.707  1.00  9.33              
ATOM   3067  HA  CYS A 196      92.984  80.557  72.720  1.00  9.33              
ATOM   3068  CB  CYS A 196      92.953  79.687  70.840  1.00  9.33              
ATOM   3069  HB1 CYS A 196      91.980  79.236  71.036  1.00  9.33              
ATOM   3070  HB2 CYS A 196      93.714  78.968  71.150  1.00  9.33              
ATOM   3071  SG  CYS A 196      93.120  79.986  69.063  1.00  9.33              
ATOM   3072  HG  CYS A 196      92.104  80.856  68.971  1.00  9.33              
ATOM   3073  C   CYS A 196      94.467  81.625  71.692  1.00  9.33              
ATOM   3074  O   CYS A 196      94.979  82.010  70.638  1.00  9.33              
ATOM   3075  N   ASN A 197      95.063  81.798  72.880  1.00 10.04              
ATOM   3076  H   ASN A 197      94.586  81.473  73.708  1.00 10.04              
ATOM   3077  CA  ASN A 197      96.425  82.319  73.026  1.00 10.04              
ATOM   3078  HA  ASN A 197      96.539  83.111  72.282  1.00 10.04              
ATOM   3079  CB  ASN A 197      96.591  82.984  74.411  1.00 10.04              
ATOM   3080  HB1 ASN A 197      96.771  82.220  75.167  1.00 10.04              
ATOM   3081  HB2 ASN A 197      95.670  83.511  74.665  1.00 10.04              
ATOM   3082  CG  ASN A 197      97.718  84.015  74.456  1.00 10.04              
ATOM   3083  OD1 ASN A 197      98.390  84.301  73.478  1.00 10.04              
ATOM   3084  ND2 ASN A 197      97.987  84.588  75.604  1.00 10.04              
ATOM   3085 1HD2 ASN A 197      97.459  84.369  76.429  1.00 10.04              
ATOM   3086 2HD2 ASN A 197      98.722  85.275  75.598  1.00 10.04              
ATOM   3087  C   ASN A 197      97.503  81.264  72.695  1.00 10.04              
ATOM   3088  O   ASN A 197      97.184  80.111  72.409  1.00 10.04              
ATOM   3089  N   GLY A 198      98.776  81.668  72.655  1.00 10.49              
ATOM   3090  H   GLY A 198      98.955  82.638  72.894  1.00 10.49              
ATOM   3091  CA  GLY A 198      99.905  80.889  72.129  1.00 10.49              
ATOM   3092  HA1 GLY A 198      99.870  79.880  72.542  1.00 10.49              
ATOM   3093  HA2 GLY A 198     100.844  81.356  72.424  1.00 10.49              
ATOM   3094  C   GLY A 198      99.861  80.784  70.603  1.00 10.49              
ATOM   3095  O   GLY A 198     100.844  81.120  69.942  1.00 10.49              
ATOM   3096  N   GLN A 199      98.701  80.430  70.036  1.00  9.91              
ATOM   3097  H   GLN A 199      97.956  80.126  70.658  1.00  9.91              
ATOM   3098  CA  GLN A 199      98.454  80.447  68.596  1.00  9.91              
ATOM   3099  HA  GLN A 199      99.397  80.212  68.098  1.00  9.91              
ATOM   3100  CB  GLN A 199      97.461  79.329  68.226  1.00  9.91              
ATOM   3101  HB1 GLN A 199      96.466  79.559  68.610  1.00  9.91              
ATOM   3102  HB2 GLN A 199      97.799  78.411  68.710  1.00  9.91              
ATOM   3103  CG  GLN A 199      97.394  79.047  66.712  1.00  9.91              
ATOM   3104  HG1 GLN A 199      97.055  78.021  66.571  1.00  9.91              
ATOM   3105  HG2 GLN A 199      98.388  79.127  66.270  1.00  9.91              
ATOM   3106  CD  GLN A 199      96.418  79.954  65.969  1.00  9.91              
ATOM   3107  OE1 GLN A 199      95.229  79.686  65.899  1.00  9.91              
ATOM   3108  NE2 GLN A 199      96.857  81.057  65.405  1.00  9.91              
ATOM   3109 1HE2 GLN A 199      97.822  81.341  65.496  1.00  9.91              
ATOM   3110 2HE2 GLN A 199      96.183  81.715  65.042  1.00  9.91              
ATOM   3111  C   GLN A 199      98.015  81.825  68.086  1.00  9.91              
ATOM   3112  O   GLN A 199      98.709  82.368  67.225  1.00  9.91              
ATOM   3113  N   ARG A 200      96.910  82.382  68.613  1.00  9.59              
ATOM   3114  H   ARG A 200      96.437  81.842  69.335  1.00  9.59              
ATOM   3115  CA  ARG A 200      96.242  83.659  68.250  1.00  9.59              
ATOM   3116  HA  ARG A 200      95.721  84.011  69.141  1.00  9.59              
ATOM   3117  CB  ARG A 200      97.203  84.801  67.835  1.00  9.59              
ATOM   3118  HB1 ARG A 200      96.619  85.708  67.673  1.00  9.59              
ATOM   3119  HB2 ARG A 200      97.654  84.551  66.874  1.00  9.59              
ATOM   3120  CG  ARG A 200      98.305  85.119  68.861  1.00  9.59              
ATOM   3121  HG1 ARG A 200      98.640  84.200  69.337  1.00  9.59              
ATOM   3122  HG2 ARG A 200      97.906  85.766  69.643  1.00  9.59              
ATOM   3123  CD  ARG A 200      99.506  85.801  68.180  1.00  9.59              
ATOM   3124  HD1 ARG A 200      99.293  86.866  68.067  1.00  9.59              
ATOM   3125  HD2 ARG A 200      99.651  85.385  67.180  1.00  9.59              
ATOM   3126  NE  ARG A 200     100.752  85.612  68.950  1.00  9.59              
ATOM   3127  HE  ARG A 200     101.093  86.402  69.471  1.00  9.59              
ATOM   3128  CZ  ARG A 200     101.419  84.475  69.062  1.00  9.59              
ATOM   3129  NH1 ARG A 200     101.083  83.398  68.414  1.00  9.59              
ATOM   3130 1HH1 ARG A 200     100.277  83.404  67.799  1.00  9.59              
ATOM   3131 2HH1 ARG A 200     101.424  82.495  68.718  1.00  9.59              
ATOM   3132  NH2 ARG A 200     102.443  84.376  69.862  1.00  9.59              
ATOM   3133 1HH2 ARG A 200     102.772  85.172  70.376  1.00  9.59              
ATOM   3134 2HH2 ARG A 200     102.921  83.495  69.921  1.00  9.59              
ATOM   3135  C   ARG A 200      95.164  83.445  67.185  1.00  9.59              
ATOM   3136  O   ARG A 200      95.388  83.657  65.993  1.00  9.59              
ATOM   3137  N   LYS A 201      93.968  83.039  67.609  1.00  9.09              
ATOM   3138  H   LYS A 201      93.879  82.762  68.581  1.00  9.09              
ATOM   3139  CA  LYS A 201      92.764  83.064  66.760  1.00  9.09              
ATOM   3140  HA  LYS A 201      92.826  83.921  66.087  1.00  9.09              
ATOM   3141  CB  LYS A 201      92.734  81.780  65.901  1.00  9.09              
ATOM   3142  HB1 LYS A 201      92.758  80.911  66.551  1.00  9.09              
ATOM   3143  HB2 LYS A 201      93.631  81.763  65.281  1.00  9.09              
ATOM   3144  CG  LYS A 201      91.517  81.658  64.974  1.00  9.09              
ATOM   3145  HG1 LYS A 201      91.438  82.568  64.376  1.00  9.09              
ATOM   3146  HG2 LYS A 201      90.612  81.564  65.575  1.00  9.09              
ATOM   3147  CD  LYS A 201      91.603  80.456  64.014  1.00  9.09              
ATOM   3148  HD1 LYS A 201      92.470  80.564  63.358  1.00  9.09              
ATOM   3149  HD2 LYS A 201      90.714  80.486  63.385  1.00  9.09              
ATOM   3150  CE  LYS A 201      91.617  79.080  64.700  1.00  9.09              
ATOM   3151  HE1 LYS A 201      91.045  78.388  64.072  1.00  9.09              
ATOM   3152  HE2 LYS A 201      91.101  79.159  65.659  1.00  9.09              
ATOM   3153  NZ  LYS A 201      92.983  78.533  64.896  1.00  9.09              
ATOM   3154  HZ1 LYS A 201      92.949  77.643  65.375  1.00  9.09              
ATOM   3155  HZ2 LYS A 201      93.457  78.409  64.012  1.00  9.09              
ATOM   3156  HZ3 LYS A 201      93.570  79.154  65.457  1.00  9.09              
ATOM   3157  C   LYS A 201      91.512  83.230  67.620  1.00  9.09              
ATOM   3158  O   LYS A 201      91.372  82.570  68.648  1.00  9.09              
ATOM   3159  N   VAL A 202      90.621  84.135  67.212  1.00  8.93              
ATOM   3160  H   VAL A 202      90.804  84.637  66.359  1.00  8.93              
ATOM   3161  CA  VAL A 202      89.575  84.664  68.098  1.00  8.93              
ATOM   3162  HA  VAL A 202      89.272  83.877  68.782  1.00  8.93              
ATOM   3163  CB  VAL A 202      90.156  85.796  68.985  1.00  8.93              
ATOM   3164  HB  VAL A 202      90.840  85.313  69.677  1.00  8.93              
ATOM   3165  CG1 VAL A 202      90.979  86.862  68.245  1.00  8.93              
ATOM   3166 1HG1 VAL A 202      91.366  87.587  68.963  1.00  8.93              
ATOM   3167 2HG1 VAL A 202      91.831  86.412  67.739  1.00  8.93              
ATOM   3168 3HG1 VAL A 202      90.360  87.391  67.522  1.00  8.93              
ATOM   3169  CG2 VAL A 202      89.098  86.509  69.837  1.00  8.93              
ATOM   3170 1HG2 VAL A 202      89.593  87.136  70.578  1.00  8.93              
ATOM   3171 2HG2 VAL A 202      88.456  87.131  69.214  1.00  8.93              
ATOM   3172 3HG2 VAL A 202      88.486  85.777  70.362  1.00  8.93              
ATOM   3173  C   VAL A 202      88.335  85.126  67.378  1.00  8.93              
ATOM   3174  O   VAL A 202      88.419  86.046  66.552  1.00  8.93              
ATOM   3175  N   ILE A 203      87.222  84.454  67.701  1.00  8.55              
ATOM   3176  H   ILE A 203      87.288  83.824  68.501  1.00  8.55              
ATOM   3177  CA  ILE A 203      85.916  84.440  67.008  1.00  8.55              
ATOM   3178  HA  ILE A 203      85.409  85.346  67.334  1.00  8.55              
ATOM   3179  CB  ILE A 203      86.063  84.540  65.486  1.00  8.55              
ATOM   3180  HB  ILE A 203      86.834  85.235  65.196  1.00  8.55              
ATOM   3181  CG2 ILE A 203      86.634  83.191  65.031  1.00  8.55              
ATOM   3182 1HG2 ILE A 203      87.144  83.387  64.105  1.00  8.55              
ATOM   3183 2HG2 ILE A 203      87.385  82.812  65.724  1.00  8.55              
ATOM   3184 3HG2 ILE A 203      85.864  82.433  64.914  1.00  8.55              
ATOM   3185  CG1 ILE A 203      84.802  85.195  64.858  1.00  8.55              
ATOM   3186 1HG1 ILE A 203      83.900  84.989  65.425  1.00  8.55              
ATOM   3187 2HG1 ILE A 203      84.640  84.828  63.860  1.00  8.55              
ATOM   3188  CD1 ILE A 203      84.925  86.719  64.773  1.00  8.55              
ATOM   3189  HD1 ILE A 203      85.718  86.985  64.080  1.00  8.55              
ATOM   3190  HD2 ILE A 203      83.998  87.126  64.383  1.00  8.55              
ATOM   3191  HD3 ILE A 203      85.122  87.145  65.757  1.00  8.55              
ATOM   3192  C   ILE A 203      85.031  83.279  67.467  1.00  8.55              
ATOM   3193  O   ILE A 203      85.317  82.782  68.536  1.00  8.55              
ATOM   3194  N   LEU A 204      84.002  82.902  66.684  1.00  8.65              
ATOM   3195  H   LEU A 204      84.018  83.298  65.758  1.00  8.65              
ATOM   3196  CA  LEU A 204      82.862  82.000  66.847  1.00  8.65              
ATOM   3197  HA  LEU A 204      83.046  81.198  66.180  1.00  8.65              
ATOM   3198  CB  LEU A 204      82.711  81.435  68.300  1.00  8.65              
ATOM   3199  HB1 LEU A 204      81.706  81.513  68.700  1.00  8.65              
ATOM   3200  HB2 LEU A 204      83.277  81.953  69.045  1.00  8.65              
ATOM   3201  CG  LEU A 204      83.104  79.974  68.250  1.00  8.65              
ATOM   3202  HG  LEU A 204      82.562  79.556  67.427  1.00  8.65              
ATOM   3203  CD1 LEU A 204      84.600  79.964  67.910  1.00  8.65              
ATOM   3204 1HD1 LEU A 204      84.952  79.028  67.573  1.00  8.65              
ATOM   3205 2HD1 LEU A 204      84.870  80.587  67.077  1.00  8.65              
ATOM   3206 3HD1 LEU A 204      85.153  80.305  68.769  1.00  8.65              
ATOM   3207  CD2 LEU A 204      82.558  79.196  69.456  1.00  8.65              
ATOM   3208 1HD2 LEU A 204      82.576  78.131  69.275  1.00  8.65              
ATOM   3209 2HD2 LEU A 204      83.106  79.397  70.365  1.00  8.65              
ATOM   3210 3HD2 LEU A 204      81.515  79.443  69.576  1.00  8.65              
ATOM   3211  C   LEU A 204      81.540  82.554  66.327  1.00  8.65              
ATOM   3212  O   LEU A 204      81.475  83.384  65.430  1.00  8.65              
ATOM   3213  N   THR A 205      80.433  82.025  66.840  1.00  9.04              
ATOM   3214  H   THR A 205      80.487  81.169  67.375  1.00  9.04              
ATOM   3215  CA  THR A 205      79.304  82.867  67.180  1.00  9.04              
ATOM   3216  HA  THR A 205      79.652  83.801  67.603  1.00  9.04              
ATOM   3217  CB  THR A 205      78.564  83.225  65.883  1.00  9.04              
ATOM   3218  HB  THR A 205      79.171  83.936  65.329  1.00  9.04              
ATOM   3219  CG2 THR A 205      78.248  82.060  64.953  1.00  9.04              
ATOM   3220 1HG2 THR A 205      79.141  81.500  64.710  1.00  9.04              
ATOM   3221 2HG2 THR A 205      77.546  81.378  65.422  1.00  9.04              
ATOM   3222 3HG2 THR A 205      77.852  82.461  64.022  1.00  9.04              
ATOM   3223  OG1 THR A 205      77.396  83.858  66.260  1.00  9.04              
ATOM   3224  HG1 THR A 205      77.014  84.243  65.446  1.00  9.04              
ATOM   3225  C   THR A 205      78.405  82.198  68.202  1.00  9.04              
ATOM   3226  O   THR A 205      78.258  80.982  68.204  1.00  9.04              
ATOM   3227  N   LYS A 206      77.872  82.998  69.129  1.00  8.73              
ATOM   3228  H   LYS A 206      78.020  83.995  69.016  1.00  8.73              
ATOM   3229  CA  LYS A 206      77.516  82.491  70.460  1.00  8.73              
ATOM   3230  HA  LYS A 206      77.507  81.404  70.398  1.00  8.73              
ATOM   3231  CB  LYS A 206      78.617  82.867  71.454  1.00  8.73              
ATOM   3232  HB1 LYS A 206      78.238  83.546  72.218  1.00  8.73              
ATOM   3233  HB2 LYS A 206      79.453  83.344  70.946  1.00  8.73              
ATOM   3234  CG  LYS A 206      79.111  81.595  72.127  1.00  8.73              
ATOM   3235  HG1 LYS A 206      78.232  81.099  72.543  1.00  8.73              
ATOM   3236  HG2 LYS A 206      79.765  81.914  72.933  1.00  8.73              
ATOM   3237  CD  LYS A 206      79.888  80.617  71.217  1.00  8.73              
ATOM   3238  HD1 LYS A 206      80.945  80.728  71.415  1.00  8.73              
ATOM   3239  HD2 LYS A 206      79.748  80.904  70.180  1.00  8.73              
ATOM   3240  CE  LYS A 206      79.498  79.130  71.344  1.00  8.73              
ATOM   3241  HE1 LYS A 206      79.588  78.664  70.358  1.00  8.73              
ATOM   3242  HE2 LYS A 206      78.450  79.075  71.643  1.00  8.73              
ATOM   3243  NZ  LYS A 206      80.320  78.380  72.328  1.00  8.73              
ATOM   3244  HZ1 LYS A 206      79.825  77.549  72.649  1.00  8.73              
ATOM   3245  HZ2 LYS A 206      81.268  78.179  72.034  1.00  8.73              
ATOM   3246  HZ3 LYS A 206      80.413  78.931  73.182  1.00  8.73              
ATOM   3247  C   LYS A 206      76.087  82.806  70.882  1.00  8.73              
ATOM   3248  O   LYS A 206      75.828  83.785  71.565  1.00  8.73              
ATOM   3249  N   THR A 207      75.174  81.903  70.502  1.00  8.83              
ATOM   3250  H   THR A 207      75.443  81.197  69.838  1.00  8.83              
ATOM   3251  CA  THR A 207      73.820  81.824  71.075  1.00  8.83              
ATOM   3252  HA  THR A 207      73.256  82.679  70.696  1.00  8.83              
ATOM   3253  CB  THR A 207      73.064  80.541  70.680  1.00  8.83              
ATOM   3254  HB  THR A 207      72.308  80.326  71.436  1.00  8.83              
ATOM   3255  CG2 THR A 207      72.347  80.740  69.354  1.00  8.83              
ATOM   3256 1HG2 THR A 207      71.633  81.551  69.459  1.00  8.83              
ATOM   3257 2HG2 THR A 207      73.056  81.027  68.583  1.00  8.83              
ATOM   3258 3HG2 THR A 207      71.825  79.830  69.057  1.00  8.83              
ATOM   3259  OG1 THR A 207      73.904  79.409  70.540  1.00  8.83              
ATOM   3260  HG1 THR A 207      73.436  78.828  69.924  1.00  8.83              
ATOM   3261  C   THR A 207      73.837  81.957  72.579  1.00  8.83              
ATOM   3262  O   THR A 207      74.673  81.277  73.191  1.00  8.83              
ATOM   3263  N   LEU A 208      72.870  82.674  73.193  1.00  8.76              
ATOM   3264  H   LEU A 208      72.187  83.223  72.673  1.00  8.76              
ATOM   3265  CA  LEU A 208      72.594  82.316  74.575  1.00  8.76              
ATOM   3266  HA  LEU A 208      72.987  81.314  74.714  1.00  8.76              
ATOM   3267  CB  LEU A 208      73.333  83.219  75.588  1.00  8.76              
ATOM   3268  HB1 LEU A 208      72.638  83.499  76.377  1.00  8.76              
ATOM   3269  HB2 LEU A 208      73.645  84.139  75.094  1.00  8.76              
ATOM   3270  CG  LEU A 208      74.565  82.565  76.248  1.00  8.76              
ATOM   3271  HG  LEU A 208      75.319  82.387  75.484  1.00  8.76              
ATOM   3272  CD1 LEU A 208      75.138  83.534  77.276  1.00  8.76              
ATOM   3273 1HD1 LEU A 208      76.120  83.189  77.597  1.00  8.76              
ATOM   3274 2HD1 LEU A 208      75.250  84.507  76.812  1.00  8.76              
ATOM   3275 3HD1 LEU A 208      74.471  83.622  78.134  1.00  8.76              
ATOM   3276  CD2 LEU A 208      74.286  81.252  76.993  1.00  8.76              
ATOM   3277 1HD2 LEU A 208      75.215  80.895  77.431  1.00  8.76              
ATOM   3278 2HD2 LEU A 208      73.559  81.413  77.787  1.00  8.76              
ATOM   3279 3HD2 LEU A 208      73.939  80.466  76.329  1.00  8.76              
ATOM   3280  C   LEU A 208      71.104  82.036  74.889  1.00  8.76              
ATOM   3281  O   LEU A 208      70.163  82.199  74.096  1.00  8.76              
ATOM   3282  N   VAL A 209      70.911  81.528  76.095  1.00  8.71              
ATOM   3283  H   VAL A 209      71.732  81.202  76.591  1.00  8.71              
ATOM   3284  CA  VAL A 209      69.852  82.004  76.967  1.00  8.71              
ATOM   3285  HA  VAL A 209      69.609  83.022  76.661  1.00  8.71              
ATOM   3286  CB  VAL A 209      68.557  81.166  76.861  1.00  8.71              
ATOM   3287  HB  VAL A 209      68.289  81.096  75.813  1.00  8.71              
ATOM   3288  CG1 VAL A 209      68.702  79.731  77.378  1.00  8.71              
ATOM   3289 1HG1 VAL A 209      67.766  79.196  77.237  1.00  8.71              
ATOM   3290 2HG1 VAL A 209      69.487  79.217  76.825  1.00  8.71              
ATOM   3291 3HG1 VAL A 209      68.935  79.726  78.441  1.00  8.71              
ATOM   3292  CG2 VAL A 209      67.390  81.858  77.575  1.00  8.71              
ATOM   3293 1HG2 VAL A 209      66.467  81.311  77.386  1.00  8.71              
ATOM   3294 2HG2 VAL A 209      67.565  81.894  78.649  1.00  8.71              
ATOM   3295 3HG2 VAL A 209      67.276  82.874  77.197  1.00  8.71              
ATOM   3296  C   VAL A 209      70.427  82.024  78.377  1.00  8.71              
ATOM   3297  O   VAL A 209      71.186  81.129  78.758  1.00  8.71              
ATOM   3298  N   ILE A 210      70.142  83.068  79.144  1.00  9.31              
ATOM   3299  H   ILE A 210      69.601  83.817  78.731  1.00  9.31              
ATOM   3300  CA  ILE A 210      70.772  83.288  80.442  1.00  9.31              
ATOM   3301  HA  ILE A 210      71.274  82.366  80.728  1.00  9.31              
ATOM   3302  CB  ILE A 210      71.922  84.349  80.388  1.00  9.31              
ATOM   3303  HB  ILE A 210      72.844  83.772  80.334  1.00  9.31              
ATOM   3304  CG2 ILE A 210      71.969  85.242  79.132  1.00  9.31              
ATOM   3305 1HG2 ILE A 210      72.905  85.800  79.117  1.00  9.31              
ATOM   3306 2HG2 ILE A 210      71.925  84.650  78.219  1.00  9.31              
ATOM   3307 3HG2 ILE A 210      71.155  85.957  79.143  1.00  9.31              
ATOM   3308  CG1 ILE A 210      72.058  85.279  81.619  1.00  9.31              
ATOM   3309 1HG1 ILE A 210      71.132  85.830  81.781  1.00  9.31              
ATOM   3310 2HG1 ILE A 210      72.828  86.019  81.408  1.00  9.31              
ATOM   3311  CD1 ILE A 210      72.475  84.586  82.922  1.00  9.31              
ATOM   3312  HD1 ILE A 210      71.676  83.971  83.323  1.00  9.31              
ATOM   3313  HD2 ILE A 210      73.359  83.978  82.754  1.00  9.31              
ATOM   3314  HD3 ILE A 210      72.724  85.346  83.658  1.00  9.31              
ATOM   3315  C   ILE A 210      69.706  83.508  81.505  1.00  9.31              
ATOM   3316  O   ILE A 210      68.895  84.427  81.416  1.00  9.31              
ATOM   3317  N   GLY A 211      69.681  82.570  82.454  1.00 10.16              
ATOM   3318  H   GLY A 211      70.403  81.870  82.422  1.00 10.16              
ATOM   3319  CA  GLY A 211      68.576  82.372  83.376  1.00 10.16              
ATOM   3320  HA1 GLY A 211      68.231  81.342  83.294  1.00 10.16              
ATOM   3321  HA2 GLY A 211      67.739  83.012  83.090  1.00 10.16              
ATOM   3322  C   GLY A 211      68.899  82.677  84.825  1.00 10.16              
ATOM   3323  O   GLY A 211      68.827  83.817  85.264  1.00 10.16              
ATOM   3324  N   GLN A 212      69.164  81.613  85.579  1.00  9.95              
ATOM   3325  H   GLN A 212      69.239  80.722  85.120  1.00  9.95              
ATOM   3326  CA  GLN A 212      69.100  81.645  87.035  1.00  9.95              
ATOM   3327  HA  GLN A 212      68.082  81.932  87.303  1.00  9.95              
ATOM   3328  CB  GLN A 212      69.342  80.232  87.588  1.00  9.95              
ATOM   3329  HB1 GLN A 212      69.449  80.281  88.673  1.00  9.95              
ATOM   3330  HB2 GLN A 212      70.264  79.839  87.163  1.00  9.95              
ATOM   3331  CG  GLN A 212      68.181  79.275  87.258  1.00  9.95              
ATOM   3332  HG1 GLN A 212      68.021  79.233  86.181  1.00  9.95              
ATOM   3333  HG2 GLN A 212      67.269  79.653  87.724  1.00  9.95              
ATOM   3334  CD  GLN A 212      68.436  77.852  87.748  1.00  9.95              
ATOM   3335  OE1 GLN A 212      69.560  77.408  87.889  1.00  9.95              
ATOM   3336  NE2 GLN A 212      67.407  77.083  88.026  1.00  9.95              
ATOM   3337 1HE2 GLN A 212      66.460  77.402  87.907  1.00  9.95              
ATOM   3338 2HE2 GLN A 212      67.626  76.154  88.340  1.00  9.95              
ATOM   3339  C   GLN A 212      70.021  82.697  87.687  1.00  9.95              
ATOM   3340  O   GLN A 212      71.149  82.993  87.243  1.00  9.95              
ATOM   3341  N   CYS A 213      69.535  83.162  88.842  1.00  9.72              
ATOM   3342  H   CYS A 213      68.585  82.952  89.104  1.00  9.72              
ATOM   3343  CA  CYS A 213      70.263  84.069  89.708  1.00  9.72              
ATOM   3344  HA  CYS A 213      70.474  84.967  89.127  1.00  9.72              
ATOM   3345  CB  CYS A 213      69.401  84.510  90.898  1.00  9.72              
ATOM   3346  HB1 CYS A 213      69.993  85.175  91.535  1.00  9.72              
ATOM   3347  HB2 CYS A 213      69.090  83.647  91.488  1.00  9.72              
ATOM   3348  SG  CYS A 213      67.946  85.422  90.294  1.00  9.72              
ATOM   3349  HG  CYS A 213      68.597  86.496  89.808  1.00  9.72              
ATOM   3350  C   CYS A 213      71.637  83.537  90.133  1.00  9.72              
ATOM   3351  O   CYS A 213      72.474  84.327  90.528  1.00  9.72              
ATOM   3352  N   ILE A 214      71.939  82.240  89.984  1.00  9.81              
ATOM   3353  H   ILE A 214      71.219  81.612  89.676  1.00  9.81              
ATOM   3354  CA  ILE A 214      73.312  81.739  90.129  1.00  9.81              
ATOM   3355  HA  ILE A 214      73.684  82.143  91.071  1.00  9.81              
ATOM   3356  CB  ILE A 214      73.328  80.201  90.290  1.00  9.81              
ATOM   3357  HB  ILE A 214      72.599  79.955  91.064  1.00  9.81              
ATOM   3358  CG2 ILE A 214      72.915  79.454  89.008  1.00  9.81              
ATOM   3359 1HG2 ILE A 214      72.719  78.406  89.236  1.00  9.81              
ATOM   3360 2HG2 ILE A 214      72.007  79.884  88.596  1.00  9.81              
ATOM   3361 3HG2 ILE A 214      73.708  79.505  88.260  1.00  9.81              
ATOM   3362  CG1 ILE A 214      74.713  79.738  90.795  1.00  9.81              
ATOM   3363 1HG1 ILE A 214      75.001  80.356  91.646  1.00  9.81              
ATOM   3364 2HG1 ILE A 214      75.459  79.877  90.011  1.00  9.81              
ATOM   3365  CD1 ILE A 214      74.748  78.274  91.249  1.00  9.81              
ATOM   3366  HD1 ILE A 214      75.728  78.053  91.671  1.00  9.81              
ATOM   3367  HD2 ILE A 214      73.987  78.101  92.011  1.00  9.81              
ATOM   3368  HD3 ILE A 214      74.576  77.609  90.402  1.00  9.81              
ATOM   3369  C   ILE A 214      74.287  82.231  89.048  1.00  9.81              
ATOM   3370  O   ILE A 214      75.403  82.646  89.361  1.00  9.81              
ATOM   3371  N   TYR A 215      73.880  82.233  87.779  1.00  9.82              
ATOM   3372  H   TYR A 215      72.915  82.008  87.582  1.00  9.82              
ATOM   3373  CA  TYR A 215      74.715  82.728  86.684  1.00  9.82              
ATOM   3374  HA  TYR A 215      75.696  82.252  86.736  1.00  9.82              
ATOM   3375  CB  TYR A 215      74.077  82.393  85.328  1.00  9.82              
ATOM   3376  HB1 TYR A 215      74.702  82.814  84.539  1.00  9.82              
ATOM   3377  HB2 TYR A 215      73.100  82.872  85.261  1.00  9.82              
ATOM   3378  CG  TYR A 215      73.918  80.910  85.071  1.00  9.82              
ATOM   3379  CD1 TYR A 215      74.998  80.164  84.561  1.00  9.82              
ATOM   3380  HD1 TYR A 215      75.937  80.649  84.332  1.00  9.82              
ATOM   3381  CE1 TYR A 215      74.859  78.779  84.351  1.00  9.82              
ATOM   3382  HE1 TYR A 215      75.678  78.190  83.965  1.00  9.82              
ATOM   3383  CZ  TYR A 215      73.645  78.137  84.674  1.00  9.82              
ATOM   3384  OH  TYR A 215      73.527  76.798  84.495  1.00  9.82              
ATOM   3385  HH  TYR A 215      72.699  76.461  84.840  1.00  9.82              
ATOM   3386  CE2 TYR A 215      72.561  78.883  85.186  1.00  9.82              
ATOM   3387  HE2 TYR A 215      71.639  78.384  85.447  1.00  9.82              
ATOM   3388  CD2 TYR A 215      72.698  80.273  85.369  1.00  9.82              
ATOM   3389  HD2 TYR A 215      71.876  80.857  85.755  1.00  9.82              
ATOM   3390  C   TYR A 215      74.910  84.233  86.817  1.00  9.82              
ATOM   3391  O   TYR A 215      76.056  84.704  86.780  1.00  9.82              
ATOM   3392  N   THR A 216      73.807  84.977  87.027  1.00  9.61              
ATOM   3393  H   THR A 216      72.883  84.564  87.098  1.00  9.61              
ATOM   3394  CA  THR A 216      73.967  86.441  87.179  1.00  9.61              
ATOM   3395  HA  THR A 216      74.578  86.791  86.346  1.00  9.61              
ATOM   3396  CB  THR A 216      72.659  87.239  87.099  1.00  9.61              
ATOM   3397  HB  THR A 216      72.874  88.287  87.313  1.00  9.61              
ATOM   3398  CG2 THR A 216      72.018  87.150  85.716  1.00  9.61              
ATOM   3399 1HG2 THR A 216      71.164  87.826  85.670  1.00  9.61              
ATOM   3400 2HG2 THR A 216      72.738  87.444  84.954  1.00  9.61              
ATOM   3401 3HG2 THR A 216      71.668  86.134  85.535  1.00  9.61              
ATOM   3402  OG1 THR A 216      71.711  86.773  88.015  1.00  9.61              
ATOM   3403  HG1 THR A 216      71.012  87.473  87.996  1.00  9.61              
ATOM   3404  C   THR A 216      74.751  86.838  88.426  1.00  9.61              
ATOM   3405  O   THR A 216      75.601  87.719  88.355  1.00  9.61              
ATOM   3406  N   ILE A 217      74.572  86.147  89.555  1.00  9.64              
ATOM   3407  H   ILE A 217      73.813  85.475  89.611  1.00  9.64              
ATOM   3408  CA  ILE A 217      75.350  86.436  90.764  1.00  9.64              
ATOM   3409  HA  ILE A 217      75.411  87.523  90.833  1.00  9.64              
ATOM   3410  CB  ILE A 217      74.614  85.963  92.047  1.00  9.64              
ATOM   3411  HB  ILE A 217      73.545  86.029  91.856  1.00  9.64              
ATOM   3412  CG2 ILE A 217      74.965  84.512  92.413  1.00  9.64              
ATOM   3413 1HG2 ILE A 217      74.223  84.124  93.109  1.00  9.64              
ATOM   3414 2HG2 ILE A 217      74.941  83.898  91.519  1.00  9.64              
ATOM   3415 3HG2 ILE A 217      75.962  84.466  92.849  1.00  9.64              
ATOM   3416  CG1 ILE A 217      74.865  86.906  93.242  1.00  9.64              
ATOM   3417 1HG1 ILE A 217      74.526  87.900  92.954  1.00  9.64              
ATOM   3418 2HG1 ILE A 217      75.930  86.949  93.466  1.00  9.64              
ATOM   3419  CD1 ILE A 217      74.111  86.518  94.522  1.00  9.64              
ATOM   3420  HD1 ILE A 217      74.204  87.323  95.252  1.00  9.64              
ATOM   3421  HD2 ILE A 217      73.054  86.365  94.302  1.00  9.64              
ATOM   3422  HD3 ILE A 217      74.531  85.608  94.949  1.00  9.64              
ATOM   3423  C   ILE A 217      76.791  85.938  90.702  1.00  9.64              
ATOM   3424  O   ILE A 217      77.576  86.380  91.524  1.00  9.64              
ATOM   3425  N   THR A 218      77.174  85.062  89.766  1.00  9.55              
ATOM   3426  H   THR A 218      76.476  84.682  89.141  1.00  9.55              
ATOM   3427  CA  THR A 218      78.585  84.638  89.605  1.00  9.55              
ATOM   3428  HA  THR A 218      79.100  84.725  90.560  1.00  9.55              
ATOM   3429  CB  THR A 218      78.679  83.162  89.204  1.00  9.55              
ATOM   3430  HB  THR A 218      78.260  83.023  88.207  1.00  9.55              
ATOM   3431  CG2 THR A 218      80.104  82.612  89.238  1.00  9.55              
ATOM   3432 1HG2 THR A 218      80.084  81.541  89.035  1.00  9.55              
ATOM   3433 2HG2 THR A 218      80.712  83.102  88.479  1.00  9.55              
ATOM   3434 3HG2 THR A 218      80.546  82.782  90.220  1.00  9.55              
ATOM   3435  OG1 THR A 218      77.934  82.401  90.127  1.00  9.55              
ATOM   3436  HG1 THR A 218      76.996  82.559  89.920  1.00  9.55              
ATOM   3437  C   THR A 218      79.340  85.532  88.622  1.00  9.55              
ATOM   3438  O   THR A 218      80.520  85.791  88.825  1.00  9.55              
ATOM   3439  N   SER A 219      78.669  86.087  87.609  1.00  9.21              
ATOM   3440  H   SER A 219      77.695  85.849  87.454  1.00  9.21              
ATOM   3441  CA  SER A 219      79.257  87.160  86.790  1.00  9.21              
ATOM   3442  HA  SER A 219      80.289  86.911  86.539  1.00  9.21              
ATOM   3443  CB  SER A 219      78.461  87.302  85.482  1.00  9.21              
ATOM   3444  HB1 SER A 219      78.495  86.358  84.938  1.00  9.21              
ATOM   3445  HB2 SER A 219      78.918  88.077  84.865  1.00  9.21              
ATOM   3446  OG  SER A 219      77.109  87.647  85.744  1.00  9.21              
ATOM   3447  HG  SER A 219      76.601  87.710  84.914  1.00  9.21              
ATOM   3448  C   SER A 219      79.263  88.532  87.474  1.00  9.21              
ATOM   3449  O   SER A 219      80.041  89.401  87.087  1.00  9.21              
ATOM   3450  N   LEU A 220      78.409  88.749  88.481  1.00  9.09              
ATOM   3451  H   LEU A 220      77.652  88.085  88.591  1.00  9.09              
ATOM   3452  CA  LEU A 220      78.400  89.969  89.289  1.00  9.09              
ATOM   3453  HA  LEU A 220      78.834  90.785  88.712  1.00  9.09              
ATOM   3454  CB  LEU A 220      76.946  90.347  89.635  1.00  9.09              
ATOM   3455  HB1 LEU A 220      76.955  91.154  90.365  1.00  9.09              
ATOM   3456  HB2 LEU A 220      76.473  89.486  90.107  1.00  9.09              
ATOM   3457  CG  LEU A 220      76.096  90.806  88.432  1.00  9.09              
ATOM   3458  HG  LEU A 220      76.213  90.115  87.600  1.00  9.09              
ATOM   3459  CD1 LEU A 220      74.622  90.848  88.830  1.00  9.09              
ATOM   3460 1HD1 LEU A 220      74.008  91.092  87.967  1.00  9.09              
ATOM   3461 2HD1 LEU A 220      74.305  89.873  89.200  1.00  9.09              
ATOM   3462 3HD1 LEU A 220      74.456  91.583  89.611  1.00  9.09              
ATOM   3463  CD2 LEU A 220      76.489  92.208  87.959  1.00  9.09              
ATOM   3464 1HD2 LEU A 220      75.858  92.499  87.121  1.00  9.09              
ATOM   3465 2HD2 LEU A 220      76.375  92.930  88.766  1.00  9.09              
ATOM   3466 3HD2 LEU A 220      77.521  92.208  87.614  1.00  9.09              
ATOM   3467  C   LEU A 220      79.239  89.858  90.576  1.00  9.09              
ATOM   3468  O   LEU A 220      79.861  90.850  90.965  1.00  9.09              
ATOM   3469  N   PHE A 221      79.384  88.661  91.165  1.00  9.51              
ATOM   3470  H   PHE A 221      78.762  87.918  90.870  1.00  9.51              
ATOM   3471  CA  PHE A 221      80.562  88.219  91.942  1.00  9.51              
ATOM   3472  HA  PHE A 221      80.797  88.993  92.673  1.00  9.51              
ATOM   3473  CB  PHE A 221      80.239  86.924  92.711  1.00  9.51              
ATOM   3474  HB1 PHE A 221      80.082  86.123  91.991  1.00  9.51              
ATOM   3475  HB2 PHE A 221      79.306  87.075  93.254  1.00  9.51              
ATOM   3476  CG  PHE A 221      81.269  86.451  93.725  1.00  9.51              
ATOM   3477  CD1 PHE A 221      81.295  87.013  95.015  1.00  9.51              
ATOM   3478  HD1 PHE A 221      80.600  87.798  95.272  1.00  9.51              
ATOM   3479  CE1 PHE A 221      82.233  86.561  95.964  1.00  9.51              
ATOM   3480  HE1 PHE A 221      82.286  87.017  96.944  1.00  9.51              
ATOM   3481  CZ  PHE A 221      83.133  85.533  95.634  1.00  9.51              
ATOM   3482  HZ  PHE A 221      83.853  85.188  96.363  1.00  9.51              
ATOM   3483  CE2 PHE A 221      83.097  84.957  94.354  1.00  9.51              
ATOM   3484  HE2 PHE A 221      83.785  84.162  94.096  1.00  9.51              
ATOM   3485  CD2 PHE A 221      82.165  85.411  93.405  1.00  9.51              
ATOM   3486  HD2 PHE A 221      82.151  84.965  92.418  1.00  9.51              
ATOM   3487  C   PHE A 221      81.768  88.088  91.008  1.00  9.51              
ATOM   3488  O   PHE A 221      82.421  87.062  90.890  1.00  9.51              
ATOM   3489  N   SER A 222      82.035  89.187  90.312  1.00  9.15              
ATOM   3490  H   SER A 222      81.467  89.989  90.546  1.00  9.15              
ATOM   3491  CA  SER A 222      83.075  89.418  89.314  1.00  9.15              
ATOM   3492  HA  SER A 222      83.020  88.619  88.575  1.00  9.15              
ATOM   3493  CB  SER A 222      82.764  90.754  88.611  1.00  9.15              
ATOM   3494  HB1 SER A 222      81.976  90.595  87.879  1.00  9.15              
ATOM   3495  HB2 SER A 222      83.641  91.094  88.062  1.00  9.15              
ATOM   3496  OG  SER A 222      82.329  91.776  89.511  1.00  9.15              
ATOM   3497  HG  SER A 222      81.388  91.656  89.703  1.00  9.15              
ATOM   3498  C   SER A 222      84.499  89.385  89.888  1.00  9.15              
ATOM   3499  O   SER A 222      85.461  89.835  89.265  1.00  9.15              
ATOM   3500  N   LEU A 223      84.620  88.843  91.094  1.00  9.85              
ATOM   3501  H   LEU A 223      83.791  88.380  91.436  1.00  9.85              
ATOM   3502  CA  LEU A 223      85.846  88.404  91.699  1.00  9.85              
ATOM   3503  HA  LEU A 223      86.548  89.236  91.704  1.00  9.85              
ATOM   3504  CB  LEU A 223      85.522  88.003  93.151  1.00  9.85              
ATOM   3505  HB1 LEU A 223      86.307  87.357  93.520  1.00  9.85              
ATOM   3506  HB2 LEU A 223      84.603  87.420  93.149  1.00  9.85              
ATOM   3507  CG  LEU A 223      85.378  89.241  94.048  1.00  9.85              
ATOM   3508  HG  LEU A 223      84.850  90.035  93.520  1.00  9.85              
ATOM   3509  CD1 LEU A 223      84.562  88.908  95.292  1.00  9.85              
ATOM   3510 1HD1 LEU A 223      85.038  88.106  95.858  1.00  9.85              
ATOM   3511 2HD1 LEU A 223      84.456  89.791  95.922  1.00  9.85              
ATOM   3512 3HD1 LEU A 223      83.571  88.598  94.975  1.00  9.85              
ATOM   3513  CD2 LEU A 223      86.749  89.776  94.479  1.00  9.85              
ATOM   3514 1HD2 LEU A 223      86.601  90.694  95.040  1.00  9.85              
ATOM   3515 2HD2 LEU A 223      87.248  89.059  95.124  1.00  9.85              
ATOM   3516 3HD2 LEU A 223      87.362  89.997  93.609  1.00  9.85              
ATOM   3517  C   LEU A 223      86.478  87.269  90.889  1.00  9.85              
ATOM   3518  O   LEU A 223      85.820  86.332  90.454  1.00  9.85              
ATOM   3519  N   LEU A 224      87.790  87.356  90.706  1.00  9.13              
ATOM   3520  H   LEU A 224      88.257  88.189  91.006  1.00  9.13              
ATOM   3521  CA  LEU A 224      88.641  86.232  90.307  1.00  9.13              
ATOM   3522  HA  LEU A 224      88.150  85.562  89.587  1.00  9.13              
ATOM   3523  CB  LEU A 224      89.948  86.824  89.722  1.00  9.13              
ATOM   3524  HB1 LEU A 224      90.728  86.059  89.775  1.00  9.13              
ATOM   3525  HB2 LEU A 224      90.239  87.641  90.382  1.00  9.13              
ATOM   3526  CG  LEU A 224      89.847  87.318  88.293  1.00  9.13              
ATOM   3527  HG  LEU A 224      88.979  87.962  88.171  1.00  9.13              
ATOM   3528  CD1 LEU A 224      91.110  88.114  87.928  1.00  9.13              
ATOM   3529 1HD1 LEU A 224      91.026  88.468  86.900  1.00  9.13              
ATOM   3530 2HD1 LEU A 224      91.214  88.973  88.588  1.00  9.13              
ATOM   3531 3HD1 LEU A 224      91.986  87.470  88.009  1.00  9.13              
ATOM   3532  CD2 LEU A 224      89.736  86.135  87.349  1.00  9.13              
ATOM   3533 1HD2 LEU A 224      89.688  86.516  86.340  1.00  9.13              
ATOM   3534 2HD2 LEU A 224      90.607  85.494  87.435  1.00  9.13              
ATOM   3535 3HD2 LEU A 224      88.839  85.562  87.577  1.00  9.13              
ATOM   3536  C   LEU A 224      89.075  85.383  91.575  1.00  9.13              
ATOM   3537  O   LEU A 224      89.745  84.375  91.348  1.00  9.13              
ATOM   3538  N   PRO A 225      88.693  85.689  92.844  1.00  9.49              
ATOM   3539  CD  PRO A 225      87.974  84.633  93.570  1.00  9.49              
ATOM   3540  HD1 PRO A 225      88.297  83.640  93.260  1.00  9.49              
ATOM   3541  HD2 PRO A 225      86.905  84.740  93.393  1.00  9.49              
ATOM   3542  CG  PRO A 225      88.252  84.823  95.062  1.00  9.49              
ATOM   3543  HG1 PRO A 225      89.143  84.260  95.335  1.00  9.49              
ATOM   3544  HG2 PRO A 225      87.402  84.515  95.665  1.00  9.49              
ATOM   3545  CB  PRO A 225      88.525  86.315  95.160  1.00  9.49              
ATOM   3546  HB1 PRO A 225      89.074  86.564  96.065  1.00  9.49              
ATOM   3547  HB2 PRO A 225      87.579  86.847  95.166  1.00  9.49              
ATOM   3548  CA  PRO A 225      89.324  86.610  93.876  1.00  9.49              
ATOM   3549  HA  PRO A 225      89.138  87.630  93.578  1.00  9.49              
ATOM   3550  C   PRO A 225      90.801  86.382  94.152  1.00  9.49              
ATOM   3551  O   PRO A 225      91.427  85.436  93.676  1.00  9.49              
ATOM   3552  N   GLY A 226      91.368  87.265  94.977  1.00  9.31              
ATOM   3553  H   GLY A 226      90.823  88.029  95.316  1.00  9.31              
ATOM   3554  CA  GLY A 226      92.689  87.117  95.596  1.00  9.31              
ATOM   3555  HA1 GLY A 226      92.763  86.116  96.022  1.00  9.31              
ATOM   3556  HA2 GLY A 226      92.788  87.842  96.403  1.00  9.31              
ATOM   3557  C   GLY A 226      93.828  87.324  94.602  1.00  9.31              
ATOM   3558  O   GLY A 226      94.507  88.344  94.655  1.00  9.31              
ATOM   3559  N   VAL A 227      93.967  86.406  93.641  1.00  9.30              
ATOM   3560  H   VAL A 227      93.260  85.674  93.680  1.00  9.30              
ATOM   3561  CA  VAL A 227      94.784  86.390  92.407  1.00  9.30              
ATOM   3562  HA  VAL A 227      94.649  85.395  91.983  1.00  9.30              
ATOM   3563  CB  VAL A 227      94.285  87.397  91.346  1.00  9.30              
ATOM   3564  HB  VAL A 227      94.843  88.318  91.483  1.00  9.30              
ATOM   3565  CG1 VAL A 227      94.567  86.895  89.924  1.00  9.30              
ATOM   3566 1HG1 VAL A 227      94.240  87.633  89.191  1.00  9.30              
ATOM   3567 2HG1 VAL A 227      95.632  86.732  89.769  1.00  9.30              
ATOM   3568 3HG1 VAL A 227      94.036  85.963  89.747  1.00  9.30              
ATOM   3569  CG2 VAL A 227      92.798  87.748  91.431  1.00  9.30              
ATOM   3570 1HG2 VAL A 227      92.515  88.364  90.581  1.00  9.30              
ATOM   3571 2HG2 VAL A 227      92.211  86.831  91.436  1.00  9.30              
ATOM   3572 3HG2 VAL A 227      92.594  88.323  92.334  1.00  9.30              
ATOM   3573  C   VAL A 227      96.311  86.601  92.522  1.00  9.30              
ATOM   3574  O   VAL A 227      97.063  86.027  91.737  1.00  9.30              
ATOM   3575  N   ALA A 228      96.773  87.462  93.426  1.00  9.58              
ATOM   3576  H   ALA A 228      96.076  87.825  94.062  1.00  9.58              
ATOM   3577  CA  ALA A 228      98.008  88.256  93.365  1.00  9.58              
ATOM   3578  HA  ALA A 228      98.013  88.861  94.272  1.00  9.58              
ATOM   3579  CB  ALA A 228      99.251  87.355  93.452  1.00  9.58              
ATOM   3580  HB1 ALA A 228     100.135  87.977  93.598  1.00  9.58              
ATOM   3581  HB2 ALA A 228      99.156  86.669  94.294  1.00  9.58              
ATOM   3582  HB3 ALA A 228      99.376  86.787  92.530  1.00  9.58              
ATOM   3583  C   ALA A 228      98.081  89.278  92.207  1.00  9.58              
ATOM   3584  O   ALA A 228      98.359  90.451  92.450  1.00  9.58              
ATOM   3585  N   HIS A 229      97.737  88.888  90.979  1.00  9.34              
ATOM   3586  H   HIS A 229      97.569  87.902  90.831  1.00  9.34              
ATOM   3587  CA  HIS A 229      97.621  89.797  89.824  1.00  9.34              
ATOM   3588  HA  HIS A 229      98.357  90.598  89.925  1.00  9.34              
ATOM   3589  CB  HIS A 229      97.944  89.032  88.534  1.00  9.34              
ATOM   3590  HB1 HIS A 229      97.942  89.740  87.708  1.00  9.34              
ATOM   3591  HB2 HIS A 229      97.169  88.285  88.359  1.00  9.34              
ATOM   3592  CG  HIS A 229      99.281  88.338  88.543  1.00  9.34              
ATOM   3593  ND1 HIS A 229     100.429  88.775  89.207  1.00  9.34              
ATOM   3594  CE1 HIS A 229     101.370  87.855  88.963  1.00  9.34              
ATOM   3595  HE1 HIS A 229     102.381  87.902  89.345  1.00  9.34              
ATOM   3596  NE2 HIS A 229     100.877  86.875  88.186  1.00  9.34              
ATOM   3597  HE2 HIS A 229     101.393  86.072  87.861  1.00  9.34              
ATOM   3598  CD2 HIS A 229      99.560  87.163  87.910  1.00  9.34              
ATOM   3599  HD2 HIS A 229      98.864  86.584  87.316  1.00  9.34              
ATOM   3600  C   HIS A 229      96.220  90.440  89.795  1.00  9.34              
ATOM   3601  O   HIS A 229      95.358  90.068  88.997  1.00  9.34              
ATOM   3602  N   SER A 230      95.917  91.277  90.791  1.00  9.76              
ATOM   3603  H   SER A 230      96.687  91.570  91.385  1.00  9.76              
ATOM   3604  CA  SER A 230      94.622  91.171  91.478  1.00  9.76              
ATOM   3605  HA  SER A 230      94.156  90.233  91.195  1.00  9.76              
ATOM   3606  CB  SER A 230      94.897  91.095  92.985  1.00  9.76              
ATOM   3607  HB1 SER A 230      95.541  90.242  93.198  1.00  9.76              
ATOM   3608  HB2 SER A 230      93.957  90.971  93.524  1.00  9.76              
ATOM   3609  OG  SER A 230      95.541  92.282  93.412  1.00  9.76              
ATOM   3610  HG  SER A 230      95.087  93.028  92.986  1.00  9.76              
ATOM   3611  C   SER A 230      93.571  92.261  91.257  1.00  9.76              
ATOM   3612  O   SER A 230      93.740  93.421  91.636  1.00  9.76              
ATOM   3613  N   ILE A 231      92.383  91.803  90.847  1.00  9.06              
ATOM   3614  H   ILE A 231      92.358  90.844  90.538  1.00  9.06              
ATOM   3615  CA  ILE A 231      91.103  92.390  91.269  1.00  9.06              
ATOM   3616  HA  ILE A 231      91.099  93.450  91.008  1.00  9.06              
ATOM   3617  CB  ILE A 231      89.937  91.690  90.524  1.00  9.06              
ATOM   3618  HB  ILE A 231      89.998  90.618  90.722  1.00  9.06              
ATOM   3619  CG2 ILE A 231      88.568  92.180  91.031  1.00  9.06              
ATOM   3620 1HG2 ILE A 231      87.772  91.610  90.552  1.00  9.06              
ATOM   3621 2HG2 ILE A 231      88.460  92.016  92.101  1.00  9.06              
ATOM   3622 3HG2 ILE A 231      88.440  93.239  90.806  1.00  9.06              
ATOM   3623  CG1 ILE A 231      90.068  91.907  88.996  1.00  9.06              
ATOM   3624 1HG1 ILE A 231      91.002  91.461  88.660  1.00  9.06              
ATOM   3625 2HG1 ILE A 231      90.109  92.977  88.782  1.00  9.06              
ATOM   3626  CD1 ILE A 231      88.949  91.286  88.150  1.00  9.06              
ATOM   3627  HD1 ILE A 231      88.027  91.856  88.260  1.00  9.06              
ATOM   3628  HD2 ILE A 231      89.242  91.302  87.100  1.00  9.06              
ATOM   3629  HD3 ILE A 231      88.777  90.255  88.456  1.00  9.06              
ATOM   3630  C   ILE A 231      90.954  92.252  92.791  1.00  9.06              
ATOM   3631  O   ILE A 231      91.188  91.180  93.352  1.00  9.06              
ATOM   3632  N   ALA A 232      90.480  93.311  93.441  1.00  9.47              
ATOM   3633  H   ALA A 232      90.340  94.169  92.929  1.00  9.47              
ATOM   3634  CA  ALA A 232      90.030  93.288  94.825  1.00  9.47              
ATOM   3635  HA  ALA A 232      89.896  92.255  95.153  1.00  9.47              
ATOM   3636  CB  ALA A 232      91.100  93.934  95.714  1.00  9.47              
ATOM   3637  HB1 ALA A 232      90.772  93.920  96.754  1.00  9.47              
ATOM   3638  HB2 ALA A 232      92.035  93.379  95.627  1.00  9.47              
ATOM   3639  HB3 ALA A 232      91.267  94.967  95.404  1.00  9.47              
ATOM   3640  C   ALA A 232      88.686  93.999  94.913  1.00  9.47              
ATOM   3641  O   ALA A 232      88.575  95.181  94.589  1.00  9.47              
ATOM   3642  N   VAL A 233      87.664  93.248  95.313  1.00  9.14              
ATOM   3643  H   VAL A 233      87.830  92.280  95.547  1.00  9.14              
ATOM   3644  CA  VAL A 233      86.328  93.765  95.587  1.00  9.14              
ATOM   3645  HA  VAL A 233      86.397  94.833  95.797  1.00  9.14              
ATOM   3646  CB  VAL A 233      85.331  93.601  94.418  1.00  9.14              
ATOM   3647  HB  VAL A 233      85.232  92.546  94.160  1.00  9.14              
ATOM   3648  CG1 VAL A 233      83.950  94.152  94.788  1.00  9.14              
ATOM   3649 1HG1 VAL A 233      83.275  94.086  93.935  1.00  9.14              
ATOM   3650 2HG1 VAL A 233      83.522  93.560  95.595  1.00  9.14              
ATOM   3651 3HG1 VAL A 233      84.027  95.188  95.117  1.00  9.14              
ATOM   3652  CG2 VAL A 233      85.796  94.363  93.171  1.00  9.14              
ATOM   3653 1HG2 VAL A 233      85.036  94.302  92.394  1.00  9.14              
ATOM   3654 2HG2 VAL A 233      85.972  95.412  93.414  1.00  9.14              
ATOM   3655 3HG2 VAL A 233      86.715  93.924  92.787  1.00  9.14              
ATOM   3656  C   VAL A 233      85.832  93.084  96.850  1.00  9.14              
ATOM   3657  O   VAL A 233      85.432  91.924  96.841  1.00  9.14              
ATOM   3658  N   GLU A 234      85.931  93.799  97.960  1.00  8.77              
ATOM   3659  H   GLU A 234      86.262  94.747  97.886  1.00  8.77              
ATOM   3660  CA  GLU A 234      85.164  93.459  99.152  1.00  8.77              
ATOM   3661  HA  GLU A 234      85.353  92.413  99.395  1.00  8.77              
ATOM   3662  CB  GLU A 234      85.620  94.363 100.328  1.00  8.77              
ATOM   3663  HB1 GLU A 234      84.850  95.107 100.540  1.00  8.77              
ATOM   3664  HB2 GLU A 234      86.514  94.917 100.035  1.00  8.77              
ATOM   3665  CG  GLU A 234      85.962  93.623 101.631  1.00  8.77              
ATOM   3666  HG1 GLU A 234      86.286  94.358 102.373  1.00  8.77              
ATOM   3667  HG2 GLU A 234      86.802  92.951 101.439  1.00  8.77              
ATOM   3668  CD  GLU A 234      84.778  92.819 102.174  1.00  8.77              
ATOM   3669  OE1 GLU A 234      84.131  93.259 103.144  1.00  8.77              
ATOM   3670  OE2 GLU A 234      84.485  91.780 101.539  1.00  8.77              
ATOM   3671  C   GLU A 234      83.665  93.651  98.895  1.00  8.77              
ATOM   3672  O   GLU A 234      83.270  94.468  98.059  1.00  8.77              
ATOM   3673  N   LEU A 235      82.827  92.924  99.626  1.00  9.09              
ATOM   3674  H   LEU A 235      83.208  92.348 100.381  1.00  9.09              
ATOM   3675  CA  LEU A 235      81.400  92.839  99.375  1.00  9.09              
ATOM   3676  HA  LEU A 235      81.059  93.724  98.837  1.00  9.09              
ATOM   3677  CB  LEU A 235      81.110  91.579  98.535  1.00  9.09              
ATOM   3678  HB1 LEU A 235      80.031  91.422  98.523  1.00  9.09              
ATOM   3679  HB2 LEU A 235      81.558  90.721  99.040  1.00  9.09              
ATOM   3680  CG  LEU A 235      81.598  91.600  97.079  1.00  9.09              
ATOM   3681  HG  LEU A 235      82.676  91.738  97.042  1.00  9.09              
ATOM   3682  CD1 LEU A 235      81.263  90.245  96.455  1.00  9.09              
ATOM   3683 1HD1 LEU A 235      81.582  90.237  95.413  1.00  9.09              
ATOM   3684 2HD1 LEU A 235      81.799  89.464  96.996  1.00  9.09              
ATOM   3685 3HD1 LEU A 235      80.190  90.056  96.511  1.00  9.09              
ATOM   3686  CD2 LEU A 235      80.910  92.697  96.270  1.00  9.09              
ATOM   3687 1HD2 LEU A 235      81.148  92.588  95.213  1.00  9.09              
ATOM   3688 2HD2 LEU A 235      79.833  92.660  96.412  1.00  9.09              
ATOM   3689 3HD2 LEU A 235      81.268  93.675  96.589  1.00  9.09              
ATOM   3690  C   LEU A 235      80.610  92.723 100.671  1.00  9.09              
ATOM   3691  O   LEU A 235      80.783  91.779 101.433  1.00  9.09              
ATOM   3692  N   CYS A 236      79.639  93.618 100.861  1.00  8.96              
ATOM   3693  H   CYS A 236      79.549  94.377 100.204  1.00  8.96              
ATOM   3694  CA  CYS A 236      78.740  93.562 102.011  1.00  8.96              
ATOM   3695  HA  CYS A 236      78.641  92.526 102.319  1.00  8.96              
ATOM   3696  CB  CYS A 236      79.373  94.312 103.192  1.00  8.96              
ATOM   3697  HB1 CYS A 236      79.245  95.388 103.067  1.00  8.96              
ATOM   3698  HB2 CYS A 236      80.442  94.081 103.248  1.00  8.96              
ATOM   3699  SG  CYS A 236      78.578  93.760 104.728  1.00  8.96              
ATOM   3700  HG  CYS A 236      79.379  92.701 104.922  1.00  8.96              
ATOM   3701  C   CYS A 236      77.324  94.036 101.668  1.00  8.96              
ATOM   3702  O   CYS A 236      76.908  95.133 102.045  1.00  8.96              
ATOM   3703  N   VAL A 237      76.592  93.241 100.878  1.00  9.21              
ATOM   3704  H   VAL A 237      76.951  92.328 100.639  1.00  9.21              
ATOM   3705  CA  VAL A 237      75.444  93.761 100.119  1.00  9.21              
ATOM   3706  HA  VAL A 237      75.350  94.805 100.386  1.00  9.21              
ATOM   3707  CB  VAL A 237      75.726  93.808  98.602  1.00  9.21              
ATOM   3708  HB  VAL A 237      74.844  94.225  98.113  1.00  9.21              
ATOM   3709  CG1 VAL A 237      76.898  94.752  98.296  1.00  9.21              
ATOM   3710 1HG1 VAL A 237      76.957  94.926  97.222  1.00  9.21              
ATOM   3711 2HG1 VAL A 237      76.752  95.711  98.793  1.00  9.21              
ATOM   3712 3HG1 VAL A 237      77.838  94.312  98.626  1.00  9.21              
ATOM   3713  CG2 VAL A 237      76.008  92.440  97.974  1.00  9.21              
ATOM   3714 1HG2 VAL A 237      76.800  91.924  98.513  1.00  9.21              
ATOM   3715 2HG2 VAL A 237      75.100  91.841  97.979  1.00  9.21              
ATOM   3716 3HG2 VAL A 237      76.329  92.574  96.944  1.00  9.21              
ATOM   3717  C   VAL A 237      74.094  93.094 100.417  1.00  9.21              
ATOM   3718  O   VAL A 237      74.005  91.862 100.455  1.00  9.21              
ATOM   3719  N   PRO A 238      73.018  93.900 100.580  1.00  9.75              
ATOM   3720  CD  PRO A 238      73.007  95.364 100.592  1.00  9.75              
ATOM   3721  HD1 PRO A 238      73.111  95.739  99.573  1.00  9.75              
ATOM   3722  HD2 PRO A 238      73.795  95.770 101.228  1.00  9.75              
ATOM   3723  CG  PRO A 238      71.658  95.793 101.165  1.00  9.75              
ATOM   3724  HG1 PRO A 238      71.310  96.729 100.726  1.00  9.75              
ATOM   3725  HG2 PRO A 238      71.732  95.878 102.250  1.00  9.75              
ATOM   3726  CB  PRO A 238      70.752  94.626 100.805  1.00  9.75              
ATOM   3727  HB1 PRO A 238      70.411  94.737  99.774  1.00  9.75              
ATOM   3728  HB2 PRO A 238      69.902  94.549 101.484  1.00  9.75              
ATOM   3729  CA  PRO A 238      71.688  93.421 100.931  1.00  9.75              
ATOM   3730  HA  PRO A 238      71.709  93.126 101.978  1.00  9.75              
ATOM   3731  C   PRO A 238      71.148  92.234 100.140  1.00  9.75              
ATOM   3732  O   PRO A 238      70.599  91.316 100.734  1.00  9.75              
ATOM   3733  N   GLY A 239      71.331  92.218  98.816  1.00  9.76              
ATOM   3734  H   GLY A 239      71.784  93.000  98.374  1.00  9.76              
ATOM   3735  CA  GLY A 239      70.883  91.097  97.992  1.00  9.76              
ATOM   3736  HA1 GLY A 239      71.153  91.279  96.952  1.00  9.76              
ATOM   3737  HA2 GLY A 239      69.798  91.006  98.059  1.00  9.76              
ATOM   3738  C   GLY A 239      71.503  89.761  98.421  1.00  9.76              
ATOM   3739  O   GLY A 239      70.803  88.766  98.586  1.00  9.76              
ATOM   3740  N   PHE A 240      72.803  89.768  98.728  1.00  9.35              
ATOM   3741  H   PHE A 240      73.285  90.653  98.768  1.00  9.35              
ATOM   3742  CA  PHE A 240      73.486  88.603  99.277  1.00  9.35              
ATOM   3743  HA  PHE A 240      73.210  87.745  98.660  1.00  9.35              
ATOM   3744  CB  PHE A 240      75.007  88.780  99.177  1.00  9.35              
ATOM   3745  HB1 PHE A 240      75.400  88.918 100.180  1.00  9.35              
ATOM   3746  HB2 PHE A 240      75.236  89.686  98.618  1.00  9.35              
ATOM   3747  CG  PHE A 240      75.720  87.617  98.510  1.00  9.35              
ATOM   3748  CD1 PHE A 240      76.337  87.791  97.255  1.00  9.35              
ATOM   3749  HD1 PHE A 240      76.349  88.765  96.784  1.00  9.35              
ATOM   3750  CE1 PHE A 240      76.919  86.695  96.593  1.00  9.35              
ATOM   3751  HE1 PHE A 240      77.380  86.831  95.622  1.00  9.35              
ATOM   3752  CZ  PHE A 240      76.888  85.421  97.186  1.00  9.35              
ATOM   3753  HZ  PHE A 240      77.328  84.583  96.664  1.00  9.35              
ATOM   3754  CE2 PHE A 240      76.313  85.252  98.458  1.00  9.35              
ATOM   3755  HE2 PHE A 240      76.299  84.277  98.918  1.00  9.35              
ATOM   3756  CD2 PHE A 240      75.730  86.348  99.120  1.00  9.35              
ATOM   3757  HD2 PHE A 240      75.264  86.214 100.087  1.00  9.35              
ATOM   3758  C   PHE A 240      73.048  88.261 100.705  1.00  9.35              
ATOM   3759  O   PHE A 240      72.940  87.076 101.039  1.00  9.35              
ATOM   3760  N   HIS A 241      72.704  89.273 101.514  1.00  9.49              
ATOM   3761  H   HIS A 241      72.832  90.229 101.207  1.00  9.49              
ATOM   3762  CA  HIS A 241      72.069  89.022 102.819  1.00  9.49              
ATOM   3763  HA  HIS A 241      72.722  88.374 103.392  1.00  9.49              
ATOM   3764  CB  HIS A 241      71.894  90.328 103.623  1.00  9.49              
ATOM   3765  HB1 HIS A 241      71.562  90.063 104.627  1.00  9.49              
ATOM   3766  HB2 HIS A 241      71.098  90.917 103.171  1.00  9.49              
ATOM   3767  CG  HIS A 241      73.113  91.216 103.769  1.00  9.49              
ATOM   3768  ND1 HIS A 241      74.445  90.829 103.610  1.00  9.49              
ATOM   3769  CE1 HIS A 241      75.181  91.931 103.812  1.00  9.49              
ATOM   3770  HE1 HIS A 241      76.259  91.979 103.752  1.00  9.49              
ATOM   3771  NE2 HIS A 241      74.395  92.978 104.106  1.00  9.49              
ATOM   3772  HE2 HIS A 241      74.733  93.909 104.317  1.00  9.49              
ATOM   3773  CD2 HIS A 241      73.087  92.544 104.095  1.00  9.49              
ATOM   3774  HD2 HIS A 241      72.203  93.128 104.303  1.00  9.49              
ATOM   3775  C   HIS A 241      70.725  88.280 102.702  1.00  9.49              
ATOM   3776  O   HIS A 241      70.234  87.774 103.707  1.00  9.49              
ATOM   3777  N   GLY A 242      70.163  88.157 101.492  1.00  9.60              
ATOM   3778  H   GLY A 242      70.587  88.641 100.710  1.00  9.60              
ATOM   3779  CA  GLY A 242      68.990  87.338 101.201  1.00  9.60              
ATOM   3780  HA1 GLY A 242      68.651  87.581 100.194  1.00  9.60              
ATOM   3781  HA2 GLY A 242      68.195  87.600 101.899  1.00  9.60              
ATOM   3782  C   GLY A 242      69.174  85.822 101.257  1.00  9.60              
ATOM   3783  O   GLY A 242      68.182  85.125 101.444  1.00  9.60              
ATOM   3784  N   TRP A 243      70.421  85.354 101.109  1.00  9.49              
ATOM   3785  H   TRP A 243      71.129  86.066 100.982  1.00  9.49              
ATOM   3786  CA  TRP A 243      70.907  83.959 101.118  1.00  9.49              
ATOM   3787  HA  TRP A 243      71.870  83.984 101.625  1.00  9.49              
ATOM   3788  CB  TRP A 243      70.061  82.934 101.904  1.00  9.49              
ATOM   3789  HB1 TRP A 243      70.520  81.957 101.746  1.00  9.49              
ATOM   3790  HB2 TRP A 243      69.063  82.861 101.475  1.00  9.49              
ATOM   3791  CG  TRP A 243      69.950  83.102 103.395  1.00  9.49              
ATOM   3792  CD1 TRP A 243      70.324  84.180 104.123  1.00  9.49              
ATOM   3793  HD1 TRP A 243      70.743  85.095 103.721  1.00  9.49              
ATOM   3794  NE1 TRP A 243      70.050  83.966 105.457  1.00  9.49              
ATOM   3795  HE1 TRP A 243      70.188  84.675 106.162  1.00  9.49              
ATOM   3796  CE2 TRP A 243      69.471  82.734 105.666  1.00  9.49              
ATOM   3797  CZ2 TRP A 243      68.999  82.077 106.815  1.00  9.49              
ATOM   3798  HZ2 TRP A 243      69.057  82.555 107.781  1.00  9.49              
ATOM   3799  CH2 TRP A 243      68.432  80.797 106.689  1.00  9.49              
ATOM   3800  HH2 TRP A 243      68.059  80.277 107.561  1.00  9.49              
ATOM   3801  CZ3 TRP A 243      68.327  80.206 105.417  1.00  9.49              
ATOM   3802  HZ3 TRP A 243      67.860  79.237 105.317  1.00  9.49              
ATOM   3803  CE3 TRP A 243      68.804  80.875 104.271  1.00  9.49              
ATOM   3804  HE3 TRP A 243      68.702  80.417 103.299  1.00  9.49              
ATOM   3805  CD2 TRP A 243      69.393  82.156 104.364  1.00  9.49              
ATOM   3806  C   TRP A 243      71.164  83.459  99.698  1.00  9.49              
ATOM   3807  O   TRP A 243      70.269  83.391  98.861  1.00  9.49              
ATOM   3808  N   ALA A 244      72.421  83.101  99.430  1.00  9.18              
ATOM   3809  H   ALA A 244      73.097  83.152 100.170  1.00  9.18              
ATOM   3810  CA  ALA A 244      72.858  82.667  98.112  1.00  9.18              
ATOM   3811  HA  ALA A 244      72.051  82.089  97.656  1.00  9.18              
ATOM   3812  CB  ALA A 244      73.064  83.919  97.239  1.00  9.18              
ATOM   3813  HB1 ALA A 244      73.319  83.627  96.221  1.00  9.18              
ATOM   3814  HB2 ALA A 244      72.136  84.491  97.194  1.00  9.18              
ATOM   3815  HB3 ALA A 244      73.842  84.560  97.649  1.00  9.18              
ATOM   3816  C   ALA A 244      74.072  81.717  98.169  1.00  9.18              
ATOM   3817  O   ALA A 244      73.932  80.597  98.642  1.00  9.18              
ATOM   3818  N   THR A 245      75.238  82.091  97.633  1.00  9.69              
ATOM   3819  H   THR A 245      75.248  83.033  97.263  1.00  9.69              
ATOM   3820  CA  THR A 245      75.936  81.111  96.778  1.00  9.69              
ATOM   3821  HA  THR A 245      75.187  80.403  96.418  1.00  9.69              
ATOM   3822  CB  THR A 245      76.476  81.824  95.522  1.00  9.69              
ATOM   3823  HB  THR A 245      77.423  82.306  95.763  1.00  9.69              
ATOM   3824  CG2 THR A 245      76.684  80.888  94.334  1.00  9.69              
ATOM   3825 1HG2 THR A 245      77.022  81.456  93.466  1.00  9.69              
ATOM   3826 2HG2 THR A 245      77.443  80.141  94.569  1.00  9.69              
ATOM   3827 3HG2 THR A 245      75.750  80.383  94.089  1.00  9.69              
ATOM   3828  OG1 THR A 245      75.573  82.824  95.111  1.00  9.69              
ATOM   3829  HG1 THR A 245      75.912  83.213  94.297  1.00  9.69              
ATOM   3830  C   THR A 245      77.059  80.256  97.347  1.00  9.69              
ATOM   3831  O   THR A 245      77.052  79.064  97.055  1.00  9.69              
ATOM   3832  N   ALA A 246      78.044  80.825  98.058  1.00 10.11              
ATOM   3833  H   ALA A 246      77.990  81.807  98.269  1.00 10.11              
ATOM   3834  CA  ALA A 246      79.260  80.108  98.475  1.00 10.11              
ATOM   3835  HA  ALA A 246      79.794  79.787  97.579  1.00 10.11              
ATOM   3836  CB  ALA A 246      80.191  81.074  99.221  1.00 10.11              
ATOM   3837  HB1 ALA A 246      79.717  81.457 100.122  1.00 10.11              
ATOM   3838  HB2 ALA A 246      81.100  80.546  99.511  1.00 10.11              
ATOM   3839  HB3 ALA A 246      80.473  81.903  98.571  1.00 10.11              
ATOM   3840  C   ALA A 246      78.937  78.843  99.293  1.00 10.11              
ATOM   3841  O   ALA A 246      78.672  78.941 100.488  1.00 10.11              
ATOM   3842  N   ALA A 247      78.880  77.698  98.599  1.00  9.46              
ATOM   3843  H   ALA A 247      79.142  77.768  97.628  1.00  9.46              
ATOM   3844  CA  ALA A 247      78.210  76.442  98.957  1.00  9.46              
ATOM   3845  HA  ALA A 247      77.482  76.245  98.169  1.00  9.46              
ATOM   3846  CB  ALA A 247      79.229  75.300  98.893  1.00  9.46              
ATOM   3847  HB1 ALA A 247      78.721  74.347  99.047  1.00  9.46              
ATOM   3848  HB2 ALA A 247      79.726  75.288  97.921  1.00  9.46              
ATOM   3849  HB3 ALA A 247      79.972  75.431  99.674  1.00  9.46              
ATOM   3850  C   ALA A 247      77.401  76.466 100.274  1.00  9.46              
ATOM   3851  O   ALA A 247      77.800  75.906 101.297  1.00  9.46              
ATOM   3852  N   LEU A 248      76.260  77.162 100.205  1.00  9.09              
ATOM   3853  H   LEU A 248      76.070  77.600  99.317  1.00  9.09              
ATOM   3854  CA  LEU A 248      75.309  77.450 101.280  1.00  9.09              
ATOM   3855  HA  LEU A 248      75.672  78.326 101.818  1.00  9.09              
ATOM   3856  CB  LEU A 248      73.962  77.796 100.612  1.00  9.09              
ATOM   3857  HB1 LEU A 248      73.644  76.929 100.030  1.00  9.09              
ATOM   3858  HB2 LEU A 248      74.130  78.603  99.910  1.00  9.09              
ATOM   3859  CG  LEU A 248      72.803  78.189 101.552  1.00  9.09              
ATOM   3860  HG  LEU A 248      72.668  77.428 102.320  1.00  9.09              
ATOM   3861  CD1 LEU A 248      73.040  79.534 102.237  1.00  9.09              
ATOM   3862 1HD1 LEU A 248      72.195  79.771 102.882  1.00  9.09              
ATOM   3863 2HD1 LEU A 248      73.942  79.489 102.840  1.00  9.09              
ATOM   3864 3HD1 LEU A 248      73.121  80.314 101.483  1.00  9.09              
ATOM   3865  CD2 LEU A 248      71.502  78.293 100.758  1.00  9.09              
ATOM   3866 1HD2 LEU A 248      70.678  78.558 101.421  1.00  9.09              
ATOM   3867 2HD2 LEU A 248      71.597  79.053  99.982  1.00  9.09              
ATOM   3868 3HD2 LEU A 248      71.278  77.333 100.295  1.00  9.09              
ATOM   3869  C   LEU A 248      75.125  76.314 102.294  1.00  9.09              
ATOM   3870  O   LEU A 248      74.352  75.391 102.053  1.00  9.09              
ATOM   3871  N   LEU A 249      75.763  76.422 103.461  1.00  8.99              
ATOM   3872  H   LEU A 249      76.443  77.160 103.551  1.00  8.99              
ATOM   3873  CA  LEU A 249      75.758  75.358 104.473  1.00  8.99              
ATOM   3874  HA  LEU A 249      75.334  74.477 103.987  1.00  8.99              
ATOM   3875  CB  LEU A 249      77.198  74.899 104.808  1.00  8.99              
ATOM   3876  HB1 LEU A 249      77.606  74.477 103.888  1.00  8.99              
ATOM   3877  HB2 LEU A 249      77.136  74.080 105.526  1.00  8.99              
ATOM   3878  CG  LEU A 249      78.216  75.934 105.320  1.00  8.99              
ATOM   3879  HG  LEU A 249      78.320  76.734 104.590  1.00  8.99              
ATOM   3880  CD1 LEU A 249      77.833  76.523 106.677  1.00  8.99              
ATOM   3881 1HD1 LEU A 249      78.592  77.229 107.010  1.00  8.99              
ATOM   3882 2HD1 LEU A 249      76.892  77.062 106.578  1.00  8.99              
ATOM   3883 3HD1 LEU A 249      77.684  75.732 107.409  1.00  8.99              
ATOM   3884  CD2 LEU A 249      79.585  75.271 105.498  1.00  8.99              
ATOM   3885 1HD2 LEU A 249      80.317  76.018 105.804  1.00  8.99              
ATOM   3886 2HD2 LEU A 249      79.515  74.459 106.221  1.00  8.99              
ATOM   3887 3HD2 LEU A 249      79.898  74.861 104.536  1.00  8.99              
ATOM   3888  C   LEU A 249      74.786  75.549 105.652  1.00  8.99              
ATOM   3889  O   LEU A 249      75.054  75.158 106.790  1.00  8.99              
ATOM   3890  N   VAL A 250      73.628  76.134 105.347  1.00  8.97              
ATOM   3891  H   VAL A 250      73.484  76.355 104.372  1.00  8.97              
ATOM   3892  CA  VAL A 250      72.454  76.158 106.233  1.00  8.97              
ATOM   3893  HA  VAL A 250      72.755  76.672 107.135  1.00  8.97              
ATOM   3894  CB  VAL A 250      71.318  76.927 105.518  1.00  8.97              
ATOM   3895  HB  VAL A 250      71.252  76.552 104.496  1.00  8.97              
ATOM   3896  CG1 VAL A 250      69.920  76.769 106.135  1.00  8.97              
ATOM   3897 1HG1 VAL A 250      69.594  75.731 106.076  1.00  8.97              
ATOM   3898 2HG1 VAL A 250      69.913  77.099 107.172  1.00  8.97              
ATOM   3899 3HG1 VAL A 250      69.208  77.369 105.571  1.00  8.97              
ATOM   3900  CG2 VAL A 250      71.649  78.424 105.440  1.00  8.97              
ATOM   3901 1HG2 VAL A 250      70.904  78.937 104.833  1.00  8.97              
ATOM   3902 2HG2 VAL A 250      71.649  78.859 106.438  1.00  8.97              
ATOM   3903 3HG2 VAL A 250      72.629  78.578 104.992  1.00  8.97              
ATOM   3904  C   VAL A 250      72.021  74.758 106.596  1.00  8.97              
ATOM   3905  O   VAL A 250      72.110  73.838 105.785  1.00  8.97              
ATOM   3906  N   THR A 251      71.488  74.596 107.804  1.00  9.96              
ATOM   3907  H   THR A 251      71.416  75.388 108.431  1.00  9.96              
ATOM   3908  CA  THR A 251      70.958  73.266 108.181  1.00  9.96              
ATOM   3909  HA  THR A 251      70.560  72.781 107.289  1.00  9.96              
ATOM   3910  CB  THR A 251      72.063  72.332 108.700  1.00  9.96              
ATOM   3911  HB  THR A 251      72.664  72.016 107.846  1.00  9.96              
ATOM   3912  CG2 THR A 251      73.011  72.947 109.730  1.00  9.96              
ATOM   3913 1HG2 THR A 251      72.456  73.316 110.589  1.00  9.96              
ATOM   3914 2HG2 THR A 251      73.741  72.208 110.055  1.00  9.96              
ATOM   3915 3HG2 THR A 251      73.550  73.775 109.274  1.00  9.96              
ATOM   3916  OG1 THR A 251      71.473  71.184 109.268  1.00  9.96              
ATOM   3917  HG1 THR A 251      72.140  70.492 109.266  1.00  9.96              
ATOM   3918  C   THR A 251      69.800  73.409 109.153  1.00  9.96              
ATOM   3919  O   THR A 251      69.966  73.799 110.304  1.00  9.96              
ATOM   3920  N   PHE A 252      68.590  73.123 108.676  1.00 10.85              
ATOM   3921  H   PHE A 252      68.512  72.787 107.728  1.00 10.85              
ATOM   3922  CA  PHE A 252      67.355  73.263 109.450  1.00 10.85              
ATOM   3923  HA  PHE A 252      67.287  74.292 109.806  1.00 10.85              
ATOM   3924  CB  PHE A 252      66.154  73.012 108.524  1.00 10.85              
ATOM   3925  HB1 PHE A 252      66.086  73.841 107.818  1.00 10.85              
ATOM   3926  HB2 PHE A 252      65.237  73.023 109.117  1.00 10.85              
ATOM   3927  CG  PHE A 252      66.226  71.712 107.743  1.00 10.85              
ATOM   3928  CD1 PHE A 252      66.720  71.712 106.423  1.00 10.85              
ATOM   3929  HD1 PHE A 252      67.007  72.639 105.948  1.00 10.85              
ATOM   3930  CE1 PHE A 252      66.844  70.503 105.716  1.00 10.85              
ATOM   3931  HE1 PHE A 252      67.229  70.505 104.706  1.00 10.85              
ATOM   3932  CZ  PHE A 252      66.468  69.292 106.323  1.00 10.85              
ATOM   3933  HZ  PHE A 252      66.564  68.362 105.781  1.00 10.85              
ATOM   3934  CE2 PHE A 252      65.964  69.291 107.635  1.00 10.85              
ATOM   3935  HE2 PHE A 252      65.675  68.359 108.101  1.00 10.85              
ATOM   3936  CD2 PHE A 252      65.842  70.499 108.345  1.00 10.85              
ATOM   3937  HD2 PHE A 252      65.458  70.490 109.355  1.00 10.85              
ATOM   3938  C   PHE A 252      67.285  72.378 110.708  1.00 10.85              
ATOM   3939  O   PHE A 252      66.528  72.693 111.619  1.00 10.85              
ATOM   3940  N   CYS A 253      68.083  71.308 110.799  1.00 10.71              
ATOM   3941  H   CYS A 253      68.660  71.060 110.009  1.00 10.71              
ATOM   3942  CA  CYS A 253      68.214  70.503 112.019  1.00 10.71              
ATOM   3943  HA  CYS A 253      67.220  70.240 112.387  1.00 10.71              
ATOM   3944  CB  CYS A 253      68.984  69.218 111.684  1.00 10.71              
ATOM   3945  HB1 CYS A 253      69.117  68.628 112.594  1.00 10.71              
ATOM   3946  HB2 CYS A 253      69.973  69.475 111.299  1.00 10.71              
ATOM   3947  SG  CYS A 253      68.088  68.235 110.447  1.00 10.71              
ATOM   3948  HG  CYS A 253      67.019  67.956 111.203  1.00 10.71              
ATOM   3949  C   CYS A 253      68.932  71.237 113.163  1.00 10.71              
ATOM   3950  O   CYS A 253      68.767  70.848 114.316  1.00 10.71              
ATOM   3951  N   PHE A 254      69.727  72.271 112.856  1.00 11.18              
ATOM   3952  H   PHE A 254      69.816  72.526 111.882  1.00 11.18              
ATOM   3953  CA  PHE A 254      70.595  72.942 113.832  1.00 11.18              
ATOM   3954  HA  PHE A 254      70.242  72.700 114.835  1.00 11.18              
ATOM   3955  CB  PHE A 254      72.033  72.406 113.707  1.00 11.18              
ATOM   3956  HB1 PHE A 254      72.624  72.805 114.532  1.00 11.18              
ATOM   3957  HB2 PHE A 254      72.471  72.790 112.788  1.00 11.18              
ATOM   3958  CG  PHE A 254      72.163  70.892 113.724  1.00 11.18              
ATOM   3959  CD1 PHE A 254      71.854  70.170 114.892  1.00 11.18              
ATOM   3960  HD1 PHE A 254      71.520  70.692 115.777  1.00 11.18              
ATOM   3961  CE1 PHE A 254      71.951  68.767 114.904  1.00 11.18              
ATOM   3962  HE1 PHE A 254      71.704  68.218 115.802  1.00 11.18              
ATOM   3963  CZ  PHE A 254      72.362  68.081 113.748  1.00 11.18              
ATOM   3964  HZ  PHE A 254      72.438  67.002 113.760  1.00 11.18              
ATOM   3965  CE2 PHE A 254      72.674  68.797 112.580  1.00 11.18              
ATOM   3966  HE2 PHE A 254      72.995  68.267 111.694  1.00 11.18              
ATOM   3967  CD2 PHE A 254      72.573  70.200 112.569  1.00 11.18              
ATOM   3968  HD2 PHE A 254      72.808  70.747 111.671  1.00 11.18              
ATOM   3969  C   PHE A 254      70.586  74.481 113.757  1.00 11.18              
ATOM   3970  O   PHE A 254      71.143  75.143 114.629  1.00 11.18              
ATOM   3971  N   GLY A 255      69.960  75.068 112.736  1.00  9.49              
ATOM   3972  H   GLY A 255      69.592  74.474 112.005  1.00  9.49              
ATOM   3973  CA  GLY A 255      69.647  76.494 112.659  1.00  9.49              
ATOM   3974  HA1 GLY A 255      69.330  76.836 113.644  1.00  9.49              
ATOM   3975  HA2 GLY A 255      68.806  76.620 111.979  1.00  9.49              
ATOM   3976  C   GLY A 255      70.757  77.435 112.183  1.00  9.49              
ATOM   3977  O   GLY A 255      70.587  78.649 112.281  1.00  9.49              
ATOM   3978  N   TRP A 256      71.862  76.930 111.626  1.00  9.41              
ATOM   3979  H   TRP A 256      71.966  75.929 111.582  1.00  9.41              
ATOM   3980  CA  TRP A 256      72.815  77.771 110.888  1.00  9.41              
ATOM   3981  HA  TRP A 256      73.208  78.539 111.556  1.00  9.41              
ATOM   3982  CB  TRP A 256      74.000  76.927 110.378  1.00  9.41              
ATOM   3983  HB1 TRP A 256      74.646  77.577 109.786  1.00  9.41              
ATOM   3984  HB2 TRP A 256      73.616  76.163 109.701  1.00  9.41              
ATOM   3985  CG  TRP A 256      74.870  76.238 111.397  1.00  9.41              
ATOM   3986  CD1 TRP A 256      74.926  76.515 112.720  1.00  9.41              
ATOM   3987  HD1 TRP A 256      74.337  77.272 113.224  1.00  9.41              
ATOM   3988  NE1 TRP A 256      75.836  75.681 113.337  1.00  9.41              
ATOM   3989  HE1 TRP A 256      76.026  75.714 114.330  1.00  9.41              
ATOM   3990  CE2 TRP A 256      76.413  74.806 112.442  1.00  9.41              
ATOM   3991  CZ2 TRP A 256      77.347  73.767 112.580  1.00  9.41              
ATOM   3992  HZ2 TRP A 256      77.750  73.535 113.555  1.00  9.41              
ATOM   3993  CH2 TRP A 256      77.687  72.993 111.456  1.00  9.41              
ATOM   3994  HH2 TRP A 256      78.343  72.138 111.563  1.00  9.41              
ATOM   3995  CZ3 TRP A 256      77.126  73.303 110.204  1.00  9.41              
ATOM   3996  HZ3 TRP A 256      77.356  72.692 109.340  1.00  9.41              
ATOM   3997  CE3 TRP A 256      76.228  74.381 110.070  1.00  9.41              
ATOM   3998  HE3 TRP A 256      75.786  74.601 109.107  1.00  9.41              
ATOM   3999  CD2 TRP A 256      75.821  75.142 111.188  1.00  9.41              
ATOM   4000  C   TRP A 256      72.109  78.469 109.717  1.00  9.41              
ATOM   4001  O   TRP A 256      71.710  77.780 108.772  1.00  9.41              
ATOM   4002  N   VAL A 257      71.967  79.799 109.850  1.00  8.80              
ATOM   4003  H   VAL A 257      72.092  80.121 110.798  1.00  8.80              
ATOM   4004  CA  VAL A 257      72.082  80.863 108.824  1.00  8.80              
ATOM   4005  HA  VAL A 257      71.302  80.727 108.074  1.00  8.80              
ATOM   4006  CB  VAL A 257      71.879  82.234 109.525  1.00  8.80              
ATOM   4007  HB  VAL A 257      70.870  82.234 109.938  1.00  8.80              
ATOM   4008  CG1 VAL A 257      72.853  82.490 110.691  1.00  8.80              
ATOM   4009 1HG1 VAL A 257      72.657  83.471 111.125  1.00  8.80              
ATOM   4010 2HG1 VAL A 257      72.724  81.745 111.473  1.00  8.80              
ATOM   4011 3HG1 VAL A 257      73.885  82.461 110.338  1.00  8.80              
ATOM   4012  CG2 VAL A 257      71.971  83.439 108.580  1.00  8.80              
ATOM   4013 1HG2 VAL A 257      71.571  84.323 109.076  1.00  8.80              
ATOM   4014 2HG2 VAL A 257      73.008  83.636 108.306  1.00  8.80              
ATOM   4015 3HG2 VAL A 257      71.395  83.246 107.681  1.00  8.80              
ATOM   4016  C   VAL A 257      73.449  80.789 108.137  1.00  8.80              
ATOM   4017  O   VAL A 257      74.418  80.300 108.718  1.00  8.80              
ATOM   4018  N   LEU A 258      73.547  81.348 106.929  1.00  8.26              
ATOM   4019  H   LEU A 258      72.713  81.719 106.492  1.00  8.26              
ATOM   4020  CA  LEU A 258      74.824  81.759 106.345  1.00  8.26              
ATOM   4021  HA  LEU A 258      75.487  82.041 107.164  1.00  8.26              
ATOM   4022  CB  LEU A 258      75.442  80.584 105.562  1.00  8.26              
ATOM   4023  HB1 LEU A 258      75.092  80.637 104.535  1.00  8.26              
ATOM   4024  HB2 LEU A 258      75.087  79.638 105.974  1.00  8.26              
ATOM   4025  CG  LEU A 258      76.985  80.561 105.587  1.00  8.26              
ATOM   4026  HG  LEU A 258      77.377  81.544 105.331  1.00  8.26              
ATOM   4027  CD1 LEU A 258      77.512  80.147 106.963  1.00  8.26              
ATOM   4028 1HD1 LEU A 258      78.598  80.076 106.951  1.00  8.26              
ATOM   4029 2HD1 LEU A 258      77.227  80.881 107.712  1.00  8.26              
ATOM   4030 3HD1 LEU A 258      77.079  79.197 107.267  1.00  8.26              
ATOM   4031  CD2 LEU A 258      77.494  79.554 104.560  1.00  8.26              
ATOM   4032 1HD2 LEU A 258      78.578  79.458 104.634  1.00  8.26              
ATOM   4033 2HD2 LEU A 258      77.033  78.589 104.742  1.00  8.26              
ATOM   4034 3HD2 LEU A 258      77.251  79.885 103.552  1.00  8.26              
ATOM   4035  C   LEU A 258      74.638  83.002 105.474  1.00  8.26              
ATOM   4036  O   LEU A 258      73.518  83.255 105.040  1.00  8.26              
ATOM   4037  N   ILE A 259      75.708  83.763 105.189  1.00  8.43              
ATOM   4038  H   ILE A 259      76.610  83.549 105.593  1.00  8.43              
ATOM   4039  CA  ILE A 259      75.574  85.018 104.426  1.00  8.43              
ATOM   4040  HA  ILE A 259      74.569  85.101 104.043  1.00  8.43              
ATOM   4041  CB  ILE A 259      75.819  86.256 105.316  1.00  8.43              
ATOM   4042  HB  ILE A 259      76.888  86.469 105.443  1.00  8.43              
ATOM   4043  CG2 ILE A 259      75.171  87.495 104.667  1.00  8.43              
ATOM   4044 1HG2 ILE A 259      74.092  87.423 104.774  1.00  8.43              
ATOM   4045 2HG2 ILE A 259      75.511  88.408 105.153  1.00  8.43              
ATOM   4046 3HG2 ILE A 259      75.442  87.542 103.614  1.00  8.43              
ATOM   4047  CG1 ILE A 259      75.284  86.103 106.791  1.00  8.43              
ATOM   4048 1HG1 ILE A 259      75.811  85.246 107.213  1.00  8.43              
ATOM   4049 2HG1 ILE A 259      74.224  85.860 106.718  1.00  8.43              
ATOM   4050  CD1 ILE A 259      75.508  87.310 107.683  1.00  8.43              
ATOM   4051  HD1 ILE A 259      74.890  88.151 107.376  1.00  8.43              
ATOM   4052  HD2 ILE A 259      75.238  87.059 108.706  1.00  8.43              
ATOM   4053  HD3 ILE A 259      76.551  87.619 107.675  1.00  8.43              
ATOM   4054  C   ILE A 259      76.508  84.970 103.188  1.00  8.43              
ATOM   4055  O   ILE A 259      77.391  85.804 103.014  1.00  8.43              
ATOM   4056  N   PRO A 260      76.421  83.907 102.367  1.00  8.46              
ATOM   4057  CD  PRO A 260      75.188  83.248 101.954  1.00  8.46              
ATOM   4058  HD1 PRO A 260      74.778  83.798 101.106  1.00  8.46              
ATOM   4059  HD2 PRO A 260      74.448  83.190 102.747  1.00  8.46              
ATOM   4060  CG  PRO A 260      75.600  81.849 101.515  1.00  8.46              
ATOM   4061  HG1 PRO A 260      74.969  81.468 100.732  1.00  8.46              
ATOM   4062  HG2 PRO A 260      75.570  81.174 102.359  1.00  8.46              
ATOM   4063  CB  PRO A 260      77.032  82.030 101.051  1.00  8.46              
ATOM   4064  HB1 PRO A 260      77.049  82.451 100.045  1.00  8.46              
ATOM   4065  HB2 PRO A 260      77.585  81.102 101.114  1.00  8.46              
ATOM   4066  CA  PRO A 260      77.562  83.066 102.056  1.00  8.46              
ATOM   4067  HA  PRO A 260      77.807  82.489 102.953  1.00  8.46              
ATOM   4068  C   PRO A 260      78.834  83.757 101.610  1.00  8.46              
ATOM   4069  O   PRO A 260      79.873  83.550 102.247  1.00  8.46              
ATOM   4070  N   ALA A 261      78.800  84.605 100.588  1.00  8.50              
ATOM   4071  H   ALA A 261      77.918  84.827 100.166  1.00  8.50              
ATOM   4072  CA  ALA A 261      80.019  85.217 100.069  1.00  8.50              
ATOM   4073  HA  ALA A 261      80.822  84.477 100.109  1.00  8.50              
ATOM   4074  CB  ALA A 261      79.813  85.586  98.602  1.00  8.50              
ATOM   4075  HB1 ALA A 261      80.760  85.935  98.198  1.00  8.50              
ATOM   4076  HB2 ALA A 261      79.497  84.713  98.032  1.00  8.50              
ATOM   4077  HB3 ALA A 261      79.081  86.389  98.518  1.00  8.50              
ATOM   4078  C   ALA A 261      80.510  86.434 100.855  1.00  8.50              
ATOM   4079  O   ALA A 261      81.694  86.758 100.807  1.00  8.50              
ATOM   4080  N   ILE A 262      79.588  87.087 101.560  1.00  8.52              
ATOM   4081  H   ILE A 262      78.663  86.685 101.609  1.00  8.52              
ATOM   4082  CA  ILE A 262      79.865  88.222 102.436  1.00  8.52              
ATOM   4083  HA  ILE A 262      80.493  88.951 101.919  1.00  8.52              
ATOM   4084  CB  ILE A 262      78.538  88.891 102.875  1.00  8.52              
ATOM   4085  HB  ILE A 262      77.999  88.195 103.515  1.00  8.52              
ATOM   4086  CG2 ILE A 262      78.795  90.127 103.747  1.00  8.52              
ATOM   4087 1HG2 ILE A 262      79.495  90.794 103.256  1.00  8.52              
ATOM   4088 2HG2 ILE A 262      77.861  90.639 103.957  1.00  8.52              
ATOM   4089 3HG2 ILE A 262      79.235  89.839 104.702  1.00  8.52              
ATOM   4090  CG1 ILE A 262      77.588  89.188 101.696  1.00  8.52              
ATOM   4091 1HG1 ILE A 262      76.719  89.731 102.068  1.00  8.52              
ATOM   4092 2HG1 ILE A 262      77.223  88.234 101.315  1.00  8.52              
ATOM   4093  CD1 ILE A 262      78.185  89.964 100.516  1.00  8.52              
ATOM   4094  HD1 ILE A 262      77.460  90.022  99.708  1.00  8.52              
ATOM   4095  HD2 ILE A 262      78.427  90.972 100.827  1.00  8.52              
ATOM   4096  HD3 ILE A 262      79.080  89.473 100.135  1.00  8.52              
ATOM   4097  C   ILE A 262      80.614  87.752 103.667  1.00  8.52              
ATOM   4098  O   ILE A 262      81.590  88.361 104.097  1.00  8.52              
ATOM   4099  N   THR A 263      80.078  86.709 104.306  1.00  8.57              
ATOM   4100  H   THR A 263      79.280  86.239 103.894  1.00  8.57              
ATOM   4101  CA  THR A 263      80.393  86.399 105.695  1.00  8.57              
ATOM   4102  HA  THR A 263      81.471  86.318 105.799  1.00  8.57              
ATOM   4103  CB  THR A 263      79.911  87.560 106.607  1.00  8.57              
ATOM   4104  HB  THR A 263      78.977  87.961 106.213  1.00  8.57              
ATOM   4105  CG2 THR A 263      79.703  87.252 108.088  1.00  8.57              
ATOM   4106 1HG2 THR A 263      78.871  86.562 108.214  1.00  8.57              
ATOM   4107 2HG2 THR A 263      80.615  86.834 108.515  1.00  8.57              
ATOM   4108 3HG2 THR A 263      79.461  88.174 108.617  1.00  8.57              
ATOM   4109  OG1 THR A 263      80.889  88.572 106.619  1.00  8.57              
ATOM   4110  HG1 THR A 263      81.239  88.664 105.710  1.00  8.57              
ATOM   4111  C   THR A 263      79.761  85.072 106.138  1.00  8.57              
ATOM   4112  O   THR A 263      78.646  84.675 105.756  1.00  8.57              
ATOM   4113  N   PHE A 264      80.519  84.425 107.026  1.00  8.84              
ATOM   4114  H   PHE A 264      81.412  84.838 107.245  1.00  8.84              
ATOM   4115  CA  PHE A 264      80.126  83.224 107.749  1.00  8.84              
ATOM   4116  HA  PHE A 264      79.663  82.544 107.032  1.00  8.84              
ATOM   4117  CB  PHE A 264      81.391  82.536 108.302  1.00  8.84              
ATOM   4118  HB1 PHE A 264      81.652  82.950 109.276  1.00  8.84              
ATOM   4119  HB2 PHE A 264      82.227  82.760 107.638  1.00  8.84              
ATOM   4120  CG  PHE A 264      81.303  81.024 108.395  1.00  8.84              
ATOM   4121  CD1 PHE A 264      80.967  80.394 109.607  1.00  8.84              
ATOM   4122  HD1 PHE A 264      80.739  80.986 110.483  1.00  8.84              
ATOM   4123  CE1 PHE A 264      80.933  78.991 109.690  1.00  8.84              
ATOM   4124  HE1 PHE A 264      80.671  78.522 110.628  1.00  8.84              
ATOM   4125  CZ  PHE A 264      81.245  78.210 108.564  1.00  8.84              
ATOM   4126  HZ  PHE A 264      81.232  77.136 108.638  1.00  8.84              
ATOM   4127  CE2 PHE A 264      81.559  78.833 107.344  1.00  8.84              
ATOM   4128  HE2 PHE A 264      81.765  78.240 106.465  1.00  8.84              
ATOM   4129  CD2 PHE A 264      81.589  80.237 107.262  1.00  8.84              
ATOM   4130  HD2 PHE A 264      81.820  80.714 106.319  1.00  8.84              
ATOM   4131  C   PHE A 264      79.073  83.516 108.826  1.00  8.84              
ATOM   4132  O   PHE A 264      77.944  83.047 108.734  1.00  8.84              
ATOM   4133  N   ILE A 265      79.444  84.336 109.815  1.00  9.36              
ATOM   4134  H   ILE A 265      80.373  84.731 109.765  1.00  9.36              
ATOM   4135  CA  ILE A 265      78.642  84.799 110.957  1.00  9.36              
ATOM   4136  HA  ILE A 265      77.629  85.023 110.623  1.00  9.36              
ATOM   4137  CB  ILE A 265      78.576  83.715 112.085  1.00  9.36              
ATOM   4138  HB  ILE A 265      78.042  84.153 112.929  1.00  9.36              
ATOM   4139  CG2 ILE A 265      77.744  82.483 111.700  1.00  9.36              
ATOM   4140 1HG2 ILE A 265      77.491  81.903 112.588  1.00  9.36              
ATOM   4141 2HG2 ILE A 265      76.812  82.794 111.226  1.00  9.36              
ATOM   4142 3HG2 ILE A 265      78.298  81.845 111.012  1.00  9.36              
ATOM   4143  CG1 ILE A 265      79.981  83.314 112.604  1.00  9.36              
ATOM   4144 1HG1 ILE A 265      80.513  84.209 112.927  1.00  9.36              
ATOM   4145 2HG1 ILE A 265      80.558  82.861 111.799  1.00  9.36              
ATOM   4146  CD1 ILE A 265      79.966  82.347 113.795  1.00  9.36              
ATOM   4147  HD1 ILE A 265      80.979  82.244 114.181  1.00  9.36              
ATOM   4148  HD2 ILE A 265      79.325  82.738 114.586  1.00  9.36              
ATOM   4149  HD3 ILE A 265      79.610  81.364 113.484  1.00  9.36              
ATOM   4150  C   ILE A 265      79.246  86.067 111.567  1.00  9.36              
ATOM   4151  O   ILE A 265      80.335  86.486 111.180  1.00  9.36              
ATOM   4152  N   ILE A 266      78.591  86.621 112.592  1.00  9.53              
ATOM   4153  H   ILE A 266      77.746  86.179 112.924  1.00  9.53              
ATOM   4154  CA  ILE A 266      79.078  87.766 113.366  1.00  9.53              
ATOM   4155  HA  ILE A 266      80.104  87.994 113.071  1.00  9.53              
ATOM   4156  CB  ILE A 266      78.209  89.015 113.049  1.00  9.53              
ATOM   4157  HB  ILE A 266      77.162  88.748 113.204  1.00  9.53              
ATOM   4158  CG2 ILE A 266      78.526  90.206 113.979  1.00  9.53              
ATOM   4159 1HG2 ILE A 266      77.881  91.053 113.747  1.00  9.53              
ATOM   4160 2HG2 ILE A 266      78.332  89.945 115.019  1.00  9.53              
ATOM   4161 3HG2 ILE A 266      79.567  90.510 113.863  1.00  9.53              
ATOM   4162  CG1 ILE A 266      78.393  89.419 111.563  1.00  9.53              
ATOM   4163 1HG1 ILE A 266      78.139  88.572 110.926  1.00  9.53              
ATOM   4164 2HG1 ILE A 266      79.441  89.667 111.383  1.00  9.53              
ATOM   4165  CD1 ILE A 266      77.525  90.593 111.091  1.00  9.53              
ATOM   4166  HD1 ILE A 266      77.614  90.690 110.008  1.00  9.53              
ATOM   4167  HD2 ILE A 266      76.481  90.410 111.345  1.00  9.53              
ATOM   4168  HD3 ILE A 266      77.859  91.525 111.546  1.00  9.53              
ATOM   4169  C   ILE A 266      79.107  87.424 114.859  1.00  9.53              
ATOM   4170  O   ILE A 266      78.223  86.733 115.362  1.00  9.53              
ATOM   4171  N   LEU A 267      80.114  87.939 115.570  1.00  8.95              
ATOM   4172  H   LEU A 267      80.821  88.469 115.082  1.00  8.95              
ATOM   4173  CA  LEU A 267      80.296  87.766 117.012  1.00  8.95              
ATOM   4174  HA  LEU A 267      79.322  87.550 117.453  1.00  8.95              
ATOM   4175  CB  LEU A 267      81.202  86.542 117.275  1.00  8.95              
ATOM   4176  HB1 LEU A 267      82.164  86.706 116.788  1.00  8.95              
ATOM   4177  HB2 LEU A 267      80.737  85.672 116.809  1.00  8.95              
ATOM   4178  CG  LEU A 267      81.459  86.217 118.762  1.00  8.95              
ATOM   4179  HG  LEU A 267      82.053  87.013 119.210  1.00  8.95              
ATOM   4180  CD1 LEU A 267      80.173  86.057 119.580  1.00  8.95              
ATOM   4181 1HD1 LEU A 267      80.415  85.735 120.593  1.00  8.95              
ATOM   4182 2HD1 LEU A 267      79.648  87.009 119.646  1.00  8.95              
ATOM   4183 3HD1 LEU A 267      79.526  85.312 119.115  1.00  8.95              
ATOM   4184  CD2 LEU A 267      82.247  84.910 118.878  1.00  8.95              
ATOM   4185 1HD2 LEU A 267      82.462  84.698 119.925  1.00  8.95              
ATOM   4186 2HD2 LEU A 267      81.669  84.085 118.459  1.00  8.95              
ATOM   4187 3HD2 LEU A 267      83.188  85.003 118.335  1.00  8.95              
ATOM   4188  C   LEU A 267      80.806  89.066 117.634  1.00  8.95              
ATOM   4189  O   LEU A 267      82.003  89.342 117.649  1.00  8.95              
ATOM   4190  N   THR A 268      79.866  89.913 118.061  1.00  8.89              
ATOM   4191  H   THR A 268      78.907  89.605 118.070  1.00  8.89              
ATOM   4192  CA  THR A 268      80.164  91.289 118.482  1.00  8.89              
ATOM   4193  HA  THR A 268      80.955  91.662 117.830  1.00  8.89              
ATOM   4194  CB  THR A 268      78.961  92.214 118.249  1.00  8.89              
ATOM   4195  HB  THR A 268      78.637  92.090 117.215  1.00  8.89              
ATOM   4196  CG2 THR A 268      77.755  91.964 119.154  1.00  8.89              
ATOM   4197 1HG2 THR A 268      76.919  92.585 118.831  1.00  8.89              
ATOM   4198 2HG2 THR A 268      77.455  90.918 119.096  1.00  8.89              
ATOM   4199 3HG2 THR A 268      78.000  92.206 120.189  1.00  8.89              
ATOM   4200  OG1 THR A 268      79.365  93.549 118.418  1.00  8.89              
ATOM   4201  HG1 THR A 268      78.582  94.098 118.339  1.00  8.89              
ATOM   4202  C   THR A 268      80.692  91.369 119.919  1.00  8.89              
ATOM   4203  O   THR A 268      80.134  90.776 120.840  1.00  8.89              
ATOM   4204  N   VAL A 269      81.772  92.133 120.093  1.00  9.04              
ATOM   4205  H   VAL A 269      82.135  92.606 119.275  1.00  9.04              
ATOM   4206  CA  VAL A 269      82.379  92.534 121.369  1.00  9.04              
ATOM   4207  HA  VAL A 269      81.590  92.678 122.108  1.00  9.04              
ATOM   4208  CB  VAL A 269      83.388  91.496 121.915  1.00  9.04              
ATOM   4209  HB  VAL A 269      83.954  91.972 122.717  1.00  9.04              
ATOM   4210  CG1 VAL A 269      82.705  90.281 122.551  1.00  9.04              
ATOM   4211 1HG1 VAL A 269      83.439  89.701 123.103  1.00  9.04              
ATOM   4212 2HG1 VAL A 269      81.921  90.612 123.233  1.00  9.04              
ATOM   4213 3HG1 VAL A 269      82.259  89.653 121.778  1.00  9.04              
ATOM   4214  CG2 VAL A 269      84.403  91.008 120.871  1.00  9.04              
ATOM   4215 1HG2 VAL A 269      85.136  90.354 121.342  1.00  9.04              
ATOM   4216 2HG2 VAL A 269      83.894  90.459 120.076  1.00  9.04              
ATOM   4217 3HG2 VAL A 269      84.922  91.859 120.430  1.00  9.04              
ATOM   4218  C   VAL A 269      83.098  93.873 121.189  1.00  9.04              
ATOM   4219  O   VAL A 269      83.437  94.256 120.071  1.00  9.04              
ATOM   4220  N   LEU A 270      83.389  94.564 122.293  1.00  9.27              
ATOM   4221  H   LEU A 270      83.115  94.191 123.190  1.00  9.27              
ATOM   4222  CA  LEU A 270      84.127  95.827 122.298  1.00  9.27              
ATOM   4223  HA  LEU A 270      84.471  96.058 121.290  1.00  9.27              
ATOM   4224  CB  LEU A 270      83.208  96.972 122.771  1.00  9.27              
ATOM   4225  HB1 LEU A 270      83.812  97.873 122.883  1.00  9.27              
ATOM   4226  HB2 LEU A 270      82.817  96.714 123.756  1.00  9.27              
ATOM   4227  CG  LEU A 270      82.023  97.293 121.837  1.00  9.27              
ATOM   4228  HG  LEU A 270      81.395  96.410 121.724  1.00  9.27              
ATOM   4229  CD1 LEU A 270      81.177  98.411 122.448  1.00  9.27              
ATOM   4230 1HD1 LEU A 270      80.308  98.601 121.820  1.00  9.27              
ATOM   4231 2HD1 LEU A 270      80.826  98.104 123.434  1.00  9.27              
ATOM   4232 3HD1 LEU A 270      81.764  99.324 122.545  1.00  9.27              
ATOM   4233  CD2 LEU A 270      82.477  97.765 120.454  1.00  9.27              
ATOM   4234 1HD2 LEU A 270      81.609  98.059 119.867  1.00  9.27              
ATOM   4235 2HD2 LEU A 270      83.160  98.608 120.546  1.00  9.27              
ATOM   4236 3HD2 LEU A 270      82.971  96.948 119.928  1.00  9.27              
ATOM   4237  C   LEU A 270      85.362  95.698 123.191  1.00  9.27              
ATOM   4238  O   LEU A 270      85.281  95.277 124.343  1.00  9.27              
ATOM   4239  N   LYS A 271      86.522  96.021 122.620  1.00  9.40              
ATOM   4240  H   LYS A 271      86.484  96.347 121.665  1.00  9.40              
ATOM   4241  CA  LYS A 271      87.836  95.673 123.167  1.00  9.40              
ATOM   4242  HA  LYS A 271      87.757  95.555 124.250  1.00  9.40              
ATOM   4243  CB  LYS A 271      88.243  94.303 122.580  1.00  9.40              
ATOM   4244  HB1 LYS A 271      88.303  94.375 121.492  1.00  9.40              
ATOM   4245  HB2 LYS A 271      87.447  93.596 122.821  1.00  9.40              
ATOM   4246  CG  LYS A 271      89.566  93.729 123.114  1.00  9.40              
ATOM   4247  HG1 LYS A 271      89.620  93.878 124.193  1.00  9.40              
ATOM   4248  HG2 LYS A 271      90.395  94.253 122.638  1.00  9.40              
ATOM   4249  CD  LYS A 271      89.659  92.220 122.806  1.00  9.40              
ATOM   4250  HD1 LYS A 271      89.396  92.061 121.758  1.00  9.40              
ATOM   4251  HD2 LYS A 271      88.934  91.683 123.419  1.00  9.40              
ATOM   4252  CE  LYS A 271      91.055  91.618 123.026  1.00  9.40              
ATOM   4253  HE1 LYS A 271      91.752  92.123 122.349  1.00  9.40              
ATOM   4254  HE2 LYS A 271      91.041  90.559 122.760  1.00  9.40              
ATOM   4255  NZ  LYS A 271      91.557  91.787 124.409  1.00  9.40              
ATOM   4256  HZ1 LYS A 271      91.085  91.257 125.119  1.00  9.40              
ATOM   4257  HZ2 LYS A 271      92.570  91.633 124.425  1.00  9.40              
ATOM   4258  HZ3 LYS A 271      91.570  92.784 124.639  1.00  9.40              
ATOM   4259  C   LYS A 271      88.808  96.812 122.899  1.00  9.40              
ATOM   4260  O   LYS A 271      89.501  96.824 121.883  1.00  9.40              
ATOM   4261  N   LYS A 272      88.812  97.814 123.790  1.00  9.63              
ATOM   4262  H   LYS A 272      88.174  97.740 124.571  1.00  9.63              
ATOM   4263  CA  LYS A 272      89.809  98.897 123.799  1.00  9.63              
ATOM   4264  HA  LYS A 272      89.917  99.250 122.772  1.00  9.63              
ATOM   4265  CB  LYS A 272      89.358 100.103 124.659  1.00  9.63              
ATOM   4266  HB1 LYS A 272      89.507  99.891 125.718  1.00  9.63              
ATOM   4267  HB2 LYS A 272      88.285 100.242 124.513  1.00  9.63              
ATOM   4268  CG  LYS A 272      90.034 101.449 124.288  1.00  9.63              
ATOM   4269  HG1 LYS A 272      89.612 102.225 124.928  1.00  9.63              
ATOM   4270  HG2 LYS A 272      89.744 101.689 123.264  1.00  9.63              
ATOM   4271  CD  LYS A 272      91.575 101.552 124.366  1.00  9.63              
ATOM   4272  HD1 LYS A 272      91.879 102.519 123.962  1.00  9.63              
ATOM   4273  HD2 LYS A 272      92.016 100.794 123.720  1.00  9.63              
ATOM   4274  CE  LYS A 272      92.125 101.431 125.800  1.00  9.63              
ATOM   4275  HE1 LYS A 272      91.442 100.801 126.378  1.00  9.63              
ATOM   4276  HE2 LYS A 272      92.141 102.424 126.259  1.00  9.63              
ATOM   4277  NZ  LYS A 272      93.477 100.809 125.832  1.00  9.63              
ATOM   4278  HZ1 LYS A 272      93.839 100.743 126.772  1.00  9.63              
ATOM   4279  HZ2 LYS A 272      93.433  99.848 125.486  1.00  9.63              
ATOM   4280  HZ3 LYS A 272      94.145 101.292 125.249  1.00  9.63              
ATOM   4281  C   LYS A 272      91.171  98.337 124.216  1.00  9.63              
ATOM   4282  O   LYS A 272      91.690  98.650 125.282  1.00  9.63              
ATOM   4283  N   GLU A 273      91.768  97.529 123.352  1.00  9.73              
ATOM   4284  H   GLU A 273      91.243  97.198 122.551  1.00  9.73              
ATOM   4285  CA  GLU A 273      93.151  97.101 123.519  1.00  9.73              
ATOM   4286  HA  GLU A 273      93.253  96.655 124.511  1.00  9.73              
ATOM   4287  CB  GLU A 273      93.518  96.043 122.454  1.00  9.73              
ATOM   4288  HB1 GLU A 273      94.042  96.506 121.619  1.00  9.73              
ATOM   4289  HB2 GLU A 273      92.614  95.585 122.046  1.00  9.73              
ATOM   4290  CG  GLU A 273      94.405  94.940 123.045  1.00  9.73              
ATOM   4291  HG1 GLU A 273      95.196  95.390 123.650  1.00  9.73              
ATOM   4292  HG2 GLU A 273      94.874  94.403 122.218  1.00  9.73              
ATOM   4293  CD  GLU A 273      93.593  93.946 123.886  1.00  9.73              
ATOM   4294  OE1 GLU A 273      93.999  92.770 124.010  1.00  9.73              
ATOM   4295  OE2 GLU A 273      92.475  94.283 124.349  1.00  9.73              
ATOM   4296  C   GLU A 273      94.088  98.308 123.465  1.00  9.73              
ATOM   4297  O   GLU A 273      94.677  98.704 124.467  1.00  9.73              
ATOM   4298  N   CYS A 274      94.101  98.992 122.325  1.00  9.70              
ATOM   4299  H   CYS A 274      93.535  98.633 121.574  1.00  9.70              
ATOM   4300  CA  CYS A 274      95.184  99.883 121.927  1.00  9.70              
ATOM   4301  HA  CYS A 274      95.839 100.101 122.775  1.00  9.70              
ATOM   4302  CB  CYS A 274      96.022  99.107 120.889  1.00  9.70              
ATOM   4303  HB1 CYS A 274      96.386  98.180 121.337  1.00  9.70              
ATOM   4304  HB2 CYS A 274      96.902  99.692 120.604  1.00  9.70              
ATOM   4305  SG  CYS A 274      95.031  98.721 119.406  1.00  9.70              
ATOM   4306  HG  CYS A 274      96.017  98.127 118.713  1.00  9.70              
ATOM   4307  C   CYS A 274      94.692 101.229 121.376  1.00  9.70              
ATOM   4308  O   CYS A 274      93.503 101.561 121.441  1.00  9.70              
ATOM   4309  N   GLU A 275      95.612 101.993 120.802  1.00  9.74              
ATOM   4310  H   GLU A 275      96.569 101.635 120.852  1.00  9.74              
ATOM   4311  CA  GLU A 275      95.519 103.428 120.568  1.00  9.74              
ATOM   4312  HA  GLU A 275      94.699 103.802 121.180  1.00  9.74              
ATOM   4313  CB  GLU A 275      96.779 104.111 121.154  1.00  9.74              
ATOM   4314  HB1 GLU A 275      96.845 103.885 122.220  1.00  9.74              
ATOM   4315  HB2 GLU A 275      96.647 105.191 121.087  1.00  9.74              
ATOM   4316  CG  GLU A 275      98.112 103.749 120.477  1.00  9.74              
ATOM   4317  HG1 GLU A 275      98.761 104.622 120.560  1.00  9.74              
ATOM   4318  HG2 GLU A 275      97.931 103.575 119.415  1.00  9.74              
ATOM   4319  CD  GLU A 275      98.843 102.536 121.092  1.00  9.74              
ATOM   4320  OE1 GLU A 275     100.088 102.503 120.995  1.00  9.74              
ATOM   4321  OE2 GLU A 275      98.153 101.631 121.621  1.00  9.74              
ATOM   4322  C   GLU A 275      95.144 103.860 119.144  1.00  9.74              
ATOM   4323  O   GLU A 275      94.536 103.099 118.389  1.00  9.74              
ATOM   4324  N   THR A 276      95.380 105.136 118.826  1.00  8.69              
ATOM   4325  H   THR A 276      95.858 105.723 119.498  1.00  8.69              
ATOM   4326  CA  THR A 276      94.830 105.839 117.661  1.00  8.69              
ATOM   4327  HA  THR A 276      93.749 105.894 117.777  1.00  8.69              
ATOM   4328  CB  THR A 276      95.373 107.277 117.604  1.00  8.69              
ATOM   4329  HB  THR A 276      96.411 107.260 117.269  1.00  8.69              
ATOM   4330  CG2 THR A 276      94.559 108.189 116.688  1.00  8.69              
ATOM   4331 1HG2 THR A 276      93.520 108.218 117.019  1.00  8.69              
ATOM   4332 2HG2 THR A 276      94.972 109.197 116.706  1.00  8.69              
ATOM   4333 3HG2 THR A 276      94.597 107.818 115.664  1.00  8.69              
ATOM   4334  OG1 THR A 276      95.325 107.847 118.894  1.00  8.69              
ATOM   4335  HG1 THR A 276      95.631 108.756 118.824  1.00  8.69              
ATOM   4336  C   THR A 276      95.106 105.133 116.330  1.00  8.69              
ATOM   4337  O   THR A 276      94.236 105.091 115.463  1.00  8.69              
ATOM   4338  N   TYR A 277      96.284 104.522 116.182  1.00  8.73              
ATOM   4339  H   TYR A 277      96.953 104.563 116.939  1.00  8.73              
ATOM   4340  CA  TYR A 277      96.578 103.593 115.094  1.00  8.73              
ATOM   4341  HA  TYR A 277      96.090 103.959 114.189  1.00  8.73              
ATOM   4342  CB  TYR A 277      98.086 103.564 114.768  1.00  8.73              
ATOM   4343  HB1 TYR A 277      98.291 104.385 114.081  1.00  8.73              
ATOM   4344  HB2 TYR A 277      98.322 102.645 114.230  1.00  8.73              
ATOM   4345  CG  TYR A 277      99.022 103.705 115.953  1.00  8.73              
ATOM   4346  CD1 TYR A 277      99.333 102.586 116.748  1.00  8.73              
ATOM   4347  HD1 TYR A 277      98.944 101.610 116.497  1.00  8.73              
ATOM   4348  CE1 TYR A 277     100.134 102.740 117.894  1.00  8.73              
ATOM   4349  HE1 TYR A 277     100.347 101.893 118.530  1.00  8.73              
ATOM   4350  CZ  TYR A 277     100.644 104.010 118.236  1.00  8.73              
ATOM   4351  OH  TYR A 277     101.326 104.184 119.393  1.00  8.73              
ATOM   4352  HH  TYR A 277     101.096 103.469 120.028  1.00  8.73              
ATOM   4353  CE2 TYR A 277     100.378 105.120 117.408  1.00  8.73              
ATOM   4354  HE2 TYR A 277     100.781 106.083 117.682  1.00  8.73              
ATOM   4355  CD2 TYR A 277      99.560 104.969 116.272  1.00  8.73              
ATOM   4356  HD2 TYR A 277      99.340 105.826 115.652  1.00  8.73              
ATOM   4357  C   TYR A 277      95.970 102.213 115.361  1.00  8.73              
ATOM   4358  O   TYR A 277      96.614 101.276 115.830  1.00  8.73              
ATOM   4359  N   LYS A 278      94.678 102.089 115.058  1.00  8.68              
ATOM   4360  H   LYS A 278      94.202 102.914 114.715  1.00  8.68              
ATOM   4361  CA  LYS A 278      94.042 100.779 114.912  1.00  8.68              
ATOM   4362  HA  LYS A 278      94.203 100.206 115.823  1.00  8.68              
ATOM   4363  CB  LYS A 278      92.536 100.951 114.632  1.00  8.68              
ATOM   4364  HB1 LYS A 278      92.119 100.014 114.255  1.00  8.68              
ATOM   4365  HB2 LYS A 278      92.401 101.707 113.856  1.00  8.68              
ATOM   4366  CG  LYS A 278      91.755 101.369 115.883  1.00  8.68              
ATOM   4367  HG1 LYS A 278      90.777 101.749 115.582  1.00  8.68              
ATOM   4368  HG2 LYS A 278      92.287 102.182 116.379  1.00  8.68              
ATOM   4369  CD  LYS A 278      91.541 100.184 116.844  1.00  8.68              
ATOM   4370  HD1 LYS A 278      92.326  99.435 116.728  1.00  8.68              
ATOM   4371  HD2 LYS A 278      90.592  99.705 116.594  1.00  8.68              
ATOM   4372  CE  LYS A 278      91.503 100.652 118.300  1.00  8.68              
ATOM   4373  HE1 LYS A 278      91.110  99.839 118.917  1.00  8.68              
ATOM   4374  HE2 LYS A 278      90.819 101.502 118.375  1.00  8.68              
ATOM   4375  NZ  LYS A 278      92.854 101.034 118.777  1.00  8.68              
ATOM   4376  HZ1 LYS A 278      92.842 101.375 119.736  1.00  8.68              
ATOM   4377  HZ2 LYS A 278      93.510 100.264 118.751  1.00  8.68              
ATOM   4378  HZ3 LYS A 278      93.276 101.785 118.228  1.00  8.68              
ATOM   4379  C   LYS A 278      94.691  99.992 113.771  1.00  8.68              
ATOM   4380  O   LYS A 278      94.886 100.515 112.680  1.00  8.68              
ATOM   4381  N   GLU A 279      94.868  98.699 114.010  1.00  8.73              
ATOM   4382  H   GLU A 279      94.707  98.354 114.941  1.00  8.73              
ATOM   4383  CA  GLU A 279      94.934  97.679 112.967  1.00  8.73              
ATOM   4384  HA  GLU A 279      94.408  98.054 112.085  1.00  8.73              
ATOM   4385  CB  GLU A 279      96.391  97.367 112.553  1.00  8.73              
ATOM   4386  HB1 GLU A 279      96.604  96.307 112.698  1.00  8.73              
ATOM   4387  HB2 GLU A 279      97.074  97.924 113.197  1.00  8.73              
ATOM   4388  CG  GLU A 279      96.698  97.743 111.090  1.00  8.73              
ATOM   4389  HG1 GLU A 279      97.784  97.767 110.976  1.00  8.73              
ATOM   4390  HG2 GLU A 279      96.326  98.750 110.889  1.00  8.73              
ATOM   4391  CD  GLU A 279      96.113  96.761 110.058  1.00  8.73              
ATOM   4392  OE1 GLU A 279      94.912  96.409 110.142  1.00  8.73              
ATOM   4393  OE2 GLU A 279      96.853  96.296 109.172  1.00  8.73              
ATOM   4394  C   GLU A 279      94.179  96.427 113.436  1.00  8.73              
ATOM   4395  O   GLU A 279      93.921  96.222 114.625  1.00  8.73              
ATOM   4396  N   LEU A 280      93.768  95.632 112.457  1.00  8.79              
ATOM   4397  H   LEU A 280      94.024  95.938 111.522  1.00  8.79              
ATOM   4398  CA  LEU A 280      92.805  94.543 112.543  1.00  8.79              
ATOM   4399  HA  LEU A 280      92.571  94.334 113.588  1.00  8.79              
ATOM   4400  CB  LEU A 280      91.513  94.997 111.826  1.00  8.79              
ATOM   4401  HB1 LEU A 280      90.933  94.100 111.649  1.00  8.79              
ATOM   4402  HB2 LEU A 280      91.789  95.411 110.857  1.00  8.79              
ATOM   4403  CG  LEU A 280      90.542  95.988 112.508  1.00  8.79              
ATOM   4404  HG  LEU A 280      90.244  95.584 113.471  1.00  8.79              
ATOM   4405  CD1 LEU A 280      91.079  97.404 112.724  1.00  8.79              
ATOM   4406 1HD1 LEU A 280      90.265  98.072 113.003  1.00  8.79              
ATOM   4407 2HD1 LEU A 280      91.788  97.401 113.545  1.00  8.79              
ATOM   4408 3HD1 LEU A 280      91.553  97.768 111.813  1.00  8.79              
ATOM   4409  CD2 LEU A 280      89.291  96.134 111.633  1.00  8.79              
ATOM   4410 1HD2 LEU A 280      88.547  96.754 112.135  1.00  8.79              
ATOM   4411 2HD2 LEU A 280      89.554  96.581 110.673  1.00  8.79              
ATOM   4412 3HD2 LEU A 280      88.853  95.156 111.438  1.00  8.79              
ATOM   4413  C   LEU A 280      93.363  93.234 111.938  1.00  8.79              
ATOM   4414  O   LEU A 280      92.854  92.153 112.225  1.00  8.79              
ATOM   4415  N   LYS A 281      94.445  93.314 111.149  1.00  8.78              
ATOM   4416  H   LYS A 281      94.829  94.244 111.017  1.00  8.78              
ATOM   4417  CA  LYS A 281      95.046  92.226 110.345  1.00  8.78              
ATOM   4418  HA  LYS A 281      94.241  91.720 109.813  1.00  8.78              
ATOM   4419  CB  LYS A 281      96.017  92.874 109.326  1.00  8.78              
ATOM   4420  HB1 LYS A 281      97.037  92.541 109.523  1.00  8.78              
ATOM   4421  HB2 LYS A 281      96.045  93.949 109.485  1.00  8.78              
ATOM   4422  CG  LYS A 281      95.702  92.593 107.840  1.00  8.78              
ATOM   4423  HG1 LYS A 281      94.820  91.961 107.734  1.00  8.78              
ATOM   4424  HG2 LYS A 281      96.543  92.034 107.429  1.00  8.78              
ATOM   4425  CD  LYS A 281      95.524  93.870 106.992  1.00  8.78              
ATOM   4426  HD1 LYS A 281      95.754  93.618 105.956  1.00  8.78              
ATOM   4427  HD2 LYS A 281      96.249  94.625 107.302  1.00  8.78              
ATOM   4428  CE  LYS A 281      94.108  94.470 107.006  1.00  8.78              
ATOM   4429  HE1 LYS A 281      93.427  93.756 106.531  1.00  8.78              
ATOM   4430  HE2 LYS A 281      94.107  95.392 106.421  1.00  8.78              
ATOM   4431  NZ  LYS A 281      93.609  94.742 108.367  1.00  8.78              
ATOM   4432  HZ1 LYS A 281      92.640  95.053 108.362  1.00  8.78              
ATOM   4433  HZ2 LYS A 281      93.509  93.848 108.844  1.00  8.78              
ATOM   4434  HZ3 LYS A 281      94.199  95.387 108.899  1.00  8.78              
ATOM   4435  C   LYS A 281      95.761  91.097 111.119  1.00  8.78              
ATOM   4436  O   LYS A 281      96.382  90.235 110.502  1.00  8.78              
ATOM   4437  N   ALA A 282      95.734  91.091 112.453  1.00  8.82              
ATOM   4438  H   ALA A 282      95.129  91.758 112.908  1.00  8.82              
ATOM   4439  CA  ALA A 282      96.725  90.370 113.269  1.00  8.82              
ATOM   4440  HA  ALA A 282      97.651  90.296 112.696  1.00  8.82              
ATOM   4441  CB  ALA A 282      97.025  91.243 114.497  1.00  8.82              
ATOM   4442  HB1 ALA A 282      97.825  90.790 115.085  1.00  8.82              
ATOM   4443  HB2 ALA A 282      97.342  92.238 114.180  1.00  8.82              
ATOM   4444  HB3 ALA A 282      96.134  91.327 115.121  1.00  8.82              
ATOM   4445  C   ALA A 282      96.376  88.923 113.697  1.00  8.82              
ATOM   4446  O   ALA A 282      97.214  88.256 114.306  1.00  8.82              
ATOM   4447  N   HIS A 283      95.172  88.425 113.388  1.00  8.76              
ATOM   4448  H   HIS A 283      94.542  89.020 112.872  1.00  8.76              
ATOM   4449  CA  HIS A 283      94.662  87.119 113.853  1.00  8.76              
ATOM   4450  HA  HIS A 283      93.578  87.117 113.724  1.00  8.76              
ATOM   4451  CB  HIS A 283      95.205  85.983 112.948  1.00  8.76              
ATOM   4452  HB1 HIS A 283      94.872  85.029 113.354  1.00  8.76              
ATOM   4453  HB2 HIS A 283      96.295  85.992 112.962  1.00  8.76              
ATOM   4454  CG  HIS A 283      94.739  86.005 111.508  1.00  8.76              
ATOM   4455  ND1 HIS A 283      93.949  85.019 110.909  1.00  8.76              
ATOM   4456  CE1 HIS A 283      93.784  85.398 109.631  1.00  8.76              
ATOM   4457  HE1 HIS A 283      93.213  84.849 108.891  1.00  8.76              
ATOM   4458  NE2 HIS A 283      94.432  86.554 109.398  1.00  8.76              
ATOM   4459  HE2 HIS A 283      94.451  87.056 108.519  1.00  8.76              
ATOM   4460  CD2 HIS A 283      95.054  86.941 110.564  1.00  8.76              
ATOM   4461  HD2 HIS A 283      95.688  87.806 110.705  1.00  8.76              
ATOM   4462  C   HIS A 283      94.868  86.898 115.374  1.00  8.76              
ATOM   4463  O   HIS A 283      94.486  87.758 116.164  1.00  8.76              
ATOM   4464  N   GLY A 284      95.408  85.746 115.803  1.00  8.72              
ATOM   4465  H   GLY A 284      95.685  85.085 115.094  1.00  8.72              
ATOM   4466  CA  GLY A 284      95.412  85.293 117.206  1.00  8.72              
ATOM   4467  HA1 GLY A 284      94.577  84.612 117.359  1.00  8.72              
ATOM   4468  HA2 GLY A 284      95.272  86.152 117.863  1.00  8.72              
ATOM   4469  C   GLY A 284      96.679  84.576 117.657  1.00  8.72              
ATOM   4470  O   GLY A 284      96.607  83.584 118.383  1.00  8.72              
ATOM   4471  N   VAL A 285      97.825  85.065 117.191  1.00 10.37              
ATOM   4472  H   VAL A 285      97.768  85.916 116.646  1.00 10.37              
ATOM   4473  CA  VAL A 285      99.110  84.354 117.167  1.00 10.37              
ATOM   4474  HA  VAL A 285      99.004  83.605 116.381  1.00 10.37              
ATOM   4475  CB  VAL A 285     100.254  85.282 116.710  1.00 10.37              
ATOM   4476  HB  VAL A 285     101.188  84.721 116.754  1.00 10.37              
ATOM   4477  CG1 VAL A 285     100.046  85.714 115.253  1.00 10.37              
ATOM   4478 1HG1 VAL A 285     100.908  86.293 114.919  1.00 10.37              
ATOM   4479 2HG1 VAL A 285      99.955  84.838 114.610  1.00 10.37              
ATOM   4480 3HG1 VAL A 285      99.154  86.333 115.150  1.00 10.37              
ATOM   4481  CG2 VAL A 285     100.403  86.531 117.587  1.00 10.37              
ATOM   4482 1HG2 VAL A 285     101.275  87.100 117.264  1.00 10.37              
ATOM   4483 2HG2 VAL A 285      99.521  87.168 117.504  1.00 10.37              
ATOM   4484 3HG2 VAL A 285     100.543  86.243 118.628  1.00 10.37              
ATOM   4485  C   VAL A 285      99.509  83.573 118.403  1.00 10.37              
ATOM   4486  O   VAL A 285      99.239  83.976 119.532  1.00 10.37              
ATOM   4487  N   SER A 286     100.169  82.443 118.151  1.00  9.76              
ATOM   4488  H   SER A 286     100.444  82.263 117.198  1.00  9.76              
ATOM   4489  CA  SER A 286     100.476  81.394 119.120  1.00  9.76              
ATOM   4490  HA  SER A 286     100.695  80.487 118.556  1.00  9.76              
ATOM   4491  CB  SER A 286     101.752  81.710 119.907  1.00  9.76              
ATOM   4492  HB1 SER A 286     101.899  80.952 120.680  1.00  9.76              
ATOM   4493  HB2 SER A 286     101.676  82.694 120.374  1.00  9.76              
ATOM   4494  OG  SER A 286     102.842  81.672 119.008  1.00  9.76              
ATOM   4495  HG  SER A 286     103.662  81.729 119.509  1.00  9.76              
ATOM   4496  C   SER A 286      99.303  81.054 120.029  1.00  9.76              
ATOM   4497  O   SER A 286      99.200  81.474 121.185  1.00  9.76              
ATOM   4498  N   CYS A 287      98.397  80.245 119.497  1.00  9.80              
ATOM   4499  H   CYS A 287      98.511  79.994 118.526  1.00  9.80              
ATOM   4500  CA  CYS A 287      97.699  79.277 120.327  1.00  9.80              
ATOM   4501  HA  CYS A 287      97.085  79.796 121.060  1.00  9.80              
ATOM   4502  CB  CYS A 287      96.814  78.437 119.392  1.00  9.80              
ATOM   4503  HB1 CYS A 287      96.103  79.083 118.877  1.00  9.80              
ATOM   4504  HB2 CYS A 287      96.265  77.705 119.986  1.00  9.80              
ATOM   4505  SG  CYS A 287      97.801  77.543 118.148  1.00  9.80              
ATOM   4506  HG  CYS A 287      98.876  77.295 118.921  1.00  9.80              
ATOM   4507  C   CYS A 287      98.687  78.352 121.054  1.00  9.80              
ATOM   4508  O   CYS A 287      99.801  78.161 120.562  1.00  9.80              
ATOM   4509  N   PRO A 288      98.260  77.691 122.139  1.00 10.63              
ATOM   4510  CD  PRO A 288      97.030  77.901 122.891  1.00 10.63              
ATOM   4511  HD1 PRO A 288      96.150  77.874 122.248  1.00 10.63              
ATOM   4512  HD2 PRO A 288      97.086  78.859 123.411  1.00 10.63              
ATOM   4513  CG  PRO A 288      96.962  76.769 123.916  1.00 10.63              
ATOM   4514  HG1 PRO A 288      96.368  75.947 123.515  1.00 10.63              
ATOM   4515  HG2 PRO A 288      96.541  77.109 124.863  1.00 10.63              
ATOM   4516  CB  PRO A 288      98.421  76.332 124.073  1.00 10.63              
ATOM   4517  HB1 PRO A 288      98.503  75.280 124.353  1.00 10.63              
ATOM   4518  HB2 PRO A 288      98.901  76.956 124.829  1.00 10.63              
ATOM   4519  CA  PRO A 288      99.057  76.624 122.707  1.00 10.63              
ATOM   4520  HA  PRO A 288     100.080  76.969 122.867  1.00 10.63              
ATOM   4521  C   PRO A 288      99.124  75.396 121.791  1.00 10.63              
ATOM   4522  O   PRO A 288     100.178  75.072 121.253  1.00 10.63              
ATOM   4523  N   GLN A 289      97.970  74.779 121.542  1.00 10.12              
ATOM   4524  H   GLN A 289      97.151  75.090 122.045  1.00 10.12              
ATOM   4525  CA  GLN A 289      97.695  73.846 120.453  1.00 10.12              
ATOM   4526  HA  GLN A 289      98.226  74.166 119.556  1.00 10.12              
ATOM   4527  CB  GLN A 289      98.079  72.397 120.830  1.00 10.12              
ATOM   4528  HB1 GLN A 289      97.516  71.713 120.192  1.00 10.12              
ATOM   4529  HB2 GLN A 289      97.787  72.195 121.862  1.00 10.12              
ATOM   4530  CG  GLN A 289      99.565  72.061 120.645  1.00 10.12              
ATOM   4531  HG1 GLN A 289      99.709  70.992 120.803  1.00 10.12              
ATOM   4532  HG2 GLN A 289     100.163  72.581 121.392  1.00 10.12              
ATOM   4533  CD  GLN A 289     100.047  72.408 119.240  1.00 10.12              
ATOM   4534  OE1 GLN A 289      99.584  71.863 118.251  1.00 10.12              
ATOM   4535  NE2 GLN A 289     100.913  73.379 119.086  1.00 10.12              
ATOM   4536 1HE2 GLN A 289     101.174  73.930 119.899  1.00 10.12              
ATOM   4537 2HE2 GLN A 289     101.218  73.606 118.159  1.00 10.12              
ATOM   4538  C   GLN A 289      96.199  73.890 120.154  1.00 10.12              
ATOM   4539  O   GLN A 289      95.410  74.030 121.086  1.00 10.12              
ATOM   4540  N   SER A 290      95.826  73.690 118.884  1.00 10.78              
ATOM   4541  H   SER A 290      96.547  73.690 118.178  1.00 10.78              
ATOM   4542  CA  SER A 290      94.526  73.118 118.505  1.00 10.78              
ATOM   4543  HA  SER A 290      94.495  72.130 118.965  1.00 10.78              
ATOM   4544  CB  SER A 290      93.333  73.869 119.127  1.00 10.78              
ATOM   4545  HB1 SER A 290      93.480  74.945 119.039  1.00 10.78              
ATOM   4546  HB2 SER A 290      93.267  73.627 120.188  1.00 10.78              
ATOM   4547  OG  SER A 290      92.107  73.478 118.537  1.00 10.78              
ATOM   4548  HG  SER A 290      91.392  73.843 119.070  1.00 10.78              
ATOM   4549  C   SER A 290      94.342  72.912 117.007  1.00 10.78              
ATOM   4550  O   SER A 290      94.300  73.873 116.218  1.00 10.78              
ATOM   4551  N   GLN A 291      94.221  71.614 116.675  1.00  9.54              
ATOM   4552  H   GLN A 291      94.112  70.959 117.438  1.00  9.54              
ATOM   4553  CA  GLN A 291      94.435  70.998 115.369  1.00  9.54              
ATOM   4554  HA  GLN A 291      94.510  71.805 114.639  1.00  9.54              
ATOM   4555  CB  GLN A 291      95.784  70.265 115.329  1.00  9.54              
ATOM   4556  HB1 GLN A 291      95.871  69.793 114.349  1.00  9.54              
ATOM   4557  HB2 GLN A 291      95.811  69.482 116.088  1.00  9.54              
ATOM   4558  CG  GLN A 291      96.968  71.233 115.535  1.00  9.54              
ATOM   4559  HG1 GLN A 291      97.089  71.433 116.600  1.00  9.54              
ATOM   4560  HG2 GLN A 291      96.766  72.180 115.033  1.00  9.54              
ATOM   4561  CD  GLN A 291      98.272  70.691 114.959  1.00  9.54              
ATOM   4562  OE1 GLN A 291      98.332  70.264 113.818  1.00  9.54              
ATOM   4563  NE2 GLN A 291      99.358  70.701 115.697  1.00  9.54              
ATOM   4564 1HE2 GLN A 291      99.357  71.087 116.639  1.00  9.54              
ATOM   4565 2HE2 GLN A 291     100.190  70.325 115.281  1.00  9.54              
ATOM   4566  C   GLN A 291      93.270  70.108 114.922  1.00  9.54              
ATOM   4567  O   GLN A 291      92.764  69.273 115.665  1.00  9.54              
ATOM   4568  N   CYS A 292      92.853  70.299 113.666  1.00 10.11              
ATOM   4569  H   CYS A 292      93.332  70.986 113.100  1.00 10.11              
ATOM   4570  CA  CYS A 292      91.963  69.391 112.949  1.00 10.11              
ATOM   4571  HA  CYS A 292      92.117  68.407 113.394  1.00 10.11              
ATOM   4572  CB  CYS A 292      90.484  69.761 113.153  1.00 10.11              
ATOM   4573  HB1 CYS A 292      90.276  69.846 114.223  1.00 10.11              
ATOM   4574  HB2 CYS A 292      89.870  68.948 112.759  1.00 10.11              
ATOM   4575  SG  CYS A 292      90.029  71.300 112.301  1.00 10.11              
ATOM   4576  HG  CYS A 292      88.702  71.091 112.290  1.00 10.11              
ATOM   4577  C   CYS A 292      92.377  69.302 111.469  1.00 10.11              
ATOM   4578  O   CYS A 292      92.931  70.276 110.955  1.00 10.11              
ATOM   4579  N   PRO A 293      92.195  68.162 110.775  1.00  9.41              
ATOM   4580  CD  PRO A 293      91.641  66.909 111.274  1.00  9.41              
ATOM   4581  HD1 PRO A 293      90.835  66.589 110.615  1.00  9.41              
ATOM   4582  HD2 PRO A 293      91.271  66.951 112.295  1.00  9.41              
ATOM   4583  CG  PRO A 293      92.794  65.924 111.157  1.00  9.41              
ATOM   4584  HG1 PRO A 293      92.448  64.890 111.156  1.00  9.41              
ATOM   4585  HG2 PRO A 293      93.515  66.097 111.957  1.00  9.41              
ATOM   4586  CB  PRO A 293      93.392  66.328 109.809  1.00  9.41              
ATOM   4587  HB1 PRO A 293      92.889  65.764 109.021  1.00  9.41              
ATOM   4588  HB2 PRO A 293      94.464  66.128 109.778  1.00  9.41              
ATOM   4589  CA  PRO A 293      93.099  67.837 109.665  1.00  9.41              
ATOM   4590  HA  PRO A 293      94.038  68.377 109.793  1.00  9.41              
ATOM   4591  C   PRO A 293      92.578  68.140 108.253  1.00  9.41              
ATOM   4592  O   PRO A 293      93.239  67.773 107.286  1.00  9.41              
ATOM   4593  N   TYR A 294      91.399  68.755 108.124  1.00  9.10              
ATOM   4594  H   TYR A 294      90.953  69.048 108.980  1.00  9.10              
ATOM   4595  CA  TYR A 294      90.517  68.697 106.941  1.00  9.10              
ATOM   4596  HA  TYR A 294      90.460  67.654 106.628  1.00  9.10              
ATOM   4597  CB  TYR A 294      89.105  69.131 107.400  1.00  9.10              
ATOM   4598  HB1 TYR A 294      88.387  68.854 106.626  1.00  9.10              
ATOM   4599  HB2 TYR A 294      89.093  70.218 107.481  1.00  9.10              
ATOM   4600  CG  TYR A 294      88.616  68.556 108.723  1.00  9.10              
ATOM   4601  CD1 TYR A 294      88.678  67.169 108.962  1.00  9.10              
ATOM   4602  HD1 TYR A 294      89.054  66.501 108.199  1.00  9.10              
ATOM   4603  CE1 TYR A 294      88.241  66.646 110.194  1.00  9.10              
ATOM   4604  HE1 TYR A 294      88.287  65.584 110.387  1.00  9.10              
ATOM   4605  CZ  TYR A 294      87.722  67.505 111.185  1.00  9.10              
ATOM   4606  OH  TYR A 294      87.324  66.990 112.376  1.00  9.10              
ATOM   4607  HH  TYR A 294      86.914  67.644 112.944  1.00  9.10              
ATOM   4608  CE2 TYR A 294      87.634  68.892 110.938  1.00  9.10              
ATOM   4609  HE2 TYR A 294      87.210  69.552 111.679  1.00  9.10              
ATOM   4610  CD2 TYR A 294      88.090  69.413 109.712  1.00  9.10              
ATOM   4611  HD2 TYR A 294      88.012  70.473 109.529  1.00  9.10              
ATOM   4612  C   TYR A 294      90.954  69.494 105.690  1.00  9.10              
ATOM   4613  O   TYR A 294      90.141  70.202 105.102  1.00  9.10              
ATOM   4614  N   LYS A 295      92.238  69.439 105.318  1.00  8.40              
ATOM   4615  H   LYS A 295      92.828  68.788 105.823  1.00  8.40              
ATOM   4616  CA  LYS A 295      92.847  70.265 104.263  1.00  8.40              
ATOM   4617  HA  LYS A 295      92.805  71.305 104.590  1.00  8.40              
ATOM   4618  CB  LYS A 295      94.320  69.880 104.051  1.00  8.40              
ATOM   4619  HB1 LYS A 295      94.719  70.495 103.242  1.00  8.40              
ATOM   4620  HB2 LYS A 295      94.371  68.834 103.741  1.00  8.40              
ATOM   4621  CG  LYS A 295      95.202  70.079 105.290  1.00  8.40              
ATOM   4622  HG1 LYS A 295      94.871  69.417 106.088  1.00  8.40              
ATOM   4623  HG2 LYS A 295      95.126  71.114 105.629  1.00  8.40              
ATOM   4624  CD  LYS A 295      96.662  69.762 104.946  1.00  8.40              
ATOM   4625  HD1 LYS A 295      97.017  70.500 104.226  1.00  8.40              
ATOM   4626  HD2 LYS A 295      96.726  68.769 104.496  1.00  8.40              
ATOM   4627  CE  LYS A 295      97.523  69.798 106.212  1.00  8.40              
ATOM   4628  HE1 LYS A 295      97.286  68.921 106.823  1.00  8.40              
ATOM   4629  HE2 LYS A 295      97.257  70.692 106.784  1.00  8.40              
ATOM   4630  NZ  LYS A 295      98.968  69.837 105.881  1.00  8.40              
ATOM   4631  HZ1 LYS A 295      99.528  69.797 106.722  1.00  8.40              
ATOM   4632  HZ2 LYS A 295      99.223  69.078 105.261  1.00  8.40              
ATOM   4633  HZ3 LYS A 295      99.175  70.726 105.433  1.00  8.40              
ATOM   4634  C   LYS A 295      92.117  70.183 102.922  1.00  8.40              
ATOM   4635  O   LYS A 295      91.968  69.114 102.334  1.00  8.40              
ATOM   4636  N   LYS A 296      91.781  71.360 102.404  1.00  8.57              
ATOM   4637  H   LYS A 296      91.948  72.154 103.014  1.00  8.57              
ATOM   4638  CA  LYS A 296      90.911  71.598 101.256  1.00  8.57              
ATOM   4639  HA  LYS A 296      90.677  70.651 100.765  1.00  8.57              
ATOM   4640  CB  LYS A 296      89.613  72.174 101.847  1.00  8.57              
ATOM   4641  HB1 LYS A 296      89.838  73.148 102.285  1.00  8.57              
ATOM   4642  HB2 LYS A 296      89.269  71.534 102.662  1.00  8.57              
ATOM   4643  CG  LYS A 296      88.462  72.299 100.843  1.00  8.57              
ATOM   4644  HG1 LYS A 296      87.864  71.388 100.884  1.00  8.57              
ATOM   4645  HG2 LYS A 296      88.843  72.393  99.827  1.00  8.57              
ATOM   4646  CD  LYS A 296      87.571  73.504 101.187  1.00  8.57              
ATOM   4647  HD1 LYS A 296      87.275  73.443 102.235  1.00  8.57              
ATOM   4648  HD2 LYS A 296      86.661  73.434 100.594  1.00  8.57              
ATOM   4649  CE  LYS A 296      88.237  74.870 100.932  1.00  8.57              
ATOM   4650  HE1 LYS A 296      89.048  75.032 101.648  1.00  8.57              
ATOM   4651  HE2 LYS A 296      87.481  75.646 101.085  1.00  8.57              
ATOM   4652  NZ  LYS A 296      88.759  74.970  99.551  1.00  8.57              
ATOM   4653  HZ1 LYS A 296      88.973  75.909  99.257  1.00  8.57              
ATOM   4654  HZ2 LYS A 296      89.537  74.348  99.362  1.00  8.57              
ATOM   4655  HZ3 LYS A 296      88.029  74.701  98.881  1.00  8.57              
ATOM   4656  C   LYS A 296      91.573  72.533 100.252  1.00  8.57              
ATOM   4657  O   LYS A 296      91.525  73.754 100.419  1.00  8.57              
ATOM   4658  N   ILE A 297      92.156  71.944  99.200  1.00  8.08              
ATOM   4659  H   ILE A 297      92.151  70.938  99.177  1.00  8.08              
ATOM   4660  CA  ILE A 297      92.585  72.654  97.981  1.00  8.08              
ATOM   4661  HA  ILE A 297      93.506  73.186  98.194  1.00  8.08              
ATOM   4662  CB  ILE A 297      92.874  71.653  96.835  1.00  8.08              
ATOM   4663  HB  ILE A 297      91.995  71.020  96.699  1.00  8.08              
ATOM   4664  CG2 ILE A 297      93.147  72.378  95.502  1.00  8.08              
ATOM   4665 1HG2 ILE A 297      93.359  71.667  94.706  1.00  8.08              
ATOM   4666 2HG2 ILE A 297      92.264  72.934  95.189  1.00  8.08              
ATOM   4667 3HG2 ILE A 297      93.984  73.070  95.607  1.00  8.08              
ATOM   4668  CG1 ILE A 297      94.076  70.756  97.219  1.00  8.08              
ATOM   4669 1HG1 ILE A 297      93.878  70.272  98.176  1.00  8.08              
ATOM   4670 2HG1 ILE A 297      94.968  71.373  97.336  1.00  8.08              
ATOM   4671  CD1 ILE A 297      94.389  69.635  96.215  1.00  8.08              
ATOM   4672  HD1 ILE A 297      95.149  68.977  96.637  1.00  8.08              
ATOM   4673  HD2 ILE A 297      93.486  69.055  96.017  1.00  8.08              
ATOM   4674  HD3 ILE A 297      94.772  70.051  95.285  1.00  8.08              
ATOM   4675  C   ILE A 297      91.512  73.689  97.614  1.00  8.08              
ATOM   4676  O   ILE A 297      90.325  73.383  97.740  1.00  8.08              
ATOM   4677  N   GLY A 298      91.888  74.895  97.180  1.00  8.06              
ATOM   4678  H   GLY A 298      92.867  75.120  97.085  1.00  8.06              
ATOM   4679  CA  GLY A 298      90.953  75.638  96.376  1.00  8.06              
ATOM   4680  HA1 GLY A 298      90.717  76.634  96.739  1.00  8.06              
ATOM   4681  HA2 GLY A 298      89.979  75.156  96.281  1.00  8.06              
ATOM   4682  C   GLY A 298      91.502  75.767  94.980  1.00  8.06              
ATOM   4683  O   GLY A 298      92.695  75.616  94.692  1.00  8.06              
ATOM   4684  N   VAL A 299      90.579  76.103  94.102  1.00  8.04              
ATOM   4685  H   VAL A 299      89.634  76.240  94.439  1.00  8.04              
ATOM   4686  CA  VAL A 299      90.922  76.642  92.806  1.00  8.04              
ATOM   4687  HA  VAL A 299      91.912  77.109  92.853  1.00  8.04              
ATOM   4688  CB  VAL A 299      90.934  75.528  91.709  1.00  8.04              
ATOM   4689  HB  VAL A 299      91.016  76.070  90.774  1.00  8.04              
ATOM   4690  CG1 VAL A 299      92.175  74.640  91.822  1.00  8.04              
ATOM   4691 1HG1 VAL A 299      92.218  73.991  90.949  1.00  8.04              
ATOM   4692 2HG1 VAL A 299      93.077  75.246  91.855  1.00  8.04              
ATOM   4693 3HG1 VAL A 299      92.116  74.027  92.718  1.00  8.04              
ATOM   4694  CG2 VAL A 299      89.706  74.630  91.669  1.00  8.04              
ATOM   4695 1HG2 VAL A 299      89.786  73.908  90.858  1.00  8.04              
ATOM   4696 2HG2 VAL A 299      89.564  74.081  92.595  1.00  8.04              
ATOM   4697 3HG2 VAL A 299      88.797  75.196  91.479  1.00  8.04              
ATOM   4698  C   VAL A 299      89.871  77.707  92.484  1.00  8.04              
ATOM   4699  O   VAL A 299      88.683  77.440  92.695  1.00  8.04              
ATOM   4700  N   ASP A 300      90.266  78.817  91.880  1.00  7.97              
ATOM   4701  H   ASP A 300      91.222  79.068  91.728  1.00  7.97              
ATOM   4702  CA  ASP A 300      89.459  79.274  90.761  1.00  7.97              
ATOM   4703  HA  ASP A 300      88.572  78.648  90.770  1.00  7.97              
ATOM   4704  CB  ASP A 300      88.875  80.700  90.837  1.00  7.97              
ATOM   4705  HB1 ASP A 300      89.499  81.376  90.255  1.00  7.97              
ATOM   4706  HB2 ASP A 300      88.851  81.024  91.880  1.00  7.97              
ATOM   4707  CG  ASP A 300      87.447  80.609  90.289  1.00  7.97              
ATOM   4708  OD1 ASP A 300      87.298  80.775  89.055  1.00  7.97              
ATOM   4709  OD2 ASP A 300      86.560  80.163  91.064  1.00  7.97              
ATOM   4710  C   ASP A 300      90.127  78.847  89.446  1.00  7.97              
ATOM   4711  O   ASP A 300      91.210  78.273  89.450  1.00  7.97              
ATOM   4712  N   VAL A 301      89.364  78.858  88.343  1.00  7.97              
ATOM   4713  H   VAL A 301      88.491  79.388  88.356  1.00  7.97              
ATOM   4714  CA  VAL A 301      89.497  77.726  87.409  1.00  7.97              
ATOM   4715  HA  VAL A 301      90.551  77.527  87.268  1.00  7.97              
ATOM   4716  CB  VAL A 301      88.890  76.475  88.106  1.00  7.97              
ATOM   4717  HB  VAL A 301      89.448  76.300  89.024  1.00  7.97              
ATOM   4718  CG1 VAL A 301      87.411  76.546  88.531  1.00  7.97              
ATOM   4719 1HG1 VAL A 301      87.175  75.695  89.168  1.00  7.97              
ATOM   4720 2HG1 VAL A 301      87.218  77.462  89.088  1.00  7.97              
ATOM   4721 3HG1 VAL A 301      86.756  76.517  87.662  1.00  7.97              
ATOM   4722  CG2 VAL A 301      89.113  75.218  87.276  1.00  7.97              
ATOM   4723 1HG2 VAL A 301      88.770  74.345  87.831  1.00  7.97              
ATOM   4724 2HG2 VAL A 301      88.556  75.297  86.343  1.00  7.97              
ATOM   4725 3HG2 VAL A 301      90.180  75.123  87.076  1.00  7.97              
ATOM   4726  C   VAL A 301      88.879  78.029  86.063  1.00  7.97              
ATOM   4727  O   VAL A 301      87.675  77.908  85.845  1.00  7.97              
ATOM   4728  N   HIS A 302      89.734  78.385  85.115  1.00  8.00              
ATOM   4729  H   HIS A 302      90.727  78.381  85.310  1.00  8.00              
ATOM   4730  CA  HIS A 302      89.299  78.632  83.744  1.00  8.00              
ATOM   4731  HA  HIS A 302      88.349  79.163  83.785  1.00  8.00              
ATOM   4732  CB  HIS A 302      90.333  79.534  83.033  1.00  8.00              
ATOM   4733  HB1 HIS A 302      90.967  78.940  82.376  1.00  8.00              
ATOM   4734  HB2 HIS A 302      90.989  79.984  83.781  1.00  8.00              
ATOM   4735  CG  HIS A 302      89.744  80.679  82.238  1.00  8.00              
ATOM   4736  ND1 HIS A 302      88.424  81.130  82.281  1.00  8.00              
ATOM   4737  CE1 HIS A 302      88.379  82.239  81.527  1.00  8.00              
ATOM   4738  HE1 HIS A 302      87.483  82.823  81.349  1.00  8.00              
ATOM   4739  NE2 HIS A 302      89.597  82.513  81.030  1.00  8.00              
ATOM   4740  HE2 HIS A 302      89.830  83.326  80.479  1.00  8.00              
ATOM   4741  CD2 HIS A 302      90.468  81.536  81.458  1.00  8.00              
ATOM   4742  HD2 HIS A 302      91.533  81.483  81.283  1.00  8.00              
ATOM   4743  C   HIS A 302      89.062  77.301  83.026  1.00  8.00              
ATOM   4744  O   HIS A 302      90.012  76.638  82.604  1.00  8.00              
ATOM   4745  N   ALA A 303      87.805  76.849  82.953  1.00  8.08              
ATOM   4746  H   ALA A 303      87.060  77.403  83.350  1.00  8.08              
ATOM   4747  CA  ALA A 303      87.432  75.679  82.164  1.00  8.08              
ATOM   4748  HA  ALA A 303      87.971  74.810  82.540  1.00  8.08              
ATOM   4749  CB  ALA A 303      85.927  75.434  82.313  1.00  8.08              
ATOM   4750  HB1 ALA A 303      85.639  74.545  81.752  1.00  8.08              
ATOM   4751  HB2 ALA A 303      85.676  75.294  83.365  1.00  8.08              
ATOM   4752  HB3 ALA A 303      85.372  76.290  81.925  1.00  8.08              
ATOM   4753  C   ALA A 303      87.841  75.893  80.699  1.00  8.08              
ATOM   4754  O   ALA A 303      87.521  76.908  80.095  1.00  8.08              
ATOM   4755  N   LEU A 304      88.573  74.936  80.133  1.00  8.79              
ATOM   4756  H   LEU A 304      88.817  74.125  80.696  1.00  8.79              
ATOM   4757  CA  LEU A 304      89.228  75.062  78.828  1.00  8.79              
ATOM   4758  HA  LEU A 304      89.314  76.120  78.583  1.00  8.79              
ATOM   4759  CB  LEU A 304      90.648  74.470  78.892  1.00  8.79              
ATOM   4760  HB1 LEU A 304      91.100  74.553  77.903  1.00  8.79              
ATOM   4761  HB2 LEU A 304      90.569  73.410  79.125  1.00  8.79              
ATOM   4762  CG  LEU A 304      91.591  75.143  79.903  1.00  8.79              
ATOM   4763  HG  LEU A 304      91.213  75.002  80.913  1.00  8.79              
ATOM   4764  CD1 LEU A 304      92.970  74.485  79.817  1.00  8.79              
ATOM   4765 1HD1 LEU A 304      93.624  74.889  80.585  1.00  8.79              
ATOM   4766 2HD1 LEU A 304      92.876  73.416  79.992  1.00  8.79              
ATOM   4767 3HD1 LEU A 304      93.409  74.657  78.834  1.00  8.79              
ATOM   4768  CD2 LEU A 304      91.745  76.642  79.620  1.00  8.79              
ATOM   4769 1HD2 LEU A 304      92.513  77.061  80.264  1.00  8.79              
ATOM   4770 2HD2 LEU A 304      92.011  76.802  78.576  1.00  8.79              
ATOM   4771 3HD2 LEU A 304      90.810  77.157  79.845  1.00  8.79              
ATOM   4772  C   LEU A 304      88.431  74.456  77.656  1.00  8.79              
ATOM   4773  O   LEU A 304      88.902  74.448  76.512  1.00  8.79              
ATOM   4774  N   GLY A 305      87.258  73.898  77.956  1.00  9.04              
ATOM   4775  H   GLY A 305      86.916  74.021  78.896  1.00  9.04              
ATOM   4776  CA  GLY A 305      86.623  72.893  77.118  1.00  9.04              
ATOM   4777  HA1 GLY A 305      86.675  73.211  76.076  1.00  9.04              
ATOM   4778  HA2 GLY A 305      85.571  72.805  77.390  1.00  9.04              
ATOM   4779  C   GLY A 305      87.272  71.508  77.255  1.00  9.04              
ATOM   4780  O   GLY A 305      87.936  71.166  78.251  1.00  9.04              
ATOM   4781  N   HIS A 306      87.069  70.723  76.193  1.00  8.74              
ATOM   4782  H   HIS A 306      86.545  71.102  75.422  1.00  8.74              
ATOM   4783  CA  HIS A 306      87.600  69.374  76.041  1.00  8.74              
ATOM   4784  HA  HIS A 306      88.049  69.073  76.987  1.00  8.74              
ATOM   4785  CB  HIS A 306      86.483  68.359  75.736  1.00  8.74              
ATOM   4786  HB1 HIS A 306      86.948  67.462  75.322  1.00  8.74              
ATOM   4787  HB2 HIS A 306      85.824  68.763  74.967  1.00  8.74              
ATOM   4788  CG  HIS A 306      85.645  67.918  76.919  1.00  8.74              
ATOM   4789  ND1 HIS A 306      85.023  68.745  77.854  1.00  8.74              
ATOM   4790  CE1 HIS A 306      84.232  67.954  78.596  1.00  8.74              
ATOM   4791  HE1 HIS A 306      83.582  68.306  79.389  1.00  8.74              
ATOM   4792  NE2 HIS A 306      84.366  66.672  78.216  1.00  8.74              
ATOM   4793  HE2 HIS A 306      83.823  65.899  78.578  1.00  8.74              
ATOM   4794  CD2 HIS A 306      85.257  66.633  77.165  1.00  8.74              
ATOM   4795  HD2 HIS A 306      85.542  65.772  76.586  1.00  8.74              
ATOM   4796  C   HIS A 306      88.704  69.296  74.995  1.00  8.74              
ATOM   4797  O   HIS A 306      88.589  69.856  73.903  1.00  8.74              
ATOM   4798  N   TRP A 307      89.748  68.530  75.314  1.00  8.40              
ATOM   4799  H   TRP A 307      89.732  68.046  76.205  1.00  8.40              
ATOM   4800  CA  TRP A 307      90.733  68.114  74.317  1.00  8.40              
ATOM   4801  HA  TRP A 307      90.975  68.959  73.672  1.00  8.40              
ATOM   4802  CB  TRP A 307      92.021  67.662  75.030  1.00  8.40              
ATOM   4803  HB1 TRP A 307      91.732  67.051  75.887  1.00  8.40              
ATOM   4804  HB2 TRP A 307      92.530  68.544  75.419  1.00  8.40              
ATOM   4805  CG  TRP A 307      93.012  66.852  74.238  1.00  8.40              
ATOM   4806  CD1 TRP A 307      93.245  66.914  72.906  1.00  8.40              
ATOM   4807  HD1 TRP A 307      92.764  67.584  72.207  1.00  8.40              
ATOM   4808  NE1 TRP A 307      94.102  65.902  72.530  1.00  8.40              
ATOM   4809  HE1 TRP A 307      94.272  65.667  71.559  1.00  8.40              
ATOM   4810  CE2 TRP A 307      94.580  65.214  73.625  1.00  8.40              
ATOM   4811  CZ2 TRP A 307      95.486  64.153  73.775  1.00  8.40              
ATOM   4812  HZ2 TRP A 307      95.953  63.711  72.908  1.00  8.40              
ATOM   4813  CH2 TRP A 307      95.774  63.681  75.067  1.00  8.40              
ATOM   4814  HH2 TRP A 307      96.473  62.866  75.202  1.00  8.40              
ATOM   4815  CZ3 TRP A 307      95.154  64.268  76.186  1.00  8.40              
ATOM   4816  HZ3 TRP A 307      95.383  63.903  77.178  1.00  8.40              
ATOM   4817  CE3 TRP A 307      94.231  65.321  76.021  1.00  8.40              
ATOM   4818  HE3 TRP A 307      93.749  65.758  76.882  1.00  8.40              
ATOM   4819  CD2 TRP A 307      93.916  65.816  74.736  1.00  8.40              
ATOM   4820  C   TRP A 307      90.131  66.990  73.464  1.00  8.40              
ATOM   4821  O   TRP A 307      89.651  65.996  74.011  1.00  8.40              
ATOM   4822  N   PHE A 308      90.195  67.153  72.140  1.00  8.18              
ATOM   4823  H   PHE A 308      90.565  68.019  71.786  1.00  8.18              
ATOM   4824  CA  PHE A 308      89.917  66.112  71.152  1.00  8.18              
ATOM   4825  HA  PHE A 308      89.352  65.315  71.629  1.00  8.18              
ATOM   4826  CB  PHE A 308      89.049  66.682  70.018  1.00  8.18              
ATOM   4827  HB1 PHE A 308      89.011  65.936  69.225  1.00  8.18              
ATOM   4828  HB2 PHE A 308      89.534  67.566  69.602  1.00  8.18              
ATOM   4829  CG  PHE A 308      87.618  67.040  70.407  1.00  8.18              
ATOM   4830  CD1 PHE A 308      86.545  66.232  69.980  1.00  8.18              
ATOM   4831  HD1 PHE A 308      86.735  65.350  69.385  1.00  8.18              
ATOM   4832  CE1 PHE A 308      85.221  66.572  70.314  1.00  8.18              
ATOM   4833  HE1 PHE A 308      84.401  65.951  69.979  1.00  8.18              
ATOM   4834  CZ  PHE A 308      84.960  67.718  71.087  1.00  8.18              
ATOM   4835  HZ  PHE A 308      83.943  67.980  71.353  1.00  8.18              
ATOM   4836  CE2 PHE A 308      86.024  68.532  71.509  1.00  8.18              
ATOM   4837  HE2 PHE A 308      85.826  69.421  72.092  1.00  8.18              
ATOM   4838  CD2 PHE A 308      87.347  68.196  71.167  1.00  8.18              
ATOM   4839  HD2 PHE A 308      88.154  68.835  71.492  1.00  8.18              
ATOM   4840  C   PHE A 308      91.223  65.511  70.628  1.00  8.18              
ATOM   4841  O   PHE A 308      92.069  66.246  70.116  1.00  8.18              
ATOM   4842  N   ASP A 309      91.388  64.190  70.728  1.00  8.42              
ATOM   4843  H   ASP A 309      90.655  63.644  71.168  1.00  8.42              
ATOM   4844  CA  ASP A 309      92.297  63.481  69.822  1.00  8.42              
ATOM   4845  HA  ASP A 309      93.170  64.114  69.666  1.00  8.42              
ATOM   4846  CB  ASP A 309      92.844  62.190  70.448  1.00  8.42              
ATOM   4847  HB1 ASP A 309      93.349  62.450  71.380  1.00  8.42              
ATOM   4848  HB2 ASP A 309      93.601  61.774  69.781  1.00  8.42              
ATOM   4849  CG  ASP A 309      91.801  61.114  70.727  1.00  8.42              
ATOM   4850  OD1 ASP A 309      91.560  60.803  71.914  1.00  8.42              
ATOM   4851  OD2 ASP A 309      91.284  60.483  69.778  1.00  8.42              
ATOM   4852  C   ASP A 309      91.666  63.307  68.442  1.00  8.42              
ATOM   4853  O   ASP A 309      90.487  63.610  68.270  1.00  8.42              
ATOM   4854  N   GLY A 310      92.453  62.893  67.446  1.00  8.41              
ATOM   4855  H   GLY A 310      93.408  62.634  67.642  1.00  8.41              
ATOM   4856  CA  GLY A 310      92.009  62.780  66.059  1.00  8.41              
ATOM   4857  HA1 GLY A 310      91.812  63.771  65.653  1.00  8.41              
ATOM   4858  HA2 GLY A 310      91.078  62.211  66.032  1.00  8.41              
ATOM   4859  C   GLY A 310      93.019  62.091  65.161  1.00  8.41              
ATOM   4860  O   GLY A 310      94.223  62.129  65.422  1.00  8.41              
ATOM   4861  N   ARG A 311      92.527  61.498  64.071  1.00  8.24              
ATOM   4862  H   ARG A 311      91.530  61.614  63.903  1.00  8.24              
ATOM   4863  CA  ARG A 311      93.370  61.153  62.928  1.00  8.24              
ATOM   4864  HA  ARG A 311      94.340  60.841  63.319  1.00  8.24              
ATOM   4865  CB  ARG A 311      92.804  59.969  62.122  1.00  8.24              
ATOM   4866  HB1 ARG A 311      92.581  59.157  62.817  1.00  8.24              
ATOM   4867  HB2 ARG A 311      93.565  59.616  61.425  1.00  8.24              
ATOM   4868  CG  ARG A 311      91.541  60.319  61.328  1.00  8.24              
ATOM   4869  HG1 ARG A 311      91.760  61.060  60.561  1.00  8.24              
ATOM   4870  HG2 ARG A 311      90.817  60.733  62.016  1.00  8.24              
ATOM   4871  CD  ARG A 311      90.901  59.088  60.696  1.00  8.24              
ATOM   4872  HD1 ARG A 311      89.830  59.275  60.625  1.00  8.24              
ATOM   4873  HD2 ARG A 311      91.053  58.227  61.348  1.00  8.24              
ATOM   4874  NE  ARG A 311      91.397  58.800  59.342  1.00  8.24              
ATOM   4875  HE  ARG A 311      91.995  59.486  58.903  1.00  8.24              
ATOM   4876  CZ  ARG A 311      90.961  57.805  58.595  1.00  8.24              
ATOM   4877  NH1 ARG A 311      90.190  56.864  59.067  1.00  8.24              
ATOM   4878 1HH1 ARG A 311      89.850  56.960  60.023  1.00  8.24              
ATOM   4879 2HH1 ARG A 311      89.824  56.145  58.480  1.00  8.24              
ATOM   4880  NH2 ARG A 311      91.295  57.735  57.341  1.00  8.24              
ATOM   4881 1HH2 ARG A 311      91.691  58.585  56.943  1.00  8.24              
ATOM   4882 2HH2 ARG A 311      90.919  57.017  56.759  1.00  8.24              
ATOM   4883  C   ARG A 311      93.616  62.377  62.069  1.00  8.24              
ATOM   4884  O   ARG A 311      92.807  63.300  62.040  1.00  8.24              
ATOM   4885  N   LEU A 312      94.710  62.329  61.324  1.00  8.34              
ATOM   4886  H   LEU A 312      95.286  61.510  61.416  1.00  8.34              
ATOM   4887  CA  LEU A 312      94.825  63.091  60.093  1.00  8.34              
ATOM   4888  HA  LEU A 312      94.212  63.991  60.171  1.00  8.34              
ATOM   4889  CB  LEU A 312      96.283  63.561  59.887  1.00  8.34              
ATOM   4890  HB1 LEU A 312      96.462  64.348  60.621  1.00  8.34              
ATOM   4891  HB2 LEU A 312      96.350  64.021  58.904  1.00  8.34              
ATOM   4892  CG  LEU A 312      97.432  62.537  60.018  1.00  8.34              
ATOM   4893  HG  LEU A 312      97.389  62.061  60.997  1.00  8.34              
ATOM   4894  CD1 LEU A 312      97.422  61.451  58.941  1.00  8.34              
ATOM   4895 1HD1 LEU A 312      98.324  60.844  59.021  1.00  8.34              
ATOM   4896 2HD1 LEU A 312      96.570  60.791  59.080  1.00  8.34              
ATOM   4897 3HD1 LEU A 312      97.384  61.903  57.950  1.00  8.34              
ATOM   4898  CD2 LEU A 312      98.770  63.274  59.903  1.00  8.34              
ATOM   4899 1HD2 LEU A 312      99.594  62.570  60.025  1.00  8.34              
ATOM   4900 2HD2 LEU A 312      98.853  63.758  58.930  1.00  8.34              
ATOM   4901 3HD2 LEU A 312      98.843  64.026  60.690  1.00  8.34              
ATOM   4902  C   LEU A 312      94.257  62.276  58.922  1.00  8.34              
ATOM   4903  O   LEU A 312      94.085  61.055  58.965  1.00  8.34              
ATOM   4904  N   ASN A 313      94.030  63.001  57.845  1.00  8.94              
ATOM   4905  H   ASN A 313      94.053  64.007  57.966  1.00  8.94              
ATOM   4906  CA  ASN A 313      93.774  62.529  56.508  1.00  8.94              
ATOM   4907  HA  ASN A 313      94.102  61.493  56.405  1.00  8.94              
ATOM   4908  CB  ASN A 313      92.284  62.652  56.170  1.00  8.94              
ATOM   4909  HB1 ASN A 313      92.147  62.607  55.091  1.00  8.94              
ATOM   4910  HB2 ASN A 313      91.923  63.624  56.510  1.00  8.94              
ATOM   4911  CG  ASN A 313      91.449  61.548  56.761  1.00  8.94              
ATOM   4912  OD1 ASN A 313      91.761  60.371  56.637  1.00  8.94              
ATOM   4913  ND2 ASN A 313      90.348  61.916  57.355  1.00  8.94              
ATOM   4914 1HD2 ASN A 313      90.198  62.894  57.534  1.00  8.94              
ATOM   4915 2HD2 ASN A 313      89.773  61.226  57.848  1.00  8.94              
ATOM   4916  C   ASN A 313      94.561  63.408  55.553  1.00  8.94              
ATOM   4917  O   ASN A 313      94.666  64.621  55.746  1.00  8.94              
ATOM   4918  N   LEU A 314      95.033  62.787  54.478  1.00  8.50              
ATOM   4919  H   LEU A 314      94.896  61.792  54.401  1.00  8.50              
ATOM   4920  CA  LEU A 314      95.679  63.464  53.367  1.00  8.50              
ATOM   4921  HA  LEU A 314      95.656  64.541  53.531  1.00  8.50              
ATOM   4922  CB  LEU A 314      97.149  63.015  53.276  1.00  8.50              
ATOM   4923  HB1 LEU A 314      97.551  63.297  52.302  1.00  8.50              
ATOM   4924  HB2 LEU A 314      97.189  61.927  53.347  1.00  8.50              
ATOM   4925  CG  LEU A 314      98.037  63.636  54.372  1.00  8.50              
ATOM   4926  HG  LEU A 314      97.538  63.562  55.339  1.00  8.50              
ATOM   4927  CD1 LEU A 314      99.366  62.888  54.470  1.00  8.50              
ATOM   4928 1HD1 LEU A 314      99.977  63.329  55.258  1.00  8.50              
ATOM   4929 2HD1 LEU A 314      99.189  61.841  54.715  1.00  8.50
[truncated: 185,823 more chars]
