# Supplementary material for: DNA Vaccines Encoding HTNV GP-Derived Th Epitopes Benefited from a LAMP-Targeting Strategy and Established Cellular Immunoprotection
Source: Vaccines (Basel). 2024 Aug 19;12(8):928. doi: 10.3390/vaccines12080928 (PMC11359959; doi:10.3390/vaccines12080928)
Supplement: Supplementary file 1 [file vaccines-12-00928-s001.zip › Supplementary Material_S3/Description.txt]

Supplementary Material 3 provides all the optimization results for five models in I-TASSER.

Each of the I-TASSER predicted models has five optimized structures.

Meanwhile, Table shows the structure information of I-TASSER model and five optimized models. 

Improvement in model quality by refinement was measured in terms of improvement in GDT-HA, Cα-RMSD (RMS-CA), the SphereGrinder score (SphGr), and the Molprobity Score (MolPrb).
