# Supplementary material for: DNA Vaccines Encoding HTNV GP-Derived Th Epitopes Benefited from a LAMP-Targeting Strategy and Established Cellular Immunoprotection
Source: Vaccines (Basel). 2024 Aug 19;12(8):928. doi: 10.3390/vaccines12080928 (PMC11359959; doi:10.3390/vaccines12080928)
Supplement: Supplementary file 1 [file vaccines-12-00928-s001.zip › Supplementary Material_S3/I-TASSER model 1/optimized model_1.pdb]

ATOM      1  N   MET A   1     117.196 128.924 105.588
ATOM      2  H1  MET A   1     117.308 128.425 104.686
ATOM      3  H2  MET A   1     117.426 129.928 105.461
ATOM      4  H3  MET A   1     117.838 128.520 106.294
ATOM      5  CA  MET A   1     115.798 128.817 106.056
ATOM      6  CB  MET A   1     115.415 127.321 106.244
ATOM      7  CG  MET A   1     116.433 126.433 106.981
ATOM      8  SD  MET A   1     117.870 125.927 105.985
ATOM      9  CE  MET A   1     117.038 124.558 105.128
ATOM     10  C   MET A   1     115.596 129.595 107.332
ATOM     11  O   MET A   1     116.476 130.351 107.753
ATOM     12  N   ALA A   2     114.387 129.475 107.929
ATOM     13  H   ALA A   2     113.673 128.902 107.533
ATOM     14  CA  ALA A   2     114.016 130.128 109.161
ATOM     15  CB  ALA A   2     112.704 130.921 109.009
ATOM     16  C   ALA A   2     113.820 129.113 110.273
ATOM     17  O   ALA A   2     113.416 129.471 111.382
ATOM     18  N   LEU A   3     114.139 127.825 110.004
ATOM     19  H   LEU A   3     114.502 127.570 109.112
ATOM     20  CA  LEU A   3     113.963 126.711 110.904
ATOM     21  CB  LEU A   3     113.580 125.417 110.142
ATOM     22  CG  LEU A   3     112.250 125.435 109.361
ATOM     23  CD1 LEU A   3     112.070 124.121 108.583
ATOM     24  CD2 LEU A   3     111.048 125.741 110.272
ATOM     25  C   LEU A   3     115.099 126.367 111.837
ATOM     26  O   LEU A   3     115.046 125.318 112.481
ATOM     27  N   ARG A   4     116.115 127.252 111.986
ATOM     28  H   ARG A   4     116.105 128.112 111.483
ATOM     29  CA  ARG A   4     117.309 127.063 112.798
ATOM     30  CB  ARG A   4     117.032 126.833 114.313
ATOM     31  CG  ARG A   4     116.390 128.005 115.058
ATOM     32  CD  ARG A   4     116.120 127.680 116.528
ATOM     33  NE  ARG A   4     115.364 128.821 117.125
ATOM     34  HE  ARG A   4     115.239 129.654 116.585
ATOM     35  CZ  ARG A   4     114.829 128.753 118.385
ATOM     36  NH1 ARG A   4     114.963 127.642 119.170
ATOM     37 1HH1 ARG A   4     115.502 126.860 118.854
ATOM     38 2HH1 ARG A   4     114.559 127.617 120.083
ATOM     39  NH2 ARG A   4     114.133 129.822 118.870
ATOM     40 1HH2 ARG A   4     114.013 130.642 118.311
ATOM     41 2HH2 ARG A   4     113.730 129.788 119.784
ATOM     42  C   ARG A   4     118.133 125.938 112.194
ATOM     43  O   ARG A   4     118.218 125.893 110.962
ATOM     44  N   ASN A   5     118.742 125.003 112.984
ATOM     45  H   ASN A   5     118.695 124.975 113.979
ATOM     46  CA  ASN A   5     119.534 123.993 112.339
ATOM     47  CB  ASN A   5     120.775 123.517 113.123
ATOM     48  CG  ASN A   5     121.628 122.621 112.212
ATOM     49  OD1 ASN A   5     121.238 121.604 111.639
ATOM     50  ND2 ASN A   5     122.907 123.039 112.058
ATOM     51 1HD2 ASN A   5     123.249 123.796 112.607
ATOM     52 2HD2 ASN A   5     123.517 122.566 111.422
ATOM     53  C   ASN A   5     118.685 122.824 111.976
ATOM     54  O   ASN A   5     118.389 121.958 112.802
ATOM     55  N   VAL A   6     118.340 122.805 110.675
ATOM     56  H   VAL A   6     118.624 123.555 110.083
ATOM     57  CA  VAL A   6     117.558 121.809 110.005
ATOM     58  CB  VAL A   6     116.066 122.128 109.894
ATOM     59  CG1 VAL A   6     115.373 121.004 109.121
ATOM     60  CG2 VAL A   6     115.411 122.270 111.280
ATOM     61  C   VAL A   6     118.127 121.814 108.610
ATOM     62  O   VAL A   6     117.922 122.762 107.847
ATOM     63  N   TYR A   7     118.902 120.770 108.265
ATOM     64  H   TYR A   7     119.108 120.020 108.888
ATOM     65  CA  TYR A   7     119.463 120.659 106.945
ATOM     66  CB  TYR A   7     121.007 120.650 106.853
ATOM     67  CG  TYR A   7     121.533 122.002 107.194
ATOM     68  CD1 TYR A   7     121.891 122.332 108.501
ATOM     69  CE1 TYR A   7     122.380 123.605 108.792
ATOM     70  CZ  TYR A   7     122.520 124.562 107.787
ATOM     71  OH  TYR A   7     123.021 125.843 108.104
ATOM     72  HH  TYR A   7     123.260 125.842 109.035
ATOM     73  CE2 TYR A   7     122.165 124.239 106.475
ATOM     74  CD2 TYR A   7     121.674 122.963 106.184
ATOM     75  C   TYR A   7     118.974 119.437 106.255
ATOM     76  O   TYR A   7     118.837 118.374 106.859
ATOM     77  N   ASP A   8     118.644 119.609 104.960
ATOM     78  H   ASP A   8     118.720 120.501 104.523
ATOM     79  CA  ASP A   8     118.181 118.552 104.106
ATOM     80  CB  ASP A   8     117.470 119.038 102.822
ATOM     81  CG  ASP A   8     116.082 119.627 103.071
ATOM     82  OD1 ASP A   8     115.501 119.482 104.180
ATOM     83  OD2 ASP A   8     115.572 120.246 102.101
ATOM     84  C   ASP A   8     119.328 117.711 103.626
ATOM     85  O   ASP A   8     120.423 118.222 103.384
ATOM     86  N   MET A   9     119.099 116.383 103.556
ATOM     87  H   MET A   9     118.206 116.023 103.808
ATOM     88  CA  MET A   9     120.057 115.445 103.034
ATOM     89  CB  MET A   9     120.428 114.289 103.990
ATOM     90  CG  MET A   9     121.475 113.306 103.446
ATOM     91  SD  MET A   9     121.972 111.961 104.574
ATOM     92  CE  MET A   9     120.430 111.001 104.553
ATOM     93  C   MET A   9     119.342 114.953 101.807
ATOM     94  O   MET A   9     118.203 114.485 101.893
ATOM     95  N   LYS A  10     119.956 115.198 100.627
ATOM     96  H   LYS A  10     120.852 115.630 100.582
ATOM     97  CA  LYS A  10     119.368 114.856  99.360
ATOM     98  CB  LYS A  10     119.152 116.117  98.492
ATOM     99  CG  LYS A  10     118.206 117.173  99.060
ATOM    100  CD  LYS A  10     118.023 118.360  98.117
ATOM    101  CE  LYS A  10     117.068 119.433  98.637
ATOM    102  NZ  LYS A  10     116.854 120.445  97.587
ATOM    103  HZ1 LYS A  10     116.316 121.241  97.977
ATOM    104  HZ2 LYS A  10     117.770 120.787  97.241
ATOM    105  HZ3 LYS A  10     116.325 120.028  96.797
ATOM    106  C   LYS A  10     120.300 113.976  98.583
ATOM    107  O   LYS A  10     121.309 114.440  98.044
ATOM    108  N   ILE A  11     119.986 112.665  98.511
ATOM    109  H   ILE A  11     119.119 112.332  98.884
ATOM    110  CA  ILE A  11     120.841 111.770  97.760
ATOM    111  CB  ILE A  11     121.306 110.557  98.549
ATOM    112  CG2 ILE A  11     122.165 109.618  97.670
ATOM    113  CG1 ILE A  11     122.056 111.009  99.833
ATOM    114  CD1 ILE A  11     123.324 111.850  99.627
ATOM    115  C   ILE A  11     120.192 111.438  96.445
ATOM    116  O   ILE A  11     119.015 111.094  96.405
ATOM    117  N   GLU A  12     120.950 111.611  95.336
ATOM    118  H   GLU A  12     121.893 111.928  95.405
ATOM    119  CA  GLU A  12     120.487 111.332  93.995
ATOM    120  CB  GLU A  12     121.216 112.148  92.915
ATOM    121  CG  GLU A  12     120.923 113.657  92.996
ATOM    122  CD  GLU A  12     121.591 114.445  91.862
ATOM    123  OE1 GLU A  12     122.385 113.877  91.065
ATOM    124  OE2 GLU A  12     121.283 115.662  91.769
ATOM    125  C   GLU A  12     120.628 109.864  93.708
ATOM    126  O   GLU A  12     121.711 109.289  93.849
ATOM    127  N   CYS A  13     119.515 109.238  93.273
ATOM    128  H   CYS A  13     118.649 109.710  93.181
ATOM    129  CA  CYS A  13     119.451 107.831  93.015
ATOM    130  CB  CYS A  13     118.714 107.138  94.185
ATOM    131  SG  CYS A  13     119.532 107.409  95.783
ATOM    132  C   CYS A  13     118.691 107.477  91.755
ATOM    133  O   CYS A  13     117.951 108.305  91.209
ATOM    134  N   PRO A  14     118.919 106.266  91.222
ATOM    135  CA  PRO A  14     118.212 105.770  90.067
ATOM    136  CB  PRO A  14     118.938 104.491  89.637
ATOM    137  CG  PRO A  14     120.341 104.619  90.240
ATOM    138  CD  PRO A  14     120.111 105.456  91.503
ATOM    139  C   PRO A  14     116.783 105.477  90.463
ATOM    140  O   PRO A  14     116.537 104.996  91.572
ATOM    141  N   HIS A  15     115.835 105.817  89.568
ATOM    142  H   HIS A  15     116.000 106.583  88.949
ATOM    143  CA  HIS A  15     114.821 104.937  89.043
ATOM    144  CB  HIS A  15     115.382 104.042  87.960
ATOM    145  CG  HIS A  15     115.915 104.911  86.854
ATOM    146  ND1 HIS A  15     115.120 105.554  85.933
ATOM    147  CE1 HIS A  15     115.961 106.215  85.100
ATOM    148  NE2 HIS A  15     117.230 106.046  85.416
ATOM    149  CD2 HIS A  15     117.199 105.223  86.522
ATOM    150  C   HIS A  15     113.863 104.219  89.954
ATOM    151  O   HIS A  15     114.210 103.679  91.005
ATOM    152  N   THR A  16     112.577 104.323  89.548
ATOM    153  H   THR A  16     112.383 104.793  88.691
ATOM    154  CA  THR A  16     111.393 103.781  90.165
ATOM    155  CB  THR A  16     110.927 104.546  91.417
ATOM    156  CG2 THR A  16     109.636 103.979  92.043
ATOM    157  OG1 THR A  16     111.941 104.564  92.407
ATOM    158  HG1 THR A  16     111.585 105.118  93.106
ATOM    159  C   THR A  16     110.289 103.942  89.147
ATOM    160  O   THR A  16     110.212 104.973  88.475
ATOM    161  N   VAL A  17     109.464 102.892  88.955
ATOM    162  H   VAL A  17     109.576 102.028  89.438
ATOM    163  CA  VAL A  17     108.319 102.984  88.087
ATOM    164  CB  VAL A  17     108.489 102.838  86.566
ATOM    165  CG1 VAL A  17     109.067 101.488  86.136
ATOM    166  CG2 VAL A  17     107.161 103.192  85.869
ATOM    167  C   VAL A  17     107.348 101.980  88.631
ATOM    168  O   VAL A  17     107.682 100.802  88.806
ATOM    169  N   SER A  18     106.144 102.471  88.992
ATOM    170  H   SER A  18     105.909 103.434  88.890
ATOM    171  CA  SER A  18     105.106 101.618  89.489
ATOM    172  CB  SER A  18     104.219 102.318  90.544
ATOM    173  OG  SER A  18     103.168 101.471  90.987
ATOM    174  HG  SER A  18     102.688 101.979  91.648
ATOM    175  C   SER A  18     104.302 101.268  88.264
ATOM    176  O   SER A  18     103.596 102.112  87.702
ATOM    177  N   PHE A  19     104.419 100.000  87.819
ATOM    178  H   PHE A  19     104.994  99.327  88.277
ATOM    179  CA  PHE A  19     103.709  99.536  86.655
ATOM    180  CB  PHE A  19     104.650  99.374  85.421
ATOM    181  CG  PHE A  19     103.922  98.902  84.195
ATOM    182  CD1 PHE A  19     103.080  99.765  83.480
ATOM    183  CE1 PHE A  19     102.406  99.320  82.338
ATOM    184  CZ  PHE A  19     102.578  98.006  81.895
ATOM    185  CE2 PHE A  19     103.427  97.141  82.589
ATOM    186  CD2 PHE A  19     104.098  97.591  83.729
ATOM    187  C   PHE A  19     103.077  98.214  86.997
ATOM    188  O   PHE A  19     103.745  97.330  87.542
ATOM    189  N   GLY A  20     101.770  98.068  86.666
ATOM    190  H   GLY A  20     101.247  98.801  86.236
ATOM    191  CA  GLY A  20     101.060  96.843  86.924
ATOM    192  C   GLY A  20      99.594  96.975  86.629
ATOM    193  O   GLY A  20      98.781  96.863  87.548
ATOM    194  N   GLU A  21      99.220  97.184  85.340
ATOM    195  H   GLU A  21      99.881  97.247  84.597
ATOM    196  CA  GLU A  21      97.830  97.339  84.968
ATOM    197  CB  GLU A  21      97.645  98.196  83.697
ATOM    198  CG  GLU A  21      98.104  99.654  83.808
ATOM    199  CD  GLU A  21      97.741 100.384  82.516
ATOM    200  OE1 GLU A  21      98.203  99.970  81.419
ATOM    201  OE2 GLU A  21      96.983 101.384  82.613
ATOM    202  C   GLU A  21      97.199  95.992  84.699
ATOM    203  O   GLU A  21      97.385  95.391  83.639
ATOM    204  N   ASN A  22      96.410  95.518  85.689
ATOM    205  H   ASN A  22      96.300  96.077  86.507
ATOM    206  CA  ASN A  22      95.672  94.266  85.746
ATOM    207  CB  ASN A  22      95.062  94.048  87.147
ATOM    208  CG  ASN A  22      96.151  93.926  88.210
ATOM    209  OD1 ASN A  22      96.963  93.004  88.237
ATOM    210  ND2 ASN A  22      96.181  94.933  89.122
ATOM    211 1HD2 ASN A  22      95.519  95.680  89.063
ATOM    212 2HD2 ASN A  22      96.866  94.931  89.850
ATOM    213  C   ASN A  22      94.504  94.260  84.794
ATOM    214  O   ASN A  22      93.913  95.322  84.574
ATOM    215  N   SER A  23      94.167  93.084  84.177
ATOM    216  H   SER A  23      94.629  92.218  84.349
ATOM    217  CA  SER A  23      93.026  93.069  83.287
ATOM    218  CB  SER A  23      93.352  93.574  81.853
ATOM    219  OG  SER A  23      92.187  93.693  81.045
ATOM    220  HG  SER A  23      92.494  93.911  80.160
ATOM    221  C   SER A  23      92.120  91.841  83.267
ATOM    222  O   SER A  23      91.364  91.624  84.215
ATOM    223  N   VAL A  24      92.148  91.059  82.149
ATOM    224  H   VAL A  24      92.808  91.260  81.432
ATOM    225  CA  VAL A  24      91.323  89.899  81.843
ATOM    226  CB  VAL A  24      90.983  89.798  80.363
ATOM    227  CG1 VAL A  24      90.064  90.974  79.995
ATOM    228  CG2 VAL A  24      92.274  89.839  79.513
ATOM    229  C   VAL A  24      91.629  88.541  82.401
ATOM    230  O   VAL A  24      92.781  88.148  82.481
ATOM    231  N   LYS A  25      90.562  87.778  82.734
ATOM    232  H   LYS A  25      89.642  88.140  82.607
ATOM    233  CA  LYS A  25      90.592  86.467  83.358
ATOM    234  CB  LYS A  25      89.508  86.402  84.467
ATOM    235  CG  LYS A  25      89.628  87.395  85.626
ATOM    236  CD  LYS A  25      88.532  87.255  86.684
ATOM    237  CE  LYS A  25      88.609  88.314  87.786
ATOM    238  NZ  LYS A  25      87.548  88.094  88.792
ATOM    239  HZ1 LYS A  25      87.509  88.906  89.435
ATOM    240  HZ2 LYS A  25      86.630  87.987  88.322
ATOM    241  HZ3 LYS A  25      87.753  87.236  89.338
ATOM    242  C   LYS A  25      90.306  85.216  82.523
ATOM    243  O   LYS A  25      90.405  84.117  83.074
ATOM    244  N   LYS A  26      89.958  85.323  81.213
ATOM    245  H   LYS A  26      89.915  86.220  80.782
ATOM    246  CA  LYS A  26      89.586  84.202  80.335
ATOM    247  CB  LYS A  26      88.560  84.621  79.251
ATOM    248  CG  LYS A  26      87.195  85.051  79.800
ATOM    249  CD  LYS A  26      86.176  85.390  78.709
ATOM    250  CE  LYS A  26      84.813  85.827  79.250
ATOM    251  NZ  LYS A  26      83.884  86.093  78.133
ATOM    252  HZ1 LYS A  26      83.040  86.580  78.489
ATOM    253  HZ2 LYS A  26      84.351  86.691  77.427
ATOM    254  HZ3 LYS A  26      83.599  85.200  77.688
ATOM    255  C   LYS A  26      90.644  83.297  79.694
ATOM    256  O   LYS A  26      91.841  83.541  79.819
ATOM    257  N   ILE A  27      90.229  82.229  78.945
ATOM    258  H   ILE A  27      89.262  82.033  78.809
ATOM    259  CA  ILE A  27      91.155  81.273  78.357
ATOM    260  CB  ILE A  27      90.801  79.840  78.764
ATOM    261  CG2 ILE A  27      91.106  79.686  80.268
ATOM    262  CG1 ILE A  27      89.367  79.431  78.336
ATOM    263  CD1 ILE A  27      89.059  77.944  78.499
ATOM    264  C   ILE A  27      91.624  81.384  76.895
ATOM    265  O   ILE A  27      92.189  82.414  76.513
ATOM    266  N   VAL A  28      91.395  80.341  76.035
ATOM    267  H   VAL A  28      90.900  79.532  76.332
ATOM    268  CA  VAL A  28      91.847  80.220  74.658
ATOM    269  CB  VAL A  28      91.330  78.923  74.012
ATOM    270  CG1 VAL A  28      91.619  78.834  72.496
ATOM    271  CG2 VAL A  28      91.911  77.732  74.793
ATOM    272  C   VAL A  28      91.637  81.427  73.764
ATOM    273  O   VAL A  28      92.662  81.857  73.221
ATOM    274  N   PRO A  29      90.469  82.059  73.596
ATOM    275  CA  PRO A  29      90.316  83.204  72.725
ATOM    276  CB  PRO A  29      88.817  83.504  72.671
ATOM    277  CG  PRO A  29      88.249  82.872  73.952
ATOM    278  CD  PRO A  29      89.204  81.709  74.245
ATOM    279  C   PRO A  29      91.102  84.394  73.179
ATOM    280  O   PRO A  29      91.461  85.177  72.300
ATOM    281  N   ILE A  30      91.364  84.555  74.508
ATOM    282  H   ILE A  30      91.083  83.896  75.202
ATOM    283  CA  ILE A  30      92.141  85.681  74.945
ATOM    284  CB  ILE A  30      91.740  86.444  76.176
ATOM    285  CG2 ILE A  30      90.348  87.048  75.902
ATOM    286  CG1 ILE A  30      91.813  85.627  77.442
ATOM    287  CD1 ILE A  30      91.681  86.528  78.655
ATOM    288  C   ILE A  30      93.602  85.397  74.922
ATOM    289  O   ILE A  30      94.394  86.337  74.954
ATOM    290  N   HIS A  31      94.023  84.107  74.846
ATOM    291  H   HIS A  31      93.377  83.343  74.858
ATOM    292  CA  HIS A  31      95.425  83.767  74.683
ATOM    293  CB  HIS A  31      95.647  82.246  74.705
ATOM    294  CG  HIS A  31      95.453  81.576  76.036
ATOM    295  ND1 HIS A  31      95.859  82.106  77.240
ATOM    296  CE1 HIS A  31      95.607  81.167  78.185
ATOM    297  NE2 HIS A  31      95.072  80.075  77.679
ATOM    298  CD2 HIS A  31      94.978  80.335  76.326
ATOM    299  C   HIS A  31      95.705  84.331  73.300
ATOM    300  O   HIS A  31      96.592  85.157  73.072
ATOM    301  N   ALA A  32      94.723  84.054  72.420
ATOM    302  H   ALA A  32      93.972  83.460  72.705
ATOM    303  CA  ALA A  32      94.612  84.460  71.072
ATOM    304  CB  ALA A  32      93.632  83.543  70.309
ATOM    305  C   ALA A  32      94.111  85.911  71.048
ATOM    306  O   ALA A  32      93.582  86.348  70.028
ATOM    307  N   CYS A  33      94.185  86.678  72.173
ATOM    308  H   CYS A  33      94.602  86.358  73.015
ATOM    309  CA  CYS A  33      93.846  88.079  72.257
ATOM    310  CB  CYS A  33      92.562  88.503  73.022
ATOM    311  SG  CYS A  33      90.987  87.899  72.350
ATOM    312  C   CYS A  33      94.993  88.846  72.869
ATOM    313  O   CYS A  33      94.826  90.017  73.227
ATOM    314  N   ASN A  34      96.187  88.217  73.046
ATOM    315  H   ASN A  34      96.321  87.233  72.889
ATOM    316  CA  ASN A  34      97.296  88.913  73.650
ATOM    317  CB  ASN A  34      97.337  88.402  75.081
ATOM    318  CG  ASN A  34      96.208  88.950  75.987
ATOM    319  OD1 ASN A  34      95.005  88.782  75.825
ATOM    320  ND2 ASN A  34      96.637  89.316  77.219
ATOM    321 1HD2 ASN A  34      97.617  89.423  77.366
ATOM    322 2HD2 ASN A  34      95.984  89.491  77.959
ATOM    323  C   ASN A  34      98.580  88.525  72.936
ATOM    324  O   ASN A  34      98.924  87.351  72.974
ATOM    325  N   MET A  35      99.301  89.481  72.270
ATOM    326  H   MET A  35      98.987  90.429  72.297
ATOM    327  CA  MET A  35     100.583  89.321  71.552
ATOM    328  CB  MET A  35     100.570  89.561  70.053
ATOM    329  CG  MET A  35     101.749  89.930  69.123
ATOM    330  SD  MET A  35     101.221  90.333  67.419
ATOM    331  CE  MET A  35     102.735  91.021  66.688
ATOM    332  C   MET A  35     101.625  90.311  71.925
ATOM    333  O   MET A  35     101.419  91.518  71.808
ATOM    334  N   MET A  36     102.704  89.786  72.545
ATOM    335  H   MET A  36     102.838  88.805  72.484
ATOM    336  CA  MET A  36     103.864  90.514  72.995
ATOM    337  CB  MET A  36     104.443  90.211  74.421
ATOM    338  CG  MET A  36     105.406  91.093  75.192
ATOM    339  SD  MET A  36     105.947  90.319  76.749
ATOM    340  CE  MET A  36     104.359  90.266  77.610
ATOM    341  C   MET A  36     104.903  90.158  71.984
ATOM    342  O   MET A  36     106.043  89.957  72.376
ATOM    343  N   LYS A  37     104.537  89.573  70.800
ATOM    344  H   LYS A  37     103.603  89.380  70.534
ATOM    345  CA  LYS A  37     105.569  89.440  69.781
ATOM    346  CB  LYS A  37     105.178  88.969  68.370
ATOM    347  CG  LYS A  37     106.330  88.830  67.370
ATOM    348  CD  LYS A  37     105.899  88.380  65.975
ATOM    349  CE  LYS A  37     107.058  88.302  64.983
ATOM    350  NZ  LYS A  37     106.557  88.003  63.626
ATOM    351  HZ1 LYS A  37     106.710  88.828  63.016
ATOM    352  HZ2 LYS A  37     107.075  87.195  63.232
ATOM    353  HZ3 LYS A  37     105.543  87.785  63.656
ATOM    354  C   LYS A  37     105.875  90.916  69.548
ATOM    355  O   LYS A  37     107.038  91.286  69.426
ATOM    356  N   SER A  38     104.803  91.771  69.621
ATOM    357  H   SER A  38     103.882  91.425  69.773
ATOM    358  CA  SER A  38     104.857  93.190  69.483
ATOM    359  CB  SER A  38     103.453  93.832  69.575
ATOM    360  OG  SER A  38     102.868  93.610  70.850
ATOM    361  HG  SER A  38     101.925  93.766  70.741
ATOM    362  C   SER A  38     105.783  93.801  70.519
ATOM    363  O   SER A  38     106.524  94.719  70.169
ATOM    364  N   CYS A  39     105.790  93.308  71.792
ATOM    365  H   CYS A  39     105.166  92.601  72.100
ATOM    366  CA  CYS A  39     106.669  93.884  72.784
ATOM    367  CB  CYS A  39     105.937  94.263  74.077
ATOM    368  SG  CYS A  39     104.531  95.380  73.795
ATOM    369  C   CYS A  39     107.958  93.134  73.118
ATOM    370  O   CYS A  39     108.865  93.739  73.686
ATOM    371  N   LEU A  40     108.059  91.806  72.852
ATOM    372  H   LEU A  40     107.320  91.319  72.428
ATOM    373  CA  LEU A  40     109.233  90.986  73.094
ATOM    374  CB  LEU A  40     109.002  89.515  73.516
ATOM    375  CG  LEU A  40     108.400  89.250  74.903
ATOM    376  CD1 LEU A  40     108.068  87.761  75.086
ATOM    377  CD2 LEU A  40     109.323  89.773  76.020
ATOM    378  C   LEU A  40     110.205  90.876  71.970
ATOM    379  O   LEU A  40     111.409  90.915  72.230
ATOM    380  N   ILE A  41     109.742  90.705  70.700
ATOM    381  H   ILE A  41     108.773  90.691  70.457
ATOM    382  CA  ILE A  41     110.691  90.582  69.615
ATOM    383  CB  ILE A  41     110.312  89.578  68.531
ATOM    384  CG2 ILE A  41     111.420  89.519  67.451
ATOM    385  CG1 ILE A  41     110.132  88.185  69.169
ATOM    386  CD1 ILE A  41     109.479  87.140  68.262
ATOM    387  C   ILE A  41     110.938  91.976  69.104
ATOM    388  O   ILE A  41     110.423  92.415  68.071
ATOM    389  N   ALA A  42     111.692  92.723  69.934
ATOM    390  H   ALA A  42     112.029  92.343  70.793
ATOM    391  CA  ALA A  42     112.084  94.070  69.666
ATOM    392  CB  ALA A  42     111.531  95.041  70.724
ATOM    393  C   ALA A  42     113.581  94.188  69.692
ATOM    394  O   ALA A  42     114.144  95.020  68.980
ATOM    395  N   LEU A  43     114.261  93.323  70.485
ATOM    396  H   LEU A  43     113.789  92.627  71.019
ATOM    397  CA  LEU A  43     115.690  93.366  70.650
ATOM    398  CB  LEU A  43     116.157  92.465  71.816
ATOM    399  CG  LEU A  43     115.727  92.943  73.223
ATOM    400  CD1 LEU A  43     116.062  91.890  74.289
ATOM    401  CD2 LEU A  43     116.293  94.331  73.573
ATOM    402  C   LEU A  43     116.462  92.963  69.434
ATOM    403  O   LEU A  43     117.424  93.644  69.076
ATOM    404  N   GLY A  44     116.050  91.866  68.762
ATOM    405  H   GLY A  44     115.259  91.332  69.051
ATOM    406  CA  GLY A  44     116.735  91.390  67.591
ATOM    407  C   GLY A  44     117.095  89.969  67.905
ATOM    408  O   GLY A  44     116.448  89.069  67.365
ATOM    409  N   PRO A  45     118.087  89.725  68.775
ATOM    410  CA  PRO A  45     118.495  88.393  69.152
ATOM    411  CB  PRO A  45     119.790  88.537  69.952
ATOM    412  CG  PRO A  45     120.353  89.905  69.543
ATOM    413  CD  PRO A  45     119.116  90.706  69.121
ATOM    414  C   PRO A  45     117.448  87.645  69.929
ATOM    415  O   PRO A  45     117.517  86.414  69.919
ATOM    416  N   TYR A  46     116.497  88.347  70.608
ATOM    417  H   TYR A  46     116.450  89.342  70.597
ATOM    418  CA  TYR A  46     115.505  87.666  71.397
ATOM    419  CB  TYR A  46     114.792  88.575  72.436
ATOM    420  CG  TYR A  46     113.905  87.783  73.357
ATOM    421  CD1 TYR A  46     114.472  87.026  74.393
ATOM    422  CE1 TYR A  46     113.670  86.286  75.267
ATOM    423  CZ  TYR A  46     112.283  86.300  75.122
ATOM    424  OH  TYR A  46     111.472  85.552  76.004
ATOM    425  HH  TYR A  46     110.553  85.685  75.757
ATOM    426  CE2 TYR A  46     111.707  87.060  74.104
ATOM    427  CD2 TYR A  46     112.510  87.800  73.230
ATOM    428  C   TYR A  46     114.521  87.096  70.415
ATOM    429  O   TYR A  46     113.895  87.817  69.632
ATOM    430  N   ARG A  47     114.423  85.754  70.455
ATOM    431  H   ARG A  47     114.959  85.227  71.110
ATOM    432  CA  ARG A  47     113.564  84.961  69.620
ATOM    433  CB  ARG A  47     114.304  83.881  68.802
ATOM    434  CG  ARG A  47     115.304  84.362  67.745
ATOM    435  CD  ARG A  47     116.036  83.204  67.049
ATOM    436  NE  ARG A  47     115.028  82.363  66.325
ATOM    437  HE  ARG A  47     114.117  82.741  66.166
ATOM    438  CZ  ARG A  47     115.309  81.093  65.887
ATOM    439  NH1 ARG A  47     116.534  80.515  66.067
ATOM    440 1HH1 ARG A  47     117.272  81.021  66.513
ATOM    441 2HH1 ARG A  47     116.701  79.583  65.746
ATOM    442  NH2 ARG A  47     114.330  80.369  65.269
ATOM    443 1HH2 ARG A  47     113.425  80.764  65.117
ATOM    444 2HH2 ARG A  47     114.515  79.436  64.959
ATOM    445  C   ARG A  47     112.663  84.191  70.537
ATOM    446  O   ARG A  47     113.116  83.642  71.546
ATOM    447  N   VAL A  48     111.355  84.156  70.201
ATOM    448  H   VAL A  48     111.006  84.614  69.389
ATOM    449  CA  VAL A  48     110.381  83.448  70.991
ATOM    450  CB  VAL A  48     109.088  84.234  71.170
ATOM    451  CG1 VAL A  48     108.089  83.430  72.003
ATOM    452  CG2 VAL A  48     109.376  85.587  71.836
ATOM    453  C   VAL A  48     110.108  82.121  70.317
ATOM    454  O   VAL A  48     109.657  82.059  69.169
ATOM    455  N   GLN A  49     110.377  81.024  71.060
ATOM    456  H   GLN A  49     110.736  81.111  71.987
ATOM    457  CA  GLN A  49     110.191  79.670  70.609
ATOM    458  CB  GLN A  49     111.546  78.954  70.374
ATOM    459  CG  GLN A  49     112.389  79.593  69.259
ATOM    460  CD  GLN A  49     113.638  78.764  69.000
ATOM    461  OE1 GLN A  49     113.599  77.654  68.471
ATOM    462  NE2 GLN A  49     114.808  79.345  69.371
ATOM    463 1HE2 GLN A  49     114.803  80.247  69.801
ATOM    464 2HE2 GLN A  49     115.673  78.869  69.218
ATOM    465  C   GLN A  49     109.432  79.036  71.738
ATOM    466  O   GLN A  49     110.006  78.405  72.627
ATOM    467  N   VAL A  50     108.091  79.224  71.744
ATOM    468  H   VAL A  50     107.612  79.710  71.019
ATOM    469  CA  VAL A  50     107.281  78.714  72.811
ATOM    470  CB  VAL A  50     106.810  79.713  73.842
ATOM    471  CG1 VAL A  50     108.021  80.330  74.561
ATOM    472  CG2 VAL A  50     106.020  80.767  73.122
ATOM    473  C   VAL A  50     106.349  77.588  72.559
ATOM    474  O   VAL A  50     106.244  77.082  71.447
ATOM    475  N   VAL A  51     105.672  77.144  73.640
ATOM    476  H   VAL A  51     105.738  77.573  74.536
ATOM    477  CA  VAL A  51     104.864  75.968  73.605
ATOM    478  CB  VAL A  51     105.562  74.785  74.304
ATOM    479  CG1 VAL A  51     106.857  74.390  73.572
ATOM    480  CG2 VAL A  51     105.830  75.141  75.780
ATOM    481  C   VAL A  51     103.438  75.961  74.040
ATOM    482  O   VAL A  51     102.908  76.883  74.659
ATOM    483  N   TYR A  52     102.850  74.824  73.623
ATOM    484  H   TYR A  52     103.421  74.194  73.100
ATOM    485  CA  TYR A  52     101.551  74.240  73.732
ATOM    486  CB  TYR A  52     101.117  73.811  72.292
ATOM    487  CG  TYR A  52     100.003  72.830  72.046
ATOM    488  CD1 TYR A  52      98.647  73.103  72.255
ATOM    489  CE1 TYR A  52      97.682  72.134  71.965
ATOM    490  CZ  TYR A  52      98.059  70.891  71.451
ATOM    491  OH  TYR A  52      97.081  69.917  71.159
ATOM    492  HH  TYR A  52      97.531  69.129  70.841
ATOM    493  CE2 TYR A  52      99.406  70.615  71.221
ATOM    494  CD2 TYR A  52     100.363  71.586  71.511
ATOM    495  C   TYR A  52     101.679  72.946  74.458
ATOM    496  O   TYR A  52     102.729  72.301  74.439
ATOM    497  N   GLU A  53     100.595  72.599  75.170
ATOM    498  H   GLU A  53      99.794  73.192  75.209
ATOM    499  CA  GLU A  53     100.459  71.324  75.801
ATOM    500  CB  GLU A  53     101.263  71.024  77.079
ATOM    501  CG  GLU A  53     101.217  69.563  77.546
ATOM    502  CD  GLU A  53     102.171  69.384  78.724
ATOM    503  OE1 GLU A  53     103.153  68.616  78.555
ATOM    504  OE2 GLU A  53     101.943  69.988  79.805
ATOM    505  C   GLU A  53      98.982  71.208  75.988
ATOM    506  O   GLU A  53      98.326  72.113  76.509
ATOM    507  N   ARG A  54      98.430  70.119  75.432
ATOM    508  H   ARG A  54      98.999  69.440  74.975
ATOM    509  CA  ARG A  54      97.032  69.811  75.481
ATOM    510  CB  ARG A  54      96.664  68.884  74.308
ATOM    511  CG  ARG A  54      95.191  68.537  74.115
ATOM    512  CD  ARG A  54      94.981  67.761  72.819
ATOM    513  NE  ARG A  54      93.539  67.395  72.711
ATOM    514  HE  ARG A  54      92.931  67.573  73.485
ATOM    515  CZ  ARG A  54      93.051  66.770  71.594
ATOM    516  NH1 ARG A  54      93.825  66.578  70.482
ATOM    517 1HH1 ARG A  54      94.767  66.914  70.456
ATOM    518 2HH1 ARG A  54      93.441  66.143  69.669
ATOM    519  NH2 ARG A  54      91.758  66.335  71.583
ATOM    520 1HH2 ARG A  54      91.175  66.459  72.385
ATOM    521 2HH2 ARG A  54      91.390  65.884  70.771
ATOM    522  C   ARG A  54      96.660  69.162  76.785
ATOM    523  O   ARG A  54      95.605  69.470  77.341
ATOM    524  N   SER A  55      97.538  68.251  77.287
ATOM    525  H   SER A  55      98.391  68.061  76.810
ATOM    526  CA  SER A  55      97.371  67.493  78.509
ATOM    527  CB  SER A  55      97.495  68.365  79.785
ATOM    528  OG  SER A  55      98.781  68.964  79.845
ATOM    529  HG  SER A  55      98.784  69.506  80.639
ATOM    530  C   SER A  55      96.084  66.693  78.504
ATOM    531  O   SER A  55      95.400  66.559  79.522
ATOM    532  N   TYR A  56      95.746  66.124  77.319
ATOM    533  H   TYR A  56      96.323  66.228  76.514
ATOM    534  CA  TYR A  56      94.554  65.341  77.123
ATOM    535  CB  TYR A  56      94.293  65.084  75.614
ATOM    536  CG  TYR A  56      92.988  64.405  75.342
ATOM    537  CD1 TYR A  56      91.786  65.119  75.430
ATOM    538  CE1 TYR A  56      90.567  64.490  75.168
ATOM    539  CZ  TYR A  56      90.541  63.142  74.806
ATOM    540  OH  TYR A  56      89.303  62.517  74.544
ATOM    541  HH  TYR A  56      89.471  61.590  74.351
ATOM    542  CE2 TYR A  56      91.736  62.422  74.702
ATOM    543  CD2 TYR A  56      92.954  63.056  74.964
ATOM    544  C   TYR A  56      94.726  64.035  77.843
ATOM    545  O   TYR A  56      95.671  63.281  77.599
ATOM    546  N   CYS A  57      93.788  63.772  78.771
ATOM    547  H   CYS A  57      93.040  64.407  78.948
ATOM    548  CA  CYS A  57      93.772  62.574  79.561
ATOM    549  CB  CYS A  57      92.988  62.728  80.876
ATOM    550  SG  CYS A  57      93.745  63.931  82.009
ATOM    551  C   CYS A  57      93.140  61.450  78.793
ATOM    552  O   CYS A  57      92.158  61.657  78.076
ATOM    553  N   MET A  58      93.735  60.241  78.908
ATOM    554  H   MET A  58      94.528  60.102  79.496
ATOM    555  CA  MET A  58      93.232  59.056  78.260
ATOM    556  CB  MET A  58      94.227  58.379  77.288
ATOM    557  CG  MET A  58      94.617  59.188  76.048
ATOM    558  SD  MET A  58      95.778  58.327  74.944
ATOM    559  CE  MET A  58      95.963  59.700  73.772
ATOM    560  C   MET A  58      92.946  58.044  79.332
ATOM    561  O   MET A  58      93.791  57.793  80.197
ATOM    562  N   THR A  59      91.715  57.483  79.330
ATOM    563  H   THR A  59      91.028  57.700  78.642
ATOM    564  CA  THR A  59      91.344  56.493  80.306
ATOM    565  CB  THR A  59      90.096  56.860  81.084
ATOM    566  CG2 THR A  59      89.803  55.772  82.140
ATOM    567  OG1 THR A  59      90.313  58.089  81.769
ATOM    568  HG1 THR A  59      89.451  58.361  82.099
ATOM    569  C   THR A  59      91.143  55.230  79.509
ATOM    570  O   THR A  59      90.306  55.169  78.604
ATOM    571  N   GLY A  60      91.931  54.190  79.859
ATOM    572  H   GLY A  60      92.586  54.271  80.607
ATOM    573  CA  GLY A  60      91.907  52.910  79.204
ATOM    574  C   GLY A  60      90.891  52.017  79.834
ATOM    575  O   GLY A  60      91.230  51.185  80.675
ATOM    576  N   VAL A  61      89.614  52.204  79.433
ATOM    577  H   VAL A  61      89.387  52.901  78.756
ATOM    578  CA  VAL A  61      88.502  51.432  79.931
ATOM    579  CB  VAL A  61      87.167  52.167  79.764
ATOM    580  CG1 VAL A  61      85.955  51.316  80.208
ATOM    581  CG2 VAL A  61      87.239  53.499  80.532
ATOM    582  C   VAL A  61      88.463  50.094  79.224
ATOM    583  O   VAL A  61      88.768  49.991  78.032
ATOM    584  N   LEU A  62      88.134  49.034  79.999
ATOM    585  H   LEU A  62      87.927  49.157  80.966
ATOM    586  CA  LEU A  62      87.987  47.681  79.524
ATOM    587  CB  LEU A  62      89.057  46.686  80.015
ATOM    588  CG  LEU A  62      90.493  46.956  79.543
ATOM    589  CD1 LEU A  62      91.470  46.020  80.269
ATOM    590  CD2 LEU A  62      90.610  46.883  78.010
ATOM    591  C   LEU A  62      86.680  47.187  80.071
ATOM    592  O   LEU A  62      86.289  47.562  81.177
ATOM    593  N   ILE A  63      85.952  46.376  79.270
ATOM    594  H   ILE A  63      86.286  46.118  78.368
ATOM    595  CA  ILE A  63      84.680  45.800  79.645
ATOM    596  CB  ILE A  63      83.674  45.685  78.508
ATOM    597  CG2 ILE A  63      83.314  47.119  78.068
ATOM    598  CG1 ILE A  63      84.146  44.759  77.365
ATOM    599  CD1 ILE A  63      83.072  44.446  76.322
ATOM    600  C   ILE A  63      84.834  44.471  80.346
ATOM    601  O   ILE A  63      85.836  43.777  80.152
ATOM    602  N   GLU A  64      83.814  44.108  81.177
ATOM    603  H   GLU A  64      83.035  44.721  81.282
ATOM    604  CA  GLU A  64      83.703  42.910  81.993
ATOM    605  CB  GLU A  64      83.912  41.552  81.267
ATOM    606  CG  GLU A  64      82.810  41.178  80.262
ATOM    607  CD  GLU A  64      83.079  39.821  79.597
ATOM    608  OE1 GLU A  64      84.038  39.095  79.974
ATOM    609  OE2 GLU A  64      82.294  39.488  78.672
ATOM    610  C   GLU A  64      84.678  43.070  83.120
ATOM    611  O   GLU A  64      84.273  43.326  84.256
ATOM    612  N   GLY A  65      85.992  42.962  82.814
ATOM    613  H   GLY A  65      86.294  42.798  81.878
ATOM    614  CA  GLY A  65      87.046  43.157  83.764
ATOM    615  C   GLY A  65      87.277  44.613  83.550
ATOM    616  O   GLY A  65      88.131  44.986  82.741
ATOM    617  N   LYS A  66      86.486  45.458  84.261
ATOM    618  H   LYS A  66      85.801  45.129  84.905
ATOM    619  CA  LYS A  66      86.586  46.879  84.095
ATOM    620  CB  LYS A  66      85.402  47.678  84.687
ATOM    621  CG  LYS A  66      85.391  49.153  84.256
ATOM    622  CD  LYS A  66      84.065  49.892  84.464
ATOM    623  CE  LYS A  66      83.952  50.679  85.773
ATOM    624  NZ  LYS A  66      83.659  49.779  86.906
ATOM    625  HZ1 LYS A  66      82.743  49.316  86.754
ATOM    626  HZ2 LYS A  66      84.398  49.056  86.991
ATOM    627  HZ3 LYS A  66      83.618  50.335  87.781
ATOM    628  C   LYS A  66      87.882  47.384  84.632
ATOM    629  O   LYS A  66      88.229  47.141  85.791
ATOM    630  N   CYS A  67      88.625  48.097  83.753
ATOM    631  H   CYS A  67      88.329  48.286  82.821
ATOM    632  CA  CYS A  67      89.893  48.623  84.148
ATOM    633  CB  CYS A  67      90.974  48.596  83.053
ATOM    634  SG  CYS A  67      92.577  49.229  83.640
ATOM    635  C   CYS A  67      89.725  50.025  84.622
ATOM    636  O   CYS A  67      89.468  50.950  83.844
ATOM    637  N   PHE A  68      89.802  50.161  85.957
ATOM    638  H   PHE A  68      89.953  49.374  86.549
ATOM    639  CA  PHE A  68      89.721  51.421  86.629
ATOM    640  CB  PHE A  68      88.319  51.699  87.254
ATOM    641  CG  PHE A  68      87.868  50.717  88.290
ATOM    642  CD1 PHE A  68      87.190  49.555  87.898
ATOM    643  CE1 PHE A  68      86.746  48.627  88.844
ATOM    644  CZ  PHE A  68      86.965  48.868  90.201
ATOM    645  CE2 PHE A  68      87.616  50.034  90.608
ATOM    646  CD2 PHE A  68      88.056  50.957  89.655
ATOM    647  C   PHE A  68      90.894  51.616  87.560
ATOM    648  O   PHE A  68      91.280  52.757  87.823
ATOM    649  N   VAL A  69      91.492  50.506  88.077
ATOM    650  H   VAL A  69      91.176  49.585  87.867
ATOM    651  CA  VAL A  69      92.642  50.576  88.954
ATOM    652  CB  VAL A  69      92.436  50.022  90.369
ATOM    653  CG1 VAL A  69      93.741  50.127  91.191
ATOM    654  CG2 VAL A  69      91.306  50.794  91.067
ATOM    655  C   VAL A  69      93.750  49.796  88.278
ATOM    656  O   VAL A  69      93.638  48.571  88.162
ATOM    657  N   PRO A  70      94.807  50.457  87.802
ATOM    658  CA  PRO A  70      95.932  49.809  87.159
ATOM    659  CB  PRO A  70      96.815  50.937  86.623
ATOM    660  CG  PRO A  70      95.873  52.146  86.514
ATOM    661  CD  PRO A  70      94.851  51.909  87.632
ATOM    662  C   PRO A  70      96.685  48.956  88.137
ATOM    663  O   PRO A  70      96.940  49.416  89.254
ATOM    664  N   ASP A  71      97.062  47.727  87.729
ATOM    665  H   ASP A  71      96.813  47.358  86.837
ATOM    666  CA  ASP A  71      97.968  46.938  88.512
ATOM    667  CB  ASP A  71      97.383  45.560  88.946
ATOM    668  CG  ASP A  71      96.230  45.734  89.936
ATOM    669  OD1 ASP A  71      96.417  46.419  90.977
ATOM    670  OD2 ASP A  71      95.138  45.171  89.665
ATOM    671  C   ASP A  71      99.232  46.835  87.699
ATOM    672  O   ASP A  71      99.875  47.863  87.470
ATOM    673  N   GLN A  72      99.632  45.616  87.262
ATOM    674  H   GLN A  72      99.119  44.782  87.440
ATOM    675  CA  GLN A  72     100.823  45.422  86.483
ATOM    676  CB  GLN A  72     101.321  43.960  86.569
ATOM    677  CG  GLN A  72     102.671  43.672  85.892
ATOM    678  CD  GLN A  72     103.067  42.206  86.081
ATOM    679  OE1 GLN A  72     102.252  41.292  86.212
ATOM    680  NE2 GLN A  72     104.402  41.969  86.133
ATOM    681 1HE2 GLN A  72     105.050  42.728  86.055
ATOM    682 2HE2 GLN A  72     104.741  41.040  86.278
ATOM    683  C   GLN A  72     100.578  45.765  85.039
ATOM    684  O   GLN A  72     101.402  46.449  84.426
ATOM    685  N   SER A  73      99.430  45.310  84.478
ATOM    686  H   SER A  73      98.758  44.777  84.985
ATOM    687  CA  SER A  73      99.120  45.556  83.099
ATOM    688  CB  SER A  73      99.256  44.285  82.226
ATOM    689  OG  SER A  73      98.366  43.264  82.661
ATOM    690  HG  SER A  73      98.474  42.541  82.036
ATOM    691  C   SER A  73      97.751  46.131  82.899
ATOM    692  O   SER A  73      96.805  45.812  83.625
ATOM    693  N   VAL A  74      97.658  47.042  81.903
ATOM    694  H   VAL A  74      98.456  47.285  81.357
ATOM    695  CA  VAL A  74      96.440  47.705  81.511
ATOM    696  CB  VAL A  74      96.403  49.206  81.796
ATOM    697  CG1 VAL A  74      95.075  49.832  81.311
ATOM    698  CG2 VAL A  74      96.617  49.448  83.296
ATOM    699  C   VAL A  74      96.395  47.524  80.017
ATOM    700  O   VAL A  74      97.381  47.792  79.322
ATOM    701  N   VAL A  75      95.248  47.020  79.502
ATOM    702  H   VAL A  75      94.462  46.797  80.072
ATOM    703  CA  VAL A  75      95.084  46.832  78.082
ATOM    704  CB  VAL A  75      94.119  45.717  77.708
ATOM    705  CG1 VAL A  75      93.933  45.615  76.178
ATOM    706  CG2 VAL A  75      94.620  44.402  78.337
ATOM    707  C   VAL A  75      94.657  48.168  77.526
ATOM    708  O   VAL A  75      93.768  48.830  78.069
ATOM    709  N   SER A  76      95.334  48.583  76.438
ATOM    710  H   SER A  76      96.053  48.029  76.027
ATOM    711  CA  SER A  76      95.074  49.825  75.768
ATOM    712  CB  SER A  76      96.247  50.831  75.884
ATOM    713  OG  SER A  76      97.438  50.319  75.299
ATOM    714  HG  SER A  76      98.099  51.009  75.409
ATOM    715  C   SER A  76      94.755  49.565  74.321
ATOM    716  O   SER A  76      95.021  48.483  73.787
ATOM    717  N   ILE A  77      94.133  50.578  73.670
ATOM    718  H   ILE A  77      93.925  51.431  74.141
ATOM    719  CA  ILE A  77      93.734  50.536  72.284
ATOM    720  CB  ILE A  77      92.842  51.714  71.919
ATOM    721  CG2 ILE A  77      92.503  51.675  70.413
ATOM    722  CG1 ILE A  77      91.544  51.664  72.757
ATOM    723  CD1 ILE A  77      90.687  52.927  72.666
ATOM    724  C   ILE A  77      95.004  50.488  71.453
ATOM    725  O   ILE A  77      95.937  51.272  71.642
ATOM    726  N   ILE A  78      95.006  49.550  70.483
ATOM    727  H   ILE A  78      94.192  48.988  70.356
ATOM    728  CA  ILE A  78      96.089  49.222  69.582
ATOM    729  CB  ILE A  78      95.712  47.954  68.807
ATOM    730  CG2 ILE A  78      96.673  47.644  67.633
ATOM    731  CG1 ILE A  78      95.670  46.777  69.809
ATOM    732  CD1 ILE A  78      95.044  45.493  69.265
ATOM    733  C   ILE A  78      96.525  50.356  68.666
ATOM    734  O   ILE A  78      97.714  50.455  68.354
ATOM    735  N   LYS A  79      95.589  51.233  68.237
ATOM    736  H   LYS A  79      94.635  51.137  68.510
ATOM    737  CA  LYS A  79      95.868  52.326  67.330
ATOM    738  CB  LYS A  79      94.589  52.930  66.690
ATOM    739  CG  LYS A  79      93.669  53.746  67.608
ATOM    740  CD  LYS A  79      92.459  54.345  66.890
ATOM    741  CE  LYS A  79      91.565  55.196  67.792
ATOM    742  NZ  LYS A  79      90.407  55.690  67.023
ATOM    743  HZ1 LYS A  79      89.755  54.907  66.831
ATOM    744  HZ2 LYS A  79      89.911  56.423  67.565
ATOM    745  HZ3 LYS A  79      90.732  56.091  66.123
ATOM    746  C   LYS A  79      96.726  53.473  67.819
ATOM    747  O   LYS A  79      97.428  54.074  67.005
ATOM    748  N   HIS A  80      96.692  53.796  69.135
ATOM    749  H   HIS A  80      96.152  53.252  69.773
ATOM    750  CA  HIS A  80      97.414  54.901  69.739
ATOM    751  CB  HIS A  80      97.060  55.142  71.223
ATOM    752  CG  HIS A  80      95.667  55.653  71.438
ATOM    753  ND1 HIS A  80      95.221  56.881  70.998
ATOM    754  CE1 HIS A  80      93.922  56.984  71.374
ATOM    755  NE2 HIS A  80      93.503  55.912  72.023
ATOM    756  CD2 HIS A  80      94.605  55.076  72.063
ATOM    757  C   HIS A  80      98.913  54.977  69.639
ATOM    758  O   HIS A  80      99.619  53.966  69.640
ATOM    759  N   GLY A  81      99.405  56.239  69.507
ATOM    760  H   GLY A  81      98.788  57.021  69.497
ATOM    761  CA  GLY A  81     100.805  56.579  69.418
ATOM    762  C   GLY A  81     101.402  56.662  70.800
ATOM    763  O   GLY A  81     100.723  56.435  71.805
ATOM    764  N   ILE A  82     102.725  56.951  70.861
ATOM    765  H   ILE A  82     103.266  57.111  70.039
ATOM    766  CA  ILE A  82     103.422  57.050  72.118
ATOM    767  CB  ILE A  82     104.844  56.506  72.081
ATOM    768  CG2 ILE A  82     104.751  54.984  71.869
ATOM    769  CG1 ILE A  82     105.749  57.222  71.057
ATOM    770  CD1 ILE A  82     107.226  56.835  71.141
ATOM    771  C   ILE A  82     103.373  58.394  72.807
ATOM    772  O   ILE A  82     103.148  58.417  74.019
ATOM    773  N   PHE A  83     103.583  59.526  72.078
ATOM    774  H   PHE A  83     103.762  59.497  71.098
ATOM    775  CA  PHE A  83     103.559  60.851  72.679
ATOM    776  CB  PHE A  83     104.985  61.470  72.910
ATOM    777  CG  PHE A  83     105.842  61.673  71.685
ATOM    778  CD1 PHE A  83     105.833  62.895  70.992
ATOM    779  CE1 PHE A  83     106.627  63.095  69.860
ATOM    780  CZ  PHE A  83     107.454  62.066  69.410
ATOM    781  CE2 PHE A  83     107.489  60.848  70.091
ATOM    782  CD2 PHE A  83     106.690  60.661  71.223
ATOM    783  C   PHE A  83     102.674  61.831  71.921
ATOM    784  O   PHE A  83     102.913  63.040  71.926
ATOM    785  N   ASP A  84     101.575  61.341  71.318
ATOM    786  H   ASP A  84     101.353  60.371  71.393
ATOM    787  CA  ASP A  84     100.653  62.098  70.495
ATOM    788  CB  ASP A  84      99.606  61.177  69.809
ATOM    789  CG  ASP A  84      98.748  60.396  70.807
ATOM    790  OD1 ASP A  84      97.508  60.605  70.784
ATOM    791  OD2 ASP A  84      99.304  59.575  71.584
ATOM    792  C   ASP A  84      99.921  63.288  71.083
ATOM    793  O   ASP A  84      99.286  64.033  70.335
ATOM    794  N   ILE A  85      99.968  63.480  72.419
ATOM    795  H   ILE A  85     100.489  62.859  72.998
ATOM    796  CA  ILE A  85      99.288  64.548  73.115
ATOM    797  CB  ILE A  85      99.308  64.241  74.614
ATOM    798  CG2 ILE A  85      98.808  65.434  75.458
ATOM    799  CG1 ILE A  85      98.448  62.981  74.876
ATOM    800  CD1 ILE A  85      98.597  62.382  76.275
ATOM    801  C   ILE A  85      99.819  65.948  72.815
ATOM    802  O   ILE A  85      99.017  66.832  72.502
ATOM    803  N   ALA A  86     101.157  66.180  72.860
ATOM    804  H   ALA A  86     101.816  65.459  73.061
ATOM    805  CA  ALA A  86     101.703  67.503  72.630
ATOM    806  CB  ALA A  86     102.537  68.025  73.816
ATOM    807  C   ALA A  86     102.547  67.621  71.397
ATOM    808  O   ALA A  86     103.142  66.643  70.940
ATOM    809  N   SER A  87     102.582  68.851  70.823
ATOM    810  H   SER A  87     102.088  69.626  71.208
ATOM    811  CA  SER A  87     103.354  69.141  69.647
ATOM    812  CB  SER A  87     102.473  69.417  68.411
ATOM    813  OG  SER A  87     103.273  69.674  67.267
ATOM    814  HG  SER A  87     102.654  69.904  66.567
ATOM    815  C   SER A  87     104.174  70.359  69.969
ATOM    816  O   SER A  87     103.641  71.429  70.287
ATOM    817  N   VAL A  88     105.516  70.200  69.907
ATOM    818  H   VAL A  88     105.941  69.339  69.640
ATOM    819  CA  VAL A  88     106.406  71.283  70.205
ATOM    820  CB  VAL A  88     107.725  70.845  70.831
ATOM    821  CG1 VAL A  88     108.651  72.057  71.086
ATOM    822  CG2 VAL A  88     107.413  70.078  72.132
ATOM    823  C   VAL A  88     106.636  72.064  68.947
ATOM    824  O   VAL A  88     107.180  71.556  67.964
ATOM    825  N   HIS A  89     106.186  73.332  68.974
ATOM    826  H   HIS A  89     105.741  73.718  69.778
ATOM    827  CA  HIS A  89     106.377  74.233  67.874
ATOM    828  CB  HIS A  89     105.127  74.663  67.072
ATOM    829  CG  HIS A  89     104.386  73.559  66.375
ATOM    830  ND1 HIS A  89     104.852  72.906  65.254
ATOM    831  CE1 HIS A  89     103.898  72.010  64.898
ATOM    832  NE2 HIS A  89     102.856  72.040  65.708
ATOM    833  CD2 HIS A  89     103.166  73.015  66.639
ATOM    834  C   HIS A  89     107.090  75.432  68.428
ATOM    835  O   HIS A  89     107.435  75.475  69.615
ATOM    836  N   ILE A  90     107.419  76.410  67.558
ATOM    837  H   ILE A  90     107.192  76.385  66.587
ATOM    838  CA  ILE A  90     108.131  77.553  68.044
ATOM    839  CB  ILE A  90     109.434  77.817  67.277
ATOM    840  CG2 ILE A  90     110.383  76.642  67.596
ATOM    841  CG1 ILE A  90     109.275  78.061  65.757
ATOM    842  CD1 ILE A  90     110.554  78.540  65.067
ATOM    843  C   ILE A  90     107.269  78.766  68.198
ATOM    844  O   ILE A  90     106.944  79.177  69.311
ATOM    845  N   VAL A  91     106.776  79.318  67.092
ATOM    846  H   VAL A  91     106.942  78.952  66.180
ATOM    847  CA  VAL A  91     105.961  80.474  67.157
ATOM    848  CB  VAL A  91     106.678  81.719  66.605
ATOM    849  CG1 VAL A  91     107.326  81.468  65.226
ATOM    850  CG2 VAL A  91     105.681  82.885  66.524
ATOM    851  C   VAL A  91     104.726  80.092  66.452
ATOM    852  O   VAL A  91     104.762  79.806  65.256
ATOM    853  N   CYS A  92     103.613  79.928  67.212
ATOM    854  H   CYS A  92     103.551  80.077  68.195
ATOM    855  CA  CYS A  92     102.424  79.690  66.463
ATOM    856  CB  CYS A  92     101.329  78.786  67.022
ATOM    857  SG  CYS A  92      99.981  78.576  65.820
ATOM    858  C   CYS A  92     102.027  81.109  66.321
ATOM    859  O   CYS A  92     101.909  81.848  67.302
ATOM    860  N   PHE A  93     101.896  81.534  65.060
ATOM    861  H   PHE A  93     102.019  80.935  64.272
ATOM    862  CA  PHE A  93     101.569  82.891  64.787
ATOM    863  CB  PHE A  93     101.962  83.375  63.366
ATOM    864  CG  PHE A  93     103.423  83.540  63.163
ATOM    865  CD1 PHE A  93     104.171  82.565  62.499
ATOM    866  CE1 PHE A  93     105.540  82.748  62.294
ATOM    867  CZ  PHE A  93     106.164  83.916  62.741
ATOM    868  CE2 PHE A  93     105.420  84.904  63.388
ATOM    869  CD2 PHE A  93     104.051  84.717  63.591
ATOM    870  C   PHE A  93     100.126  83.162  64.985
ATOM    871  O   PHE A  93      99.348  83.310  64.038
ATOM    872  N   PHE A  94      99.720  83.182  66.269
ATOM    873  H   PHE A  94     100.304  83.032  67.064
ATOM    874  CA  PHE A  94      98.395  83.575  66.571
ATOM    875  CB  PHE A  94      97.749  82.985  67.848
ATOM    876  CG  PHE A  94      97.380  81.556  67.693
ATOM    877  CD1 PHE A  94      98.186  80.512  68.130
ATOM    878  CE1 PHE A  94      97.772  79.186  67.971
ATOM    879  CZ  PHE A  94      96.544  78.898  67.374
ATOM    880  CE2 PHE A  94      95.727  79.940  66.939
ATOM    881  CD2 PHE A  94      96.145  81.261  67.103
ATOM    882  C   PHE A  94      98.565  85.062  66.638
ATOM    883  O   PHE A  94      98.843  85.614  67.700
ATOM    884  N   VAL A  95      98.444  85.728  65.460
ATOM    885  H   VAL A  95      98.245  85.232  64.618
ATOM    886  CA  VAL A  95      98.569  87.163  65.299
ATOM    887  CB  VAL A  95      99.366  87.618  64.073
ATOM    888  CG1 VAL A  95      99.481  89.160  64.043
ATOM    889  CG2 VAL A  95     100.688  86.864  63.913
ATOM    890  C   VAL A  95      97.151  87.612  64.960
ATOM    891  O   VAL A  95      96.498  86.943  64.157
ATOM    892  N   ALA A  96      96.658  88.719  65.596
ATOM    893  H   ALA A  96      97.243  89.162  66.274
ATOM    894  CA  ALA A  96      95.352  89.381  65.425
ATOM    895  CB  ALA A  96      94.137  88.533  64.966
ATOM    896  C   ALA A  96      95.036  90.099  66.716
ATOM    897  O   ALA A  96      95.769  91.018  67.048
ATOM    898  N   VAL A  97      93.971  89.744  67.506
ATOM    899  H   VAL A  97      93.338  89.021  67.244
ATOM    900  CA  VAL A  97      93.708  90.372  68.811
ATOM    901  CB  VAL A  97      92.301  90.208  69.356
ATOM    902  CG1 VAL A  97      91.380  91.034  68.447
ATOM    903  CG2 VAL A  97      91.841  88.749  69.285
ATOM    904  C   VAL A  97      94.882  90.025  69.703
ATOM    905  O   VAL A  97      95.289  90.708  70.631
ATOM    906  N   LYS A  98      95.528  88.930  69.308
ATOM    907  H   LYS A  98      95.045  88.463  68.584
ATOM    908  CA  LYS A  98      96.739  88.289  69.676
ATOM    909  CB  LYS A  98      96.502  86.810  69.274
ATOM    910  CG  LYS A  98      95.919  86.544  67.851
ATOM    911  CD  LYS A  98      95.253  85.185  67.592
ATOM    912  CE  LYS A  98      94.607  84.930  66.225
ATOM    913  NZ  LYS A  98      93.247  85.503  66.161
ATOM    914  HZ1 LYS A  98      93.284  86.528  66.017
ATOM    915  HZ2 LYS A  98      92.742  85.069  65.365
ATOM    916  HZ3 LYS A  98      92.734  85.295  67.038
ATOM    917  C   LYS A  98      97.741  89.120  68.896
ATOM    918  O   LYS A  98      98.449  88.646  68.014
ATOM    919  N   LYS A  99      97.759  90.450  69.224
ATOM    920  H   LYS A  99      97.132  90.714  69.949
ATOM    921  CA  LYS A  99      98.588  91.580  68.788
ATOM    922  CB  LYS A  99      98.263  92.302  67.464
ATOM    923  CG  LYS A  99      99.321  93.287  66.950
ATOM    924  CD  LYS A  99      98.992  93.896  65.583
ATOM    925  CE  LYS A  99      97.905  94.977  65.607
ATOM    926  NZ  LYS A  99      98.412  96.200  66.260
ATOM    927  HZ1 LYS A  99      99.326  96.465  65.847
ATOM    928  HZ2 LYS A  99      97.736  96.974  66.119
ATOM    929  HZ3 LYS A  99      98.530  96.030  67.277
ATOM    930  C   LYS A  99      98.499  92.586  69.889
ATOM    931  O   LYS A  99      99.451  93.318  70.178
ATOM    932  N   ASP A 100      97.317  92.586  70.551
ATOM    933  H   ASP A 100      96.572  91.995  70.263
ATOM    934  CA  ASP A 100      96.979  93.435  71.629
ATOM    935  CB  ASP A 100      95.540  93.311  72.187
ATOM    936  CG  ASP A 100      94.502  93.903  71.221
ATOM    937  OD1 ASP A 100      94.863  94.594  70.229
ATOM    938  OD2 ASP A 100      93.296  93.649  71.472
ATOM    939  C   ASP A 100      97.937  93.257  72.726
ATOM    940  O   ASP A 100      98.317  92.160  73.154
ATOM    941  N   THR A 101      98.286  94.457  73.184
ATOM    942  H   THR A 101      97.862  95.260  72.770
ATOM    943  CA  THR A 101      99.198  94.809  74.211
ATOM    944  CB  THR A 101      99.361  96.307  74.374
ATOM    945  CG2 THR A 101      99.985  96.895  73.096
ATOM    946  OG1 THR A 101      98.114  96.930  74.663
ATOM    947  HG1 THR A 101      97.953  96.782  75.599
ATOM    948  C   THR A 101      98.843  94.205  75.513
ATOM    949  O   THR A 101      99.705  94.222  76.391
ATOM    950  N   GLU A 102      97.587  93.670  75.675
ATOM    951  H   GLU A 102      96.906  93.694  74.948
ATOM    952  CA  GLU A 102      97.173  92.993  76.875
ATOM    953  CB  GLU A 102      95.740  92.432  76.863
ATOM    954  CG  GLU A 102      94.664  93.519  76.955
ATOM    955  CD  GLU A 102      93.254  92.927  77.004
ATOM    956  OE1 GLU A 102      93.051  91.699  76.805
ATOM    957  OE2 GLU A 102      92.335  93.734  77.301
ATOM    958  C   GLU A 102      98.195  91.913  76.924
ATOM    959  O   GLU A 102      98.266  91.017  76.104
ATOM    960  N   ASN A 103      98.988  92.017  77.969
ATOM    961  H   ASN A 103      98.795  92.750  78.611
ATOM    962  CA  ASN A 103     100.198  91.331  78.259
ATOM    963  CB  ASN A 103     100.898  92.235  79.285
ATOM    964  CG  ASN A 103     101.281  93.656  78.864
ATOM    965  OD1 ASN A 103     102.106  93.978  78.017
ATOM    966  ND2 ASN A 103     100.595  94.613  79.542
ATOM    967 1HD2 ASN A 103      99.980  94.353  80.286
ATOM    968 2HD2 ASN A 103     100.757  95.579  79.338
ATOM    969  C   ASN A 103     100.334  89.904  78.750
ATOM    970  O   ASN A 103     101.484  89.554  78.979
ATOM    971  N   LYS A 104      99.302  89.003  78.784
ATOM    972  H   LYS A 104      98.400  89.306  78.500
ATOM    973  CA  LYS A 104      99.295  87.636  79.393
ATOM    974  CB  LYS A 104      98.061  86.787  79.067
ATOM    975  CG  LYS A 104      97.907  86.421  77.625
ATOM    976  CD  LYS A 104      96.818  85.425  77.270
ATOM    977  CE  LYS A 104      95.457  85.560  77.906
ATOM    978  NZ  LYS A 104      94.861  86.896  77.735
ATOM    979  HZ1 LYS A 104      94.806  87.157  76.731
ATOM    980  HZ2 LYS A 104      95.411  87.612  78.257
ATOM    981  HZ3 LYS A 104      93.901  86.888  78.122
ATOM    982  C   LYS A 104     100.381  86.571  79.321
ATOM    983  O   LYS A 104     100.258  85.456  79.812
ATOM    984  N   VAL A 105     101.459  86.962  78.691
ATOM    985  H   VAL A 105     101.396  87.899  78.426
ATOM    986  CA  VAL A 105     102.731  86.532  78.193
ATOM    987  CB  VAL A 105     103.543  85.353  78.687
ATOM    988  CG1 VAL A 105     102.960  83.954  78.495
ATOM    989  CG2 VAL A 105     104.968  85.627  78.188
ATOM    990  C   VAL A 105     102.176  86.516  76.852
ATOM    991  O   VAL A 105     102.074  85.533  76.143
ATOM    992  N   GLN A 106     101.832  87.765  76.485
ATOM    993  H   GLN A 106     101.954  88.467  77.194
ATOM    994  CA  GLN A 106     101.210  88.241  75.323
ATOM    995  CB  GLN A 106     101.443  89.733  75.545
ATOM    996  CG  GLN A 106     100.842  90.900  74.805
ATOM    997  CD  GLN A 106     101.663  92.154  75.108
ATOM    998  OE1 GLN A 106     102.398  92.294  76.079
ATOM    999  NE2 GLN A 106     101.682  93.067  74.107
ATOM   1000 1HE2 GLN A 106     101.198  92.869  73.254
ATOM   1001 2HE2 GLN A 106     102.227  93.900  74.197
ATOM   1002  C   GLN A 106     102.086  87.606  74.252
ATOM   1003  O   GLN A 106     101.587  87.045  73.293
ATOM   1004  N   GLY A 107     103.432  87.538  74.439
ATOM   1005  H   GLY A 107     103.841  87.878  75.283
ATOM   1006  CA  GLY A 107     104.364  86.985  73.487
ATOM   1007  C   GLY A 107     104.228  85.541  73.357
ATOM   1008  O   GLY A 107     104.106  85.047  72.248
ATOM   1009  N   TYR A 108     104.090  84.843  74.490
ATOM   1010  H   TYR A 108     104.012  85.261  75.391
ATOM   1011  CA  TYR A 108     103.933  83.428  74.459
ATOM   1012  CB  TYR A 108     104.375  82.706  75.751
ATOM   1013  CG  TYR A 108     105.819  82.929  76.141
ATOM   1014  CD1 TYR A 108     106.729  83.723  75.419
ATOM   1015  CE1 TYR A 108     108.047  83.896  75.841
ATOM   1016  CZ  TYR A 108     108.480  83.269  77.008
ATOM   1017  OH  TYR A 108     109.814  83.443  77.434
ATOM   1018  HH  TYR A 108     109.932  82.943  78.247
ATOM   1019  CE2 TYR A 108     107.597  82.475  77.745
ATOM   1020  CD2 TYR A 108     106.279  82.311  77.311
ATOM   1021  C   TYR A 108     102.472  83.177  74.163
ATOM   1022  O   TYR A 108     102.023  82.045  74.251
ATOM   1023  N   TYR A 109     101.660  84.240  73.917
ATOM   1024  H   TYR A 109     101.950  85.185  74.006
ATOM   1025  CA  TYR A 109     100.296  84.165  73.531
ATOM   1026  CB  TYR A 109      99.266  84.525  74.605
ATOM   1027  CG  TYR A 109      99.317  83.486  75.709
ATOM   1028  CD1 TYR A 109      99.797  83.763  76.985
ATOM   1029  CE1 TYR A 109      99.816  82.809  78.002
ATOM   1030  CZ  TYR A 109      99.364  81.523  77.754
ATOM   1031  OH  TYR A 109      99.389  80.569  78.790
ATOM   1032  HH  TYR A 109      99.990  80.902  79.466
ATOM   1033  CE2 TYR A 109      98.906  81.194  76.482
ATOM   1034  CD2 TYR A 109      98.895  82.173  75.482
ATOM   1035  C   TYR A 109     100.083  84.619  72.095
ATOM   1036  O   TYR A 109      98.976  84.508  71.568
ATOM   1037  N   ILE A 110     101.100  85.260  71.451
ATOM   1038  H   ILE A 110     101.976  85.463  71.889
ATOM   1039  CA  ILE A 110     101.024  85.467  70.014
ATOM   1040  CB  ILE A 110     101.920  86.488  69.304
ATOM   1041  CG2 ILE A 110     103.350  86.598  69.818
ATOM   1042  CG1 ILE A 110     101.739  86.364  67.770
ATOM   1043  CD1 ILE A 110     102.383  87.401  66.878
ATOM   1044  C   ILE A 110     101.502  84.146  69.561
ATOM   1045  O   ILE A 110     100.792  83.373  68.935
ATOM   1046  N   CYS A 111     102.671  83.785  70.115
ATOM   1047  H   CYS A 111     103.102  84.400  70.755
ATOM   1048  CA  CYS A 111     103.429  82.620  69.920
ATOM   1049  CB  CYS A 111     104.912  82.860  70.277
ATOM   1050  SG  CYS A 111     105.762  84.150  69.317
ATOM   1051  C   CYS A 111     102.824  81.735  70.962
ATOM   1052  O   CYS A 111     103.515  81.139  71.784
ATOM   1053  N   ILE A 112     101.458  81.651  71.001
ATOM   1054  H   ILE A 112     100.879  82.027  70.282
ATOM   1055  CA  ILE A 112     100.793  80.770  71.902
ATOM   1056  CB  ILE A 112      99.283  80.499  71.868
ATOM   1057  CG2 ILE A 112      99.028  79.522  73.045
ATOM   1058  CG1 ILE A 112      98.364  81.686  71.995
ATOM   1059  CD1 ILE A 112      96.932  81.398  71.585
ATOM   1060  C   ILE A 112     101.039  79.677  70.920
ATOM   1061  O   ILE A 112     100.570  79.739  69.769
ATOM   1062  N   VAL A 113     101.963  78.765  71.266
ATOM   1063  H   VAL A 113     102.454  78.733  72.133
ATOM   1064  CA  VAL A 113     101.972  77.653  70.397
ATOM   1065  CB  VAL A 113     103.181  76.808  70.310
ATOM   1066  CG1 VAL A 113     102.888  75.582  69.435
ATOM   1067  CG2 VAL A 113     104.136  77.687  69.511
ATOM   1068  C   VAL A 113     100.783  76.946  70.945
ATOM   1069  O   VAL A 113     100.678  76.763  72.159
ATOM   1070  N   GLY A 114      99.816  76.724  70.049
ATOM   1071  H   GLY A 114      99.903  76.995  69.094
ATOM   1072  CA  GLY A 114      98.644  75.998  70.381
ATOM   1073  C   GLY A 114      97.279  76.527  70.655
ATOM   1074  O   GLY A 114      96.384  75.691  70.597
ATOM   1075  N   GLY A 115      97.004  77.831  70.933
ATOM   1076  H   GLY A 115      97.703  78.539  70.969
ATOM   1077  CA  GLY A 115      95.624  78.234  71.220
ATOM   1078  C   GLY A 115      95.411  77.994  72.693
ATOM   1079  O   GLY A 115      95.060  78.898  73.450
ATOM   1080  N   ASN A 116      95.537  76.712  73.088
ATOM   1081  H   ASN A 116      95.721  76.000  72.416
ATOM   1082  CA  ASN A 116      95.514  76.251  74.442
ATOM   1083  CB  ASN A 116      94.623  75.005  74.709
ATOM   1084  CG  ASN A 116      95.070  73.774  73.931
ATOM   1085  OD1 ASN A 116      95.068  73.774  72.701
ATOM   1086  ND2 ASN A 116      95.476  72.700  74.653
ATOM   1087 1HD2 ASN A 116      95.478  72.736  75.653
ATOM   1088 2HD2 ASN A 116      95.772  71.872  74.178
ATOM   1089  C   ASN A 116      96.975  75.987  74.728
ATOM   1090  O   ASN A 116      97.815  76.074  73.824
ATOM   1091  N   SER A 117      97.330  75.820  76.017
ATOM   1092  H   SER A 117      96.667  75.852  76.761
ATOM   1093  CA  SER A 117      98.684  75.515  76.389
ATOM   1094  CB  SER A 117      99.710  76.644  76.180
ATOM   1095  OG  SER A 117     100.995  76.223  76.621
ATOM   1096  HG  SER A 117     101.624  76.742  76.115
ATOM   1097  C   SER A 117      98.693  75.206  77.842
ATOM   1098  O   SER A 117      97.925  75.781  78.613
ATOM   1099  N   ALA A 118      99.524  74.221  78.224
ATOM   1100  H   ALA A 118     100.086  73.715  77.575
ATOM   1101  CA  ALA A 118      99.673  73.890  79.605
ATOM   1102  CB  ALA A 118      99.666  72.387  79.944
ATOM   1103  C   ALA A 118     100.881  74.566  80.218
ATOM   1104  O   ALA A 118     100.685  75.091  81.314
ATOM   1105  N   PRO A 119     102.097  74.652  79.627
ATOM   1106  CA  PRO A 119     103.240  75.258  80.273
ATOM   1107  CB  PRO A 119     104.459  74.924  79.414
ATOM   1108  CG  PRO A 119     104.037  73.667  78.654
ATOM   1109  CD  PRO A 119     102.534  73.877  78.473
ATOM   1110  C   PRO A 119     103.208  76.717  80.593
ATOM   1111  O   PRO A 119     103.846  77.097  81.574
ATOM   1112  N   ILE A 120     102.503  77.548  79.802
ATOM   1113  H   ILE A 120     101.872  77.208  79.108
ATOM   1114  CA  ILE A 120     102.928  78.923  79.664
ATOM   1115  CB  ILE A 120     103.230  79.317  78.232
ATOM   1116  CG2 ILE A 120     104.507  78.598  77.751
ATOM   1117  CG1 ILE A 120     102.008  79.115  77.349
ATOM   1118  CD1 ILE A 120     102.146  79.691  75.963
ATOM   1119  C   ILE A 120     102.189  79.946  80.494
ATOM   1120  O   ILE A 120     101.930  81.074  80.070
ATOM   1121  N   TYR A 121     101.772  79.524  81.707
ATOM   1122  H   TYR A 121     101.958  78.600  82.031
ATOM   1123  CA  TYR A 121     101.090  80.380  82.648
ATOM   1124  CB  TYR A 121      99.934  79.641  83.385
ATOM   1125  CG  TYR A 121      98.865  79.160  82.467
ATOM   1126  CD1 TYR A 121      98.858  77.828  82.045
ATOM   1127  CE1 TYR A 121      97.855  77.364  81.194
ATOM   1128  CZ  TYR A 121      96.844  78.225  80.762
ATOM   1129  OH  TYR A 121      95.828  77.759  79.900
ATOM   1130  HH  TYR A 121      96.049  76.858  79.645
ATOM   1131  CE2 TYR A 121      96.839  79.549  81.193
ATOM   1132  CD2 TYR A 121      97.842  80.011  82.045
ATOM   1133  C   TYR A 121     102.168  80.720  83.666
ATOM   1134  O   TYR A 121     102.097  80.246  84.804
ATOM   1135  N   VAL A 122     103.187  81.568  83.308
ATOM   1136  H   VAL A 122     103.227  82.005  82.413
ATOM   1137  CA  VAL A 122     104.279  81.849  84.240
ATOM   1138  CB  VAL A 122     105.538  82.397  83.560
ATOM   1139  CG1 VAL A 122     106.637  82.781  84.573
ATOM   1140  CG2 VAL A 122     106.005  81.380  82.500
ATOM   1141  C   VAL A 122     103.722  82.569  85.469
ATOM   1142  O   VAL A 122     103.744  81.839  86.456
ATOM   1143  N   PRO A 123     103.256  83.824  85.636
ATOM   1144  CA  PRO A 123     102.620  84.174  86.893
ATOM   1145  CB  PRO A 123     102.765  85.670  87.135
ATOM   1146  CG  PRO A 123     103.947  86.064  86.256
ATOM   1147  CD  PRO A 123     104.024  84.971  85.186
ATOM   1148  C   PRO A 123     101.209  83.643  86.874
ATOM   1149  O   PRO A 123     100.724  83.321  85.783
ATOM   1150  N   THR A 124     100.542  83.534  88.059
ATOM   1151  H   THR A 124     100.970  83.769  88.927
ATOM   1152  CA  THR A 124      99.142  83.154  88.144
ATOM   1153  CB  THR A 124      98.594  83.194  89.555
ATOM   1154  CG2 THR A 124      97.125  82.719  89.570
ATOM   1155  OG1 THR A 124      99.361  82.339  90.389
ATOM   1156  HG1 THR A 124      99.765  82.914  91.045
ATOM   1157  C   THR A 124      98.431  84.169  87.298
ATOM   1158  O   THR A 124      98.581  85.376  87.488
ATOM   1159  N   LEU A 125      97.637  83.651  86.347
ATOM   1160  H   LEU A 125      97.505  82.668  86.249
ATOM   1161  CA  LEU A 125      96.979  84.460  85.383
ATOM   1162  CB  LEU A 125      97.232  83.924  83.952
ATOM   1163  CG  LEU A 125      98.679  84.051  83.414
ATOM   1164  CD1 LEU A 125      98.885  83.370  82.059
ATOM   1165  CD2 LEU A 125      99.036  85.524  83.229
ATOM   1166  C   LEU A 125      95.570  84.862  85.622
ATOM   1167  O   LEU A 125      94.725  84.774  84.738
ATOM   1168  N   ASP A 126      95.273  85.349  86.848
ATOM   1169  H   ASP A 126      95.954  85.392  87.575
ATOM   1170  CA  ASP A 126      93.963  85.874  87.173
ATOM   1171  CB  ASP A 126      93.813  86.296  88.652
ATOM   1172  CG  ASP A 126      93.890  85.076  89.573
ATOM   1173  OD1 ASP A 126      93.189  84.062  89.313
ATOM   1174  OD2 ASP A 126      94.660  85.146  90.565
ATOM   1175  C   ASP A 126      93.815  87.105  86.301
ATOM   1176  O   ASP A 126      92.711  87.477  85.911
ATOM   1177  N   ASP A 127      94.963  87.752  85.979
ATOM   1178  H   ASP A 127      95.845  87.442  86.323
ATOM   1179  CA  ASP A 127      95.030  88.894  85.139
ATOM   1180  CB  ASP A 127      95.544  90.134  85.889
ATOM   1181  CG  ASP A 127      94.550  90.510  86.979
ATOM   1182  OD1 ASP A 127      94.946  90.445  88.172
ATOM   1183  OD2 ASP A 127      93.398  90.891  86.645
ATOM   1184  C   ASP A 127      95.967  88.527  84.016
ATOM   1185  O   ASP A 127      97.157  88.838  84.005
ATOM   1186  N   PHE A 128      95.395  87.848  83.003
ATOM   1187  H   PHE A 128      94.429  87.654  83.079
ATOM   1188  CA  PHE A 128      95.953  87.384  81.764
ATOM   1189  CB  PHE A 128      94.968  86.449  81.013
ATOM   1190  CG  PHE A 128      94.721  85.026  81.383
ATOM   1191  CD1 PHE A 128      95.598  84.040  80.930
ATOM   1192  CE1 PHE A 128      95.388  82.695  81.230
ATOM   1193  CZ  PHE A 128      94.284  82.306  81.982
ATOM   1194  CE2 PHE A 128      93.387  83.277  82.417
ATOM   1195  CD2 PHE A 128      93.602  84.628  82.104
ATOM   1196  C   PHE A 128      96.097  88.617  80.872
ATOM   1197  O   PHE A 128      95.487  88.783  79.807
ATOM   1198  N   ARG A 129      97.014  89.479  81.322
ATOM   1199  H   ARG A 129      97.465  89.252  82.181
ATOM   1200  CA  ARG A 129      97.449  90.726  80.792
ATOM   1201  CB  ARG A 129      96.453  91.931  80.870
ATOM   1202  CG  ARG A 129      97.105  93.234  80.359
ATOM   1203  CD  ARG A 129      96.331  94.545  80.377
ATOM   1204  NE  ARG A 129      97.293  95.583  79.903
ATOM   1205  HE  ARG A 129      98.144  95.286  79.470
ATOM   1206  CZ  ARG A 129      97.049  96.925  80.030
ATOM   1207  NH1 ARG A 129      95.928  97.406  80.647
ATOM   1208 1HH1 ARG A 129      95.245  96.781  81.022
ATOM   1209 2HH1 ARG A 129      95.802  98.392  80.759
ATOM   1210  NH2 ARG A 129      97.972  97.810  79.555
ATOM   1211 1HH2 ARG A 129      98.806  97.487  79.109
ATOM   1212 2HH2 ARG A 129      97.846  98.792  79.702
ATOM   1213  C   ARG A 129      98.631  91.034  81.672
ATOM   1214  O   ARG A 129      99.724  90.524  81.435
ATOM   1215  N   SER A 130      98.391  91.743  82.798
ATOM   1216  H   SER A 130      97.472  92.015  83.069
ATOM   1217  CA  SER A 130      99.399  92.215  83.701
ATOM   1218  CB  SER A 130      98.848  92.894  84.960
ATOM   1219  OG  SER A 130      98.098  91.972  85.738
ATOM   1220  HG  SER A 130      97.835  92.437  86.535
ATOM   1221  C   SER A 130     100.313  91.197  84.231
ATOM   1222  O   SER A 130     101.500  91.481  84.362
ATOM   1223  N   MET A 131      99.803  89.977  84.471
ATOM   1224  H   MET A 131      98.832  89.776  84.389
ATOM   1225  CA  MET A 131     100.635  88.974  85.028
ATOM   1226  CB  MET A 131      99.879  87.810  85.648
ATOM   1227  CG  MET A 131      99.104  88.306  86.872
ATOM   1228  SD  MET A 131     100.140  88.982  88.203
ATOM   1229  CE  MET A 131      98.821  90.047  88.852
ATOM   1230  C   MET A 131     101.749  88.614  84.123
ATOM   1231  O   MET A 131     102.875  88.554  84.619
ATOM   1232  N   GLU A 132     101.559  88.650  82.771
ATOM   1233  H   GLU A 132     100.746  88.992  82.298
ATOM   1234  CA  GLU A 132     102.757  88.355  82.061
ATOM   1235  CB  GLU A 132     102.815  87.039  81.396
ATOM   1236  CG  GLU A 132     102.619  85.898  82.374
ATOM   1237  CD  GLU A 132     103.157  84.604  81.854
ATOM   1238  OE1 GLU A 132     102.355  83.646  81.737
ATOM   1239  OE2 GLU A 132     104.393  84.539  81.612
ATOM   1240  C   GLU A 132     103.416  89.548  81.442
ATOM   1241  O   GLU A 132     104.359  89.462  80.652
ATOM   1242  N   ALA A 133     102.868  90.734  81.809
ATOM   1243  H   ALA A 133     102.098  90.779  82.440
ATOM   1244  CA  ALA A 133     103.449  92.018  81.517
ATOM   1245  CB  ALA A 133     102.662  93.253  82.001
ATOM   1246  C   ALA A 133     104.575  91.995  82.523
ATOM   1247  O   ALA A 133     105.647  92.523  82.255
ATOM   1248  N   PHE A 134     104.338  91.364  83.716
ATOM   1249  H   PHE A 134     103.431  91.008  83.929
ATOM   1250  CA  PHE A 134     105.299  91.222  84.767
ATOM   1251  CB  PHE A 134     104.666  90.623  86.051
ATOM   1252  CG  PHE A 134     105.651  90.479  87.161
ATOM   1253  CD1 PHE A 134     106.068  91.599  87.889
ATOM   1254  CE1 PHE A 134     106.987  91.456  88.929
ATOM   1255  CZ  PHE A 134     107.487  90.195  89.259
ATOM   1256  CE2 PHE A 134     107.062  89.071  88.548
ATOM   1257  CD2 PHE A 134     106.143  89.214  87.506
ATOM   1258  C   PHE A 134     106.443  90.376  84.242
ATOM   1259  O   PHE A 134     107.595  90.725  84.488
ATOM   1260  N   THR A 135     106.160  89.288  83.473
ATOM   1261  H   THR A 135     105.221  88.993  83.319
ATOM   1262  CA  THR A 135     107.190  88.446  82.888
ATOM   1263  CB  THR A 135     106.616  87.214  82.222
ATOM   1264  CG2 THR A 135     107.720  86.318  81.621
ATOM   1265  OG1 THR A 135     105.931  86.450  83.199
ATOM   1266  HG1 THR A 135     105.427  85.789  82.711
ATOM   1267  C   THR A 135     107.970  89.278  81.879
ATOM   1268  O   THR A 135     109.194  89.154  81.820
ATOM   1269  N   LYS A 136     107.283  90.170  81.106
ATOM   1270  H   LYS A 136     106.283  90.170  81.095
ATOM   1271  CA  LYS A 136     107.913  91.050  80.132
ATOM   1272  CB  LYS A 136     106.935  92.066  79.501
ATOM   1273  CG  LYS A 136     107.479  92.975  78.387
ATOM   1274  CD  LYS A 136     106.645  94.247  78.181
ATOM   1275  CE  LYS A 136     105.228  94.020  77.668
ATOM   1276  NZ  LYS A 136     104.544  95.309  77.427
ATOM   1277  HZ1 LYS A 136     104.787  95.671  76.486
ATOM   1278  HZ2 LYS A 136     103.518  95.157  77.483
ATOM   1279  HZ3 LYS A 136     104.827  96.004  78.145
ATOM   1280  C   LYS A 136     108.911  91.942  80.837
ATOM   1281  O   LYS A 136     110.012  92.124  80.334
ATOM   1282  N   LYS A 137     108.544  92.485  82.023
ATOM   1283  H   LYS A 137     107.629  92.321  82.381
ATOM   1284  CA  LYS A 137     109.363  93.366  82.824
ATOM   1285  CB  LYS A 137     108.590  93.893  84.063
ATOM   1286  CG  LYS A 137     109.341  94.907  84.937
ATOM   1287  CD  LYS A 137     108.901  94.941  86.408
ATOM   1288  CE  LYS A 137     107.574  95.631  86.728
ATOM   1289  NZ  LYS A 137     107.390  95.690  88.200
ATOM   1290  HZ1 LYS A 137     107.108  94.757  88.561
ATOM   1291  HZ2 LYS A 137     108.278  95.980  88.660
ATOM   1292  HZ3 LYS A 137     106.644  96.375  88.429
ATOM   1293  C   LYS A 137     110.577  92.653  83.371
ATOM   1294  O   LYS A 137     111.673  93.217  83.384
ATOM   1295  N   ALA A 138     110.394  91.394  83.833
ATOM   1296  H   ALA A 138     109.494  90.965  83.819
ATOM   1297  CA  ALA A 138     111.451  90.609  84.418
ATOM   1298  CB  ALA A 138     110.905  89.386  85.177
ATOM   1299  C   ALA A 138     112.470  90.106  83.433
ATOM   1300  O   ALA A 138     113.645  89.988  83.789
ATOM   1301  N   GLY A 139     112.029  89.764  82.199
ATOM   1302  H   GLY A 139     111.065  89.849  81.958
ATOM   1303  CA  GLY A 139     112.887  89.265  81.155
ATOM   1304  C   GLY A 139     113.504  90.342  80.315
ATOM   1305  O   GLY A 139     114.650  90.193  79.886
ATOM   1306  N   GLU A 140     112.739  91.421  80.019
ATOM   1307  H   GLU A 140     111.816  91.527  80.367
ATOM   1308  CA  GLU A 140     113.234  92.521  79.239
ATOM   1309  CB  GLU A 140     112.344  92.982  78.057
ATOM   1310  CG  GLU A 140     112.998  94.094  77.214
ATOM   1311  CD  GLU A 140     112.095  94.508  76.060
ATOM   1312  OE1 GLU A 140     112.534  94.362  74.890
ATOM   1313  OE2 GLU A 140     110.976  95.022  76.329
ATOM   1314  C   GLU A 140     113.313  93.637  80.227
ATOM   1315  O   GLU A 140     112.323  94.270  80.605
ATOM   1316  N   GLU A 141     114.558  93.874  80.643
ATOM   1317  H   GLU A 141     115.313  93.332  80.283
ATOM   1318  CA  GLU A 141     114.947  94.863  81.591
ATOM   1319  CB  GLU A 141     116.418  94.592  81.983
ATOM   1320  CG  GLU A 141     117.036  95.440  83.093
ATOM   1321  CD  GLU A 141     118.505  95.084  83.345
ATOM   1322  OE1 GLU A 141     119.085  95.745  84.245
ATOM   1323  OE2 GLU A 141     119.086  94.185  82.676
ATOM   1324  C   GLU A 141     114.856  96.230  80.971
ATOM   1325  O   GLU A 141     115.375  96.467  79.878
ATOM   1326  N   ILE A 142     114.159  97.160  81.663
ATOM   1327  H   ILE A 142     113.720  96.954  82.533
ATOM   1328  CA  ILE A 142     114.068  98.529  81.216
ATOM   1329  CB  ILE A 142     112.660  99.091  81.170
ATOM   1330  CG2 ILE A 142     111.905  98.304  80.080
ATOM   1331  CG1 ILE A 142     111.947  99.142  82.525
ATOM   1332  CD1 ILE A 142     110.593  99.855  82.459
ATOM   1333  C   ILE A 142     115.124  99.344  81.936
ATOM   1334  O   ILE A 142     115.268 100.541  81.682
ATOM   1335  N   ALA A 143     115.919  98.624  82.785
ATOM   1336  H   ALA A 143     115.706  97.659  82.892
ATOM   1337  CA  ALA A 143     117.037  98.938  83.635
ATOM   1338  CB  ALA A 143     117.957 100.097  83.168
ATOM   1339  C   ALA A 143     116.708  98.985  85.102
ATOM   1340  O   ALA A 143     115.538  99.028  85.486
ATOM   1341  N   SER A 144     117.787  98.937  85.925
ATOM   1342  H   SER A 144     118.689  98.867  85.507
ATOM   1343  CA  SER A 144     117.874  98.976  87.369
ATOM   1344  CB  SER A 144     118.442 100.322  87.865
ATOM   1345  OG  SER A 144     117.594 101.427  87.602
ATOM   1346  HG  SER A 144     118.122 102.206  87.788
ATOM   1347  C   SER A 144     116.713  98.576  88.246
ATOM   1348  O   SER A 144     115.669  99.225  88.263
ATOM   1349  N   TYR A 145     116.936  97.492  89.022
ATOM   1350  H   TYR A 145     117.822  97.038  88.982
ATOM   1351  CA  TYR A 145     116.018  96.866  89.957
ATOM   1352  CB  TYR A 145     116.016  95.314  89.835
ATOM   1353  CG  TYR A 145     115.528  94.745  88.544
ATOM   1354  CD1 TYR A 145     116.405  94.611  87.462
ATOM   1355  CE1 TYR A 145     115.965  94.062  86.257
ATOM   1356  CZ  TYR A 145     114.649  93.613  86.127
ATOM   1357  OH  TYR A 145     114.224  93.063  84.897
ATOM   1358  HH  TYR A 145     113.270  92.941  84.922
ATOM   1359  CE2 TYR A 145     113.776  93.701  87.216
ATOM   1360  CD2 TYR A 145     114.221  94.255  88.424
ATOM   1361  C   TYR A 145     116.547  97.040  91.371
ATOM   1362  O   TYR A 145     117.625  97.600  91.567
ATOM   1363  N   SER A 146     115.711  96.673  92.389
ATOM   1364  H   SER A 146     114.811  96.296  92.175
ATOM   1365  CA  SER A 146     116.008  96.619  93.815
ATOM   1366  CB  SER A 146     116.571  95.229  94.202
ATOM   1367  OG  SER A 146     115.672  94.190  93.851
ATOM   1368  HG  SER A 146     116.114  93.370  94.085
ATOM   1369  C   SER A 146     116.889  97.710  94.399
ATOM   1370  O   SER A 146     117.812  97.427  95.169
ATOM   1371  N   ILE A 147     116.616  98.984  94.053
ATOM   1372  H   ILE A 147     115.858  99.197  93.442
ATOM   1373  CA  ILE A 147     117.416 100.110  94.484
ATOM   1374  CB  ILE A 147     117.092 101.408  93.700
ATOM   1375  CG2 ILE A 147     117.808 102.657  94.269
ATOM   1376  CG1 ILE A 147     117.456 101.298  92.208
ATOM   1377  CD1 ILE A 147     116.314 100.805  91.322
ATOM   1378  C   ILE A 147     117.322 100.401  95.969
ATOM   1379  O   ILE A 147     116.230 100.487  96.540
ATOM   1380  N   VAL A 148     118.512 100.533  96.614
ATOM   1381  H   VAL A 148     119.368 100.349  96.131
ATOM   1382  CA  VAL A 148     118.572 100.909  98.013
ATOM   1383  CB  VAL A 148     119.229  99.953  99.015
ATOM   1384  CG1 VAL A 148     118.479  98.611  98.990
ATOM   1385  CG2 VAL A 148     120.752  99.860  98.901
ATOM   1386  C   VAL A 148     119.263 102.259  98.031
ATOM   1387  O   VAL A 148     120.068 102.566  97.146
ATOM   1388  N   GLY A 149     118.956 103.091  99.050
ATOM   1389  H   GLY A 149     118.340 102.817  99.789
ATOM   1390  CA  GLY A 149     119.516 104.414  99.186
ATOM   1391  C   GLY A 149     119.472 104.776 100.642
ATOM   1392  O   GLY A 149     119.522 103.880 101.486
ATOM   1393  N   PRO A 150     119.474 106.056 100.982
ATOM   1394  CA  PRO A 150     119.403 106.430 102.367
ATOM   1395  CB  PRO A 150     120.554 107.399 102.608
ATOM   1396  CG  PRO A 150     120.760 108.050 101.236
ATOM   1397  CD  PRO A 150     120.246 107.025 100.209
ATOM   1398  C   PRO A 150     118.037 106.985 102.657
ATOM   1399  O   PRO A 150     117.263 106.261 103.276
ATOM   1400  N   ALA A 151     117.702 108.213 102.179
ATOM   1401  H   ALA A 151     118.242 108.615 101.447
ATOM   1402  CA  ALA A 151     116.872 109.193 102.839
ATOM   1403  CB  ALA A 151     117.134 110.590 102.257
ATOM   1404  C   ALA A 151     115.392 108.828 102.905
ATOM   1405  O   ALA A 151     115.069 107.652 102.804
ATOM   1406  N   ASN A 152     114.441 109.770 103.158
ATOM   1407  H   ASN A 152     114.632 110.742 103.259
ATOM   1408  CA  ASN A 152     113.055 109.354 103.263
ATOM   1409  CB  ASN A 152     112.311 109.989 104.467
ATOM   1410  CG  ASN A 152     112.859 109.508 105.809
ATOM   1411  OD1 ASN A 152     113.321 108.382 105.994
ATOM   1412  ND2 ASN A 152     112.817 110.431 106.806
ATOM   1413 1HD2 ASN A 152     112.440 111.342 106.635
ATOM   1414 2HD2 ASN A 152     113.165 110.202 107.715
ATOM   1415  C   ASN A 152     112.128 109.499 102.090
ATOM   1416  O   ASN A 152     111.746 108.490 101.503
ATOM   1417  N   ALA A 153     111.767 110.732 101.666
ATOM   1418  H   ALA A 153     112.120 111.569 102.077
ATOM   1419  CA  ALA A 153     110.830 110.861 100.573
ATOM   1420  CB  ALA A 153     110.023 112.176 100.588
ATOM   1421  C   ALA A 153     111.540 110.764  99.270
ATOM   1422  O   ALA A 153     112.349 111.633  98.950
ATOM   1423  N   LYS A 154     111.253 109.683  98.504
ATOM   1424  H   LYS A 154     110.599 108.988  98.789
ATOM   1425  CA  LYS A 154     111.863 109.483  97.218
ATOM   1426  CB  LYS A 154     111.995 107.983  96.849
ATOM   1427  CG  LYS A 154     112.844 107.664  95.608
ATOM   1428  CD  LYS A 154     113.062 106.162  95.331
ATOM   1429  CE  LYS A 154     114.103 105.902  94.228
ATOM   1430  NZ  LYS A 154     114.249 104.473  93.858
ATOM   1431  HZ1 LYS A 154     115.173 104.142  94.195
ATOM   1432  HZ2 LYS A 154     113.493 103.916  94.302
ATOM   1433  HZ3 LYS A 154     114.190 104.334  92.821
ATOM   1434  C   LYS A 154     110.969 110.245  96.283
ATOM   1435  O   LYS A 154     109.754 110.021  96.233
ATOM   1436  N   VAL A 155     111.578 111.199  95.549
ATOM   1437  H   VAL A 155     112.548 111.369  95.621
ATOM   1438  CA  VAL A 155     110.888 112.063  94.640
ATOM   1439  CB  VAL A 155     110.979 113.546  95.029
ATOM   1440  CG1 VAL A 155     110.216 114.438  94.024
ATOM   1441  CG2 VAL A 155     110.463 113.743  96.468
ATOM   1442  C   VAL A 155     111.374 111.884  93.216
ATOM   1443  O   VAL A 155     112.487 112.293  92.867
ATOM   1444  N   PRO A 156     110.558 111.182  92.434
ATOM   1445  CA  PRO A 156     110.734 110.985  91.016
ATOM   1446  CB  PRO A 156     109.619 110.018  90.647
ATOM   1447  CG  PRO A 156     109.331 109.186  91.889
ATOM   1448  CD  PRO A 156     109.755 110.097  93.014
ATOM   1449  C   PRO A 156     110.586 112.295  90.265
ATOM   1450  O   PRO A 156     109.716 113.085  90.631
ATOM   1451  N   HIS A 157     111.404 112.520  89.205
ATOM   1452  H   HIS A 157     112.126 111.877  88.964
ATOM   1453  CA  HIS A 157     111.434 113.769  88.466
ATOM   1454  CB  HIS A 157     112.838 114.443  88.515
ATOM   1455  CG  HIS A 157     113.320 115.005  89.823
ATOM   1456  ND1 HIS A 157     114.558 115.595  89.964
ATOM   1457  CE1 HIS A 157     114.637 116.033  91.245
ATOM   1458  NE2 HIS A 157     113.548 115.761  91.938
ATOM   1459  CD2 HIS A 157     112.722 115.108  91.043
ATOM   1460  C   HIS A 157     111.044 113.603  86.994
ATOM   1461  O   HIS A 157     111.711 114.160  86.116
ATOM   1462  N   SER A 158     109.930 112.877  86.669
ATOM   1463  H   SER A 158     109.323 112.495  87.361
ATOM   1464  CA  SER A 158     109.549 112.615  85.286
ATOM   1465  CB  SER A 158     108.253 111.783  85.098
ATOM   1466  OG  SER A 158     108.366 110.453  85.567
ATOM   1467  HG  SER A 158     107.566 110.011  85.272
ATOM   1468  C   SER A 158     109.277 113.834  84.470
ATOM   1469  O   SER A 158     108.283 114.529  84.671
ATOM   1470  N   ALA A 159     110.178 114.071  83.483
ATOM   1471  H   ALA A 159     110.969 113.476  83.371
ATOM   1472  CA  ALA A 159     110.136 115.169  82.544
ATOM   1473  CB  ALA A 159     109.132 114.916  81.393
ATOM   1474  C   ALA A 159     109.902 116.516  83.207
ATOM   1475  O   ALA A 159     109.166 117.357  82.690
ATOM   1476  N   LYS A 160     110.573 116.731  84.368
ATOM   1477  H   LYS A 160     111.150 115.999  84.724
ATOM   1478  CA  LYS A 160     110.547 117.890  85.244
ATOM   1479  CB  LYS A 160     110.989 119.203  84.511
ATOM   1480  CG  LYS A 160     111.190 120.468  85.364
ATOM   1481  CD  LYS A 160     111.656 121.705  84.601
ATOM   1482  CE  LYS A 160     111.800 122.930  85.507
ATOM   1483  NZ  LYS A 160     112.236 124.100  84.722
ATOM   1484  HZ1 LYS A 160     111.640 124.194  83.878
ATOM   1485  HZ2 LYS A 160     112.151 124.959  85.296
ATOM   1486  HZ3 LYS A 160     113.224 123.977  84.433
ATOM   1487  C   LYS A 160     109.222 118.042  86.005
ATOM   1488  O   LYS A 160     108.963 119.052  86.663
ATOM   1489  N   LYS A 161     108.362 116.998  85.993
ATOM   1490  H   LYS A 161     108.562 116.164  85.494
ATOM   1491  CA  LYS A 161     107.117 116.987  86.719
ATOM   1492  CB  LYS A 161     105.933 116.423  85.903
ATOM   1493  CG  LYS A 161     104.576 116.461  86.606
ATOM   1494  CD  LYS A 161     103.451 115.904  85.732
ATOM   1495  CE  LYS A 161     102.051 116.020  86.339
ATOM   1496  NZ  LYS A 161     101.625 117.434  86.378
ATOM   1497  HZ1 LYS A 161     101.606 117.816  85.414
ATOM   1498  HZ2 LYS A 161     100.676 117.502  86.791
ATOM   1499  HZ3 LYS A 161     102.291 117.983  86.953
ATOM   1500  C   LYS A 161     107.474 116.048  87.840
ATOM   1501  O   LYS A 161     107.675 114.849  87.628
ATOM   1502  N   TYR A 162     107.586 116.607  89.061
ATOM   1503  H   TYR A 162     107.406 117.577  89.203
ATOM   1504  CA  TYR A 162     107.974 115.879  90.241
ATOM   1505  CB  TYR A 162     108.585 116.802  91.327
ATOM   1506  CG  TYR A 162     109.841 117.547  90.937
ATOM   1507  CD1 TYR A 162     110.443 117.489  89.668
ATOM   1508  CE1 TYR A 162     111.601 118.216  89.375
ATOM   1509  CZ  TYR A 162     112.183 119.016  90.360
ATOM   1510  OH  TYR A 162     113.352 119.751  90.067
ATOM   1511  HH  TYR A 162     113.583 120.264  90.847
ATOM   1512  CE2 TYR A 162     111.606 119.082  91.630
ATOM   1513  CD2 TYR A 162     110.447 118.352  91.909
ATOM   1514  C   TYR A 162     106.779 115.242  90.900
ATOM   1515  O   TYR A 162     105.712 115.857  90.968
ATOM   1516  N   TYR A 163     106.928 113.981  91.372
ATOM   1517  H   TYR A 163     107.792 113.487  91.289
ATOM   1518  CA  TYR A 163     105.872 113.286  92.079
ATOM   1519  CB  TYR A 163     104.883 112.464  91.198
ATOM   1520  CG  TYR A 163     105.448 111.302  90.436
ATOM   1521  CD1 TYR A 163     105.420 110.010  90.980
ATOM   1522  CE1 TYR A 163     105.930 108.922  90.268
ATOM   1523  CZ  TYR A 163     106.469 109.116  88.994
ATOM   1524  OH  TYR A 163     106.986 108.013  88.279
ATOM   1525  HH  TYR A 163     107.232 108.310  87.399
ATOM   1526  CE2 TYR A 163     106.494 110.399  88.437
ATOM   1527  CD2 TYR A 163     105.982 111.484  89.154
ATOM   1528  C   TYR A 163     106.505 112.440  93.146
ATOM   1529  O   TYR A 163     107.656 112.048  92.993
ATOM   1530  N   GLU A 164     105.797 112.171  94.269
ATOM   1531  H   GLU A 164     104.868 112.504  94.404
ATOM   1532  CA  GLU A 164     106.347 111.363  95.335
ATOM   1533  CB  GLU A 164     105.927 111.801  96.750
ATOM   1534  CG  GLU A 164     106.526 113.148  97.184
ATOM   1535  CD  GLU A 164     106.105 113.544  98.604
ATOM   1536  OE1 GLU A 164     106.606 114.607  99.054
ATOM   1537  OE2 GLU A 164     105.295 112.837  99.262
ATOM   1538  C   GLU A 164     106.059 109.895  95.194
ATOM   1539  O   GLU A 164     104.920 109.499  94.929
ATOM   1540  N   ALA A 165     107.117 109.059  95.365
ATOM   1541  H   ALA A 165     108.026 109.408  95.581
ATOM   1542  CA  ALA A 165     107.006 107.627  95.283
ATOM   1543  CB  ALA A 165     108.358 106.911  95.107
ATOM   1544  C   ALA A 165     106.354 107.123  96.537
ATOM   1545  O   ALA A 165     106.850 107.310  97.650
ATOM   1546  N   VAL A 166     105.229 106.414  96.336
ATOM   1547  H   VAL A 166     104.899 106.269  95.407
ATOM   1548  CA  VAL A 166     104.391 105.842  97.365
ATOM   1549  CB  VAL A 166     103.020 105.437  96.840
ATOM   1550  CG1 VAL A 166     102.317 106.698  96.301
ATOM   1551  CG2 VAL A 166     103.150 104.342  95.753
ATOM   1552  C   VAL A 166     105.044 104.705  98.108
ATOM   1553  O   VAL A 166     106.086 104.205  97.686
ATOM   1554  N   HIS A 167     104.468 104.309  99.277
ATOM   1555  H   HIS A 167     103.648 104.752  99.632
ATOM   1556  CA  HIS A 167     104.986 103.212 100.076
ATOM   1557  CB  HIS A 167     104.294 102.994 101.438
ATOM   1558  CG  HIS A 167     104.715 104.021 102.446
ATOM   1559  ND1 HIS A 167     104.118 105.254 102.593
ATOM   1560  CE1 HIS A 167     104.788 105.897 103.583
ATOM   1561  NE2 HIS A 167     105.770 105.166 104.080
ATOM   1562  CD2 HIS A 167     105.723 103.985 103.361
ATOM   1563  C   HIS A 167     105.101 101.923  99.284
ATOM   1564  O   HIS A 167     106.139 101.279  99.438
ATOM   1565  N   PRO A 168     104.165 101.496  98.419
ATOM   1566  CA  PRO A 168     104.320 100.299  97.614
ATOM   1567  CB  PRO A 168     102.962 100.015  96.970
ATOM   1568  CG  PRO A 168     101.946 100.745  97.854
ATOM   1569  CD  PRO A 168     102.751 101.874  98.506
ATOM   1570  C   PRO A 168     105.424 100.440  96.582
ATOM   1571  O   PRO A 168     105.638  99.486  95.838
ATOM   1572  N   CYS A 169     106.034 101.640  96.426
ATOM   1573  H   CYS A 169     105.733 102.446  96.925
ATOM   1574  CA  CYS A 169     107.271 101.820  95.730
ATOM   1575  CB  CYS A 169     107.287 103.105  94.887
ATOM   1576  SG  CYS A 169     106.062 103.063  93.546
ATOM   1577  C   CYS A 169     108.516 101.820  96.578
ATOM   1578  O   CYS A 169     109.508 101.248  96.130
ATOM   1579  N   THR A 170     108.518 102.450  97.789
ATOM   1580  H   THR A 170     107.712 102.919  98.145
ATOM   1581  CA  THR A 170     109.716 102.501  98.609
ATOM   1582  CB  THR A 170     110.474 103.809  98.437
ATOM   1583  CG2 THR A 170     109.633 105.026  98.888
ATOM   1584  OG1 THR A 170     111.696 103.750  99.154
ATOM   1585  HG1 THR A 170     112.211 104.510  98.876
ATOM   1586  C   THR A 170     109.500 102.213 100.083
ATOM   1587  O   THR A 170     108.412 102.439 100.614
ATOM   1588  N   VAL A 171     110.557 101.691 100.776
ATOM   1589  H   VAL A 171     111.435 101.505 100.337
ATOM   1590  CA  VAL A 171     110.481 101.360 102.185
ATOM   1591  CB  VAL A 171     110.369  99.850 102.472
ATOM   1592  CG1 VAL A 171     110.276  99.584 103.992
ATOM   1593  CG2 VAL A 171     109.188  99.217 101.704
ATOM   1594  C   VAL A 171     111.716 101.865 102.903
ATOM   1595  O   VAL A 171     112.839 101.438 102.625
ATOM   1596  N   PHE A 172     111.524 102.824 103.837
ATOM   1597  H   PHE A 172     110.613 103.172 104.046
ATOM   1598  CA  PHE A 172     112.597 103.360 104.642
ATOM   1599  CB  PHE A 172     112.516 104.898 104.877
ATOM   1600  CG  PHE A 172     111.328 105.342 105.679
ATOM   1601  CD1 PHE A 172     111.434 105.540 107.062
ATOM   1602  CE1 PHE A 172     110.329 105.958 107.807
ATOM   1603  CZ  PHE A 172     109.107 106.187 107.173
ATOM   1604  CE2 PHE A 172     108.987 106.002 105.794
ATOM   1605  CD2 PHE A 172     110.096 105.584 105.052
ATOM   1606  C   PHE A 172     112.703 102.547 105.911
ATOM   1607  O   PHE A 172     111.680 102.066 106.402
ATOM   1608  N   CYS A 173     113.936 102.326 106.438
ATOM   1609  H   CYS A 173     114.770 102.710 106.053
ATOM   1610  CA  CYS A 173     114.091 101.548 107.649
ATOM   1611  CB  CYS A 173     114.289 100.041 107.363
ATOM   1612  SG  CYS A 173     114.422  99.006 108.854
ATOM   1613  C   CYS A 173     115.270 102.012 108.447
ATOM   1614  O   CYS A 173     116.296 102.373 107.877
ATOM   1615  N   VAL A 174     115.135 102.030 109.797
ATOM   1616  H   VAL A 174     114.294 101.726 110.237
ATOM   1617  CA  VAL A 174     116.200 102.429 110.700
ATOM   1618  CB  VAL A 174     115.685 102.920 112.048
ATOM   1619  CG1 VAL A 174     116.843 103.257 113.010
ATOM   1620  CG2 VAL A 174     114.773 104.138 111.800
ATOM   1621  C   VAL A 174     117.109 101.226 110.853
ATOM   1622  O   VAL A 174     116.625 100.114 111.081
ATOM   1623  N   LEU A 175     118.446 101.426 110.718
ATOM   1624  H   LEU A 175     118.829 102.338 110.583
ATOM   1625  CA  LEU A 175     119.412 100.354 110.818
ATOM   1626  CB  LEU A 175     119.953  99.915 109.426
ATOM   1627  CG  LEU A 175     118.929  99.338 108.420
ATOM   1628  CD1 LEU A 175     119.537  99.218 107.014
ATOM   1629  CD2 LEU A 175     118.334  98.005 108.904
ATOM   1630  C   LEU A 175     120.588 100.883 111.589
ATOM   1631  O   LEU A 175     121.398 101.642 111.044
ATOM   1632  N   SER A 176     120.706 100.503 112.888
ATOM   1633  H   SER A 176     120.063  99.889 113.337
ATOM   1634  CA  SER A 176     121.806 100.985 113.677
ATOM   1635  CB  SER A 176     121.572 100.917 115.203
ATOM   1636  OG  SER A 176     122.713 101.364 115.925
ATOM   1637  HG  SER A 176     122.634 102.321 115.977
ATOM   1638  C   SER A 176     123.027 100.210 113.289
ATOM   1639  O   SER A 176     123.102  98.989 113.433
ATOM   1640  N   LYS A 177     124.008 100.957 112.755
ATOM   1641  H   LYS A 177     123.890 101.940 112.643
ATOM   1642  CA  LYS A 177     125.271 100.438 112.324
ATOM   1643  CB  LYS A 177     125.977 101.338 111.286
ATOM   1644  CG  LYS A 177     125.855 100.859 109.834
ATOM   1645  CD  LYS A 177     124.449 100.798 109.234
ATOM   1646  CE  LYS A 177     124.453 100.249 107.807
ATOM   1647  NZ  LYS A 177     123.076 100.099 107.304
ATOM   1648  HZ1 LYS A 177     122.836 100.900 106.690
ATOM   1649  HZ2 LYS A 177     123.011  99.221 106.755
ATOM   1650  HZ3 LYS A 177     122.413 100.052 108.101
ATOM   1651  C   LYS A 177     126.190 100.175 113.484
ATOM   1652  O   LYS A 177     125.949 100.628 114.605
ATOM   1653  N   LYS A 178     127.280  99.416 113.211
ATOM   1654  H   LYS A 178     127.420  99.062 112.290
ATOM   1655  CA  LYS A 178     128.316  99.032 114.151
ATOM   1656  CB  LYS A 178     129.402  98.160 113.494
ATOM   1657  CG  LYS A 178     128.929  96.754 113.123
ATOM   1658  CD  LYS A 178     130.003  95.909 112.439
ATOM   1659  CE  LYS A 178     129.529  94.507 112.057
ATOM   1660  NZ  LYS A 178     130.597  93.783 111.339
ATOM   1661  HZ1 LYS A 178     130.842  94.295 110.471
ATOM   1662  HZ2 LYS A 178     131.440  93.704 111.939
ATOM   1663  HZ3 LYS A 178     130.265  92.832 111.092
ATOM   1664  C   LYS A 178     129.007 100.252 114.718
ATOM   1665  O   LYS A 178     129.549 100.207 115.824
ATOM   1666  N   GLN A 179     128.985 101.366 113.945
ATOM   1667  H   GLN A 179     128.552 101.336 113.049
ATOM   1668  CA  GLN A 179     129.556 102.645 114.280
ATOM   1669  CB  GLN A 179     130.109 103.378 113.031
ATOM   1670  CG  GLN A 179     129.082 103.778 111.963
ATOM   1671  CD  GLN A 179     129.754 104.365 110.716
ATOM   1672  OE1 GLN A 179     130.972 104.459 110.560
ATOM   1673  NE2 GLN A 179     128.896 104.779 109.747
ATOM   1674 1HE2 GLN A 179     127.909 104.699 109.880
ATOM   1675 2HE2 GLN A 179     129.256 105.149 108.891
ATOM   1676  C   GLN A 179     128.606 103.516 115.094
ATOM   1677  O   GLN A 179     128.886 104.690 115.342
ATOM   1678  N   GLN A 180     127.458 102.932 115.528
ATOM   1679  H   GLN A 180     127.265 101.985 115.288
ATOM   1680  CA  GLN A 180     126.406 103.502 116.337
ATOM   1681  CB  GLN A 180     126.853 103.759 117.804
ATOM   1682  CG  GLN A 180     127.214 102.493 118.601
ATOM   1683  CD  GLN A 180     125.983 101.616 118.831
ATOM   1684  OE1 GLN A 180     124.943 102.048 119.328
ATOM   1685  NE2 GLN A 180     126.102 100.320 118.439
ATOM   1686 1HE2 GLN A 180     126.962  99.987 118.050
ATOM   1687 2HE2 GLN A 180     125.324  99.699 118.527
ATOM   1688  C   GLN A 180     125.659 104.685 115.776
ATOM   1689  O   GLN A 180     125.310 105.627 116.495
ATOM   1690  N   VAL A 181     125.406 104.655 114.448
ATOM   1691  H   VAL A 181     125.698 103.896 113.874
ATOM   1692  CA  VAL A 181     124.644 105.683 113.781
ATOM   1693  CB  VAL A 181     125.357 106.456 112.690
ATOM   1694  CG1 VAL A 181     126.457 107.302 113.353
ATOM   1695  CG2 VAL A 181     125.928 105.512 111.629
ATOM   1696  C   VAL A 181     123.371 105.020 113.318
ATOM   1697  O   VAL A 181     123.386 103.883 112.841
ATOM   1698  N   ASN A 182     122.241 105.747 113.447
ATOM   1699  H   ASN A 182     122.271 106.674 113.811
ATOM   1700  CA  ASN A 182     120.919 105.255 113.143
ATOM   1701  CB  ASN A 182     119.792 106.209 113.605
ATOM   1702  CG  ASN A 182     119.615 106.185 115.126
ATOM   1703  OD1 ASN A 182     120.034 105.291 115.863
ATOM   1704  ND2 ASN A 182     118.918 107.234 115.630
ATOM   1705 1HD2 ASN A 182     118.541 107.926 115.014
ATOM   1706 2HD2 ASN A 182     118.773 107.312 116.616
ATOM   1707  C   ASN A 182     120.551 104.842 111.755
ATOM   1708  O   ASN A 182     119.832 103.851 111.626
ATOM   1709  N   PHE A 183     120.985 105.568 110.695
ATOM   1710  H   PHE A 183     121.566 106.370 110.800
ATOM   1711  CA  PHE A 183     120.614 105.217 109.339
ATOM   1712  CB  PHE A 183     121.382 104.066 108.624
ATOM   1713  CG  PHE A 183     122.713 104.548 108.155
ATOM   1714  CD1 PHE A 183     123.906 104.334 108.844
ATOM   1715  CE1 PHE A 183     125.115 104.813 108.323
ATOM   1716  CZ  PHE A 183     125.139 105.508 107.113
ATOM   1717  CE2 PHE A 183     123.950 105.725 106.416
ATOM   1718  CD2 PHE A 183     122.749 105.243 106.938
ATOM   1719  C   PHE A 183     119.146 105.221 108.984
ATOM   1720  O   PHE A 183     118.268 105.427 109.821
ATOM   1721  N   VAL A 184     118.898 105.073 107.666
ATOM   1722  H   VAL A 184     119.673 104.972 107.048
ATOM   1723  CA  VAL A 184     117.661 105.019 106.915
ATOM   1724  CB  VAL A 184     117.057 106.377 106.532
ATOM   1725  CG1 VAL A 184     116.513 107.107 107.774
ATOM   1726  CG2 VAL A 184     118.195 107.284 106.021
ATOM   1727  C   VAL A 184     117.848 104.004 105.780
ATOM   1728  O   VAL A 184     118.940 103.441 105.679
ATOM   1729  N   CYS A 185     116.798 103.631 104.977
ATOM   1730  H   CYS A 185     115.891 104.038 105.028
ATOM   1731  CA  CYS A 185     117.039 102.618 103.954
ATOM   1732  CB  CYS A 185     116.511 101.233 104.404
ATOM   1733  SG  CYS A 185     116.833  99.861 103.249
ATOM   1734  C   CYS A 185     116.619 102.795 102.515
ATOM   1735  O   CYS A 185     117.375 102.432 101.609
ATOM   1736  N   GLN A 186     115.398 103.324 102.253
ATOM   1737  H   GLN A 186     114.788 103.606 102.987
ATOM   1738  CA  GLN A 186     114.867 103.488 100.911
ATOM   1739  CB  GLN A 186     115.559 104.545 100.033
ATOM   1740  CG  GLN A 186     115.266 105.923 100.496
ATOM   1741  CD  GLN A 186     113.767 106.132 100.305
ATOM   1742  OE1 GLN A 186     113.223 106.106  99.201
ATOM   1743  NE2 GLN A 186     113.068 106.257 101.457
ATOM   1744 1HE2 GLN A 186     113.569 106.410 102.309
ATOM   1745 2HE2 GLN A 186     112.083 106.422 101.427
ATOM   1746  C   GLN A 186     114.729 102.303 100.020
ATOM   1747  O   GLN A 186     114.349 102.500  98.861
ATOM   1748  N   ARG A 187     114.838 101.066 100.574
ATOM   1749  H   ARG A 187     115.000 100.937 101.548
ATOM   1750  CA  ARG A 187     114.776  99.871  99.778
ATOM   1751  CB  ARG A 187     114.841  98.560 100.596
ATOM   1752  CG  ARG A 187     114.878  97.286  99.735
ATOM   1753  CD  ARG A 187     114.747  95.971 100.509
ATOM   1754  NE  ARG A 187     113.353  95.907 101.057
ATOM   1755  HE  ARG A 187     113.191  96.226 101.991
ATOM   1756  CZ  ARG A 187     112.291  95.445 100.320
ATOM   1757  NH1 ARG A 187     112.442  94.967  99.047
ATOM   1758 1HH1 ARG A 187     113.349  94.940  98.626
ATOM   1759 2HH1 ARG A 187     111.651  94.627  98.541
ATOM   1760  NH2 ARG A 187     111.046  95.466 100.878
ATOM   1761 1HH2 ARG A 187     110.918  95.804 101.810
ATOM   1762 2HH2 ARG A 187     110.254  95.139 100.362
ATOM   1763  C   ARG A 187     113.465  99.856  99.068
ATOM   1764  O   ARG A 187     112.392  99.750  99.665
ATOM   1765  N   VAL A 188     113.578  99.993  97.734
ATOM   1766  H   VAL A 188     114.460 100.092  97.280
ATOM   1767  CA  VAL A 188     112.420  99.996  96.891
ATOM   1768  CB  VAL A 188     112.564 100.678  95.534
ATOM   1769  CG1 VAL A 188     112.935 102.144  95.779
ATOM   1770  CG2 VAL A 188     113.510  99.939  94.577
ATOM   1771  C   VAL A 188     111.962  98.586  96.734
ATOM   1772  O   VAL A 188     112.737  97.654  96.985
ATOM   1773  N   ASP A 189     110.670  98.404  96.350
ATOM   1774  H   ASP A 189     110.053  99.168  96.166
ATOM   1775  CA  ASP A 189     110.167  97.063  96.136
ATOM   1776  CB  ASP A 189     108.654  96.889  95.884
ATOM   1777  CG  ASP A 189     107.862  97.037  97.194
ATOM   1778  OD1 ASP A 189     106.610  97.083  97.089
ATOM   1779  OD2 ASP A 189     108.454  97.089  98.308
ATOM   1780  C   ASP A 189     111.020  96.476  95.051
ATOM   1781  O   ASP A 189     111.340  97.142  94.065
ATOM   1782  N   MET A 190     111.410  95.202  95.254
ATOM   1783  H   MET A 190     111.115  94.700  96.062
ATOM   1784  CA  MET A 190     112.352  94.513  94.411
ATOM   1785  CB  MET A 190     112.626  93.058  94.842
ATOM   1786  CG  MET A 190     113.425  92.943  96.145
ATOM   1787  SD  MET A 190     113.712  91.245  96.733
ATOM   1788  CE  MET A 190     114.822  90.746  95.381
ATOM   1789  C   MET A 190     112.176  94.510  92.929
ATOM   1790  O   MET A 190     113.144  94.808  92.226
ATOM   1791  N   ASP A 191     110.918  94.468  92.463
ATOM   1792  H   ASP A 191     110.140  94.388  93.080
ATOM   1793  CA  ASP A 191     110.592  94.462  91.061
ATOM   1794  CB  ASP A 191     109.251  93.734  90.773
ATOM   1795  CG  ASP A 191     108.001  94.387  91.393
ATOM   1796  OD1 ASP A 191     108.088  95.391  92.150
ATOM   1797  OD2 ASP A 191     106.900  93.873  91.069
ATOM   1798  C   ASP A 191     110.553  95.829  90.419
ATOM   1799  O   ASP A 191     110.284  95.937  89.222
ATOM   1800  N   ILE A 192     110.745  96.906  91.211
ATOM   1801  H   ILE A 192     110.936  96.809  92.184
ATOM   1802  CA  ILE A 192     110.726  98.255  90.715
ATOM   1803  CB  ILE A 192     110.370  99.222  91.800
ATOM   1804  CG2 ILE A 192     110.616 100.666  91.402
ATOM   1805  CG1 ILE A 192     108.913  98.898  92.171
ATOM   1806  CD1 ILE A 192     108.397  99.595  93.402
ATOM   1807  C   ILE A 192     111.927  98.566  89.872
ATOM   1808  O   ILE A 192     113.074  98.376  90.275
ATOM   1809  N   VAL A 193     111.605  99.084  88.662
ATOM   1810  H   VAL A 193     110.649  99.264  88.450
ATOM   1811  CA  VAL A 193     112.509  99.403  87.581
ATOM   1812  CB  VAL A 193     112.340  98.436  86.406
ATOM   1813  CG1 VAL A 193     112.740  97.026  86.828
ATOM   1814  CG2 VAL A 193     110.873  98.419  85.942
ATOM   1815  C   VAL A 193     112.532 100.827  87.064
ATOM   1816  O   VAL A 193     111.873 101.717  87.600
ATOM   1817  N   VAL A 194     113.351 101.054  86.003
ATOM   1818  H   VAL A 194     113.909 100.309  85.645
ATOM   1819  CA  VAL A 194     113.581 102.308  85.315
ATOM   1820  CB  VAL A 194     114.709 102.183  84.278
ATOM   1821  CG1 VAL A 194     114.912 103.339  83.273
ATOM   1822  CG2 VAL A 194     115.988 102.156  85.077
ATOM   1823  C   VAL A 194     112.435 102.988  84.641
ATOM   1824  O   VAL A 194     111.589 102.354  84.012
ATOM   1825  N   TYR A 195     112.400 104.333  84.829
ATOM   1826  H   TYR A 195     113.096 104.813  85.359
ATOM   1827  CA  TYR A 195     111.449 105.164  84.156
ATOM   1828  CB  TYR A 195     110.802 106.255  84.997
ATOM   1829  CG  TYR A 195     109.729 106.918  84.191
ATOM   1830  CD1 TYR A 195     109.947 108.158  83.581
ATOM   1831  CE1 TYR A 195     108.942 108.771  82.830
ATOM   1832  CZ  TYR A 195     107.702 108.148  82.689
ATOM   1833  OH  TYR A 195     106.690 108.772  81.930
ATOM   1834  HH  TYR A 195     105.923 108.191  81.922
ATOM   1835  CE2 TYR A 195     107.468 106.913  83.300
ATOM   1836  CD2 TYR A 195     108.478 106.306  84.048
ATOM   1837  C   TYR A 195     112.412 105.740  83.139
ATOM   1838  O   TYR A 195     113.316 106.527  83.456
ATOM   1839  N   CYS A 196     112.113 105.396  81.875
ATOM   1840  H   CYS A 196     111.304 104.833  81.722
ATOM   1841  CA  CYS A 196     112.849 105.627  80.659
ATOM   1842  CB  CYS A 196     112.030 105.177  79.432
ATOM   1843  SG  CYS A 196     111.686 103.390  79.435
ATOM   1844  C   CYS A 196     113.452 106.949  80.299
ATOM   1845  O   CYS A 196     114.389 106.963  79.496
ATOM   1846  N   ASN A 197     112.979 108.082  80.855
ATOM   1847  H   ASN A 197     112.238 108.090  81.522
ATOM   1848  CA  ASN A 197     113.554 109.359  80.501
ATOM   1849  CB  ASN A 197     112.519 110.517  80.547
ATOM   1850  CG  ASN A 197     111.974 110.819  81.940
ATOM   1851  OD1 ASN A 197     112.338 110.253  82.968
ATOM   1852  ND2 ASN A 197     110.973 111.734  81.961
ATOM   1853 1HD2 ASN A 197     110.702 112.201  81.119
ATOM   1854 2HD2 ASN A 197     110.466 111.895  82.806
ATOM   1855  C   ASN A 197     114.834 109.676  81.251
ATOM   1856  O   ASN A 197     115.367 110.780  81.120
ATOM   1857  N   GLY A 198     115.379 108.693  82.023
ATOM   1858  H   GLY A 198     114.938 107.805  82.134
ATOM   1859  CA  GLY A 198     116.580 108.876  82.801
ATOM   1860  C   GLY A 198     116.167 109.603  84.042
ATOM   1861  O   GLY A 198     116.891 110.478  84.524
ATOM   1862  N   GLN A 199     114.978 109.224  84.579
ATOM   1863  H   GLN A 199     114.427 108.496  84.170
ATOM   1864  CA  GLN A 199     114.398 109.862  85.718
ATOM   1865  CB  GLN A 199     112.996 109.306  86.004
ATOM   1866  CG  GLN A 199     112.211 110.092  87.042
ATOM   1867  CD  GLN A 199     110.833 109.490  87.236
ATOM   1868  OE1 GLN A 199     110.522 108.324  87.032
ATOM   1869  NE2 GLN A 199     109.900 110.334  87.710
ATOM   1870 1HE2 GLN A 199     110.143 111.270  87.947
ATOM   1871 2HE2 GLN A 199     108.948 110.035  87.766
ATOM   1872  C   GLN A 199     115.213 109.743  86.971
ATOM   1873  O   GLN A 199     115.469 108.667  87.523
ATOM   1874  N   ARG A 200     115.591 110.948  87.432
ATOM   1875  H   ARG A 200     115.338 111.777  86.940
ATOM   1876  CA  ARG A 200     116.346 111.180  88.614
ATOM   1877  CB  ARG A 200     117.001 112.574  88.596
ATOM   1878  CG  ARG A 200     117.980 112.873  89.729
ATOM   1879  CD  ARG A 200     118.770 114.164  89.513
ATOM   1880  NE  ARG A 200     117.848 115.329  89.685
ATOM   1881  HE  ARG A 200     116.869 115.162  89.813
ATOM   1882  CZ  ARG A 200     118.302 116.619  89.596
ATOM   1883  NH1 ARG A 200     119.634 116.913  89.495
ATOM   1884 1HH1 ARG A 200     120.319 116.184  89.526
ATOM   1885 2HH1 ARG A 200     119.937 117.863  89.428
ATOM   1886  NH2 ARG A 200     117.392 117.637  89.607
ATOM   1887 1HH2 ARG A 200     116.413 117.440  89.655
ATOM   1888 2HH2 ARG A 200     117.698 118.586  89.531
ATOM   1889  C   ARG A 200     115.395 111.068  89.759
ATOM   1890  O   ARG A 200     114.279 111.601  89.721
ATOM   1891  N   LYS A 201     115.809 110.293  90.778
ATOM   1892  H   LYS A 201     116.666 109.782  90.784
ATOM   1893  CA  LYS A 201     115.009 110.117  91.947
ATOM   1894  CB  LYS A 201     114.817 108.657  92.309
ATOM   1895  CG  LYS A 201     114.199 107.866  91.187
ATOM   1896  CD  LYS A 201     112.760 108.172  90.884
ATOM   1897  CE  LYS A 201     112.316 107.404  89.664
ATOM   1898  NZ  LYS A 201     110.855 107.410  89.513
ATOM   1899  HZ1 LYS A 201     110.390 107.104  90.390
ATOM   1900  HZ2 LYS A 201     110.524 108.357  89.253
ATOM   1901  HZ3 LYS A 201     110.594 106.766  88.743
ATOM   1902  C   LYS A 201     115.824 110.697  93.053
ATOM   1903  O   LYS A 201     116.873 110.161  93.405
ATOM   1904  N   VAL A 202     115.374 111.832  93.610
ATOM   1905  H   VAL A 202     114.499 112.239  93.342
ATOM   1906  CA  VAL A 202     116.092 112.449  94.700
ATOM   1907  CB  VAL A 202     116.124 113.965  94.640
ATOM   1908  CG1 VAL A 202     116.852 114.558  95.861
ATOM   1909  CG2 VAL A 202     116.859 114.361  93.349
ATOM   1910  C   VAL A 202     115.439 111.946  95.951
ATOM   1911  O   VAL A 202     114.218 111.923  96.040
ATOM   1912  N   ILE A 203     116.235 111.465  96.925
ATOM   1913  H   ILE A 203     117.219 111.409  96.833
ATOM   1914  CA  ILE A 203     115.682 110.959  98.142
ATOM   1915  CB  ILE A 203     116.226 109.614  98.478
ATOM   1916  CG2 ILE A 203     115.255 109.195  99.566
ATOM   1917  CG1 ILE A 203     115.996 108.599  97.335
ATOM   1918  CD1 ILE A 203     116.720 107.264  97.485
ATOM   1919  C   ILE A 203     116.013 112.008  99.185
ATOM   1920  O   ILE A 203     117.188 112.306  99.420
ATOM   1921  N   LEU A 204     114.940 112.546  99.818
ATOM   1922  H   LEU A 204     114.025 112.231  99.588
ATOM   1923  CA  LEU A 204     114.952 113.614 100.792
ATOM   1924  CB  LEU A 204     113.775 114.586 100.546
ATOM   1925  CG  LEU A 204     113.617 115.224  99.153
ATOM   1926  CD1 LEU A 204     112.316 116.033  99.097
ATOM   1927  CD2 LEU A 204     114.820 116.066  98.736
ATOM   1928  C   LEU A 204     114.734 113.283 102.254
ATOM   1929  O   LEU A 204     113.799 112.558 102.600
ATOM   1930  N   THR A 205     115.614 113.821 103.135
ATOM   1931  H   THR A 205     116.429 114.289 102.797
ATOM   1932  CA  THR A 205     115.515 113.739 104.586
ATOM   1933  CB  THR A 205     116.415 112.825 105.409
ATOM   1934  CG2 THR A 205     115.972 111.376 105.482
ATOM   1935  OG1 THR A 205     117.789 113.027 105.130
ATOM   1936  HG1 THR A 205     118.263 112.659 105.880
ATOM   1937  C   THR A 205     115.767 115.073 105.204
ATOM   1938  O   THR A 205     116.475 115.900 104.639
ATOM   1939  N   LYS A 206     115.162 115.274 106.393
ATOM   1940  H   LYS A 206     114.592 114.556 106.785
ATOM   1941  CA  LYS A 206     115.261 116.438 107.226
ATOM   1942  CB  LYS A 206     113.846 116.787 107.735
ATOM   1943  CG  LYS A 206     113.685 118.016 108.613
ATOM   1944  CD  LYS A 206     112.234 118.262 109.030
ATOM   1945  CE  LYS A 206     112.034 119.477 109.936
ATOM   1946  NZ  LYS A 206     110.598 119.669 110.211
ATOM   1947  HZ1 LYS A 206     110.148 120.150 109.409
ATOM   1948  HZ2 LYS A 206     110.145 118.746 110.353
ATOM   1949  HZ3 LYS A 206     110.480 120.244 111.065
ATOM   1950  C   LYS A 206     116.140 115.980 108.370
ATOM   1951  O   LYS A 206     115.781 115.027 109.070
ATOM   1952  N   THR A 207     117.314 116.632 108.582
ATOM   1953  H   THR A 207     117.640 117.379 108.009
ATOM   1954  CA  THR A 207     118.201 116.220 109.641
ATOM   1955  CB  THR A 207     119.392 115.437 109.112
ATOM   1956  CG2 THR A 207     120.264 114.923 110.279
ATOM   1957  OG1 THR A 207     118.937 114.304 108.382
ATOM   1958  HG1 THR A 207     118.635 114.648 107.537
ATOM   1959  C   THR A 207     118.686 117.431 110.394
ATOM   1960  O   THR A 207     119.265 118.358 109.828
ATOM   1961  N   LEU A 208     118.400 117.445 111.710
ATOM   1962  H   LEU A 208     117.906 116.691 112.134
ATOM   1963  CA  LEU A 208     118.802 118.491 112.616
ATOM   1964  CB  LEU A 208     117.876 118.605 113.849
ATOM   1965  CG  LEU A 208     116.553 119.373 113.637
ATOM   1966  CD1 LEU A 208     115.527 118.580 112.807
ATOM   1967  CD2 LEU A 208     115.988 119.879 114.971
ATOM   1968  C   LEU A 208     120.173 118.163 113.139
ATOM   1969  O   LEU A 208     120.586 117.000 113.099
ATOM   1970  N   VAL A 209     120.967 119.181 113.564
ATOM   1971  H   VAL A 209     120.705 120.143 113.541
ATOM   1972  CA  VAL A 209     122.243 118.831 114.148
ATOM   1973  CB  VAL A 209     123.423 119.753 114.035
ATOM   1974  CG1 VAL A 209     123.794 119.897 112.549
ATOM   1975  CG2 VAL A 209     123.161 121.033 114.844
ATOM   1976  C   VAL A 209     122.086 118.361 115.562
ATOM   1977  O   VAL A 209     121.115 118.685 116.253
ATOM   1978  N   ILE A 210     123.048 117.512 115.961
ATOM   1979  H   ILE A 210     123.787 117.261 115.342
ATOM   1980  CA  ILE A 210     123.129 116.919 117.262
ATOM   1981  CB  ILE A 210     123.676 115.498 117.237
ATOM   1982  CG2 ILE A 210     122.664 114.622 116.471
ATOM   1983  CG1 ILE A 210     125.124 115.420 116.701
ATOM   1984  CD1 ILE A 210     125.786 114.056 116.893
ATOM   1985  C   ILE A 210     123.887 117.776 118.237
ATOM   1986  O   ILE A 210     124.580 118.729 117.861
ATOM   1987  N   GLY A 211     123.771 117.404 119.537
ATOM   1988  H   GLY A 211     123.204 116.627 119.794
ATOM   1989  CA  GLY A 211     124.395 118.074 120.647
ATOM   1990  C   GLY A 211     125.886 118.111 120.507
ATOM   1991  O   GLY A 211     126.495 119.077 120.956
ATOM   1992  N   GLN A 212     126.503 117.092 119.856
ATOM   1993  H   GLN A 212     125.987 116.322 119.490
ATOM   1994  CA  GLN A 212     127.933 117.047 119.652
ATOM   1995  CB  GLN A 212     128.432 115.684 119.143
ATOM   1996  CG  GLN A 212     128.336 114.597 120.223
ATOM   1997  CD  GLN A 212     128.695 113.207 119.693
ATOM   1998  OE1 GLN A 212     128.874 112.931 118.506
ATOM   1999  NE2 GLN A 212     128.798 112.258 120.658
ATOM   2000 1HE2 GLN A 212     128.662 112.505 121.617
ATOM   2001 2HE2 GLN A 212     129.007 111.311 120.414
ATOM   2002  C   GLN A 212     128.364 118.134 118.699
ATOM   2003  O   GLN A 212     129.422 118.734 118.893
ATOM   2004  N   CYS A 213     127.532 118.441 117.671
ATOM   2005  H   CYS A 213     126.655 117.981 117.548
ATOM   2006  CA  CYS A 213     127.816 119.482 116.718
ATOM   2007  CB  CYS A 213     126.906 119.429 115.489
ATOM   2008  SG  CYS A 213     127.266 118.008 114.415
ATOM   2009  C   CYS A 213     127.678 120.825 117.392
ATOM   2010  O   CYS A 213     128.475 121.729 117.142
ATOM   2011  N   ILE A 214     126.683 120.961 118.304
ATOM   2012  H   ILE A 214     126.051 120.208 118.481
ATOM   2013  CA  ILE A 214     126.430 122.181 119.044
ATOM   2014  CB  ILE A 214     125.171 122.028 119.906
ATOM   2015  CG2 ILE A 214     125.042 123.190 120.903
ATOM   2016  CG1 ILE A 214     123.886 121.833 119.069
ATOM   2017  CD1 ILE A 214     123.474 123.019 118.194
ATOM   2018  C   ILE A 214     127.628 122.475 119.943
ATOM   2019  O   ILE A 214     128.153 123.590 119.935
ATOM   2020  N   TYR A 215     128.134 121.447 120.664
ATOM   2021  H   TYR A 215     127.734 120.537 120.610
ATOM   2022  CA  TYR A 215     129.235 121.561 121.590
ATOM   2023  CB  TYR A 215     129.545 120.239 122.338
ATOM   2024  CG  TYR A 215     128.444 119.758 123.241
ATOM   2025  CD1 TYR A 215     128.418 118.390 123.532
ATOM   2026  CE1 TYR A 215     127.426 117.841 124.345
ATOM   2027  CZ  TYR A 215     126.437 118.663 124.881
ATOM   2028  OH  TYR A 215     125.437 118.093 125.698
ATOM   2029  HH  TYR A 215     124.822 118.787 125.948
ATOM   2030  CE2 TYR A 215     126.444 120.036 124.608
ATOM   2031  CD2 TYR A 215     127.443 120.576 123.792
ATOM   2032  C   TYR A 215     130.510 121.896 120.876
ATOM   2033  O   TYR A 215     131.314 122.684 121.382
ATOM   2034  N   THR A 216     130.726 121.323 119.670
ATOM   2035  H   THR A 216     130.093 120.681 119.243
ATOM   2036  CA  THR A 216     131.952 121.598 118.988
ATOM   2037  CB  THR A 216     132.409 120.449 118.127
ATOM   2038  CG2 THR A 216     133.912 120.664 117.837
ATOM   2039  OG1 THR A 216     132.373 119.246 118.886
ATOM   2040  HG1 THR A 216     131.452 118.970 118.899
ATOM   2041  C   THR A 216     131.928 123.000 118.381
ATOM   2042  O   THR A 216     132.991 123.615 118.291
ATOM   2043  N   ILE A 217     130.742 123.559 117.963
ATOM   2044  H   ILE A 217     129.883 123.051 117.943
ATOM   2045  CA  ILE A 217     130.711 124.936 117.463
ATOM   2046  CB  ILE A 217     129.454 125.487 116.788
ATOM   2047  CG2 ILE A 217     129.206 124.649 115.547
ATOM   2048  CG1 ILE A 217     128.204 125.593 117.670
ATOM   2049  CD1 ILE A 217     127.044 126.359 117.041
ATOM   2050  C   ILE A 217     131.034 125.867 118.612
ATOM   2051  O   ILE A 217     131.701 126.881 118.397
ATOM   2052  N   THR A 218     130.604 125.492 119.855
ATOM   2053  H   THR A 218     130.020 124.685 119.954
ATOM   2054  CA  THR A 218     130.817 126.225 121.090
ATOM   2055  CB  THR A 218     130.358 125.418 122.300
ATOM   2056  CG2 THR A 218     130.641 126.122 123.637
ATOM   2057  OG1 THR A 218     128.976 125.129 122.220
ATOM   2058  HG1 THR A 218     128.877 124.504 121.500
ATOM   2059  C   THR A 218     132.293 126.405 121.281
ATOM   2060  O   THR A 218     132.738 127.493 121.652
ATOM   2061  N   SER A 219     133.063 125.326 121.014
ATOM   2062  H   SER A 219     132.668 124.452 120.737
ATOM   2063  CA  SER A 219     134.484 125.357 121.165
ATOM   2064  CB  SER A 219     135.087 123.941 121.099
ATOM   2065  OG  SER A 219     134.628 123.163 122.196
ATOM   2066  HG  SER A 219     135.018 122.292 122.078
ATOM   2067  C   SER A 219     135.103 126.186 120.076
ATOM   2068  O   SER A 219     135.760 127.179 120.394
ATOM   2069  N   LEU A 220     134.852 125.845 118.781
ATOM   2070  H   LEU A 220     134.284 125.064 118.533
ATOM   2071  CA  LEU A 220     135.420 126.574 117.676
ATOM   2072  CB  LEU A 220     136.841 126.122 117.228
ATOM   2073  CG  LEU A 220     138.042 126.439 118.146
ATOM   2074  CD1 LEU A 220     139.307 125.713 117.668
ATOM   2075  CD2 LEU A 220     138.272 127.957 118.257
ATOM   2076  C   LEU A 220     134.634 126.566 116.403
ATOM   2077  O   LEU A 220     134.307 125.514 115.843
ATOM   2078  N   PHE A 221     134.378 127.797 115.897
ATOM   2079  H   PHE A 221     134.671 128.616 116.383
ATOM   2080  CA  PHE A 221     133.720 128.060 114.639
ATOM   2081  CB  PHE A 221     133.326 129.529 114.376
ATOM   2082  CG  PHE A 221     132.070 129.953 115.050
ATOM   2083  CD1 PHE A 221     132.093 130.808 116.155
ATOM   2084  CE1 PHE A 221     130.897 131.210 116.754
ATOM   2085  CZ  PHE A 221     129.674 130.758 116.247
ATOM   2086  CE2 PHE A 221     129.641 129.905 115.144
ATOM   2087  CD2 PHE A 221     130.839 129.508 114.548
ATOM   2088  C   PHE A 221     134.649 127.710 113.491
ATOM   2089  O   PHE A 221     134.240 127.729 112.330
ATOM   2090  N   SER A 222     135.954 127.503 113.781
ATOM   2091  H   SER A 222     136.300 127.573 114.713
ATOM   2092  CA  SER A 222     136.948 127.145 112.811
ATOM   2093  CB  SER A 222     138.365 127.561 113.261
ATOM   2094  OG  SER A 222     138.726 126.921 114.476
ATOM   2095  HG  SER A 222     139.576 127.296 114.727
ATOM   2096  C   SER A 222     136.919 125.681 112.451
ATOM   2097  O   SER A 222     137.085 125.352 111.277
ATOM   2098  N   LEU A 223     136.745 124.779 113.456
ATOM   2099  H   LEU A 223     136.626 125.073 114.401
ATOM   2100  CA  LEU A 223     136.694 123.350 113.237
ATOM   2101  CB  LEU A 223     136.989 122.529 114.511
ATOM   2102  CG  LEU A 223     138.427 122.654 115.053
ATOM   2103  CD1 LEU A 223     138.558 121.940 116.405
ATOM   2104  CD2 LEU A 223     139.479 122.178 114.036
ATOM   2105  C   LEU A 223     135.337 122.956 112.753
ATOM   2106  O   LEU A 223     135.200 122.210 111.782
ATOM   2107  N   LEU A 224     134.298 123.460 113.451
ATOM   2108  H   LEU A 224     134.451 124.065 114.232
ATOM   2109  CA  LEU A 224     132.918 123.242 113.127
ATOM   2110  CB  LEU A 224     132.095 123.096 114.411
ATOM   2111  CG  LEU A 224     131.997 121.649 114.959
ATOM   2112  CD1 LEU A 224     130.600 121.090 114.734
ATOM   2113  CD2 LEU A 224     133.031 120.642 114.399
ATOM   2114  C   LEU A 224     132.543 124.168 111.992
ATOM   2115  O   LEU A 224     133.285 125.146 111.845
ATOM   2116  N   PRO A 225     131.364 124.018 111.323
ATOM   2117  CA  PRO A 225     131.156 124.710 110.069
ATOM   2118  CB  PRO A 225     130.937 126.194 110.323
ATOM   2119  CG  PRO A 225     130.073 126.083 111.595
ATOM   2120  CD  PRO A 225     130.339 124.655 112.153
ATOM   2121  C   PRO A 225     132.055 124.075 109.053
ATOM   2122  O   PRO A 225     133.249 124.377 108.994
ATOM   2123  N   GLY A 226     131.439 123.173 108.249
ATOM   2124  H   GLY A 226     130.467 122.979 108.338
ATOM   2125  CA  GLY A 226     132.133 122.380 107.280
ATOM   2126  C   GLY A 226     132.139 120.941 107.751
ATOM   2127  O   GLY A 226     132.997 120.166 107.327
ATOM   2128  N   VAL A 227     131.190 120.561 108.657
ATOM   2129  H   VAL A 227     130.458 121.194 108.908
ATOM   2130  CA  VAL A 227     131.053 119.224 109.216
ATOM   2131  CB  VAL A 227     130.082 119.202 110.378
ATOM   2132  CG1 VAL A 227     129.818 117.785 110.932
ATOM   2133  CG2 VAL A 227     130.651 120.152 111.427
ATOM   2134  C   VAL A 227     130.581 118.314 108.103
ATOM   2135  O   VAL A 227     129.726 118.708 107.318
ATOM   2136  N   ALA A 228     131.091 117.061 108.070
ATOM   2137  H   ALA A 228     131.742 116.773 108.768
ATOM   2138  CA  ALA A 228     130.825 116.062 107.056
ATOM   2139  CB  ALA A 228     131.589 114.752 107.323
ATOM   2140  C   ALA A 228     129.394 115.674 106.796
ATOM   2141  O   ALA A 228     129.063 115.368 105.648
ATOM   2142  N   HIS A 229     128.534 115.636 107.848
ATOM   2143  H   HIS A 229     128.864 115.855 108.762
ATOM   2144  CA  HIS A 229     127.123 115.304 107.795
ATOM   2145  CB  HIS A 229     126.297 116.154 106.787
ATOM   2146  CG  HIS A 229     124.809 115.994 106.902
ATOM   2147  ND1 HIS A 229     124.088 116.415 107.996
ATOM   2148  CE1 HIS A 229     122.791 116.108 107.750
ATOM   2149  NE2 HIS A 229     122.628 115.520 106.579
ATOM   2150  CD2 HIS A 229     123.902 115.450 106.045
ATOM   2151  C   HIS A 229     126.880 113.830 107.573
ATOM   2152  O   HIS A 229     126.240 113.192 108.409
ATOM   2153  N   SER A 230     127.340 113.275 106.428
ATOM   2154  H   SER A 230     127.844 113.810 105.754
ATOM   2155  CA  SER A 230     127.187 111.883 106.107
ATOM   2156  CB  SER A 230     126.709 111.664 104.653
ATOM   2157  OG  SER A 230     126.638 110.284 104.323
ATOM   2158  HG  SER A 230     126.370 110.247 103.402
ATOM   2159  C   SER A 230     128.517 111.210 106.292
ATOM   2160  O   SER A 230     129.537 111.690 105.789
ATOM   2161  N   ILE A 231     128.522 110.094 107.059
ATOM   2162  H   ILE A 231     127.685 109.731 107.460
ATOM   2163  CA  ILE A 231     129.720 109.324 107.300
ATOM   2164  CB  ILE A 231     129.598 108.447 108.540
ATOM   2165  CG2 ILE A 231     130.832 107.521 108.663
ATOM   2166  CG1 ILE A 231     129.448 109.335 109.792
ATOM   2167  CD1 ILE A 231     129.077 108.566 111.057
ATOM   2168  C   ILE A 231     129.926 108.478 106.062
ATOM   2169  O   ILE A 231     131.031 108.430 105.515
ATOM   2170  N   ALA A 232     128.838 107.818 105.601
ATOM   2171  H   ALA A 232     127.955 107.902 106.056
ATOM   2172  CA  ALA A 232     128.836 106.973 104.438
ATOM   2173  CB  ALA A 232     129.119 105.490 104.758
ATOM   2174  C   ALA A 232     127.463 107.029 103.834
ATOM   2175  O   ALA A 232     126.483 107.349 104.509
ATOM   2176  N   VAL A 233     127.390 106.756 102.514
ATOM   2177  H   VAL A 233     128.212 106.534 101.995
ATOM   2178  CA  VAL A 233     126.173 106.733 101.747
ATOM   2179  CB  VAL A 233     125.703 108.119 101.313
ATOM   2180  CG1 VAL A 233     126.774 108.865 100.504
ATOM   2181  CG2 VAL A 233     124.366 107.977 100.571
ATOM   2182  C   VAL A 233     126.336 105.695 100.666
ATOM   2183  O   VAL A 233     127.239 105.782  99.830
ATOM   2184  N   GLU A 234     125.449 104.669 100.707
ATOM   2185  H   GLU A 234     124.717 104.642 101.383
ATOM   2186  CA  GLU A 234     125.473 103.547  99.804
ATOM   2187  CB  GLU A 234     125.599 102.217 100.577
ATOM   2188  CG  GLU A 234     126.905 102.031 101.371
ATOM   2189  CD  GLU A 234     126.952 100.679 102.098
ATOM   2190  OE1 GLU A 234     125.977  99.880 102.051
ATOM   2191  OE2 GLU A 234     128.007 100.429 102.737
ATOM   2192  C   GLU A 234     124.230 103.411  98.966
ATOM   2193  O   GLU A 234     123.129 103.786  99.380
ATOM   2194  N   LEU A 235     124.429 102.882  97.732
ATOM   2195  H   LEU A 235     125.349 102.664  97.417
ATOM   2196  CA  LEU A 235     123.392 102.622  96.764
ATOM   2197  CB  LEU A 235     123.456 103.534  95.512
ATOM   2198  CG  LEU A 235     123.294 105.050  95.748
ATOM   2199  CD1 LEU A 235     123.566 105.843  94.460
ATOM   2200  CD2 LEU A 235     121.946 105.392  96.393
ATOM   2201  C   LEU A 235     123.634 101.233  96.226
ATOM   2202  O   LEU A 235     124.751 100.932  95.813
ATOM   2203  N   CYS A 236     122.615 100.336  96.247
ATOM   2204  H   CYS A 236     121.706 100.584  96.569
ATOM   2205  CA  CYS A 236     122.746  98.996  95.698
ATOM   2206  CB  CYS A 236     122.425  97.809  96.625
ATOM   2207  SG  CYS A 236     123.521  97.706  98.069
ATOM   2208  C   CYS A 236     121.764  98.962  94.574
ATOM   2209  O   CYS A 236     120.602  99.331  94.772
ATOM   2210  N   VAL A 237     122.248  98.557  93.369
ATOM   2211  H   VAL A 237     123.204  98.287  93.265
ATOM   2212  CA  VAL A 237     121.460  98.525  92.162
ATOM   2213  CB  VAL A 237     121.799  99.728  91.262
ATOM   2214  CG1 VAL A 237     120.908  99.731  90.029
ATOM   2215  CG2 VAL A 237     121.629 101.071  91.993
ATOM   2216  C   VAL A 237     121.607  97.235  91.348
ATOM   2217  O   VAL A 237     122.561  97.118  90.572
ATOM   2218  N   PRO A 238     120.767  96.220  91.522
ATOM   2219  CA  PRO A 238     120.817  95.018  90.719
ATOM   2220  CB  PRO A 238     119.959  93.979  91.436
ATOM   2221  CG  PRO A 238     119.945  94.458  92.895
ATOM   2222  CD  PRO A 238     120.079  95.985  92.788
ATOM   2223  C   PRO A 238     120.381  95.254  89.291
ATOM   2224  O   PRO A 238     119.491  96.069  89.041
ATOM   2225  N   GLY A 239     121.054  94.563  88.356
ATOM   2226  H   GLY A 239     121.751  93.908  88.628
ATOM   2227  CA  GLY A 239     120.789  94.565  86.945
ATOM   2228  C   GLY A 239     120.546  93.099  86.675
ATOM   2229  O   GLY A 239     121.051  92.229  87.395
ATOM   2230  N   PHE A 240     119.791  92.798  85.592
ATOM   2231  H   PHE A 240     119.424  93.527  85.020
ATOM   2232  CA  PHE A 240     119.410  91.463  85.175
ATOM   2233  CB  PHE A 240     120.583  90.480  84.866
ATOM   2234  CG  PHE A 240     121.339  90.975  83.677
ATOM   2235  CD1 PHE A 240     122.555  91.650  83.842
ATOM   2236  CE1 PHE A 240     123.262  92.117  82.731
ATOM   2237  CZ  PHE A 240     122.755  91.912  81.446
ATOM   2238  CE2 PHE A 240     121.543  91.242  81.270
ATOM   2239  CD2 PHE A 240     120.838  90.775  82.383
ATOM   2240  C   PHE A 240     118.420  90.819  86.122
ATOM   2241  O   PHE A 240     118.095  91.348  87.189
ATOM   2242  N   HIS A 241     117.935  89.618  85.729
ATOM   2243  H   HIS A 241     118.238  89.202  84.876
ATOM   2244  CA  HIS A 241     116.946  88.852  86.439
ATOM   2245  CB  HIS A 241     116.495  87.606  85.639
ATOM   2246  CG  HIS A 241     115.239  86.951  86.142
ATOM   2247  ND1 HIS A 241     115.161  86.128  87.245
ATOM   2248  CE1 HIS A 241     113.859  85.767  87.372
ATOM   2249  NE2 HIS A 241     113.098  86.295  86.431
ATOM   2250  CD2 HIS A 241     113.970  87.039  85.656
ATOM   2251  C   HIS A 241     117.384  88.446  87.820
ATOM   2252  O   HIS A 241     118.538  88.073  88.049
ATOM   2253  N   GLY A 242     116.418  88.522  88.765
ATOM   2254  H   GLY A 242     115.499  88.831  88.532
ATOM   2255  CA  GLY A 242     116.612  88.184  90.148
ATOM   2256  C   GLY A 242     117.391  89.252  90.828
ATOM   2257  O   GLY A 242     116.927  90.386  90.888
ATOM   2258  N   TRP A 243     118.527  88.874  91.444
ATOM   2259  H   TRP A 243     118.837  87.926  91.421
ATOM   2260  CA  TRP A 243     119.402  89.791  92.130
ATOM   2261  CB  TRP A 243     119.102  89.864  93.659
ATOM   2262  CG  TRP A 243     119.066  88.566  94.447
ATOM   2263  CD1 TRP A 243     117.978  87.758  94.632
ATOM   2264  NE1 TRP A 243     118.302  86.685  95.427
ATOM   2265  HE1 TRP A 243     117.693  85.971  95.695
ATOM   2266  CE2 TRP A 243     119.627  86.791  95.785
ATOM   2267  CZ2 TRP A 243     120.428  85.980  96.579
ATOM   2268  CH2 TRP A 243     121.764  86.352  96.767
ATOM   2269  CZ3 TRP A 243     122.277  87.515  96.178
ATOM   2270  CE3 TRP A 243     121.467  88.339  95.384
ATOM   2271  CD2 TRP A 243     120.143  87.962  95.189
ATOM   2272  C   TRP A 243     120.844  89.514  91.787
ATOM   2273  O   TRP A 243     121.747  89.741  92.594
ATOM   2274  N   ALA A 244     121.085  89.132  90.510
ATOM   2275  H   ALA A 244     120.335  89.039  89.858
ATOM   2276  CA  ALA A 244     122.371  88.730  90.003
ATOM   2277  CB  ALA A 244     122.283  88.357  88.510
ATOM   2278  C   ALA A 244     123.572  89.628  90.144
ATOM   2279  O   ALA A 244     124.608  89.116  90.570
ATOM   2280  N   THR A 245     123.494  90.943  89.819
ATOM   2281  H   THR A 245     122.664  91.365  89.461
ATOM   2282  CA  THR A 245     124.662  91.796  89.924
ATOM   2283  CB  THR A 245     124.705  92.953  88.950
ATOM   2284  CG2 THR A 245     124.671  92.406  87.511
ATOM   2285  OG1 THR A 245     123.614  93.833  89.156
ATOM   2286  HG1 THR A 245     123.880  94.672  88.770
ATOM   2287  C   THR A 245     124.943  92.387  91.283
ATOM   2288  O   THR A 245     126.108  92.448  91.681
ATOM   2289  N   ALA A 246     123.883  92.850  92.005
ATOM   2290  H   ALA A 246     122.965  92.775  91.624
ATOM   2291  CA  ALA A 246     123.924  93.499  93.309
ATOM   2292  CB  ALA A 246     124.750  92.789  94.411
ATOM   2293  C   ALA A 246     124.376  94.938  93.156
ATOM   2294  O   ALA A 246     123.628  95.848  93.515
ATOM   2295  N   ALA A 247     125.614  95.159  92.638
ATOM   2296  H   ALA A 247     126.193  94.384  92.397
ATOM   2297  CA  ALA A 247     126.196  96.452  92.343
ATOM   2298  CB  ALA A 247     125.787  96.987  90.953
ATOM   2299  C   ALA A 247     126.189  97.564  93.366
ATOM   2300  O   ALA A 247     125.400  98.509  93.256
ATOM   2301  N   LEU A 248     126.989  97.398  94.448
ATOM   2302  H   LEU A 248     127.566  96.592  94.545
ATOM   2303  CA  LEU A 248     127.132  98.386  95.494
ATOM   2304  CB  LEU A 248     127.735  97.799  96.793
ATOM   2305  CG  LEU A 248     127.834  98.758  98.001
ATOM   2306  CD1 LEU A 248     126.450  99.189  98.502
ATOM   2307  CD2 LEU A 248     128.697  98.158  99.120
ATOM   2308  C   LEU A 248     127.984  99.546  95.019
ATOM   2309  O   LEU A 248     129.069  99.359  94.460
ATOM   2310  N   LEU A 249     127.482 100.781  95.248
ATOM   2311  H   LEU A 249     126.599 100.902  95.686
ATOM   2312  CA  LEU A 249     128.136 102.003  94.870
ATOM   2313  CB  LEU A 249     127.426 102.666  93.658
ATOM   2314  CG  LEU A 249     127.966 104.031  93.163
ATOM   2315  CD1 LEU A 249     129.377 103.927  92.556
ATOM   2316  CD2 LEU A 249     126.951 104.704  92.225
ATOM   2317  C   LEU A 249     128.095 102.951  96.040
ATOM   2318  O   LEU A 249     127.036 103.213  96.611
ATOM   2319  N   VAL A 250     129.281 103.455  96.446
ATOM   2320  H   VAL A 250     130.135 103.222  95.990
ATOM   2321  CA  VAL A 250     129.381 104.408  97.525
ATOM   2322  CB  VAL A 250     130.604 104.217  98.411
ATOM   2323  CG1 VAL A 250     130.667 105.305  99.509
ATOM   2324  CG2 VAL A 250     130.550 102.799  99.012
ATOM   2325  C   VAL A 250     129.408 105.753  96.848
ATOM   2326  O   VAL A 250     130.203 105.970  95.927
ATOM   2327  N   THR A 251     128.512 106.675  97.288
ATOM   2328  H   THR A 251     127.889 106.481  98.042
ATOM   2329  CA  THR A 251     128.445 108.002  96.720
ATOM   2330  CB  THR A 251     127.170 108.744  97.064
ATOM   2331  CG2 THR A 251     127.144 110.137  96.400
ATOM   2332  OG1 THR A 251     126.046 107.998  96.616
ATOM   2333  HG1 THR A 251     125.284 108.374  97.065
ATOM   2334  C   THR A 251     129.681 108.728  97.187
ATOM   2335  O   THR A 251     129.947 108.879  98.382
ATOM   2336  N   PHE A 252     130.445 109.200  96.186
ATOM   2337  H   PHE A 252     130.171 109.065  95.237
ATOM   2338  CA  PHE A 252     131.703 109.869  96.360
ATOM   2339  CB  PHE A 252     132.440 110.031  95.011
ATOM   2340  CG  PHE A 252     132.949 108.683  94.599
ATOM   2341  CD1 PHE A 252     132.259 107.952  93.621
ATOM   2342  CE1 PHE A 252     132.706 106.690  93.221
ATOM   2343  CZ  PHE A 252     133.853 106.145  93.802
ATOM   2344  CE2 PHE A 252     134.549 106.862  94.778
ATOM   2345  CD2 PHE A 252     134.098 108.124  95.174
ATOM   2346  C   PHE A 252     131.606 111.213  97.017
ATOM   2347  O   PHE A 252     132.493 111.568  97.796
ATOM   2348  N   CYS A 253     130.536 111.981  96.711
ATOM   2349  H   CYS A 253     129.824 111.669  96.087
ATOM   2350  CA  CYS A 253     130.357 113.297  97.258
ATOM   2351  CB  CYS A 253     129.528 114.222  96.347
ATOM   2352  SG  CYS A 253     130.368 114.575  94.773
ATOM   2353  C   CYS A 253     129.763 113.334  98.629
ATOM   2354  O   CYS A 253     128.675 112.814  98.882
ATOM   2355  N   PHE A 254     130.507 113.976  99.549
ATOM   2356  H   PHE A 254     131.382 114.393  99.316
ATOM   2357  CA  PHE A 254     130.093 114.156 100.908
ATOM   2358  CB  PHE A 254     131.116 113.686 101.972
ATOM   2359  CG  PHE A 254     131.216 112.193 101.880
ATOM   2360  CD1 PHE A 254     132.235 111.589 101.132
ATOM   2361  CE1 PHE A 254     132.321 110.197 101.038
ATOM   2362  CZ  PHE A 254     131.381 109.395 101.690
ATOM   2363  CE2 PHE A 254     130.356 109.987 102.432
ATOM   2364  CD2 PHE A 254     130.275 111.379 102.523
ATOM   2365  C   PHE A 254     129.839 115.625 101.041
ATOM   2366  O   PHE A 254     130.573 116.455 100.492
ATOM   2367  N   GLY A 255     128.745 115.962 101.755
ATOM   2368  H   GLY A 255     128.172 115.271 102.188
ATOM   2369  CA  GLY A 255     128.338 117.323 101.969
ATOM   2370  C   GLY A 255     129.029 117.946 103.140
ATOM   2371  O   GLY A 255     129.885 117.336 103.783
ATOM   2372  N   TRP A 256     128.683 119.227 103.383
ATOM   2373  H   TRP A 256     128.007 119.699 102.821
ATOM   2374  CA  TRP A 256     129.211 119.995 104.474
ATOM   2375  CB  TRP A 256     130.451 120.843 104.078
ATOM   2376  CG  TRP A 256     130.277 121.850 102.955
ATOM   2377  CD1 TRP A 256     130.355 121.618 101.610
ATOM   2378  NE1 TRP A 256     130.149 122.782 100.910
ATOM   2379  HE1 TRP A 256     130.145 122.870  99.937
ATOM   2380  CE2 TRP A 256     129.949 123.805 101.808
ATOM   2381  CZ2 TRP A 256     129.709 125.159 101.617
ATOM   2382  CH2 TRP A 256     129.545 125.968 102.746
ATOM   2383  CZ3 TRP A 256     129.623 125.425 104.035
ATOM   2384  CE3 TRP A 256     129.864 124.058 104.233
ATOM   2385  CD2 TRP A 256     130.024 123.258 103.107
ATOM   2386  C   TRP A 256     128.119 120.833 105.084
ATOM   2387  O   TRP A 256     127.354 121.483 104.368
ATOM   2388  N   VAL A 257     128.022 120.801 106.438
ATOM   2389  H   VAL A 257     128.613 120.197 106.960
ATOM   2390  CA  VAL A 257     127.037 121.534 107.195
ATOM   2391  CB  VAL A 257     125.969 120.691 107.897
ATOM   2392  CG1 VAL A 257     125.113 119.963 106.844
ATOM   2393  CG2 VAL A 257     126.595 119.730 108.927
ATOM   2394  C   VAL A 257     127.614 122.500 108.197
ATOM   2395  O   VAL A 257     128.717 122.325 108.727
ATOM   2396  N   LEU A 258     126.828 123.580 108.408
ATOM   2397  H   LEU A 258     125.953 123.645 107.934
ATOM   2398  CA  LEU A 258     127.067 124.686 109.301
ATOM   2399  CB  LEU A 258     126.654 126.041 108.680
ATOM   2400  CG  LEU A 258     127.304 126.431 107.334
ATOM   2401  CD1 LEU A 258     126.689 127.731 106.799
ATOM   2402  CD2 LEU A 258     128.832 126.520 107.410
ATOM   2403  C   LEU A 258     126.105 124.518 110.449
ATOM   2404  O   LEU A 258     124.974 124.068 110.257
ATOM   2405  N   ILE A 259     126.541 124.839 111.687
ATOM   2406  H   ILE A 259     127.460 125.189 111.850
ATOM   2407  CA  ILE A 259     125.689 124.757 112.846
ATOM   2408  CB  ILE A 259     126.210 123.856 113.936
ATOM   2409  CG2 ILE A 259     125.239 123.909 115.123
ATOM   2410  CG1 ILE A 259     126.371 122.416 113.419
ATOM   2411  CD1 ILE A 259     127.710 122.073 112.778
ATOM   2412  C   ILE A 259     125.580 126.201 113.265
ATOM   2413  O   ILE A 259     126.562 126.766 113.756
ATOM   2414  N   PRO A 260     124.417 126.823 113.082
ATOM   2415  CA  PRO A 260     124.223 128.213 113.381
ATOM   2416  CB  PRO A 260     122.947 128.638 112.646
ATOM   2417  CG  PRO A 260     122.159 127.335 112.473
ATOM   2418  CD  PRO A 260     123.262 126.271 112.380
ATOM   2419  C   PRO A 260     124.279 128.683 114.782
ATOM   2420  O   PRO A 260     123.379 128.383 115.568
ATOM   2421  N   ALA A 261     125.295 129.546 115.007
ATOM   2422  H   ALA A 261     125.992 129.663 114.305
ATOM   2423  CA  ALA A 261     125.442 130.475 116.091
ATOM   2424  CB  ALA A 261     124.434 131.646 116.083
ATOM   2425  C   ALA A 261     125.462 129.884 117.453
ATOM   2426  O   ALA A 261     124.569 129.136 117.859
ATOM   2427  N   ILE A 262     126.542 130.205 118.187
ATOM   2428  H   ILE A 262     127.264 130.811 117.864
ATOM   2429  CA  ILE A 262     126.658 129.701 119.513
ATOM   2430  CB  ILE A 262     127.964 128.964 119.689
ATOM   2431  CG2 ILE A 262     129.184 129.887 119.610
ATOM   2432  CG1 ILE A 262     127.903 128.183 120.970
ATOM   2433  CD1 ILE A 262     126.956 126.987 120.826
ATOM   2434  C   ILE A 262     126.349 130.915 120.367
ATOM   2435  O   ILE A 262     126.908 131.991 120.143
ATOM   2436  N   THR A 263     125.468 130.742 121.383
ATOM   2437  H   THR A 263     125.099 129.840 121.590
ATOM   2438  CA  THR A 263     124.951 131.813 122.212
ATOM   2439  CB  THR A 263     123.912 131.371 123.226
ATOM   2440  CG2 THR A 263     122.646 130.887 122.499
ATOM   2441  OG1 THR A 263     124.411 130.362 124.094
ATOM   2442  HG1 THR A 263     124.837 129.704 123.540
ATOM   2443  C   THR A 263     125.882 132.762 122.907
ATOM   2444  O   THR A 263     126.943 132.401 123.418
ATOM   2445  N   PHE A 264     125.460 134.050 122.866
ATOM   2446  H   PHE A 264     124.598 134.298 122.431
ATOM   2447  CA  PHE A 264     126.168 135.147 123.463
ATOM   2448  CB  PHE A 264     126.366 136.349 122.501
ATOM   2449  CG  PHE A 264     127.180 135.932 121.314
ATOM   2450  CD1 PHE A 264     126.533 135.476 120.157
ATOM   2451  CE1 PHE A 264     127.263 135.073 119.035
ATOM   2452  CZ  PHE A 264     128.658 135.124 119.062
ATOM   2453  CE2 PHE A 264     129.316 135.578 120.207
ATOM   2454  CD2 PHE A 264     128.578 135.981 121.326
ATOM   2455  C   PHE A 264     125.234 135.572 124.558
ATOM   2456  O   PHE A 264     124.188 136.183 124.309
ATOM   2457  N   ILE A 265     125.586 135.202 125.807
ATOM   2458  H   ILE A 265     126.471 134.779 125.998
ATOM   2459  CA  ILE A 265     124.772 135.539 126.945
ATOM   2460  CB  ILE A 265     124.681 134.454 127.993
ATOM   2461  CG2 ILE A 265     123.942 133.264 127.344
ATOM   2462  CG1 ILE A 265     126.037 134.077 128.594
ATOM   2463  CD1 ILE A 265     125.907 133.140 129.780
ATOM   2464  C   ILE A 265     125.120 136.900 127.474
ATOM   2465  O   ILE A 265     126.292 137.287 127.475
ATOM   2466  N   ILE A 266     124.070 137.665 127.865
ATOM   2467  H   ILE A 266     123.145 137.277 127.857
ATOM   2468  CA  ILE A 266     124.201 139.022 128.371
ATOM   2469  CB  ILE A 266     123.090 139.948 127.873
ATOM   2470  CG2 ILE A 266     123.308 141.386 128.408
ATOM   2471  CG1 ILE A 266     122.978 139.931 126.328
ATOM   2472  CD1 ILE A 266     124.224 140.363 125.555
ATOM   2473  C   ILE A 266     124.134 138.973 129.876
ATOM   2474  O   ILE A 266     123.247 138.344 130.447
ATOM   2475  N   LEU A 267     125.082 139.634 130.574
ATOM   2476  H   LEU A 267     125.797 140.163 130.131
ATOM   2477  CA  LEU A 267     125.095 139.633 132.015
ATOM   2478  CB  LEU A 267     126.313 138.828 132.534
ATOM   2479  CG  LEU A 267     126.280 137.346 132.021
ATOM   2480  CD1 LEU A 267     127.545 136.557 132.306
ATOM   2481  CD2 LEU A 267     125.054 136.548 132.472
ATOM   2482  C   LEU A 267     125.109 141.073 132.453
ATOM   2483  O   LEU A 267     125.938 141.845 131.989
ATOM   2484  N   THR A 268     124.168 141.493 133.333
ATOM   2485  H   THR A 268     123.510 140.850 133.714
ATOM   2486  CA  THR A 268     124.093 142.872 133.789
ATOM   2487  CB  THR A 268     122.843 143.601 133.329
ATOM   2488  CG2 THR A 268     122.909 143.831 131.808
ATOM   2489  OG1 THR A 268     121.669 142.869 133.663
ATOM   2490  HG1 THR A 268     121.594 142.912 134.620
ATOM   2491  C   THR A 268     124.164 142.991 135.284
ATOM   2492  O   THR A 268     123.473 142.264 135.994
ATOM   2493  N   VAL A 269     125.020 143.906 135.794
ATOM   2494  H   VAL A 269     125.633 144.430 135.205
ATOM   2495  CA  VAL A 269     125.158 144.099 137.221
ATOM   2496  CB  VAL A 269     126.598 143.906 137.678
ATOM   2497  CG1 VAL A 269     126.722 144.134 139.189
ATOM   2498  CG2 VAL A 269     127.087 142.498 137.272
ATOM   2499  C   VAL A 269     124.651 145.480 137.578
ATOM   2500  O   VAL A 269     125.132 146.475 137.037
ATOM   2501  N   LEU A 270     123.646 145.545 138.486
ATOM   2502  H   LEU A 270     123.264 144.719 138.885
ATOM   2503  CA  LEU A 270     123.061 146.779 138.940
ATOM   2504  CB  LEU A 270     121.515 146.811 138.822
ATOM   2505  CG  LEU A 270     120.824 148.128 139.265
ATOM   2506  CD1 LEU A 270     121.150 149.301 138.325
ATOM   2507  CD2 LEU A 270     119.319 147.943 139.482
ATOM   2508  C   LEU A 270     123.429 146.983 140.389
ATOM   2509  O   LEU A 270     123.247 146.104 141.238
ATOM   2510  N   LYS A 271     123.982 148.177 140.683
ATOM   2511  H   LYS A 271     124.102 148.881 139.988
ATOM   2512  CA  LYS A 271     124.368 148.541 142.016
ATOM   2513  CB  LYS A 271     125.720 149.281 142.044
ATOM   2514  CG  LYS A 271     126.328 149.568 143.418
ATOM   2515  CD  LYS A 271     127.630 150.374 143.334
ATOM   2516  CE  LYS A 271     128.848 149.585 142.838
ATOM   2517  NZ  LYS A 271     130.071 150.410 142.964
ATOM   2518  HZ1 LYS A 271     129.940 151.305 142.456
ATOM   2519  HZ2 LYS A 271     130.246 150.610 143.968
ATOM   2520  HZ3 LYS A 271     130.889 149.904 142.566
ATOM   2521  C   LYS A 271     123.269 149.417 142.537
ATOM   2522  O   LYS A 271     122.953 150.474 141.986
ATOM   2523  N   LYS A 272     122.642 148.931 143.613
ATOM   2524  H   LYS A 272     122.890 148.052 143.992
ATOM   2525  CA  LYS A 272     121.562 149.566 144.294
ATOM   2526  CB  LYS A 272     120.367 148.599 144.454
ATOM   2527  CG  LYS A 272     119.057 149.117 145.049
ATOM   2528  CD  LYS A 272     118.001 148.007 145.054
ATOM   2529  CE  LYS A 272     116.660 148.369 145.689
ATOM   2530  NZ  LYS A 272     115.956 149.352 144.849
ATOM   2531  HZ1 LYS A 272     116.530 150.211 144.762
ATOM   2532  HZ2 LYS A 272     115.809 148.939 143.908
ATOM   2533  HZ3 LYS A 272     115.036 149.578 145.271
ATOM   2534  C   LYS A 272     122.049 149.975 145.653
ATOM   2535  O   LYS A 272     122.759 149.265 146.363
ATOM   2536  N   GLU A 273     121.626 151.185 146.006
ATOM   2537  H   GLU A 273     121.080 151.670 145.337
ATOM   2538  CA  GLU A 273     121.823 151.938 147.203
ATOM   2539  CB  GLU A 273     121.279 153.369 146.976
ATOM   2540  CG  GLU A 273     119.757 153.466 146.684
ATOM   2541  CD  GLU A 273     119.386 153.536 145.195
ATOM   2542  OE1 GLU A 273     119.806 152.688 144.366
ATOM   2543  OE2 GLU A 273     118.626 154.475 144.863
ATOM   2544  C   GLU A 273     121.049 151.339 148.356
ATOM   2545  O   GLU A 273     120.302 150.369 148.204
ATOM   2546  N   CYS A 274     121.284 151.916 149.560
ATOM   2547  H   CYS A 274     121.925 152.674 149.634
ATOM   2548  CA  CYS A 274     120.638 151.573 150.803
ATOM   2549  CB  CYS A 274     121.153 152.389 152.010
ATOM   2550  SG  CYS A 274     122.851 152.038 152.537
ATOM   2551  C   CYS A 274     119.174 151.921 150.760
ATOM   2552  O   CYS A 274     118.387 151.312 151.486
ATOM   2553  N   GLU A 275     118.779 152.925 149.932
ATOM   2554  H   GLU A 275     119.419 153.414 149.347
ATOM   2555  CA  GLU A 275     117.405 153.355 149.871
ATOM   2556  CB  GLU A 275     117.137 154.731 149.233
ATOM   2557  CG  GLU A 275     117.603 155.866 150.156
ATOM   2558  CD  GLU A 275     117.193 157.256 149.667
ATOM   2559  OE1 GLU A 275     116.548 157.405 148.596
ATOM   2560  OE2 GLU A 275     117.539 158.221 150.397
ATOM   2561  C   GLU A 275     116.385 152.376 149.391
ATOM   2562  O   GLU A 275     116.627 151.557 148.503
ATOM   2563  N   THR A 276     115.215 152.427 150.067
ATOM   2564  H   THR A 276     115.066 153.082 150.803
ATOM   2565  CA  THR A 276     114.098 151.586 149.763
ATOM   2566  CB  THR A 276     113.756 150.625 150.883
ATOM   2567  CG2 THR A 276     112.628 149.692 150.404
ATOM   2568  OG1 THR A 276     114.886 149.819 151.199
ATOM   2569  HG1 THR A 276     115.490 150.384 151.690
ATOM   2570  C   THR A 276     113.000 152.589 149.526
ATOM   2571  O   THR A 276     112.422 153.171 150.449
ATOM   2572  N   TYR A 277     112.699 152.801 148.230
ATOM   2573  H   TYR A 277     113.163 152.294 147.508
ATOM   2574  CA  TYR A 277     111.716 153.747 147.773
ATOM   2575  CB  TYR A 277     111.993 154.191 146.321
ATOM   2576  CG  TYR A 277     113.287 154.883 146.083
ATOM   2577  CD1 TYR A 277     114.396 154.134 145.684
ATOM   2578  CE1 TYR A 277     115.610 154.763 145.428
ATOM   2579  CZ  TYR A 277     115.721 156.148 145.560
ATOM   2580  OH  TYR A 277     116.945 156.781 145.293
ATOM   2581  HH  TYR A 277     117.606 156.094 145.182
ATOM   2582  CE2 TYR A 277     114.620 156.906 145.953
ATOM   2583  CD2 TYR A 277     113.408 156.267 146.210
ATOM   2584  C   TYR A 277     110.350 153.092 147.781
ATOM   2585  O   TYR A 277     109.761 152.817 146.728
ATOM   2586  N   LYS A 278     109.796 152.847 148.992
ATOM   2587  H   LYS A 278     110.267 153.079 149.840
ATOM   2588  CA  LYS A 278     108.503 152.213 149.118
ATOM   2589  CB  LYS A 278     108.194 151.763 150.564
ATOM   2590  CG  LYS A 278     109.045 150.585 151.045
ATOM   2591  CD  LYS A 278     108.760 150.123 152.477
ATOM   2592  CE  LYS A 278     109.662 148.971 152.935
ATOM   2593  NZ  LYS A 278     109.320 148.564 154.312
ATOM   2594  HZ1 LYS A 278     109.601 149.305 154.981
ATOM   2595  HZ2 LYS A 278     108.296 148.413 154.377
ATOM   2596  HZ3 LYS A 278     109.812 147.681 154.549
ATOM   2597  C   LYS A 278     107.404 153.138 148.669
ATOM   2598  O   LYS A 278     106.578 152.761 147.836
ATOM   2599  N   GLU A 279     107.401 154.381 149.198
ATOM   2600  H   GLU A 279     108.086 154.660 149.866
ATOM   2601  CA  GLU A 279     106.425 155.384 148.865
ATOM   2602  CB  GLU A 279     106.269 156.466 149.958
ATOM   2603  CG  GLU A 279     105.621 155.984 151.268
ATOM   2604  CD  GLU A 279     106.603 155.271 152.210
ATOM   2605  OE1 GLU A 279     107.843 155.280 151.983
ATOM   2606  OE2 GLU A 279     106.092 154.684 153.198
ATOM   2607  C   GLU A 279     106.803 156.087 147.596
ATOM   2608  O   GLU A 279     105.940 156.366 146.761
ATOM   2609  N   LEU A 280     108.123 156.351 147.427
ATOM   2610  H   LEU A 280     108.785 156.094 148.126
ATOM   2611  CA  LEU A 280     108.667 157.059 146.295
ATOM   2612  CB  LEU A 280     110.101 157.571 146.524
ATOM   2613  CG  LEU A 280     110.221 158.699 147.578
ATOM   2614  CD1 LEU A 280     111.692 159.042 147.856
ATOM   2615  CD2 LEU A 280     109.396 159.943 147.206
ATOM   2616  C   LEU A 280     108.584 156.368 144.957
ATOM   2617  O   LEU A 280     108.528 157.055 143.935
ATOM   2618  N   LYS A 281     108.516 155.013 144.942
ATOM   2619  H   LYS A 281     108.562 154.492 145.792
ATOM   2620  CA  LYS A 281     108.419 154.182 143.761
ATOM   2621  CB  LYS A 281     107.094 154.358 142.976
ATOM   2622  CG  LYS A 281     105.844 153.944 143.753
ATOM   2623  CD  LYS A 281     104.565 154.113 142.939
ATOM   2624  CE  LYS A 281     103.295 153.702 143.680
ATOM   2625  NZ  LYS A 281     102.122 153.962 142.825
ATOM   2626  HZ1 LYS A 281     102.362 154.676 142.111
ATOM   2627  HZ2 LYS A 281     101.836 153.086 142.349
ATOM   2628  HZ3 LYS A 281     101.337 154.310 143.406
ATOM   2629  C   LYS A 281     109.579 154.033 142.796
ATOM   2630  O   LYS A 281     109.526 154.411 141.623
ATOM   2631  N   ALA A 282     110.691 153.491 143.345
ATOM   2632  H   ALA A 282     110.669 153.216 144.303
ATOM   2633  CA  ALA A 282     111.912 153.124 142.663
ATOM   2634  CB  ALA A 282     111.850 151.677 142.112
ATOM   2635  C   ALA A 282     112.639 154.018 141.691
ATOM   2636  O   ALA A 282     112.698 153.724 140.493
ATOM   2637  N   HIS A 283     113.182 155.159 142.173
ATOM   2638  H   HIS A 283     113.112 155.408 143.135
ATOM   2639  CA  HIS A 283     113.933 156.064 141.329
ATOM   2640  CB  HIS A 283     114.218 157.407 142.027
ATOM   2641  CG  HIS A 283     112.960 158.202 142.242
ATOM   2642  ND1 HIS A 283     112.155 158.683 141.233
ATOM   2643  CE1 HIS A 283     111.100 159.293 141.830
ATOM   2644  NE2 HIS A 283     111.171 159.241 143.147
ATOM   2645  CD2 HIS A 283     112.345 158.556 143.404
ATOM   2646  C   HIS A 283     115.240 155.386 140.977
ATOM   2647  O   HIS A 283     115.710 155.505 139.845
ATOM   2648  N   GLY A 284     115.838 154.649 141.954
ATOM   2649  H   GLY A 284     115.421 154.573 142.855
ATOM   2650  CA  GLY A 284     117.058 153.892 141.791
ATOM   2651  C   GLY A 284     118.274 154.732 141.530
ATOM   2652  O   GLY A 284     119.198 154.265 140.862
ATOM   2653  N   VAL A 285     118.268 155.995 142.014
ATOM   2654  H   VAL A 285     117.505 156.340 142.554
ATOM   2655  CA  VAL A 285     119.353 156.919 141.798
ATOM   2656  CB  VAL A 285     118.897 158.201 141.095
ATOM   2657  CG1 VAL A 285     118.322 157.856 139.708
ATOM   2658  CG2 VAL A 285     117.878 158.971 141.971
ATOM   2659  C   VAL A 285     120.165 157.335 142.995
ATOM   2660  O   VAL A 285     121.192 157.990 142.803
ATOM   2661  N   SER A 286     119.756 156.979 144.238
ATOM   2662  H   SER A 286     118.948 156.421 144.394
ATOM   2663  CA  SER A 286     120.503 157.384 145.408
ATOM   2664  CB  SER A 286     119.805 157.212 146.763
ATOM   2665  OG  SER A 286     118.726 158.131 146.835
ATOM   2666  HG  SER A 286     117.974 157.631 147.167
ATOM   2667  C   SER A 286     121.876 156.804 145.451
ATOM   2668  O   SER A 286     122.113 155.682 144.999
ATOM   2669  N   CYS A 287     122.821 157.619 145.966
ATOM   2670  H   CYS A 287     122.598 158.528 146.308
ATOM   2671  CA  CYS A 287     124.200 157.245 146.045
ATOM   2672  CB  CYS A 287     125.128 158.415 146.423
ATOM   2673  SG  CYS A 287     125.187 159.693 145.131
ATOM   2674  C   CYS A 287     124.425 156.131 147.023
ATOM   2675  O   CYS A 287     123.956 156.208 148.165
ATOM   2676  N   PRO A 288     125.099 155.064 146.581
ATOM   2677  CA  PRO A 288     125.393 153.940 147.428
ATOM   2678  CB  PRO A 288     125.953 152.841 146.524
ATOM   2679  CG  PRO A 288     125.467 153.227 145.116
ATOM   2680  CD  PRO A 288     125.356 154.758 145.173
ATOM   2681  C   PRO A 288     126.373 154.400 148.462
ATOM   2682  O   PRO A 288     127.453 154.883 148.117
ATOM   2683  N   GLN A 289     126.011 154.195 149.734
ATOM   2684  H   GLN A 289     125.168 153.713 149.955
ATOM   2685  CA  GLN A 289     126.681 154.778 150.863
ATOM   2686  CB  GLN A 289     125.671 155.063 151.994
ATOM   2687  CG  GLN A 289     124.625 156.117 151.608
ATOM   2688  CD  GLN A 289     123.565 156.288 152.694
ATOM   2689  OE1 GLN A 289     123.710 155.968 153.874
ATOM   2690  NE2 GLN A 289     122.399 156.820 152.244
ATOM   2691 1HE2 GLN A 289     122.308 157.079 151.282
ATOM   2692 2HE2 GLN A 289     121.636 156.964 152.873
ATOM   2693  C   GLN A 289     127.725 153.821 151.383
ATOM   2694  O   GLN A 289     128.292 154.048 152.453
ATOM   2695  N   SER A 290     127.987 152.715 150.645
ATOM   2696  H   SER A 290     127.537 152.538 149.775
ATOM   2697  CA  SER A 290     128.937 151.718 151.039
ATOM   2698  CB  SER A 290     128.302 150.326 151.203
ATOM   2699  OG  SER A 290     129.275 149.328 151.475
ATOM   2700  HG  SER A 290     129.505 148.933 150.629
ATOM   2701  C   SER A 290     129.995 151.517 150.015
ATOM   2702  O   SER A 290     129.751 151.630 148.812
ATOM   2703  N   GLN A 291     131.199 151.168 150.528
ATOM   2704  H   GLN A 291     131.330 151.063 151.511
ATOM   2705  CA  GLN A 291     132.350 150.878 149.718
ATOM   2706  CB  GLN A 291     133.667 150.826 150.514
ATOM   2707  CG  GLN A 291     134.051 152.161 151.161
ATOM   2708  CD  GLN A 291     135.390 151.993 151.866
ATOM   2709  OE1 GLN A 291     136.453 152.043 151.247
ATOM   2710  NE2 GLN A 291     135.342 151.781 153.206
ATOM   2711 1HE2 GLN A 291     134.458 151.713 153.671
ATOM   2712 2HE2 GLN A 291     136.189 151.684 153.728
ATOM   2713  C   GLN A 291     132.129 149.528 149.090
ATOM   2714  O   GLN A 291     131.784 148.560 149.776
ATOM   2715  N   CYS A 292     132.313 149.460 147.755
ATOM   2716  H   CYS A 292     132.598 150.249 147.218
ATOM   2717  CA  CYS A 292     132.127 148.240 147.021
ATOM   2718  CB  CYS A 292     131.073 148.356 145.897
ATOM   2719  SG  CYS A 292     129.403 148.734 146.513
ATOM   2720  C   CYS A 292     133.425 147.810 146.389
ATOM   2721  O   CYS A 292     134.137 148.654 145.833
ATOM   2722  N   PRO A 293     133.746 146.510 146.439
ATOM   2723  CA  PRO A 293     134.961 145.954 145.876
ATOM   2724  CB  PRO A 293     134.978 144.480 146.272
ATOM   2725  CG  PRO A 293     134.112 144.425 147.537
ATOM   2726  CD  PRO A 293     133.094 145.556 147.339
ATOM   2727  C   PRO A 293     135.083 146.137 144.392
ATOM   2728  O   PRO A 293     134.068 146.118 143.690
ATOM   2729  N   TYR A 294     136.340 146.307 143.926
ATOM   2730  H   TYR A 294     137.121 146.203 144.536
ATOM   2731  CA  TYR A 294     136.664 146.868 142.641
ATOM   2732  CB  TYR A 294     138.187 147.177 142.532
ATOM   2733  CG  TYR A 294     138.545 147.815 141.224
ATOM   2734  CD1 TYR A 294     138.216 149.152 140.961
ATOM   2735  CE1 TYR A 294     138.548 149.737 139.736
ATOM   2736  CZ  TYR A 294     139.223 148.989 138.770
ATOM   2737  OH  TYR A 294     139.556 149.579 137.532
ATOM   2738  HH  TYR A 294     139.923 148.893 136.967
ATOM   2739  CE2 TYR A 294     139.573 147.662 139.030
ATOM   2740  CD2 TYR A 294     139.239 147.082 140.254
ATOM   2741  C   TYR A 294     136.198 145.986 141.507
ATOM   2742  O   TYR A 294     135.786 146.512 140.475
ATOM   2743  N   LYS A 295     136.254 144.645 141.672
ATOM   2744  H   LYS A 295     136.584 144.228 142.516
ATOM   2745  CA  LYS A 295     135.817 143.727 140.650
ATOM   2746  CB  LYS A 295     136.933 142.883 139.987
ATOM   2747  CG  LYS A 295     137.933 143.639 139.108
ATOM   2748  CD  LYS A 295     138.929 142.705 138.413
ATOM   2749  CE  LYS A 295     139.923 143.416 137.493
ATOM   2750  NZ  LYS A 295     140.791 142.428 136.819
ATOM   2751  HZ1 LYS A 295     141.229 142.859 135.982
ATOM   2752  HZ2 LYS A 295     141.536 142.118 137.470
ATOM   2753  HZ3 LYS A 295     140.232 141.605 136.526
ATOM   2754  C   LYS A 295     134.850 142.738 141.227
ATOM   2755  O   LYS A 295     134.828 142.501 142.439
ATOM   2756  N   LYS A 296     133.992 142.181 140.338
ATOM   2757  H   LYS A 296     133.981 142.493 139.393
ATOM   2758  CA  LYS A 296     133.007 141.188 140.678
ATOM   2759  CB  LYS A 296     131.543 141.692 140.570
ATOM   2760  CG  LYS A 296     131.207 142.945 141.393
ATOM   2761  CD  LYS A 296     131.219 142.787 142.915
ATOM   2762  CE  LYS A 296     130.971 144.118 143.628
ATOM   2763  NZ  LYS A 296     131.025 143.936 145.089
ATOM   2764  HZ1 LYS A 296     130.996 144.862 145.556
ATOM   2765  HZ2 LYS A 296     130.219 143.367 145.416
ATOM   2766  HZ3 LYS A 296     131.909 143.449 145.338
ATOM   2767  C   LYS A 296     133.176 140.113 139.630
ATOM   2768  O   LYS A 296     132.856 140.312 138.455
ATOM   2769  N   ILE A 297     133.747 138.956 140.037
ATOM   2770  H   ILE A 297     134.025 138.821 140.984
ATOM   2771  CA  ILE A 297     133.963 137.829 139.157
ATOM   2772  CB  ILE A 297     135.047 136.891 139.672
ATOM   2773  CG2 ILE A 297     135.178 135.660 138.741
ATOM   2774  CG1 ILE A 297     136.388 137.648 139.776
ATOM   2775  CD1 ILE A 297     137.490 136.884 140.511
ATOM   2776  C   ILE A 297     132.644 137.092 139.064
ATOM   2777  O   ILE A 297     132.041 136.770 140.093
ATOM   2778  N   GLY A 298     132.183 136.817 137.820
ATOM   2779  H   GLY A 298     132.687 137.075 136.996
ATOM   2780  CA  GLY A 298     130.948 136.104 137.617
ATOM   2781  C   GLY A 298     131.256 134.916 136.775
ATOM   2782  O   GLY A 298     132.022 135.016 135.814
ATOM   2783  N   VAL A 299     130.649 133.758 137.122
ATOM   2784  H   VAL A 299     130.020 133.689 137.891
ATOM   2785  CA  VAL A 299     130.889 132.540 136.400
ATOM   2786  CB  VAL A 299     131.658 131.509 137.226
ATOM   2787  CG1 VAL A 299     131.896 130.247 136.391
ATOM   2788  CG2 VAL A 299     132.981 132.093 137.762
ATOM   2789  C   VAL A 299     129.564 131.946 135.991
ATOM   2790  O   VAL A 299     128.609 131.877 136.769
ATOM   2791  N   ASP A 300     129.509 131.516 134.713
ATOM   2792  H   ASP A 300     130.293 131.597 134.111
ATOM   2793  CA  ASP A 300     128.369 130.875 134.137
ATOM   2794  CB  ASP A 300     128.223 131.146 132.639
ATOM   2795  CG  ASP A 300     127.934 132.634 132.484
ATOM   2796  OD1 ASP A 300     127.009 133.167 133.155
ATOM   2797  OD2 ASP A 300     128.684 133.269 131.700
ATOM   2798  C   ASP A 300     128.565 129.411 134.384
ATOM   2799  O   ASP A 300     129.602 128.828 134.046
ATOM   2800  N   VAL A 301     127.548 128.828 135.045
ATOM   2801  H   VAL A 301     126.742 129.362 135.281
ATOM   2802  CA  VAL A 301     127.487 127.442 135.420
ATOM   2803  CB  VAL A 301     126.908 127.243 136.808
ATOM   2804  CG1 VAL A 301     126.804 125.749 137.151
ATOM   2805  CG2 VAL A 301     127.775 128.014 137.818
ATOM   2806  C   VAL A 301     126.635 126.755 134.398
ATOM   2807  O   VAL A 301     125.504 127.163 134.143
ATOM   2808  N   HIS A 302     127.168 125.680 133.794
ATOM   2809  H   HIS A 302     128.075 125.337 134.020
ATOM   2810  CA  HIS A 302     126.432 124.985 132.789
ATOM   2811  CB  HIS A 302     127.356 124.579 131.646
ATOM   2812  CG  HIS A 302     126.668 124.103 130.423
ATOM   2813  ND1 HIS A 302     125.968 124.963 129.608
ATOM   2814  CE1 HIS A 302     125.533 124.231 128.559
ATOM   2815  NE2 HIS A 302     125.906 122.968 128.643
ATOM   2816  CD2 HIS A 302     126.619 122.889 129.825
ATOM   2817  C   HIS A 302     125.798 123.775 133.400
ATOM   2818  O   HIS A 302     126.476 122.951 134.024
ATOM   2819  N   ALA A 303     124.455 123.699 133.255
ATOM   2820  H   ALA A 303     123.950 124.391 132.745
ATOM   2821  CA  ALA A 303     123.654 122.599 133.728
ATOM   2822  CB  ALA A 303     122.176 122.938 133.969
ATOM   2823  C   ALA A 303     123.755 121.526 132.684
ATOM   2824  O   ALA A 303     123.680 121.799 131.481
ATOM   2825  N   LEU A 304     123.922 120.270 133.146
ATOM   2826  H   LEU A 304     123.946 120.068 134.122
ATOM   2827  CA  LEU A 304     124.103 119.149 132.269
ATOM   2828  CB  LEU A 304     124.937 118.026 132.920
ATOM   2829  CG  LEU A 304     126.402 118.434 133.224
ATOM   2830  CD1 LEU A 304     127.153 117.312 133.951
ATOM   2831  CD2 LEU A 304     127.158 118.927 131.976
ATOM   2832  C   LEU A 304     122.898 118.563 131.594
ATOM   2833  O   LEU A 304     123.057 118.038 130.490
ATOM   2834  N   GLY A 305     121.681 118.656 132.184
ATOM   2835  H   GLY A 305     121.531 119.086 133.071
ATOM   2836  CA  GLY A 305     120.524 118.090 131.532
ATOM   2837  C   GLY A 305     119.661 117.409 132.538
ATOM   2838  O   GLY A 305     119.062 118.064 133.393
ATOM   2839  N   HIS A 306     119.553 116.065 132.406
ATOM   2840  H   HIS A 306     120.049 115.579 131.691
ATOM   2841  CA  HIS A 306     118.764 115.229 133.279
ATOM   2842  CB  HIS A 306     118.276 113.908 132.629
ATOM   2843  CG  HIS A 306     119.295 112.856 132.299
ATOM   2844  ND1 HIS A 306     119.783 111.932 133.196
ATOM   2845  CE1 HIS A 306     120.655 111.147 132.513
ATOM   2846  NE2 HIS A 306     120.765 111.506 131.248
ATOM   2847  CD2 HIS A 306     119.909 112.583 131.115
ATOM   2848  C   HIS A 306     119.455 115.010 134.598
ATOM   2849  O   HIS A 306     120.650 115.287 134.731
ATOM   2850  N   TRP A 307     118.690 114.549 135.616
ATOM   2851  H   TRP A 307     117.725 114.333 135.493
ATOM   2852  CA  TRP A 307     119.211 114.352 136.940
ATOM   2853  CB  TRP A 307     118.071 114.135 137.965
ATOM   2854  CG  TRP A 307     118.466 113.968 139.417
ATOM   2855  CD1 TRP A 307     118.868 114.926 140.304
ATOM   2856  NE1 TRP A 307     119.113 114.366 141.535
ATOM   2857  HE1 TRP A 307     119.410 114.848 142.331
ATOM   2858  CE2 TRP A 307     118.868 113.013 141.458
ATOM   2859  CZ2 TRP A 307     118.962 112.007 142.410
ATOM   2860  CH2 TRP A 307     118.640 110.700 142.024
ATOM   2861  CZ3 TRP A 307     118.233 110.414 140.714
ATOM   2862  CE3 TRP A 307     118.136 111.428 139.752
ATOM   2863  CD2 TRP A 307     118.458 112.725 140.139
ATOM   2864  C   TRP A 307     120.232 113.249 137.049
ATOM   2865  O   TRP A 307     119.974 112.079 136.759
ATOM   2866  N   PHE A 308     121.437 113.688 137.473
ATOM   2867  H   PHE A 308     121.549 114.662 137.651
ATOM   2868  CA  PHE A 308     122.632 112.929 137.744
ATOM   2869  CB  PHE A 308     123.266 112.122 136.559
ATOM   2870  CG  PHE A 308     123.728 112.880 135.351
ATOM   2871  CD1 PHE A 308     125.046 113.338 135.249
ATOM   2872  CE1 PHE A 308     125.483 114.032 134.119
ATOM   2873  CZ  PHE A 308     124.598 114.273 133.066
ATOM   2874  CE2 PHE A 308     123.282 113.816 133.146
ATOM   2875  CD2 PHE A 308     122.861 113.121 134.284
ATOM   2876  C   PHE A 308     123.606 113.908 138.366
ATOM   2877  O   PHE A 308     123.367 115.119 138.379
ATOM   2878  N   ASP A 309     124.715 113.393 138.935
ATOM   2879  H   ASP A 309     124.890 112.412 138.930
ATOM   2880  CA  ASP A 309     125.727 114.201 139.574
ATOM   2881  CB  ASP A 309     126.608 113.415 140.584
ATOM   2882  CG  ASP A 309     127.386 112.278 139.916
ATOM   2883  OD1 ASP A 309     126.748 111.343 139.366
ATOM   2884  OD2 ASP A 309     128.643 112.339 139.943
ATOM   2885  C   ASP A 309     126.638 114.953 138.635
ATOM   2886  O   ASP A 309     126.856 114.552 137.491
ATOM   2887  N   GLY A 310     127.157 116.100 139.134
ATOM   2888  H   GLY A 310     126.915 116.405 140.051
ATOM   2889  CA  GLY A 310     128.086 116.956 138.442
ATOM   2890  C   GLY A 310     127.465 118.085 137.680
ATOM   2891  O   GLY A 310     126.319 118.008 137.233
ATOM   2892  N   ARG A 311     128.258 119.176 137.537
ATOM   2893  H   ARG A 311     129.176 119.195 137.926
ATOM   2894  CA  ARG A 311     127.891 120.367 136.811
ATOM   2895  CB  ARG A 311     126.956 121.355 137.568
ATOM   2896  CG  ARG A 311     127.510 122.087 138.798
ATOM   2897  CD  ARG A 311     126.460 123.003 139.434
ATOM   2898  NE  ARG A 311     127.100 123.766 140.548
ATOM   2899  HE  ARG A 311     128.022 123.516 140.843
ATOM   2900  CZ  ARG A 311     126.468 124.822 141.156
ATOM   2901  NH1 ARG A 311     125.200 125.207 140.818
ATOM   2902 1HH1 ARG A 311     124.680 124.693 140.137
ATOM   2903 2HH1 ARG A 311     124.765 125.978 141.283
ATOM   2904  NH2 ARG A 311     127.137 125.524 142.114
ATOM   2905 1HH2 ARG A 311     128.075 125.276 142.355
ATOM   2906 2HH2 ARG A 311     126.721 126.334 142.532
ATOM   2907  C   ARG A 311     129.160 121.078 136.398
ATOM   2908  O   ARG A 311     130.232 120.818 136.959
ATOM   2909  N   LEU A 312     129.068 121.978 135.384
ATOM   2910  H   LEU A 312     128.202 122.193 134.935
ATOM   2911  CA  LEU A 312     130.221 122.711 134.918
ATOM   2912  CB  LEU A 312     130.283 122.850 133.378
ATOM   2913  CG  LEU A 312     130.322 121.518 132.591
ATOM   2914  CD1 LEU A 312     130.281 121.774 131.076
ATOM   2915  CD2 LEU A 312     131.506 120.627 133.006
ATOM   2916  C   LEU A 312     130.196 124.062 135.574
ATOM   2917  O   LEU A 312     129.699 125.047 135.027
ATOM   2918  N   ASN A 313     130.791 124.112 136.780
ATOM   2919  H   ASN A 313     131.208 123.285 137.150
ATOM   2920  CA  ASN A 313     130.887 125.256 137.653
ATOM   2921  CB  ASN A 313     131.327 124.856 139.093
ATOM   2922  CG  ASN A 313     132.692 124.144 139.163
ATOM   2923  OD1 ASN A 313     133.426 123.957 138.192
ATOM   2924  ND2 ASN A 313     133.057 123.719 140.400
ATOM   2925 1HD2 ASN A 313     132.451 123.864 141.183
ATOM   2926 2HD2 ASN A 313     133.937 123.264 140.532
ATOM   2927  C   ASN A 313     131.746 126.391 137.173
ATOM   2928  O   ASN A 313     131.707 127.461 137.779
ATOM   2929  N   LEU A 314     132.608 126.155 136.157
ATOM   2930  H   LEU A 314     132.668 125.255 135.732
ATOM   2931  CA  LEU A 314     133.480 127.154 135.597
ATOM   2932  CB  LEU A 314     134.964 126.956 136.023
ATOM   2933  CG  LEU A 314     135.303 127.160 137.514
ATOM   2934  CD1 LEU A 314     136.724 126.666 137.816
ATOM   2935  CD2 LEU A 314     135.104 128.621 137.950
ATOM   2936  C   LEU A 314     133.380 127.119 134.089
ATOM   2937  O   LEU A 314     134.400 127.200 133.400
ATOM   2938  N   LYS A 315     132.144 127.050 133.524
ATOM   2939  H   LYS A 315     131.308 127.078 134.069
ATOM   2940  CA  LYS A 315     131.955 126.959 132.088
ATOM   2941  CB  LYS A 315     130.474 126.705 131.723
ATOM   2942  CG  LYS A 315     130.112 126.464 130.246
ATOM   2943  CD  LYS A 315     129.453 127.658 129.545
ATOM   2944  CE  LYS A 315     128.032 127.936 130.052
ATOM   2945  NZ  LYS A 315     127.473 129.156 129.443
ATOM   2946  HZ1 LYS A 315     128.178 129.920 129.465
ATOM   2947  HZ2 LYS A 315     127.202 128.955 128.461
ATOM   2948  HZ3 LYS A 315     126.631 129.448 129.977
ATOM   2949  C   LYS A 315     132.524 128.144 131.359
ATOM   2950  O   LYS A 315     133.160 127.970 130.317
ATOM   2951  N   THR A 316     132.299 129.362 131.891
ATOM   2952  H   THR A 316     131.727 129.462 132.704
ATOM   2953  CA  THR A 316     132.840 130.575 131.326
ATOM   2954  CB  THR A 316     132.250 130.945 129.978
ATOM   2955  CG2 THR A 316     130.721 131.024 130.052
ATOM   2956  OG1 THR A 316     132.864 132.111 129.448
ATOM   2957  HG1 THR A 316     132.683 132.096 128.504
ATOM   2958  C   THR A 316     132.793 131.642 132.388
ATOM   2959  O   THR A 316     131.978 131.563 133.306
ATOM   2960  N   SER A 317     133.700 132.644 132.313
ATOM   2961  H   SER A 317     134.354 132.722 131.565
ATOM   2962  CA  SER A 317     133.746 133.684 133.311
ATOM   2963  CB  SER A 317     134.823 133.417 134.396
ATOM   2964  OG  SER A 317     136.132 133.410 133.839
ATOM   2965  HG  SER A 317     136.730 133.248 134.574
ATOM   2966  C   SER A 317     133.957 135.062 132.755
ATOM   2967  O   SER A 317     134.482 135.223 131.650
ATOM   2968  N   PHE A 318     133.513 136.086 133.528
ATOM   2969  H   PHE A 318     133.055 135.910 134.397
ATOM   2970  CA  PHE A 318     133.671 137.473 133.149
ATOM   2971  CB  PHE A 318     132.389 138.121 132.520
ATOM   2972  CG  PHE A 318     131.284 138.376 133.505
ATOM   2973  CD1 PHE A 318     131.127 139.656 134.059
ATOM   2974  CE1 PHE A 318     130.125 139.923 134.991
ATOM   2975  CZ  PHE A 318     129.279 138.902 135.402
ATOM   2976  CE2 PHE A 318     129.449 137.620 134.882
ATOM   2977  CD2 PHE A 318     130.449 137.352 133.946
ATOM   2978  C   PHE A 318     134.058 138.242 134.399
ATOM   2979  O   PHE A 318     133.838 137.779 135.524
ATOM   2980  N   HIS A 319     134.631 139.455 134.210
ATOM   2981  H   HIS A 319     134.787 139.828 133.299
ATOM   2982  CA  HIS A 319     135.019 140.301 135.309
ATOM   2983  CB  HIS A 319     136.535 140.605 135.412
ATOM   2984  CG  HIS A 319     137.422 139.411 135.610
ATOM   2985  ND1 HIS A 319     137.641 138.807 136.828
ATOM   2986  CE1 HIS A 319     138.495 137.776 136.607
ATOM   2987  NE2 HIS A 319     138.838 137.676 135.336
ATOM   2988  CD2 HIS A 319     138.160 138.707 134.710
ATOM   2989  C   HIS A 319     134.305 141.613 135.186
ATOM   2990  O   HIS A 319     134.630 142.447 134.338
ATOM   2991  N   CYS A 320     133.266 141.791 136.029
ATOM   2992  H   CYS A 320     133.032 141.120 136.726
ATOM   2993  CA  CYS A 320     132.490 142.996 136.082
ATOM   2994  CB  CYS A 320     131.137 142.821 136.799
ATOM   2995  SG  CYS A 320     130.167 144.353 136.903
ATOM   2996  C   CYS A 320     133.255 144.018 136.858
ATOM   2997  O   CYS A 320     133.769 143.714 137.935
ATOM   2998  N   TYR A 321     133.394 145.236 136.289
ATOM   2999  H   TYR A 321     132.999 145.452 135.401
ATOM   3000  CA  TYR A 321     134.054 146.319 136.970
ATOM   3001  CB  TYR A 321     134.687 147.379 136.046
ATOM   3002  CG  TYR A 321     135.942 146.759 135.525
ATOM   3003  CD1 TYR A 321     135.944 146.048 134.321
ATOM   3004  CE1 TYR A 321     137.110 145.457 133.832
ATOM   3005  CZ  TYR A 321     138.298 145.582 134.551
ATOM   3006  OH  TYR A 321     139.479 144.986 134.064
ATOM   3007  HH  TYR A 321     140.187 145.184 134.682
ATOM   3008  CE2 TYR A 321     138.315 146.299 135.751
ATOM   3009  CD2 TYR A 321     137.142 146.885 136.233
ATOM   3010  C   TYR A 321     133.020 146.918 137.871
ATOM   3011  O   TYR A 321     131.901 147.192 137.448
ATOM   3012  N   GLY A 322     133.392 147.121 139.144
ATOM   3013  H   GLY A 322     134.314 146.901 139.439
ATOM   3014  CA  GLY A 322     132.532 147.638 140.171
ATOM   3015  C   GLY A 322     132.753 149.075 140.495
ATOM   3016  O   GLY A 322     132.516 149.466 141.640
ATOM   3017  N   ALA A 323     133.208 149.890 139.510
ATOM   3018  H   ALA A 323     133.356 149.559 138.583
ATOM   3019  CA  ALA A 323     133.475 151.289 139.730
ATOM   3020  CB  ALA A 323     134.167 151.990 138.547
ATOM   3021  C   ALA A 323     132.222 152.029 140.085
ATOM   3022  O   ALA A 323     131.134 151.761 139.570
ATOM   3023  N   CYS A 324     132.380 152.964 141.038
ATOM   3024  H   CYS A 324     133.278 153.136 141.434
ATOM   3025  CA  CYS A 324     131.329 153.792 141.555
ATOM   3026  CB  CYS A 324     131.726 154.517 142.859
ATOM   3027  SG  CYS A 324     132.070 153.349 144.214
ATOM   3028  C   CYS A 324     130.832 154.796 140.550
ATOM   3029  O   CYS A 324     131.444 155.011 139.501
ATOM   3030  N   THR A 325     129.633 155.362 140.846
ATOM   3031  H   THR A 325     129.164 155.107 141.687
ATOM   3032  CA  THR A 325     128.915 156.364 140.087
ATOM   3033  CB  THR A 325     129.777 157.556 139.650
ATOM   3034  CG2 THR A 325     128.946 158.637 138.922
ATOM   3035  OG1 THR A 325     130.348 158.159 140.803
ATOM   3036  HG1 THR A 325     131.049 157.564 141.084
ATOM   3037  C   THR A 325     128.118 155.800 138.934
ATOM   3038  O   THR A 325     126.954 156.174 138.792
ATOM   3039  N   LYS A 326     128.686 154.886 138.106
ATOM   3040  H   LYS A 326     129.630 154.581 138.217
ATOM   3041  CA  LYS A 326     127.963 154.365 136.967
ATOM   3042  CB  LYS A 326     128.905 153.635 135.987
ATOM   3043  CG  LYS A 326     128.270 153.184 134.668
ATOM   3044  CD  LYS A 326     129.285 152.618 133.678
ATOM   3045  CE  LYS A 326     128.679 152.147 132.357
ATOM   3046  NZ  LYS A 326     129.741 151.600 131.489
ATOM   3047  HZ1 LYS A 326     130.671 151.866 131.865
ATOM   3048  HZ2 LYS A 326     129.670 150.566 131.449
ATOM   3049  HZ3 LYS A 326     129.638 151.986 130.532
ATOM   3050  C   LYS A 326     126.772 153.500 137.336
ATOM   3051  O   LYS A 326     125.708 153.625 136.729
ATOM   3052  N   TYR A 327     126.942 152.612 138.342
ATOM   3053  H   TYR A 327     127.830 152.568 138.789
ATOM   3054  CA  TYR A 327     125.988 151.677 138.910
ATOM   3055  CB  TYR A 327     125.039 152.256 140.017
ATOM   3056  CG  TYR A 327     124.088 153.351 139.640
ATOM   3057  CD1 TYR A 327     122.832 153.051 139.096
ATOM   3058  CE1 TYR A 327     121.935 154.069 138.763
ATOM   3059  CZ  TYR A 327     122.279 155.403 138.994
ATOM   3060  OH  TYR A 327     121.374 156.433 138.659
ATOM   3061  HH  TYR A 327     121.748 157.266 138.960
ATOM   3062  CE2 TYR A 327     123.516 155.714 139.565
ATOM   3063  CD2 TYR A 327     124.408 154.689 139.894
ATOM   3064  C   TYR A 327     125.246 150.724 137.988
ATOM   3065  O   TYR A 327     124.318 150.037 138.422
ATOM   3066  N   GLU A 328     125.700 150.600 136.722
ATOM   3067  H   GLU A 328     126.476 151.135 136.396
ATOM   3068  CA  GLU A 328     125.127 149.716 135.739
ATOM   3069  CB  GLU A 328     124.099 150.386 134.793
ATOM   3070  CG  GLU A 328     123.581 149.529 133.618
ATOM   3071  CD  GLU A 328     122.842 148.274 134.080
ATOM   3072  OE1 GLU A 328     121.832 148.386 134.825
ATOM   3073  OE2 GLU A 328     123.288 147.170 133.668
ATOM   3074  C   GLU A 328     126.296 149.225 134.948
ATOM   3075  O   GLU A 328     127.072 150.025 134.422
ATOM   3076  N   TYR A 329     126.487 147.891 134.918
ATOM   3077  H   TYR A 329     125.899 147.283 135.445
ATOM   3078  CA  TYR A 329     127.571 147.271 134.199
ATOM   3079  CB  TYR A 329     128.789 146.874 135.077
ATOM   3080  CG  TYR A 329     129.501 148.096 135.544
ATOM   3081  CD1 TYR A 329     129.229 148.714 136.772
ATOM   3082  CE1 TYR A 329     129.933 149.862 137.148
ATOM   3083  CZ  TYR A 329     130.918 150.384 136.302
ATOM   3084  OH  TYR A 329     131.635 151.543 136.658
ATOM   3085  HH  TYR A 329     131.318 151.838 137.516
ATOM   3086  CE2 TYR A 329     131.204 149.763 135.088
ATOM   3087  CD2 TYR A 329     130.498 148.621 134.716
ATOM   3088  C   TYR A 329     127.202 146.102 133.330
ATOM   3089  O   TYR A 329     127.016 145.008 133.869
ATOM   3090  N   PRO A 330     126.959 146.318 132.032
ATOM   3091  CA  PRO A 330     126.668 145.268 131.080
ATOM   3092  CB  PRO A 330     125.945 145.954 129.920
ATOM   3093  CG  PRO A 330     126.436 147.414 129.962
ATOM   3094  CD  PRO A 330     126.837 147.648 131.430
ATOM   3095  C   PRO A 330     127.943 144.571 130.656
ATOM   3096  O   PRO A 330     128.952 145.247 130.432
ATOM   3097  N   TRP A 331     127.914 143.224 130.545
ATOM   3098  H   TRP A 331     127.124 142.715 130.849
ATOM   3099  CA  TRP A 331     129.004 142.401 130.080
ATOM   3100  CB  TRP A 331     129.804 141.739 131.225
ATOM   3101  CG  TRP A 331     130.427 142.781 132.113
ATOM   3102  CD1 TRP A 331     129.929 143.349 133.250
ATOM   3103  NE1 TRP A 331     130.727 144.393 133.648
ATOM   3104  HE1 TRP A 331     130.573 144.959 134.428
ATOM   3105  CE2 TRP A 331     131.780 144.497 132.769
ATOM   3106  CZ2 TRP A 331     132.849 145.378 132.719
ATOM   3107  CH2 TRP A 331     133.780 145.226 131.683
ATOM   3108  CZ3 TRP A 331     133.629 144.224 130.716
ATOM   3109  CE3 TRP A 331     132.540 143.349 130.755
ATOM   3110  CD2 TRP A 331     131.628 143.492 131.795
ATOM   3111  C   TRP A 331     128.462 141.302 129.213
ATOM   3112  O   TRP A 331     127.270 140.997 129.250
ATOM   3113  N   HIS A 332     129.347 140.678 128.403
ATOM   3114  H   HIS A 332     130.312 140.927 128.386
ATOM   3115  CA  HIS A 332     128.973 139.613 127.509
ATOM   3116  CB  HIS A 332     129.315 139.911 126.031
ATOM   3117  CG  HIS A 332     128.656 141.121 125.441
ATOM   3118  ND1 HIS A 332     127.400 141.138 124.879
ATOM   3119  CE1 HIS A 332     127.172 142.412 124.470
ATOM   3120  NE2 HIS A 332     128.190 143.212 124.729
ATOM   3121  CD2 HIS A 332     129.124 142.396 125.340
ATOM   3122  C   HIS A 332     129.774 138.387 127.823
ATOM   3123  O   HIS A 332     130.859 138.460 128.411
ATOM   3124  N   THR A 333     129.196 137.211 127.481
ATOM   3125  H   THR A 333     128.247 137.156 127.179
ATOM   3126  CA  THR A 333     129.885 135.975 127.672
ATOM   3127  CB  THR A 333     129.526 135.292 128.946
ATOM   3128  CG2 THR A 333     130.562 134.201 129.090
ATOM   3129  OG1 THR A 333     129.741 136.166 130.044
ATOM   3130  HG1 THR A 333     128.985 136.758 130.055
ATOM   3131  C   THR A 333     129.574 135.171 126.430
ATOM   3132  O   THR A 333     128.467 134.667 126.221
ATOM   3133  N   ALA A 334     130.600 135.122 125.556
ATOM   3134  H   ALA A 334     131.462 135.563 125.788
ATOM   3135  CA  ALA A 334     130.615 134.480 124.272
ATOM   3136  CB  ALA A 334     131.645 135.126 123.325
ATOM   3137  C   ALA A 334     130.852 133.002 124.241
ATOM   3138  O   ALA A 334     131.380 132.409 125.185
ATOM   3139  N   LYS A 335     130.435 132.395 123.099
ATOM   3140  H   LYS A 335     129.995 132.930 122.382
ATOM   3141  CA  LYS A 335     130.569 131.000 122.771
ATOM   3142  CB  LYS A 335     132.013 130.604 122.356
ATOM   3143  CG  LYS A 335     132.521 131.247 121.063
ATOM   3144  CD  LYS A 335     133.947 130.824 120.709
ATOM   3145  CE  LYS A 335     134.471 131.452 119.418
ATOM   3146  NZ  LYS A 335     135.917 131.190 119.274
ATOM   3147  HZ1 LYS A 335     136.160 131.091 118.270
ATOM   3148  HZ2 LYS A 335     136.443 131.992 119.670
ATOM   3149  HZ3 LYS A 335     136.182 130.325 119.784
ATOM   3150  C   LYS A 335     130.013 130.049 123.791
ATOM   3151  O   LYS A 335     130.664 129.082 124.185
ATOM   3152  N   CYS A 336     128.794 130.349 124.281
ATOM   3153  H   CYS A 336     128.281 131.146 123.976
ATOM   3154  CA  CYS A 336     128.121 129.510 125.232
ATOM   3155  CB  CYS A 336     127.181 130.281 126.173
ATOM   3156  SG  CYS A 336     128.096 131.418 127.258
ATOM   3157  C   CYS A 336     127.330 128.485 124.480
ATOM   3158  O   CYS A 336     126.645 128.820 123.514
ATOM   3159  N   HIS A 337     127.393 127.212 124.941
ATOM   3160  H   HIS A 337     127.949 127.000 125.740
ATOM   3161  CA  HIS A 337     126.723 126.066 124.356
ATOM   3162  CB  HIS A 337     126.773 124.789 125.228
ATOM   3163  CG  HIS A 337     128.092 124.150 125.548
ATOM   3164  ND1 HIS A 337     128.854 123.406 124.676
ATOM   3165  CE1 HIS A 337     129.941 122.981 125.370
ATOM   3166  NE2 HIS A 337     129.932 123.402 126.621
ATOM   3167  CD2 HIS A 337     128.769 124.140 126.730
ATOM   3168  C   HIS A 337     125.241 126.298 124.262
ATOM   3169  O   HIS A 337     124.634 126.927 125.128
ATOM   3170  N   TYR A 338     124.656 125.853 123.134
ATOM   3171  H   TYR A 338     125.187 125.390 122.430
ATOM   3172  CA  TYR A 338     123.242 125.934 122.878
ATOM   3173  CB  TYR A 338     122.991 126.150 121.356
ATOM   3174  CG  TYR A 338     121.590 126.530 120.996
ATOM   3175  CD1 TYR A 338     121.011 127.726 121.440
ATOM   3176  CE1 TYR A 338     119.703 128.064 121.078
ATOM   3177  CZ  TYR A 338     118.971 127.209 120.249
ATOM   3178  OH  TYR A 338     117.652 127.537 119.876
ATOM   3179  HH  TYR A 338     117.448 128.401 120.243
ATOM   3180  CE2 TYR A 338     119.547 126.029 119.778
ATOM   3181  CD2 TYR A 338     120.853 125.700 120.145
ATOM   3182  C   TYR A 338     122.597 124.675 123.465
ATOM   3183  O   TYR A 338     123.285 123.763 123.931
ATOM   3184  N   GLU A 339     121.244 124.655 123.534
ATOM   3185  H   GLU A 339     120.729 125.444 123.214
ATOM   3186  CA  GLU A 339     120.392 123.581 124.002
ATOM   3187  CB  GLU A 339     120.375 122.354 123.046
ATOM   3188  CG  GLU A 339     119.843 122.635 121.636
ATOM   3189  CD  GLU A 339     119.746 121.370 120.779
ATOM   3190  OE1 GLU A 339     120.067 120.241 121.241
ATOM   3191  OE2 GLU A 339     119.324 121.535 119.605
ATOM   3192  C   GLU A 339     120.502 123.086 125.425
ATOM   3193  O   GLU A 339     120.067 121.968 125.716
ATOM   3194  N   ARG A 340     121.049 123.900 126.363
ATOM   3195  H   ARG A 340     121.393 124.809 126.141
ATOM   3196  CA  ARG A 340     121.134 123.512 127.758
ATOM   3197  CB  ARG A 340     122.383 122.686 128.207
ATOM   3198  CG  ARG A 340     122.483 121.305 127.533
ATOM   3199  CD  ARG A 340     123.367 120.222 128.145
ATOM   3200  NE  ARG A 340     124.812 120.536 127.970
ATOM   3201  HE  ARG A 340     125.076 121.413 127.567
ATOM   3202  CZ  ARG A 340     125.776 119.658 128.393
ATOM   3203  NH1 ARG A 340     127.092 119.991 128.248
ATOM   3204 1HH1 ARG A 340     127.350 120.873 127.856
ATOM   3205 2HH1 ARG A 340     127.804 119.353 128.539
ATOM   3206  NH2 ARG A 340     125.459 118.442 128.935
ATOM   3207 1HH2 ARG A 340     124.503 118.180 129.070
ATOM   3208 2HH2 ARG A 340     126.181 117.811 129.217
ATOM   3209  C   ARG A 340     120.943 124.711 128.653
ATOM   3210  O   ARG A 340     121.075 125.859 128.222
ATOM   3211  N   ASP A 341     120.540 124.442 129.918
ATOM   3212  H   ASP A 341     120.419 123.499 130.216
ATOM   3213  CA  ASP A 341     120.298 125.420 130.956
ATOM   3214  CB  ASP A 341     119.554 124.833 132.179
ATOM   3215  CG  ASP A 341     118.111 124.473 131.877
ATOM   3216  OD1 ASP A 341     117.342 125.376 131.460
ATOM   3217  OD2 ASP A 341     117.757 123.275 132.038
ATOM   3218  C   ASP A 341     121.577 125.960 131.524
ATOM   3219  O   ASP A 341     122.574 125.236 131.612
ATOM   3220  N   TYR A 342     121.585 127.269 131.888
ATOM   3221  H   TYR A 342     120.801 127.878 131.797
ATOM   3222  CA  TYR A 342     122.767 127.799 132.507
ATOM   3223  CB  TYR A 342     123.677 128.790 131.697
ATOM   3224  CG  TYR A 342     123.174 130.184 131.477
ATOM   3225  CD1 TYR A 342     123.641 131.156 132.378
ATOM   3226  CE1 TYR A 342     123.248 132.484 132.296
ATOM   3227  CZ  TYR A 342     122.364 132.860 131.293
ATOM   3228  OH  TYR A 342     121.966 134.209 131.211
ATOM   3229  HH  TYR A 342     122.405 134.694 131.914
ATOM   3230  CE2 TYR A 342     121.883 131.904 130.386
ATOM   3231  CD2 TYR A 342     122.282 130.566 130.473
ATOM   3232  C   TYR A 342     122.268 128.521 133.741
ATOM   3233  O   TYR A 342     121.114 128.953 133.831
ATOM   3234  N   GLN A 343     123.191 128.667 134.706
ATOM   3235  H   GLN A 343     124.108 128.315 134.557
ATOM   3236  CA  GLN A 343     123.034 129.314 135.976
ATOM   3237  CB  GLN A 343     123.289 128.358 137.159
ATOM   3238  CG  GLN A 343     122.276 127.216 137.286
ATOM   3239  CD  GLN A 343     122.659 126.344 138.476
ATOM   3240  OE1 GLN A 343     122.580 126.736 139.640
ATOM   3241  NE2 GLN A 343     123.084 125.090 138.172
ATOM   3242 1HE2 GLN A 343     123.129 124.798 137.217
ATOM   3243 2HE2 GLN A 343     123.309 124.446 138.902
ATOM   3244  C   GLN A 343     124.110 130.374 136.025
ATOM   3245  O   GLN A 343     125.101 130.324 135.294
ATOM   3246  N   TYR A 344     123.916 131.379 136.896
ATOM   3247  H   TYR A 344     123.115 131.410 137.489
ATOM   3248  CA  TYR A 344     124.824 132.478 137.052
ATOM   3249  CB  TYR A 344     124.061 133.748 136.609
ATOM   3250  CG  TYR A 344     124.738 135.070 136.727
ATOM   3251  CD1 TYR A 344     125.814 135.439 135.918
ATOM   3252  CE1 TYR A 344     126.380 136.709 136.051
ATOM   3253  CZ  TYR A 344     125.869 137.625 136.973
ATOM   3254  OH  TYR A 344     126.446 138.906 137.103
ATOM   3255  HH  TYR A 344     125.987 139.372 137.805
ATOM   3256  CE2 TYR A 344     124.781 137.266 137.766
ATOM   3257  CD2 TYR A 344     124.216 135.999 137.634
ATOM   3258  C   TYR A 344     125.213 132.553 138.493
ATOM   3259  O   TYR A 344     124.348 132.687 139.359
ATOM   3260  N   GLU A 345     126.528 132.430 138.784
ATOM   3261  H   GLU A 345     127.232 132.296 138.090
ATOM   3262  CA  GLU A 345     126.977 132.527 140.145
ATOM   3263  CB  GLU A 345     127.600 131.243 140.748
ATOM   3264  CG  GLU A 345     126.597 130.084 140.896
ATOM   3265  CD  GLU A 345     127.220 128.894 141.627
ATOM   3266  OE1 GLU A 345     128.290 128.391 141.195
ATOM   3267  OE2 GLU A 345     126.606 128.444 142.631
ATOM   3268  C   GLU A 345     127.954 133.653 140.230
ATOM   3269  O   GLU A 345     128.978 133.664 139.541
ATOM   3270  N   THR A 346     127.613 134.665 141.059
ATOM   3271  H   THR A 346     126.774 134.657 141.597
ATOM   3272  CA  THR A 346     128.481 135.792 141.246
ATOM   3273  CB  THR A 346     127.993 137.060 140.588
ATOM   3274  CG2 THR A 346     129.069 138.162 140.693
ATOM   3275  OG1 THR A 346     127.823 136.807 139.203
ATOM   3276  HG1 THR A 346     127.059 136.231 139.128
ATOM   3277  C   THR A 346     128.665 135.921 142.729
ATOM   3278  O   THR A 346     127.725 135.776 143.517
ATOM   3279  N   LYS A 347     129.922 136.222 143.107
ATOM   3280  H   LYS A 347     130.629 136.341 142.412
ATOM   3281  CA  LYS A 347     130.388 136.341 144.458
ATOM   3282  CB  LYS A 347     131.910 136.582 144.527
ATOM   3283  CG  LYS A 347     132.705 135.378 144.013
ATOM   3284  CD  LYS A 347     134.223 135.530 144.072
ATOM   3285  CE  LYS A 347     134.954 134.341 143.446
ATOM   3286  NZ  LYS A 347     136.413 134.501 143.587
ATOM   3287  HZ1 LYS A 347     136.891 133.933 142.864
ATOM   3288  HZ2 LYS A 347     136.675 135.498 143.474
ATOM   3289  HZ3 LYS A 347     136.708 134.173 144.527
ATOM   3290  C   LYS A 347     129.708 137.368 145.300
ATOM   3291  O   LYS A 347     129.338 138.462 144.858
ATOM   3292  N   LYS A 348     129.453 136.940 146.553
ATOM   3293  H   LYS A 348     129.731 136.033 146.859
ATOM   3294  CA  LYS A 348     128.849 137.757 147.559
ATOM   3295  CB  LYS A 348     128.156 136.930 148.656
ATOM   3296  CG  LYS A 348     126.945 136.186 148.081
ATOM   3297  CD  LYS A 348     126.169 135.302 149.054
ATOM   3298  CE  LYS A 348     125.037 134.544 148.356
ATOM   3299  NZ  LYS A 348     124.342 133.660 149.310
ATOM   3300  HZ1 LYS A 348     123.893 134.226 150.054
ATOM   3301  HZ2 LYS A 348     123.616 133.113 148.809
ATOM   3302  HZ3 LYS A 348     125.026 133.008 149.737
ATOM   3303  C   LYS A 348     129.954 138.594 148.125
ATOM   3304  O   LYS A 348     131.086 138.126 148.296
ATOM   3305  N   THR A 349     129.659 139.890 148.346
ATOM   3306  H   THR A 349     128.759 140.279 148.168
ATOM   3307  CA  THR A 349     130.629 140.792 148.898
ATOM   3308  CB  THR A 349     131.164 141.851 147.940
ATOM   3309  CG2 THR A 349     131.885 141.175 146.754
ATOM   3310  OG1 THR A 349     130.141 142.717 147.468
ATOM   3311  HG1 THR A 349     129.926 143.289 148.211
ATOM   3312  C   THR A 349     130.056 141.398 150.146
ATOM   3313  O   THR A 349     128.879 141.202 150.467
ATOM   3314  N   GLY A 350     130.907 142.116 150.912
ATOM   3315  H   GLY A 350     131.861 142.253 150.658
ATOM   3316  CA  GLY A 350     130.496 142.746 152.134
ATOM   3317  C   GLY A 350     129.641 143.940 151.856
ATOM   3318  O   GLY A 350     129.694 144.530 150.773
ATOM   3319  N   CYS A 351     128.822 144.297 152.875
ATOM   3320  H   CYS A 351     128.822 143.771 153.721
ATOM   3321  CA  CYS A 351     127.909 145.409 152.896
ATOM   3322  CB  CYS A 351     128.706 146.723 152.812
ATOM   3323  SG  CYS A 351     130.035 146.880 154.040
ATOM   3324  C   CYS A 351     126.910 145.355 151.757
ATOM   3325  O   CYS A 351     126.512 146.396 151.224
ATOM   3326  N   THR A 352     126.481 144.129 151.355
ATOM   3327  H   THR A 352     126.777 143.278 151.782
ATOM   3328  CA  THR A 352     125.538 144.002 150.278
ATOM   3329  CB  THR A 352     126.165 144.182 148.897
ATOM   3330  CG2 THR A 352     127.137 143.047 148.550
ATOM   3331  OG1 THR A 352     125.156 144.202 147.907
ATOM   3332  HG1 THR A 352     124.794 145.089 147.936
ATOM   3333  C   THR A 352     124.742 142.720 150.296
ATOM   3334  O   THR A 352     125.143 141.705 150.872
ATOM   3335  N   ALA A 353     123.545 142.817 149.673
ATOM   3336  H   ALA A 353     123.251 143.697 149.309
ATOM   3337  CA  ALA A 353     122.603 141.754 149.464
ATOM   3338  CB  ALA A 353     121.144 142.176 149.701
ATOM   3339  C   ALA A 353     122.754 141.442 147.998
ATOM   3340  O   ALA A 353     122.855 142.364 147.183
ATOM   3341  N   CYS A 354     122.803 140.141 147.631
ATOM   3342  H   CYS A 354     122.730 139.391 148.283
ATOM   3343  CA  CYS A 354     122.955 139.773 146.250
ATOM   3344  CB  CYS A 354     124.241 138.972 145.960
ATOM   3345  SG  CYS A 354     125.754 139.920 146.314
ATOM   3346  C   CYS A 354     121.791 138.974 145.760
ATOM   3347  O   CYS A 354     121.366 138.005 146.394
ATOM   3348  N   GLY A 355     121.247 139.404 144.603
ATOM   3349  H   GLY A 355     121.613 140.206 144.135
ATOM   3350  CA  GLY A 355     120.138 138.744 143.960
ATOM   3351  C   GLY A 355     120.622 138.361 142.598
ATOM   3352  O   GLY A 355     121.284 139.160 141.938
ATOM   3353  N   LEU A 356     120.301 137.125 142.154
ATOM   3354  H   LEU A 356     119.754 136.497 142.702
ATOM   3355  CA  LEU A 356     120.706 136.620 140.863
ATOM   3356  CB  LEU A 356     121.599 135.360 140.990
ATOM   3357  CG  LEU A 356     122.878 135.541 141.853
ATOM   3358  CD1 LEU A 356     123.595 134.206 142.076
ATOM   3359  CD2 LEU A 356     123.833 136.616 141.315
ATOM   3360  C   LEU A 356     119.423 136.214 140.188
ATOM   3361  O   LEU A 356     118.644 135.444 140.756
ATOM   3362  N   TYR A 357     119.162 136.737 138.964
ATOM   3363  H   TYR A 357     119.772 137.390 138.523
ATOM   3364  CA  TYR A 357     117.942 136.430 138.247
ATOM   3365  CB  TYR A 357     116.918 137.598 138.226
ATOM   3366  CG  TYR A 357     116.482 138.015 139.592
ATOM   3367  CD1 TYR A 357     117.160 139.034 140.273
ATOM   3368  CE1 TYR A 357     116.751 139.423 141.550
ATOM   3369  CZ  TYR A 357     115.659 138.801 142.157
ATOM   3370  OH  TYR A 357     115.246 139.199 143.447
ATOM   3371  HH  TYR A 357     115.810 139.926 143.727
ATOM   3372  CE2 TYR A 357     114.978 137.785 141.485
ATOM   3373  CD2 TYR A 357     115.389 137.395 140.208
ATOM   3374  C   TYR A 357     118.193 136.182 136.788
ATOM   3375  O   TYR A 357     119.026 136.856 136.182
ATOM   3376  N   LEU A 358     117.488 135.181 136.198
ATOM   3377  H   LEU A 358     116.827 134.633 136.703
ATOM   3378  CA  LEU A 358     117.591 134.900 134.783
ATOM   3379  CB  LEU A 358     117.587 133.402 134.398
ATOM   3380  CG  LEU A 358     118.735 132.539 134.971
ATOM   3381  CD1 LEU A 358     118.556 131.071 134.559
ATOM   3382  CD2 LEU A 358     120.128 133.066 134.589
ATOM   3383  C   LEU A 358     116.346 135.552 134.254
ATOM   3384  O   LEU A 358     115.235 135.053 134.459
ATOM   3385  N   ASP A 359     116.521 136.691 133.550
ATOM   3386  H   ASP A 359     117.433 137.038 133.338
ATOM   3387  CA  ASP A 359     115.409 137.449 133.034
ATOM   3388  CB  ASP A 359     115.794 138.898 132.650
ATOM   3389  CG  ASP A 359     116.029 139.789 133.873
ATOM   3390  OD1 ASP A 359     115.667 139.419 135.022
ATOM   3391  OD2 ASP A 359     116.575 140.901 133.648
ATOM   3392  C   ASP A 359     114.733 136.841 131.851
ATOM   3393  O   ASP A 359     113.506 136.743 131.826
ATOM   3394  N   GLN A 360     115.534 136.421 130.854
ATOM   3395  H   GLN A 360     116.524 136.502 130.937
ATOM   3396  CA  GLN A 360     115.072 135.827 129.629
ATOM   3397  CB  GLN A 360     116.034 136.089 128.449
ATOM   3398  CG  GLN A 360     116.194 137.577 128.102
ATOM   3399  CD  GLN A 360     117.082 137.802 126.872
ATOM   3400  OE1 GLN A 360     117.444 136.920 126.093
ATOM   3401  NE2 GLN A 360     117.499 139.085 126.713
ATOM   3402 1HE2 GLN A 360     117.214 139.790 127.363
ATOM   3403 2HE2 GLN A 360     118.103 139.327 125.953
ATOM   3404  C   GLN A 360     114.838 134.348 129.756
ATOM   3405  O   GLN A 360     115.246 133.707 130.728
ATOM   3406  N   LEU A 361     114.124 133.792 128.749
ATOM   3407  H   LEU A 361     113.796 134.360 127.999
ATOM   3408  CA  LEU A 361     113.793 132.395 128.631
ATOM   3409  CB  LEU A 361     112.795 132.106 127.488
ATOM   3410  CG  LEU A 361     111.398 132.742 127.641
ATOM   3411  CD1 LEU A 361     110.561 132.500 126.377
ATOM   3412  CD2 LEU A 361     110.677 132.279 128.919
ATOM   3413  C   LEU A 361     115.042 131.594 128.359
ATOM   3414  O   LEU A 361     116.053 132.126 127.900
ATOM   3415  N   LYS A 362     114.959 130.268 128.617
ATOM   3416  H   LYS A 362     114.109 129.891 128.975
ATOM   3417  CA  LYS A 362     116.016 129.295 128.467
ATOM   3418  CB  LYS A 362     115.436 127.853 128.586
ATOM   3419  CG  LYS A 362     116.414 126.674 128.470
ATOM   3420  CD  LYS A 362     115.735 125.309 128.602
ATOM   3421  CE  LYS A 362     116.685 124.130 128.387
ATOM   3422  NZ  LYS A 362     115.970 122.858 128.607
ATOM   3423  HZ1 LYS A 362     116.526 122.071 128.224
ATOM   3424  HZ2 LYS A 362     115.831 122.715 129.625
ATOM   3425  HZ3 LYS A 362     115.047 122.888 128.134
ATOM   3426  C   LYS A 362     116.863 129.360 127.203
ATOM   3427  O   LYS A 362     118.079 129.299 127.409
ATOM   3428  N   PRO A 363     116.405 129.501 125.944
ATOM   3429  CA  PRO A 363     117.287 129.512 124.795
ATOM   3430  CB  PRO A 363     116.395 129.397 123.554
ATOM   3431  CG  PRO A 363     115.001 129.830 124.031
ATOM   3432  CD  PRO A 363     115.000 129.507 125.532
ATOM   3433  C   PRO A 363     118.302 130.612 124.669
ATOM   3434  O   PRO A 363     119.409 130.291 124.236
ATOM   3435  N   VAL A 364     117.983 131.879 125.029
ATOM   3436  H   VAL A 364     117.089 132.128 125.397
ATOM   3437  CA  VAL A 364     118.982 132.927 124.993
ATOM   3438  CB  VAL A 364     118.759 134.022 123.952
ATOM   3439  CG1 VAL A 364     119.887 135.077 124.041
ATOM   3440  CG2 VAL A 364     118.691 133.396 122.545
ATOM   3441  C   VAL A 364     118.902 133.513 126.362
ATOM   3442  O   VAL A 364     117.832 133.954 126.785
ATOM   3443  N   GLY A 365     120.049 133.558 127.068
ATOM   3444  H   GLY A 365     120.927 133.248 126.710
ATOM   3445  CA  GLY A 365     120.025 134.054 128.406
ATOM   3446  C   GLY A 365     120.609 135.398 128.678
ATOM   3447  O   GLY A 365     121.569 135.862 128.054
ATOM   3448  N   SER A 366     119.979 136.031 129.686
ATOM   3449  H   SER A 366     119.210 135.606 130.158
ATOM   3450  CA  SER A 366     120.369 137.303 130.203
ATOM   3451  CB  SER A 366     119.509 138.500 129.745
ATOM   3452  OG  SER A 366     119.999 139.717 130.294
ATOM   3453  HG  SER A 366     119.389 140.401 130.006
ATOM   3454  C   SER A 366     120.228 137.138 131.689
ATOM   3455  O   SER A 366     119.169 136.728 132.181
ATOM   3456  N   ALA A 367     121.323 137.442 132.421
ATOM   3457  H   ALA A 367     122.160 137.754 131.977
ATOM   3458  CA  ALA A 367     121.317 137.326 133.852
ATOM   3459  CB  ALA A 367     122.201 136.212 134.408
ATOM   3460  C   ALA A 367     121.649 138.610 134.534
ATOM   3461  O   ALA A 367     122.703 139.217 134.344
ATOM   3462  N   TYR A 368     120.689 139.033 135.364
ATOM   3463  H   TYR A 368     119.878 138.470 135.505
ATOM   3464  CA  TYR A 368     120.702 140.237 136.134
ATOM   3465  CB  TYR A 368     119.292 140.838 135.954
ATOM   3466  CG  TYR A 368     118.901 142.055 136.707
ATOM   3467  CD1 TYR A 368     119.477 143.314 136.501
ATOM   3468  CE1 TYR A 368     119.018 144.418 137.231
ATOM   3469  CZ  TYR A 368     117.966 144.265 138.141
ATOM   3470  OH  TYR A 368     117.488 145.364 138.884
ATOM   3471  HH  TYR A 368     116.803 145.047 139.479
ATOM   3472  CE2 TYR A 368     117.370 143.017 138.316
ATOM   3473  CD2 TYR A 368     117.831 141.923 137.593
ATOM   3474  C   TYR A 368     121.106 140.000 137.567
ATOM   3475  O   TYR A 368     120.544 139.142 138.246
ATOM   3476  N   LYS A 369     122.143 140.740 138.026
ATOM   3477  H   LYS A 369     122.615 141.373 137.425
ATOM   3478  CA  LYS A 369     122.642 140.683 139.377
ATOM   3479  CB  LYS A 369     124.175 140.502 139.524
ATOM   3480  CG  LYS A 369     124.623 140.363 140.992
ATOM   3481  CD  LYS A 369     126.126 140.346 141.257
ATOM   3482  CE  LYS A 369     126.453 140.227 142.751
ATOM   3483  NZ  LYS A 369     127.917 140.218 142.977
ATOM   3484  HZ1 LYS A 369     128.154 140.947 143.677
ATOM   3485  HZ2 LYS A 369     128.232 139.294 143.343
ATOM   3486  HZ3 LYS A 369     128.402 140.428 142.083
ATOM   3487  C   LYS A 369     122.319 141.994 140.040
ATOM   3488  O   LYS A 369     122.541 143.062 139.471
ATOM   3489  N   ILE A 370     121.758 141.924 141.265
ATOM   3490  H   ILE A 370     121.575 141.048 141.700
ATOM   3491  CA  ILE A 370     121.428 143.096 142.035
ATOM   3492  CB  ILE A 370     120.012 143.121 142.601
ATOM   3493  CG2 ILE A 370     119.791 144.433 143.396
ATOM   3494  CG1 ILE A 370     118.967 143.031 141.488
ATOM   3495  CD1 ILE A 370     117.543 142.832 142.008
ATOM   3496  C   ILE A 370     122.347 143.069 143.233
ATOM   3497  O   ILE A 370     122.480 142.040 143.897
ATOM   3498  N   ILE A 371     123.026 144.209 143.473
ATOM   3499  H   ILE A 371     122.944 144.975 142.839
ATOM   3500  CA  ILE A 371     123.899 144.460 144.597
ATOM   3501  CB  ILE A 371     125.203 145.128 144.159
ATOM   3502  CG2 ILE A 371     126.047 145.602 145.352
ATOM   3503  CG1 ILE A 371     126.006 144.235 143.201
ATOM   3504  CD1 ILE A 371     127.216 144.950 142.598
ATOM   3505  C   ILE A 371     123.079 145.448 145.403
ATOM   3506  O   ILE A 371     122.654 146.446 144.834
ATOM   3507  N   THR A 372     122.811 145.218 146.715
ATOM   3508  H   THR A 372     123.089 144.376 147.172
ATOM   3509  CA  THR A 372     122.028 146.169 147.490
ATOM   3510  CB  THR A 372     120.641 145.664 147.838
ATOM   3511  CG2 THR A 372     119.842 146.782 148.547
ATOM   3512  OG1 THR A 372     119.941 145.326 146.649
ATOM   3513  HG1 THR A 372     120.371 144.536 146.310
ATOM   3514  C   THR A 372     122.777 146.486 148.758
ATOM   3515  O   THR A 372     122.895 145.648 149.650
ATOM   3516  N   ILE A 373     123.293 147.728 148.841
ATOM   3517  H   ILE A 373     123.142 148.363 148.085
ATOM   3518  CA  ILE A 373     124.066 148.274 149.941
ATOM   3519  CB  ILE A 373     124.729 149.563 149.431
ATOM   3520  CG2 ILE A 373     124.920 150.661 150.491
ATOM   3521  CG1 ILE A 373     126.029 149.234 148.670
ATOM   3522  CD1 ILE A 373     125.861 148.791 147.221
ATOM   3523  C   ILE A 373     123.231 148.484 151.199
ATOM   3524  O   ILE A 373     122.044 148.788 151.071
ATOM   3525  N   ARG A 374     123.797 148.252 152.433
ATOM   3526  H   ARG A 374     124.741 147.951 152.548
ATOM   3527  CA  ARG A 374     123.026 148.520 153.640
ATOM   3528  CB  ARG A 374     121.824 147.555 153.924
ATOM   3529  CG  ARG A 374     120.842 148.114 154.976
ATOM   3530  CD  ARG A 374     119.495 147.398 155.168
ATOM   3531  NE  ARG A 374     118.711 147.509 153.894
ATOM   3532  HE  ARG A 374     119.162 147.896 153.089
ATOM   3533  CZ  ARG A 374     117.423 147.050 153.778
ATOM   3534  NH1 ARG A 374     116.705 146.636 154.867
ATOM   3535 1HH1 ARG A 374     117.078 146.748 155.791
ATOM   3536 2HH1 ARG A 374     115.747 146.357 154.778
ATOM   3537  NH2 ARG A 374     116.823 147.071 152.550
ATOM   3538 1HH2 ARG A 374     117.321 147.406 151.751
ATOM   3539 2HH2 ARG A 374     115.871 146.785 152.445
ATOM   3540  C   ARG A 374     123.811 148.778 154.919
ATOM   3541  O   ARG A 374     124.119 147.861 155.686
ATOM   3542  N   TYR A 375     124.173 150.067 155.149
ATOM   3543  H   TYR A 375     123.928 150.789 154.508
ATOM   3544  CA  TYR A 375     124.847 150.531 156.348
ATOM   3545  CB  TYR A 375     125.767 151.770 156.175
ATOM   3546  CG  TYR A 375     127.092 151.475 155.528
ATOM   3547  CD1 TYR A 375     128.034 152.509 155.437
ATOM   3548  CE1 TYR A 375     129.304 152.291 154.894
ATOM   3549  CZ  TYR A 375     129.652 151.017 154.444
ATOM   3550  OH  TYR A 375     130.926 150.767 153.885
ATOM   3551  HH  TYR A 375     130.912 149.874 153.525
ATOM   3552  CE2 TYR A 375     128.726 149.979 154.538
ATOM   3553  CD2 TYR A 375     127.463 150.200 155.076
ATOM   3554  C   TYR A 375     123.897 150.785 157.497
ATOM   3555  O   TYR A 375     122.706 150.989 157.257
ATOM   3556  N   SER A 376     124.388 150.738 158.772
ATOM   3557  H   SER A 376     125.344 150.519 158.964
ATOM   3558  CA  SER A 376     123.561 150.981 159.941
ATOM   3559  CB  SER A 376     122.696 149.757 160.339
ATOM   3560  OG  SER A 376     123.491 148.698 160.848
ATOM   3561  HG  SER A 376     123.859 148.249 160.083
ATOM   3562  C   SER A 376     124.367 151.454 161.149
ATOM   3563  O   SER A 376     125.513 151.897 161.019
ATOM   3564  N   ARG A 377     123.729 151.418 162.355
ATOM   3565  H   ARG A 377     122.796 151.076 162.421
ATOM   3566  CA  ARG A 377     124.285 151.780 163.640
ATOM   3567  CB  ARG A 377     123.730 153.108 164.233
ATOM   3568  CG  ARG A 377     124.043 154.372 163.412
ATOM   3569  CD  ARG A 377     125.536 154.747 163.472
ATOM   3570  NE  ARG A 377     125.802 155.954 162.627
ATOM   3571  HE  ARG A 377     126.116 155.821 161.687
ATOM   3572  CZ  ARG A 377     125.653 157.233 163.100
ATOM   3573  NH1 ARG A 377     125.213 157.496 164.368
ATOM   3574 1HH1 ARG A 377     124.989 156.747 164.991
ATOM   3575 2HH1 ARG A 377     125.106 158.440 164.678
ATOM   3576  NH2 ARG A 377     125.945 158.274 162.267
ATOM   3577 1HH2 ARG A 377     126.270 158.100 161.338
ATOM   3578 2HH2 ARG A 377     125.831 159.216 162.580
ATOM   3579  C   ARG A 377     124.149 150.624 164.620
ATOM   3580  O   ARG A 377     123.752 149.521 164.242
ATOM   3581  N   ARG A 378     124.542 150.848 165.901
ATOM   3582  H   ARG A 378     124.861 151.745 166.193
ATOM   3583  CA  ARG A 378     124.550 149.862 166.952
ATOM   3584  CB  ARG A 378     125.864 149.977 167.725
ATOM   3585  CG  ARG A 378     127.145 149.776 166.917
ATOM   3586  CD  ARG A 378     128.353 150.144 167.770
ATOM   3587  NE  ARG A 378     128.219 151.617 167.958
ATOM   3588  HE  ARG A 378     127.611 152.107 167.334
ATOM   3589  CZ  ARG A 378     128.855 152.311 168.944
ATOM   3590  NH1 ARG A 378     129.760 151.722 169.782
ATOM   3591 1HH1 ARG A 378     129.994 150.755 169.675
ATOM   3592 2HH1 ARG A 378     130.231 152.275 170.471
ATOM   3593  NH2 ARG A 378     128.558 153.636 169.078
ATOM   3594 1HH2 ARG A 378     127.882 154.066 168.480
ATOM   3595 2HH2 ARG A 378     128.971 154.173 169.814
ATOM   3596  C   ARG A 378     123.514 150.071 168.019
ATOM   3597  O   ARG A 378     123.316 151.202 168.473
ATOM   3598  N   VAL A 379     122.814 148.966 168.389
ATOM   3599  H   VAL A 379     122.992 148.095 167.934
ATOM   3600  CA  VAL A 379     121.842 148.870 169.464
ATOM   3601  CB  VAL A 379     120.786 149.934 169.566
ATOM   3602  CG1 VAL A 379     119.639 149.768 168.568
ATOM   3603  CG2 VAL A 379     120.544 150.135 171.067
ATOM   3604  C   VAL A 379     121.339 147.427 169.532
ATOM   3605  O   VAL A 379     121.891 146.601 168.805
ATOM   3606  N   CYS A 380     120.355 147.045 170.416
ATOM   3607  H   CYS A 380     119.794 147.688 170.938
ATOM   3608  CA  CYS A 380     119.894 145.666 170.501
ATOM   3609  CB  CYS A 380     118.972 145.366 171.697
ATOM   3610  SG  CYS A 380     119.855 145.515 173.285
ATOM   3611  C   CYS A 380     119.209 145.326 169.214
ATOM   3612  O   CYS A 380     118.347 146.068 168.749
ATOM   3613  N   VAL A 381     119.638 144.190 168.626
ATOM   3614  H   VAL A 381     120.322 143.626 169.081
ATOM   3615  CA  VAL A 381     119.229 143.684 167.339
ATOM   3616  CB  VAL A 381     120.486 143.611 166.466
ATOM   3617  CG1 VAL A 381     120.289 142.980 165.085
ATOM   3618  CG2 VAL A 381     120.956 145.050 166.234
ATOM   3619  C   VAL A 381     118.536 142.350 167.257
ATOM   3620  O   VAL A 381     119.064 141.313 167.656
ATOM   3621  N   GLN A 382     117.325 142.368 166.675
ATOM   3622  H   GLN A 382     116.920 143.222 166.364
ATOM   3623  CA  GLN A 382     116.552 141.188 166.402
ATOM   3624  CB  GLN A 382     115.133 141.100 166.992
ATOM   3625  CG  GLN A 382     115.096 140.920 168.509
ATOM   3626  CD  GLN A 382     113.656 140.773 169.005
ATOM   3627  OE1 GLN A 382     112.657 141.089 168.358
ATOM   3628  NE2 GLN A 382     113.545 140.212 170.237
ATOM   3629 1HE2 GLN A 382     114.361 139.904 170.725
ATOM   3630 2HE2 GLN A 382     112.641 140.065 170.639
ATOM   3631  C   GLN A 382     116.427 141.118 164.908
ATOM   3632  O   GLN A 382     116.360 142.138 164.230
ATOM   3633  N   PHE A 383     116.470 139.894 164.357
ATOM   3634  H   PHE A 383     116.570 139.087 164.924
ATOM   3635  CA  PHE A 383     116.340 139.615 162.952
ATOM   3636  CB  PHE A 383     117.098 138.314 162.570
ATOM   3637  CG  PHE A 383     117.168 138.076 161.095
ATOM   3638  CD1 PHE A 383     118.022 138.834 160.287
ATOM   3639  CE1 PHE A 383     118.082 138.602 158.910
ATOM   3640  CZ  PHE A 383     117.298 137.605 158.331
ATOM   3641  CE2 PHE A 383     116.455 136.831 159.129
ATOM   3642  CD2 PHE A 383     116.397 137.066 160.505
ATOM   3643  C   PHE A 383     114.857 139.534 162.630
ATOM   3644  O   PHE A 383     114.033 139.296 163.516
ATOM   3645  N   GLY A 384     114.511 139.685 161.324
ATOM   3646  H   GLY A 384     115.213 139.834 160.633
ATOM   3647  CA  GLY A 384     113.164 139.697 160.797
ATOM   3648  C   GLY A 384     112.295 138.508 161.092
ATOM   3649  O   GLY A 384     111.079 138.663 161.199
ATOM   3650  N   GLU A 385     112.893 137.311 161.272
ATOM   3651  H   GLU A 385     113.880 137.212 161.185
ATOM   3652  CA  GLU A 385     112.178 136.090 161.567
ATOM   3653  CB  GLU A 385     112.880 134.860 160.965
ATOM   3654  CG  GLU A 385     112.959 134.840 159.433
ATOM   3655  CD  GLU A 385     113.667 133.576 158.930
ATOM   3656  OE1 GLU A 385     113.770 133.458 157.683
ATOM   3657  OE2 GLU A 385     114.116 132.719 159.739
ATOM   3658  C   GLU A 385     112.073 135.893 163.069
ATOM   3659  O   GLU A 385     111.749 134.798 163.536
ATOM   3660  N   GLU A 386     112.313 136.982 163.850
ATOM   3661  H   GLU A 386     112.562 137.849 163.429
ATOM   3662  CA  GLU A 386     112.322 137.076 165.294
ATOM   3663  CB  GLU A 386     110.984 136.683 165.974
ATOM   3664  CG  GLU A 386     109.786 137.569 165.594
ATOM   3665  CD  GLU A 386     108.504 137.145 166.325
ATOM   3666  OE1 GLU A 386     107.468 137.805 166.057
ATOM   3667  OE2 GLU A 386     108.509 136.181 167.137
ATOM   3668  C   GLU A 386     113.480 136.318 165.900
ATOM   3669  O   GLU A 386     113.439 135.894 167.057
ATOM   3670  N   ASN A 387     114.572 136.174 165.111
ATOM   3671  H   ASN A 387     114.598 136.564 164.195
ATOM   3672  CA  ASN A 387     115.782 135.508 165.529
ATOM   3673  CB  ASN A 387     116.650 134.956 164.374
ATOM   3674  CG  ASN A 387     115.934 133.814 163.661
ATOM   3675  OD1 ASN A 387     115.544 132.811 164.257
ATOM   3676  ND2 ASN A 387     115.775 133.955 162.320
ATOM   3677 1HD2 ASN A 387     116.152 134.753 161.850
ATOM   3678 2HD2 ASN A 387     115.290 133.255 161.794
ATOM   3679  C   ASN A 387     116.633 136.484 166.296
ATOM   3680  O   ASN A 387     116.483 137.696 166.145
ATOM   3681  N   LEU A 388     117.516 135.979 167.187
ATOM   3682  H   LEU A 388     117.625 135.000 167.336
ATOM   3683  CA  LEU A 388     118.387 136.838 167.946
ATOM   3684  CB  LEU A 388     118.634 136.323 169.379
ATOM   3685  CG  LEU A 388     117.364 136.098 170.238
ATOM   3686  CD1 LEU A 388     117.750 135.590 171.634
ATOM   3687  CD2 LEU A 388     116.408 137.305 170.269
ATOM   3688  C   LEU A 388     119.685 136.847 167.183
ATOM   3689  O   LEU A 388     120.396 135.839 167.140
ATOM   3690  N   CYS A 389     120.039 138.016 166.600
ATOM   3691  H   CYS A 389     119.495 138.845 166.716
ATOM   3692  CA  CYS A 389     121.228 138.161 165.791
ATOM   3693  CB  CYS A 389     121.299 139.483 165.014
ATOM   3694  SG  CYS A 389     120.011 139.626 163.743
ATOM   3695  C   CYS A 389     122.533 138.004 166.512
ATOM   3696  O   CYS A 389     122.671 138.411 167.668
ATOM   3697  N   LYS A 390     123.495 137.338 165.822
ATOM   3698  H   LYS A 390     123.328 136.984 164.905
ATOM   3699  CA  LYS A 390     124.818 137.122 166.338
ATOM   3700  CB  LYS A 390     124.981 135.777 167.092
ATOM   3701  CG  LYS A 390     126.345 135.583 167.770
ATOM   3702  CD  LYS A 390     126.419 134.381 168.716
ATOM   3703  CE  LYS A 390     126.415 133.013 168.036
ATOM   3704  NZ  LYS A 390     126.666 131.963 169.042
ATOM   3705  HZ1 LYS A 390     125.791 131.756 169.560
ATOM   3706  HZ2 LYS A 390     126.996 131.101 168.569
ATOM   3707  HZ3 LYS A 390     127.392 132.289 169.708
ATOM   3708  C   LYS A 390     125.761 137.257 165.168
ATOM   3709  O   LYS A 390     126.102 136.282 164.490
ATOM   3710  N   ILE A 391     126.144 138.527 164.887
ATOM   3711  H   ILE A 391     125.836 139.281 165.463
ATOM   3712  CA  ILE A 391     127.036 138.934 163.817
ATOM   3713  CB  ILE A 391     126.329 139.422 162.541
ATOM   3714  CG2 ILE A 391     125.657 138.239 161.817
ATOM   3715  CG1 ILE A 391     125.385 140.623 162.808
ATOM   3716  CD1 ILE A 391     124.836 141.294 161.548
ATOM   3717  C   ILE A 391     127.915 140.072 164.293
ATOM   3718  O   ILE A 391     127.621 140.701 165.305
ATOM   3719  N   ILE A 392     129.059 140.321 163.607
ATOM   3720  H   ILE A 392     129.322 139.785 162.809
ATOM   3721  CA  ILE A 392     129.942 141.423 163.940
ATOM   3722  CB  ILE A 392     131.412 141.039 163.980
ATOM   3723  CG2 ILE A 392     132.277 142.294 164.251
ATOM   3724  CG1 ILE A 392     131.624 139.956 165.060
ATOM   3725  CD1 ILE A 392     133.004 139.301 165.050
ATOM   3726  C   ILE A 392     129.669 142.435 162.847
ATOM   3727  O   ILE A 392     129.705 142.079 161.664
ATOM   3728  N   ASP A 393     129.377 143.711 163.223
ATOM   3729  H   ASP A 393     129.379 144.007 164.179
ATOM   3730  CA  ASP A 393     129.067 144.697 162.213
ATOM   3731  CB  ASP A 393     127.917 145.625 162.653
ATOM   3732  CG  ASP A 393     126.621 144.837 162.532
ATOM   3733  OD1 ASP A 393     126.468 143.825 163.264
ATOM   3734  OD2 ASP A 393     125.751 145.246 161.723
ATOM   3735  C   ASP A 393     130.222 145.527 161.736
ATOM   3736  O   ASP A 393     130.622 145.381 160.579
ATOM   3737  N   MET A 394     130.780 146.420 162.594
ATOM   3738  H   MET A 394     130.467 146.529 163.534
ATOM   3739  CA  MET A 394     131.908 147.215 162.179
ATOM   3740  CB  MET A 394     131.547 148.670 161.785
ATOM   3741  CG  MET A 394     132.687 149.488 161.155
ATOM   3742  SD  MET A 394     133.894 150.194 162.319
ATOM   3743  CE  MET A 394     135.077 150.688 161.035
ATOM   3744  C   MET A 394     132.901 147.234 163.299
ATOM   3745  O   MET A 394     134.035 146.786 163.132
ATOM   3746  N   ASN A 395     132.521 147.907 164.408
ATOM   3747  H   ASN A 395     131.625 148.339 164.471
ATOM   3748  CA  ASN A 395     133.332 148.043 165.585
ATOM   3749  CB  ASN A 395     133.570 149.530 165.975
ATOM   3750  CG  ASN A 395     132.273 150.274 166.312
ATOM   3751  OD1 ASN A 395     131.279 150.247 165.586
ATOM   3752  ND2 ASN A 395     132.276 150.953 167.484
ATOM   3753 1HD2 ASN A 395     133.087 150.936 168.069
ATOM   3754 2HD2 ASN A 395     131.472 151.483 167.749
ATOM   3755  C   ASN A 395     132.736 147.313 166.756
ATOM   3756  O   ASN A 395     133.390 147.213 167.797
ATOM   3757  N   ASP A 396     131.481 146.812 166.623
ATOM   3758  H   ASP A 396     130.952 146.900 165.784
ATOM   3759  CA  ASP A 396     130.844 146.115 167.703
ATOM   3760  CB  ASP A 396     129.681 146.896 168.362
ATOM   3761  CG  ASP A 396     129.218 146.225 169.658
ATOM   3762  OD1 ASP A 396     130.026 146.189 170.625
ATOM   3763  OD2 ASP A 396     128.051 145.757 169.706
ATOM   3764  C   ASP A 396     130.359 144.766 167.278
ATOM   3765  O   ASP A 396     129.902 144.561 166.146
ATOM   3766  N   CYS A 397     130.524 143.816 168.226
ATOM   3767  H   CYS A 397     130.905 144.049 169.117
ATOM   3768  CA  CYS A 397     130.126 142.447 168.086
ATOM   3769  CB  CYS A 397     131.084 141.448 168.764
ATOM   3770  SG  CYS A 397     130.568 139.713 168.571
ATOM   3771  C   CYS A 397     128.783 142.308 168.732
ATOM   3772  O   CYS A 397     128.589 142.697 169.887
ATOM   3773  N   PHE A 398     127.826 141.750 167.964
ATOM   3774  H   PHE A 398     128.004 141.444 167.033
ATOM   3775  CA  PHE A 398     126.475 141.555 168.416
ATOM   3776  CB  PHE A 398     125.420 141.775 167.297
ATOM   3777  CG  PHE A 398     125.359 143.186 166.753
ATOM   3778  CD1 PHE A 398     126.255 144.218 167.094
ATOM   3779  CE1 PHE A 398     126.138 145.504 166.561
ATOM   3780  CZ  PHE A 398     125.110 145.782 165.663
ATOM   3781  CE2 PHE A 398     124.216 144.773 165.303
ATOM   3782  CD2 PHE A 398     124.343 143.490 165.844
ATOM   3783  C   PHE A 398     126.385 140.121 168.856
ATOM   3784  O   PHE A 398     126.787 139.221 168.110
ATOM   3785  N   VAL A 399     125.872 139.868 170.088
ATOM   3786  H   VAL A 399     125.526 140.587 170.687
ATOM   3787  CA  VAL A 399     125.771 138.518 170.588
ATOM   3788  CB  VAL A 399     126.776 138.181 171.704
ATOM   3789  CG1 VAL A 399     126.601 136.718 172.175
ATOM   3790  CG2 VAL A 399     128.222 138.469 171.255
ATOM   3791  C   VAL A 399     124.385 138.294 171.132
ATOM   3792  O   VAL A 399     123.996 138.904 172.133
ATOM   3793  N   SER A 400     123.622 137.406 170.441
ATOM   3794  H   SER A 400     123.983 136.966 169.623
ATOM   3795  CA  SER A 400     122.293 136.977 170.805
ATOM   3796  CB  SER A 400     122.319 135.849 171.867
ATOM   3797  OG  SER A 400     123.016 134.721 171.354
ATOM   3798  HG  SER A 400     123.009 134.069 172.060
ATOM   3799  C   SER A 400     121.342 138.086 171.167
ATOM   3800  O   SER A 400     120.910 138.184 172.316
ATOM   3801  N   ARG A 401     121.071 139.006 170.195
ATOM   3802  H   ARG A 401     121.502 138.924 169.297
ATOM   3803  CA  ARG A 401     120.205 140.165 170.340
ATOM   3804  CB  ARG A 401     118.878 139.958 171.145
ATOM   3805  CG  ARG A 401     117.918 141.150 171.289
ATOM   3806  CD  ARG A 401     116.675 140.790 172.114
ATOM   3807  NE  ARG A 401     115.760 141.972 172.197
ATOM   3808  HE  ARG A 401     115.003 142.036 171.546
ATOM   3809  CZ  ARG A 401     115.895 142.943 173.157
ATOM   3810  NH1 ARG A 401     116.919 142.933 174.065
ATOM   3811 1HH1 ARG A 401     117.590 142.192 174.064
ATOM   3812 2HH1 ARG A 401     116.990 143.654 174.754
ATOM   3813  NH2 ARG A 401     114.971 143.947 173.207
ATOM   3814 1HH2 ARG A 401     114.191 143.949 172.581
ATOM   3815 2HH2 ARG A 401     115.037 144.658 173.907
ATOM   3816  C   ARG A 401     120.934 141.304 170.992
ATOM   3817  O   ARG A 401     120.873 142.425 170.490
ATOM   3818  N   HIS A 402     121.601 141.050 172.138
ATOM   3819  H   HIS A 402     121.611 140.135 172.538
ATOM   3820  CA  HIS A 402     122.320 142.043 172.894
ATOM   3821  CB  HIS A 402     122.598 141.602 174.342
ATOM   3822  CG  HIS A 402     121.315 141.536 175.112
ATOM   3823  ND1 HIS A 402     120.495 140.429 175.128
ATOM   3824  CE1 HIS A 402     119.406 140.760 175.866
ATOM   3825  NE2 HIS A 402     119.469 141.997 176.325
ATOM   3826  CD2 HIS A 402     120.675 142.484 175.851
ATOM   3827  C   HIS A 402     123.594 142.533 172.281
ATOM   3828  O   HIS A 402     124.278 141.814 171.552
ATOM   3829  N   VAL A 403     123.892 143.828 172.548
ATOM   3830  H   VAL A 403     123.299 144.382 173.127
ATOM   3831  CA  VAL A 403     125.065 144.519 172.067
ATOM   3832  CB  VAL A 403     124.771 145.512 170.952
ATOM   3833  CG1 VAL A 403     124.174 144.765 169.759
ATOM   3834  CG2 VAL A 403     123.907 146.678 171.470
ATOM   3835  C   VAL A 403     125.664 145.327 173.201
ATOM   3836  O   VAL A 403     125.109 145.388 174.301
ATOM   3837  N   LYS A 404     126.841 145.939 172.931
ATOM   3838  H   LYS A 404     127.279 145.852 172.036
ATOM   3839  CA  LYS A 404     127.537 146.805 173.847
ATOM   3840  CB  LYS A 404     128.964 146.325 174.176
ATOM   3841  CG  LYS A 404     129.004 144.991 174.926
ATOM   3842  CD  LYS A 404     130.403 144.540 175.339
ATOM   3843  CE  LYS A 404     130.412 143.176 176.030
ATOM   3844  NZ  LYS A 404     131.784 142.832 176.446
ATOM   3845  HZ1 LYS A 404     132.423 142.910 175.633
ATOM   3846  HZ2 LYS A 404     132.092 143.484 177.191
ATOM   3847  HZ3 LYS A 404     131.807 141.862 176.809
ATOM   3848  C   LYS A 404     127.661 148.093 173.070
ATOM   3849  O   LYS A 404     128.002 148.068 171.886
ATOM   3850  N   VAL A 405     127.345 149.253 173.694
ATOM   3851  H   VAL A 405     127.054 149.292 174.646
ATOM   3852  CA  VAL A 405     127.438 150.520 173.004
ATOM   3853  CB  VAL A 405     126.088 151.240 172.853
ATOM   3854  CG1 VAL A 405     126.251 152.595 172.127
ATOM   3855  CG2 VAL A 405     125.080 150.333 172.120
ATOM   3856  C   VAL A 405     128.385 151.402 173.784
ATOM   3857  O   VAL A 405     128.314 151.484 175.012
ATOM   3858  N   CYS A 406     129.310 152.058 173.049
ATOM   3859  H   CYS A 406     129.340 151.946 172.060
ATOM   3860  CA  CYS A 406     130.291 152.978 173.567
ATOM   3861  CB  CYS A 406     131.736 152.442 173.485
ATOM   3862  SG  CYS A 406     132.296 152.102 171.784
ATOM   3863  C   CYS A 406     130.184 154.207 172.700
ATOM   3864  O   CYS A 406     129.755 154.118 171.545
ATOM   3865  N   ILE A 407     130.566 155.394 173.230
ATOM   3866  H   ILE A 407     130.920 155.472 174.158
ATOM   3867  CA  ILE A 407     130.465 156.617 172.464
ATOM   3868  CB  ILE A 407     130.505 157.858 173.350
ATOM   3869  CG2 ILE A 407     130.505 159.143 172.483
ATOM   3870  CG1 ILE A 407     129.293 157.840 174.309
ATOM   3871  CD1 ILE A 407     129.335 158.896 175.413
ATOM   3872  C   ILE A 407     131.563 156.648 171.418
ATOM   3873  O   ILE A 407     132.754 156.686 171.739
ATOM   3874  N   ILE A 408     131.128 156.604 170.136
ATOM   3875  H   ILE A 408     130.149 156.557 169.951
ATOM   3876  CA  ILE A 408     131.951 156.650 168.944
ATOM   3877  CB  ILE A 408     132.739 155.357 168.665
ATOM   3878  CG2 ILE A 408     131.787 154.195 168.335
ATOM   3879  CG1 ILE A 408     133.837 155.557 167.600
ATOM   3880  CD1 ILE A 408     134.859 154.421 167.539
ATOM   3881  C   ILE A 408     131.007 157.020 167.798
ATOM   3882  O   ILE A 408     129.793 156.811 167.900
ATOM   3883  N   GLY A 409     131.549 157.577 166.686
ATOM   3884  H   GLY A 409     132.529 157.744 166.614
ATOM   3885  CA  GLY A 409     130.770 158.004 165.546
ATOM   3886  C   GLY A 409     130.822 157.189 164.276
ATOM   3887  O   GLY A 409     130.357 157.681 163.246
ATOM   3888  N   THR A 410     131.378 155.953 164.301
ATOM   3889  H   THR A 410     131.737 155.569 165.147
ATOM   3890  CA  THR A 410     131.503 155.083 163.146
ATOM   3891  CB  THR A 410     132.361 153.866 163.429
ATOM   3892  CG2 THR A 410     133.817 154.303 163.666
ATOM   3893  OG1 THR A 410     131.872 153.152 164.558
ATOM   3894  HG1 THR A 410     131.124 152.629 164.249
ATOM   3895  C   THR A 410     130.185 154.604 162.566
ATOM   3896  O   THR A 410     129.179 154.535 163.273
ATOM   3897  N   VAL A 411     130.161 154.360 161.226
ATOM   3898  H   VAL A 411     130.972 154.467 160.656
ATOM   3899  CA  VAL A 411     128.981 153.869 160.543
ATOM   3900  CB  VAL A 411     128.565 154.693 159.335
ATOM   3901  CG1 VAL A 411     127.314 154.082 158.676
ATOM   3902  CG2 VAL A 411     128.303 156.142 159.792
ATOM   3903  C   VAL A 411     129.305 152.433 160.181
ATOM   3904  O   VAL A 411     130.369 152.164 159.614
ATOM   3905  N   SER A 412     128.373 151.492 160.493
ATOM   3906  H   SER A 412     127.474 151.736 160.849
ATOM   3907  CA  SER A 412     128.566 150.076 160.281
ATOM   3908  CB  SER A 412     127.669 149.150 161.139
ATOM   3909  OG  SER A 412     126.319 149.190 160.712
ATOM   3910  HG  SER A 412     125.867 148.487 161.188
ATOM   3911  C   SER A 412     128.512 149.568 158.883
ATOM   3912  O   SER A 412     127.933 150.183 157.998
ATOM   3913  N   LYS A 413     129.190 148.423 158.680
ATOM   3914  H   LYS A 413     129.658 147.977 159.439
ATOM   3915  CA  LYS A 413     129.290 147.718 157.439
ATOM   3916  CB  LYS A 413     130.501 146.776 157.419
ATOM   3917  CG  LYS A 413     131.865 147.467 157.378
ATOM   3918  CD  LYS A 413     133.028 146.472 157.376
ATOM   3919  CE  LYS A 413     133.142 145.658 156.083
ATOM   3920  NZ  LYS A 413     134.283 144.727 156.168
ATOM   3921  HZ1 LYS A 413     134.180 144.112 156.996
ATOM   3922  HZ2 LYS A 413     134.315 144.144 155.311
ATOM   3923  HZ3 LYS A 413     135.167 145.264 156.250
ATOM   3924  C   LYS A 413     128.086 146.875 157.120
ATOM   3925  O   LYS A 413     127.804 146.651 155.944
ATOM   3926  N   PHE A 414     127.362 146.359 158.142
ATOM   3927  H   PHE A 414     127.570 146.543 159.099
ATOM   3928  CA  PHE A 414     126.238 145.488 157.896
ATOM   3929  CB  PHE A 414     126.500 144.022 158.360
ATOM   3930  CG  PHE A 414     127.697 143.414 157.704
ATOM   3931  CD1 PHE A 414     127.607 142.826 156.437
ATOM   3932  CE1 PHE A 414     128.736 142.258 155.838
ATOM   3933  CZ  PHE A 414     129.961 142.265 156.510
ATOM   3934  CE2 PHE A 414     130.057 142.833 157.782
ATOM   3935  CD2 PHE A 414     128.926 143.399 158.375
ATOM   3936  C   PHE A 414     124.996 145.885 158.641
ATOM   3937  O   PHE A 414     124.997 146.802 159.458
ATOM   3938  N   SER A 415     123.876 145.260 158.222
ATOM   3939  H   SER A 415     123.963 144.623 157.459
ATOM   3940  CA  SER A 415     122.548 145.336 158.780
ATOM   3941  CB  SER A 415     121.797 146.675 158.619
ATOM   3942  OG  SER A 415     120.496 146.559 159.181
ATOM   3943  HG  SER A 415     120.017 147.336 158.884
ATOM   3944  C   SER A 415     121.886 144.326 157.896
ATOM   3945  O   SER A 415     121.490 144.673 156.784
ATOM   3946  N   GLN A 416     121.642 143.100 158.400
ATOM   3947  H   GLN A 416     121.891 142.871 159.337
ATOM   3948  CA  GLN A 416     121.119 142.008 157.605
ATOM   3949  CB  GLN A 416     120.886 140.746 158.454
ATOM   3950  CG  GLN A 416     122.173 140.081 158.958
ATOM   3951  CD  GLN A 416     121.805 138.830 159.747
ATOM   3952  OE1 GLN A 416     121.387 137.815 159.191
ATOM   3953  NE2 GLN A 416     121.957 138.896 161.096
ATOM   3954 1HE2 GLN A 416     122.280 139.739 161.523
ATOM   3955 2HE2 GLN A 416     121.725 138.104 161.660
ATOM   3956  C   GLN A 416     119.879 142.245 156.776
ATOM   3957  O   GLN A 416     119.659 141.516 155.806
ATOM   3958  N   GLY A 417     119.061 143.264 157.108
ATOM   3959  H   GLY A 417     119.243 143.865 157.883
ATOM   3960  CA  GLY A 417     117.871 143.544 156.351
ATOM   3961  C   GLY A 417     117.043 144.431 157.197
ATOM   3962  O   GLY A 417     117.555 145.385 157.789
ATOM   3963  N   ASP A 418     115.722 144.138 157.255
ATOM   3964  H   ASP A 418     115.335 143.365 156.759
ATOM   3965  CA  ASP A 418     114.797 144.907 158.049
ATOM   3966  CB  ASP A 418     113.357 144.903 157.492
ATOM   3967  CG  ASP A 418     113.250 145.952 156.391
ATOM   3968  OD1 ASP A 418     113.984 145.852 155.370
ATOM   3969  OD2 ASP A 418     112.420 146.883 156.562
ATOM   3970  C   ASP A 418     114.840 144.374 159.457
ATOM   3971  O   ASP A 418     113.912 143.760 159.988
ATOM   3972  N   THR A 419     116.009 144.643 160.062
ATOM   3973  H   THR A 419     116.691 145.147 159.538
ATOM   3974  CA  THR A 419     116.473 144.346 161.380
ATOM   3975  CB  THR A 419     117.923 144.761 161.420
ATOM   3976  CG2 THR A 419     118.512 144.589 162.808
ATOM   3977  OG1 THR A 419     118.684 144.047 160.452
ATOM   3978  HG1 THR A 419     119.403 144.637 160.207
ATOM   3979  C   THR A 419     115.672 145.205 162.323
ATOM   3980  O   THR A 419     115.407 146.370 162.028
ATOM   3981  N   LEU A 420     115.243 144.613 163.455
ATOM   3982  H   LEU A 420     115.492 143.678 163.671
ATOM   3983  CA  LEU A 420     114.490 145.301 164.467
ATOM   3984  CB  LEU A 420     113.459 144.417 165.201
ATOM   3985  CG  LEU A 420     112.367 143.755 164.334
ATOM   3986  CD1 LEU A 420     111.484 142.839 165.196
ATOM   3987  CD2 LEU A 420     111.546 144.779 163.535
ATOM   3988  C   LEU A 420     115.465 145.769 165.507
ATOM   3989  O   LEU A 420     116.182 144.965 166.106
ATOM   3990  N   LEU A 421     115.512 147.099 165.706
ATOM   3991  H   LEU A 421     114.917 147.711 165.199
ATOM   3992  CA  LEU A 421     116.357 147.752 166.665
ATOM   3993  CB  LEU A 421     117.014 149.069 166.207
ATOM   3994  CG  LEU A 421     118.013 149.018 165.048
ATOM   3995  CD1 LEU A 421     118.517 150.434 164.720
ATOM   3996  CD2 LEU A 421     119.163 148.041 165.323
ATOM   3997  C   LEU A 421     115.584 148.187 167.863
ATOM   3998  O   LEU A 421     114.448 148.655 167.744
ATOM   3999  N   PHE A 422     116.221 148.010 169.044
ATOM   4000  H   PHE A 422     117.094 147.529 169.064
ATOM   4001  CA  PHE A 422     115.673 148.396 170.315
ATOM   4002  CB  PHE A 422     115.223 147.216 171.217
ATOM   4003  CG  PHE A 422     114.191 146.383 170.529
ATOM   4004  CD1 PHE A 422     114.582 145.232 169.832
ATOM   4005  CE1 PHE A 422     113.636 144.444 169.177
ATOM   4006  CZ  PHE A 422     112.286 144.801 169.209
ATOM   4007  CE2 PHE A 422     111.887 145.950 169.896
ATOM   4008  CD2 PHE A 422     112.837 146.739 170.552
ATOM   4009  C   PHE A 422     116.765 149.111 171.073
ATOM   4010  O   PHE A 422     117.806 148.520 171.388
ATOM   4011  N   PHE A 423     116.568 150.435 171.295
ATOM   4012  H   PHE A 423     115.779 150.896 170.891
ATOM   4013  CA  PHE A 423     117.469 151.286 172.047
ATOM   4014  CB  PHE A 423     117.461 152.785 171.644
ATOM   4015  CG  PHE A 423     118.145 153.073 170.342
ATOM   4016  CD1 PHE A 423     117.462 153.031 169.121
ATOM   4017  CE1 PHE A 423     118.117 153.319 167.920
ATOM   4018  CZ  PHE A 423     119.469 153.675 167.934
ATOM   4019  CE2 PHE A 423     120.157 153.751 169.147
ATOM   4020  CD2 PHE A 423     119.491 153.461 170.342
ATOM   4021  C   PHE A 423     117.190 151.223 173.525
ATOM   4022  O   PHE A 423     116.029 151.222 173.943
ATOM   4023  N   GLY A 424     118.269 151.159 174.342
ATOM   4024  H   GLY A 424     119.200 151.150 173.985
ATOM   4025  CA  GLY A 424     118.146 151.104 175.774
ATOM   4026  C   GLY A 424     119.403 151.631 176.402
ATOM   4027  O   GLY A 424     120.412 150.926 176.344
ATOM   4028  N   PRO A 425     119.414 152.841 176.966
ATOM   4029  CA  PRO A 425     120.573 153.420 177.609
ATOM   4030  CB  PRO A 425     120.216 154.887 177.866
ATOM   4031  CG  PRO A 425     118.677 154.917 177.893
ATOM   4032  CD  PRO A 425     118.257 153.734 177.003
ATOM   4033  C   PRO A 425     120.971 152.662 178.850
ATOM   4034  O   PRO A 425     120.099 152.139 179.549
ATOM   4035  N   LEU A 426     122.295 152.590 179.104
ATOM   4036  H   LEU A 426     122.952 153.066 178.526
ATOM   4037  CA  LEU A 426     122.866 151.822 180.182
ATOM   4038  CB  LEU A 426     124.403 151.692 180.068
ATOM   4039  CG  LEU A 426     124.922 150.942 178.815
ATOM   4040  CD1 LEU A 426     126.455 151.008 178.738
ATOM   4041  CD2 LEU A 426     124.392 149.500 178.715
ATOM   4042  C   LEU A 426     122.536 152.488 181.494
ATOM   4043  O   LEU A 426     122.386 153.711 181.563
ATOM   4044  N   LYS A 427     122.413 151.682 182.577
ATOM   4045  H   LYS A 427     122.543 150.696 182.517
ATOM   4046  CA  LYS A 427     122.084 152.200 183.885
ATOM   4047  CB  LYS A 427     121.754 151.123 184.935
ATOM   4048  CG  LYS A 427     120.406 150.435 184.701
ATOM   4049  CD  LYS A 427     120.053 149.405 185.774
ATOM   4050  CE  LYS A 427     118.698 148.730 185.562
ATOM   4051  NZ  LYS A 427     118.434 147.773 186.656
ATOM   4052  HZ1 LYS A 427     117.467 147.409 186.573
ATOM   4053  HZ2 LYS A 427     119.104 146.983 186.604
ATOM   4054  HZ3 LYS A 427     118.539 148.251 187.570
ATOM   4055  C   LYS A 427     123.156 153.094 184.438
ATOM   4056  O   LYS A 427     122.835 154.120 185.039
ATOM   4057  N   LYS A 428     124.446 152.742 184.207
ATOM   4058  H   LYS A 428     124.678 151.908 183.712
ATOM   4059  CA  LYS A 428     125.563 153.529 184.672
ATOM   4060  CB  LYS A 428     126.938 152.871 184.461
ATOM   4061  CG  LYS A 428     127.222 151.676 185.368
ATOM   4062  CD  LYS A 428     128.624 151.100 185.166
ATOM   4063  CE  LYS A 428     128.946 149.919 186.078
ATOM   4064  NZ  LYS A 428     130.331 149.471 185.841
ATOM   4065  HZ1 LYS A 428     130.616 148.807 186.586
ATOM   4066  HZ2 LYS A 428     130.400 149.002 184.919
ATOM   4067  HZ3 LYS A 428     130.966 150.292 185.855
ATOM   4068  C   LYS A 428     125.608 154.854 183.964
ATOM   4069  O   LYS A 428     125.875 155.876 184.599
ATOM   4070  N   THR A 429     125.303 154.861 182.641
ATOM   4071  H   THR A 429     125.050 154.027 182.157
ATOM   4072  CA  THR A 429     125.307 156.058 181.837
ATOM   4073  CB  THR A 429     125.269 155.825 180.337
ATOM   4074  CG2 THR A 429     126.549 155.082 179.914
ATOM   4075  OG1 THR A 429     124.124 155.082 179.943
ATOM   4076  HG1 THR A 429     123.374 155.676 180.030
ATOM   4077  C   THR A 429     124.212 157.006 182.237
ATOM   4078  O   THR A 429     124.386 158.216 182.082
ATOM   4079  N   LYS A 430     123.064 156.482 182.750
ATOM   4080  H   LYS A 430     122.916 155.499 182.834
ATOM   4081  CA  LYS A 430     121.979 157.339 183.173
ATOM   4082  CB  LYS A 430     120.672 156.612 183.542
ATOM   4083  CG  LYS A 430     119.917 156.005 182.362
ATOM   4084  CD  LYS A 430     118.623 155.321 182.799
ATOM   4085  CE  LYS A 430     117.841 154.668 181.662
ATOM   4086  NZ  LYS A 430     116.614 154.046 182.197
ATOM   4087  HZ1 LYS A 430     116.858 153.414 182.983
ATOM   4088  HZ2 LYS A 430     115.968 154.783 182.539
ATOM   4089  HZ3 LYS A 430     116.145 153.500 181.451
ATOM   4090  C   LYS A 430     122.376 158.156 184.368
ATOM   4091  O   LYS A 430     122.191 159.372 184.333
ATOM   4092  N   ASP A 431     122.992 157.520 185.406
ATOM   4093  H   ASP A 431     123.147 156.534 185.377
ATOM   4094  CA  ASP A 431     123.438 158.176 186.619
ATOM   4095  CB  ASP A 431     124.766 158.968 186.398
ATOM   4096  CG  ASP A 431     125.410 159.366 187.724
ATOM   4097  OD1 ASP A 431     125.694 158.468 188.559
ATOM   4098  OD2 ASP A 431     125.616 160.592 187.922
ATOM   4099  C   ASP A 431     122.299 158.971 187.248
ATOM   4100  O   ASP A 431     121.324 158.369 187.702
ATOM   4101  N   ILE A 432     122.413 160.322 187.323
ATOM   4102  H   ILE A 432     123.205 160.803 186.957
ATOM   4103  CA  ILE A 432     121.400 161.186 187.883
ATOM   4104  CB  ILE A 432     121.985 162.312 188.728
ATOM   4105  CG2 ILE A 432     122.677 161.677 189.952
ATOM   4106  CG1 ILE A 432     122.884 163.272 187.909
ATOM   4107  CD1 ILE A 432     123.307 164.536 188.655
ATOM   4108  C   ILE A 432     120.486 161.778 186.825
ATOM   4109  O   ILE A 432     119.420 162.301 187.160
ATOM   4110  N   ASP A 433     120.890 161.696 185.533
ATOM   4111  H   ASP A 433     121.723 161.199 185.298
ATOM   4112  CA  ASP A 433     120.187 162.229 184.387
ATOM   4113  CB  ASP A 433     121.065 162.269 183.112
ATOM   4114  CG  ASP A 433     122.152 163.349 183.188
ATOM   4115  OD1 ASP A 433     122.137 164.218 184.101
ATOM   4116  OD2 ASP A 433     123.038 163.308 182.296
ATOM   4117  C   ASP A 433     118.907 161.528 184.024
ATOM   4118  O   ASP A 433     118.749 160.324 184.234
ATOM   4119  N   PHE A 434     117.940 162.325 183.508
ATOM   4120  H   PHE A 434     118.104 163.299 183.376
ATOM   4121  CA  PHE A 434     116.641 161.866 183.082
ATOM   4122  CB  PHE A 434     115.604 163.008 183.003
ATOM   4123  CG  PHE A 434     115.247 163.445 184.387
ATOM   4124  CD1 PHE A 434     115.818 164.605 184.927
ATOM   4125  CE1 PHE A 434     115.493 165.024 186.220
ATOM   4126  CZ  PHE A 434     114.588 164.285 186.985
ATOM   4127  CE2 PHE A 434     114.010 163.129 186.456
ATOM   4128  CD2 PHE A 434     114.338 162.712 185.163
ATOM   4129  C   PHE A 434     116.694 161.211 181.727
ATOM   4130  O   PHE A 434     116.042 160.186 181.518
ATOM   4131  N   ASP A 435     117.472 161.816 180.787
ATOM   4132  H   ASP A 435     117.976 162.640 181.031
ATOM   4133  CA  ASP A 435     117.684 161.398 179.414
ATOM   4134  CB  ASP A 435     118.254 159.958 179.234
ATOM   4135  CG  ASP A 435     119.719 159.842 179.673
ATOM   4136  OD1 ASP A 435     120.400 160.876 179.910
ATOM   4137  OD2 ASP A 435     120.185 158.677 179.762
ATOM   4138  C   ASP A 435     116.463 161.562 178.548
ATOM   4139  O   ASP A 435     115.340 161.707 179.038
ATOM   4140  N   ASN A 436     116.682 161.586 177.212
ATOM   4141  H   ASN A 436     117.599 161.486 176.832
ATOM   4142  CA  ASN A 436     115.616 161.712 176.250
ATOM   4143  CB  ASN A 436     115.569 163.021 175.421
ATOM   4144  CG  ASN A 436     115.363 164.235 176.323
ATOM   4145  OD1 ASN A 436     114.303 164.420 176.917
ATOM   4146  ND2 ASN A 436     116.392 165.118 176.397
ATOM   4147 1HD2 ASN A 436     117.221 164.972 175.857
ATOM   4148 2HD2 ASN A 436     116.291 165.956 176.933
ATOM   4149  C   ASN A 436     115.746 160.590 175.275
ATOM   4150  O   ASN A 436     116.844 160.260 174.821
ATOM   4151  N   LEU A 437     114.596 159.969 174.948
ATOM   4152  H   LEU A 437     113.721 160.258 175.326
ATOM   4153  CA  LEU A 437     114.543 158.863 174.035
ATOM   4154  CB  LEU A 437     113.636 157.739 174.581
ATOM   4155  CG  LEU A 437     114.067 157.210 175.981
ATOM   4156  CD1 LEU A 437     113.077 156.161 176.505
ATOM   4157  CD2 LEU A 437     115.533 156.731 176.035
ATOM   4158  C   LEU A 437     114.030 159.369 172.714
ATOM   4159  O   LEU A 437     113.174 160.257 172.665
ATOM   4160  N   GLY A 438     114.585 158.823 171.608
ATOM   4161  H   GLY A 438     115.272 158.104 171.671
ATOM   4162  CA  GLY A 438     114.211 159.206 170.270
ATOM   4163  C   GLY A 438     113.449 158.090 169.648
ATOM   4164  O   GLY A 438     112.458 157.616 170.207
ATOM   4165  N   GLU A 439     113.912 157.648 168.455
ATOM   4166  H   GLU A 439     114.715 158.049 168.020
ATOM   4167  CA  GLU A 439     113.272 156.574 167.735
ATOM   4168  CB  GLU A 439     113.481 156.670 166.201
ATOM   4169  CG  GLU A 439     112.828 157.884 165.514
ATOM   4170  CD  GLU A 439     113.685 159.158 165.561
ATOM   4171  OE1 GLU A 439     114.812 159.169 166.126
ATOM   4172  OE2 GLU A 439     113.188 160.173 165.007
ATOM   4173  C   GLU A 439     113.834 155.276 168.265
ATOM   4174  O   GLU A 439     114.553 154.557 167.562
ATOM   4175  N   ASN A 440     113.457 154.939 169.535
ATOM   4176  H   ASN A 440     112.855 155.526 170.073
ATOM   4177  CA  ASN A 440     113.951 153.751 170.194
ATOM   4178  CB  ASN A 440     113.620 153.579 171.695
ATOM   4179  CG  ASN A 440     114.399 154.553 172.561
ATOM   4180  OD1 ASN A 440     115.306 155.297 172.186
ATOM   4181  ND2 ASN A 440     114.123 154.394 173.877
ATOM   4182 1HD2 ASN A 440     113.420 153.746 174.170
ATOM   4183 2HD2 ASN A 440     114.675 154.867 174.559
ATOM   4184  C   ASN A 440     113.574 152.486 169.472
ATOM   4185  O   ASN A 440     114.512 151.716 169.263
ATOM   4186  N   PRO A 441     112.318 152.141 169.147
ATOM   4187  CA  PRO A 441     112.025 150.963 168.365
ATOM   4188  CB  PRO A 441     110.625 150.531 168.800
ATOM   4189  CG  PRO A 441     109.929 151.849 169.191
ATOM   4190  CD  PRO A 441     111.084 152.765 169.645
ATOM   4191  C   PRO A 441     112.132 151.361 166.906
ATOM   4192  O   PRO A 441     111.613 152.428 166.554
ATOM   4193  N   CYS A 442     112.771 150.542 166.040
ATOM   4194  H   CYS A 442     113.245 149.717 166.346
ATOM   4195  CA  CYS A 442     112.696 150.797 164.614
ATOM   4196  CB  CYS A 442     113.580 151.983 164.139
ATOM   4197  SG  CYS A 442     115.363 151.775 164.412
ATOM   4198  C   CYS A 442     113.049 149.611 163.765
ATOM   4199  O   CYS A 442     113.622 148.643 164.257
ATOM   4200  N   LYS A 443     112.644 149.656 162.470
ATOM   4201  H   LYS A 443     112.148 150.445 162.116
ATOM   4202  CA  LYS A 443     112.933 148.645 161.475
ATOM   4203  CB  LYS A 443     111.747 148.272 160.561
ATOM   4204  CG  LYS A 443     110.578 147.561 161.239
ATOM   4205  CD  LYS A 443     109.469 147.183 160.254
ATOM   4206  CE  LYS A 443     108.332 146.355 160.860
ATOM   4207  NZ  LYS A 443     108.771 144.962 161.098
ATOM   4208  HZ1 LYS A 443     108.551 144.386 160.264
ATOM   4209  HZ2 LYS A 443     109.793 144.932 161.273
ATOM   4210  HZ3 LYS A 443     108.271 144.572 161.919
ATOM   4211  C   LYS A 443     113.958 149.289 160.571
ATOM   4212  O   LYS A 443     113.740 150.415 160.116
ATOM   4213  N   ILE A 444     115.081 148.587 160.264
ATOM   4214  H   ILE A 444     115.256 147.687 160.651
ATOM   4215  CA  ILE A 444     116.121 149.162 159.438
ATOM   4216  CB  ILE A 444     117.541 148.692 159.785
ATOM   4217  CG2 ILE A 444     118.589 149.451 158.928
ATOM   4218  CG1 ILE A 444     117.882 148.953 161.252
ATOM   4219  CD1 ILE A 444     119.199 148.292 161.663
ATOM   4220  C   ILE A 444     115.853 148.903 157.966
ATOM   4221  O   ILE A 444     116.463 148.039 157.327
ATOM   4222  N   GLY A 445     114.891 149.660 157.396
ATOM   4223  H   GLY A 445     114.386 150.339 157.925
ATOM   4224  CA  GLY A 445     114.569 149.570 155.989
ATOM   4225  C   GLY A 445     115.636 150.359 155.276
ATOM   4226  O   GLY A 445     116.243 149.891 154.314
ATOM   4227  N   LEU A 446     115.866 151.595 155.771
ATOM   4228  H   LEU A 446     115.274 151.965 156.485
ATOM   4229  CA  LEU A 446     116.866 152.519 155.303
ATOM   4230  CB  LEU A 446     116.333 153.939 154.993
ATOM   4231  CG  LEU A 446     115.679 154.172 153.617
ATOM   4232  CD1 LEU A 446     114.354 153.415 153.444
ATOM   4233  CD2 LEU A 446     115.512 155.677 153.365
ATOM   4234  C   LEU A 446     117.834 152.656 156.454
ATOM   4235  O   LEU A 446     117.690 152.004 157.492
ATOM   4236  N   GLN A 447     118.905 153.464 156.269
ATOM   4237  H   GLN A 447     119.049 153.975 155.426
ATOM   4238  CA  GLN A 447     119.874 153.682 157.306
ATOM   4239  CB  GLN A 447     121.181 154.289 156.723
ATOM   4240  CG  GLN A 447     122.463 154.289 157.581
ATOM   4241  CD  GLN A 447     122.606 155.485 158.520
ATOM   4242  OE1 GLN A 447     122.240 156.623 158.225
ATOM   4243  NE2 GLN A 447     123.180 155.205 159.720
ATOM   4244 1HE2 GLN A 447     123.463 154.269 159.929
ATOM   4245 2HE2 GLN A 447     123.270 155.920 160.414
ATOM   4246  C   GLN A 447     119.243 154.609 158.306
ATOM   4247  O   GLN A 447     118.883 155.744 157.981
ATOM   4248  N   THR A 448     119.063 154.104 159.553
ATOM   4249  H   THR A 448     119.331 153.173 159.785
ATOM   4250  CA  THR A 448     118.522 154.893 160.642
ATOM   4251  CB  THR A 448     118.139 154.048 161.834
ATOM   4252  CG2 THR A 448     117.547 154.947 162.942
ATOM   4253  OG1 THR A 448     117.168 153.085 161.444
ATOM   4254  HG1 THR A 448     117.092 152.478 162.184
ATOM   4255  C   THR A 448     119.735 155.734 160.958
ATOM   4256  O   THR A 448     120.795 155.176 161.262
ATOM   4257  N   SER A 449     119.596 157.082 160.909
ATOM   4258  H   SER A 449     118.735 157.533 160.690
ATOM   4259  CA  SER A 449     120.752 157.919 161.101
ATOM   4260  CB  SER A 449     120.506 159.391 160.724
ATOM   4261  OG  SER A 449     120.266 159.498 159.329
ATOM   4262  HG  SER A 449     121.123 159.413 158.903
ATOM   4263  C   SER A 449     121.333 157.881 162.475
ATOM   4264  O   SER A 449     122.478 157.464 162.634
ATOM   4265  N   SER A 450     120.532 158.278 163.474
ATOM   4266  H   SER A 450     119.602 158.570 163.263
ATOM   4267  CA  SER A 450     120.842 158.325 164.878
ATOM   4268  CB  SER A 450     122.166 159.047 165.254
ATOM   4269  OG  SER A 450     122.406 158.976 166.654
ATOM   4270  HG  SER A 450     123.339 158.765 166.747
ATOM   4271  C   SER A 450     119.689 159.091 165.475
ATOM   4272  O   SER A 450     118.918 159.742 164.761
ATOM   4273  N   ILE A 451     119.552 159.034 166.818
ATOM   4274  H   ILE A 451     120.201 158.529 167.383
ATOM   4275  CA  ILE A 451     118.505 159.737 167.520
ATOM   4276  CB  ILE A 451     118.428 159.279 168.973
ATOM   4277  CG2 ILE A 451     117.562 160.236 169.824
ATOM   4278  CG1 ILE A 451     117.949 157.812 169.020
ATOM   4279  CD1 ILE A 451     118.085 157.143 170.388
ATOM   4280  C   ILE A 451     118.860 161.201 167.412
ATOM   4281  O   ILE A 451     118.039 162.009 166.969
ATOM   4282  N   GLU A 452     120.120 161.542 167.771
ATOM   4283  H   GLU A 452     120.775 160.863 168.095
ATOM   4284  CA  GLU A 452     120.614 162.883 167.683
ATOM   4285  CB  GLU A 452     121.816 163.148 168.607
ATOM   4286  CG  GLU A 452     121.462 163.138 170.099
ATOM   4287  CD  GLU A 452     122.657 163.638 170.899
ATOM   4288  OE1 GLU A 452     123.200 162.840 171.706
ATOM   4289  OE2 GLU A 452     123.041 164.826 170.733
ATOM   4290  C   GLU A 452     121.046 163.011 166.263
ATOM   4291  O   GLU A 452     121.838 162.199 165.775
ATOM   4292  N   GLY A 453     120.546 164.056 165.574
ATOM   4293  H   GLY A 453     119.918 164.718 165.974
ATOM   4294  CA  GLY A 453     120.890 164.237 164.198
ATOM   4295  C   GLY A 453     120.093 163.327 163.320
ATOM   4296  O   GLY A 453     120.655 162.764 162.379
ATOM   4297  N   ALA A 454     118.783 163.094 163.639
ATOM   4298  H   ALA A 454     118.341 163.502 164.433
ATOM   4299  CA  ALA A 454     117.957 162.275 162.777
ATOM   4300  CB  ALA A 454     116.567 161.946 163.358
ATOM   4301  C   ALA A 454     117.820 163.210 161.608
ATOM   4302  O   ALA A 454     117.195 164.272 161.710
ATOM   4303  N   TRP A 455     118.395 162.799 160.453
ATOM   4304  H   TRP A 455     118.868 161.925 160.367
ATOM   4305  CA  TRP A 455     118.427 163.665 159.302
ATOM   4306  CB  TRP A 455     119.693 163.442 158.429
ATOM   4307  CG  TRP A 455     121.016 163.755 159.097
ATOM   4308  CD1 TRP A 455     121.996 162.875 159.465
ATOM   4309  NE1 TRP A 455     123.027 163.537 160.091
ATOM   4310  HE1 TRP A 455     123.838 163.125 160.448
ATOM   4311  CE2 TRP A 455     122.723 164.879 160.135
ATOM   4312  CZ2 TRP A 455     123.420 165.960 160.660
ATOM   4313  CH2 TRP A 455     122.844 167.232 160.554
ATOM   4314  CZ3 TRP A 455     121.597 167.409 159.941
ATOM   4315  CE3 TRP A 455     120.890 166.320 159.417
ATOM   4316  CD2 TRP A 455     121.466 165.056 159.518
ATOM   4317  C   TRP A 455     117.195 163.535 158.468
ATOM   4318  O   TRP A 455     117.238 163.208 157.277
ATOM   4319  N   GLY A 456     116.039 163.832 159.114
ATOM   4320  H   GLY A 456     116.039 164.120 160.068
ATOM   4321  CA  GLY A 456     114.742 163.726 158.501
ATOM   4322  C   GLY A 456     114.545 162.258 158.266
ATOM   4323  O   GLY A 456     113.876 161.868 157.306
ATOM   4324  N   SER A 457     115.151 161.423 159.152
ATOM   4325  H   SER A 457     115.663 161.755 159.940
ATOM   4326  CA  SER A 457     115.113 160.020 158.986
ATOM   4327  CB  SER A 457     116.304 159.291 159.635
ATOM   4328  OG  SER A 457     117.505 159.840 159.113
ATOM   4329  HG  SER A 457     118.190 159.179 159.240
ATOM   4330  C   SER A 457     113.835 159.425 159.411
ATOM   4331  O   SER A 457     113.542 159.196 160.585
ATOM   4332  N   GLU A 458     113.063 159.153 158.348
ATOM   4333  H   GLU A 458     113.369 159.387 157.428
ATOM   4334  CA  GLU A 458     111.794 158.503 158.389
ATOM   4335  CB  GLU A 458     110.864 158.917 157.232
ATOM   4336  CG  GLU A 458     110.366 160.366 157.307
ATOM   4337  CD  GLU A 458     109.468 160.645 156.105
ATOM   4338  OE1 GLU A 458     108.413 159.970 155.965
ATOM   4339  OE2 GLU A 458     109.828 161.540 155.299
ATOM   4340  C   GLU A 458     112.118 157.030 158.227
ATOM   4341  O   GLU A 458     111.212 156.198 158.251
ATOM   4342  N   PHE A 459     113.436 156.695 158.046
ATOM   4343  H   PHE A 459     114.121 157.414 157.999
ATOM   4344  CA  PHE A 459     114.053 155.405 157.876
ATOM   4345  CB  PHE A 459     114.507 154.702 159.206
ATOM   4346  CG  PHE A 459     113.447 154.618 160.267
ATOM   4347  CD1 PHE A 459     113.419 155.558 161.306
ATOM   4348  CE1 PHE A 459     112.439 155.494 162.301
ATOM   4349  CZ  PHE A 459     111.479 154.480 162.268
ATOM   4350  CE2 PHE A 459     111.501 153.529 161.244
ATOM   4351  CD2 PHE A 459     112.483 153.599 160.253
ATOM   4352  C   PHE A 459     113.318 154.417 156.942
ATOM   4353  O   PHE A 459     112.459 154.873 156.140
ATOM   4354  OXT PHE A 459     113.647 153.200 156.973
TER
END
