# Supplementary material for: DNA Vaccines Encoding HTNV GP-Derived Th Epitopes Benefited from a LAMP-Targeting Strategy and Established Cellular Immunoprotection
Source: Vaccines (Basel). 2024 Aug 19;12(8):928. doi: 10.3390/vaccines12080928 (PMC11359959; doi:10.3390/vaccines12080928)
Supplement: Supplementary file 1 [file vaccines-12-00928-s001.zip › Supplementary Material_S3/I-TASSER model 1/optimized model_2.pdb]

ATOM      1  N   MET A   1     116.145 128.696 105.161
ATOM      2  H1  MET A   1     116.948 129.245 105.521
ATOM      3  H2  MET A   1     116.482 127.968 104.503
ATOM      4  H3  MET A   1     115.491 129.333 104.669
ATOM      5  CA  MET A   1     115.442 128.074 106.296
ATOM      6  CB  MET A   1     116.311 126.968 106.955
ATOM      7  CG  MET A   1     117.755 127.364 107.310
ATOM      8  SD  MET A   1     118.847 125.978 107.746
ATOM      9  CE  MET A   1     120.306 127.012 108.063
ATOM     10  C   MET A   1     115.059 129.084 107.331
ATOM     11  O   MET A   1     115.766 130.073 107.547
ATOM     12  N   ALA A   2     113.869 128.877 107.935
ATOM     13  H   ALA A   2     113.298 128.089 107.718
ATOM     14  CA  ALA A   2     113.366 129.744 108.961
ATOM     15  CB  ALA A   2     111.832 129.870 108.920
ATOM     16  C   ALA A   2     113.741 129.273 110.339
ATOM     17  O   ALA A   2     114.195 130.078 111.156
ATOM     18  N   LEU A   3     113.568 127.954 110.619
ATOM     19  H   LEU A   3     113.227 127.309 109.939
ATOM     20  CA  LEU A   3     113.844 127.412 111.925
ATOM     21  CB  LEU A   3     112.720 126.508 112.486
ATOM     22  CG  LEU A   3     111.356 127.190 112.722
ATOM     23  CD1 LEU A   3     110.312 126.164 113.189
ATOM     24  CD2 LEU A   3     111.465 128.380 113.694
ATOM     25  C   LEU A   3     115.110 126.666 112.116
ATOM     26  O   LEU A   3     115.373 125.695 111.409
ATOM     27  N   ARG A   4     115.909 127.168 113.093
ATOM     28  H   ARG A   4     115.605 127.985 113.577
ATOM     29  CA  ARG A   4     117.176 126.683 113.592
ATOM     30  CB  ARG A   4     117.026 125.660 114.751
ATOM     31  CG  ARG A   4     116.434 126.156 116.070
ATOM     32  CD  ARG A   4     116.577 125.109 117.182
ATOM     33  NE  ARG A   4     115.787 123.890 116.816
ATOM     34  HE  ARG A   4     115.075 123.966 116.119
ATOM     35  CZ  ARG A   4     116.013 122.678 117.417
ATOM     36  NH1 ARG A   4     116.954 122.518 118.396
ATOM     37 1HH1 ARG A   4     117.536 123.280 118.678
ATOM     38 2HH1 ARG A   4     117.113 121.620 118.805
ATOM     39  NH2 ARG A   4     115.295 121.590 117.011
ATOM     40 1HH2 ARG A   4     114.632 121.669 116.267
ATOM     41 2HH2 ARG A   4     115.447 120.700 117.439
ATOM     42  C   ARG A   4     118.102 126.160 112.517
ATOM     43  O   ARG A   4     118.150 126.715 111.415
ATOM     44  N   ASN A   5     118.837 125.051 112.791
ATOM     45  H   ASN A   5     118.841 124.556 113.655
ATOM     46  CA  ASN A   5     119.690 124.533 111.784
ATOM     47  CB  ASN A   5     121.164 124.608 112.147
ATOM     48  CG  ASN A   5     122.024 124.318 110.939
ATOM     49  OD1 ASN A   5     121.962 123.253 110.333
ATOM     50  ND2 ASN A   5     122.837 125.333 110.549
ATOM     51 1HD2 ASN A   5     122.846 126.194 111.058
ATOM     52 2HD2 ASN A   5     123.460 125.196 109.780
ATOM     53  C   ASN A   5     119.176 123.163 111.523
ATOM     54  O   ASN A   5     119.328 122.219 112.310
ATOM     55  N   VAL A   6     118.484 123.107 110.371
ATOM     56  H   VAL A   6     118.381 123.916 109.796
ATOM     57  CA  VAL A   6     117.850 121.937 109.864
ATOM     58  CB  VAL A   6     116.325 122.028 109.883
ATOM     59  CG1 VAL A   6     115.741 120.723 109.334
ATOM     60  CG2 VAL A   6     115.774 122.424 111.263
ATOM     61  C   VAL A   6     118.255 121.942 108.408
ATOM     62  O   VAL A   6     117.838 122.812 107.636
ATOM     63  N   TYR A   7     119.129 120.991 108.030
ATOM     64  H   TYR A   7     119.457 120.298 108.667
ATOM     65  CA  TYR A   7     119.554 120.838 106.665
ATOM     66  CB  TYR A   7     121.069 120.840 106.340
ATOM     67  CG  TYR A   7     121.704 122.186 106.358
ATOM     68  CD1 TYR A   7     122.410 122.672 107.456
ATOM     69  CE1 TYR A   7     123.007 123.938 107.414
ATOM     70  CZ  TYR A   7     122.904 124.725 106.267
ATOM     71  OH  TYR A   7     123.508 126.000 106.230
ATOM     72  HH  TYR A   7     123.377 126.362 105.349
ATOM     73  CE2 TYR A   7     122.204 124.244 105.160
ATOM     74  CD2 TYR A   7     121.613 122.981 105.208
ATOM     75  C   TYR A   7     119.050 119.576 106.063
ATOM     76  O   TYR A   7     118.954 118.542 106.723
ATOM     77  N   ASP A   8     118.670 119.677 104.775
ATOM     78  H   ASP A   8     118.739 120.542 104.285
ATOM     79  CA  ASP A   8     118.197 118.561 104.004
ATOM     80  CB  ASP A   8     117.367 118.949 102.753
ATOM     81  CG  ASP A   8     115.976 119.498 103.085
ATOM     82  OD1 ASP A   8     115.505 119.405 104.250
ATOM     83  OD2 ASP A   8     115.347 120.023 102.128
ATOM     84  C   ASP A   8     119.373 117.770 103.495
ATOM     85  O   ASP A   8     120.463 118.317 103.300
ATOM     86  N   MET A   9     119.176 116.441 103.344
ATOM     87  H   MET A   9     118.286 116.041 103.552
ATOM     88  CA  MET A   9     120.182 115.569 102.794
ATOM     89  CB  MET A   9     120.714 114.456 103.726
ATOM     90  CG  MET A   9     121.775 113.562 103.061
ATOM     91  SD  MET A   9     122.571 112.319 104.126
ATOM     92  CE  MET A   9     121.130 111.224 104.265
ATOM     93  C   MET A   9     119.463 114.964 101.625
ATOM     94  O   MET A   9     118.376 114.400 101.781
ATOM     95  N   LYS A  10     119.981 115.263 100.413
ATOM     96  H   LYS A  10     120.822 115.790 100.319
ATOM     97  CA  LYS A  10     119.393 114.812  99.181
ATOM     98  CB  LYS A  10     118.997 115.996  98.270
ATOM     99  CG  LYS A  10     117.922 116.924  98.841
ATOM    100  CD  LYS A  10     117.546 118.085  97.919
ATOM    101  CE  LYS A  10     116.462 118.987  98.508
ATOM    102  NZ  LYS A  10     116.069 120.016  97.528
ATOM    103  HZ1 LYS A  10     115.836 119.565  96.624
ATOM    104  HZ2 LYS A  10     115.238 120.525  97.883
ATOM    105  HZ3 LYS A  10     116.848 120.687  97.387
ATOM    106  C   LYS A  10     120.366 113.969  98.416
ATOM    107  O   LYS A  10     121.351 114.468  97.870
ATOM    108  N   ILE A  11     120.104 112.646  98.365
ATOM    109  H   ILE A  11     119.253 112.296  98.757
ATOM    110  CA  ILE A  11     120.981 111.754  97.635
ATOM    111  CB  ILE A  11     121.376 110.518  98.429
ATOM    112  CG2 ILE A  11     122.286 109.588  97.591
ATOM    113  CG1 ILE A  11     122.041 110.935  99.769
ATOM    114  CD1 ILE A  11     123.329 111.767  99.674
ATOM    115  C   ILE A  11     120.328 111.428  96.317
ATOM    116  O   ILE A  11     119.159 111.057  96.295
ATOM    117  N   GLU A  12     121.054 111.634  95.190
ATOM    118  H   GLU A  12     121.990 111.973  95.226
ATOM    119  CA  GLU A  12     120.547 111.345  93.866
ATOM    120  CB  GLU A  12     121.189 112.162  92.729
ATOM    121  CG  GLU A  12     120.935 113.673  92.835
ATOM    122  CD  GLU A  12     121.510 114.394  91.618
ATOM    123  OE1 GLU A  12     122.726 114.245  91.327
ATOM    124  OE2 GLU A  12     120.728 115.127  90.960
ATOM    125  C   GLU A  12     120.727 109.881  93.596
ATOM    126  O   GLU A  12     121.822 109.332  93.755
ATOM    127  N   CYS A  13     119.633 109.227  93.158
ATOM    128  H   CYS A  13     118.750 109.667  93.059
ATOM    129  CA  CYS A  13     119.616 107.820  92.932
ATOM    130  CB  CYS A  13     118.981 107.193  94.193
ATOM    131  SG  CYS A  13     119.055 105.392  94.352
ATOM    132  C   CYS A  13     118.821 107.393  91.712
ATOM    133  O   CYS A  13     118.024 108.163  91.162
ATOM    134  N   PRO A  14     119.081 106.168  91.238
ATOM    135  CA  PRO A  14     118.375 105.565  90.139
ATOM    136  CB  PRO A  14     119.208 104.364  89.674
ATOM    137  CG  PRO A  14     120.617 104.634  90.206
ATOM    138  CD  PRO A  14     120.375 105.499  91.444
ATOM    139  C   PRO A  14     116.956 105.194  90.532
ATOM    140  O   PRO A  14     116.569 105.238  91.705
ATOM    141  N   HIS A  15     116.198 104.809  89.500
ATOM    142  H   HIS A  15     116.662 104.404  88.718
ATOM    143  CA  HIS A  15     114.868 105.203  89.160
ATOM    144  CB  HIS A  15     114.684 105.052  87.651
ATOM    145  CG  HIS A  15     115.642 105.807  86.764
ATOM    146  ND1 HIS A  15     115.375 106.085  85.450
ATOM    147  CE1 HIS A  15     116.528 106.538  84.899
ATOM    148  NE2 HIS A  15     117.519 106.584  85.761
ATOM    149  CD2 HIS A  15     116.961 106.126  86.933
ATOM    150  C   HIS A  15     113.867 104.286  89.839
ATOM    151  O   HIS A  15     114.216 103.480  90.703
ATOM    152  N   THR A  16     112.560 104.503  89.545
ATOM    153  H   THR A  16     112.314 105.256  88.936
ATOM    154  CA  THR A  16     111.406 103.772  90.020
ATOM    155  CB  THR A  16     110.946 104.141  91.431
ATOM    156  CG2 THR A  16     109.614 103.509  91.889
ATOM    157  OG1 THR A  16     111.972 103.901  92.391
ATOM    158  HG1 THR A  16     112.721 103.534  91.913
ATOM    159  C   THR A  16     110.266 104.045  89.078
ATOM    160  O   THR A  16     110.129 105.147  88.544
ATOM    161  N   VAL A  17     109.475 102.988  88.799
ATOM    162  H   VAL A  17     109.664 102.083  89.171
ATOM    163  CA  VAL A  17     108.288 103.096  87.999
ATOM    164  CB  VAL A  17     108.404 103.013  86.469
ATOM    165  CG1 VAL A  17     109.000 101.698  85.956
ATOM    166  CG2 VAL A  17     107.032 103.345  85.850
ATOM    167  C   VAL A  17     107.358 102.057  88.557
ATOM    168  O   VAL A  17     107.721 100.883  88.696
ATOM    169  N   SER A  18     106.158 102.511  88.980
ATOM    170  H   SER A  18     105.885 103.466  88.897
ATOM    171  CA  SER A  18     105.171 101.612  89.500
ATOM    172  CB  SER A  18     104.406 102.196  90.708
ATOM    173  OG  SER A  18     103.440 101.279  91.202
ATOM    174  HG  SER A  18     103.071 101.693  91.988
ATOM    175  C   SER A  18     104.239 101.377  88.345
ATOM    176  O   SER A  18     103.480 102.266  87.947
ATOM    177  N   PHE A  19     104.305 100.158  87.770
ATOM    178  H   PHE A  19     104.928  99.450  88.090
ATOM    179  CA  PHE A  19     103.463  99.795  86.658
ATOM    180  CB  PHE A  19     104.243  99.740  85.306
ATOM    181  CG  PHE A  19     103.369  99.377  84.135
ATOM    182  CD1 PHE A  19     102.458 100.297  83.599
ATOM    183  CE1 PHE A  19     101.652  99.954  82.508
ATOM    184  CZ  PHE A  19     101.756  98.685  81.932
ATOM    185  CE2 PHE A  19     102.671  97.763  82.446
ATOM    186  CD2 PHE A  19     103.474  98.112  83.537
ATOM    187  C   PHE A  19     102.870  98.447  86.976
ATOM    188  O   PHE A  19     103.590  97.540  87.403
ATOM    189  N   GLY A  20     101.534  98.305  86.778
ATOM    190  H   GLY A  20     100.967  99.056  86.449
ATOM    191  CA  GLY A  20     100.855  97.058  87.034
ATOM    192  C   GLY A  20      99.393  97.120  86.680
ATOM    193  O   GLY A  20      98.551  97.022  87.574
ATOM    194  N   GLU A  21      99.051  97.262  85.375
ATOM    195  H   GLU A  21      99.735  97.311  84.653
ATOM    196  CA  GLU A  21      97.665  97.347  84.955
ATOM    197  CB  GLU A  21      97.495  98.106  83.624
ATOM    198  CG  GLU A  21      97.902  99.580  83.633
ATOM    199  CD  GLU A  21      97.591 100.169  82.262
ATOM    200  OE1 GLU A  21      98.112  99.644  81.241
ATOM    201  OE2 GLU A  21      96.829 101.169  82.217
ATOM    202  C   GLU A  21      97.080  95.970  84.737
ATOM    203  O   GLU A  21      97.312  95.333  83.708
ATOM    204  N   ASN A  22      96.277  95.506  85.720
ATOM    205  H   ASN A  22      96.113  96.083  86.515
ATOM    206  CA  ASN A  22      95.588  94.228  85.781
ATOM    207  CB  ASN A  22      94.972  93.987  87.174
ATOM    208  CG  ASN A  22      96.040  93.884  88.261
ATOM    209  OD1 ASN A  22      96.985  93.097  88.238
ATOM    210  ND2 ASN A  22      95.856  94.740  89.299
ATOM    211 1HD2 ASN A  22      95.056  95.341  89.315
ATOM    212 2HD2 ASN A  22      96.502  94.752  90.061
ATOM    213  C   ASN A  22      94.419  94.187  84.824
ATOM    214  O   ASN A  22      93.822  95.238  84.576
ATOM    215  N   SER A  23      94.086  92.994  84.235
ATOM    216  H   SER A  23      94.548  92.135  84.439
ATOM    217  CA  SER A  23      92.944  92.948  83.344
ATOM    218  CB  SER A  23      93.258  93.435  81.898
ATOM    219  OG  SER A  23      92.100  93.504  81.072
ATOM    220  HG  SER A  23      92.421  93.486  80.162
ATOM    221  C   SER A  23      92.057  91.706  83.343
ATOM    222  O   SER A  23      91.308  91.483  84.295
ATOM    223  N   VAL A  24      92.100  90.915  82.234
ATOM    224  H   VAL A  24      92.759  91.112  81.517
ATOM    225  CA  VAL A  24      91.302  89.742  81.924
ATOM    226  CB  VAL A  24      91.011  89.634  80.432
ATOM    227  CG1 VAL A  24      90.122  90.821  80.019
ATOM    228  CG2 VAL A  24      92.325  89.638  79.613
ATOM    229  C   VAL A  24      91.643  88.398  82.499
ATOM    230  O   VAL A  24      92.808  88.056  82.606
ATOM    231  N   LYS A  25      90.607  87.585  82.822
ATOM    232  H   LYS A  25      89.669  87.885  82.671
ATOM    233  CA  LYS A  25      90.717  86.281  83.452
ATOM    234  CB  LYS A  25      89.695  86.166  84.609
ATOM    235  CG  LYS A  25      89.880  87.139  85.772
ATOM    236  CD  LYS A  25      88.901  86.933  86.924
ATOM    237  CE  LYS A  25      89.112  87.920  88.073
ATOM    238  NZ  LYS A  25      88.109  87.681  89.127
ATOM    239  HZ1 LYS A  25      88.570  87.643  90.055
ATOM    240  HZ2 LYS A  25      87.406  88.444  89.122
ATOM    241  HZ3 LYS A  25      87.634  86.778  88.944
ATOM    242  C   LYS A  25      90.486  85.010  82.637
ATOM    243  O   LYS A  25      90.674  83.923  83.190
ATOM    244  N   LYS A  26      90.071  85.083  81.347
ATOM    245  H   LYS A  26      89.920  85.967  80.915
ATOM    246  CA  LYS A  26      89.772  83.919  80.504
ATOM    247  CB  LYS A  26      88.645  84.180  79.478
ATOM    248  CG  LYS A  26      87.264  84.437  80.081
ATOM    249  CD  LYS A  26      86.179  84.607  79.017
ATOM    250  CE  LYS A  26      84.786  84.868  79.590
ATOM    251  NZ  LYS A  26      83.811  85.003  78.491
ATOM    252  HZ1 LYS A  26      82.858  85.138  78.878
ATOM    253  HZ2 LYS A  26      84.053  85.816  77.893
ATOM    254  HZ3 LYS A  26      83.830  84.139  77.919
ATOM    255  C   LYS A  26      90.905  83.187  79.791
ATOM    256  O   LYS A  26      92.061  83.605  79.865
ATOM    257  N   ILE A  27      90.604  82.058  79.071
ATOM    258  H   ILE A  27      89.676  81.711  78.966
ATOM    259  CA  ILE A  27      91.651  81.310  78.413
ATOM    260  CB  ILE A  27      91.761  79.872  78.924
ATOM    261  CG2 ILE A  27      92.352  79.907  80.345
ATOM    262  CG1 ILE A  27      90.451  79.065  78.771
ATOM    263  CD1 ILE A  27      90.603  77.570  79.044
ATOM    264  C   ILE A  27      91.943  81.379  76.915
ATOM    265  O   ILE A  27      92.527  82.374  76.478
ATOM    266  N   VAL A  28      91.481  80.401  76.080
ATOM    267  H   VAL A  28      90.897  79.669  76.417
ATOM    268  CA  VAL A  28      91.811  80.270  74.669
ATOM    269  CB  VAL A  28      91.215  78.983  74.072
ATOM    270  CG1 VAL A  28      91.394  78.876  72.539
ATOM    271  CG2 VAL A  28      91.822  77.784  74.820
ATOM    272  C   VAL A  28      91.610  81.470  73.767
ATOM    273  O   VAL A  28      92.628  81.871  73.189
ATOM    274  N   PRO A  29      90.453  82.123  73.634
ATOM    275  CA  PRO A  29      90.295  83.256  72.747
ATOM    276  CB  PRO A  29      88.801  83.569  72.725
ATOM    277  CG  PRO A  29      88.260  82.989  74.043
ATOM    278  CD  PRO A  29      89.219  81.837  74.369
ATOM    279  C   PRO A  29      91.102  84.434  73.176
ATOM    280  O   PRO A  29      91.476  85.214  72.301
ATOM    281  N   ILE A  30      91.371  84.582  74.493
ATOM    282  H   ILE A  30      91.076  83.925  75.180
ATOM    283  CA  ILE A  30      92.152  85.685  74.943
ATOM    284  CB  ILE A  30      91.673  86.434  76.149
ATOM    285  CG2 ILE A  30      90.308  87.061  75.804
ATOM    286  CG1 ILE A  30      91.642  85.598  77.401
ATOM    287  CD1 ILE A  30      91.398  86.481  78.611
ATOM    288  C   ILE A  30      93.615  85.417  74.910
ATOM    289  O   ILE A  30      94.401  86.361  74.942
ATOM    290  N   HIS A  31      94.043  84.133  74.797
ATOM    291  H   HIS A  31      93.416  83.355  74.785
ATOM    292  CA  HIS A  31      95.441  83.803  74.617
ATOM    293  CB  HIS A  31      95.677  82.278  74.604
ATOM    294  CG  HIS A  31      95.507  81.567  75.920
ATOM    295  ND1 HIS A  31      95.806  82.124  77.144
ATOM    296  CE1 HIS A  31      95.628  81.153  78.072
ATOM    297  NE2 HIS A  31      95.241  80.011  77.539
ATOM    298  CD2 HIS A  31      95.168  80.273  76.182
ATOM    299  C   HIS A  31      95.709  84.404  73.248
ATOM    300  O   HIS A  31      96.593  85.243  73.040
ATOM    301  N   ALA A  32      94.720  84.146  72.370
ATOM    302  H   ALA A  32      93.973  83.545  72.653
ATOM    303  CA  ALA A  32      94.583  84.579  71.031
ATOM    304  CB  ALA A  32      93.574  83.679  70.280
ATOM    305  C   ALA A  32      94.105  86.046  71.026
ATOM    306  O   ALA A  32      93.602  86.533  70.012
ATOM    307  N   CYS A  33      94.179  86.780  72.165
ATOM    308  H   CYS A  33      94.589  86.436  72.999
ATOM    309  CA  CYS A  33      93.848  88.174  72.297
ATOM    310  CB  CYS A  33      92.564  88.526  73.089
ATOM    311  SG  CYS A  33      91.017  87.939  72.339
ATOM    312  C   CYS A  33      94.989  88.934  72.922
ATOM    313  O   CYS A  33      94.819  90.099  73.295
ATOM    314  N   ASN A  34      96.183  88.304  73.082
ATOM    315  H   ASN A  34      96.322  87.323  72.890
ATOM    316  CA  ASN A  34      97.286  88.982  73.714
ATOM    317  CB  ASN A  34      97.248  88.433  75.131
ATOM    318  CG  ASN A  34      96.103  88.975  76.032
ATOM    319  OD1 ASN A  34      94.908  88.734  75.911
ATOM    320  ND2 ASN A  34      96.537  89.429  77.230
ATOM    321 1HD2 ASN A  34      97.513  89.592  77.342
ATOM    322 2HD2 ASN A  34      95.898  89.578  77.987
ATOM    323  C   ASN A  34      98.591  88.587  73.016
ATOM    324  O   ASN A  34      98.938  87.415  73.074
ATOM    325  N   MET A  35      99.329  89.523  72.329
ATOM    326  H   MET A  35      99.032  90.475  72.356
ATOM    327  CA  MET A  35     100.625  89.342  71.623
ATOM    328  CB  MET A  35     100.648  89.625  70.119
ATOM    329  CG  MET A  35     101.846  90.043  69.218
ATOM    330  SD  MET A  35     101.352  90.548  67.530
ATOM    331  CE  MET A  35     102.939  91.027  66.791
ATOM    332  C   MET A  35     101.697  90.289  72.014
ATOM    333  O   MET A  35     101.522  91.503  71.920
ATOM    334  N   MET A  36     102.759  89.724  72.625
ATOM    335  H   MET A  36     102.871  88.738  72.570
ATOM    336  CA  MET A  36     103.929  90.433  73.070
ATOM    337  CB  MET A  36     104.491  90.131  74.493
ATOM    338  CG  MET A  36     105.492  90.989  75.232
ATOM    339  SD  MET A  36     105.990  90.212  76.794
ATOM    340  CE  MET A  36     104.365  90.291  77.577
ATOM    341  C   MET A  36     104.971  90.063  72.068
ATOM    342  O   MET A  36     106.103  89.829  72.465
ATOM    343  N   LYS A  37     104.601  89.482  70.888
ATOM    344  H   LYS A  37     103.663  89.308  70.620
ATOM    345  CA  LYS A  37     105.641  89.328  69.879
ATOM    346  CB  LYS A  37     105.269  88.792  68.485
ATOM    347  CG  LYS A  37     106.421  88.583  67.498
ATOM    348  CD  LYS A  37     105.978  87.917  66.194
ATOM    349  CE  LYS A  37     106.988  88.008  65.048
ATOM    350  NZ  LYS A  37     108.186  87.198  65.332
ATOM    351  HZ1 LYS A  37     108.919  87.401  64.625
ATOM    352  HZ2 LYS A  37     108.546  87.426  66.277
ATOM    353  HZ3 LYS A  37     107.938  86.192  65.284
ATOM    354  C   LYS A  37     105.957  90.793  69.614
ATOM    355  O   LYS A  37     107.122  91.148  69.470
ATOM    356  N   SER A  38     104.897  91.661  69.682
ATOM    357  H   SER A  38     103.982  91.324  69.877
ATOM    358  CA  SER A  38     104.959  93.077  69.506
ATOM    359  CB  SER A  38     103.566  93.739  69.609
ATOM    360  OG  SER A  38     103.008  93.563  70.904
ATOM    361  HG  SER A  38     102.070  93.761  70.818
ATOM    362  C   SER A  38     105.895  93.692  70.527
ATOM    363  O   SER A  38     106.671  94.571  70.158
ATOM    364  N   CYS A  39     105.861  93.233  71.810
ATOM    365  H   CYS A  39     105.192  92.565  72.112
ATOM    366  CA  CYS A  39     106.732  93.784  72.817
ATOM    367  CB  CYS A  39     105.980  94.168  74.102
ATOM    368  SG  CYS A  39     104.612  95.325  73.782
ATOM    369  C   CYS A  39     108.011  93.015  73.149
ATOM    370  O   CYS A  39     108.926  93.613  73.712
ATOM    371  N   LEU A  40     108.110  91.685  72.881
ATOM    372  H   LEU A  40     107.375  91.197  72.450
ATOM    373  CA  LEU A  40     109.293  90.871  73.136
ATOM    374  CB  LEU A  40     109.093  89.386  73.545
ATOM    375  CG  LEU A  40     108.459  89.068  74.907
ATOM    376  CD1 LEU A  40     108.209  87.558  75.052
ATOM    377  CD2 LEU A  40     109.294  89.635  76.069
ATOM    378  C   LEU A  40     110.267  90.752  72.013
ATOM    379  O   LEU A  40     111.472  90.816  72.260
ATOM    380  N   ILE A  41     109.799  90.551  70.754
ATOM    381  H   ILE A  41     108.829  90.523  70.522
ATOM    382  CA  ILE A  41     110.732  90.399  69.661
ATOM    383  CB  ILE A  41     110.329  89.313  68.662
ATOM    384  CG2 ILE A  41     111.397  89.186  67.547
ATOM    385  CG1 ILE A  41     110.193  87.969  69.423
ATOM    386  CD1 ILE A  41     109.502  86.835  68.666
ATOM    387  C   ILE A  41     110.953  91.770  69.074
ATOM    388  O   ILE A  41     110.439  92.135  68.012
ATOM    389  N   ALA A  42     111.681  92.586  69.866
ATOM    390  H   ALA A  42     112.011  92.267  70.752
ATOM    391  CA  ALA A  42     112.042  93.927  69.520
ATOM    392  CB  ALA A  42     111.487  94.948  70.532
ATOM    393  C   ALA A  42     113.538  94.090  69.493
ATOM    394  O   ALA A  42     114.053  94.921  68.744
ATOM    395  N   LEU A  43     114.272  93.262  70.279
ATOM    396  H   LEU A  43     113.835  92.568  70.844
ATOM    397  CA  LEU A  43     115.705  93.340  70.403
ATOM    398  CB  LEU A  43     116.176  92.511  71.623
ATOM    399  CG  LEU A  43     117.414  93.038  72.386
ATOM    400  CD1 LEU A  43     117.253  92.766  73.889
ATOM    401  CD2 LEU A  43     118.739  92.454  71.868
ATOM    402  C   LEU A  43     116.440  92.915  69.161
ATOM    403  O   LEU A  43     117.418  93.567  68.788
ATOM    404  N   GLY A  44     115.986  91.834  68.486
ATOM    405  H   GLY A  44     115.185  91.321  68.783
ATOM    406  CA  GLY A  44     116.627  91.356  67.288
ATOM    407  C   GLY A  44     116.984  89.926  67.556
ATOM    408  O   GLY A  44     116.287  89.038  67.061
ATOM    409  N   PRO A  45     118.037  89.668  68.342
ATOM    410  CA  PRO A  45     118.461  88.330  68.688
ATOM    411  CB  PRO A  45     119.831  88.459  69.355
ATOM    412  CG  PRO A  45     120.374  89.809  68.869
ATOM    413  CD  PRO A  45     119.120  90.629  68.546
ATOM    414  C   PRO A  45     117.474  87.601  69.561
ATOM    415  O   PRO A  45     117.567  86.373  69.612
ATOM    416  N   TYR A  46     116.541  88.318  70.248
ATOM    417  H   TYR A  46     116.460  89.307  70.158
ATOM    418  CA  TYR A  46     115.654  87.689  71.187
ATOM    419  CB  TYR A  46     115.182  88.673  72.294
ATOM    420  CG  TYR A  46     114.412  88.002  73.394
ATOM    421  CD1 TYR A  46     115.029  87.058  74.229
ATOM    422  CE1 TYR A  46     114.319  86.444  75.264
ATOM    423  CZ  TYR A  46     112.984  86.783  75.491
ATOM    424  OH  TYR A  46     112.272  86.158  76.540
ATOM    425  HH  TYR A  46     111.384  86.526  76.566
ATOM    426  CE2 TYR A  46     112.369  87.743  74.684
ATOM    427  CD2 TYR A  46     113.083  88.352  73.649
ATOM    428  C   TYR A  46     114.503  87.136  70.377
ATOM    429  O   TYR A  46     113.588  87.848  69.963
ATOM    430  N   ARG A  47     114.619  85.821  70.096
ATOM    431  H   ARG A  47     115.417  85.319  70.420
ATOM    432  CA  ARG A  47     113.698  84.988  69.362
ATOM    433  CB  ARG A  47     114.451  84.079  68.370
ATOM    434  CG  ARG A  47     113.617  83.124  67.515
ATOM    435  CD  ARG A  47     114.510  82.346  66.552
ATOM    436  NE  ARG A  47     113.688  81.344  65.812
ATOM    437  HE  ARG A  47     112.711  81.271  66.013
ATOM    438  CZ  ARG A  47     114.252  80.531  64.863
ATOM    439  NH1 ARG A  47     115.572  80.634  64.519
ATOM    440 1HH1 ARG A  47     116.159  81.314  64.959
ATOM    441 2HH1 ARG A  47     115.962  80.027  63.828
ATOM    442  NH2 ARG A  47     113.484  79.592  64.242
ATOM    443 1HH2 ARG A  47     112.522  79.486  64.484
ATOM    444 2HH2 ARG A  47     113.881  78.995  63.544
ATOM    445  C   ARG A  47     113.030  84.122  70.397
ATOM    446  O   ARG A  47     113.706  83.620  71.301
ATOM    447  N   VAL A  48     111.689  83.919  70.299
ATOM    448  H   VAL A  48     111.120  84.280  69.566
ATOM    449  CA  VAL A  48     111.043  83.129  71.316
ATOM    450  CB  VAL A  48     110.025  83.946  72.110
ATOM    451  CG1 VAL A  48     109.421  83.084  73.212
ATOM    452  CG2 VAL A  48     110.649  85.231  72.682
ATOM    453  C   VAL A  48     110.405  81.868  70.753
ATOM    454  O   VAL A  48     109.644  81.903  69.781
ATOM    455  N   GLN A  49     110.769  80.721  71.380
ATOM    456  H   GLN A  49     111.405  80.765  72.146
ATOM    457  CA  GLN A  49     110.289  79.384  71.118
ATOM    458  CB  GLN A  49     111.360  78.298  71.372
ATOM    459  CG  GLN A  49     110.910  76.852  71.103
ATOM    460  CD  GLN A  49     112.047  75.860  71.357
ATOM    461  OE1 GLN A  49     113.238  76.174  71.383
ATOM    462  NE2 GLN A  49     111.650  74.583  71.597
ATOM    463 1HE2 GLN A  49     110.677  74.353  71.602
ATOM    464 2HE2 GLN A  49     112.329  73.874  71.790
ATOM    465  C   GLN A  49     109.234  79.218  72.168
ATOM    466  O   GLN A  49     109.525  79.339  73.361
ATOM    467  N   VAL A  50     107.980  78.927  71.762
ATOM    468  H   VAL A  50     107.729  78.774  70.817
ATOM    469  CA  VAL A  50     106.931  78.809  72.732
ATOM    470  CB  VAL A  50     105.914  79.923  72.709
ATOM    471  CG1 VAL A  50     104.855  79.742  73.809
ATOM    472  CG2 VAL A  50     106.609  81.267  72.856
ATOM    473  C   VAL A  50     106.251  77.503  72.540
ATOM    474  O   VAL A  50     106.233  76.929  71.454
ATOM    475  N   VAL A  51     105.668  77.010  73.641
ATOM    476  H   VAL A  51     105.694  77.496  74.510
ATOM    477  CA  VAL A  51     105.007  75.762  73.693
ATOM    478  CB  VAL A  51     105.746  74.714  74.534
ATOM    479  CG1 VAL A  51     107.111  74.395  73.895
ATOM    480  CG2 VAL A  51     105.918  75.219  75.977
ATOM    481  C   VAL A  51     103.567  75.794  74.069
ATOM    482  O   VAL A  51     103.032  76.727  74.669
ATOM    483  N   TYR A  52     102.962  74.696  73.609
ATOM    484  H   TYR A  52     103.537  74.042  73.122
ATOM    485  CA  TYR A  52     101.631  74.190  73.673
ATOM    486  CB  TYR A  52     101.206  73.792  72.224
ATOM    487  CG  TYR A  52     100.032  72.882  71.986
ATOM    488  CD1 TYR A  52      98.711  73.249  72.249
ATOM    489  CE1 TYR A  52      97.666  72.367  71.975
ATOM    490  CZ  TYR A  52      97.924  71.115  71.419
ATOM    491  OH  TYR A  52      96.858  70.233  71.142
ATOM    492  HH  TYR A  52      97.208  69.506  70.622
ATOM    493  CE2 TYR A  52      99.238  70.742  71.131
ATOM    494  CD2 TYR A  52     100.281  71.628  71.408
ATOM    495  C   TYR A  52     101.682  72.894  74.396
ATOM    496  O   TYR A  52     102.701  72.202  74.382
ATOM    497  N   GLU A  53     100.579  72.601  75.103
ATOM    498  H   GLU A  53      99.800  73.223  75.140
ATOM    499  CA  GLU A  53     100.400  71.328  75.722
ATOM    500  CB  GLU A  53     101.190  71.020  77.002
ATOM    501  CG  GLU A  53     101.137  69.567  77.476
ATOM    502  CD  GLU A  53     102.112  69.411  78.638
ATOM    503  OE1 GLU A  53     101.920  70.055  79.704
ATOM    504  OE2 GLU A  53     103.087  68.635  78.464
ATOM    505  C   GLU A  53      98.924  71.244  75.906
ATOM    506  O   GLU A  53      98.294  72.157  76.446
ATOM    507  N   ARG A  54      98.338  70.181  75.332
ATOM    508  H   ARG A  54      98.871  69.496  74.841
ATOM    509  CA  ARG A  54      96.930  69.930  75.403
ATOM    510  CB  ARG A  54      96.476  69.065  74.209
ATOM    511  CG  ARG A  54      94.973  68.802  74.077
ATOM    512  CD  ARG A  54      94.549  68.087  72.782
ATOM    513  NE  ARG A  54      95.026  66.665  72.775
ATOM    514  HE  ARG A  54      94.538  65.995  73.335
ATOM    515  CZ  ARG A  54      96.090  66.252  72.013
ATOM    516  NH1 ARG A  54      96.780  67.123  71.218
ATOM    517 1HH1 ARG A  54      96.503  68.082  71.167
ATOM    518 2HH1 ARG A  54      97.561  66.803  70.683
ATOM    519  NH2 ARG A  54      96.478  64.943  72.051
ATOM    520 1HH2 ARG A  54      95.965  64.280  72.594
ATOM    521 2HH2 ARG A  54      97.272  64.635  71.523
ATOM    522  C   ARG A  54      96.581  69.272  76.711
ATOM    523  O   ARG A  54      95.569  69.620  77.319
ATOM    524  N   SER A  55      97.434  68.313  77.167
ATOM    525  H   SER A  55      98.250  68.081  76.646
ATOM    526  CA  SER A  55      97.279  67.552  78.389
ATOM    527  CB  SER A  55      97.552  68.379  79.673
ATOM    528  OG  SER A  55      98.888  68.855  79.684
ATOM    529  HG  SER A  55      98.882  69.680  79.192
ATOM    530  C   SER A  55      95.951  66.831  78.471
ATOM    531  O   SER A  55      95.349  66.713  79.543
ATOM    532  N   TYR A  56      95.476  66.312  77.310
ATOM    533  H   TYR A  56      95.973  66.391  76.451
ATOM    534  CA  TYR A  56      94.224  65.604  77.256
ATOM    535  CB  TYR A  56      93.680  65.469  75.808
ATOM    536  CG  TYR A  56      92.315  64.851  75.771
ATOM    537  CD1 TYR A  56      91.193  65.580  76.189
ATOM    538  CE1 TYR A  56      89.918  65.009  76.153
ATOM    539  CZ  TYR A  56      89.749  63.703  75.686
ATOM    540  OH  TYR A  56      88.464  63.118  75.647
ATOM    541  HH  TYR A  56      87.849  63.713  76.086
ATOM    542  CE2 TYR A  56      90.859  62.974  75.251
ATOM    543  CD2 TYR A  56      92.133  63.549  75.289
ATOM    544  C   TYR A  56      94.454  64.252  77.869
ATOM    545  O   TYR A  56      95.299  63.478  77.413
ATOM    546  N   CYS A  57      93.695  63.977  78.949
ATOM    547  H   CYS A  57      93.025  64.627  79.294
ATOM    548  CA  CYS A  57      93.782  62.734  79.664
ATOM    549  CB  CYS A  57      93.369  62.844  81.143
ATOM    550  SG  CYS A  57      94.505  63.886  82.107
ATOM    551  C   CYS A  57      92.906  61.696  79.027
ATOM    552  O   CYS A  57      91.745  61.965  78.705
ATOM    553  N   MET A  58      93.487  60.496  78.801
ATOM    554  H   MET A  58      94.426  60.315  79.084
ATOM    555  CA  MET A  58      92.792  59.368  78.232
ATOM    556  CB  MET A  58      93.520  58.679  77.055
ATOM    557  CG  MET A  58      93.367  59.371  75.696
ATOM    558  SD  MET A  58      94.379  60.864  75.450
ATOM    559  CE  MET A  58      95.991  60.026  75.438
ATOM    560  C   MET A  58      92.666  58.335  79.315
ATOM    561  O   MET A  58      93.603  58.129  80.094
ATOM    562  N   THR A  59      91.457  57.746  79.463
ATOM    563  H   THR A  59      90.683  57.945  78.868
ATOM    564  CA  THR A  59      91.251  56.742  80.472
ATOM    565  CB  THR A  59      90.049  57.039  81.342
ATOM    566  CG2 THR A  59      89.946  55.976  82.454
ATOM    567  OG1 THR A  59      90.233  58.297  81.980
ATOM    568  HG1 THR A  59      90.140  58.958  81.288
ATOM    569  C   THR A  59      91.090  55.449  79.713
ATOM    570  O   THR A  59      90.203  55.307  78.867
ATOM    571  N   GLY A  60      91.971  54.473  80.027
ATOM    572  H   GLY A  60      92.670  54.618  80.723
ATOM    573  CA  GLY A  60      91.998  53.178  79.400
ATOM    574  C   GLY A  60      91.076  52.224  80.086
ATOM    575  O   GLY A  60      91.527  51.366  80.846
ATOM    576  N   VAL A  61      89.757  52.386  79.841
ATOM    577  H   VAL A  61      89.432  53.107  79.234
ATOM    578  CA  VAL A  61      88.742  51.537  80.417
ATOM    579  CB  VAL A  61      87.374  52.223  80.516
ATOM    580  CG1 VAL A  61      86.261  51.285  81.038
ATOM    581  CG2 VAL A  61      87.519  53.448  81.432
ATOM    582  C   VAL A  61      88.655  50.261  79.610
ATOM    583  O   VAL A  61      88.852  50.257  78.391
ATOM    584  N   LEU A  62      88.421  49.139  80.328
ATOM    585  H   LEU A  62      88.306  49.180  81.317
ATOM    586  CA  LEU A  62      88.257  47.827  79.762
ATOM    587  CB  LEU A  62      89.346  46.813  80.151
ATOM    588  CG  LEU A  62      90.768  47.141  79.672
ATOM    589  CD1 LEU A  62      91.768  46.159  80.296
ATOM    590  CD2 LEU A  62      90.855  47.209  78.137
ATOM    591  C   LEU A  62      86.972  47.301  80.325
ATOM    592  O   LEU A  62      86.645  47.559  81.485
ATOM    593  N   ILE A  63      86.194  46.589  79.481
ATOM    594  H   ILE A  63      86.484  46.415  78.544
ATOM    595  CA  ILE A  63      84.928  45.997  79.846
ATOM    596  CB  ILE A  63      83.917  45.931  78.711
ATOM    597  CG2 ILE A  63      83.565  47.384  78.332
ATOM    598  CG1 ILE A  63      84.393  45.060  77.524
ATOM    599  CD1 ILE A  63      83.318  44.794  76.472
ATOM    600  C   ILE A  63      85.093  44.635  80.465
ATOM    601  O   ILE A  63      86.063  43.931  80.170
ATOM    602  N   GLU A  64      84.116  44.250  81.338
ATOM    603  H   GLU A  64      83.359  44.872  81.525
ATOM    604  CA  GLU A  64      84.024  43.013  82.095
ATOM    605  CB  GLU A  64      84.131  41.694  81.279
ATOM    606  CG  GLU A  64      82.940  41.420  80.345
ATOM    607  CD  GLU A  64      83.095  40.100  79.575
ATOM    608  OE1 GLU A  64      84.034  39.301  79.839
ATOM    609  OE2 GLU A  64      82.241  39.877  78.680
ATOM    610  C   GLU A  64      85.078  43.081  83.160
ATOM    611  O   GLU A  64      84.759  43.266  84.336
ATOM    612  N   GLY A  65      86.365  42.975  82.751
ATOM    613  H   GLY A  65      86.586  42.855  81.787
ATOM    614  CA  GLY A  65      87.498  43.083  83.621
ATOM    615  C   GLY A  65      87.732  44.554  83.561
ATOM    616  O   GLY A  65      88.565  45.022  82.783
ATOM    617  N   LYS A  66      86.961  45.304  84.385
ATOM    618  H   LYS A  66      86.282  44.881  84.980
ATOM    619  CA  LYS A  66      87.026  46.737  84.414
ATOM    620  CB  LYS A  66      85.933  47.387  85.271
ATOM    621  CG  LYS A  66      84.528  47.239  84.687
ATOM    622  CD  LYS A  66      83.457  47.918  85.538
ATOM    623  CE  LYS A  66      82.048  47.824  84.957
ATOM    624  NZ  LYS A  66      81.097  48.506  85.856
ATOM    625  HZ1 LYS A  66      80.875  47.899  86.668
ATOM    626  HZ2 LYS A  66      81.523  49.388  86.196
ATOM    627  HZ3 LYS A  66      80.222  48.724  85.343
ATOM    628  C   LYS A  66      88.353  47.233  84.871
ATOM    629  O   LYS A  66      88.864  46.824  85.917
ATOM    630  N   CYS A  67      88.930  48.141  84.054
ATOM    631  H   CYS A  67      88.499  48.469  83.218
ATOM    632  CA  CYS A  67      90.214  48.667  84.387
ATOM    633  CB  CYS A  67      91.280  48.516  83.287
ATOM    634  SG  CYS A  67      92.918  49.101  83.826
ATOM    635  C   CYS A  67      90.124  50.102  84.776
ATOM    636  O   CYS A  67      89.928  50.995  83.945
ATOM    637  N   PHE A  68      90.183  50.312  86.105
ATOM    638  H   PHE A  68      90.270  49.550  86.741
ATOM    639  CA  PHE A  68      90.182  51.618  86.703
ATOM    640  CB  PHE A  68      88.973  51.928  87.620
ATOM    641  CG  PHE A  68      87.699  51.923  86.837
ATOM    642  CD1 PHE A  68      87.417  52.958  85.934
ATOM    643  CE1 PHE A  68      86.226  52.964  85.203
ATOM    644  CZ  PHE A  68      85.298  51.935  85.379
ATOM    645  CE2 PHE A  68      85.564  50.909  86.287
ATOM    646  CD2 PHE A  68      86.757  50.904  87.015
ATOM    647  C   PHE A  68      91.431  51.791  87.525
ATOM    648  O   PHE A  68      91.954  52.903  87.632
ATOM    649  N   VAL A  69      91.935  50.686  88.135
ATOM    650  H   VAL A  69      91.509  49.790  88.049
ATOM    651  CA  VAL A  69      93.118  50.733  88.961
ATOM    652  CB  VAL A  69      92.880  50.261  90.394
ATOM    653  CG1 VAL A  69      94.189  50.315  91.212
ATOM    654  CG2 VAL A  69      91.763  51.109  91.036
ATOM    655  C   VAL A  69      94.179  49.878  88.304
ATOM    656  O   VAL A  69      93.990  48.662  88.195
ATOM    657  N   PRO A  70      95.288  50.467  87.851
ATOM    658  CA  PRO A  70      96.381  49.749  87.226
ATOM    659  CB  PRO A  70      97.358  50.817  86.741
ATOM    660  CG  PRO A  70      96.500  52.082  86.602
ATOM    661  CD  PRO A  70      95.438  51.913  87.695
ATOM    662  C   PRO A  70      97.048  48.811  88.184
ATOM    663  O   PRO A  70      97.293  49.202  89.330
ATOM    664  N   ASP A  71      97.368  47.584  87.724
ATOM    665  H   ASP A  71      97.153  47.291  86.797
ATOM    666  CA  ASP A  71      98.082  46.649  88.539
ATOM    667  CB  ASP A  71      97.287  45.320  88.714
ATOM    668  CG  ASP A  71      97.967  44.385  89.713
ATOM    669  OD1 ASP A  71      98.172  44.789  90.888
ATOM    670  OD2 ASP A  71      98.299  43.243  89.301
ATOM    671  C   ASP A  71      99.421  46.481  87.863
ATOM    672  O   ASP A  71     100.265  47.373  87.974
ATOM    673  N   GLN A  72      99.651  45.348  87.155
ATOM    674  H   GLN A  72      98.969  44.627  87.066
ATOM    675  CA  GLN A  72     100.888  45.087  86.469
ATOM    676  CB  GLN A  72     101.130  43.575  86.299
ATOM    677  CG  GLN A  72     101.354  42.859  87.635
ATOM    678  CD  GLN A  72     101.461  41.363  87.394
ATOM    679  OE1 GLN A  72     102.473  40.841  86.929
ATOM    680  NE2 GLN A  72     100.358  40.641  87.720
ATOM    681 1HE2 GLN A  72      99.551  41.107  88.084
ATOM    682 2HE2 GLN A  72     100.342  39.652  87.576
ATOM    683  C   GLN A  72     100.887  45.728  85.114
ATOM    684  O   GLN A  72     101.856  46.396  84.746
ATOM    685  N   SER A  73      99.783  45.538  84.354
ATOM    686  H   SER A  73      99.010  44.996  84.673
ATOM    687  CA  SER A  73      99.641  46.091  83.036
ATOM    688  CB  SER A  73     100.052  45.122  81.896
ATOM    689  OG  SER A  73      99.208  43.979  81.837
ATOM    690  HG  SER A  73      99.483  43.499  81.051
ATOM    691  C   SER A  73      98.222  46.532  82.819
ATOM    692  O   SER A  73      97.302  46.104  83.522
ATOM    693  N   VAL A  74      98.040  47.457  81.848
ATOM    694  H   VAL A  74      98.803  47.795  81.302
ATOM    695  CA  VAL A  74      96.750  47.987  81.483
ATOM    696  CB  VAL A  74      96.579  49.482  81.771
ATOM    697  CG1 VAL A  74      95.189  49.992  81.327
ATOM    698  CG2 VAL A  74      96.808  49.748  83.265
ATOM    699  C   VAL A  74      96.667  47.797  79.993
ATOM    700  O   VAL A  74      97.621  48.105  79.270
ATOM    701  N   VAL A  75      95.528  47.238  79.511
ATOM    702  H   VAL A  75      94.774  46.975  80.107
ATOM    703  CA  VAL A  75      95.328  47.051  78.095
ATOM    704  CB  VAL A  75      94.346  45.948  77.729
ATOM    705  CG1 VAL A  75      94.130  45.870  76.201
ATOM    706  CG2 VAL A  75      94.859  44.619  78.318
ATOM    707  C   VAL A  75      94.908  48.397  77.559
ATOM    708  O   VAL A  75      94.014  49.056  78.099
ATOM    709  N   SER A  76      95.603  48.822  76.488
ATOM    710  H   SER A  76      96.331  48.269  76.092
ATOM    711  CA  SER A  76      95.378  50.075  75.832
ATOM    712  CB  SER A  76      96.657  50.945  75.782
ATOM    713  OG  SER A  76      97.691  50.294  75.054
ATOM    714  HG  SER A  76      98.423  50.916  75.032
ATOM    715  C   SER A  76      94.849  49.868  74.439
ATOM    716  O   SER A  76      94.886  48.765  73.885
ATOM    717  N   ILE A  77      94.309  50.968  73.865
ATOM    718  H   ILE A  77      94.305  51.839  74.350
ATOM    719  CA  ILE A  77      93.737  51.011  72.544
ATOM    720  CB  ILE A  77      92.996  52.317  72.311
ATOM    721  CG2 ILE A  77      92.415  52.311  70.885
ATOM    722  CG1 ILE A  77      91.841  52.469  73.326
ATOM    723  CD1 ILE A  77      91.214  53.865  73.360
ATOM    724  C   ILE A  77      94.902  50.851  71.578
ATOM    725  O   ILE A  77      95.937  51.509  71.700
ATOM    726  N   ILE A  78      94.705  49.966  70.578
ATOM    727  H   ILE A  78      93.827  49.498  70.514
ATOM    728  CA  ILE A  78      95.663  49.582  69.560
ATOM    729  CB  ILE A  78      95.111  48.386  68.777
ATOM    730  CG2 ILE A  78      95.925  48.059  67.499
ATOM    731  CG1 ILE A  78      95.068  47.173  69.733
ATOM    732  CD1 ILE A  78      94.294  45.966  69.204
ATOM    733  C   ILE A  78      96.098  50.720  68.645
ATOM    734  O   ILE A  78      97.254  50.742  68.217
ATOM    735  N   LYS A  79      95.196  51.684  68.352
ATOM    736  H   LYS A  79      94.277  51.646  68.735
ATOM    737  CA  LYS A  79      95.441  52.806  67.468
ATOM    738  CB  LYS A  79      94.130  53.517  67.034
ATOM    739  CG  LYS A  79      93.377  54.303  68.120
ATOM    740  CD  LYS A  79      91.996  54.827  67.706
ATOM    741  CE  LYS A  79      91.999  55.920  66.636
ATOM    742  NZ  LYS A  79      90.625  56.429  66.443
ATOM    743  HZ1 LYS A  79      90.191  56.635  67.362
ATOM    744  HZ2 LYS A  79      90.648  57.297  65.874
ATOM    745  HZ3 LYS A  79      90.055  55.715  65.953
ATOM    746  C   LYS A  79      96.434  53.858  67.911
ATOM    747  O   LYS A  79      97.056  54.482  67.052
ATOM    748  N   HIS A  80      96.606  54.062  69.241
ATOM    749  H   HIS A  80      96.113  53.498  69.899
ATOM    750  CA  HIS A  80      97.481  55.057  69.836
ATOM    751  CB  HIS A  80      97.493  55.064  71.383
ATOM    752  CG  HIS A  80      96.259  55.568  72.067
ATOM    753  ND1 HIS A  80      95.827  56.874  71.997
ATOM    754  CE1 HIS A  80      94.716  56.962  72.772
ATOM    755  NE2 HIS A  80      94.405  55.807  73.332
ATOM    756  CD2 HIS A  80      95.379  54.930  72.885
ATOM    757  C   HIS A  80      98.935  55.117  69.460
ATOM    758  O   HIS A  80      99.576  54.105  69.168
ATOM    759  N   GLY A  81      99.458  56.373  69.441
ATOM    760  H   GLY A  81      98.893  57.166  69.656
ATOM    761  CA  GLY A  81     100.831  56.694  69.147
ATOM    762  C   GLY A  81     101.649  56.590  70.409
ATOM    763  O   GLY A  81     101.194  56.042  71.419
ATOM    764  N   ILE A  82     102.904  57.103  70.358
ATOM    765  H   ILE A  82     103.259  57.552  69.542
ATOM    766  CA  ILE A  82     103.797  57.031  71.490
ATOM    767  CB  ILE A  82     105.252  57.101  71.030
ATOM    768  CG2 ILE A  82     106.197  57.083  72.252
ATOM    769  CG1 ILE A  82     105.564  55.893  70.118
ATOM    770  CD1 ILE A  82     106.909  55.974  69.395
ATOM    771  C   ILE A  82     103.450  58.125  72.484
ATOM    772  O   ILE A  82     103.091  57.807  73.619
ATOM    773  N   PHE A  83     103.533  59.420  72.074
ATOM    774  H   PHE A  83     103.822  59.636  71.144
ATOM    775  CA  PHE A  83     103.206  60.577  72.893
ATOM    776  CB  PHE A  83     104.336  61.205  73.781
ATOM    777  CG  PHE A  83     104.847  60.292  74.849
ATOM    778  CD1 PHE A  83     106.070  59.627  74.714
ATOM    779  CE1 PHE A  83     106.533  58.774  75.721
ATOM    780  CZ  PHE A  83     105.773  58.584  76.876
ATOM    781  CE2 PHE A  83     104.554  59.246  77.026
ATOM    782  CD2 PHE A  83     104.096  60.097  76.016
ATOM    783  C   PHE A  83     102.679  61.656  71.978
ATOM    784  O   PHE A  83     103.349  62.650  71.684
ATOM    785  N   ASP A  84     101.415  61.495  71.537
ATOM    786  H   ASP A  84     100.863  60.709  71.801
ATOM    787  CA  ASP A  84     100.778  62.419  70.631
ATOM    788  CB  ASP A  84      99.829  61.725  69.623
ATOM    789  CG  ASP A  84     100.590  60.788  68.694
ATOM    790  OD1 ASP A  84     101.679  61.156  68.178
ATOM    791  OD2 ASP A  84     100.051  59.678  68.457
ATOM    792  C   ASP A  84     100.015  63.524  71.319
ATOM    793  O   ASP A  84      99.205  64.208  70.686
ATOM    794  N   ILE A  85     100.224  63.695  72.645
ATOM    795  H   ILE A  85     100.875  63.132  73.145
ATOM    796  CA  ILE A  85      99.550  64.706  73.420
ATOM    797  CB  ILE A  85      99.640  64.392  74.913
ATOM    798  CG2 ILE A  85      99.128  65.571  75.772
ATOM    799  CG1 ILE A  85      98.834  63.106  75.204
ATOM    800  CD1 ILE A  85      99.054  62.511  76.597
ATOM    801  C   ILE A  85     100.066  66.102  73.105
ATOM    802  O   ILE A  85      99.255  66.989  72.829
ATOM    803  N   ALA A  86     101.406  66.318  73.088
ATOM    804  H   ALA A  86     102.069  65.593  73.257
ATOM    805  CA  ALA A  86     101.951  67.632  72.837
ATOM    806  CB  ALA A  86     102.807  68.165  74.003
ATOM    807  C   ALA A  86     102.791  67.701  71.599
ATOM    808  O   ALA A  86     103.391  66.705  71.188
ATOM    809  N   SER A  87     102.821  68.905  70.973
ATOM    810  H   SER A  87     102.326  69.694  71.330
ATOM    811  CA  SER A  87     103.586  69.158  69.782
ATOM    812  CB  SER A  87     102.690  69.383  68.544
ATOM    813  OG  SER A  87     103.467  69.610  67.377
ATOM    814  HG  SER A  87     102.847  69.931  66.715
ATOM    815  C   SER A  87     104.388  70.401  70.068
ATOM    816  O   SER A  87     103.836  71.481  70.306
ATOM    817  N   VAL A  88     105.734  70.249  70.074
ATOM    818  H   VAL A  88     106.165  69.371  69.876
ATOM    819  CA  VAL A  88     106.626  71.343  70.343
ATOM    820  CB  VAL A  88     107.974  70.910  70.914
ATOM    821  CG1 VAL A  88     108.914  72.121  71.125
ATOM    822  CG2 VAL A  88     107.724  70.144  72.228
ATOM    823  C   VAL A  88     106.809  72.143  69.085
ATOM    824  O   VAL A  88     107.210  71.615  68.045
ATOM    825  N   HIS A  89     106.481  73.448  69.171
ATOM    826  H   HIS A  89     106.155  73.858  70.020
ATOM    827  CA  HIS A  89     106.647  74.352  68.067
ATOM    828  CB  HIS A  89     105.390  74.733  67.255
ATOM    829  CG  HIS A  89     104.722  73.601  66.535
ATOM    830  ND1 HIS A  89     105.213  73.034  65.380
ATOM    831  CE1 HIS A  89     104.327  72.077  65.007
ATOM    832  NE2 HIS A  89     103.305  71.991  65.837
ATOM    833  CD2 HIS A  89     103.556  72.951  66.801
ATOM    834  C   HIS A  89     107.350  75.580  68.567
ATOM    835  O   HIS A  89     107.801  75.631  69.714
ATOM    836  N   ILE A  90     107.541  76.579  67.677
ATOM    837  H   ILE A  90     107.228  76.532  66.732
ATOM    838  CA  ILE A  90     108.231  77.774  68.059
ATOM    839  CB  ILE A  90     109.468  78.033  67.172
ATOM    840  CG2 ILE A  90     110.527  76.957  67.481
ATOM    841  CG1 ILE A  90     109.151  78.132  65.658
ATOM    842  CD1 ILE A  90     110.303  78.603  64.779
ATOM    843  C   ILE A  90     107.308  78.950  68.219
ATOM    844  O   ILE A  90     106.851  79.248  69.319
ATOM    845  N   VAL A  91     106.928  79.617  67.127
ATOM    846  H   VAL A  91     107.176  79.354  66.207
ATOM    847  CA  VAL A  91     106.064  80.731  67.212
ATOM    848  CB  VAL A  91     106.713  82.009  66.645
ATOM    849  CG1 VAL A  91     107.427  81.762  65.296
ATOM    850  CG2 VAL A  91     105.643  83.103  66.474
ATOM    851  C   VAL A  91     104.849  80.280  66.503
ATOM    852  O   VAL A  91     104.925  79.947  65.322
ATOM    853  N   CYS A  92     103.727  80.108  67.247
ATOM    854  H   CYS A  92     103.633  80.291  68.222
ATOM    855  CA  CYS A  92     102.568  79.813  66.472
ATOM    856  CB  CYS A  92     101.492  78.876  67.000
ATOM    857  SG  CYS A  92     100.207  78.619  65.741
ATOM    858  C   CYS A  92     102.119  81.215  66.313
ATOM    859  O   CYS A  92     101.963  81.954  67.289
ATOM    860  N   PHE A  93     101.974  81.623  65.050
ATOM    861  H   PHE A  93     102.115  81.017  64.271
ATOM    862  CA  PHE A  93     101.609  82.966  64.753
ATOM    863  CB  PHE A  93     101.977  83.412  63.310
ATOM    864  CG  PHE A  93     103.437  83.559  63.066
ATOM    865  CD1 PHE A  93     104.159  82.564  62.400
ATOM    866  CE1 PHE A  93     105.525  82.727  62.157
ATOM    867  CZ  PHE A  93     106.173  83.896  62.567
ATOM    868  CE2 PHE A  93     105.455  84.903  63.215
ATOM    869  CD2 PHE A  93     104.089  84.735  63.456
ATOM    870  C   PHE A  93     100.160  83.219  64.960
ATOM    871  O   PHE A  93      99.376  83.365  64.017
ATOM    872  N   PHE A  94      99.754  83.236  66.246
ATOM    873  H   PHE A  94     100.341  83.102  67.042
ATOM    874  CA  PHE A  94      98.424  83.612  66.550
ATOM    875  CB  PHE A  94      97.787  82.983  67.812
ATOM    876  CG  PHE A  94      97.433  81.553  67.614
ATOM    877  CD1 PHE A  94      98.266  80.501  67.982
ATOM    878  CE1 PHE A  94      97.864  79.177  67.785
ATOM    879  CZ  PHE A  94      96.619  78.897  67.220
ATOM    880  CE2 PHE A  94      95.773  79.945  66.857
ATOM    881  CD2 PHE A  94      96.181  81.264  67.058
ATOM    882  C   PHE A  94      98.590  85.097  66.638
ATOM    883  O   PHE A  94      98.858  85.636  67.708
ATOM    884  N   VAL A  95      98.501  85.776  65.467
ATOM    885  H   VAL A  95      98.352  85.283  64.612
ATOM    886  CA  VAL A  95      98.625  87.213  65.334
ATOM    887  CB  VAL A  95      99.425  87.692  64.118
ATOM    888  CG1 VAL A  95      99.526  89.235  64.118
ATOM    889  CG2 VAL A  95     100.758  86.954  63.954
ATOM    890  C   VAL A  95      97.205  87.659  65.005
ATOM    891  O   VAL A  95      96.573  87.027  64.158
ATOM    892  N   ALA A  96      96.681  88.722  65.686
ATOM    893  H   ALA A  96      97.239  89.158  66.390
ATOM    894  CA  ALA A  96      95.357  89.337  65.510
ATOM    895  CB  ALA A  96      94.151  88.429  65.143
ATOM    896  C   ALA A  96      95.048  90.116  66.765
ATOM    897  O   ALA A  96      95.751  91.084  67.022
ATOM    898  N   VAL A  97      94.032  89.757  67.614
ATOM    899  H   VAL A  97      93.437  88.976  67.443
ATOM    900  CA  VAL A  97      93.774  90.482  68.864
ATOM    901  CB  VAL A  97      92.424  90.195  69.486
ATOM    902  CG1 VAL A  97      92.256  91.067  70.745
ATOM    903  CG2 VAL A  97      91.315  90.434  68.449
ATOM    904  C   VAL A  97      94.980  90.125  69.739
ATOM    905  O   VAL A  97      95.413  90.810  70.656
ATOM    906  N   LYS A  98      95.608  88.996  69.371
ATOM    907  H   LYS A  98      95.110  88.507  68.675
ATOM    908  CA  LYS A  98      96.815  88.351  69.756
ATOM    909  CB  LYS A  98      96.652  86.854  69.337
ATOM    910  CG  LYS A  98      95.967  86.597  67.947
ATOM    911  CD  LYS A  98      95.320  85.231  67.671
ATOM    912  CE  LYS A  98      94.238  85.117  66.585
ATOM    913  NZ  LYS A  98      94.782  85.070  65.212
ATOM    914  HZ1 LYS A  98      93.995  85.179  64.544
ATOM    915  HZ2 LYS A  98      95.457  85.841  65.055
ATOM    916  HZ3 LYS A  98      95.245  84.159  65.036
ATOM    917  C   LYS A  98      97.823  89.166  68.962
ATOM    918  O   LYS A  98      98.546  88.669  68.104
ATOM    919  N   LYS A  99      97.832  90.503  69.243
ATOM    920  H   LYS A  99      97.210  90.792  69.962
ATOM    921  CA  LYS A  99      98.658  91.612  68.769
ATOM    922  CB  LYS A  99      98.260  92.327  67.459
ATOM    923  CG  LYS A  99      99.218  93.388  66.910
ATOM    924  CD  LYS A  99      98.736  93.952  65.574
ATOM    925  CE  LYS A  99      99.663  95.000  64.961
ATOM    926  NZ  LYS A  99      99.062  95.510  63.712
ATOM    927  HZ1 LYS A  99      98.821  94.714  63.094
ATOM    928  HZ2 LYS A  99      98.200  96.040  63.942
ATOM    929  HZ3 LYS A  99      99.723  96.137  63.216
ATOM    930  C   LYS A  99      98.594  92.629  69.861
ATOM    931  O   LYS A  99      99.574  93.317  70.160
ATOM    932  N   ASP A 100      97.404  92.687  70.507
ATOM    933  H   ASP A 100      96.637  92.124  70.222
ATOM    934  CA  ASP A 100      97.088  93.572  71.561
ATOM    935  CB  ASP A 100      95.607  93.561  72.025
ATOM    936  CG  ASP A 100      95.328  94.804  72.868
ATOM    937  OD1 ASP A 100      95.223  94.682  74.112
ATOM    938  OD2 ASP A 100      95.230  95.909  72.271
ATOM    939  C   ASP A 100      98.016  93.343  72.697
ATOM    940  O   ASP A 100      98.358  92.231  73.124
ATOM    941  N   THR A 101      98.396  94.521  73.183
ATOM    942  H   THR A 101      98.000  95.343  72.783
ATOM    943  CA  THR A 101      99.290  94.831  74.235
ATOM    944  CB  THR A 101      99.497  96.318  74.419
ATOM    945  CG2 THR A 101     100.148  96.894  73.147
ATOM    946  OG1 THR A 101      98.264  96.971  74.699
ATOM    947  HG1 THR A 101      98.503  97.847  75.015
ATOM    948  C   THR A 101      98.905  94.224  75.526
ATOM    949  O   THR A 101      99.763  94.223  76.410
ATOM    950  N   GLU A 102      97.635  93.709  75.680
ATOM    951  H   GLU A 102      96.948  93.753  74.957
ATOM    952  CA  GLU A 102      97.222  93.029  76.885
ATOM    953  CB  GLU A 102      95.778  92.468  76.921
ATOM    954  CG  GLU A 102      94.658  93.508  76.981
ATOM    955  CD  GLU A 102      93.311  92.797  77.084
ATOM    956  OE1 GLU A 102      92.558  93.140  78.034
ATOM    957  OE2 GLU A 102      92.983  91.955  76.206
ATOM    958  C   GLU A 102      98.234  91.940  76.939
ATOM    959  O   GLU A 102      98.285  91.028  76.134
ATOM    960  N   ASN A 103      99.034  92.052  77.985
ATOM    961  H   ASN A 103      98.869  92.798  78.625
ATOM    962  CA  ASN A 103     100.230  91.341  78.270
ATOM    963  CB  ASN A 103     100.976  92.248  79.256
ATOM    964  CG  ASN A 103     101.465  93.619  78.768
ATOM    965  OD1 ASN A 103     102.428  93.826  78.037
ATOM    966  ND2 ASN A 103     100.705  94.663  79.191
ATOM    967 1HD2 ASN A 103      99.936  94.514  79.813
ATOM    968 2HD2 ASN A 103     100.922  95.586  78.875
ATOM    969  C   ASN A 103     100.302  89.919  78.780
ATOM    970  O   ASN A 103     101.425  89.510  79.037
ATOM    971  N   LYS A 104      99.226  89.079  78.774
ATOM    972  H   LYS A 104      98.358  89.418  78.432
ATOM    973  CA  LYS A 104      99.112  87.734  79.394
ATOM    974  CB  LYS A 104      97.872  86.922  78.996
ATOM    975  CG  LYS A 104      97.781  86.429  77.591
ATOM    976  CD  LYS A 104      96.681  85.424  77.292
ATOM    977  CE  LYS A 104      95.335  85.538  77.976
ATOM    978  NZ  LYS A 104      94.705  86.858  77.838
ATOM    979  HZ1 LYS A 104      93.725  86.791  78.167
ATOM    980  HZ2 LYS A 104      94.705  87.151  76.841
ATOM    981  HZ3 LYS A 104      95.193  87.568  78.427
ATOM    982  C   LYS A 104     100.105  86.602  79.429
ATOM    983  O   LYS A 104      99.847  85.534  79.967
ATOM    984  N   VAL A 105     101.226  86.825  78.807
ATOM    985  H   VAL A 105     101.348  87.770  78.575
ATOM    986  CA  VAL A 105     102.419  86.127  78.456
ATOM    987  CB  VAL A 105     102.588  84.637  78.822
ATOM    988  CG1 VAL A 105     103.992  84.319  78.391
ATOM    989  CG2 VAL A 105     102.447  84.226  80.301
ATOM    990  C   VAL A 105     102.028  86.335  77.019
ATOM    991  O   VAL A 105     102.017  85.431  76.207
ATOM    992  N   GLN A 106     101.767  87.625  76.663
ATOM    993  H   GLN A 106     101.865  88.316  77.382
ATOM    994  CA  GLN A 106     101.262  88.154  75.456
ATOM    995  CB  GLN A 106     101.496  89.641  75.680
ATOM    996  CG  GLN A 106     100.898  90.785  74.896
ATOM    997  CD  GLN A 106     101.699  92.059  75.163
ATOM    998  OE1 GLN A 106     102.478  92.192  76.095
ATOM    999  NE2 GLN A 106     101.656  92.998  74.190
ATOM   1000 1HE2 GLN A 106     101.150  92.815  73.348
ATOM   1001 2HE2 GLN A 106     102.199  93.833  74.279
ATOM   1002  C   GLN A 106     102.147  87.554  74.393
ATOM   1003  O   GLN A 106     101.657  87.054  73.392
ATOM   1004  N   GLY A 107     103.478  87.452  74.620
ATOM   1005  H   GLY A 107     103.880  87.766  75.477
ATOM   1006  CA  GLY A 107     104.413  86.919  73.658
ATOM   1007  C   GLY A 107     104.241  85.487  73.461
ATOM   1008  O   GLY A 107     104.136  85.040  72.326
ATOM   1009  N   TYR A 108     104.044  84.756  74.565
ATOM   1010  H   TYR A 108     103.845  85.150  75.457
ATOM   1011  CA  TYR A 108     103.855  83.350  74.461
ATOM   1012  CB  TYR A 108     104.267  82.502  75.687
ATOM   1013  CG  TYR A 108     105.701  82.639  76.149
ATOM   1014  CD1 TYR A 108     106.581  83.648  75.721
ATOM   1015  CE1 TYR A 108     107.885  83.721  76.205
ATOM   1016  CZ  TYR A 108     108.340  82.776  77.121
ATOM   1017  OH  TYR A 108     109.665  82.867  77.596
ATOM   1018  HH  TYR A 108     109.813  82.137  78.204
ATOM   1019  CE2 TYR A 108     107.488  81.756  77.554
ATOM   1020  CD2 TYR A 108     106.181  81.695  77.066
ATOM   1021  C   TYR A 108     102.391  83.141  74.169
ATOM   1022  O   TYR A 108     101.911  82.020  74.253
ATOM   1023  N   TYR A 109     101.611  84.231  73.944
ATOM   1024  H   TYR A 109     101.932  85.165  74.045
ATOM   1025  CA  TYR A 109     100.245  84.191  73.564
ATOM   1026  CB  TYR A 109      99.218  84.557  74.640
ATOM   1027  CG  TYR A 109      99.260  83.497  75.722
ATOM   1028  CD1 TYR A 109      99.687  83.746  77.023
ATOM   1029  CE1 TYR A 109      99.702  82.763  78.012
ATOM   1030  CZ  TYR A 109      99.299  81.473  77.698
ATOM   1031  OH  TYR A 109      99.307  80.471  78.688
ATOM   1032  HH  TYR A 109      99.749  80.831  79.462
ATOM   1033  CE2 TYR A 109      98.903  81.174  76.399
ATOM   1034  CD2 TYR A 109      98.898  82.181  75.432
ATOM   1035  C   TYR A 109     100.042  84.667  72.137
ATOM   1036  O   TYR A 109      98.939  84.570  71.602
ATOM   1037  N   ILE A 110     101.061  85.313  71.508
ATOM   1038  H   ILE A 110     101.936  85.512  71.952
ATOM   1039  CA  ILE A 110     100.988  85.536  70.076
ATOM   1040  CB  ILE A 110     101.858  86.581  69.398
ATOM   1041  CG2 ILE A 110     103.250  86.690  69.989
ATOM   1042  CG1 ILE A 110     101.705  86.465  67.861
ATOM   1043  CD1 ILE A 110     102.329  87.506  66.974
ATOM   1044  C   ILE A 110     101.501  84.232  69.594
ATOM   1045  O   ILE A 110     100.822  83.481  68.910
ATOM   1046  N   CYS A 111     102.679  83.868  70.132
ATOM   1047  H   CYS A 111     103.095  84.448  70.814
ATOM   1048  CA  CYS A 111     103.428  82.715  69.884
ATOM   1049  CB  CYS A 111     104.915  82.945  70.233
ATOM   1050  SG  CYS A 111     105.765  84.260  69.312
ATOM   1051  C   CYS A 111     102.807  81.838  70.917
ATOM   1052  O   CYS A 111     103.490  81.298  71.774
ATOM   1053  N   ILE A 112     101.445  81.709  70.925
ATOM   1054  H   ILE A 112     100.868  82.082  70.203
ATOM   1055  CA  ILE A 112     100.790  80.822  71.827
ATOM   1056  CB  ILE A 112      99.282  80.552  71.773
ATOM   1057  CG2 ILE A 112      98.993  79.568  72.936
ATOM   1058  CG1 ILE A 112      98.376  81.744  71.893
ATOM   1059  CD1 ILE A 112      96.948  81.480  71.458
ATOM   1060  C   ILE A 112     101.074  79.713  70.875
ATOM   1061  O   ILE A 112     100.608  79.748  69.721
ATOM   1062  N   VAL A 113     102.005  78.812  71.242
ATOM   1063  H   VAL A 113     102.496  78.788  72.109
ATOM   1064  CA  VAL A 113     102.031  77.691  70.381
ATOM   1065  CB  VAL A 113     103.239  76.848  70.299
ATOM   1066  CG1 VAL A 113     102.946  75.619  69.429
ATOM   1067  CG2 VAL A 113     104.182  77.720  69.481
ATOM   1068  C   VAL A 113     100.845  76.973  70.913
ATOM   1069  O   VAL A 113     100.743  76.755  72.120
ATOM   1070  N   GLY A 114      99.888  76.773  70.001
ATOM   1071  H   GLY A 114      99.998  77.074  69.057
ATOM   1072  CA  GLY A 114      98.706  76.042  70.290
ATOM   1073  C   GLY A 114      97.335  76.569  70.538
ATOM   1074  O   GLY A 114      96.439  75.737  70.457
ATOM   1075  N   GLY A 115      97.060  77.869  70.826
ATOM   1076  H   GLY A 115      97.764  78.570  70.876
ATOM   1077  CA  GLY A 115      95.677  78.283  71.082
ATOM   1078  C   GLY A 115      95.404  78.041  72.545
ATOM   1079  O   GLY A 115      94.984  78.934  73.280
ATOM   1080  N   ASN A 116      95.567  76.770  72.956
ATOM   1081  H   ASN A 116      95.806  76.056  72.302
ATOM   1082  CA  ASN A 116      95.491  76.301  74.304
ATOM   1083  CB  ASN A 116      94.538  75.090  74.516
ATOM   1084  CG  ASN A 116      94.937  73.860  73.708
ATOM   1085  OD1 ASN A 116      94.974  73.908  72.479
ATOM   1086  ND2 ASN A 116      95.238  72.730  74.399
ATOM   1087 1HD2 ASN A 116      95.142  72.706  75.394
ATOM   1088 2HD2 ASN A 116      95.511  71.904  73.907
ATOM   1089  C   ASN A 116      96.935  75.983  74.617
ATOM   1090  O   ASN A 116      97.792  76.046  73.727
ATOM   1091  N   SER A 117      97.266  75.806  75.914
ATOM   1092  H   SER A 117      96.591  75.859  76.646
ATOM   1093  CA  SER A 117      98.603  75.449  76.311
ATOM   1094  CB  SER A 117      99.684  76.511  76.060
ATOM   1095  OG  SER A 117     100.950  76.039  76.502
ATOM   1096  HG  SER A 117     101.602  76.551  76.015
ATOM   1097  C   SER A 117      98.597  75.177  77.776
ATOM   1098  O   SER A 117      97.816  75.763  78.523
ATOM   1099  N   ALA A 118      99.434  74.212  78.197
ATOM   1100  H   ALA A 118     100.030  73.726  77.565
ATOM   1101  CA  ALA A 118      99.574  73.891  79.583
ATOM   1102  CB  ALA A 118      99.545  72.387  79.923
ATOM   1103  C   ALA A 118     100.791  74.551  80.198
ATOM   1104  O   ALA A 118     100.603  75.098  81.285
ATOM   1105  N   PRO A 119     102.012  74.593  79.616
ATOM   1106  CA  PRO A 119     103.162  75.186  80.257
ATOM   1107  CB  PRO A 119     104.387  74.790  79.436
ATOM   1108  CG  PRO A 119     103.938  73.561  78.645
ATOM   1109  CD  PRO A 119     102.437  73.796  78.475
ATOM   1110  C   PRO A 119     103.161  76.654  80.518
ATOM   1111  O   PRO A 119     103.817  77.063  81.476
ATOM   1112  N   ILE A 120     102.461  77.459  79.697
ATOM   1113  H   ILE A 120     101.818  77.097  79.028
ATOM   1114  CA  ILE A 120     102.916  78.811  79.481
ATOM   1115  CB  ILE A 120     103.121  79.154  78.025
ATOM   1116  CG2 ILE A 120     104.323  78.354  77.494
ATOM   1117  CG1 ILE A 120     101.831  78.982  77.239
ATOM   1118  CD1 ILE A 120     101.874  79.517  75.828
ATOM   1119  C   ILE A 120     102.243  79.876  80.305
ATOM   1120  O   ILE A 120     102.143  81.041  79.913
ATOM   1121  N   TYR A 121     101.718  79.476  81.483
ATOM   1122  H   TYR A 121     101.766  78.526  81.784
ATOM   1123  CA  TYR A 121     101.090  80.388  82.408
ATOM   1124  CB  TYR A 121      99.977  79.694  83.238
ATOM   1125  CG  TYR A 121      98.897  79.212  82.322
ATOM   1126  CD1 TYR A 121      98.880  77.881  81.892
ATOM   1127  CE1 TYR A 121      97.875  77.426  81.035
ATOM   1128  CZ  TYR A 121      96.873  78.295  80.595
ATOM   1129  OH  TYR A 121      95.850  77.852  79.726
ATOM   1130  HH  TYR A 121      95.355  78.621  79.425
ATOM   1131  CE2 TYR A 121      96.885  79.616  81.026
ATOM   1132  CD2 TYR A 121      97.887  80.069  81.883
ATOM   1133  C   TYR A 121     102.251  80.799  83.292
ATOM   1134  O   TYR A 121     102.328  80.387  84.453
ATOM   1135  N   VAL A 122     103.171  81.663  82.756
ATOM   1136  H   VAL A 122     103.069  82.002  81.824
ATOM   1137  CA  VAL A 122     104.380  82.064  83.458
ATOM   1138  CB  VAL A 122     105.385  82.807  82.567
ATOM   1139  CG1 VAL A 122     106.585  83.332  83.383
ATOM   1140  CG2 VAL A 122     105.789  81.888  81.399
ATOM   1141  C   VAL A 122     104.022  82.709  84.780
ATOM   1142  O   VAL A 122     104.492  82.144  85.767
ATOM   1143  N   PRO A 123     103.280  83.801  84.945
ATOM   1144  CA  PRO A 123     102.909  84.233  86.276
ATOM   1145  CB  PRO A 123     102.880  85.744  86.253
ATOM   1146  CG  PRO A 123     103.613  86.089  84.959
ATOM   1147  CD  PRO A 123     103.286  84.926  84.031
ATOM   1148  C   PRO A 123     101.570  83.574  86.549
ATOM   1149  O   PRO A 123     100.959  83.084  85.591
ATOM   1150  N   THR A 124     101.065  83.562  87.815
ATOM   1151  H   THR A 124     101.567  83.919  88.599
ATOM   1152  CA  THR A 124      99.675  83.198  88.054
ATOM   1153  CB  THR A 124      99.309  83.199  89.521
ATOM   1154  CG2 THR A 124      97.840  82.769  89.714
ATOM   1155  OG1 THR A 124     100.157  82.293  90.216
ATOM   1156  HG1 THR A 124     101.044  82.658  90.146
ATOM   1157  C   THR A 124      98.876  84.221  87.289
ATOM   1158  O   THR A 124      99.001  85.425  87.505
ATOM   1159  N   LEU A 125      98.038  83.709  86.371
ATOM   1160  H   LEU A 125      97.949  82.724  86.248
ATOM   1161  CA  LEU A 125      97.279  84.514  85.470
ATOM   1162  CB  LEU A 125      97.425  83.981  84.019
ATOM   1163  CG  LEU A 125      98.848  84.003  83.407
ATOM   1164  CD1 LEU A 125      98.910  83.362  82.024
ATOM   1165  CD2 LEU A 125      99.373  85.430  83.272
ATOM   1166  C   LEU A 125      95.864  84.820  85.815
ATOM   1167  O   LEU A 125      94.948  84.568  85.036
ATOM   1168  N   ASP A 126      95.635  85.396  87.016
ATOM   1169  H   ASP A 126      96.369  85.585  87.664
ATOM   1170  CA  ASP A 126      94.311  85.833  87.399
ATOM   1171  CB  ASP A 126      94.234  86.294  88.873
ATOM   1172  CG  ASP A 126      92.778  86.436  89.321
ATOM   1173  OD1 ASP A 126      92.023  85.429  89.274
ATOM   1174  OD2 ASP A 126      92.401  87.561  89.742
ATOM   1175  C   ASP A 126      94.054  87.008  86.473
ATOM   1176  O   ASP A 126      92.923  87.254  86.062
ATOM   1177  N   ASP A 127      95.143  87.734  86.112
ATOM   1178  H   ASP A 127      96.050  87.517  86.461
ATOM   1179  CA  ASP A 127      95.107  88.847  85.230
ATOM   1180  CB  ASP A 127      95.526  90.140  85.943
ATOM   1181  CG  ASP A 127      94.470  90.499  86.981
ATOM   1182  OD1 ASP A 127      93.287  90.716  86.608
ATOM   1183  OD2 ASP A 127      94.839  90.540  88.183
ATOM   1184  C   ASP A 127      96.040  88.528  84.093
ATOM   1185  O   ASP A 127      97.224  88.858  84.059
ATOM   1186  N   PHE A 128      95.460  87.862  83.085
ATOM   1187  H   PHE A 128      94.497  87.664  83.168
ATOM   1188  CA  PHE A 128      95.996  87.429  81.834
ATOM   1189  CB  PHE A 128      95.022  86.460  81.119
ATOM   1190  CG  PHE A 128      94.841  85.040  81.527
ATOM   1191  CD1 PHE A 128      93.804  84.625  82.353
ATOM   1192  CE1 PHE A 128      93.642  83.270  82.677
ATOM   1193  CZ  PHE A 128      94.493  82.313  82.137
ATOM   1194  CE2 PHE A 128      95.495  82.717  81.261
ATOM   1195  CD2 PHE A 128      95.654  84.064  80.950
ATOM   1196  C   PHE A 128      96.085  88.670  80.944
ATOM   1197  O   PHE A 128      95.441  88.822  79.896
ATOM   1198  N   ARG A 129      97.017  89.538  81.357
ATOM   1199  H   ARG A 129      97.494  89.307  82.203
ATOM   1200  CA  ARG A 129      97.432  90.792  80.815
ATOM   1201  CB  ARG A 129      96.430  91.994  80.875
ATOM   1202  CG  ARG A 129      97.065  93.339  80.424
ATOM   1203  CD  ARG A 129      96.200  94.598  80.509
ATOM   1204  NE  ARG A 129      97.087  95.802  80.408
ATOM   1205  HE  ARG A 129      97.517  96.127  81.251
ATOM   1206  CZ  ARG A 129      97.358  96.465  79.239
ATOM   1207  NH1 ARG A 129      96.778  96.127  78.049
ATOM   1208 1HH1 ARG A 129      96.108  95.386  78.003
ATOM   1209 2HH1 ARG A 129      96.972  96.660  77.225
ATOM   1210  NH2 ARG A 129      98.214  97.528  79.278
ATOM   1211 1HH2 ARG A 129      98.572  97.861  80.152
ATOM   1212 2HH2 ARG A 129      98.414  98.046  78.447
ATOM   1213  C   ARG A 129      98.610  91.117  81.688
ATOM   1214  O   ARG A 129      99.714  90.627  81.442
ATOM   1215  N   SER A 130      98.352  91.801  82.825
ATOM   1216  H   SER A 130      97.429  92.060  83.096
ATOM   1217  CA  SER A 130      99.350  92.286  83.730
ATOM   1218  CB  SER A 130      98.794  92.883  85.029
ATOM   1219  OG  SER A 130      98.100  91.899  85.782
ATOM   1220  HG  SER A 130      97.819  92.328  86.594
ATOM   1221  C   SER A 130     100.321  91.296  84.197
ATOM   1222  O   SER A 130     101.489  91.646  84.331
ATOM   1223  N   MET A 131      99.887  90.036  84.373
ATOM   1224  H   MET A 131      98.918  89.808  84.383
ATOM   1225  CA  MET A 131     100.797  89.079  84.881
ATOM   1226  CB  MET A 131     100.106  87.887  85.521
ATOM   1227  CG  MET A 131      99.337  88.368  86.765
ATOM   1228  SD  MET A 131     100.310  89.200  88.064
ATOM   1229  CE  MET A 131     101.148  87.745  88.749
ATOM   1230  C   MET A 131     101.949  88.828  83.949
ATOM   1231  O   MET A 131     103.073  89.057  84.405
ATOM   1232  N   GLU A 132     101.762  88.788  82.594
ATOM   1233  H   GLU A 132     100.918  89.037  82.114
ATOM   1234  CA  GLU A 132     103.012  88.654  81.882
ATOM   1235  CB  GLU A 132     103.328  87.425  81.098
ATOM   1236  CG  GLU A 132     104.787  86.899  80.985
ATOM   1237  CD  GLU A 132     105.647  87.379  79.795
ATOM   1238  OE1 GLU A 132     106.834  87.708  80.037
ATOM   1239  OE2 GLU A 132     105.172  87.396  78.632
ATOM   1240  C   GLU A 132     103.532  89.948  81.371
ATOM   1241  O   GLU A 132     104.445  90.009  80.556
ATOM   1242  N   ALA A 133     102.885  91.047  81.809
ATOM   1243  H   ALA A 133     102.134  91.003  82.461
ATOM   1244  CA  ALA A 133     103.403  92.365  81.572
ATOM   1245  CB  ALA A 133     102.527  93.546  82.046
ATOM   1246  C   ALA A 133     104.513  92.383  82.592
ATOM   1247  O   ALA A 133     105.585  92.910  82.310
ATOM   1248  N   PHE A 134     104.282  91.740  83.784
ATOM   1249  H   PHE A 134     103.471  91.179  83.955
ATOM   1250  CA  PHE A 134     105.232  91.686  84.850
ATOM   1251  CB  PHE A 134     104.614  91.130  86.167
ATOM   1252  CG  PHE A 134     105.622  91.045  87.268
ATOM   1253  CD1 PHE A 134     106.019  92.194  87.959
ATOM   1254  CE1 PHE A 134     106.963  92.103  88.981
ATOM   1255  CZ  PHE A 134     107.517  90.868  89.326
ATOM   1256  CE2 PHE A 134     107.119  89.715  88.648
ATOM   1257  CD2 PHE A 134     106.172  89.805  87.625
ATOM   1258  C   PHE A 134     106.406  90.866  84.404
ATOM   1259  O   PHE A 134     107.533  91.338  84.541
ATOM   1260  N   THR A 135     106.178  89.662  83.816
ATOM   1261  H   THR A 135     105.251  89.277  83.769
ATOM   1262  CA  THR A 135     107.326  88.892  83.377
ATOM   1263  CB  THR A 135     107.096  87.398  83.331
ATOM   1264  CG2 THR A 135     108.363  86.625  82.904
ATOM   1265  OG1 THR A 135     106.750  86.963  84.639
ATOM   1266  HG1 THR A 135     105.914  87.389  84.845
ATOM   1267  C   THR A 135     108.005  89.553  82.172
ATOM   1268  O   THR A 135     109.212  89.382  81.994
ATOM   1269  N   LYS A 136     107.270  90.356  81.343
ATOM   1270  H   LYS A 136     106.279  90.426  81.419
ATOM   1271  CA  LYS A 136     107.845  91.089  80.221
ATOM   1272  CB  LYS A 136     106.822  92.013  79.527
ATOM   1273  CG  LYS A 136     107.311  92.876  78.353
ATOM   1274  CD  LYS A 136     106.211  93.774  77.780
ATOM   1275  CE  LYS A 136     105.764  94.890  78.728
ATOM   1276  NZ  LYS A 136     104.682  95.680  78.110
ATOM   1277  HZ1 LYS A 136     104.492  96.523  78.685
ATOM   1278  HZ2 LYS A 136     104.963  95.975  77.155
ATOM   1279  HZ3 LYS A 136     103.822  95.103  78.051
ATOM   1280  C   LYS A 136     108.877  92.035  80.788
ATOM   1281  O   LYS A 136     109.972  92.129  80.244
ATOM   1282  N   LYS A 137     108.548  92.723  81.911
ATOM   1283  H   LYS A 137     107.630  92.654  82.296
ATOM   1284  CA  LYS A 137     109.429  93.652  82.577
ATOM   1285  CB  LYS A 137     108.728  94.515  83.647
ATOM   1286  CG  LYS A 137     107.701  95.503  83.082
ATOM   1287  CD  LYS A 137     108.296  96.591  82.185
ATOM   1288  CE  LYS A 137     107.253  97.561  81.633
ATOM   1289  NZ  LYS A 137     107.907  98.563  80.768
ATOM   1290  HZ1 LYS A 137     107.300  98.758  79.949
ATOM   1291  HZ2 LYS A 137     108.057  99.443  81.298
ATOM   1292  HZ3 LYS A 137     108.822  98.204  80.433
ATOM   1293  C   LYS A 137     110.586  92.952  83.247
ATOM   1294  O   LYS A 137     111.681  93.512  83.319
ATOM   1295  N   ALA A 138     110.361  91.721  83.770
ATOM   1296  H   ALA A 138     109.455  91.306  83.741
ATOM   1297  CA  ALA A 138     111.381  90.953  84.444
ATOM   1298  CB  ALA A 138     110.787  89.797  85.269
ATOM   1299  C   ALA A 138     112.413  90.371  83.505
ATOM   1300  O   ALA A 138     113.568  90.209  83.905
ATOM   1301  N   GLY A 139     112.007  90.009  82.261
ATOM   1302  H   GLY A 139     111.059  90.123  81.977
ATOM   1303  CA  GLY A 139     112.887  89.451  81.261
ATOM   1304  C   GLY A 139     113.526  90.496  80.390
ATOM   1305  O   GLY A 139     114.683  90.347  79.994
ATOM   1306  N   GLU A 140     112.756  91.548  80.027
ATOM   1307  H   GLU A 140     111.816  91.633  80.336
ATOM   1308  CA  GLU A 140     113.234  92.638  79.222
ATOM   1309  CB  GLU A 140     112.346  92.983  78.000
ATOM   1310  CG  GLU A 140     112.385  91.970  76.841
ATOM   1311  CD  GLU A 140     113.791  91.893  76.241
ATOM   1312  OE1 GLU A 140     114.341  92.959  75.853
ATOM   1313  OE2 GLU A 140     114.344  90.764  76.176
ATOM   1314  C   GLU A 140     113.266  93.796  80.163
ATOM   1315  O   GLU A 140     112.263  94.457  80.440
ATOM   1316  N   GLU A 141     114.484  94.040  80.663
ATOM   1317  H   GLU A 141     115.256  93.479  80.374
ATOM   1318  CA  GLU A 141     114.826  95.060  81.606
ATOM   1319  CB  GLU A 141     116.280  94.813  82.062
ATOM   1320  CG  GLU A 141     116.843  95.696  83.173
ATOM   1321  CD  GLU A 141     118.311  95.375  83.471
ATOM   1322  OE1 GLU A 141     118.935  94.496  82.817
ATOM   1323  OE2 GLU A 141     118.843  96.042  84.395
ATOM   1324  C   GLU A 141     114.745  96.430  80.984
ATOM   1325  O   GLU A 141     115.282  96.665  79.900
ATOM   1326  N   ILE A 142     114.046  97.366  81.669
ATOM   1327  H   ILE A 142     113.602  97.160  82.537
ATOM   1328  CA  ILE A 142     113.939  98.735  81.214
ATOM   1329  CB  ILE A 142     112.522  99.278  81.201
ATOM   1330  CG2 ILE A 142     111.736  98.474  80.144
ATOM   1331  CG1 ILE A 142     111.851  99.322  82.579
ATOM   1332  CD1 ILE A 142     110.494 100.030  82.545
ATOM   1333  C   ILE A 142     114.994  99.595  81.889
ATOM   1334  O   ILE A 142     115.117 100.786  81.596
ATOM   1335  N   ALA A 143     115.774  98.931  82.787
ATOM   1336  H   ALA A 143     115.548  97.978  82.960
ATOM   1337  CA  ALA A 143     116.898  99.289  83.616
ATOM   1338  CB  ALA A 143     117.622 100.637  83.375
ATOM   1339  C   ALA A 143     116.653  98.883  85.055
ATOM   1340  O   ALA A 143     115.534  98.515  85.419
ATOM   1341  N   SER A 144     117.674  99.103  85.916
ATOM   1342  H   SER A 144     118.509  99.526  85.577
ATOM   1343  CA  SER A 144     117.793  98.692  87.299
ATOM   1344  CB  SER A 144     118.885  99.501  87.986
ATOM   1345  OG  SER A 144     118.581 100.891  88.000
ATOM   1346  HG  SER A 144     119.370 101.328  88.331
ATOM   1347  C   SER A 144     116.643  98.565  88.264
ATOM   1348  O   SER A 144     115.715  99.372  88.327
ATOM   1349  N   TYR A 145     116.766  97.444  89.023
ATOM   1350  H   TYR A 145     117.593  96.895  88.908
ATOM   1351  CA  TYR A 145     115.896  96.869  90.034
ATOM   1352  CB  TYR A 145     115.874  95.316  89.909
ATOM   1353  CG  TYR A 145     115.365  94.750  88.624
ATOM   1354  CD1 TYR A 145     116.255  94.599  87.554
ATOM   1355  CE1 TYR A 145     115.830  94.059  86.343
ATOM   1356  CZ  TYR A 145     114.510  93.634  86.195
ATOM   1357  OH  TYR A 145     114.104  93.093  84.958
ATOM   1358  HH  TYR A 145     113.147  93.006  84.960
ATOM   1359  CE2 TYR A 145     113.619  93.738  87.269
ATOM   1360  CD2 TYR A 145     114.051  94.285  88.486
ATOM   1361  C   TYR A 145     116.488  97.000  91.430
ATOM   1362  O   TYR A 145     117.580  97.542  91.590
ATOM   1363  N   SER A 146     115.695  96.602  92.476
ATOM   1364  H   SER A 146     114.789  96.228  92.282
ATOM   1365  CA  SER A 146     116.037  96.494  93.892
ATOM   1366  CB  SER A 146     116.555  95.071  94.236
ATOM   1367  OG  SER A 146     115.592  94.075  93.928
ATOM   1368  HG  SER A 146     115.126  93.901  94.750
ATOM   1369  C   SER A 146     116.964  97.538  94.480
ATOM   1370  O   SER A 146     117.896  97.221  95.226
ATOM   1371  N   ILE A 147     116.712  98.817  94.161
ATOM   1372  H   ILE A 147     115.934  99.050  93.584
ATOM   1373  CA  ILE A 147     117.535  99.926  94.572
ATOM   1374  CB  ILE A 147     117.258 101.115  93.652
ATOM   1375  CG2 ILE A 147     118.024 102.378  94.093
ATOM   1376  CG1 ILE A 147     117.650 100.718  92.214
ATOM   1377  CD1 ILE A 147     117.138 101.649  91.126
ATOM   1378  C   ILE A 147     117.460 100.303  96.038
ATOM   1379  O   ILE A 147     116.379 100.461  96.616
ATOM   1380  N   VAL A 148     118.657 100.451  96.660
ATOM   1381  H   VAL A 148     119.507 100.283  96.160
ATOM   1382  CA  VAL A 148     118.728 100.879  98.043
ATOM   1383  CB  VAL A 148     119.326  99.933  99.088
ATOM   1384  CG1 VAL A 148     118.498  98.638  99.133
ATOM   1385  CG2 VAL A 148     120.840  99.750  98.963
ATOM   1386  C   VAL A 148     119.450 102.204  98.060
ATOM   1387  O   VAL A 148     120.237 102.514  97.159
ATOM   1388  N   GLY A 149     119.184 103.011  99.106
ATOM   1389  H   GLY A 149     118.594 102.713  99.859
ATOM   1390  CA  GLY A 149     119.772 104.319  99.261
ATOM   1391  C   GLY A 149     119.704 104.672 100.716
ATOM   1392  O   GLY A 149     119.680 103.767 101.551
ATOM   1393  N   PRO A 150     119.761 105.946 101.067
ATOM   1394  CA  PRO A 150     119.666 106.303 102.456
ATOM   1395  CB  PRO A 150     120.865 107.202 102.753
ATOM   1396  CG  PRO A 150     121.177 107.849 101.398
ATOM   1397  CD  PRO A 150     120.648 106.858 100.346
ATOM   1398  C   PRO A 150     118.318 106.911 102.711
ATOM   1399  O   PRO A 150     117.496 106.234 103.323
ATOM   1400  N   ALA A 151     118.060 108.142 102.205
ATOM   1401  H   ALA A 151     118.674 108.541 101.532
ATOM   1402  CA  ALA A 151     117.139 109.106 102.739
ATOM   1403  CB  ALA A 151     117.406 110.490 102.133
ATOM   1404  C   ALA A 151     115.685 108.669 102.673
ATOM   1405  O   ALA A 151     115.392 107.576 102.188
ATOM   1406  N   ASN A 152     114.738 109.478 103.213
ATOM   1407  H   ASN A 152     114.937 110.376 103.591
ATOM   1408  CA  ASN A 152     113.360 109.055 103.256
ATOM   1409  CB  ASN A 152     112.658 109.564 104.541
ATOM   1410  CG  ASN A 152     113.292 108.934 105.792
ATOM   1411  OD1 ASN A 152     113.876 107.852 105.791
ATOM   1412  ND2 ASN A 152     113.170 109.651 106.937
ATOM   1413 1HD2 ASN A 152     112.662 110.512 106.941
ATOM   1414 2HD2 ASN A 152     113.608 109.321 107.773
ATOM   1415  C   ASN A 152     112.400 109.253 102.114
ATOM   1416  O   ASN A 152     112.034 108.258 101.489
ATOM   1417  N   ALA A 153     112.022 110.504 101.746
ATOM   1418  H   ALA A 153     112.409 111.324 102.162
ATOM   1419  CA  ALA A 153     111.049 110.693 100.688
ATOM   1420  CB  ALA A 153     110.271 112.024 100.790
ATOM   1421  C   ALA A 153     111.732 110.644  99.366
ATOM   1422  O   ALA A 153     112.505 111.547  99.046
ATOM   1423  N   LYS A 154     111.448 109.588  98.563
ATOM   1424  H   LYS A 154     110.807 108.868  98.816
ATOM   1425  CA  LYS A 154     112.094 109.466  97.288
ATOM   1426  CB  LYS A 154     112.537 108.007  97.023
ATOM   1427  CG  LYS A 154     113.605 107.832  95.936
ATOM   1428  CD  LYS A 154     114.052 106.377  95.683
ATOM   1429  CE  LYS A 154     115.228 106.217  94.712
ATOM   1430  NZ  LYS A 154     115.529 104.797  94.414
ATOM   1431  HZ1 LYS A 154     116.006 104.760  93.486
ATOM   1432  HZ2 LYS A 154     116.156 104.411  95.147
ATOM   1433  HZ3 LYS A 154     114.656 104.234  94.372
ATOM   1434  C   LYS A 154     111.138 110.040  96.273
ATOM   1435  O   LYS A 154     109.994 109.599  96.137
ATOM   1436  N   VAL A 155     111.622 111.079  95.558
ATOM   1437  H   VAL A 155     112.543 111.411  95.704
ATOM   1438  CA  VAL A 155     110.881 111.823  94.582
ATOM   1439  CB  VAL A 155     110.883 113.327  94.917
ATOM   1440  CG1 VAL A 155     110.101 114.154  93.876
ATOM   1441  CG2 VAL A 155     110.368 113.562  96.353
ATOM   1442  C   VAL A 155     111.414 111.637  93.170
ATOM   1443  O   VAL A 155     112.549 112.044  92.890
ATOM   1444  N   PRO A 156     110.646 110.969  92.296
ATOM   1445  CA  PRO A 156     110.949 110.799  90.892
ATOM   1446  CB  PRO A 156     109.894 109.859  90.328
ATOM   1447  CG  PRO A 156     109.365 109.080  91.526
ATOM   1448  CD  PRO A 156     109.640 109.994  92.722
ATOM   1449  C   PRO A 156     110.800 112.134  90.199
ATOM   1450  O   PRO A 156     109.918 112.909  90.582
ATOM   1451  N   HIS A 157     111.638 112.393  89.173
ATOM   1452  H   HIS A 157     112.361 111.753  88.922
ATOM   1453  CA  HIS A 157     111.626 113.616  88.405
ATOM   1454  CB  HIS A 157     113.041 114.222  88.221
ATOM   1455  CG  HIS A 157     113.725 114.802  89.417
ATOM   1456  ND1 HIS A 157     114.920 115.475  89.312
ATOM   1457  CE1 HIS A 157     115.266 115.852  90.566
ATOM   1458  NE2 HIS A 157     114.382 115.464  91.467
ATOM   1459  CD2 HIS A 157     113.414 114.795  90.742
ATOM   1460  C   HIS A 157     111.094 113.378  87.003
ATOM   1461  O   HIS A 157     111.464 114.110  86.078
ATOM   1462  N   SER A 158     110.184 112.387  86.804
ATOM   1463  H   SER A 158     109.819 111.847  87.558
ATOM   1464  CA  SER A 158     109.716 112.045  85.477
ATOM   1465  CB  SER A 158     108.765 110.830  85.470
ATOM   1466  OG  SER A 158     108.376 110.493  84.145
ATOM   1467  HG  SER A 158     107.774 109.749  84.226
ATOM   1468  C   SER A 158     109.090 113.153  84.680
ATOM   1469  O   SER A 158     108.067 113.735  85.044
ATOM   1470  N   ALA A 159     109.754 113.418  83.523
ATOM   1471  H   ALA A 159     110.587 112.916  83.310
ATOM   1472  CA  ALA A 159     109.431 114.415  82.528
ATOM   1473  CB  ALA A 159     108.186 114.026  81.696
ATOM   1474  C   ALA A 159     109.278 115.790  83.136
ATOM   1475  O   ALA A 159     108.476 116.607  82.684
ATOM   1476  N   LYS A 160     110.125 116.065  84.158
ATOM   1477  H   LYS A 160     110.756 115.355  84.464
ATOM   1478  CA  LYS A 160     110.209 117.259  84.967
ATOM   1479  CB  LYS A 160     110.685 118.527  84.224
ATOM   1480  CG  LYS A 160     112.137 118.429  83.755
ATOM   1481  CD  LYS A 160     112.688 119.723  83.161
ATOM   1482  CE  LYS A 160     113.065 120.747  84.235
ATOM   1483  NZ  LYS A 160     113.653 121.947  83.617
ATOM   1484  HZ1 LYS A 160     112.971 122.378  82.966
ATOM   1485  HZ2 LYS A 160     113.893 122.626  84.362
ATOM   1486  HZ3 LYS A 160     114.513 121.691  83.096
ATOM   1487  C   LYS A 160     108.967 117.532  85.780
ATOM   1488  O   LYS A 160     108.735 118.654  86.238
ATOM   1489  N   LYS A 161     108.160 116.476  86.021
ATOM   1490  H   LYS A 161     108.355 115.564  85.670
ATOM   1491  CA  LYS A 161     106.980 116.572  86.822
ATOM   1492  CB  LYS A 161     105.707 116.057  86.121
ATOM   1493  CG  LYS A 161     104.421 116.237  86.934
ATOM   1494  CD  LYS A 161     103.158 115.843  86.164
ATOM   1495  CE  LYS A 161     101.860 116.067  86.944
ATOM   1496  NZ  LYS A 161     100.691 115.668  86.128
ATOM   1497  HZ1 LYS A 161     100.443 114.673  86.292
ATOM   1498  HZ2 LYS A 161      99.878 116.263  86.378
ATOM   1499  HZ3 LYS A 161     100.909 115.802  85.123
ATOM   1500  C   LYS A 161     107.365 115.700  87.981
ATOM   1501  O   LYS A 161     107.545 114.487  87.846
ATOM   1502  N   TYR A 162     107.547 116.361  89.137
ATOM   1503  H   TYR A 162     107.365 117.340  89.175
ATOM   1504  CA  TYR A 162     107.951 115.796  90.399
ATOM   1505  CB  TYR A 162     108.381 116.916  91.379
ATOM   1506  CG  TYR A 162     109.622 117.614  90.915
ATOM   1507  CD1 TYR A 162     109.507 118.690  90.022
ATOM   1508  CE1 TYR A 162     110.634 119.375  89.568
ATOM   1509  CZ  TYR A 162     111.898 119.002  90.023
ATOM   1510  OH  TYR A 162     113.044 119.690  89.569
ATOM   1511  HH  TYR A 162     112.752 120.388  88.975
ATOM   1512  CE2 TYR A 162     112.024 117.953  90.936
ATOM   1513  CD2 TYR A 162     110.891 117.266  91.387
ATOM   1514  C   TYR A 162     106.769 115.139  91.062
ATOM   1515  O   TYR A 162     105.671 115.700  91.056
ATOM   1516  N   TYR A 163     106.961 113.920  91.617
ATOM   1517  H   TYR A 163     107.844 113.457  91.567
ATOM   1518  CA  TYR A 163     105.915 113.220  92.340
ATOM   1519  CB  TYR A 163     104.887 112.432  91.468
ATOM   1520  CG  TYR A 163     105.445 111.360  90.582
ATOM   1521  CD1 TYR A 163     105.514 110.020  90.992
ATOM   1522  CE1 TYR A 163     106.029 109.041  90.135
ATOM   1523  CZ  TYR A 163     106.480 109.394  88.858
ATOM   1524  OH  TYR A 163     107.004 108.412  87.987
ATOM   1525  HH  TYR A 163     107.156 108.824  87.133
ATOM   1526  CE2 TYR A 163     106.412 110.726  88.443
ATOM   1527  CD2 TYR A 163     105.895 111.698  89.300
ATOM   1528  C   TYR A 163     106.546 112.372  93.404
ATOM   1529  O   TYR A 163     107.698 111.990  93.251
ATOM   1530  N   GLU A 164     105.853 112.103  94.537
ATOM   1531  H   GLU A 164     104.923 112.428  94.687
ATOM   1532  CA  GLU A 164     106.434 111.287  95.580
ATOM   1533  CB  GLU A 164     106.063 111.685  97.022
ATOM   1534  CG  GLU A 164     106.665 113.021  97.478
ATOM   1535  CD  GLU A 164     106.296 113.359  98.928
ATOM   1536  OE1 GLU A 164     105.552 112.599  99.603
ATOM   1537  OE2 GLU A 164     106.785 114.422  99.390
ATOM   1538  C   GLU A 164     106.120 109.832  95.423
ATOM   1539  O   GLU A 164     104.966 109.460  95.192
ATOM   1540  N   ALA A 165     107.170 108.980  95.534
ATOM   1541  H   ALA A 165     108.095 109.307  95.721
ATOM   1542  CA  ALA A 165     107.014 107.554  95.426
ATOM   1543  CB  ALA A 165     108.325 106.792  95.191
ATOM   1544  C   ALA A 165     106.390 107.035  96.687
ATOM   1545  O   ALA A 165     106.905 107.218  97.791
ATOM   1546  N   VAL A 166     105.267 106.322  96.496
ATOM   1547  H   VAL A 166     104.922 106.194  95.570
ATOM   1548  CA  VAL A 166     104.450 105.729  97.528
ATOM   1549  CB  VAL A 166     103.065 105.351  97.021
ATOM   1550  CG1 VAL A 166     102.362 106.634  96.530
ATOM   1551  CG2 VAL A 166     103.161 104.277  95.912
ATOM   1552  C   VAL A 166     105.114 104.577  98.245
ATOM   1553  O   VAL A 166     106.157 104.088  97.808
ATOM   1554  N   HIS A 167     104.534 104.157  99.407
ATOM   1555  H   HIS A 167     103.711 104.592  99.761
ATOM   1556  CA  HIS A 167     105.041 103.060 100.213
ATOM   1557  CB  HIS A 167     104.255 102.808 101.530
ATOM   1558  CG  HIS A 167     104.838 101.717 102.389
ATOM   1559  ND1 HIS A 167     105.985 101.871 103.136
ATOM   1560  CE1 HIS A 167     106.213 100.686 103.756
ATOM   1561  NE2 HIS A 167     105.295  99.784 103.460
ATOM   1562  CD2 HIS A 167     104.429 100.435 102.600
ATOM   1563  C   HIS A 167     105.173 101.793  99.374
ATOM   1564  O   HIS A 167     106.225 101.165  99.504
ATOM   1565  N   PRO A 168     104.245 101.373  98.495
ATOM   1566  CA  PRO A 168     104.414 100.197  97.660
ATOM   1567  CB  PRO A 168     103.053  99.901  97.025
ATOM   1568  CG  PRO A 168     102.035 100.613  97.920
ATOM   1569  CD  PRO A 168     102.829 101.754  98.558
ATOM   1570  C   PRO A 168     105.524 100.339  96.632
ATOM   1571  O   PRO A 168     105.668  99.429  95.819
ATOM   1572  N   CYS A 169     106.221 101.499  96.558
ATOM   1573  H   CYS A 169     105.988 102.289  97.113
ATOM   1574  CA  CYS A 169     107.459 101.630  95.843
ATOM   1575  CB  CYS A 169     107.447 102.850  94.910
ATOM   1576  SG  CYS A 169     106.020 102.871  93.784
ATOM   1577  C   CYS A 169     108.699 101.764  96.702
ATOM   1578  O   CYS A 169     109.760 101.361  96.233
ATOM   1579  N   THR A 170     108.622 102.321  97.947
ATOM   1580  H   THR A 170     107.755 102.645  98.323
ATOM   1581  CA  THR A 170     109.794 102.510  98.800
ATOM   1582  CB  THR A 170     110.324 103.944  98.728
ATOM   1583  CG2 THR A 170     109.258 104.968  99.170
ATOM   1584  OG1 THR A 170     111.502 104.108  99.505
ATOM   1585  HG1 THR A 170     112.197 103.599  99.079
ATOM   1586  C   THR A 170     109.598 102.108 100.250
ATOM   1587  O   THR A 170     108.494 102.220 100.782
ATOM   1588  N   VAL A 171     110.679 101.622 100.934
ATOM   1589  H   VAL A 171     111.587 101.574 100.527
ATOM   1590  CA  VAL A 171     110.597 101.215 102.325
ATOM   1591  CB  VAL A 171     110.490  99.694 102.552
ATOM   1592  CG1 VAL A 171     110.404  99.379 104.065
ATOM   1593  CG2 VAL A 171     109.335  99.055 101.745
ATOM   1594  C   VAL A 171     111.840 101.686 103.053
ATOM   1595  O   VAL A 171     112.933 101.147 102.866
ATOM   1596  N   PHE A 172     111.711 102.737 103.888
ATOM   1597  H   PHE A 172     110.835 103.185 104.038
ATOM   1598  CA  PHE A 172     112.821 103.235 104.663
ATOM   1599  CB  PHE A 172     112.871 104.780 104.801
ATOM   1600  CG  PHE A 172     111.656 105.376 105.444
ATOM   1601  CD1 PHE A 172     111.587 105.605 106.825
ATOM   1602  CE1 PHE A 172     110.444 106.176 107.392
ATOM   1603  CZ  PHE A 172     109.367 106.534 106.578
ATOM   1604  CE2 PHE A 172     109.430 106.327 105.200
ATOM   1605  CD2 PHE A 172     110.574 105.755 104.638
ATOM   1606  C   PHE A 172     112.919 102.492 105.964
ATOM   1607  O   PHE A 172     111.888 102.107 106.515
ATOM   1608  N   CYS A 173     114.157 102.222 106.454
ATOM   1609  H   CYS A 173     114.996 102.513 106.003
ATOM   1610  CA  CYS A 173     114.316 101.498 107.691
ATOM   1611  CB  CYS A 173     114.574  99.992 107.459
ATOM   1612  SG  CYS A 173     114.749  99.022 108.988
ATOM   1613  C   CYS A 173     115.462 102.031 108.488
ATOM   1614  O   CYS A 173     116.526 102.296 107.936
ATOM   1615  N   VAL A 174     115.250 102.226 109.810
ATOM   1616  H   VAL A 174     114.376 102.007 110.236
ATOM   1617  CA  VAL A 174     116.277 102.700 110.713
ATOM   1618  CB  VAL A 174     115.714 103.433 111.922
ATOM   1619  CG1 VAL A 174     116.834 103.846 112.899
ATOM   1620  CG2 VAL A 174     114.917 104.653 111.422
ATOM   1621  C   VAL A 174     117.046 101.467 111.128
ATOM   1622  O   VAL A 174     116.435 100.464 111.507
ATOM   1623  N   LEU A 175     118.400 101.507 111.045
ATOM   1624  H   LEU A 175     118.899 102.334 110.786
ATOM   1625  CA  LEU A 175     119.199 100.366 111.412
ATOM   1626  CB  LEU A 175     119.507  99.459 110.190
ATOM   1627  CG  LEU A 175     120.324  98.175 110.453
ATOM   1628  CD1 LEU A 175     119.596  97.207 111.404
ATOM   1629  CD2 LEU A 175     120.713  97.512 109.125
ATOM   1630  C   LEU A 175     120.475 100.870 112.017
ATOM   1631  O   LEU A 175     121.309 101.458 111.320
ATOM   1632  N   SER A 176     120.635 100.662 113.350
ATOM   1633  H   SER A 176     119.957 100.189 113.905
ATOM   1634  CA  SER A 176     121.818 101.109 114.034
ATOM   1635  CB  SER A 176     121.684 101.140 115.574
ATOM   1636  OG  SER A 176     122.883 101.593 116.191
ATOM   1637  HG  SER A 176     122.703 101.608 117.136
ATOM   1638  C   SER A 176     122.944 100.208 113.637
ATOM   1639  O   SER A 176     122.913  98.993 113.842
ATOM   1640  N   LYS A 177     123.968 100.832 113.031
ATOM   1641  H   LYS A 177     123.955 101.820 112.890
ATOM   1642  CA  LYS A 177     125.148 100.157 112.576
ATOM   1643  CB  LYS A 177     125.853 100.870 111.403
ATOM   1644  CG  LYS A 177     124.985 100.986 110.147
ATOM   1645  CD  LYS A 177     124.677  99.649 109.470
ATOM   1646  CE  LYS A 177     123.938  99.787 108.141
ATOM   1647  NZ  LYS A 177     123.750  98.451 107.540
ATOM   1648  HZ1 LYS A 177     124.674  98.011 107.370
ATOM   1649  HZ2 LYS A 177     123.200  97.848 108.181
ATOM   1650  HZ3 LYS A 177     123.244  98.542 106.639
ATOM   1651  C   LYS A 177     126.104  99.927 113.713
ATOM   1652  O   LYS A 177     125.903 100.427 114.821
ATOM   1653  N   LYS A 178     127.173  99.135 113.449
ATOM   1654  H   LYS A 178     127.292  98.740 112.541
ATOM   1655  CA  LYS A 178     128.219  98.796 114.396
ATOM   1656  CB  LYS A 178     129.304  97.881 113.796
ATOM   1657  CG  LYS A 178     128.851  96.446 113.523
ATOM   1658  CD  LYS A 178     129.948  95.566 112.919
ATOM   1659  CE  LYS A 178     129.524  94.114 112.691
ATOM   1660  NZ  LYS A 178     130.617  93.363 112.041
ATOM   1661  HZ1 LYS A 178     130.473  92.345 112.182
ATOM   1662  HZ2 LYS A 178     130.627  93.570 111.025
ATOM   1663  HZ3 LYS A 178     131.528  93.639 112.454
ATOM   1664  C   LYS A 178     128.924 100.045 114.879
ATOM   1665  O   LYS A 178     129.439 100.081 115.999
ATOM   1666  N   GLN A 179     128.940 101.093 114.018
ATOM   1667  H   GLN A 179     128.528 100.996 113.117
ATOM   1668  CA  GLN A 179     129.521 102.392 114.243
ATOM   1669  CB  GLN A 179     129.782 103.134 112.909
ATOM   1670  CG  GLN A 179     128.532 103.514 112.103
ATOM   1671  CD  GLN A 179     128.947 104.193 110.804
ATOM   1672  OE1 GLN A 179     129.266 105.379 110.796
ATOM   1673  NE2 GLN A 179     128.896 103.446 109.669
ATOM   1674 1HE2 GLN A 179     128.615 102.487 109.702
ATOM   1675 2HE2 GLN A 179     129.104 103.865 108.785
ATOM   1676  C   GLN A 179     128.656 103.255 115.149
ATOM   1677  O   GLN A 179     129.048 104.367 115.505
ATOM   1678  N   GLN A 180     127.460 102.743 115.539
ATOM   1679  H   GLN A 180     127.187 101.835 115.236
ATOM   1680  CA  GLN A 180     126.460 103.349 116.385
ATOM   1681  CB  GLN A 180     126.893 103.490 117.870
ATOM   1682  CG  GLN A 180     127.112 102.138 118.569
ATOM   1683  CD  GLN A 180     125.779 101.398 118.701
ATOM   1684  OE1 GLN A 180     124.795 101.877 119.266
ATOM   1685  NE2 GLN A 180     125.733 100.181 118.103
ATOM   1686 1HE2 GLN A 180     126.542  99.823 117.638
ATOM   1687 2HE2 GLN A 180     124.877  99.663 118.087
ATOM   1688  C   GLN A 180     125.811 104.598 115.855
ATOM   1689  O   GLN A 180     125.577 105.573 116.576
ATOM   1690  N   VAL A 181     125.518 104.571 114.535
ATOM   1691  H   VAL A 181     125.734 103.776 113.975
ATOM   1692  CA  VAL A 181     124.836 105.635 113.845
ATOM   1693  CB  VAL A 181     125.599 106.222 112.669
ATOM   1694  CG1 VAL A 181     124.769 107.320 111.971
ATOM   1695  CG2 VAL A 181     126.939 106.777 113.187
ATOM   1696  C   VAL A 181     123.548 104.960 113.420
ATOM   1697  O   VAL A 181     123.558 103.832 112.919
ATOM   1698  N   ASN A 182     122.417 105.675 113.604
ATOM   1699  H   ASN A 182     122.468 106.590 113.995
ATOM   1700  CA  ASN A 182     121.077 105.205 113.340
ATOM   1701  CB  ASN A 182     120.003 106.201 113.827
ATOM   1702  CG  ASN A 182     119.894 106.191 115.355
ATOM   1703  OD1 ASN A 182     120.271 105.265 116.074
ATOM   1704  ND2 ASN A 182     119.342 107.311 115.887
ATOM   1705 1HD2 ASN A 182     119.045 108.055 115.288
ATOM   1706 2HD2 ASN A 182     119.234 107.393 116.877
ATOM   1707  C   ASN A 182     120.710 104.829 111.941
ATOM   1708  O   ASN A 182     119.978 103.856 111.767
ATOM   1709  N   PHE A 183     121.160 105.593 110.920
ATOM   1710  H   PHE A 183     121.735 106.389 111.089
ATOM   1711  CA  PHE A 183     120.859 105.323 109.527
ATOM   1712  CB  PHE A 183     121.708 104.212 108.843
ATOM   1713  CG  PHE A 183     123.099 104.717 108.624
ATOM   1714  CD1 PHE A 183     124.159 104.350 109.455
ATOM   1715  CE1 PHE A 183     125.451 104.833 109.220
ATOM   1716  CZ  PHE A 183     125.696 105.694 108.149
ATOM   1717  CE2 PHE A 183     124.643 106.068 107.311
ATOM   1718  CD2 PHE A 183     123.355 105.579 107.549
ATOM   1719  C   PHE A 183     119.400 105.267 109.120
ATOM   1720  O   PHE A 183     118.497 105.458 109.934
ATOM   1721  N   VAL A 184     119.178 105.069 107.799
ATOM   1722  H   VAL A 184     119.965 104.964 107.196
ATOM   1723  CA  VAL A 184     117.943 104.959 107.042
ATOM   1724  CB  VAL A 184     117.308 106.282 106.622
ATOM   1725  CG1 VAL A 184     116.637 106.963 107.825
ATOM   1726  CG2 VAL A 184     118.424 107.223 106.124
ATOM   1727  C   VAL A 184     118.166 103.964 105.902
ATOM   1728  O   VAL A 184     119.278 103.446 105.800
ATOM   1729  N   CYS A 185     117.129 103.556 105.099
ATOM   1730  H   CYS A 185     116.195 103.919 105.166
ATOM   1731  CA  CYS A 185     117.421 102.576 104.056
ATOM   1732  CB  CYS A 185     117.057 101.133 104.469
ATOM   1733  SG  CYS A 185     117.964 100.509 105.912
ATOM   1734  C   CYS A 185     116.925 102.684 102.634
ATOM   1735  O   CYS A 185     117.592 102.175 101.725
ATOM   1736  N   GLN A 186     115.769 103.350 102.369
ATOM   1737  H   GLN A 186     115.248 103.820 103.077
ATOM   1738  CA  GLN A 186     115.191 103.403 101.036
ATOM   1739  CB  GLN A 186     115.985 103.991  99.862
ATOM   1740  CG  GLN A 186     115.788 105.479  99.763
ATOM   1741  CD  GLN A 186     114.308 105.659  99.409
ATOM   1742  OE1 GLN A 186     113.814 105.106  98.428
ATOM   1743  NE2 GLN A 186     113.565 106.426 100.240
ATOM   1744 1HE2 GLN A 186     113.994 106.893 101.011
ATOM   1745 2HE2 GLN A 186     112.576 106.501 100.118
ATOM   1746  C   GLN A 186     114.560 102.147 100.586
ATOM   1747  O   GLN A 186     113.380 102.211 100.259
ATOM   1748  N   ARG A 187     115.338 101.042 100.447
ATOM   1749  H   ARG A 187     116.314 101.095 100.652
ATOM   1750  CA  ARG A 187     114.868  99.706 100.129
ATOM   1751  CB  ARG A 187     114.653  98.797 101.370
ATOM   1752  CG  ARG A 187     115.902  98.421 102.163
ATOM   1753  CD  ARG A 187     115.589  97.407 103.264
ATOM   1754  NE  ARG A 187     116.857  97.096 103.989
ATOM   1755  HE  ARG A 187     117.711  97.514 103.677
ATOM   1756  CZ  ARG A 187     116.880  96.239 105.058
ATOM   1757  NH1 ARG A 187     115.746  95.625 105.516
ATOM   1758 1HH1 ARG A 187     114.868  95.780 105.064
ATOM   1759 2HH1 ARG A 187     115.794  94.984 106.282
ATOM   1760  NH2 ARG A 187     118.067  95.987 105.680
ATOM   1761 1HH2 ARG A 187     118.908  96.418 105.354
ATOM   1762 2HH2 ARG A 187     118.102  95.356 106.454
ATOM   1763  C   ARG A 187     113.664  99.660  99.236
ATOM   1764  O   ARG A 187     112.574  99.303  99.696
ATOM   1765  N   VAL A 188     113.805 100.129  97.972
ATOM   1766  H   VAL A 188     114.689 100.388  97.591
ATOM   1767  CA  VAL A 188     112.676 100.140  97.070
ATOM   1768  CB  VAL A 188     112.851 100.899  95.757
ATOM   1769  CG1 VAL A 188     113.184 102.368  96.071
ATOM   1770  CG2 VAL A 188     113.801 100.198  94.781
ATOM   1771  C   VAL A 188     112.229  98.730  96.814
ATOM   1772  O   VAL A 188     113.035  97.800  96.944
ATOM   1773  N   ASP A 189     110.917  98.547  96.493
ATOM   1774  H   ASP A 189     110.282  99.312  96.408
ATOM   1775  CA  ASP A 189     110.402  97.218  96.236
ATOM   1776  CB  ASP A 189     108.888  97.058  95.978
ATOM   1777  CG  ASP A 189     108.078  97.162  97.276
ATOM   1778  OD1 ASP A 189     106.828  97.195  97.150
ATOM   1779  OD2 ASP A 189     108.652  97.202  98.399
ATOM   1780  C   ASP A 189     111.210  96.592  95.145
ATOM   1781  O   ASP A 189     111.569  97.247  94.167
ATOM   1782  N   MET A 190     111.507  95.289  95.342
ATOM   1783  H   MET A 190     111.188  94.822  96.162
ATOM   1784  CA  MET A 190     112.373  94.499  94.509
ATOM   1785  CB  MET A 190     112.361  93.003  94.891
ATOM   1786  CG  MET A 190     113.028  92.671  96.229
ATOM   1787  SD  MET A 190     112.875  90.933  96.754
ATOM   1788  CE  MET A 190     113.893  90.206  95.435
ATOM   1789  C   MET A 190     112.152  94.544  93.034
ATOM   1790  O   MET A 190     113.098  94.850  92.307
ATOM   1791  N   ASP A 191     110.871  94.565  92.632
ATOM   1792  H   ASP A 191     110.132  94.499  93.297
ATOM   1793  CA  ASP A 191     110.440  94.594  91.264
ATOM   1794  CB  ASP A 191     109.035  93.968  91.089
ATOM   1795  CG  ASP A 191     107.923  94.706  91.843
ATOM   1796  OD1 ASP A 191     106.923  95.068  91.170
ATOM   1797  OD2 ASP A 191     108.034  94.900  93.082
ATOM   1798  C   ASP A 191     110.437  95.959  90.629
ATOM   1799  O   ASP A 191     110.192  96.057  89.426
ATOM   1800  N   ILE A 192     110.651  97.041  91.418
ATOM   1801  H   ILE A 192     110.834  96.944  92.392
ATOM   1802  CA  ILE A 192     110.682  98.389  90.912
ATOM   1803  CB  ILE A 192     110.551  99.424  92.021
ATOM   1804  CG2 ILE A 192     111.558 100.576  91.917
ATOM   1805  CG1 ILE A 192     109.072  99.824  92.188
ATOM   1806  CD1 ILE A 192     108.176  98.818  92.901
ATOM   1807  C   ILE A 192     111.838  98.564  89.974
ATOM   1808  O   ILE A 192     112.981  98.237  90.290
ATOM   1809  N   VAL A 193     111.493  99.107  88.788
ATOM   1810  H   VAL A 193     110.551  99.387  88.623
ATOM   1811  CA  VAL A 193     112.375  99.334  87.678
ATOM   1812  CB  VAL A 193     112.108  98.409  86.488
ATOM   1813  CG1 VAL A 193     112.365  96.962  86.893
ATOM   1814  CG2 VAL A 193     110.648  98.537  86.020
ATOM   1815  C   VAL A 193     112.425 100.760  87.216
ATOM   1816  O   VAL A 193     111.688 101.624  87.683
ATOM   1817  N   VAL A 194     113.357 101.019  86.281
ATOM   1818  H   VAL A 194     113.933 100.279  85.941
ATOM   1819  CA  VAL A 194     113.649 102.293  85.680
ATOM   1820  CB  VAL A 194     115.003 102.186  85.016
ATOM   1821  CG1 VAL A 194     115.389 103.331  84.067
ATOM   1822  CG2 VAL A 194     116.005 102.127  86.191
ATOM   1823  C   VAL A 194     112.623 102.962  84.806
ATOM   1824  O   VAL A 194     111.917 102.305  84.043
ATOM   1825  N   TYR A 195     112.498 104.312  84.962
ATOM   1826  H   TYR A 195     113.068 104.838  85.587
ATOM   1827  CA  TYR A 195     111.607 105.079  84.132
ATOM   1828  CB  TYR A 195     110.861 106.242  84.810
ATOM   1829  CG  TYR A 195     109.769 106.702  83.892
ATOM   1830  CD1 TYR A 195     108.538 106.040  83.941
ATOM   1831  CE1 TYR A 195     107.479 106.410  83.110
ATOM   1832  CZ  TYR A 195     107.648 107.456  82.202
ATOM   1833  OH  TYR A 195     106.575 107.827  81.363
ATOM   1834  HH  TYR A 195     106.877 108.539  80.790
ATOM   1835  CE2 TYR A 195     108.875 108.122  82.128
ATOM   1836  CD2 TYR A 195     109.927 107.741  82.969
ATOM   1837  C   TYR A 195     112.644 105.633  83.172
ATOM   1838  O   TYR A 195     113.484 106.473  83.522
ATOM   1839  N   CYS A 196     112.485 105.226  81.903
ATOM   1840  H   CYS A 196     111.722 104.620  81.693
ATOM   1841  CA  CYS A 196     113.342 105.453  80.765
ATOM   1842  CB  CYS A 196     112.757 104.774  79.512
ATOM   1843  SG  CYS A 196     112.698 102.965  79.690
ATOM   1844  C   CYS A 196     113.820 106.818  80.355
ATOM   1845  O   CYS A 196     114.756 106.906  79.556
ATOM   1846  N   ASN A 197     113.230 107.912  80.873
ATOM   1847  H   ASN A 197     112.486 107.855  81.534
ATOM   1848  CA  ASN A 197     113.652 109.242  80.503
ATOM   1849  CB  ASN A 197     112.482 110.253  80.590
ATOM   1850  CG  ASN A 197     111.944 110.448  82.008
ATOM   1851  OD1 ASN A 197     112.393 109.909  83.019
ATOM   1852  ND2 ASN A 197     110.826 111.212  82.059
ATOM   1853 1HD2 ASN A 197     110.484 111.653  81.229
ATOM   1854 2HD2 ASN A 197     110.302 111.272  82.907
ATOM   1855  C   ASN A 197     114.887 109.726  81.234
ATOM   1856  O   ASN A 197     115.291 110.881  81.072
ATOM   1857  N   GLY A 198     115.545 108.836  82.020
ATOM   1858  H   GLY A 198     115.229 107.898  82.133
ATOM   1859  CA  GLY A 198     116.711 109.199  82.782
ATOM   1860  C   GLY A 198     116.228 109.840  84.051
ATOM   1861  O   GLY A 198     116.879 110.751  84.567
ATOM   1862  N   GLN A 199     115.080 109.328  84.580
ATOM   1863  H   GLN A 199     114.614 108.565  84.131
ATOM   1864  CA  GLN A 199     114.420 109.827  85.758
ATOM   1865  CB  GLN A 199     113.238 108.902  86.142
ATOM   1866  CG  GLN A 199     112.366 109.312  87.334
ATOM   1867  CD  GLN A 199     111.588 108.072  87.774
ATOM   1868  OE1 GLN A 199     112.200 107.172  88.348
ATOM   1869  NE2 GLN A 199     110.250 107.993  87.554
ATOM   1870 1HE2 GLN A 199     109.763 108.734  87.094
ATOM   1871 2HE2 GLN A 199     109.762 107.170  87.852
ATOM   1872  C   GLN A 199     115.327 109.804  86.955
ATOM   1873  O   GLN A 199     115.697 108.755  87.485
ATOM   1874  N   ARG A 200     115.669 111.015  87.433
ATOM   1875  H   ARG A 200     115.372 111.867  87.011
ATOM   1876  CA  ARG A 200     116.491 111.113  88.598
ATOM   1877  CB  ARG A 200     117.267 112.429  88.799
ATOM   1878  CG  ARG A 200     118.348 112.730  87.759
ATOM   1879  CD  ARG A 200     119.070 114.055  88.013
ATOM   1880  NE  ARG A 200     118.129 115.194  87.783
ATOM   1881  HE  ARG A 200     117.283 115.036  87.274
ATOM   1882  CZ  ARG A 200     118.419 116.455  88.236
ATOM   1883  NH1 ARG A 200     119.542 116.716  88.971
ATOM   1884 1HH1 ARG A 200     120.154 115.974  89.247
ATOM   1885 2HH1 ARG A 200     119.725 117.642  89.300
ATOM   1886  NH2 ARG A 200     117.563 117.477  87.950
ATOM   1887 1HH2 ARG A 200     116.741 117.312  87.407
ATOM   1888 2HH2 ARG A 200     117.771 118.405  88.259
ATOM   1889  C   ARG A 200     115.553 111.002  89.750
ATOM   1890  O   ARG A 200     114.472 111.602  89.743
ATOM   1891  N   LYS A 201     115.898 110.138  90.719
ATOM   1892  H   LYS A 201     116.721 109.575  90.724
ATOM   1893  CA  LYS A 201     115.082 110.044  91.879
ATOM   1894  CB  LYS A 201     114.576 108.670  92.255
ATOM   1895  CG  LYS A 201     113.562 108.110  91.285
ATOM   1896  CD  LYS A 201     112.813 106.962  91.926
ATOM   1897  CE  LYS A 201     111.876 107.392  93.048
ATOM   1898  NZ  LYS A 201     111.283 106.253  93.772
ATOM   1899  HZ1 LYS A 201     111.285 106.445  94.793
ATOM   1900  HZ2 LYS A 201     110.305 106.107  93.453
ATOM   1901  HZ3 LYS A 201     111.831 105.395  93.577
ATOM   1902  C   LYS A 201     115.903 110.560  92.997
ATOM   1903  O   LYS A 201     116.933 109.986  93.346
ATOM   1904  N   VAL A 202     115.459 111.696  93.555
ATOM   1905  H   VAL A 202     114.577 112.084  93.286
ATOM   1906  CA  VAL A 202     116.153 112.312  94.656
ATOM   1907  CB  VAL A 202     116.113 113.827  94.614
ATOM   1908  CG1 VAL A 202     116.782 114.437  95.854
ATOM   1909  CG2 VAL A 202     116.861 114.271  93.347
ATOM   1910  C   VAL A 202     115.554 111.729  95.902
ATOM   1911  O   VAL A 202     114.346 111.540  95.984
ATOM   1912  N   ILE A 203     116.402 111.362  96.881
ATOM   1913  H   ILE A 203     117.383 111.401  96.766
ATOM   1914  CA  ILE A 203     115.938 110.775  98.096
ATOM   1915  CB  ILE A 203     116.774 109.592  98.443
ATOM   1916  CG2 ILE A 203     115.795 108.940  99.394
ATOM   1917  CG1 ILE A 203     116.899 108.521  97.348
ATOM   1918  CD1 ILE A 203     117.969 107.472  97.648
ATOM   1919  C   ILE A 203     116.196 111.867  99.127
ATOM   1920  O   ILE A 203     117.353 112.254  99.318
ATOM   1921  N   LEU A 204     115.127 112.341  99.820
ATOM   1922  H   LEU A 204     114.214 111.992  99.643
ATOM   1923  CA  LEU A 204     115.187 113.412 100.795
ATOM   1924  CB  LEU A 204     114.086 114.482 100.602
ATOM   1925  CG  LEU A 204     114.257 115.534  99.494
ATOM   1926  CD1 LEU A 204     113.941 114.965  98.104
ATOM   1927  CD2 LEU A 204     113.440 116.794  99.813
ATOM   1928  C   LEU A 204     114.989 113.076 102.258
ATOM   1929  O   LEU A 204     114.080 112.326 102.618
ATOM   1930  N   THR A 205     115.873 113.637 103.121
ATOM   1931  H   THR A 205     116.665 114.128 102.761
ATOM   1932  CA  THR A 205     115.828 113.573 104.573
ATOM   1933  CB  THR A 205     116.803 112.705 105.370
ATOM   1934  CG2 THR A 205     116.432 111.230 105.436
ATOM   1935  OG1 THR A 205     118.159 112.981 105.056
ATOM   1936  HG1 THR A 205     118.677 112.588 105.764
ATOM   1937  C   THR A 205     116.020 114.950 105.128
ATOM   1938  O   THR A 205     116.589 115.822 104.475
ATOM   1939  N   LYS A 206     115.514 115.143 106.362
ATOM   1940  H   LYS A 206     115.057 114.395 106.835
ATOM   1941  CA  LYS A 206     115.569 116.348 107.137
ATOM   1942  CB  LYS A 206     114.144 116.633 107.635
ATOM   1943  CG  LYS A 206     113.898 117.906 108.416
ATOM   1944  CD  LYS A 206     112.435 118.033 108.821
ATOM   1945  CE  LYS A 206     112.100 119.305 109.590
ATOM   1946  NZ  LYS A 206     110.650 119.342 109.834
ATOM   1947  HZ1 LYS A 206     110.362 118.507 110.378
ATOM   1948  HZ2 LYS A 206     110.403 120.201 110.359
ATOM   1949  HZ3 LYS A 206     110.154 119.341 108.922
ATOM   1950  C   LYS A 206     116.483 115.998 108.290
ATOM   1951  O   LYS A 206     116.219 115.027 109.007
ATOM   1952  N   THR A 207     117.585 116.766 108.490
ATOM   1953  H   THR A 207     117.835 117.534 107.908
ATOM   1954  CA  THR A 207     118.508 116.462 109.554
ATOM   1955  CB  THR A 207     119.807 115.868 109.024
ATOM   1956  CG2 THR A 207     120.751 115.480 110.183
ATOM   1957  OG1 THR A 207     119.529 114.693 108.272
ATOM   1958  HG1 THR A 207     119.169 115.000 107.435
ATOM   1959  C   THR A 207     118.811 117.710 110.340
ATOM   1960  O   THR A 207     119.227 118.732 109.795
ATOM   1961  N   LEU A 208     118.569 117.626 111.664
ATOM   1962  H   LEU A 208     118.235 116.775 112.061
ATOM   1963  CA  LEU A 208     118.805 118.673 112.627
ATOM   1964  CB  LEU A 208     118.030 118.467 113.954
ATOM   1965  CG  LEU A 208     116.492 118.356 113.919
ATOM   1966  CD1 LEU A 208     115.954 118.032 115.320
ATOM   1967  CD2 LEU A 208     115.815 119.608 113.363
ATOM   1968  C   LEU A 208     120.238 118.605 113.084
ATOM   1969  O   LEU A 208     120.886 117.560 112.962
ATOM   1970  N   VAL A 209     120.792 119.751 113.560
ATOM   1971  H   VAL A 209     120.311 120.627 113.512
ATOM   1972  CA  VAL A 209     122.121 119.731 114.139
ATOM   1973  CB  VAL A 209     122.867 121.042 114.261
ATOM   1974  CG1 VAL A 209     123.161 121.550 112.847
ATOM   1975  CG2 VAL A 209     122.039 122.048 115.091
ATOM   1976  C   VAL A 209     122.062 118.998 115.457
ATOM   1977  O   VAL A 209     121.077 119.078 116.197
ATOM   1978  N   ILE A 210     123.107 118.185 115.706
ATOM   1979  H   ILE A 210     123.873 118.125 115.072
ATOM   1980  CA  ILE A 210     123.228 117.386 116.896
ATOM   1981  CB  ILE A 210     123.774 115.992 116.627
ATOM   1982  CG2 ILE A 210     122.739 115.251 115.754
ATOM   1983  CG1 ILE A 210     125.204 116.010 116.045
ATOM   1984  CD1 ILE A 210     125.866 114.635 115.969
ATOM   1985  C   ILE A 210     123.979 118.099 117.985
ATOM   1986  O   ILE A 210     124.664 119.093 117.735
ATOM   1987  N   GLY A 211     123.865 117.574 119.232
ATOM   1988  H   GLY A 211     123.303 116.766 119.392
ATOM   1989  CA  GLY A 211     124.492 118.124 120.411
ATOM   1990  C   GLY A 211     125.985 118.184 120.288
ATOM   1991  O   GLY A 211     126.587 119.138 120.777
ATOM   1992  N   GLN A 212     126.606 117.196 119.598
ATOM   1993  H   GLN A 212     126.093 116.436 119.208
ATOM   1994  CA  GLN A 212     128.036 117.151 119.392
ATOM   1995  CB  GLN A 212     128.498 115.866 118.687
ATOM   1996  CG  GLN A 212     128.394 114.599 119.542
ATOM   1997  CD  GLN A 212     128.717 113.358 118.704
ATOM   1998  OE1 GLN A 212     128.731 113.334 117.472
ATOM   1999  NE2 GLN A 212     129.009 112.245 119.421
ATOM   2000 1HE2 GLN A 212     129.034 112.282 120.420
ATOM   2001 2HE2 GLN A 212     129.222 111.391 118.946
ATOM   2002  C   GLN A 212     128.460 118.300 118.516
ATOM   2003  O   GLN A 212     129.497 118.915 118.762
ATOM   2004  N   CYS A 213     127.623 118.638 117.507
ATOM   2005  H   CYS A 213     126.760 118.156 117.373
ATOM   2006  CA  CYS A 213     127.865 119.707 116.581
ATOM   2007  CB  CYS A 213     126.868 119.654 115.409
ATOM   2008  SG  CYS A 213     127.193 118.261 114.286
ATOM   2009  C   CYS A 213     127.788 121.042 117.281
ATOM   2010  O   CYS A 213     128.651 121.901 117.082
ATOM   2011  N   ILE A 214     126.782 121.212 118.171
ATOM   2012  H   ILE A 214     126.114 120.487 118.321
ATOM   2013  CA  ILE A 214     126.571 122.421 118.934
ATOM   2014  CB  ILE A 214     125.279 122.319 119.752
ATOM   2015  CG2 ILE A 214     125.194 123.410 120.829
ATOM   2016  CG1 ILE A 214     124.025 122.257 118.853
ATOM   2017  CD1 ILE A 214     123.765 123.520 118.026
ATOM   2018  C   ILE A 214     127.756 122.671 119.844
ATOM   2019  O   ILE A 214     128.307 123.773 119.862
ATOM   2020  N   TYR A 215     128.226 121.616 120.541
ATOM   2021  H   TYR A 215     127.806 120.716 120.452
ATOM   2022  CA  TYR A 215     129.316 121.700 121.481
ATOM   2023  CB  TYR A 215     129.534 120.387 122.271
ATOM   2024  CG  TYR A 215     128.363 120.019 123.146
ATOM   2025  CD1 TYR A 215     128.294 118.697 123.597
ATOM   2026  CE1 TYR A 215     127.234 118.259 124.391
ATOM   2027  CZ  TYR A 215     126.218 119.145 124.745
ATOM   2028  OH  TYR A 215     125.151 118.683 125.545
ATOM   2029  HH  TYR A 215     124.500 119.386 125.611
ATOM   2030  CE2 TYR A 215     126.262 120.472 124.310
ATOM   2031  CD2 TYR A 215     127.329 120.900 123.515
ATOM   2032  C   TYR A 215     130.609 122.016 120.786
ATOM   2033  O   TYR A 215     131.423 122.769 121.325
ATOM   2034  N   THR A 216     130.819 121.474 119.559
ATOM   2035  H   THR A 216     130.171 120.858 119.119
ATOM   2036  CA  THR A 216     132.046 121.728 118.859
ATOM   2037  CB  THR A 216     132.364 120.695 117.816
ATOM   2038  CG2 THR A 216     133.785 120.956 117.266
ATOM   2039  OG1 THR A 216     132.430 119.418 118.437
ATOM   2040  HG1 THR A 216     131.519 119.136 118.559
ATOM   2041  C   THR A 216     132.064 123.164 118.367
ATOM   2042  O   THR A 216     133.137 123.766 118.403
ATOM   2043  N   ILE A 217     130.912 123.761 117.917
ATOM   2044  H   ILE A 217     130.045 123.270 117.813
ATOM   2045  CA  ILE A 217     130.960 125.166 117.527
ATOM   2046  CB  ILE A 217     129.824 125.790 116.768
ATOM   2047  CG2 ILE A 217     129.870 125.161 115.399
ATOM   2048  CG1 ILE A 217     128.471 125.806 117.493
ATOM   2049  CD1 ILE A 217     127.412 126.649 116.798
ATOM   2050  C   ILE A 217     131.225 126.049 118.711
ATOM   2051  O   ILE A 217     131.898 127.069 118.553
ATOM   2052  N   THR A 218     130.732 125.636 119.914
ATOM   2053  H   THR A 218     130.137 124.833 119.967
ATOM   2054  CA  THR A 218     130.907 126.335 121.172
ATOM   2055  CB  THR A 218     130.401 125.506 122.342
ATOM   2056  CG2 THR A 218     130.650 126.187 123.697
ATOM   2057  OG1 THR A 218     129.018 125.237 122.208
ATOM   2058  HG1 THR A 218     128.939 124.581 121.513
ATOM   2059  C   THR A 218     132.384 126.495 121.403
ATOM   2060  O   THR A 218     132.827 127.570 121.814
ATOM   2061  N   SER A 219     133.158 125.421 121.124
ATOM   2062  H   SER A 219     132.774 124.551 120.819
ATOM   2063  CA  SER A 219     134.575 125.466 121.309
ATOM   2064  CB  SER A 219     135.207 124.061 121.294
ATOM   2065  OG  SER A 219     134.747 123.315 122.413
ATOM   2066  HG  SER A 219     135.249 122.496 122.402
ATOM   2067  C   SER A 219     135.220 126.292 120.232
ATOM   2068  O   SER A 219     135.873 127.283 120.566
ATOM   2069  N   LEU A 220     135.003 125.953 118.929
ATOM   2070  H   LEU A 220     134.434 125.181 118.661
ATOM   2071  CA  LEU A 220     135.604 126.691 117.848
ATOM   2072  CB  LEU A 220     137.016 126.213 117.397
ATOM   2073  CG  LEU A 220     138.289 126.743 118.110
ATOM   2074  CD1 LEU A 220     138.260 128.271 118.289
ATOM   2075  CD2 LEU A 220     138.649 125.940 119.371
ATOM   2076  C   LEU A 220     134.819 126.688 116.572
ATOM   2077  O   LEU A 220     134.473 125.640 116.016
ATOM   2078  N   PHE A 221     134.595 127.921 116.058
ATOM   2079  H   PHE A 221     134.916 128.729 116.546
ATOM   2080  CA  PHE A 221     133.931 128.213 114.807
ATOM   2081  CB  PHE A 221     133.660 129.710 114.551
ATOM   2082  CG  PHE A 221     132.509 130.250 115.325
ATOM   2083  CD1 PHE A 221     132.729 131.048 116.450
ATOM   2084  CE1 PHE A 221     131.652 131.575 117.167
ATOM   2085  CZ  PHE A 221     130.346 131.305 116.754
ATOM   2086  CE2 PHE A 221     130.114 130.510 115.631
ATOM   2087  CD2 PHE A 221     131.195 129.987 114.917
ATOM   2088  C   PHE A 221     134.817 127.785 113.652
ATOM   2089  O   PHE A 221     134.377 127.757 112.504
ATOM   2090  N   SER A 222     136.126 127.572 113.920
ATOM   2091  H   SER A 222     136.491 127.689 114.839
ATOM   2092  CA  SER A 222     137.104 127.137 112.965
ATOM   2093  CB  SER A 222     138.539 127.526 113.383
ATOM   2094  OG  SER A 222     138.898 126.911 114.613
ATOM   2095  HG  SER A 222     139.821 127.137 114.758
ATOM   2096  C   SER A 222     137.044 125.648 112.733
ATOM   2097  O   SER A 222     137.279 125.206 111.608
ATOM   2098  N   LEU A 223     136.770 124.853 113.806
ATOM   2099  H   LEU A 223     136.592 125.243 114.705
ATOM   2100  CA  LEU A 223     136.687 123.413 113.740
ATOM   2101  CB  LEU A 223     136.666 122.759 115.139
ATOM   2102  CG  LEU A 223     137.965 122.831 115.963
ATOM   2103  CD1 LEU A 223     137.716 122.280 117.376
ATOM   2104  CD2 LEU A 223     139.141 122.132 115.263
ATOM   2105  C   LEU A 223     135.411 123.028 113.072
ATOM   2106  O   LEU A 223     135.438 122.304 112.074
ATOM   2107  N   LEU A 224     134.261 123.517 113.603
ATOM   2108  H   LEU A 224     134.239 124.114 114.403
ATOM   2109  CA  LEU A 224     133.005 123.241 112.972
ATOM   2110  CB  LEU A 224     131.929 122.372 113.675
ATOM   2111  CG  LEU A 224     132.372 120.911 113.961
ATOM   2112  CD1 LEU A 224     131.244 120.105 114.618
ATOM   2113  CD2 LEU A 224     132.934 120.183 112.724
ATOM   2114  C   LEU A 224     132.686 124.236 111.878
ATOM   2115  O   LEU A 224     133.494 125.165 111.773
ATOM   2116  N   PRO A 225     131.509 124.193 111.197
ATOM   2117  CA  PRO A 225     131.341 124.945 109.972
ATOM   2118  CB  PRO A 225     131.207 126.429 110.272
ATOM   2119  CG  PRO A 225     130.344 126.331 111.540
ATOM   2120  CD  PRO A 225     130.543 124.879 112.058
ATOM   2121  C   PRO A 225     132.238 124.307 108.965
ATOM   2122  O   PRO A 225     133.342 124.786 108.702
ATOM   2123  N   GLY A 226     131.735 123.141 108.491
ATOM   2124  H   GLY A 226     130.831 122.836 108.781
ATOM   2125  CA  GLY A 226     132.376 122.265 107.563
ATOM   2126  C   GLY A 226     132.202 120.858 108.085
ATOM   2127  O   GLY A 226     133.076 120.019 107.866
ATOM   2128  N   VAL A 227     131.067 120.569 108.789
ATOM   2129  H   VAL A 227     130.354 121.259 108.909
ATOM   2130  CA  VAL A 227     130.747 119.267 109.358
ATOM   2131  CB  VAL A 227     129.478 119.285 110.197
ATOM   2132  CG1 VAL A 227     129.102 117.894 110.752
ATOM   2133  CG2 VAL A 227     129.584 120.375 111.251
ATOM   2134  C   VAL A 227     130.458 118.376 108.172
ATOM   2135  O   VAL A 227     129.759 118.809 107.260
ATOM   2136  N   ALA A 228     130.924 117.106 108.214
ATOM   2137  H   ALA A 228     131.432 116.785 109.009
ATOM   2138  CA  ALA A 228     130.779 116.128 107.155
ATOM   2139  CB  ALA A 228     131.450 114.785 107.497
ATOM   2140  C   ALA A 228     129.361 115.811 106.758
ATOM   2141  O   ALA A 228     129.117 115.512 105.587
ATOM   2142  N   HIS A 229     128.416 115.836 107.733
ATOM   2143  H   HIS A 229     128.685 116.051 108.668
ATOM   2144  CA  HIS A 229     126.997 115.595 107.580
ATOM   2145  CB  HIS A 229     126.336 116.477 106.481
ATOM   2146  CG  HIS A 229     124.838 116.496 106.461
ATOM   2147  ND1 HIS A 229     124.083 117.065 107.462
ATOM   2148  CE1 HIS A 229     122.786 116.940 107.091
ATOM   2149  NE2 HIS A 229     122.654 116.330 105.928
ATOM   2150  CD2 HIS A 229     123.950 116.048 105.533
ATOM   2151  C   HIS A 229     126.702 114.130 107.367
ATOM   2152  O   HIS A 229     126.022 113.525 108.197
ATOM   2153  N   SER A 230     127.183 113.538 106.247
ATOM   2154  H   SER A 230     127.744 114.037 105.591
ATOM   2155  CA  SER A 230     126.975 112.143 105.964
ATOM   2156  CB  SER A 230     126.494 111.880 104.517
ATOM   2157  OG  SER A 230     126.353 110.489 104.261
ATOM   2158  HG  SER A 230     125.951 110.417 103.391
ATOM   2159  C   SER A 230     128.283 111.450 106.203
ATOM   2160  O   SER A 230     129.323 111.866 105.684
ATOM   2161  N   ILE A 231     128.249 110.390 107.044
ATOM   2162  H   ILE A 231     127.395 110.089 107.462
ATOM   2163  CA  ILE A 231     129.421 109.614 107.368
ATOM   2164  CB  ILE A 231     129.232 108.868 108.682
ATOM   2165  CG2 ILE A 231     130.414 107.906 108.941
ATOM   2166  CG1 ILE A 231     129.092 109.907 109.818
ATOM   2167  CD1 ILE A 231     128.652 109.334 111.163
ATOM   2168  C   ILE A 231     129.694 108.686 106.206
ATOM   2169  O   ILE A 231     130.828 108.604 105.727
ATOM   2170  N   ALA A 232     128.637 107.997 105.721
ATOM   2171  H   ALA A 232     127.725 108.107 106.110
ATOM   2172  CA  ALA A 232     128.715 107.080 104.617
ATOM   2173  CB  ALA A 232     128.920 105.614 105.053
ATOM   2174  C   ALA A 232     127.399 107.145 103.902
ATOM   2175  O   ALA A 232     126.378 107.517 104.484
ATOM   2176  N   VAL A 233     127.425 106.819 102.593
ATOM   2177  H   VAL A 233     128.278 106.547 102.152
ATOM   2178  CA  VAL A 233     126.277 106.803 101.729
ATOM   2179  CB  VAL A 233     125.885 108.196 101.230
ATOM   2180  CG1 VAL A 233     127.045 108.903 100.507
ATOM   2181  CG2 VAL A 233     124.629 108.070 100.356
ATOM   2182  C   VAL A 233     126.488 105.745 100.675
ATOM   2183  O   VAL A 233     127.441 105.814  99.898
ATOM   2184  N   GLU A 234     125.594 104.723 100.665
ATOM   2185  H   GLU A 234     124.817 104.697 101.289
ATOM   2186  CA  GLU A 234     125.675 103.611  99.751
ATOM   2187  CB  GLU A 234     125.950 102.279 100.484
ATOM   2188  CG  GLU A 234     127.319 102.197 101.179
ATOM   2189  CD  GLU A 234     127.547 100.845 101.864
ATOM   2190  OE1 GLU A 234     126.640  99.970 101.907
ATOM   2191  OE2 GLU A 234     128.689 100.671 102.363
ATOM   2192  C   GLU A 234     124.413 103.426  98.953
ATOM   2193  O   GLU A 234     123.317 103.766  99.405
ATOM   2194  N   LEU A 235     124.582 102.909  97.708
ATOM   2195  H   LEU A 235     125.494 102.711  97.357
ATOM   2196  CA  LEU A 235     123.510 102.633  96.785
ATOM   2197  CB  LEU A 235     123.489 103.579  95.554
ATOM   2198  CG  LEU A 235     123.313 105.097  95.807
ATOM   2199  CD1 LEU A 235     123.510 105.886  94.503
ATOM   2200  CD2 LEU A 235     121.988 105.452  96.497
ATOM   2201  C   LEU A 235     123.739 101.251  96.208
ATOM   2202  O   LEU A 235     124.845 100.964  95.751
ATOM   2203  N   CYS A 236     122.723 100.348  96.258
ATOM   2204  H   CYS A 236     121.829 100.595  96.623
ATOM   2205  CA  CYS A 236     122.822  99.016  95.671
ATOM   2206  CB  CYS A 236     122.389  97.805  96.519
ATOM   2207  SG  CYS A 236     123.390  97.579  98.017
ATOM   2208  C   CYS A 236     121.903  99.079  94.500
ATOM   2209  O   CYS A 236     120.753  99.495  94.664
ATOM   2210  N   VAL A 237     122.413  98.678  93.303
ATOM   2211  H   VAL A 237     123.353  98.345  93.229
ATOM   2212  CA  VAL A 237     121.690  98.757  92.054
ATOM   2213  CB  VAL A 237     122.264  99.942  91.234
ATOM   2214  CG1 VAL A 237     121.434 100.204  89.990
ATOM   2215  CG2 VAL A 237     122.363 101.258  92.040
ATOM   2216  C   VAL A 237     121.740  97.458  91.228
ATOM   2217  O   VAL A 237     122.628  97.318  90.380
ATOM   2218  N   PRO A 238     120.892  96.451  91.454
ATOM   2219  CA  PRO A 238     120.862  95.232  90.667
ATOM   2220  CB  PRO A 238     119.985  94.244  91.437
ATOM   2221  CG  PRO A 238     120.030  94.757  92.884
ATOM   2222  CD  PRO A 238     120.214  96.273  92.733
ATOM   2223  C   PRO A 238     120.385  95.434  89.249
ATOM   2224  O   PRO A 238     119.440  96.192  89.021
ATOM   2225  N   GLY A 239     121.060  94.760  88.301
ATOM   2226  H   GLY A 239     121.787  94.135  88.562
ATOM   2227  CA  GLY A 239     120.754  94.753  86.897
ATOM   2228  C   GLY A 239     120.488  93.294  86.623
ATOM   2229  O   GLY A 239     121.028  92.411  87.300
ATOM   2230  N   PHE A 240     119.671  93.018  85.580
ATOM   2231  H   PHE A 240     119.275  93.758  85.044
ATOM   2232  CA  PHE A 240     119.252  91.696  85.163
ATOM   2233  CB  PHE A 240     120.381  90.753  84.656
ATOM   2234  CG  PHE A 240     120.887  91.343  83.377
ATOM   2235  CD1 PHE A 240     122.051  92.122  83.353
ATOM   2236  CE1 PHE A 240     122.508  92.675  82.153
ATOM   2237  CZ  PHE A 240     121.802  92.454  80.968
ATOM   2238  CE2 PHE A 240     120.639  91.681  80.981
ATOM   2239  CD2 PHE A 240     120.185  91.130  82.182
ATOM   2240  C   PHE A 240     118.322  91.032  86.150
ATOM   2241  O   PHE A 240     118.106  91.516  87.265
ATOM   2242  N   HIS A 241     117.756  89.876  85.738
ATOM   2243  H   HIS A 241     117.964  89.488  84.845
ATOM   2244  CA  HIS A 241     116.788  89.141  86.505
ATOM   2245  CB  HIS A 241     116.113  88.018  85.680
ATOM   2246  CG  HIS A 241     114.960  87.343  86.369
ATOM   2247  ND1 HIS A 241     113.740  87.956  86.561
ATOM   2248  CE1 HIS A 241     112.956  87.072  87.226
ATOM   2249  NE2 HIS A 241     113.585  85.937  87.475
ATOM   2250  CD2 HIS A 241     114.847  86.109  86.934
ATOM   2251  C   HIS A 241     117.324  88.629  87.815
ATOM   2252  O   HIS A 241     118.476  88.197  87.920
ATOM   2253  N   GLY A 242     116.447  88.688  88.844
ATOM   2254  H   GLY A 242     115.530  89.055  88.711
ATOM   2255  CA  GLY A 242     116.741  88.267  90.185
ATOM   2256  C   GLY A 242     117.536  89.327  90.860
ATOM   2257  O   GLY A 242     117.048  90.445  90.991
ATOM   2258  N   TRP A 243     118.716  88.959  91.397
ATOM   2259  H   TRP A 243     119.053  88.023  91.327
ATOM   2260  CA  TRP A 243     119.597  89.889  92.063
ATOM   2261  CB  TRP A 243     119.402  89.891  93.608
ATOM   2262  CG  TRP A 243     119.566  88.576  94.350
ATOM   2263  CD1 TRP A 243     120.689  88.014  94.890
ATOM   2264  NE1 TRP A 243     120.382  86.819  95.501
ATOM   2265  HE1 TRP A 243     121.015  86.233  95.958
ATOM   2266  CE2 TRP A 243     119.031  86.591  95.363
ATOM   2267  CZ2 TRP A 243     118.227  85.546  95.799
ATOM   2268  CH2 TRP A 243     116.860  85.595  95.501
ATOM   2269  CZ3 TRP A 243     116.314  86.671  94.786
ATOM   2270  CE3 TRP A 243     117.124  87.729  94.351
ATOM   2271  CD2 TRP A 243     118.484  87.674  94.644
ATOM   2272  C   TRP A 243     121.029  89.642  91.647
ATOM   2273  O   TRP A 243     121.963  89.849  92.426
ATOM   2274  N   ALA A 244     121.221  89.299  90.351
ATOM   2275  H   ALA A 244     120.449  89.220  89.725
ATOM   2276  CA  ALA A 244     122.493  88.928  89.788
ATOM   2277  CB  ALA A 244     122.359  88.577  88.295
ATOM   2278  C   ALA A 244     123.683  89.842  89.901
ATOM   2279  O   ALA A 244     124.734  89.341  90.302
ATOM   2280  N   THR A 245     123.583  91.157  89.581
ATOM   2281  H   THR A 245     122.744  91.578  89.244
ATOM   2282  CA  THR A 245     124.749  92.013  89.664
ATOM   2283  CB  THR A 245     124.773  93.165  88.685
ATOM   2284  CG2 THR A 245     124.714  92.611  87.249
ATOM   2285  OG1 THR A 245     123.683  94.043  88.902
ATOM   2286  HG1 THR A 245     123.937  94.873  88.490
ATOM   2287  C   THR A 245     125.044  92.597  91.022
ATOM   2288  O   THR A 245     126.213  92.668  91.405
ATOM   2289  N   ALA A 246     123.990  93.042  91.759
ATOM   2290  H   ALA A 246     123.068  92.966  91.388
ATOM   2291  CA  ALA A 246     124.040  93.673  93.070
ATOM   2292  CB  ALA A 246     124.853  92.937  94.164
ATOM   2293  C   ALA A 246     124.499  95.111  92.960
ATOM   2294  O   ALA A 246     123.754  96.009  93.353
ATOM   2295  N   ALA A 247     125.734  95.352  92.443
ATOM   2296  H   ALA A 247     126.310  94.589  92.158
ATOM   2297  CA  ALA A 247     126.312  96.661  92.205
ATOM   2298  CB  ALA A 247     125.879  97.279  90.855
ATOM   2299  C   ALA A 247     126.294  97.705  93.300
ATOM   2300  O   ALA A 247     125.520  98.667  93.235
ATOM   2301  N   LEU A 248     127.062  97.456  94.389
ATOM   2302  H   LEU A 248     127.630  96.639  94.444
ATOM   2303  CA  LEU A 248     127.180  98.372  95.500
ATOM   2304  CB  LEU A 248     127.674  97.675  96.791
ATOM   2305  CG  LEU A 248     127.765  98.551  98.060
ATOM   2306  CD1 LEU A 248     126.381  99.032  98.520
ATOM   2307  CD2 LEU A 248     128.546  97.839  99.174
ATOM   2308  C   LEU A 248     128.129  99.498  95.145
ATOM   2309  O   LEU A 248     129.266  99.257  94.729
ATOM   2310  N   LEU A 249     127.664 100.758  95.315
ATOM   2311  H   LEU A 249     126.739 100.940  95.636
ATOM   2312  CA  LEU A 249     128.455 101.922  95.022
ATOM   2313  CB  LEU A 249     128.037 102.595  93.687
ATOM   2314  CG  LEU A 249     128.800 103.880  93.284
ATOM   2315  CD1 LEU A 249     130.278 103.602  92.954
ATOM   2316  CD2 LEU A 249     128.064 104.623  92.159
ATOM   2317  C   LEU A 249     128.331 102.917  96.145
ATOM   2318  O   LEU A 249     127.231 103.230  96.605
ATOM   2319  N   VAL A 250     129.495 103.404  96.633
ATOM   2320  H   VAL A 250     130.374 103.122  96.257
ATOM   2321  CA  VAL A 250     129.553 104.395  97.679
ATOM   2322  CB  VAL A 250     130.768 104.258  98.588
ATOM   2323  CG1 VAL A 250     130.806 105.388  99.642
ATOM   2324  CG2 VAL A 250     130.732 102.864  99.244
ATOM   2325  C   VAL A 250     129.570 105.722  96.960
ATOM   2326  O   VAL A 250     130.385 105.929  96.055
ATOM   2327  N   THR A 251     128.649 106.641  97.351
ATOM   2328  H   THR A 251     128.010 106.458  98.094
ATOM   2329  CA  THR A 251     128.558 107.948  96.746
ATOM   2330  CB  THR A 251     127.255 108.654  97.057
ATOM   2331  CG2 THR A 251     127.186 110.016  96.335
ATOM   2332  OG1 THR A 251     126.162 107.853  96.624
ATOM   2333  HG1 THR A 251     125.389 108.178  97.094
ATOM   2334  C   THR A 251     129.759 108.724  97.227
ATOM   2335  O   THR A 251     129.989 108.906  98.425
ATOM   2336  N   PHE A 252     130.540 109.202  96.242
ATOM   2337  H   PHE A 252     130.309 109.045  95.285
ATOM   2338  CA  PHE A 252     131.761 109.922  96.456
ATOM   2339  CB  PHE A 252     132.599 110.022  95.166
ATOM   2340  CG  PHE A 252     133.188 108.667  94.924
ATOM   2341  CD1 PHE A 252     132.636 107.826  93.947
ATOM   2342  CE1 PHE A 252     133.169 106.554  93.717
ATOM   2343  CZ  PHE A 252     134.261 106.113  94.467
ATOM   2344  CE2 PHE A 252     134.818 106.941  95.444
ATOM   2345  CD2 PHE A 252     134.282 108.211  95.672
ATOM   2346  C   PHE A 252     131.590 111.286  97.046
ATOM   2347  O   PHE A 252     132.463 111.723  97.798
ATOM   2348  N   CYS A 253     130.480 111.983  96.711
ATOM   2349  H   CYS A 253     129.785 111.611  96.100
ATOM   2350  CA  CYS A 253     130.234 113.311  97.203
ATOM   2351  CB  CYS A 253     129.258 114.102  96.305
ATOM   2352  SG  CYS A 253     128.915 115.795  96.882
ATOM   2353  C   CYS A 253     129.719 113.351  98.610
ATOM   2354  O   CYS A 253     128.677 112.782  98.937
ATOM   2355  N   PHE A 254     130.476 114.057  99.471
ATOM   2356  H   PHE A 254     131.312 114.511  99.172
ATOM   2357  CA  PHE A 254     130.130 114.262 100.849
ATOM   2358  CB  PHE A 254     131.143 113.727 101.893
ATOM   2359  CG  PHE A 254     131.196 112.230 101.829
ATOM   2360  CD1 PHE A 254     132.160 111.572 101.055
ATOM   2361  CE1 PHE A 254     132.200 110.175 100.998
ATOM   2362  CZ  PHE A 254     131.271 109.420 101.717
ATOM   2363  CE2 PHE A 254     130.303 110.065 102.491
ATOM   2364  CD2 PHE A 254     130.269 111.461 102.543
ATOM   2365  C   PHE A 254     130.028 115.751 100.970
ATOM   2366  O   PHE A 254     130.880 116.492 100.469
ATOM   2367  N   GLY A 255     128.938 116.209 101.619
ATOM   2368  H   GLY A 255     128.265 115.588 102.012
ATOM   2369  CA  GLY A 255     128.674 117.611 101.809
ATOM   2370  C   GLY A 255     129.299 118.144 103.059
ATOM   2371  O   GLY A 255     130.022 117.441 103.766
ATOM   2372  N   TRP A 256     129.059 119.450 103.305
ATOM   2373  H   TRP A 256     128.491 120.002 102.701
ATOM   2374  CA  TRP A 256     129.541 120.132 104.472
ATOM   2375  CB  TRP A 256     130.915 120.831 104.286
ATOM   2376  CG  TRP A 256     131.023 121.906 103.224
ATOM   2377  CD1 TRP A 256     131.257 121.734 101.889
ATOM   2378  NE1 TRP A 256     131.311 122.951 101.252
ATOM   2379  HE1 TRP A 256     131.467 123.085 100.297
ATOM   2380  CE2 TRP A 256     131.115 123.944 102.185
ATOM   2381  CZ2 TRP A 256     131.081 125.326 102.059
ATOM   2382  CH2 TRP A 256     130.858 126.089 103.212
ATOM   2383  CZ3 TRP A 256     130.677 125.475 104.459
ATOM   2384  CE3 TRP A 256     130.713 124.080 104.588
ATOM   2385  CD2 TRP A 256     130.931 123.325 103.440
ATOM   2386  C   TRP A 256     128.485 121.080 104.966
ATOM   2387  O   TRP A 256     127.861 121.791 104.172
ATOM   2388  N   VAL A 257     128.257 121.081 106.305
ATOM   2389  H   VAL A 257     128.741 120.428 106.880
ATOM   2390  CA  VAL A 257     127.262 121.921 106.936
ATOM   2391  CB  VAL A 257     126.013 121.181 107.425
ATOM   2392  CG1 VAL A 257     125.272 120.562 106.223
ATOM   2393  CG2 VAL A 257     126.351 120.142 108.509
ATOM   2394  C   VAL A 257     127.774 122.808 108.053
ATOM   2395  O   VAL A 257     128.819 122.556 108.663
ATOM   2396  N   LEU A 258     127.019 123.921 108.247
ATOM   2397  H   LEU A 258     126.209 124.055 107.680
ATOM   2398  CA  LEU A 258     127.180 124.977 109.223
ATOM   2399  CB  LEU A 258     126.687 126.343 108.692
ATOM   2400  CG  LEU A 258     127.333 126.861 107.386
ATOM   2401  CD1 LEU A 258     126.662 128.163 106.932
ATOM   2402  CD2 LEU A 258     128.855 127.016 107.487
ATOM   2403  C   LEU A 258     126.280 124.672 110.399
ATOM   2404  O   LEU A 258     125.247 124.018 110.247
ATOM   2405  N   ILE A 259     126.662 125.153 111.608
ATOM   2406  H   ILE A 259     127.489 125.701 111.701
ATOM   2407  CA  ILE A 259     125.930 124.955 112.850
ATOM   2408  CB  ILE A 259     126.852 124.237 113.818
ATOM   2409  CG2 ILE A 259     126.170 123.850 115.140
ATOM   2410  CG1 ILE A 259     127.261 122.915 113.161
ATOM   2411  CD1 ILE A 259     128.416 122.269 113.871
ATOM   2412  C   ILE A 259     125.500 126.391 113.198
ATOM   2413  O   ILE A 259     126.335 127.292 113.076
ATOM   2414  N   PRO A 260     124.307 126.631 113.772
ATOM   2415  CA  PRO A 260     123.668 127.921 114.010
ATOM   2416  CB  PRO A 260     122.330 127.609 114.702
ATOM   2417  CG  PRO A 260     122.557 126.263 115.374
ATOM   2418  CD  PRO A 260     123.497 125.580 114.381
ATOM   2419  C   PRO A 260     124.260 129.182 114.561
ATOM   2420  O   PRO A 260     123.496 130.147 114.614
ATOM   2421  N   ALA A 261     125.540 129.210 114.989
ATOM   2422  H   ALA A 261     126.133 128.427 114.819
ATOM   2423  CA  ALA A 261     126.137 130.241 115.814
ATOM   2424  CB  ALA A 261     125.780 131.734 115.573
ATOM   2425  C   ALA A 261     125.877 129.878 117.226
ATOM   2426  O   ALA A 261     124.832 129.322 117.582
ATOM   2427  N   ILE A 262     126.887 130.163 118.061
ATOM   2428  H   ILE A 262     127.712 130.642 117.772
ATOM   2429  CA  ILE A 262     126.801 129.777 119.425
ATOM   2430  CB  ILE A 262     128.044 128.970 119.728
ATOM   2431  CG2 ILE A 262     129.314 129.830 119.707
ATOM   2432  CG1 ILE A 262     127.865 128.186 120.994
ATOM   2433  CD1 ILE A 262     126.877 127.041 120.754
ATOM   2434  C   ILE A 262     126.462 131.008 120.234
ATOM   2435  O   ILE A 262     127.062 132.070 120.054
ATOM   2436  N   THR A 263     125.491 130.852 121.163
ATOM   2437  H   THR A 263     125.086 129.956 121.327
ATOM   2438  CA  THR A 263     124.925 131.911 121.970
ATOM   2439  CB  THR A 263     123.779 131.451 122.849
ATOM   2440  CG2 THR A 263     122.582 131.053 121.966
ATOM   2441  OG1 THR A 263     124.171 130.363 123.674
ATOM   2442  HG1 THR A 263     124.881 130.692 124.231
ATOM   2443  C   THR A 263     125.805 132.811 122.782
ATOM   2444  O   THR A 263     126.796 132.407 123.394
ATOM   2445  N   PHE A 264     125.436 134.112 122.726
ATOM   2446  H   PHE A 264     124.650 134.405 122.187
ATOM   2447  CA  PHE A 264     126.117 135.163 123.426
ATOM   2448  CB  PHE A 264     126.414 136.387 122.519
ATOM   2449  CG  PHE A 264     127.330 135.977 121.401
ATOM   2450  CD1 PHE A 264     126.796 135.550 120.176
ATOM   2451  CE1 PHE A 264     127.629 135.156 119.125
ATOM   2452  CZ  PHE A 264     129.015 135.185 119.290
ATOM   2453  CE2 PHE A 264     129.560 135.610 120.503
ATOM   2454  CD2 PHE A 264     128.720 136.004 121.550
ATOM   2455  C   PHE A 264     125.138 135.565 124.494
ATOM   2456  O   PHE A 264     124.088 136.149 124.207
ATOM   2457  N   ILE A 265     125.458 135.218 125.760
ATOM   2458  H   ILE A 265     126.349 134.822 125.983
ATOM   2459  CA  ILE A 265     124.590 135.542 126.867
ATOM   2460  CB  ILE A 265     124.354 134.401 127.835
ATOM   2461  CG2 ILE A 265     123.557 133.317 127.082
ATOM   2462  CG1 ILE A 265     125.648 133.874 128.450
ATOM   2463  CD1 ILE A 265     125.453 132.875 129.579
ATOM   2464  C   ILE A 265     124.957 136.864 127.485
ATOM   2465  O   ILE A 265     126.138 137.203 127.573
ATOM   2466  N   ILE A 266     123.915 137.654 127.858
ATOM   2467  H   ILE A 266     122.980 137.299 127.800
ATOM   2468  CA  ILE A 266     124.053 138.987 128.422
ATOM   2469  CB  ILE A 266     122.945 139.918 127.939
ATOM   2470  CG2 ILE A 266     123.129 141.328 128.559
ATOM   2471  CG1 ILE A 266     122.972 140.013 126.400
ATOM   2472  CD1 ILE A 266     121.749 140.690 125.783
ATOM   2473  C   ILE A 266     124.004 138.914 129.929
ATOM   2474  O   ILE A 266     123.112 138.302 130.511
ATOM   2475  N   LEU A 267     124.971 139.564 130.607
ATOM   2476  H   LEU A 267     125.658 140.106 130.141
ATOM   2477  CA  LEU A 267     125.043 139.564 132.044
ATOM   2478  CB  LEU A 267     126.261 138.727 132.510
ATOM   2479  CG  LEU A 267     126.159 137.241 132.030
ATOM   2480  CD1 LEU A 267     127.425 136.433 132.251
ATOM   2481  CD2 LEU A 267     124.957 136.494 132.613
ATOM   2482  C   LEU A 267     125.113 141.006 132.467
ATOM   2483  O   LEU A 267     125.859 141.795 131.894
ATOM   2484  N   THR A 268     124.273 141.418 133.439
ATOM   2485  H   THR A 268     123.643 140.785 133.882
ATOM   2486  CA  THR A 268     124.251 142.790 133.900
ATOM   2487  CB  THR A 268     123.063 143.583 133.394
ATOM   2488  CG2 THR A 268     123.152 143.847 131.881
ATOM   2489  OG1 THR A 268     121.863 142.898 133.708
ATOM   2490  HG1 THR A 268     121.160 143.522 133.520
ATOM   2491  C   THR A 268     124.281 142.890 135.393
ATOM   2492  O   THR A 268     123.642 142.104 136.091
ATOM   2493  N   VAL A 269     125.072 143.852 135.920
ATOM   2494  H   VAL A 269     125.648 144.444 135.358
ATOM   2495  CA  VAL A 269     125.159 144.046 137.345
ATOM   2496  CB  VAL A 269     126.575 143.915 137.875
ATOM   2497  CG1 VAL A 269     126.578 144.156 139.390
ATOM   2498  CG2 VAL A 269     127.145 142.526 137.515
ATOM   2499  C   VAL A 269     124.594 145.412 137.655
ATOM   2500  O   VAL A 269     125.020 146.405 137.066
ATOM   2501  N   LEU A 270     123.608 145.467 138.582
ATOM   2502  H   LEU A 270     123.274 144.646 139.029
ATOM   2503  CA  LEU A 270     122.978 146.689 138.989
ATOM   2504  CB  LEU A 270     121.458 146.689 138.697
ATOM   2505  CG  LEU A 270     120.671 147.955 139.107
ATOM   2506  CD1 LEU A 270     121.117 149.204 138.323
ATOM   2507  CD2 LEU A 270     119.160 147.708 138.999
ATOM   2508  C   LEU A 270     123.230 146.897 140.461
ATOM   2509  O   LEU A 270     122.857 146.086 141.314
ATOM   2510  N   LYS A 271     123.897 148.025 140.766
ATOM   2511  H   LYS A 271     124.182 148.660 140.061
ATOM   2512  CA  LYS A 271     124.229 148.410 142.101
ATOM   2513  CB  LYS A 271     125.640 149.031 142.195
ATOM   2514  CG  LYS A 271     126.112 149.414 143.602
ATOM   2515  CD  LYS A 271     127.613 149.689 143.691
ATOM   2516  CE  LYS A 271     128.068 151.007 143.065
ATOM   2517  NZ  LYS A 271     129.524 151.149 143.245
ATOM   2518  HZ1 LYS A 271     129.989 150.252 143.007
ATOM   2519  HZ2 LYS A 271     129.881 151.901 142.627
ATOM   2520  HZ3 LYS A 271     129.722 151.393 144.234
ATOM   2521  C   LYS A 271     123.197 149.352 142.620
ATOM   2522  O   LYS A 271     122.928 150.414 142.053
ATOM   2523  N   LYS A 272     122.565 148.910 143.714
ATOM   2524  H   LYS A 272     122.735 148.010 144.091
ATOM   2525  CA  LYS A 272     121.573 149.648 144.413
ATOM   2526  CB  LYS A 272     120.217 148.941 144.633
ATOM   2527  CG  LYS A 272     119.401 148.691 143.365
ATOM   2528  CD  LYS A 272     118.045 148.044 143.650
ATOM   2529  CE  LYS A 272     117.217 147.764 142.395
ATOM   2530  NZ  LYS A 272     115.972 147.056 142.753
ATOM   2531  HZ1 LYS A 272     116.201 146.178 143.255
ATOM   2532  HZ2 LYS A 272     115.385 147.656 143.363
ATOM   2533  HZ3 LYS A 272     115.444 146.828 141.890
ATOM   2534  C   LYS A 272     122.105 150.000 145.762
ATOM   2535  O   LYS A 272     122.813 149.260 146.447
ATOM   2536  N   GLU A 273     121.715 151.213 146.124
ATOM   2537  H   GLU A 273     121.157 151.692 145.463
ATOM   2538  CA  GLU A 273     121.924 151.974 147.307
ATOM   2539  CB  GLU A 273     121.433 153.420 147.047
ATOM   2540  CG  GLU A 273     119.923 153.525 146.698
ATOM   2541  CD  GLU A 273     119.610 153.596 145.193
ATOM   2542  OE1 GLU A 273     118.724 154.416 144.862
ATOM   2543  OE2 GLU A 273     120.204 152.881 144.346
ATOM   2544  C   GLU A 273     121.097 151.396 148.432
ATOM   2545  O   GLU A 273     120.328 150.447 148.257
ATOM   2546  N   CYS A 274     121.300 151.973 149.636
ATOM   2547  H   CYS A 274     121.954 152.718 149.732
ATOM   2548  CA  CYS A 274     120.608 151.640 150.854
ATOM   2549  CB  CYS A 274     121.149 152.408 152.076
ATOM   2550  SG  CYS A 274     122.856 151.982 152.531
ATOM   2551  C   CYS A 274     119.148 152.015 150.787
ATOM   2552  O   CYS A 274     118.362 151.496 151.580
ATOM   2553  N   GLU A 275     118.754 152.946 149.874
ATOM   2554  H   GLU A 275     119.386 153.373 149.236
ATOM   2555  CA  GLU A 275     117.379 153.369 149.798
ATOM   2556  CB  GLU A 275     117.059 154.687 149.069
ATOM   2557  CG  GLU A 275     117.626 155.930 149.756
ATOM   2558  CD  GLU A 275     116.695 157.104 149.459
ATOM   2559  OE1 GLU A 275     116.244 157.725 150.456
ATOM   2560  OE2 GLU A 275     116.401 157.401 148.272
ATOM   2561  C   GLU A 275     116.316 152.389 149.424
ATOM   2562  O   GLU A 275     116.476 151.547 148.541
ATOM   2563  N   THR A 276     115.214 152.476 150.206
ATOM   2564  H   THR A 276     115.149 153.160 150.922
ATOM   2565  CA  THR A 276     114.018 151.706 150.059
ATOM   2566  CB  THR A 276     113.490 151.082 151.333
ATOM   2567  CG2 THR A 276     114.429 149.928 151.727
ATOM   2568  OG1 THR A 276     113.405 152.031 152.388
ATOM   2569  HG1 THR A 276     112.888 151.611 153.080
ATOM   2570  C   THR A 276     113.061 152.709 149.492
ATOM   2571  O   THR A 276     112.758 153.746 150.088
ATOM   2572  N   TYR A 277     112.551 152.365 148.306
ATOM   2573  H   TYR A 277     112.796 151.493 147.889
ATOM   2574  CA  TYR A 277     111.678 153.173 147.510
ATOM   2575  CB  TYR A 277     112.144 153.159 146.041
ATOM   2576  CG  TYR A 277     113.376 153.966 145.837
ATOM   2577  CD1 TYR A 277     114.646 153.386 145.784
ATOM   2578  CE1 TYR A 277     115.765 154.193 145.575
ATOM   2579  CZ  TYR A 277     115.623 155.576 145.406
ATOM   2580  OH  TYR A 277     116.738 156.406 145.190
ATOM   2581  HH  TYR A 277     117.528 155.879 145.332
ATOM   2582  CE2 TYR A 277     114.359 156.153 145.443
ATOM   2583  CD2 TYR A 277     113.247 155.344 145.652
ATOM   2584  C   TYR A 277     110.214 152.832 147.548
ATOM   2585  O   TYR A 277     109.505 153.111 146.577
ATOM   2586  N   LYS A 278     109.707 152.266 148.671
ATOM   2587  H   LYS A 278     110.274 152.074 149.467
ATOM   2588  CA  LYS A 278     108.316 151.873 148.759
ATOM   2589  CB  LYS A 278     108.002 151.205 150.120
ATOM   2590  CG  LYS A 278     106.562 150.703 150.291
ATOM   2591  CD  LYS A 278     106.288 150.014 151.626
ATOM   2592  CE  LYS A 278     104.831 149.580 151.783
ATOM   2593  NZ  LYS A 278     104.633 148.915 153.085
ATOM   2594  HZ1 LYS A 278     103.694 148.474 153.109
ATOM   2595  HZ2 LYS A 278     105.356 148.183 153.217
ATOM   2596  HZ3 LYS A 278     104.704 149.608 153.853
ATOM   2597  C   LYS A 278     107.355 153.028 148.554
ATOM   2598  O   LYS A 278     106.471 152.934 147.700
ATOM   2599  N   GLU A 279     107.530 154.142 149.300
ATOM   2600  H   GLU A 279     108.254 154.212 149.981
ATOM   2601  CA  GLU A 279     106.680 155.300 149.167
ATOM   2602  CB  GLU A 279     106.594 156.142 150.457
ATOM   2603  CG  GLU A 279     105.919 155.413 151.631
ATOM   2604  CD  GLU A 279     105.846 156.277 152.896
ATOM   2605  OE1 GLU A 279     106.317 157.446 152.916
ATOM   2606  OE2 GLU A 279     105.294 155.744 153.893
ATOM   2607  C   GLU A 279     107.164 156.197 148.057
ATOM   2608  O   GLU A 279     106.361 156.781 147.329
ATOM   2609  N   LEU A 280     108.507 156.278 147.902
ATOM   2610  H   LEU A 280     109.104 155.751 148.502
ATOM   2611  CA  LEU A 280     109.213 157.099 146.948
ATOM   2612  CB  LEU A 280     110.727 157.112 147.226
ATOM   2613  CG  LEU A 280     111.162 157.826 148.527
ATOM   2614  CD1 LEU A 280     112.657 157.599 148.804
ATOM   2615  CD2 LEU A 280     110.794 159.321 148.524
ATOM   2616  C   LEU A 280     108.989 156.755 145.494
ATOM   2617  O   LEU A 280     109.057 157.645 144.646
ATOM   2618  N   LYS A 281     108.661 155.475 145.195
ATOM   2619  H   LYS A 281     108.594 154.794 145.919
ATOM   2620  CA  LYS A 281     108.401 154.932 143.881
ATOM   2621  CB  LYS A 281     107.066 155.421 143.271
ATOM   2622  CG  LYS A 281     105.871 154.913 144.084
ATOM   2623  CD  LYS A 281     104.503 155.368 143.588
ATOM   2624  CE  LYS A 281     103.356 154.779 144.409
ATOM   2625  NZ  LYS A 281     102.070 155.362 143.984
ATOM   2626  HZ1 LYS A 281     101.961 156.293 144.429
ATOM   2627  HZ2 LYS A 281     102.049 155.469 142.953
ATOM   2628  HZ3 LYS A 281     101.288 154.749 144.282
ATOM   2629  C   LYS A 281     109.484 154.767 142.835
ATOM   2630  O   LYS A 281     109.460 155.340 141.743
ATOM   2631  N   ALA A 282     110.501 153.974 143.238
ATOM   2632  H   ALA A 282     110.457 153.583 144.153
ATOM   2633  CA  ALA A 282     111.630 153.496 142.470
ATOM   2634  CB  ALA A 282     111.306 152.127 141.818
ATOM   2635  C   ALA A 282     112.478 154.331 141.542
ATOM   2636  O   ALA A 282     112.546 154.047 140.343
ATOM   2637  N   HIS A 283     113.133 155.400 142.051
ATOM   2638  H   HIS A 283     113.055 155.665 143.008
ATOM   2639  CA  HIS A 283     113.996 156.217 141.227
ATOM   2640  CB  HIS A 283     114.379 157.537 141.920
ATOM   2641  CG  HIS A 283     113.205 158.470 141.997
ATOM   2642  ND1 HIS A 283     112.248 158.404 142.987
ATOM   2643  CE1 HIS A 283     111.339 159.375 142.717
ATOM   2644  NE2 HIS A 283     111.645 160.057 141.628
ATOM   2645  CD2 HIS A 283     112.821 159.486 141.176
ATOM   2646  C   HIS A 283     115.244 155.414 140.934
ATOM   2647  O   HIS A 283     115.725 155.416 139.800
ATOM   2648  N   GLY A 284     115.774 154.694 141.960
ATOM   2649  H   GLY A 284     115.354 154.714 142.863
ATOM   2650  CA  GLY A 284     116.929 153.832 141.859
ATOM   2651  C   GLY A 284     118.212 154.550 141.555
ATOM   2652  O   GLY A 284     119.105 153.957 140.948
ATOM   2653  N   VAL A 285     118.302 155.848 141.924
ATOM   2654  H   VAL A 285     117.562 156.299 142.415
ATOM   2655  CA  VAL A 285     119.465 156.658 141.659
ATOM   2656  CB  VAL A 285     119.174 157.828 140.713
ATOM   2657  CG1 VAL A 285     118.754 157.291 139.330
ATOM   2658  CG2 VAL A 285     118.111 158.767 141.328
ATOM   2659  C   VAL A 285     120.212 157.189 142.857
ATOM   2660  O   VAL A 285     121.209 157.891 142.668
ATOM   2661  N   SER A 286     119.783 156.880 144.106
ATOM   2662  H   SER A 286     118.991 156.301 144.269
ATOM   2663  CA  SER A 286     120.473 157.376 145.278
ATOM   2664  CB  SER A 286     119.721 157.249 146.607
ATOM   2665  OG  SER A 286     118.568 158.071 146.551
ATOM   2666  HG  SER A 286     118.059 157.861 147.337
ATOM   2667  C   SER A 286     121.869 156.846 145.401
ATOM   2668  O   SER A 286     122.173 155.730 144.974
ATOM   2669  N   CYS A 287     122.755 157.693 145.967
ATOM   2670  H   CYS A 287     122.475 158.591 146.293
ATOM   2671  CA  CYS A 287     124.147 157.386 146.122
ATOM   2672  CB  CYS A 287     124.968 158.605 146.600
ATOM   2673  SG  CYS A 287     126.752 158.271 146.747
ATOM   2674  C   CYS A 287     124.381 156.239 147.065
ATOM   2675  O   CYS A 287     123.871 156.237 148.191
ATOM   2676  N   PRO A 288     125.107 155.221 146.594
ATOM   2677  CA  PRO A 288     125.429 154.074 147.398
ATOM   2678  CB  PRO A 288     125.971 153.034 146.417
ATOM   2679  CG  PRO A 288     126.509 153.851 145.231
ATOM   2680  CD  PRO A 288     125.630 155.108 145.229
ATOM   2681  C   PRO A 288     126.387 154.491 148.480
ATOM   2682  O   PRO A 288     127.475 154.990 148.187
ATOM   2683  N   GLN A 289     125.995 154.228 149.735
ATOM   2684  H   GLN A 289     125.132 153.762 149.907
ATOM   2685  CA  GLN A 289     126.652 154.713 150.916
ATOM   2686  CB  GLN A 289     125.661 154.847 152.097
ATOM   2687  CG  GLN A 289     124.556 155.892 151.886
ATOM   2688  CD  GLN A 289     123.650 155.905 153.111
ATOM   2689  OE1 GLN A 289     122.623 155.229 153.134
ATOM   2690  NE2 GLN A 289     124.042 156.661 154.171
ATOM   2691 1HE2 GLN A 289     124.897 157.177 154.133
ATOM   2692 2HE2 GLN A 289     123.516 156.639 155.022
ATOM   2693  C   GLN A 289     127.776 153.806 151.347
ATOM   2694  O   GLN A 289     128.401 154.071 152.375
ATOM   2695  N   SER A 290     128.049 152.711 150.594
ATOM   2696  H   SER A 290     127.564 152.499 149.751
ATOM   2697  CA  SER A 290     129.098 151.795 150.954
ATOM   2698  CB  SER A 290     128.634 150.354 151.226
ATOM   2699  OG  SER A 290     129.720 149.533 151.649
ATOM   2700  HG  SER A 290     129.972 148.996 150.892
ATOM   2701  C   SER A 290     130.060 151.606 149.839
ATOM   2702  O   SER A 290     129.703 151.693 148.662
ATOM   2703  N   GLN A 291     131.316 151.298 150.243
ATOM   2704  H   GLN A 291     131.541 151.217 151.211
ATOM   2705  CA  GLN A 291     132.389 151.019 149.334
ATOM   2706  CB  GLN A 291     133.789 150.987 149.991
ATOM   2707  CG  GLN A 291     134.953 150.888 148.989
ATOM   2708  CD  GLN A 291     136.272 150.777 149.742
ATOM   2709  OE1 GLN A 291     136.583 149.738 150.325
ATOM   2710  NE2 GLN A 291     137.081 151.868 149.725
ATOM   2711 1HE2 GLN A 291     136.796 152.694 149.239
ATOM   2712 2HE2 GLN A 291     137.968 151.844 150.186
ATOM   2713  C   GLN A 291     132.124 149.656 148.744
ATOM   2714  O   GLN A 291     131.796 148.705 149.463
ATOM   2715  N   CYS A 292     132.235 149.570 147.401
ATOM   2716  H   CYS A 292     132.475 150.361 146.844
ATOM   2717  CA  CYS A 292     132.028 148.348 146.681
ATOM   2718  CB  CYS A 292     130.964 148.474 145.565
ATOM   2719  SG  CYS A 292     130.648 146.921 144.662
ATOM   2720  C   CYS A 292     133.343 147.961 146.047
ATOM   2721  O   CYS A 292     134.011 148.823 145.465
ATOM   2722  N   PRO A 293     133.731 146.683 146.129
ATOM   2723  CA  PRO A 293     134.969 146.172 145.574
ATOM   2724  CB  PRO A 293     135.060 144.711 146.007
ATOM   2725  CG  PRO A 293     134.198 144.644 147.275
ATOM   2726  CD  PRO A 293     133.125 145.717 147.048
ATOM   2727  C   PRO A 293     135.088 146.330 144.086
ATOM   2728  O   PRO A 293     134.074 146.306 143.382
ATOM   2729  N   TYR A 294     136.347 146.493 143.620
ATOM   2730  H   TYR A 294     137.125 146.382 144.232
ATOM   2731  CA  TYR A 294     136.683 147.041 142.332
ATOM   2732  CB  TYR A 294     138.216 147.292 142.216
ATOM   2733  CG  TYR A 294     138.626 147.872 140.894
ATOM   2734  CD1 TYR A 294     138.369 149.215 140.591
ATOM   2735  CE1 TYR A 294     138.752 149.754 139.361
ATOM   2736  CZ  TYR A 294     139.409 148.953 138.423
ATOM   2737  OH  TYR A 294     139.795 149.498 137.180
ATOM   2738  HH  TYR A 294     140.226 148.805 136.673
ATOM   2739  CE2 TYR A 294     139.687 147.616 138.719
ATOM   2740  CD2 TYR A 294     139.301 147.084 139.951
ATOM   2741  C   TYR A 294     136.194 146.158 141.214
ATOM   2742  O   TYR A 294     135.779 146.679 140.180
ATOM   2743  N   LYS A 295     136.236 144.820 141.395
ATOM   2744  H   LYS A 295     136.569 144.413 142.243
ATOM   2745  CA  LYS A 295     135.778 143.893 140.392
ATOM   2746  CB  LYS A 295     136.876 143.095 139.647
ATOM   2747  CG  LYS A 295     137.830 143.877 138.743
ATOM   2748  CD  LYS A 295     138.668 142.945 137.858
ATOM   2749  CE  LYS A 295     139.646 143.644 136.910
ATOM   2750  NZ  LYS A 295     140.867 144.057 137.631
ATOM   2751  HZ1 LYS A 295     141.456 144.631 136.999
ATOM   2752  HZ2 LYS A 295     140.626 144.608 138.478
ATOM   2753  HZ3 LYS A 295     141.398 143.212 137.914
ATOM   2754  C   LYS A 295     134.910 142.845 141.015
ATOM   2755  O   LYS A 295     134.978 142.594 142.222
ATOM   2756  N   LYS A 296     134.035 142.249 140.170
ATOM   2757  H   LYS A 296     133.954 142.574 139.232
ATOM   2758  CA  LYS A 296     133.135 141.191 140.544
ATOM   2759  CB  LYS A 296     131.671 141.641 140.651
ATOM   2760  CG  LYS A 296     131.425 142.646 141.774
ATOM   2761  CD  LYS A 296     130.056 143.296 141.672
ATOM   2762  CE  LYS A 296     129.999 144.349 140.564
ATOM   2763  NZ  LYS A 296     130.751 145.543 140.975
ATOM   2764  HZ1 LYS A 296     130.425 146.360 140.425
ATOM   2765  HZ2 LYS A 296     130.590 145.718 141.985
ATOM   2766  HZ3 LYS A 296     131.765 145.389 140.807
ATOM   2767  C   LYS A 296     133.213 140.135 139.480
ATOM   2768  O   LYS A 296     132.843 140.353 138.323
ATOM   2769  N   ILE A 297     133.764 138.966 139.868
ATOM   2770  H   ILE A 297     134.076 138.834 140.805
ATOM   2771  CA  ILE A 297     133.916 137.826 139.000
ATOM   2772  CB  ILE A 297     134.982 136.864 139.501
ATOM   2773  CG2 ILE A 297     135.063 135.631 138.566
ATOM   2774  CG1 ILE A 297     136.342 137.589 139.563
ATOM   2775  CD1 ILE A 297     137.439 136.816 140.293
ATOM   2776  C   ILE A 297     132.572 137.130 138.956
ATOM   2777  O   ILE A 297     131.979 136.851 140.004
ATOM   2778  N   GLY A 298     132.076 136.854 137.728
ATOM   2779  H   GLY A 298     132.575 137.089 136.895
ATOM   2780  CA  GLY A 298     130.823 136.171 137.544
ATOM   2781  C   GLY A 298     131.128 134.978 136.705
ATOM   2782  O   GLY A 298     131.872 135.081 135.728
ATOM   2783  N   VAL A 299     130.551 133.810 137.073
ATOM   2784  H   VAL A 299     129.936 133.737 137.854
ATOM   2785  CA  VAL A 299     130.801 132.594 136.350
ATOM   2786  CB  VAL A 299     131.628 131.586 137.155
ATOM   2787  CG1 VAL A 299     131.876 130.319 136.331
ATOM   2788  CG2 VAL A 299     132.956 132.206 137.631
ATOM   2789  C   VAL A 299     129.481 131.966 135.985
ATOM   2790  O   VAL A 299     128.554 131.876 136.794
ATOM   2791  N   ASP A 300     129.385 131.539 134.708
ATOM   2792  H   ASP A 300     130.146 131.627 134.075
ATOM   2793  CA  ASP A 300     128.227 130.863 134.212
ATOM   2794  CB  ASP A 300     127.937 131.098 132.728
ATOM   2795  CG  ASP A 300     127.516 132.543 132.533
ATOM   2796  OD1 ASP A 300     126.584 133.022 133.233
ATOM   2797  OD2 ASP A 300     128.157 133.199 131.674
ATOM   2798  C   ASP A 300     128.430 129.400 134.459
ATOM   2799  O   ASP A 300     129.466 128.826 134.104
ATOM   2800  N   VAL A 301     127.427 128.804 135.135
ATOM   2801  H   VAL A 301     126.616 129.320 135.394
ATOM   2802  CA  VAL A 301     127.389 127.413 135.486
ATOM   2803  CB  VAL A 301     126.839 127.167 136.878
ATOM   2804  CG1 VAL A 301     126.788 125.657 137.162
ATOM   2805  CG2 VAL A 301     127.711 127.920 137.903
ATOM   2806  C   VAL A 301     126.511 126.775 134.452
ATOM   2807  O   VAL A 301     125.359 127.169 134.276
ATOM   2808  N   HIS A 302     127.040 125.758 133.746
ATOM   2809  H   HIS A 302     127.960 125.412 133.906
ATOM   2810  CA  HIS A 302     126.258 125.148 132.720
ATOM   2811  CB  HIS A 302     127.117 124.935 131.479
ATOM   2812  CG  HIS A 302     126.379 124.662 130.221
ATOM   2813  ND1 HIS A 302     125.683 125.660 129.577
ATOM   2814  CE1 HIS A 302     125.224 125.131 128.421
ATOM   2815  NE2 HIS A 302     125.577 123.865 128.281
ATOM   2816  CD2 HIS A 302     126.300 123.573 129.423
ATOM   2817  C   HIS A 302     125.705 123.862 133.251
ATOM   2818  O   HIS A 302     126.443 123.015 133.769
ATOM   2819  N   ALA A 303     124.359 123.748 133.167
ATOM   2820  H   ALA A 303     123.804 124.460 132.742
ATOM   2821  CA  ALA A 303     123.612 122.594 133.595
ATOM   2822  CB  ALA A 303     122.130 122.861 133.874
ATOM   2823  C   ALA A 303     123.715 121.521 132.556
ATOM   2824  O   ALA A 303     123.674 121.792 131.352
ATOM   2825  N   LEU A 304     123.850 120.265 133.035
ATOM   2826  H   LEU A 304     123.853 120.084 134.015
ATOM   2827  CA  LEU A 304     124.007 119.120 132.184
ATOM   2828  CB  LEU A 304     124.630 117.913 132.917
ATOM   2829  CG  LEU A 304     126.086 118.133 133.397
ATOM   2830  CD1 LEU A 304     126.590 116.936 134.205
ATOM   2831  CD2 LEU A 304     127.053 118.501 132.261
ATOM   2832  C   LEU A 304     122.760 118.651 131.492
ATOM   2833  O   LEU A 304     122.840 118.297 130.315
ATOM   2834  N   GLY A 305     121.591 118.665 132.175
ATOM   2835  H   GLY A 305     121.533 118.959 133.126
ATOM   2836  CA  GLY A 305     120.364 118.214 131.562
ATOM   2837  C   GLY A 305     119.533 117.576 132.627
ATOM   2838  O   GLY A 305     118.958 118.276 133.464
ATOM   2839  N   HIS A 306     119.425 116.225 132.576
ATOM   2840  H   HIS A 306     119.887 115.702 131.865
ATOM   2841  CA  HIS A 306     118.680 115.435 133.531
ATOM   2842  CB  HIS A 306     118.188 114.071 132.986
ATOM   2843  CG  HIS A 306     119.216 113.023 132.665
ATOM   2844  ND1 HIS A 306     119.669 112.078 133.559
ATOM   2845  CE1 HIS A 306     120.555 111.298 132.889
ATOM   2846  NE2 HIS A 306     120.708 111.678 131.634
ATOM   2847  CD2 HIS A 306     119.865 112.766 131.496
ATOM   2848  C   HIS A 306     119.480 115.291 134.798
ATOM   2849  O   HIS A 306     120.708 115.406 134.765
ATOM   2850  N   TRP A 307     118.793 115.068 135.948
ATOM   2851  H   TRP A 307     117.803 114.966 135.974
ATOM   2852  CA  TRP A 307     119.488 114.984 137.200
ATOM   2853  CB  TRP A 307     118.596 115.253 138.443
ATOM   2854  CG  TRP A 307     119.345 115.345 139.764
ATOM   2855  CD1 TRP A 307     119.421 114.446 140.791
ATOM   2856  NE1 TRP A 307     120.257 114.915 141.779
ATOM   2857  HE1 TRP A 307     120.475 114.453 142.611
ATOM   2858  CE2 TRP A 307     120.737 116.149 141.400
ATOM   2859  CZ2 TRP A 307     121.607 117.030 142.030
ATOM   2860  CH2 TRP A 307     121.915 118.234 141.385
ATOM   2861  CZ3 TRP A 307     121.365 118.541 140.132
ATOM   2862  CE3 TRP A 307     120.493 117.649 139.493
ATOM   2863  CD2 TRP A 307     120.184 116.456 140.140
ATOM   2864  C   TRP A 307     120.308 113.741 137.398
ATOM   2865  O   TRP A 307     119.832 112.608 137.302
ATOM   2866  N   PHE A 308     121.601 114.015 137.661
ATOM   2867  H   PHE A 308     121.878 114.973 137.686
ATOM   2868  CA  PHE A 308     122.673 113.101 137.961
ATOM   2869  CB  PHE A 308     123.129 112.140 136.811
ATOM   2870  CG  PHE A 308     123.716 112.732 135.566
ATOM   2871  CD1 PHE A 308     125.104 112.855 135.435
ATOM   2872  CE1 PHE A 308     125.674 113.394 134.280
ATOM   2873  CZ  PHE A 308     124.850 113.822 133.236
ATOM   2874  CE2 PHE A 308     123.464 113.711 133.351
ATOM   2875  CD2 PHE A 308     122.908 113.166 134.513
ATOM   2876  C   PHE A 308     123.795 113.984 138.481
ATOM   2877  O   PHE A 308     123.682 115.214 138.479
ATOM   2878  N   ASP A 309     124.889 113.376 138.984
ATOM   2879  H   ASP A 309     124.964 112.382 139.000
ATOM   2880  CA  ASP A 309     126.026 114.092 139.522
ATOM   2881  CB  ASP A 309     126.971 113.201 140.377
ATOM   2882  CG  ASP A 309     127.603 112.071 139.563
ATOM   2883  OD1 ASP A 309     126.859 111.158 139.118
ATOM   2884  OD2 ASP A 309     128.847 112.105 139.384
ATOM   2885  C   ASP A 309     126.845 114.879 138.521
ATOM   2886  O   ASP A 309     126.949 114.515 137.348
ATOM   2887  N   GLY A 310     127.400 116.022 138.991
ATOM   2888  H   GLY A 310     127.252 116.302 139.936
ATOM   2889  CA  GLY A 310     128.250 116.901 138.224
ATOM   2890  C   GLY A 310     127.566 118.074 137.586
ATOM   2891  O   GLY A 310     126.360 118.062 137.335
ATOM   2892  N   ARG A 311     128.376 119.131 137.329
ATOM   2893  H   ARG A 311     129.346 119.090 137.557
ATOM   2894  CA  ARG A 311     127.967 120.362 136.694
ATOM   2895  CB  ARG A 311     127.171 121.348 137.594
ATOM   2896  CG  ARG A 311     127.903 121.963 138.793
ATOM   2897  CD  ARG A 311     127.012 122.934 139.563
ATOM   2898  NE  ARG A 311     127.811 123.536 140.669
ATOM   2899  HE  ARG A 311     128.659 123.088 140.957
ATOM   2900  CZ  ARG A 311     127.397 124.677 141.306
ATOM   2901  NH1 ARG A 311     126.257 125.337 140.939
ATOM   2902 1HH1 ARG A 311     125.680 124.989 140.201
ATOM   2903 2HH1 ARG A 311     126.006 126.191 141.398
ATOM   2904  NH2 ARG A 311     128.150 125.192 142.319
ATOM   2905 1HH2 ARG A 311     128.988 124.729 142.609
ATOM   2906 2HH2 ARG A 311     127.869 126.040 142.769
ATOM   2907  C   ARG A 311     129.195 121.060 136.153
ATOM   2908  O   ARG A 311     130.320 120.745 136.559
ATOM   2909  N   LEU A 312     129.005 122.024 135.210
ATOM   2910  H   LEU A 312     128.102 122.287 134.872
ATOM   2911  CA  LEU A 312     130.116 122.747 134.643
ATOM   2912  CB  LEU A 312     130.016 122.918 133.106
ATOM   2913  CG  LEU A 312     129.913 121.612 132.280
ATOM   2914  CD1 LEU A 312     129.751 121.929 130.784
ATOM   2915  CD2 LEU A 312     131.065 120.632 132.560
ATOM   2916  C   LEU A 312     130.128 124.091 135.323
ATOM   2917  O   LEU A 312     129.636 125.095 134.808
ATOM   2918  N   ASN A 313     130.742 124.111 136.520
ATOM   2919  H   ASN A 313     131.143 123.265 136.867
ATOM   2920  CA  ASN A 313     130.879 125.236 137.417
ATOM   2921  CB  ASN A 313     131.375 124.797 138.825
ATOM   2922  CG  ASN A 313     132.780 124.184 138.770
ATOM   2923  OD1 ASN A 313     133.017 123.175 138.106
ATOM   2924  ND2 ASN A 313     133.749 124.826 139.471
ATOM   2925 1HD2 ASN A 313     133.530 125.661 139.975
ATOM   2926 2HD2 ASN A 313     134.691 124.490 139.449
ATOM   2927  C   ASN A 313     131.727 126.385 136.938
ATOM   2928  O   ASN A 313     131.706 127.443 137.566
ATOM   2929  N   LEU A 314     132.558 126.173 135.892
ATOM   2930  H   LEU A 314     132.602 125.283 135.444
ATOM   2931  CA  LEU A 314     133.417 127.189 135.339
ATOM   2932  CB  LEU A 314     134.920 126.935 135.668
ATOM   2933  CG  LEU A 314     135.349 127.075 137.144
ATOM   2934  CD1 LEU A 314     136.756 126.501 137.368
ATOM   2935  CD2 LEU A 314     135.239 128.528 137.634
ATOM   2936  C   LEU A 314     133.244 127.255 133.836
ATOM   2937  O   LEU A 314     134.233 127.427 133.118
ATOM   2938  N   LYS A 315     131.987 127.179 133.313
ATOM   2939  H   LYS A 315     131.177 127.110 133.894
ATOM   2940  CA  LYS A 315     131.741 127.176 131.879
ATOM   2941  CB  LYS A 315     130.237 126.994 131.553
ATOM   2942  CG  LYS A 315     129.803 126.946 130.074
ATOM   2943  CD  LYS A 315     129.158 128.244 129.566
ATOM   2944  CE  LYS A 315     127.745 128.493 130.109
ATOM   2945  NZ  LYS A 315     127.261 129.840 129.735
ATOM   2946  HZ1 LYS A 315     128.003 130.545 129.921
ATOM   2947  HZ2 LYS A 315     127.005 129.862 128.730
ATOM   2948  HZ3 LYS A 315     126.425 130.076 130.306
ATOM   2949  C   LYS A 315     132.303 128.389 131.185
ATOM   2950  O   LYS A 315     132.945 128.244 130.142
ATOM   2951  N   THR A 316     132.075 129.592 131.747
ATOM   2952  H   THR A 316     131.520 129.669 132.574
ATOM   2953  CA  THR A 316     132.629 130.814 131.216
ATOM   2954  CB  THR A 316     132.002 131.356 129.933
ATOM   2955  CG2 THR A 316     130.517 131.681 130.116
ATOM   2956  OG1 THR A 316     132.710 132.501 129.476
ATOM   2957  HG1 THR A 316     132.968 132.304 128.571
ATOM   2958  C   THR A 316     132.651 131.813 132.337
ATOM   2959  O   THR A 316     131.860 131.714 133.277
ATOM   2960  N   SER A 317     133.595 132.776 132.275
ATOM   2961  H   SER A 317     134.232 132.853 131.511
ATOM   2962  CA  SER A 317     133.711 133.773 133.301
ATOM   2963  CB  SER A 317     134.848 133.479 134.311
ATOM   2964  OG  SER A 317     136.120 133.478 133.674
ATOM   2965  HG  SER A 317     136.760 133.282 134.364
ATOM   2966  C   SER A 317     133.912 135.147 132.740
ATOM   2967  O   SER A 317     134.478 135.311 131.656
ATOM   2968  N   PHE A 318     133.411 136.162 133.483
ATOM   2969  H   PHE A 318     132.922 135.984 134.335
ATOM   2970  CA  PHE A 318     133.557 137.544 133.099
ATOM   2971  CB  PHE A 318     132.277 138.197 132.483
ATOM   2972  CG  PHE A 318     131.171 138.471 133.458
ATOM   2973  CD1 PHE A 318     131.021 139.749 134.016
ATOM   2974  CE1 PHE A 318     130.006 140.023 134.932
ATOM   2975  CZ  PHE A 318     129.137 139.011 135.321
ATOM   2976  CE2 PHE A 318     129.299 137.734 134.791
ATOM   2977  CD2 PHE A 318     130.311 137.459 133.871
ATOM   2978  C   PHE A 318     133.975 138.293 134.346
ATOM   2979  O   PHE A 318     133.754 137.829 135.471
ATOM   2980  N   HIS A 319     134.577 139.489 134.155
ATOM   2981  H   HIS A 319     134.730 139.870 133.246
ATOM   2982  CA  HIS A 319     135.028 140.295 135.259
ATOM   2983  CB  HIS A 319     136.566 140.472 135.291
ATOM   2984  CG  HIS A 319     137.312 139.172 135.374
ATOM   2985  ND1 HIS A 319     137.476 138.441 136.528
ATOM   2986  CE1 HIS A 319     138.163 137.320 136.189
ATOM   2987  NE2 HIS A 319     138.451 137.281 134.902
ATOM   2988  CD2 HIS A 319     137.916 138.449 134.390
ATOM   2989  C   HIS A 319     134.381 141.642 135.142
ATOM   2990  O   HIS A 319     134.830 142.502 134.381
ATOM   2991  N   CYS A 320     133.275 141.834 135.898
ATOM   2992  H   CYS A 320     132.976 141.158 136.566
ATOM   2993  CA  CYS A 320     132.526 143.061 135.917
ATOM   2994  CB  CYS A 320     131.144 142.919 136.583
ATOM   2995  SG  CYS A 320     130.165 144.451 136.601
ATOM   2996  C   CYS A 320     133.270 144.110 136.673
ATOM   2997  O   CYS A 320     133.751 143.851 137.777
ATOM   2998  N   TYR A 321     133.411 145.300 136.044
ATOM   2999  H   TYR A 321     133.035 145.450 135.135
ATOM   3000  CA  TYR A 321     134.048 146.445 136.640
ATOM   3001  CB  TYR A 321     134.564 147.488 135.624
ATOM   3002  CG  TYR A 321     135.816 146.946 135.009
ATOM   3003  CD1 TYR A 321     135.781 146.230 133.805
ATOM   3004  CE1 TYR A 321     136.960 145.726 133.244
ATOM   3005  CZ  TYR A 321     138.185 145.940 133.884
ATOM   3006  OH  TYR A 321     139.385 145.437 133.335
ATOM   3007  HH  TYR A 321     139.169 144.964 132.526
ATOM   3008  CE2 TYR A 321     138.228 146.660 135.079
ATOM   3009  CD2 TYR A 321     137.050 147.161 135.636
ATOM   3010  C   TYR A 321     133.027 147.069 137.547
ATOM   3011  O   TYR A 321     131.885 147.311 137.154
ATOM   3012  N   GLY A 322     133.448 147.344 138.792
ATOM   3013  H   GLY A 322     134.385 147.157 139.064
ATOM   3014  CA  GLY A 322     132.623 147.897 139.826
ATOM   3015  C   GLY A 322     132.849 149.344 140.082
ATOM   3016  O   GLY A 322     132.714 149.767 141.231
ATOM   3017  N   ALA A 323     133.198 150.128 139.034
ATOM   3018  H   ALA A 323     133.286 149.757 138.113
ATOM   3019  CA  ALA A 323     133.458 151.538 139.166
ATOM   3020  CB  ALA A 323     133.952 152.194 137.867
ATOM   3021  C   ALA A 323     132.249 152.280 139.657
ATOM   3022  O   ALA A 323     131.106 151.999 139.284
ATOM   3023  N   CYS A 324     132.528 153.236 140.565
ATOM   3024  H   CYS A 324     133.473 153.415 140.829
ATOM   3025  CA  CYS A 324     131.564 154.075 141.218
ATOM   3026  CB  CYS A 324     132.182 154.876 142.377
ATOM   3027  SG  CYS A 324     132.782 153.776 143.698
ATOM   3028  C   CYS A 324     130.864 155.027 140.288
ATOM   3029  O   CYS A 324     131.385 155.413 139.240
ATOM   3030  N   THR A 325     129.602 155.347 140.668
ATOM   3031  H   THR A 325     129.245 154.964 141.516
ATOM   3032  CA  THR A 325     128.641 156.233 140.041
ATOM   3033  CB  THR A 325     129.214 157.653 139.886
ATOM   3034  CG2 THR A 325     128.152 158.686 139.451
ATOM   3035  OG1 THR A 325     129.698 158.090 141.150
ATOM   3036  HG1 THR A 325     130.519 157.612 141.295
ATOM   3037  C   THR A 325     128.061 155.672 138.744
ATOM   3038  O   THR A 325     127.066 156.197 138.239
ATOM   3039  N   LYS A 326     128.587 154.530 138.223
ATOM   3040  H   LYS A 326     129.355 154.053 138.640
ATOM   3041  CA  LYS A 326     128.075 153.938 137.008
ATOM   3042  CB  LYS A 326     128.999 152.868 136.387
ATOM   3043  CG  LYS A 326     130.276 153.417 135.752
ATOM   3044  CD  LYS A 326     131.159 152.339 135.119
ATOM   3045  CE  LYS A 326     132.407 152.917 134.449
ATOM   3046  NZ  LYS A 326     133.264 151.842 133.909
ATOM   3047  HZ1 LYS A 326     132.696 151.161 133.370
ATOM   3048  HZ2 LYS A 326     133.973 152.263 133.279
ATOM   3049  HZ3 LYS A 326     133.752 151.360 134.687
ATOM   3050  C   LYS A 326     126.756 153.269 137.265
ATOM   3051  O   LYS A 326     125.817 153.421 136.482
ATOM   3052  N   TYR A 327     126.679 152.527 138.397
ATOM   3053  H   TYR A 327     127.484 152.448 138.978
ATOM   3054  CA  TYR A 327     125.554 151.768 138.888
ATOM   3055  CB  TYR A 327     124.358 152.493 139.586
ATOM   3056  CG  TYR A 327     123.559 153.510 138.836
ATOM   3057  CD1 TYR A 327     122.451 153.138 138.066
ATOM   3058  CE1 TYR A 327     121.697 154.106 137.395
ATOM   3059  CZ  TYR A 327     122.038 155.457 137.504
ATOM   3060  OH  TYR A 327     121.274 156.434 136.829
ATOM   3061  HH  TYR A 327     121.627 157.298 137.062
ATOM   3062  CE2 TYR A 327     123.131 155.840 138.287
ATOM   3063  CD2 TYR A 327     123.880 154.868 138.955
ATOM   3064  C   TYR A 327     125.169 150.569 138.078
ATOM   3065  O   TYR A 327     125.039 149.499 138.662
ATOM   3066  N   GLU A 328     124.938 150.708 136.753
ATOM   3067  H   GLU A 328     125.022 151.589 136.295
ATOM   3068  CA  GLU A 328     124.608 149.580 135.912
ATOM   3069  CB  GLU A 328     123.393 149.822 134.990
ATOM   3070  CG  GLU A 328     122.913 148.587 134.209
ATOM   3071  CD  GLU A 328     121.651 148.940 133.429
ATOM   3072  OE1 GLU A 328     121.695 148.825 132.177
ATOM   3073  OE2 GLU A 328     120.619 149.295 134.059
ATOM   3074  C   GLU A 328     125.812 149.278 135.063
ATOM   3075  O   GLU A 328     126.425 150.211 134.533
ATOM   3076  N   TYR A 329     126.222 147.980 134.970
ATOM   3077  H   TYR A 329     125.805 147.249 135.501
ATOM   3078  CA  TYR A 329     127.356 147.694 134.131
ATOM   3079  CB  TYR A 329     128.682 147.720 134.944
ATOM   3080  CG  TYR A 329     129.868 147.681 134.037
ATOM   3081  CD1 TYR A 329     130.177 148.859 133.338
ATOM   3082  CE1 TYR A 329     131.271 148.922 132.476
ATOM   3083  CZ  TYR A 329     132.078 147.800 132.311
ATOM   3084  OH  TYR A 329     133.188 147.855 131.441
ATOM   3085  HH  TYR A 329     133.614 146.993 131.446
ATOM   3086  CE2 TYR A 329     131.786 146.629 133.012
ATOM   3087  CD2 TYR A 329     130.689 146.564 133.876
ATOM   3088  C   TYR A 329     127.138 146.360 133.415
ATOM   3089  O   TYR A 329     126.960 145.332 134.080
ATOM   3090  N   PRO A 330     127.028 146.369 132.077
ATOM   3091  CA  PRO A 330     126.867 145.192 131.242
ATOM   3092  CB  PRO A 330     126.183 145.690 129.970
ATOM   3093  CG  PRO A 330     126.644 147.152 129.844
ATOM   3094  CD  PRO A 330     126.876 147.599 131.297
ATOM   3095  C   PRO A 330     128.170 144.481 130.940
ATOM   3096  O   PRO A 330     129.202 145.140 130.805
ATOM   3097  N   TRP A 331     128.119 143.141 130.801
ATOM   3098  H   TRP A 331     127.300 142.652 131.066
ATOM   3099  CA  TRP A 331     129.043 142.309 130.071
ATOM   3100  CB  TRP A 331     130.131 141.581 130.890
ATOM   3101  CG  TRP A 331     131.264 142.393 131.437
ATOM   3102  CD1 TRP A 331     131.389 143.154 132.556
ATOM   3103  NE1 TRP A 331     132.668 143.663 132.639
ATOM   3104  HE1 TRP A 331     133.017 144.241 133.343
ATOM   3105  CE2 TRP A 331     133.394 143.212 131.564
ATOM   3106  CZ2 TRP A 331     134.717 143.421 131.197
ATOM   3107  CH2 TRP A 331     135.181 142.807 130.027
ATOM   3108  CZ3 TRP A 331     134.335 142.000 129.253
ATOM   3109  CE3 TRP A 331     133.002 141.787 129.627
ATOM   3110  CD2 TRP A 331     132.545 142.406 130.787
ATOM   3111  C   TRP A 331     128.355 141.229 129.304
ATOM   3112  O   TRP A 331     127.151 141.015 129.425
ATOM   3113  N   HIS A 332     129.133 140.547 128.439
ATOM   3114  H   HIS A 332     130.101 140.752 128.326
ATOM   3115  CA  HIS A 332     128.653 139.459 127.644
ATOM   3116  CB  HIS A 332     128.608 139.777 126.131
ATOM   3117  CG  HIS A 332     127.616 140.847 125.776
ATOM   3118  ND1 HIS A 332     127.841 142.194 125.964
ATOM   3119  CE1 HIS A 332     126.727 142.841 125.539
ATOM   3120  NE2 HIS A 332     125.806 142.007 125.090
ATOM   3121  CD2 HIS A 332     126.370 140.752 125.239
ATOM   3122  C   HIS A 332     129.592 138.306 127.833
ATOM   3123  O   HIS A 332     130.756 138.474 128.214
ATOM   3124  N   THR A 333     129.048 137.086 127.649
ATOM   3125  H   THR A 333     128.072 136.973 127.477
ATOM   3126  CA  THR A 333     129.812 135.876 127.727
ATOM   3127  CB  THR A 333     129.662 135.054 128.982
ATOM   3128  CG2 THR A 333     130.483 135.676 130.125
ATOM   3129  OG1 THR A 333     128.302 134.940 129.346
ATOM   3130  HG1 THR A 333     128.273 134.317 130.077
ATOM   3131  C   THR A 333     129.524 135.137 126.459
ATOM   3132  O   THR A 333     128.415 134.664 126.186
ATOM   3133  N   ALA A 334     130.586 135.145 125.631
ATOM   3134  H   ALA A 334     131.428 135.582 125.938
ATOM   3135  CA  ALA A 334     130.695 134.579 124.321
ATOM   3136  CB  ALA A 334     131.863 135.204 123.530
ATOM   3137  C   ALA A 334     130.879 133.098 124.270
ATOM   3138  O   ALA A 334     131.336 132.472 125.228
ATOM   3139  N   LYS A 335     130.490 132.525 123.103
ATOM   3140  H   LYS A 335     130.095 133.086 122.380
ATOM   3141  CA  LYS A 335     130.595 131.129 122.772
ATOM   3142  CB  LYS A 335     132.037 130.672 122.403
ATOM   3143  CG  LYS A 335     132.711 131.330 121.197
ATOM   3144  CD  LYS A 335     134.074 130.685 120.917
ATOM   3145  CE  LYS A 335     134.747 131.073 119.598
ATOM   3146  NZ  LYS A 335     135.168 132.485 119.616
ATOM   3147  HZ1 LYS A 335     135.986 132.598 120.244
ATOM   3148  HZ2 LYS A 335     135.428 132.776 118.655
ATOM   3149  HZ3 LYS A 335     134.388 133.077 119.958
ATOM   3150  C   LYS A 335     129.989 130.178 123.768
ATOM   3151  O   LYS A 335     130.605 129.179 124.138
ATOM   3152  N   CYS A 336     128.773 130.491 124.263
ATOM   3153  H   CYS A 336     128.258 131.291 123.970
ATOM   3154  CA  CYS A 336     128.093 129.638 125.200
ATOM   3155  CB  CYS A 336     127.139 130.391 126.137
ATOM   3156  SG  CYS A 336     128.038 131.511 127.249
ATOM   3157  C   CYS A 336     127.307 128.620 124.439
ATOM   3158  O   CYS A 336     126.601 128.978 123.498
ATOM   3159  N   HIS A 337     127.386 127.337 124.870
ATOM   3160  H   HIS A 337     127.960 127.107 125.653
ATOM   3161  CA  HIS A 337     126.724 126.198 124.261
ATOM   3162  CB  HIS A 337     126.747 124.916 125.124
ATOM   3163  CG  HIS A 337     128.045 124.271 125.503
ATOM   3164  ND1 HIS A 337     128.834 123.519 124.665
ATOM   3165  CE1 HIS A 337     129.882 123.075 125.406
ATOM   3166  NE2 HIS A 337     129.822 123.492 126.657
ATOM   3167  CD2 HIS A 337     128.667 124.249 126.714
ATOM   3168  C   HIS A 337     125.237 126.418 124.165
ATOM   3169  O   HIS A 337     124.620 127.016 125.046
ATOM   3170  N   TYR A 338     124.663 125.998 123.021
ATOM   3171  H   TYR A 338     125.204 125.574 122.301
ATOM   3172  CA  TYR A 338     123.249 126.050 122.763
ATOM   3173  CB  TYR A 338     123.002 126.285 121.243
ATOM   3174  CG  TYR A 338     121.594 126.609 120.857
ATOM   3175  CD1 TYR A 338     120.932 127.743 121.346
ATOM   3176  CE1 TYR A 338     119.620 128.030 120.953
ATOM   3177  CZ  TYR A 338     118.968 127.192 120.043
ATOM   3178  OH  TYR A 338     117.644 127.470 119.636
ATOM   3179  HH  TYR A 338     117.365 128.282 120.070
ATOM   3180  CE2 TYR A 338     119.632 126.078 119.523
ATOM   3181  CD2 TYR A 338     120.941 125.799 119.923
ATOM   3182  C   TYR A 338     122.654 124.755 123.327
ATOM   3183  O   TYR A 338     123.378 123.870 123.793
ATOM   3184  N   GLU A 339     121.304 124.667 123.384
ATOM   3185  H   GLU A 339     120.745 125.425 123.060
ATOM   3186  CA  GLU A 339     120.519 123.533 123.833
ATOM   3187  CB  GLU A 339     120.570 122.348 122.822
ATOM   3188  CG  GLU A 339     119.997 122.679 121.434
ATOM   3189  CD  GLU A 339     119.984 121.485 120.473
ATOM   3190  OE1 GLU A 339     120.457 120.368 120.815
ATOM   3191  OE2 GLU A 339     119.470 121.696 119.345
ATOM   3192  C   GLU A 339     120.666 123.014 125.249
ATOM   3193  O   GLU A 339     120.339 121.854 125.516
ATOM   3194  N   ARG A 340     121.129 123.860 126.203
ATOM   3195  H   ARG A 340     121.402 124.795 125.992
ATOM   3196  CA  ARG A 340     121.248 123.487 127.599
ATOM   3197  CB  ARG A 340     122.570 122.796 128.033
ATOM   3198  CG  ARG A 340     122.764 121.370 127.495
ATOM   3199  CD  ARG A 340     123.871 120.514 128.120
ATOM   3200  NE  ARG A 340     125.216 120.962 127.645
ATOM   3201  HE  ARG A 340     125.269 121.690 126.961
ATOM   3202  CZ  ARG A 340     126.373 120.411 128.141
ATOM   3203  NH1 ARG A 340     127.579 120.872 127.695
ATOM   3204 1HH1 ARG A 340     127.627 121.600 127.012
ATOM   3205 2HH1 ARG A 340     128.428 120.466 128.035
ATOM   3206  NH2 ARG A 340     126.356 119.397 129.057
ATOM   3207 1HH2 ARG A 340     125.488 119.021 129.382
ATOM   3208 2HH2 ARG A 340     127.215 119.005 129.387
ATOM   3209  C   ARG A 340     121.043 124.721 128.437
ATOM   3210  O   ARG A 340     121.274 125.843 127.978
ATOM   3211  N   ASP A 341     120.526 124.537 129.677
ATOM   3212  H   ASP A 341     120.299 123.630 130.024
ATOM   3213  CA  ASP A 341     120.296 125.629 130.594
ATOM   3214  CB  ASP A 341     119.082 125.465 131.547
ATOM   3215  CG  ASP A 341     119.157 124.216 132.411
ATOM   3216  OD1 ASP A 341     119.116 123.086 131.853
ATOM   3217  OD2 ASP A 341     119.248 124.377 133.655
ATOM   3218  C   ASP A 341     121.523 126.052 131.345
ATOM   3219  O   ASP A 341     122.455 125.264 131.533
ATOM   3220  N   TYR A 342     121.558 127.349 131.741
ATOM   3221  H   TYR A 342     120.806 127.986 131.594
ATOM   3222  CA  TYR A 342     122.687 127.839 132.475
ATOM   3223  CB  TYR A 342     123.626 128.853 131.720
ATOM   3224  CG  TYR A 342     123.070 130.234 131.504
ATOM   3225  CD1 TYR A 342     123.451 131.219 132.429
ATOM   3226  CE1 TYR A 342     122.988 132.525 132.345
ATOM   3227  CZ  TYR A 342     122.116 132.865 131.318
ATOM   3228  OH  TYR A 342     121.647 134.191 131.237
ATOM   3229  HH  TYR A 342     122.065 134.703 131.934
ATOM   3230  CE2 TYR A 342     121.717 131.896 130.386
ATOM   3231  CD2 TYR A 342     122.188 130.580 130.476
ATOM   3232  C   TYR A 342     122.141 128.544 133.696
ATOM   3233  O   TYR A 342     120.976 128.945 133.762
ATOM   3234  N   GLN A 343     123.037 128.702 134.685
ATOM   3235  H   GLN A 343     123.958 128.347 134.567
ATOM   3236  CA  GLN A 343     122.856 129.357 135.947
ATOM   3237  CB  GLN A 343     122.885 128.403 137.165
ATOM   3238  CG  GLN A 343     121.684 127.444 137.247
ATOM   3239  CD  GLN A 343     121.866 126.196 136.384
ATOM   3240  OE1 GLN A 343     122.910 125.547 136.328
ATOM   3241  NE2 GLN A 343     120.789 125.880 135.619
ATOM   3242 1HE2 GLN A 343     119.965 126.447 135.651
ATOM   3243 2HE2 GLN A 343     120.830 125.109 134.983
ATOM   3244  C   GLN A 343     123.975 130.365 136.048
ATOM   3245  O   GLN A 343     124.982 130.290 135.341
ATOM   3246  N   TYR A 344     123.801 131.365 136.928
ATOM   3247  H   TYR A 344     122.990 131.423 137.505
ATOM   3248  CA  TYR A 344     124.753 132.423 137.102
ATOM   3249  CB  TYR A 344     124.048 133.698 136.585
ATOM   3250  CG  TYR A 344     124.721 135.015 136.716
ATOM   3251  CD1 TYR A 344     125.904 135.339 136.048
ATOM   3252  CE1 TYR A 344     126.447 136.617 136.196
ATOM   3253  CZ  TYR A 344     125.806 137.580 136.980
ATOM   3254  OH  TYR A 344     126.355 138.871 137.131
ATOM   3255  HH  TYR A 344     125.684 139.434 137.524
ATOM   3256  CE2 TYR A 344     124.611 137.264 137.621
ATOM   3257  CD2 TYR A 344     124.070 135.990 137.478
ATOM   3258  C   TYR A 344     125.159 132.519 138.538
ATOM   3259  O   TYR A 344     124.305 132.634 139.418
ATOM   3260  N   GLU A 345     126.483 132.432 138.803
ATOM   3261  H   GLU A 345     127.174 132.321 138.091
ATOM   3262  CA  GLU A 345     126.982 132.542 140.147
ATOM   3263  CB  GLU A 345     127.669 131.275 140.706
ATOM   3264  CG  GLU A 345     126.688 130.117 140.970
ATOM   3265  CD  GLU A 345     127.355 128.899 141.625
ATOM   3266  OE1 GLU A 345     128.592 128.884 141.862
ATOM   3267  OE2 GLU A 345     126.590 127.947 141.929
ATOM   3268  C   GLU A 345     127.920 133.703 140.235
ATOM   3269  O   GLU A 345     128.905 133.780 139.495
ATOM   3270  N   THR A 346     127.599 134.659 141.139
ATOM   3271  H   THR A 346     126.796 134.598 141.726
ATOM   3272  CA  THR A 346     128.440 135.810 141.323
ATOM   3273  CB  THR A 346     127.899 137.076 140.704
ATOM   3274  CG2 THR A 346     128.980 138.176 140.777
ATOM   3275  OG1 THR A 346     127.670 136.847 139.323
ATOM   3276  HG1 THR A 346     127.207 137.622 138.994
ATOM   3277  C   THR A 346     128.651 135.944 142.806
ATOM   3278  O   THR A 346     127.735 135.773 143.615
ATOM   3279  N   LYS A 347     129.907 136.278 143.160
ATOM   3280  H   LYS A 347     130.593 136.429 142.451
ATOM   3281  CA  LYS A 347     130.402 136.418 144.500
ATOM   3282  CB  LYS A 347     131.919 136.694 144.524
ATOM   3283  CG  LYS A 347     132.760 135.522 144.010
ATOM   3284  CD  LYS A 347     134.264 135.791 144.012
ATOM   3285  CE  LYS A 347     135.089 134.646 143.426
ATOM   3286  NZ  LYS A 347     136.520 134.999 143.460
ATOM   3287  HZ1 LYS A 347     137.086 134.130 143.474
ATOM   3288  HZ2 LYS A 347     136.771 135.559 142.623
ATOM   3289  HZ3 LYS A 347     136.721 135.554 144.314
ATOM   3290  C   LYS A 347     129.741 137.466 145.337
ATOM   3291  O   LYS A 347     129.363 138.547 144.873
ATOM   3292  N   LYS A 348     129.527 137.090 146.615
ATOM   3293  H   LYS A 348     129.798 136.191 146.950
ATOM   3294  CA  LYS A 348     128.961 137.967 147.592
ATOM   3295  CB  LYS A 348     128.411 137.246 148.843
ATOM   3296  CG  LYS A 348     127.688 138.169 149.832
ATOM   3297  CD  LYS A 348     127.072 137.470 151.043
ATOM   3298  CE  LYS A 348     126.391 138.436 152.016
ATOM   3299  NZ  LYS A 348     125.801 137.689 153.147
ATOM   3300  HZ1 LYS A 348     125.043 137.072 152.799
ATOM   3301  HZ2 LYS A 348     126.531 137.107 153.599
ATOM   3302  HZ3 LYS A 348     125.409 138.350 153.843
ATOM   3303  C   LYS A 348     130.073 138.901 148.001
ATOM   3304  O   LYS A 348     131.244 138.511 148.084
ATOM   3305  N   THR A 349     129.716 140.185 148.190
ATOM   3306  H   THR A 349     128.778 140.501 148.078
ATOM   3307  CA  THR A 349     130.653 141.183 148.619
ATOM   3308  CB  THR A 349     130.947 142.290 147.610
ATOM   3309  CG2 THR A 349     131.568 141.694 146.329
ATOM   3310  OG1 THR A 349     129.785 143.034 147.284
ATOM   3311  HG1 THR A 349     130.099 143.879 146.954
ATOM   3312  C   THR A 349     130.139 141.726 149.928
ATOM   3313  O   THR A 349     129.018 141.424 150.353
ATOM   3314  N   GLY A 350     130.991 142.501 150.635
ATOM   3315  H   GLY A 350     131.899 142.729 150.295
ATOM   3316  CA  GLY A 350     130.632 143.083 151.899
ATOM   3317  C   GLY A 350     129.680 144.221 151.698
ATOM   3318  O   GLY A 350     129.631 144.835 150.629
ATOM   3319  N   CYS A 351     128.901 144.505 152.769
ATOM   3320  H   CYS A 351     128.997 143.973 153.604
ATOM   3321  CA  CYS A 351     127.915 145.549 152.868
ATOM   3322  CB  CYS A 351     128.601 146.922 152.778
ATOM   3323  SG  CYS A 351     129.960 147.143 153.961
ATOM   3324  C   CYS A 351     126.861 145.449 151.788
ATOM   3325  O   CYS A 351     126.396 146.474 151.279
ATOM   3326  N   THR A 352     126.465 144.207 151.400
ATOM   3327  H   THR A 352     126.839 143.366 151.782
ATOM   3328  CA  THR A 352     125.467 144.058 150.375
ATOM   3329  CB  THR A 352     126.018 144.256 148.967
ATOM   3330  CG2 THR A 352     126.972 143.125 148.568
ATOM   3331  OG1 THR A 352     124.956 144.279 148.033
ATOM   3332  HG1 THR A 352     124.598 145.168 148.081
ATOM   3333  C   THR A 352     124.701 142.755 150.421
ATOM   3334  O   THR A 352     125.134 141.753 150.995
ATOM   3335  N   ALA A 353     123.492 142.822 149.817
ATOM   3336  H   ALA A 353     123.175 143.693 149.450
ATOM   3337  CA  ALA A 353     122.565 141.746 149.625
ATOM   3338  CB  ALA A 353     121.106 142.143 149.902
ATOM   3339  C   ALA A 353     122.689 141.443 148.154
ATOM   3340  O   ALA A 353     122.745 142.367 147.338
ATOM   3341  N   CYS A 354     122.760 140.144 147.786
ATOM   3342  H   CYS A 354     122.719 139.397 148.445
ATOM   3343  CA  CYS A 354     122.896 139.766 146.406
ATOM   3344  CB  CYS A 354     124.197 138.987 146.125
ATOM   3345  SG  CYS A 354     124.397 138.521 144.379
ATOM   3346  C   CYS A 354     121.744 138.941 145.923
ATOM   3347  O   CYS A 354     121.316 137.988 146.577
ATOM   3348  N   GLY A 355     121.220 139.329 144.743
ATOM   3349  H   GLY A 355     121.575 140.131 144.266
ATOM   3350  CA  GLY A 355     120.134 138.641 144.097
ATOM   3351  C   GLY A 355     120.620 138.294 142.724
ATOM   3352  O   GLY A 355     121.278 139.108 142.078
ATOM   3353  N   LEU A 356     120.305 137.067 142.254
ATOM   3354  H   LEU A 356     119.762 136.427 142.791
ATOM   3355  CA  LEU A 356     120.701 136.593 140.948
ATOM   3356  CB  LEU A 356     121.630 135.358 141.033
ATOM   3357  CG  LEU A 356     122.940 135.596 141.830
ATOM   3358  CD1 LEU A 356     123.709 134.293 142.059
ATOM   3359  CD2 LEU A 356     123.833 136.671 141.192
ATOM   3360  C   LEU A 356     119.419 136.187 140.277
ATOM   3361  O   LEU A 356     118.649 135.405 140.843
ATOM   3362  N   TYR A 357     119.144 136.730 139.063
ATOM   3363  H   TYR A 357     119.759 137.375 138.619
ATOM   3364  CA  TYR A 357     117.918 136.422 138.354
ATOM   3365  CB  TYR A 357     116.857 137.558 138.398
ATOM   3366  CG  TYR A 357     116.461 137.898 139.799
ATOM   3367  CD1 TYR A 357     117.112 138.929 140.491
ATOM   3368  CE1 TYR A 357     116.750 139.245 141.803
ATOM   3369  CZ  TYR A 357     115.733 138.525 142.436
ATOM   3370  OH  TYR A 357     115.359 138.835 143.761
ATOM   3371  HH  TYR A 357     115.897 139.575 144.058
ATOM   3372  CE2 TYR A 357     115.084 137.493 141.756
ATOM   3373  CD2 TYR A 357     115.449 137.181 140.444
ATOM   3374  C   TYR A 357     118.145 136.206 136.886
ATOM   3375  O   TYR A 357     118.888 136.960 136.256
ATOM   3376  N   LEU A 358     117.513 135.148 136.315
ATOM   3377  H   LEU A 358     116.923 134.543 136.844
ATOM   3378  CA  LEU A 358     117.599 134.859 134.900
ATOM   3379  CB  LEU A 358     117.615 133.348 134.564
ATOM   3380  CG  LEU A 358     118.764 132.512 135.171
ATOM   3381  CD1 LEU A 358     118.572 131.028 134.832
ATOM   3382  CD2 LEU A 358     120.156 133.008 134.752
ATOM   3383  C   LEU A 358     116.314 135.444 134.386
ATOM   3384  O   LEU A 358     115.238 134.887 134.628
ATOM   3385  N   ASP A 359     116.397 136.584 133.662
ATOM   3386  H   ASP A 359     117.271 136.996 133.412
ATOM   3387  CA  ASP A 359     115.203 137.230 133.177
ATOM   3388  CB  ASP A 359     115.369 138.730 132.865
ATOM   3389  CG  ASP A 359     115.426 139.566 134.143
ATOM   3390  OD1 ASP A 359     115.795 140.758 133.994
ATOM   3391  OD2 ASP A 359     115.103 139.080 135.262
ATOM   3392  C   ASP A 359     114.552 136.592 131.999
ATOM   3393  O   ASP A 359     113.336 136.395 132.014
ATOM   3394  N   GLN A 360     115.347 136.260 130.961
ATOM   3395  H   GLN A 360     116.329 136.433 130.994
ATOM   3396  CA  GLN A 360     114.852 135.640 129.759
ATOM   3397  CB  GLN A 360     115.673 135.922 128.479
ATOM   3398  CG  GLN A 360     115.655 137.367 127.979
ATOM   3399  CD  GLN A 360     116.424 137.419 126.661
ATOM   3400  OE1 GLN A 360     115.922 137.010 125.615
ATOM   3401  NE2 GLN A 360     117.675 137.941 126.698
ATOM   3402 1HE2 GLN A 360     118.053 138.268 127.562
ATOM   3403 2HE2 GLN A 360     118.216 137.997 125.859
ATOM   3404  C   GLN A 360     114.679 134.153 129.874
ATOM   3405  O   GLN A 360     115.127 133.518 130.832
ATOM   3406  N   LEU A 361     113.966 133.588 128.868
ATOM   3407  H   LEU A 361     113.611 134.157 128.132
ATOM   3408  CA  LEU A 361     113.676 132.185 128.718
ATOM   3409  CB  LEU A 361     112.704 131.885 127.553
ATOM   3410  CG  LEU A 361     111.282 132.474 127.674
ATOM   3411  CD1 LEU A 361     110.487 132.208 126.387
ATOM   3412  CD2 LEU A 361     110.547 131.994 128.939
ATOM   3413  C   LEU A 361     114.959 131.443 128.435
ATOM   3414  O   LEU A 361     115.945 132.023 127.980
ATOM   3415  N   LYS A 362     114.936 130.112 128.676
ATOM   3416  H   LYS A 362     114.101 129.688 129.016
ATOM   3417  CA  LYS A 362     116.040 129.194 128.522
ATOM   3418  CB  LYS A 362     115.542 127.730 128.722
ATOM   3419  CG  LYS A 362     116.568 126.595 128.601
ATOM   3420  CD  LYS A 362     115.987 125.210 128.892
ATOM   3421  CE  LYS A 362     116.985 124.070 128.682
ATOM   3422  NZ  LYS A 362     116.387 122.784 129.091
ATOM   3423  HZ1 LYS A 362     117.078 122.022 128.963
ATOM   3424  HZ2 LYS A 362     116.122 122.839 130.092
ATOM   3425  HZ3 LYS A 362     115.543 122.581 128.523
ATOM   3426  C   LYS A 362     116.870 129.288 127.245
ATOM   3427  O   LYS A 362     118.090 129.264 127.431
ATOM   3428  N   PRO A 363     116.389 129.414 125.995
ATOM   3429  CA  PRO A 363     117.249 129.468 124.827
ATOM   3430  CB  PRO A 363     116.335 129.320 123.605
ATOM   3431  CG  PRO A 363     114.932 129.681 124.116
ATOM   3432  CD  PRO A 363     114.980 129.335 125.611
ATOM   3433  C   PRO A 363     118.212 130.616 124.679
ATOM   3434  O   PRO A 363     119.320 130.351 124.209
ATOM   3435  N   VAL A 364     117.844 131.865 125.057
ATOM   3436  H   VAL A 364     116.949 132.068 125.449
ATOM   3437  CA  VAL A 364     118.775 132.973 124.980
ATOM   3438  CB  VAL A 364     118.417 134.061 123.970
ATOM   3439  CG1 VAL A 364     119.477 135.186 124.006
ATOM   3440  CG2 VAL A 364     118.287 133.444 122.563
ATOM   3441  C   VAL A 364     118.721 133.543 126.360
ATOM   3442  O   VAL A 364     117.651 133.946 126.819
ATOM   3443  N   GLY A 365     119.888 133.623 127.031
ATOM   3444  H   GLY A 365     120.762 133.337 126.647
ATOM   3445  CA  GLY A 365     119.887 134.105 128.378
ATOM   3446  C   GLY A 365     120.434 135.463 128.672
ATOM   3447  O   GLY A 365     121.369 135.968 128.040
ATOM   3448  N   SER A 366     119.803 136.051 129.710
ATOM   3449  H   SER A 366     119.054 135.590 130.179
ATOM   3450  CA  SER A 366     120.143 137.325 130.267
ATOM   3451  CB  SER A 366     119.231 138.499 129.842
ATOM   3452  OG  SER A 366     117.874 138.272 130.203
ATOM   3453  HG  SER A 366     117.398 139.067 129.950
ATOM   3454  C   SER A 366     120.058 137.153 131.758
ATOM   3455  O   SER A 366     119.062 136.637 132.278
ATOM   3456  N   ALA A 367     121.125 137.575 132.471
ATOM   3457  H   ALA A 367     121.936 137.932 132.016
ATOM   3458  CA  ALA A 367     121.131 137.451 133.901
ATOM   3459  CB  ALA A 367     121.940 136.259 134.429
ATOM   3460  C   ALA A 367     121.555 138.674 134.651
ATOM   3461  O   ALA A 367     122.644 139.217 134.461
ATOM   3462  N   TYR A 368     120.628 139.136 135.514
ATOM   3463  H   TYR A 368     119.777 138.634 135.650
ATOM   3464  CA  TYR A 368     120.800 140.268 136.384
ATOM   3465  CB  TYR A 368     119.531 141.116 136.657
ATOM   3466  CG  TYR A 368     119.270 142.201 135.670
ATOM   3467  CD1 TYR A 368     118.610 142.003 134.455
ATOM   3468  CE1 TYR A 368     118.380 143.081 133.590
ATOM   3469  CZ  TYR A 368     118.792 144.371 133.947
ATOM   3470  OH  TYR A 368     118.564 145.460 133.077
ATOM   3471  HH  TYR A 368     118.939 146.250 133.480
ATOM   3472  CE2 TYR A 368     119.427 144.582 135.173
ATOM   3473  CD2 TYR A 368     119.653 143.501 136.029
ATOM   3474  C   TYR A 368     121.291 139.927 137.753
ATOM   3475  O   TYR A 368     120.805 138.986 138.381
ATOM   3476  N   LYS A 369     122.314 140.683 138.206
ATOM   3477  H   LYS A 369     122.737 141.360 137.612
ATOM   3478  CA  LYS A 369     122.861 140.585 139.533
ATOM   3479  CB  LYS A 369     124.403 140.517 139.664
ATOM   3480  CG  LYS A 369     124.853 140.404 141.135
ATOM   3481  CD  LYS A 369     126.350 140.549 141.405
ATOM   3482  CE  LYS A 369     126.699 140.466 142.897
ATOM   3483  NZ  LYS A 369     128.161 140.565 143.119
ATOM   3484  HZ1 LYS A 369     128.650 140.691 142.213
ATOM   3485  HZ2 LYS A 369     128.360 141.378 143.733
ATOM   3486  HZ3 LYS A 369     128.506 139.700 143.586
ATOM   3487  C   LYS A 369     122.481 141.887 140.180
ATOM   3488  O   LYS A 369     122.841 142.957 139.689
ATOM   3489  N   ILE A 370     121.736 141.821 141.298
ATOM   3490  H   ILE A 370     121.464 140.949 141.692
ATOM   3491  CA  ILE A 370     121.334 142.996 142.019
ATOM   3492  CB  ILE A 370     119.832 143.064 142.278
ATOM   3493  CG2 ILE A 370     119.495 144.311 143.129
ATOM   3494  CG1 ILE A 370     119.071 143.084 140.930
ATOM   3495  CD1 ILE A 370     117.555 142.913 141.040
ATOM   3496  C   ILE A 370     122.128 143.013 143.301
ATOM   3497  O   ILE A 370     122.193 142.014 144.018
ATOM   3498  N   ILE A 371     122.800 144.157 143.541
ATOM   3499  H   ILE A 371     122.741 144.903 142.880
ATOM   3500  CA  ILE A 371     123.601 144.468 144.703
ATOM   3501  CB  ILE A 371     124.908 145.161 144.307
ATOM   3502  CG2 ILE A 371     125.665 145.775 145.503
ATOM   3503  CG1 ILE A 371     125.787 144.256 143.436
ATOM   3504  CD1 ILE A 371     126.991 145.004 142.867
ATOM   3505  C   ILE A 371     122.767 145.451 145.488
ATOM   3506  O   ILE A 371     122.278 146.408 144.899
ATOM   3507  N   THR A 372     122.574 145.252 146.815
ATOM   3508  H   THR A 372     122.898 144.430 147.277
ATOM   3509  CA  THR A 372     121.808 146.205 147.597
ATOM   3510  CB  THR A 372     120.383 145.768 147.891
ATOM   3511  CG2 THR A 372     119.636 146.884 148.658
ATOM   3512  OG1 THR A 372     119.694 145.531 146.669
ATOM   3513  HG1 THR A 372     118.878 145.085 146.909
ATOM   3514  C   THR A 372     122.558 146.479 148.874
ATOM   3515  O   THR A 372     122.647 145.626 149.757
ATOM   3516  N   ILE A 373     123.141 147.693 148.957
ATOM   3517  H   ILE A 373     123.052 148.328 148.192
ATOM   3518  CA  ILE A 373     123.916 148.198 150.074
ATOM   3519  CB  ILE A 373     124.761 149.371 149.586
ATOM   3520  CG2 ILE A 373     125.269 150.294 150.704
ATOM   3521  CG1 ILE A 373     125.827 148.799 148.623
ATOM   3522  CD1 ILE A 373     126.645 149.812 147.834
ATOM   3523  C   ILE A 373     123.113 148.496 151.328
ATOM   3524  O   ILE A 373     121.947 148.869 151.210
ATOM   3525  N   ARG A 374     123.690 148.259 152.555
ATOM   3526  H   ARG A 374     124.613 147.897 152.660
ATOM   3527  CA  ARG A 374     122.961 148.596 153.763
ATOM   3528  CB  ARG A 374     121.787 147.628 154.114
ATOM   3529  CG  ARG A 374     120.806 148.234 155.133
ATOM   3530  CD  ARG A 374     119.471 147.506 155.306
ATOM   3531  NE  ARG A 374     118.744 147.582 154.000
ATOM   3532  HE  ARG A 374     119.218 147.969 153.209
ATOM   3533  CZ  ARG A 374     117.483 147.074 153.836
ATOM   3534  NH1 ARG A 374     116.731 146.649 154.896
ATOM   3535 1HH1 ARG A 374     117.049 146.789 155.836
ATOM   3536 2HH1 ARG A 374     115.818 146.274 154.740
ATOM   3537  NH2 ARG A 374     116.949 147.020 152.581
ATOM   3538 1HH2 ARG A 374     117.480 147.325 151.791
ATOM   3539 2HH2 ARG A 374     116.018 146.684 152.444
ATOM   3540  C   ARG A 374     123.773 148.888 155.016
ATOM   3541  O   ARG A 374     124.116 147.992 155.793
ATOM   3542  N   TYR A 375     124.118 150.187 155.202
ATOM   3543  H   TYR A 375     123.856 150.882 154.537
ATOM   3544  CA  TYR A 375     124.803 150.702 156.371
ATOM   3545  CB  TYR A 375     125.692 151.959 156.161
ATOM   3546  CG  TYR A 375     127.026 151.667 155.539
ATOM   3547  CD1 TYR A 375     127.975 152.698 155.503
ATOM   3548  CE1 TYR A 375     129.261 152.489 154.997
ATOM   3549  CZ  TYR A 375     129.616 151.228 154.524
ATOM   3550  OH  TYR A 375     130.910 150.989 154.005
ATOM   3551  HH  TYR A 375     130.882 150.146 153.539
ATOM   3552  CE2 TYR A 375     128.679 150.193 154.558
ATOM   3553  CD2 TYR A 375     127.399 150.404 155.059
ATOM   3554  C   TYR A 375     123.885 150.946 157.548
ATOM   3555  O   TYR A 375     122.679 151.103 157.354
ATOM   3556  N   SER A 376     124.437 150.936 158.798
ATOM   3557  H   SER A 376     125.414 150.786 158.929
ATOM   3558  CA  SER A 376     123.673 151.162 160.015
ATOM   3559  CB  SER A 376     122.867 149.919 160.465
ATOM   3560  OG  SER A 376     123.723 148.886 160.925
ATOM   3561  HG  SER A 376     123.951 148.363 160.154
ATOM   3562  C   SER A 376     124.537 151.632 161.187
ATOM   3563  O   SER A 376     125.675 152.073 161.004
ATOM   3564  N   ARG A 377     123.957 151.613 162.425
ATOM   3565  H   ARG A 377     123.017 151.306 162.547
ATOM   3566  CA  ARG A 377     124.605 151.964 163.676
ATOM   3567  CB  ARG A 377     124.285 153.370 164.246
ATOM   3568  CG  ARG A 377     124.934 154.518 163.465
ATOM   3569  CD  ARG A 377     124.611 155.910 164.015
ATOM   3570  NE  ARG A 377     125.378 156.913 163.208
ATOM   3571  HE  ARG A 377     124.942 157.304 162.396
ATOM   3572  CZ  ARG A 377     126.654 157.298 163.539
ATOM   3573  NH1 ARG A 377     127.277 156.847 164.670
ATOM   3574 1HH1 ARG A 377     126.796 156.241 165.303
ATOM   3575 2HH1 ARG A 377     128.185 157.187 164.912
ATOM   3576  NH2 ARG A 377     127.331 158.159 162.723
ATOM   3577 1HH2 ARG A 377     126.901 158.507 161.890
ATOM   3578 2HH2 ARG A 377     128.268 158.435 162.942
ATOM   3579  C   ARG A 377     124.348 150.899 164.731
ATOM   3580  O   ARG A 377     123.691 149.898 164.448
ATOM   3581  N   ARG A 378     124.946 151.060 165.947
ATOM   3582  H   ARG A 378     125.494 151.870 166.137
ATOM   3583  CA  ARG A 378     124.845 150.146 167.069
ATOM   3584  CB  ARG A 378     125.967 150.306 168.112
ATOM   3585  CG  ARG A 378     127.342 149.833 167.642
ATOM   3586  CD  ARG A 378     128.204 150.944 167.034
ATOM   3587  NE  ARG A 378     127.933 151.045 165.572
ATOM   3588  HE  ARG A 378     127.331 150.372 165.140
ATOM   3589  CZ  ARG A 378     128.471 152.056 164.822
ATOM   3590  NH1 ARG A 378     129.345 152.969 165.345
ATOM   3591 1HH1 ARG A 378     129.628 152.907 166.301
ATOM   3592 2HH1 ARG A 378     129.743 153.675 164.756
ATOM   3593  NH2 ARG A 378     128.133 152.156 163.506
ATOM   3594 1HH2 ARG A 378     127.569 151.448 163.078
ATOM   3595 2HH2 ARG A 378     128.500 152.905 162.953
ATOM   3596  C   ARG A 378     123.557 150.288 167.820
ATOM   3597  O   ARG A 378     123.140 151.402 168.146
ATOM   3598  N   VAL A 379     122.914 149.126 168.104
ATOM   3599  H   VAL A 379     123.304 148.254 167.817
ATOM   3600  CA  VAL A 379     121.643 148.999 168.788
ATOM   3601  CB  VAL A 379     120.585 149.652 167.903
ATOM   3602  CG1 VAL A 379     120.502 148.917 166.564
ATOM   3603  CG2 VAL A 379     119.246 149.775 168.611
ATOM   3604  C   VAL A 379     121.365 147.521 169.061
ATOM   3605  O   VAL A 379     122.036 146.669 168.473
ATOM   3606  N   CYS A 380     120.423 147.170 169.995
ATOM   3607  H   CYS A 380     119.820 147.822 170.458
ATOM   3608  CA  CYS A 380     120.082 145.778 170.245
ATOM   3609  CB  CYS A 380     119.281 145.548 171.540
ATOM   3610  SG  CYS A 380     120.275 145.919 173.020
ATOM   3611  C   CYS A 380     119.259 145.394 169.042
ATOM   3612  O   CYS A 380     118.333 146.127 168.686
ATOM   3613  N   VAL A 381     119.598 144.250 168.390
ATOM   3614  H   VAL A 381     120.321 143.648 168.719
ATOM   3615  CA  VAL A 381     118.944 143.843 167.163
ATOM   3616  CB  VAL A 381     119.900 143.977 165.964
ATOM   3617  CG1 VAL A 381     119.289 143.518 164.634
ATOM   3618  CG2 VAL A 381     120.319 145.435 165.798
ATOM   3619  C   VAL A 381     118.371 142.452 167.084
ATOM   3620  O   VAL A 381     119.066 141.451 167.263
ATOM   3621  N   GLN A 382     117.062 142.393 166.761
ATOM   3622  H   GLN A 382     116.545 143.230 166.598
ATOM   3623  CA  GLN A 382     116.338 141.172 166.527
ATOM   3624  CB  GLN A 382     114.924 141.093 167.137
ATOM   3625  CG  GLN A 382     114.879 141.139 168.669
ATOM   3626  CD  GLN A 382     113.442 141.007 169.190
ATOM   3627  OE1 GLN A 382     112.462 140.750 168.489
ATOM   3628  NE2 GLN A 382     113.307 141.187 170.530
ATOM   3629 1HE2 GLN A 382     114.099 141.431 171.088
ATOM   3630 2HE2 GLN A 382     112.404 141.110 170.952
ATOM   3631  C   GLN A 382     116.178 141.118 165.025
ATOM   3632  O   GLN A 382     115.938 142.141 164.388
ATOM   3633  N   PHE A 383     116.377 139.934 164.411
ATOM   3634  H   PHE A 383     116.620 139.123 164.931
ATOM   3635  CA  PHE A 383     116.235 139.727 162.989
ATOM   3636  CB  PHE A 383     117.155 138.585 162.469
ATOM   3637  CG  PHE A 383     117.184 138.470 160.971
ATOM   3638  CD1 PHE A 383     117.838 139.422 160.183
ATOM   3639  CE1 PHE A 383     117.858 139.299 158.789
ATOM   3640  CZ  PHE A 383     117.235 138.216 158.169
ATOM   3641  CE2 PHE A 383     116.594 137.249 158.943
ATOM   3642  CD2 PHE A 383     116.578 137.380 160.332
ATOM   3643  C   PHE A 383     114.768 139.503 162.665
ATOM   3644  O   PHE A 383     113.975 139.149 163.541
ATOM   3645  N   GLY A 384     114.405 139.680 161.365
ATOM   3646  H   GLY A 384     115.089 139.946 160.692
ATOM   3647  CA  GLY A 384     113.072 139.580 160.817
ATOM   3648  C   GLY A 384     112.310 138.311 161.057
ATOM   3649  O   GLY A 384     111.085 138.366 161.151
ATOM   3650  N   GLU A 385     112.999 137.156 161.208
ATOM   3651  H   GLU A 385     113.993 137.129 161.146
ATOM   3652  CA  GLU A 385     112.364 135.879 161.453
ATOM   3653  CB  GLU A 385     113.170 134.696 160.882
ATOM   3654  CG  GLU A 385     113.183 134.631 159.350
ATOM   3655  CD  GLU A 385     113.989 133.418 158.900
ATOM   3656  OE1 GLU A 385     114.949 133.615 158.112
ATOM   3657  OE2 GLU A 385     113.647 132.275 159.306
ATOM   3658  C   GLU A 385     112.162 135.658 162.942
ATOM   3659  O   GLU A 385     111.861 134.544 163.377
ATOM   3660  N   GLU A 386     112.301 136.751 163.743
ATOM   3661  H   GLU A 386     112.563 137.621 163.337
ATOM   3662  CA  GLU A 386     112.197 136.856 165.183
ATOM   3663  CB  GLU A 386     110.855 136.327 165.759
ATOM   3664  CG  GLU A 386     109.600 137.059 165.252
ATOM   3665  CD  GLU A 386     108.311 136.511 165.881
ATOM   3666  OE1 GLU A 386     107.236 137.020 165.470
ATOM   3667  OE2 GLU A 386     108.346 135.600 166.751
ATOM   3668  C   GLU A 386     113.358 136.188 165.880
ATOM   3669  O   GLU A 386     113.306 135.906 167.080
ATOM   3670  N   ASN A 387     114.463 135.965 165.132
ATOM   3671  H   ASN A 387     114.503 136.228 164.172
ATOM   3672  CA  ASN A 387     115.659 135.369 165.665
ATOM   3673  CB  ASN A 387     116.419 134.403 164.719
ATOM   3674  CG  ASN A 387     116.862 135.094 163.446
ATOM   3675  OD1 ASN A 387     116.005 135.516 162.673
ATOM   3676  ND2 ASN A 387     118.195 135.229 163.222
ATOM   3677 1HD2 ASN A 387     118.855 134.867 163.881
ATOM   3678 2HD2 ASN A 387     118.517 135.687 162.393
ATOM   3679  C   ASN A 387     116.567 136.396 166.277
ATOM   3680  O   ASN A 387     116.446 137.593 166.018
ATOM   3681  N   LEU A 388     117.471 135.929 167.162
ATOM   3682  H   LEU A 388     117.549 134.955 167.360
ATOM   3683  CA  LEU A 388     118.399 136.777 167.856
ATOM   3684  CB  LEU A 388     118.811 136.157 169.207
ATOM   3685  CG  LEU A 388     117.653 135.739 170.152
ATOM   3686  CD1 LEU A 388     118.211 135.103 171.432
ATOM   3687  CD2 LEU A 388     116.598 136.827 170.397
ATOM   3688  C   LEU A 388     119.641 136.886 167.005
ATOM   3689  O   LEU A 388     120.330 135.887 166.782
ATOM   3690  N   CYS A 389     119.980 138.117 166.549
ATOM   3691  H   CYS A 389     119.457 138.938 166.773
ATOM   3692  CA  CYS A 389     121.133 138.333 165.702
ATOM   3693  CB  CYS A 389     121.183 139.732 165.060
ATOM   3694  SG  CYS A 389     119.837 140.005 163.872
ATOM   3695  C   CYS A 389     122.456 138.100 166.381
ATOM   3696  O   CYS A 389     122.632 138.440 167.553
ATOM   3697  N   LYS A 390     123.394 137.455 165.639
ATOM   3698  H   LYS A 390     123.207 137.156 164.707
ATOM   3699  CA  LYS A 390     124.720 137.178 166.125
ATOM   3700  CB  LYS A 390     124.856 135.788 166.793
ATOM   3701  CG  LYS A 390     126.206 135.527 167.468
ATOM   3702  CD  LYS A 390     126.238 134.190 168.209
ATOM   3703  CE  LYS A 390     127.618 133.769 168.712
ATOM   3704  NZ  LYS A 390     128.030 134.623 169.845
ATOM   3705  HZ1 LYS A 390     127.292 134.626 170.575
ATOM   3706  HZ2 LYS A 390     128.907 134.249 170.254
ATOM   3707  HZ3 LYS A 390     128.195 135.590 169.507
ATOM   3708  C   LYS A 390     125.646 137.331 164.942
ATOM   3709  O   LYS A 390     125.898 136.388 164.185
ATOM   3710  N   ILE A 391     126.128 138.582 164.750
ATOM   3711  H   ILE A 391     125.897 139.310 165.390
ATOM   3712  CA  ILE A 391     127.020 139.013 163.686
ATOM   3713  CB  ILE A 391     126.297 139.609 162.466
ATOM   3714  CG2 ILE A 391     125.573 138.506 161.667
ATOM   3715  CG1 ILE A 391     125.412 140.822 162.850
ATOM   3716  CD1 ILE A 391     124.862 141.611 161.664
ATOM   3717  C   ILE A 391     127.964 140.068 164.236
ATOM   3718  O   ILE A 391     127.913 140.391 165.417
ATOM   3719  N   ILE A 392     128.920 140.568 163.416
ATOM   3720  H   ILE A 392     129.016 140.267 162.471
ATOM   3721  CA  ILE A 392     129.833 141.624 163.816
ATOM   3722  CB  ILE A 392     131.300 141.204 163.848
ATOM   3723  CG2 ILE A 392     132.174 142.429 164.213
ATOM   3724  CG1 ILE A 392     131.506 140.039 164.844
ATOM   3725  CD1 ILE A 392     132.888 139.388 164.801
ATOM   3726  C   ILE A 392     129.630 142.655 162.725
ATOM   3727  O   ILE A 392     129.707 142.295 161.545
ATOM   3728  N   ASP A 393     129.343 143.942 163.083
ATOM   3729  H   ASP A 393     129.321 144.253 164.034
ATOM   3730  CA  ASP A 393     129.141 144.920 162.032
ATOM   3731  CB  ASP A 393     128.118 146.044 162.315
ATOM   3732  CG  ASP A 393     126.664 145.623 162.217
ATOM   3733  OD1 ASP A 393     126.342 144.508 161.732
ATOM   3734  OD2 ASP A 393     125.832 146.486 162.602
ATOM   3735  C   ASP A 393     130.363 145.645 161.559
ATOM   3736  O   ASP A 393     130.796 145.409 160.430
ATOM   3737  N   MET A 394     130.935 146.553 162.395
ATOM   3738  H   MET A 394     130.587 146.730 163.312
ATOM   3739  CA  MET A 394     132.117 147.273 162.007
ATOM   3740  CB  MET A 394     131.857 148.729 161.534
ATOM   3741  CG  MET A 394     133.110 149.460 161.024
ATOM   3742  SD  MET A 394     132.839 151.129 160.368
ATOM   3743  CE  MET A 394     134.594 151.439 160.028
ATOM   3744  C   MET A 394     133.057 147.308 163.172
ATOM   3745  O   MET A 394     134.178 146.807 163.084
ATOM   3746  N   ASN A 395     132.633 148.014 164.247
ATOM   3747  H   ASN A 395     131.736 148.448 164.256
ATOM   3748  CA  ASN A 395     133.392 148.179 165.454
ATOM   3749  CB  ASN A 395     133.571 149.671 165.864
ATOM   3750  CG  ASN A 395     132.240 150.387 166.122
ATOM   3751  OD1 ASN A 395     131.324 150.388 165.299
ATOM   3752  ND2 ASN A 395     132.120 150.993 167.331
ATOM   3753 1HD2 ASN A 395     132.883 150.975 167.977
ATOM   3754 2HD2 ASN A 395     131.255 151.414 167.601
ATOM   3755  C   ASN A 395     132.796 147.430 166.609
ATOM   3756  O   ASN A 395     133.474 147.266 167.626
ATOM   3757  N   ASP A 396     131.516 146.986 166.499
ATOM   3758  H   ASP A 396     130.954 147.133 165.690
ATOM   3759  CA  ASP A 396     130.881 146.267 167.566
ATOM   3760  CB  ASP A 396     129.864 147.074 168.412
ATOM   3761  CG  ASP A 396     130.608 148.129 169.239
ATOM   3762  OD1 ASP A 396     130.376 149.345 169.019
ATOM   3763  OD2 ASP A 396     131.417 147.729 170.120
ATOM   3764  C   ASP A 396     130.284 144.966 167.149
ATOM   3765  O   ASP A 396     129.797 144.787 166.026
ATOM   3766  N   CYS A 397     130.393 144.010 168.098
ATOM   3767  H   CYS A 397     130.814 144.213 168.978
ATOM   3768  CA  CYS A 397     129.914 142.665 167.965
ATOM   3769  CB  CYS A 397     130.874 141.620 168.570
ATOM   3770  SG  CYS A 397     130.320 139.898 168.357
ATOM   3771  C   CYS A 397     128.568 142.487 168.604
ATOM   3772  O   CYS A 397     128.302 143.001 169.693
ATOM   3773  N   PHE A 398     127.698 141.755 167.879
ATOM   3774  H   PHE A 398     127.987 141.375 167.006
ATOM   3775  CA  PHE A 398     126.343 141.402 168.235
ATOM   3776  CB  PHE A 398     125.379 141.360 167.022
ATOM   3777  CG  PHE A 398     125.114 142.716 166.484
ATOM   3778  CD1 PHE A 398     126.104 143.431 165.801
ATOM   3779  CE1 PHE A 398     125.830 144.699 165.302
ATOM   3780  CZ  PHE A 398     124.558 145.252 165.436
ATOM   3781  CE2 PHE A 398     123.559 144.513 166.063
ATOM   3782  CD2 PHE A 398     123.825 143.243 166.573
ATOM   3783  C   PHE A 398     126.339 139.998 168.754
ATOM   3784  O   PHE A 398     126.846 139.088 168.089
ATOM   3785  N   VAL A 399     125.761 139.789 169.960
ATOM   3786  H   VAL A 399     125.359 140.524 170.501
ATOM   3787  CA  VAL A 399     125.692 138.474 170.542
ATOM   3788  CB  VAL A 399     126.676 138.223 171.696
ATOM   3789  CG1 VAL A 399     126.508 136.786 172.239
ATOM   3790  CG2 VAL A 399     128.130 138.489 171.259
ATOM   3791  C   VAL A 399     124.294 138.306 171.076
ATOM   3792  O   VAL A 399     123.896 139.007 172.010
ATOM   3793  N   SER A 400     123.518 137.386 170.445
ATOM   3794  H   SER A 400     123.869 136.873 169.666
ATOM   3795  CA  SER A 400     122.173 137.020 170.834
ATOM   3796  CB  SER A 400     122.159 135.997 171.996
ATOM   3797  OG  SER A 400     122.820 134.805 171.594
ATOM   3798  HG  SER A 400     122.788 134.220 172.357
ATOM   3799  C   SER A 400     121.229 138.173 171.080
ATOM   3800  O   SER A 400     120.682 138.328 172.172
ATOM   3801  N   ARG A 401     121.087 139.031 170.044
ATOM   3802  H   ARG A 401     121.611 138.844 169.216
ATOM   3803  CA  ARG A 401     120.294 140.241 169.913
ATOM   3804  CB  ARG A 401     118.747 140.142 170.180
ATOM   3805  CG  ARG A 401     118.270 140.070 171.644
ATOM   3806  CD  ARG A 401     116.767 140.079 171.864
ATOM   3807  NE  ARG A 401     116.562 140.110 173.340
ATOM   3808  HE  ARG A 401     117.356 140.251 173.934
ATOM   3809  CZ  ARG A 401     115.320 139.987 173.901
ATOM   3810  NH1 ARG A 401     114.206 139.735 173.148
ATOM   3811 1HH1 ARG A 401     114.276 139.609 172.159
ATOM   3812 2HH1 ARG A 401     113.315 139.638 173.589
ATOM   3813  NH2 ARG A 401     115.199 140.119 175.254
ATOM   3814 1HH2 ARG A 401     116.005 140.293 175.818
ATOM   3815 2HH2 ARG A 401     114.303 140.042 175.690
ATOM   3816  C   ARG A 401     120.770 141.376 170.786
ATOM   3817  O   ARG A 401     120.181 142.459 170.743
ATOM   3818  N   HIS A 402     121.870 141.196 171.547
ATOM   3819  H   HIS A 402     122.398 140.349 171.567
ATOM   3820  CA  HIS A 402     122.346 142.242 172.407
ATOM   3821  CB  HIS A 402     122.410 141.858 173.902
ATOM   3822  CG  HIS A 402     121.050 141.551 174.462
ATOM   3823  ND1 HIS A 402     120.128 142.518 174.799
ATOM   3824  CE1 HIS A 402     119.018 141.869 175.230
ATOM   3825  NE2 HIS A 402     119.160 140.557 175.198
ATOM   3826  CD2 HIS A 402     120.444 140.360 174.718
ATOM   3827  C   HIS A 402     123.683 142.722 171.962
ATOM   3828  O   HIS A 402     124.465 141.972 171.376
ATOM   3829  N   VAL A 403     123.926 144.033 172.183
ATOM   3830  H   VAL A 403     123.257 144.612 172.641
ATOM   3831  CA  VAL A 403     125.166 144.692 171.846
ATOM   3832  CB  VAL A 403     125.127 145.648 170.656
ATOM   3833  CG1 VAL A 403     124.769 144.872 169.404
ATOM   3834  CG2 VAL A 403     124.198 146.853 170.913
ATOM   3835  C   VAL A 403     125.648 145.523 173.002
ATOM   3836  O   VAL A 403     124.935 145.727 173.987
ATOM   3837  N   LYS A 404     126.921 145.964 172.891
ATOM   3838  H   LYS A 404     127.478 145.731 172.097
ATOM   3839  CA  LYS A 404     127.574 146.835 173.825
ATOM   3840  CB  LYS A 404     129.027 146.445 174.155
ATOM   3841  CG  LYS A 404     129.231 145.125 174.896
ATOM   3842  CD  LYS A 404     130.708 144.897 175.218
ATOM   3843  CE  LYS A 404     131.025 143.587 175.935
ATOM   3844  NZ  LYS A 404     132.470 143.540 176.233
ATOM   3845  HZ1 LYS A 404     132.715 142.625 176.655
ATOM   3846  HZ2 LYS A 404     133.014 143.674 175.359
ATOM   3847  HZ3 LYS A 404     132.708 144.298 176.900
ATOM   3848  C   LYS A 404     127.680 148.128 173.056
ATOM   3849  O   LYS A 404     128.097 148.125 171.894
ATOM   3850  N   VAL A 405     127.270 149.253 173.683
ATOM   3851  H   VAL A 405     126.928 149.234 174.619
ATOM   3852  CA  VAL A 405     127.315 150.557 173.068
ATOM   3853  CB  VAL A 405     125.959 151.262 172.969
ATOM   3854  CG1 VAL A 405     125.067 150.490 171.982
ATOM   3855  CG2 VAL A 405     125.286 151.409 174.355
ATOM   3856  C   VAL A 405     128.294 151.463 173.768
ATOM   3857  O   VAL A 405     128.434 151.430 174.994
ATOM   3858  N   CYS A 406     129.018 152.268 172.961
ATOM   3859  H   CYS A 406     128.892 152.247 171.972
ATOM   3860  CA  CYS A 406     129.989 153.226 173.423
ATOM   3861  CB  CYS A 406     131.443 152.720 173.301
ATOM   3862  SG  CYS A 406     131.979 152.440 171.582
ATOM   3863  C   CYS A 406     129.835 154.453 172.561
ATOM   3864  O   CYS A 406     129.292 154.376 171.454
ATOM   3865  N   ILE A 407     130.291 155.634 173.055
ATOM   3866  H   ILE A 407     130.728 155.711 173.948
ATOM   3867  CA  ILE A 407     130.180 156.841 172.268
ATOM   3868  CB  ILE A 407     130.264 158.124 173.084
ATOM   3869  CG2 ILE A 407     130.231 159.353 172.140
ATOM   3870  CG1 ILE A 407     129.094 158.158 174.093
ATOM   3871  CD1 ILE A 407     129.180 159.269 175.140
ATOM   3872  C   ILE A 407     131.269 156.762 171.224
ATOM   3873  O   ILE A 407     132.462 156.746 171.540
ATOM   3874  N   ILE A 408     130.822 156.678 169.952
ATOM   3875  H   ILE A 408     129.842 156.682 169.765
ATOM   3876  CA  ILE A 408     131.652 156.586 168.775
ATOM   3877  CB  ILE A 408     132.146 155.153 168.520
ATOM   3878  CG2 ILE A 408     130.958 154.207 168.223
ATOM   3879  CG1 ILE A 408     133.267 155.119 167.461
ATOM   3880  CD1 ILE A 408     134.059 153.815 167.412
ATOM   3881  C   ILE A 408     130.838 157.136 167.610
ATOM   3882  O   ILE A 408     129.604 157.155 167.666
ATOM   3883  N   GLY A 409     131.522 157.615 166.539
ATOM   3884  H   GLY A 409     132.518 157.609 166.507
ATOM   3885  CA  GLY A 409     130.874 158.176 165.380
ATOM   3886  C   GLY A 409     130.939 157.391 164.092
ATOM   3887  O   GLY A 409     130.449 157.891 163.078
ATOM   3888  N   THR A 410     131.515 156.162 164.093
ATOM   3889  H   THR A 410     131.891 155.772 164.929
ATOM   3890  CA  THR A 410     131.657 155.326 162.912
ATOM   3891  CB  THR A 410     132.555 154.127 163.138
ATOM   3892  CG2 THR A 410     133.988 154.605 163.437
ATOM   3893  OG1 THR A 410     132.061 153.327 164.207
ATOM   3894  HG1 THR A 410     132.568 152.511 164.185
ATOM   3895  C   THR A 410     130.342 154.822 162.362
ATOM   3896  O   THR A 410     129.351 154.741 163.092
ATOM   3897  N   VAL A 411     130.289 154.558 161.028
ATOM   3898  H   VAL A 411     131.079 154.670 160.431
ATOM   3899  CA  VAL A 411     129.091 154.041 160.401
ATOM   3900  CB  VAL A 411     128.579 154.877 159.238
ATOM   3901  CG1 VAL A 411     127.316 154.234 158.641
ATOM   3902  CG2 VAL A 411     128.278 156.305 159.738
ATOM   3903  C   VAL A 411     129.399 152.605 160.018
ATOM   3904  O   VAL A 411     130.414 152.333 159.371
ATOM   3905  N   SER A 412     128.486 151.675 160.403
ATOM   3906  H   SER A 412     127.619 151.958 160.803
ATOM   3907  CA  SER A 412     128.574 150.242 160.221
ATOM   3908  CB  SER A 412     127.505 149.442 160.993
ATOM   3909  OG  SER A 412     127.647 149.604 162.397
ATOM   3910  HG  SER A 412     127.071 148.936 162.783
ATOM   3911  C   SER A 412     128.533 149.715 158.832
ATOM   3912  O   SER A 412     127.976 150.334 157.935
ATOM   3913  N   LYS A 413     129.192 148.552 158.646
ATOM   3914  H   LYS A 413     129.642 148.100 159.412
ATOM   3915  CA  LYS A 413     129.295 147.841 157.403
ATOM   3916  CB  LYS A 413     130.543 146.935 157.363
ATOM   3917  CG  LYS A 413     131.864 147.711 157.466
ATOM   3918  CD  LYS A 413     132.122 148.681 156.311
ATOM   3919  CE  LYS A 413     133.441 149.443 156.422
ATOM   3920  NZ  LYS A 413     133.597 150.343 155.264
ATOM   3921  HZ1 LYS A 413     133.691 149.777 154.400
ATOM   3922  HZ2 LYS A 413     132.767 150.964 155.184
ATOM   3923  HZ3 LYS A 413     134.449 150.924 155.385
ATOM   3924  C   LYS A 413     128.082 147.004 157.089
ATOM   3925  O   LYS A 413     127.779 146.801 155.915
ATOM   3926  N   PHE A 414     127.375 146.472 158.115
ATOM   3927  H   PHE A 414     127.615 146.627 159.071
ATOM   3928  CA  PHE A 414     126.222 145.629 157.893
ATOM   3929  CB  PHE A 414     126.458 144.128 158.243
ATOM   3930  CG  PHE A 414     127.552 143.496 157.450
ATOM   3931  CD1 PHE A 414     128.862 143.436 157.944
ATOM   3932  CE1 PHE A 414     129.875 142.838 157.188
ATOM   3933  CZ  PHE A 414     129.581 142.293 155.935
ATOM   3934  CE2 PHE A 414     128.276 142.343 155.439
ATOM   3935  CD2 PHE A 414     127.267 142.942 156.197
ATOM   3936  C   PHE A 414     125.022 146.013 158.710
ATOM   3937  O   PHE A 414     125.077 146.893 159.562
ATOM   3938  N   SER A 415     123.871 145.429 158.315
ATOM   3939  H   SER A 415     123.915 144.832 157.517
ATOM   3940  CA  SER A 415     122.566 145.504 158.925
ATOM   3941  CB  SER A 415     121.819 146.846 158.767
ATOM   3942  OG  SER A 415     120.549 146.762 159.395
ATOM   3943  HG  SER A 415     119.901 146.696 158.689
ATOM   3944  C   SER A 415     121.890 144.479 158.066
ATOM   3945  O   SER A 415     121.443 144.818 156.971
ATOM   3946  N   GLN A 416     121.689 143.248 158.577
ATOM   3947  H   GLN A 416     121.968 143.033 159.509
ATOM   3948  CA  GLN A 416     121.173 142.134 157.805
ATOM   3949  CB  GLN A 416     120.954 140.890 158.680
ATOM   3950  CG  GLN A 416     122.229 140.226 159.200
ATOM   3951  CD  GLN A 416     121.814 139.017 160.028
ATOM   3952  OE1 GLN A 416     121.376 137.994 159.503
ATOM   3953  NE2 GLN A 416     121.939 139.145 161.375
ATOM   3954 1HE2 GLN A 416     122.246 140.012 161.766
ATOM   3955 2HE2 GLN A 416     121.689 138.386 161.976
ATOM   3956  C   GLN A 416     119.925 142.325 156.985
ATOM   3957  O   GLN A 416     119.703 141.564 156.040
ATOM   3958  N   GLY A 417     119.096 143.337 157.302
ATOM   3959  H   GLY A 417     119.275 143.964 158.057
ATOM   3960  CA  GLY A 417     117.902 143.568 156.546
ATOM   3961  C   GLY A 417     117.057 144.489 157.332
ATOM   3962  O   GLY A 417     117.547 145.438 157.951
ATOM   3963  N   ASP A 418     115.738 144.203 157.320
ATOM   3964  H   ASP A 418     115.382 143.414 156.825
ATOM   3965  CA  ASP A 418     114.764 144.997 158.014
ATOM   3966  CB  ASP A 418     113.388 144.882 157.306
ATOM   3967  CG  ASP A 418     112.377 145.930 157.762
ATOM   3968  OD1 ASP A 418     112.766 146.924 158.428
ATOM   3969  OD2 ASP A 418     111.176 145.743 157.438
ATOM   3970  C   ASP A 418     114.721 144.464 159.435
ATOM   3971  O   ASP A 418     113.745 143.880 159.914
ATOM   3972  N   THR A 419     115.860 144.664 160.125
ATOM   3973  H   THR A 419     116.615 145.152 159.691
ATOM   3974  CA  THR A 419     116.126 144.283 161.479
ATOM   3975  CB  THR A 419     117.609 144.278 161.745
ATOM   3976  CG2 THR A 419     118.278 143.177 160.899
ATOM   3977  OG1 THR A 419     118.188 145.542 161.443
ATOM   3978  HG1 THR A 419     117.881 146.147 162.123
ATOM   3979  C   THR A 419     115.406 145.202 162.426
ATOM   3980  O   THR A 419     115.293 146.401 162.164
ATOM   3981  N   LEU A 420     114.857 144.608 163.511
ATOM   3982  H   LEU A 420     115.020 143.644 163.691
ATOM   3983  CA  LEU A 420     114.143 145.280 164.570
ATOM   3984  CB  LEU A 420     113.189 144.352 165.347
ATOM   3985  CG  LEU A 420     112.041 143.722 164.530
ATOM   3986  CD1 LEU A 420     111.283 142.688 165.374
ATOM   3987  CD2 LEU A 420     111.093 144.788 163.954
ATOM   3988  C   LEU A 420     115.166 145.773 165.545
ATOM   3989  O   LEU A 420     115.997 144.997 166.025
ATOM   3990  N   LEU A 421     115.099 147.077 165.874
ATOM   3991  H   LEU A 421     114.398 147.674 165.503
ATOM   3992  CA  LEU A 421     116.044 147.706 166.753
ATOM   3993  CB  LEU A 421     116.599 149.029 166.214
ATOM   3994  CG  LEU A 421     117.160 149.018 164.793
ATOM   3995  CD1 LEU A 421     117.726 150.406 164.464
ATOM   3996  CD2 LEU A 421     118.030 147.798 164.477
ATOM   3997  C   LEU A 421     115.406 148.173 168.018
ATOM   3998  O   LEU A 421     114.273 148.663 168.001
ATOM   3999  N   PHE A 422     116.149 148.009 169.142
ATOM   4000  H   PHE A 422     117.021 147.527 169.101
ATOM   4001  CA  PHE A 422     115.728 148.437 170.453
ATOM   4002  CB  PHE A 422     115.296 147.281 171.397
ATOM   4003  CG  PHE A 422     114.156 146.519 170.797
ATOM   4004  CD1 PHE A 422     114.391 145.358 170.045
ATOM   4005  CE1 PHE A 422     113.326 144.655 169.477
ATOM   4006  CZ  PHE A 422     112.016 145.107 169.654
ATOM   4007  CE2 PHE A 422     111.774 146.264 170.398
ATOM   4008  CD2 PHE A 422     112.841 146.966 170.965
ATOM   4009  C   PHE A 422     116.902 149.129 171.112
ATOM   4010  O   PHE A 422     117.998 148.560 171.204
ATOM   4011  N   PHE A 423     116.708 150.410 171.526
ATOM   4012  H   PHE A 423     115.832 150.874 171.413
ATOM   4013  CA  PHE A 423     117.728 151.180 172.210
ATOM   4014  CB  PHE A 423     117.875 152.676 171.817
ATOM   4015  CG  PHE A 423     118.457 152.957 170.467
ATOM   4016  CD1 PHE A 423     117.647 153.150 169.343
ATOM   4017  CE1 PHE A 423     118.203 153.431 168.091
ATOM   4018  CZ  PHE A 423     119.590 153.537 167.957
ATOM   4019  CE2 PHE A 423     120.412 153.366 169.076
ATOM   4020  CD2 PHE A 423     119.844 153.084 170.323
ATOM   4021  C   PHE A 423     117.403 151.212 173.677
ATOM   4022  O   PHE A 423     116.236 151.329 174.063
ATOM   4023  N   GLY A 424     118.451 151.100 174.524
ATOM   4024  H   GLY A 424     119.385 150.992 174.193
ATOM   4025  CA  GLY A 424     118.297 151.128 175.952
ATOM   4026  C   GLY A 424     119.559 151.678 176.550
ATOM   4027  O   GLY A 424     120.602 151.036 176.406
ATOM   4028  N   PRO A 425     119.524 152.846 177.195
ATOM   4029  CA  PRO A 425     120.671 153.463 177.826
ATOM   4030  CB  PRO A 425     120.231 154.886 178.182
ATOM   4031  CG  PRO A 425     118.698 154.799 178.301
ATOM   4032  CD  PRO A 425     118.315 153.657 177.345
ATOM   4033  C   PRO A 425     121.158 152.678 179.013
ATOM   4034  O   PRO A 425     120.350 152.036 179.691
ATOM   4035  N   LEU A 426     122.487 152.716 179.256
ATOM   4036  H   LEU A 426     123.101 153.268 178.698
ATOM   4037  CA  LEU A 426     123.115 151.984 180.325
ATOM   4038  CB  LEU A 426     124.654 151.947 180.205
ATOM   4039  CG  LEU A 426     125.203 151.230 178.947
ATOM   4040  CD1 LEU A 426     126.731 151.373 178.858
ATOM   4041  CD2 LEU A 426     124.741 149.765 178.848
ATOM   4042  C   LEU A 426     122.751 152.619 181.642
ATOM   4043  O   LEU A 426     122.567 153.836 181.732
ATOM   4044  N   LYS A 427     122.653 151.788 182.705
ATOM   4045  H   LYS A 427     122.825 150.811 182.615
ATOM   4046  CA  LYS A 427     122.292 152.238 184.030
ATOM   4047  CB  LYS A 427     122.137 151.084 185.038
ATOM   4048  CG  LYS A 427     120.913 150.192 184.834
ATOM   4049  CD  LYS A 427     120.847 149.066 185.866
ATOM   4050  CE  LYS A 427     119.654 148.125 185.707
ATOM   4051  NZ  LYS A 427     119.743 147.042 186.706
ATOM   4052  HZ1 LYS A 427     119.875 147.448 187.652
ATOM   4053  HZ2 LYS A 427     118.874 146.477 186.696
ATOM   4054  HZ3 LYS A 427     120.550 146.429 186.483
ATOM   4055  C   LYS A 427     123.315 153.172 184.614
ATOM   4056  O   LYS A 427     122.947 154.183 185.215
ATOM   4057  N   LYS A 428     124.620 152.866 184.407
ATOM   4058  H   LYS A 428     124.883 152.052 183.896
ATOM   4059  CA  LYS A 428     125.715 153.655 184.910
ATOM   4060  CB  LYS A 428     127.075 152.946 184.710
ATOM   4061  CG  LYS A 428     128.285 153.667 185.317
ATOM   4062  CD  LYS A 428     129.600 152.901 185.185
ATOM   4063  CE  LYS A 428     130.796 153.647 185.779
ATOM   4064  NZ  LYS A 428     132.031 152.857 185.608
ATOM   4065  HZ1 LYS A 428     132.832 153.376 186.013
ATOM   4066  HZ2 LYS A 428     131.935 151.945 186.092
ATOM   4067  HZ3 LYS A 428     132.206 152.694 184.599
ATOM   4068  C   LYS A 428     125.753 154.996 184.224
ATOM   4069  O   LYS A 428     125.962 156.014 184.887
ATOM   4070  N   THR A 429     125.498 155.017 182.890
ATOM   4071  H   THR A 429     125.287 154.186 182.382
ATOM   4072  CA  THR A 429     125.511 156.232 182.112
ATOM   4073  CB  THR A 429     125.500 156.041 180.606
ATOM   4074  CG2 THR A 429     126.776 155.291 180.186
ATOM   4075  OG1 THR A 429     124.352 155.329 180.168
ATOM   4076  HG1 THR A 429     123.637 155.972 180.148
ATOM   4077  C   THR A 429     124.394 157.157 182.497
ATOM   4078  O   THR A 429     124.556 158.371 182.368
ATOM   4079  N   LYS A 430     123.241 156.608 182.967
ATOM   4080  H   LYS A 430     123.104 155.620 183.019
ATOM   4081  CA  LYS A 430     122.133 157.444 183.364
ATOM   4082  CB  LYS A 430     120.826 156.677 183.638
ATOM   4083  CG  LYS A 430     120.130 156.226 182.352
ATOM   4084  CD  LYS A 430     118.808 155.482 182.559
ATOM   4085  CE  LYS A 430     117.578 156.395 182.602
ATOM   4086  NZ  LYS A 430     117.325 156.869 183.978
ATOM   4087  HZ1 LYS A 430     116.519 157.522 183.971
ATOM   4088  HZ2 LYS A 430     117.100 156.059 184.586
ATOM   4089  HZ3 LYS A 430     118.160 157.357 184.353
ATOM   4090  C   LYS A 430     122.474 158.262 184.580
ATOM   4091  O   LYS A 430     122.272 159.474 184.541
ATOM   4092  N   ASP A 431     123.060 157.638 185.644
ATOM   4093  H   ASP A 431     123.222 156.653 185.631
ATOM   4094  CA  ASP A 431     123.455 158.311 186.868
ATOM   4095  CB  ASP A 431     124.791 159.103 186.689
ATOM   4096  CG  ASP A 431     125.445 159.545 188.006
ATOM   4097  OD1 ASP A 431     125.023 159.117 189.114
ATOM   4098  OD2 ASP A 431     126.416 160.337 187.903
ATOM   4099  C   ASP A 431     122.295 159.113 187.450
ATOM   4100  O   ASP A 431     121.303 158.514 187.870
ATOM   4101  N   ILE A 432     122.408 160.464 187.528
ATOM   4102  H   ILE A 432     123.218 160.945 187.202
ATOM   4103  CA  ILE A 432     121.375 161.334 188.043
ATOM   4104  CB  ILE A 432     121.929 162.531 188.810
ATOM   4105  CG2 ILE A 432     122.661 162.002 190.060
ATOM   4106  CG1 ILE A 432     122.782 163.469 187.916
ATOM   4107  CD1 ILE A 432     123.153 164.802 188.562
ATOM   4108  C   ILE A 432     120.435 161.848 186.964
ATOM   4109  O   ILE A 432     119.343 162.326 187.277
ATOM   4110  N   ASP A 433     120.854 161.750 185.678
ATOM   4111  H   ASP A 433     121.714 161.291 185.468
ATOM   4112  CA  ASP A 433     120.146 162.220 184.507
ATOM   4113  CB  ASP A 433     121.033 162.227 183.239
ATOM   4114  CG  ASP A 433     122.102 163.325 183.276
ATOM   4115  OD1 ASP A 433     122.068 164.234 184.149
ATOM   4116  OD2 ASP A 433     122.997 163.255 182.394
ATOM   4117  C   ASP A 433     118.880 161.500 184.132
ATOM   4118  O   ASP A 433     118.709 160.306 184.386
ATOM   4119  N   PHE A 434     117.944 162.281 183.538
ATOM   4120  H   PHE A 434     118.133 163.246 183.377
ATOM   4121  CA  PHE A 434     116.657 161.832 183.063
ATOM   4122  CB  PHE A 434     115.662 162.991 182.819
ATOM   4123  CG  PHE A 434     115.168 163.530 184.121
ATOM   4124  CD1 PHE A 434     115.725 164.694 184.665
ATOM   4125  CE1 PHE A 434     115.260 165.203 185.882
ATOM   4126  CZ  PHE A 434     114.227 164.552 186.560
ATOM   4127  CE2 PHE A 434     113.659 163.396 186.023
ATOM   4128  CD2 PHE A 434     114.127 162.890 184.807
ATOM   4129  C   PHE A 434     116.770 161.089 181.760
ATOM   4130  O   PHE A 434     116.085 160.082 181.569
ATOM   4131  N   ASP A 435     117.648 161.597 180.848
ATOM   4132  H   ASP A 435     118.165 162.414 181.088
ATOM   4133  CA  ASP A 435     117.947 161.106 179.517
ATOM   4134  CB  ASP A 435     118.340 159.593 179.475
ATOM   4135  CG  ASP A 435     118.916 159.163 178.128
ATOM   4136  OD1 ASP A 435     119.985 159.701 177.738
ATOM   4137  OD2 ASP A 435     118.287 158.300 177.462
ATOM   4138  C   ASP A 435     116.806 161.414 178.569
ATOM   4139  O   ASP A 435     115.659 161.605 178.980
ATOM   4140  N   ASN A 436     117.130 161.500 177.258
ATOM   4141  H   ASN A 436     118.064 161.343 176.946
ATOM   4142  CA  ASN A 436     116.177 161.785 176.219
ATOM   4143  CB  ASN A 436     116.551 163.053 175.410
ATOM   4144  CG  ASN A 436     115.454 163.437 174.415
ATOM   4145  OD1 ASN A 436     114.299 163.675 174.768
ATOM   4146  ND2 ASN A 436     115.834 163.501 173.113
ATOM   4147 1HD2 ASN A 436     116.782 163.311 172.858
ATOM   4148 2HD2 ASN A 436     115.167 163.745 172.410
ATOM   4149  C   ASN A 436     116.149 160.610 175.288
ATOM   4150  O   ASN A 436     117.194 160.149 174.823
ATOM   4151  N   LEU A 437     114.927 160.103 175.009
ATOM   4152  H   LEU A 437     114.098 160.501 175.393
ATOM   4153  CA  LEU A 437     114.729 158.980 174.131
ATOM   4154  CB  LEU A 437     113.485 158.142 174.504
ATOM   4155  CG  LEU A 437     113.441 157.596 175.959
ATOM   4156  CD1 LEU A 437     112.147 156.800 176.182
ATOM   4157  CD2 LEU A 437     114.714 156.860 176.424
ATOM   4158  C   LEU A 437     114.534 159.515 172.733
ATOM   4159  O   LEU A 437     113.930 160.575 172.545
ATOM   4160  N   GLY A 438     115.072 158.792 171.723
ATOM   4161  H   GLY A 438     115.560 157.939 171.895
ATOM   4162  CA  GLY A 438     114.956 159.178 170.337
ATOM   4163  C   GLY A 438     114.044 158.204 169.672
ATOM   4164  O   GLY A 438     112.989 157.861 170.212
ATOM   4165  N   GLU A 439     114.433 157.741 168.457
ATOM   4166  H   GLU A 439     115.273 158.046 168.016
ATOM   4167  CA  GLU A 439     113.650 156.778 167.724
ATOM   4168  CB  GLU A 439     113.865 156.878 166.190
ATOM   4169  CG  GLU A 439     113.431 158.206 165.541
ATOM   4170  CD  GLU A 439     111.932 158.447 165.697
ATOM   4171  OE1 GLU A 439     111.120 157.708 165.080
ATOM   4172  OE2 GLU A 439     111.578 159.392 166.449
ATOM   4173  C   GLU A 439     114.147 155.443 168.243
ATOM   4174  O   GLU A 439     114.834 154.696 167.538
ATOM   4175  N   ASN A 440     113.767 155.121 169.515
ATOM   4176  H   ASN A 440     113.178 155.726 170.047
ATOM   4177  CA  ASN A 440     114.215 153.918 170.174
ATOM   4178  CB  ASN A 440     113.949 153.857 171.698
ATOM   4179  CG  ASN A 440     114.836 154.839 172.451
ATOM   4180  OD1 ASN A 440     115.784 155.466 171.977
ATOM   4181  ND2 ASN A 440     114.522 154.943 173.763
ATOM   4182 1HD2 ASN A 440     113.746 154.436 174.139
ATOM   4183 2HD2 ASN A 440     115.085 155.515 174.356
ATOM   4184  C   ASN A 440     113.743 152.669 169.483
ATOM   4185  O   ASN A 440     114.652 151.916 169.128
ATOM   4186  N   PRO A 441     112.459 152.329 169.283
ATOM   4187  CA  PRO A 441     112.099 151.154 168.525
ATOM   4188  CB  PRO A 441     110.728 150.718 169.043
ATOM   4189  CG  PRO A 441     110.092 152.005 169.607
ATOM   4190  CD  PRO A 441     111.281 152.940 169.910
ATOM   4191  C   PRO A 441     112.100 151.564 167.067
ATOM   4192  O   PRO A 441     111.505 152.600 166.751
ATOM   4193  N   CYS A 442     112.728 150.778 166.167
ATOM   4194  H   CYS A 442     113.240 149.968 166.450
ATOM   4195  CA  CYS A 442     112.570 151.009 164.745
ATOM   4196  CB  CYS A 442     113.303 152.268 164.196
ATOM   4197  SG  CYS A 442     115.109 152.251 164.347
ATOM   4198  C   CYS A 442     112.940 149.812 163.923
ATOM   4199  O   CYS A 442     113.424 148.814 164.447
ATOM   4200  N   LYS A 443     112.632 149.870 162.607
ATOM   4201  H   LYS A 443     112.200 150.676 162.212
ATOM   4202  CA  LYS A 443     112.927 148.833 161.650
ATOM   4203  CB  LYS A 443     111.675 148.424 160.857
ATOM   4204  CG  LYS A 443     110.574 147.740 161.663
ATOM   4205  CD  LYS A 443     109.393 147.319 160.791
ATOM   4206  CE  LYS A 443     108.242 146.679 161.565
ATOM   4207  NZ  LYS A 443     107.133 146.375 160.640
ATOM   4208  HZ1 LYS A 443     107.072 145.355 160.465
ATOM   4209  HZ2 LYS A 443     106.240 146.705 161.053
ATOM   4210  HZ3 LYS A 443     107.297 146.867 159.742
ATOM   4211  C   LYS A 443     113.921 149.424 160.670
ATOM   4212  O   LYS A 443     113.686 150.528 160.169
ATOM   4213  N   ILE A 444     115.039 148.706 160.355
ATOM   4214  H   ILE A 444     115.228 147.823 160.779
ATOM   4215  CA  ILE A 444     116.035 149.238 159.438
ATOM   4216  CB  ILE A 444     117.509 148.848 159.710
ATOM   4217  CG2 ILE A 444     118.507 149.437 158.672
ATOM   4218  CG1 ILE A 444     117.942 149.301 161.097
ATOM   4219  CD1 ILE A 444     119.353 148.839 161.478
ATOM   4220  C   ILE A 444     115.722 148.993 157.980
ATOM   4221  O   ILE A 444     116.241 148.074 157.337
ATOM   4222  N   GLY A 445     114.828 149.839 157.429
ATOM   4223  H   GLY A 445     114.382 150.549 157.972
ATOM   4224  CA  GLY A 445     114.494 149.794 156.027
ATOM   4225  C   GLY A 445     115.619 150.569 155.382
ATOM   4226  O   GLY A 445     116.308 150.071 154.494
ATOM   4227  N   LEU A 446     115.818 151.817 155.872
ATOM   4228  H   LEU A 446     115.193 152.183 156.560
ATOM   4229  CA  LEU A 446     116.861 152.737 155.483
ATOM   4230  CB  LEU A 446     116.440 154.225 155.297
ATOM   4231  CG  LEU A 446     115.370 154.606 154.269
ATOM   4232  CD1 LEU A 446     115.001 156.097 154.369
ATOM   4233  CD2 LEU A 446     115.880 154.308 152.874
ATOM   4234  C   LEU A 446     117.789 152.805 156.666
ATOM   4235  O   LEU A 446     117.562 152.171 157.700
ATOM   4236  N   GLN A 447     118.919 153.530 156.508
ATOM   4237  H   GLN A 447     119.133 154.013 155.663
ATOM   4238  CA  GLN A 447     119.839 153.720 157.589
ATOM   4239  CB  GLN A 447     121.189 154.343 157.143
ATOM   4240  CG  GLN A 447     122.213 154.586 158.270
ATOM   4241  CD  GLN A 447     123.528 155.164 157.743
ATOM   4242  OE1 GLN A 447     123.905 155.071 156.575
ATOM   4243  NE2 GLN A 447     124.257 155.853 158.660
ATOM   4244 1HE2 GLN A 447     123.907 155.981 159.588
ATOM   4245 2HE2 GLN A 447     125.130 156.261 158.396
ATOM   4246  C   GLN A 447     119.202 154.666 158.568
ATOM   4247  O   GLN A 447     118.772 155.764 158.196
ATOM   4248  N   THR A 448     119.088 154.222 159.846
ATOM   4249  H   THR A 448     119.389 153.313 160.124
ATOM   4250  CA  THR A 448     118.588 155.072 160.908
ATOM   4251  CB  THR A 448     118.317 154.324 162.195
ATOM   4252  CG2 THR A 448     117.749 155.295 163.251
ATOM   4253  OG1 THR A 448     117.376 153.285 161.962
ATOM   4254  HG1 THR A 448     117.372 152.747 162.758
ATOM   4255  C   THR A 448     119.821 155.941 161.056
ATOM   4256  O   THR A 448     120.911 155.416 161.314
ATOM   4257  N   SER A 449     119.673 157.278 160.891
ATOM   4258  H   SER A 449     118.797 157.706 160.682
ATOM   4259  CA  SER A 449     120.830 158.135 160.909
ATOM   4260  CB  SER A 449     120.527 159.567 160.434
ATOM   4261  OG  SER A 449     120.134 159.556 159.069
ATOM   4262  HG  SER A 449     119.807 160.441 158.884
ATOM   4263  C   SER A 449     121.531 158.228 162.222
ATOM   4264  O   SER A 449     122.718 157.914 162.290
ATOM   4265  N   SER A 450     120.795 158.632 163.271
ATOM   4266  H   SER A 450     119.832 158.856 163.146
ATOM   4267  CA  SER A 450     121.258 158.787 164.624
ATOM   4268  CB  SER A 450     122.483 159.731 164.780
ATOM   4269  OG  SER A 450     122.849 159.908 166.143
ATOM   4270  HG  SER A 450     123.380 160.710 166.164
ATOM   4271  C   SER A 450     120.089 159.405 165.344
ATOM   4272  O   SER A 450     119.183 159.977 164.726
ATOM   4273  N   ILE A 451     120.103 159.311 166.691
ATOM   4274  H   ILE A 451     120.865 158.872 167.162
ATOM   4275  CA  ILE A 451     119.074 159.870 167.532
ATOM   4276  CB  ILE A 451     119.234 159.377 168.971
ATOM   4277  CG2 ILE A 451     118.372 160.204 169.953
ATOM   4278  CG1 ILE A 451     118.946 157.859 169.033
ATOM   4279  CD1 ILE A 451     119.332 157.188 170.353
ATOM   4280  C   ILE A 451     119.249 161.369 167.428
ATOM   4281  O   ILE A 451     118.304 162.079 167.076
ATOM   4282  N   GLU A 452     120.490 161.857 167.665
ATOM   4283  H   GLU A 452     121.259 161.267 167.901
ATOM   4284  CA  GLU A 452     120.776 163.257 167.561
ATOM   4285  CB  GLU A 452     121.852 163.776 168.536
ATOM   4286  CG  GLU A 452     121.408 163.731 170.009
ATOM   4287  CD  GLU A 452     122.473 164.277 170.968
ATOM   4288  OE1 GLU A 452     123.575 164.709 170.535
ATOM   4289  OE2 GLU A 452     122.176 164.267 172.191
ATOM   4290  C   GLU A 452     121.237 163.427 166.160
ATOM   4291  O   GLU A 452     122.124 162.704 165.697
ATOM   4292  N   GLY A 453     120.660 164.421 165.462
ATOM   4293  H   GLY A 453     119.954 165.014 165.841
ATOM   4294  CA  GLY A 453     121.017 164.620 164.092
ATOM   4295  C   GLY A 453     120.241 163.663 163.248
ATOM   4296  O   GLY A 453     120.810 163.034 162.353
ATOM   4297  N   ALA A 454     118.929 163.469 163.564
ATOM   4298  H   ALA A 454     118.480 163.947 164.314
ATOM   4299  CA  ALA A 454     118.103 162.613 162.754
ATOM   4300  CB  ALA A 454     116.752 162.257 163.404
ATOM   4301  C   ALA A 454     117.896 163.532 161.582
ATOM   4302  O   ALA A 454     117.120 164.492 161.634
ATOM   4303  N   TRP A 455     118.620 163.219 160.483
ATOM   4304  H   TRP A 455     119.227 162.429 160.460
ATOM   4305  CA  TRP A 455     118.609 164.041 159.305
ATOM   4306  CB  TRP A 455     119.957 164.054 158.530
ATOM   4307  CG  TRP A 455     121.112 164.818 159.147
ATOM   4308  CD1 TRP A 455     122.180 164.362 159.868
ATOM   4309  NE1 TRP A 455     123.015 165.406 160.204
ATOM   4310  HE1 TRP A 455     123.835 165.339 160.729
ATOM   4311  CE2 TRP A 455     122.497 166.568 159.679
ATOM   4312  CZ2 TRP A 455     122.957 167.879 159.719
ATOM   4313  CH2 TRP A 455     122.200 168.866 159.077
ATOM   4314  CZ3 TRP A 455     121.012 168.540 158.408
ATOM   4315  CE3 TRP A 455     120.549 167.218 158.363
ATOM   4316  CD2 TRP A 455     121.301 166.239 159.007
ATOM   4317  C   TRP A 455     117.490 163.733 158.381
ATOM   4318  O   TRP A 455     117.679 163.256 157.256
ATOM   4319  N   GLY A 456     116.267 164.058 158.863
ATOM   4320  H   GLY A 456     116.160 164.454 159.772
ATOM   4321  CA  GLY A 456     115.060 163.808 158.124
ATOM   4322  C   GLY A 456     114.946 162.318 158.072
ATOM   4323  O   GLY A 456     114.588 161.769 157.028
ATOM   4324  N   SER A 457     115.283 161.652 159.210
ATOM   4325  H   SER A 457     115.559 162.142 160.032
ATOM   4326  CA  SER A 457     115.308 160.231 159.325
ATOM   4327  CB  SER A 457     116.105 159.737 160.545
ATOM   4328  OG  SER A 457     117.452 160.163 160.458
ATOM   4329  HG  SER A 457     117.857 159.888 161.283
ATOM   4330  C   SER A 457     113.935 159.669 159.402
ATOM   4331  O   SER A 457     113.390 159.357 160.463
ATOM   4332  N   GLU A 458     113.372 159.546 158.187
ATOM   4333  H   GLU A 458     113.868 159.874 157.385
ATOM   4334  CA  GLU A 458     112.090 158.982 157.890
ATOM   4335  CB  GLU A 458     111.638 159.266 156.444
ATOM   4336  CG  GLU A 458     111.300 160.744 156.186
ATOM   4337  CD  GLU A 458     110.901 161.016 154.731
ATOM   4338  OE1 GLU A 458     110.643 162.214 154.444
ATOM   4339  OE2 GLU A 458     110.840 160.081 153.888
ATOM   4340  C   GLU A 458     112.236 157.488 158.042
ATOM   4341  O   GLU A 458     111.240 156.794 158.233
ATOM   4342  N   PHE A 459     113.502 156.988 157.938
ATOM   4343  H   PHE A 459     114.249 157.619 157.751
ATOM   4344  CA  PHE A 459     113.970 155.627 158.043
ATOM   4345  CB  PHE A 459     114.243 155.096 159.494
ATOM   4346  CG  PHE A 459     113.073 155.150 160.432
ATOM   4347  CD1 PHE A 459     112.993 156.182 161.374
ATOM   4348  CE1 PHE A 459     111.918 156.260 162.261
ATOM   4349  CZ  PHE A 459     110.909 155.295 162.222
ATOM   4350  CE2 PHE A 459     110.981 154.251 161.297
ATOM   4351  CD2 PHE A 459     112.060 154.179 160.411
ATOM   4352  C   PHE A 459     113.211 154.567 157.208
ATOM   4353  O   PHE A 459     112.263 154.927 156.461
ATOM   4354  OXT PHE A 459     113.621 153.376 157.264
TER
END
