# Supplementary material for: DNA Vaccines Encoding HTNV GP-Derived Th Epitopes Benefited from a LAMP-Targeting Strategy and Established Cellular Immunoprotection
Source: Vaccines (Basel). 2024 Aug 19;12(8):928. doi: 10.3390/vaccines12080928 (PMC11359959; doi:10.3390/vaccines12080928)
Supplement: Supplementary file 1 [file vaccines-12-00928-s001.zip › Supplementary Material_S3/I-TASSER model 1/optimized model_3.pdb]

ATOM      1  N   MET A   1     117.336 129.248 105.926
ATOM      2  H1  MET A   1     118.068 129.000 106.618
ATOM      3  H2  MET A   1     117.452 128.670 105.074
ATOM      4  H3  MET A   1     117.428 130.252 105.683
ATOM      5  CA  MET A   1     116.003 129.017 106.514
ATOM      6  CB  MET A   1     115.825 127.501 106.810
ATOM      7  CG  MET A   1     116.849 126.868 107.770
ATOM      8  SD  MET A   1     118.483 126.534 107.043
ATOM      9  CE  MET A   1     119.414 127.464 108.296
ATOM     10  C   MET A   1     115.814 129.821 107.777
ATOM     11  O   MET A   1     116.700 130.579 108.185
ATOM     12  N   ALA A   2     114.606 129.711 108.375
ATOM     13  H   ALA A   2     113.893 129.134 107.984
ATOM     14  CA  ALA A   2     114.235 130.373 109.600
ATOM     15  CB  ALA A   2     112.941 131.192 109.435
ATOM     16  C   ALA A   2     114.004 129.358 110.707
ATOM     17  O   ALA A   2     113.632 129.727 111.824
ATOM     18  N   LEU A   3     114.249 128.055 110.424
ATOM     19  H   LEU A   3     114.583 127.781 109.527
ATOM     20  CA  LEU A   3     114.024 126.953 111.329
ATOM     21  CB  LEU A   3     113.438 125.726 110.585
ATOM     22  CG  LEU A   3     112.076 125.912 109.883
ATOM     23  CD1 LEU A   3     111.689 124.631 109.129
ATOM     24  CD2 LEU A   3     110.972 126.370 110.851
ATOM     25  C   LEU A   3     115.221 126.484 112.123
ATOM     26  O   LEU A   3     115.179 125.402 112.713
ATOM     27  N   ARG A   4     116.293 127.307 112.206
ATOM     28  H   ARG A   4     116.280 128.189 111.743
ATOM     29  CA  ARG A   4     117.546 127.006 112.869
ATOM     30  CB  ARG A   4     117.498 126.892 114.422
ATOM     31  CG  ARG A   4     117.280 128.210 115.174
ATOM     32  CD  ARG A   4     117.358 128.037 116.698
ATOM     33  NE  ARG A   4     117.109 129.354 117.368
ATOM     34  HE  ARG A   4     116.188 129.549 117.706
ATOM     35  CZ  ARG A   4     118.093 130.293 117.557
ATOM     36  NH1 ARG A   4     119.372 130.114 117.108
ATOM     37 1HH1 ARG A   4     119.623 129.282 116.614
ATOM     38 2HH1 ARG A   4     120.058 130.826 117.253
ATOM     39  NH2 ARG A   4     117.790 131.442 118.228
ATOM     40 1HH2 ARG A   4     116.863 131.597 118.571
ATOM     41 2HH2 ARG A   4     118.492 132.137 118.382
ATOM     42  C   ARG A   4     118.239 125.835 112.205
ATOM     43  O   ARG A   4     118.200 125.780 110.971
ATOM     44  N   ASN A   5     118.855 124.863 112.945
ATOM     45  H   ASN A   5     118.892 124.833 113.939
ATOM     46  CA  ASN A   5     119.538 123.824 112.224
ATOM     47  CB  ASN A   5     120.790 123.254 112.909
ATOM     48  CG  ASN A   5     121.558 122.361 111.928
ATOM     49  OD1 ASN A   5     121.123 121.352 111.372
ATOM     50  ND2 ASN A   5     122.813 122.802 111.654
ATOM     51 1HD2 ASN A   5     123.179 123.613 112.104
ATOM     52 2HD2 ASN A   5     123.383 122.314 110.993
ATOM     53  C   ASN A   5     118.622 122.717 111.841
ATOM     54  O   ASN A   5     118.289 121.834 112.635
ATOM     55  N   VAL A   6     118.269 122.781 110.543
ATOM     56  H   VAL A   6     118.588 123.550 109.994
ATOM     57  CA  VAL A   6     117.429 121.872 109.821
ATOM     58  CB  VAL A   6     115.964 122.309 109.696
ATOM     59  CG1 VAL A   6     115.186 121.273 108.872
ATOM     60  CG2 VAL A   6     115.306 122.511 111.071
ATOM     61  C   VAL A   6     118.008 121.933 108.427
ATOM     62  O   VAL A   6     117.828 122.924 107.714
ATOM     63  N   TYR A   7     118.763 120.896 108.020
ATOM     64  H   TYR A   7     118.949 120.102 108.591
ATOM     65  CA  TYR A   7     119.316 120.859 106.692
ATOM     66  CB  TYR A   7     120.860 120.966 106.580
ATOM     67  CG  TYR A   7     121.330 122.319 107.006
ATOM     68  CD1 TYR A   7     121.400 123.360 106.071
ATOM     69  CE1 TYR A   7     121.841 124.632 106.447
ATOM     70  CZ  TYR A   7     122.224 124.874 107.768
ATOM     71  OH  TYR A   7     122.670 126.156 108.157
ATOM     72  HH  TYR A   7     122.927 126.113 109.082
ATOM     73  CE2 TYR A   7     122.166 123.839 108.701
ATOM     74  CD2 TYR A   7     121.725 122.569 108.322
ATOM     75  C   TYR A   7     118.914 119.589 106.025
ATOM     76  O   TYR A   7     118.902 118.528 106.650
ATOM     77  N   ASP A   8     118.527 119.691 104.734
ATOM     78  H   ASP A   8     118.510 120.566 104.257
ATOM     79  CA  ASP A   8     118.136 118.546 103.951
ATOM     80  CB  ASP A   8     117.354 118.848 102.649
ATOM     81  CG  ASP A   8     115.916 119.333 102.869
ATOM     82  OD1 ASP A   8     115.399 119.347 104.018
ATOM     83  OD2 ASP A   8     115.289 119.659 101.827
ATOM     84  C   ASP A   8     119.351 117.765 103.528
ATOM     85  O   ASP A   8     120.447 118.312 103.383
ATOM     86  N   MET A   9     119.158 116.441 103.365
ATOM     87  H   MET A   9     118.277 116.036 103.589
ATOM     88  CA  MET A   9     120.161 115.508 102.940
ATOM     89  CB  MET A   9     120.473 114.473 104.043
ATOM     90  CG  MET A   9     121.574 113.468 103.706
ATOM     91  SD  MET A   9     121.958 112.278 105.026
ATOM     92  CE  MET A   9     120.450 111.285 104.827
ATOM     93  C   MET A   9     119.524 114.840 101.754
ATOM     94  O   MET A   9     118.481 114.198 101.909
ATOM     95  N   LYS A  10     119.924 115.304 100.541
ATOM     96  H   LYS A  10     120.668 115.963 100.453
ATOM     97  CA  LYS A  10     119.383 114.805  99.299
ATOM     98  CB  LYS A  10     118.927 115.938  98.351
ATOM     99  CG  LYS A  10     117.770 116.792  98.874
ATOM    100  CD  LYS A  10     117.228 117.794  97.853
ATOM    101  CE  LYS A  10     116.053 118.636  98.358
ATOM    102  NZ  LYS A  10     116.506 119.670  99.309
ATOM    103  HZ1 LYS A  10     115.721 119.930  99.939
ATOM    104  HZ2 LYS A  10     117.295 119.315  99.881
ATOM    105  HZ3 LYS A  10     116.816 120.511  98.786
ATOM    106  C   LYS A  10     120.388 113.996  98.533
ATOM    107  O   LYS A  10     121.415 114.508  98.082
ATOM    108  N   ILE A  11     120.096 112.690  98.363
ATOM    109  H   ILE A  11     119.226 112.326  98.694
ATOM    110  CA  ILE A  11     120.970 111.813  97.620
ATOM    111  CB  ILE A  11     121.400 110.577  98.393
ATOM    112  CG2 ILE A  11     122.176 109.583  97.503
ATOM    113  CG1 ILE A  11     122.276 111.030  99.581
ATOM    114  CD1 ILE A  11     121.523 111.307 100.877
ATOM    115  C   ILE A  11     120.310 111.530  96.299
ATOM    116  O   ILE A  11     119.116 111.250  96.249
ATOM    117  N   GLU A  12     121.082 111.683  95.198
ATOM    118  H   GLU A  12     122.042 111.938  95.279
ATOM    119  CA  GLU A  12     120.629 111.456  93.847
ATOM    120  CB  GLU A  12     121.439 112.272  92.825
ATOM    121  CG  GLU A  12     121.220 113.789  92.979
ATOM    122  CD  GLU A  12     122.023 114.619  91.974
ATOM    123  OE1 GLU A  12     122.803 114.065  91.154
ATOM    124  OE2 GLU A  12     121.856 115.865  92.022
ATOM    125  C   GLU A  12     120.764 109.992  93.555
ATOM    126  O   GLU A  12     121.849 109.417  93.687
ATOM    127  N   CYS A  13     119.645 109.364  93.138
ATOM    128  H   CYS A  13     118.760 109.813  93.082
ATOM    129  CA  CYS A  13     119.615 107.958  92.885
ATOM    130  CB  CYS A  13     118.977 107.243  94.094
ATOM    131  SG  CYS A  13     119.931 107.508  95.614
ATOM    132  C   CYS A  13     118.843 107.553  91.652
ATOM    133  O   CYS A  13     118.092 108.349  91.075
ATOM    134  N   PRO A  14     119.067 106.313  91.195
ATOM    135  CA  PRO A  14     118.371 105.749  90.075
ATOM    136  CB  PRO A  14     119.145 104.493  89.656
ATOM    137  CG  PRO A  14     120.540 104.663  90.262
ATOM    138  CD  PRO A  14     120.288 105.544  91.486
ATOM    139  C   PRO A  14     116.920 105.473  90.413
ATOM    140  O   PRO A  14     116.489 105.479  91.570
ATOM    141  N   HIS A  15     116.215 105.188  89.327
ATOM    142  H   HIS A  15     116.778 104.881  88.570
ATOM    143  CA  HIS A  15     114.850 105.328  88.913
ATOM    144  CB  HIS A  15     114.802 104.879  87.463
ATOM    145  CG  HIS A  15     115.759 105.519  86.481
ATOM    146  ND1 HIS A  15     115.489 106.521  85.588
ATOM    147  CE1 HIS A  15     116.639 106.736  84.897
ATOM    148  NE2 HIS A  15     117.627 105.962  85.282
ATOM    149  CD2 HIS A  15     117.074 105.199  86.283
ATOM    150  C   HIS A  15     113.938 104.392  89.673
ATOM    151  O   HIS A  15     114.378 103.582  90.489
ATOM    152  N   THR A  16     112.611 104.579  89.485
ATOM    153  H   THR A  16     112.300 105.311  88.877
ATOM    154  CA  THR A  16     111.535 103.809  90.068
ATOM    155  CB  THR A  16     111.331 104.107  91.570
ATOM    156  CG2 THR A  16     110.052 103.569  92.224
ATOM    157  OG1 THR A  16     112.485 103.786  92.331
ATOM    158  HG1 THR A  16     112.860 103.015  91.896
ATOM    159  C   THR A  16     110.296 104.113  89.248
ATOM    160  O   THR A  16     110.053 105.263  88.885
ATOM    161  N   VAL A  17     109.539 103.069  88.842
ATOM    162  H   VAL A  17     109.838 102.127  88.966
ATOM    163  CA  VAL A  17     108.300 103.246  88.122
ATOM    164  CB  VAL A  17     108.365 103.316  86.590
ATOM    165  CG1 VAL A  17     108.962 102.055  85.949
ATOM    166  CG2 VAL A  17     106.976 103.692  86.033
ATOM    167  C   VAL A  17     107.348 102.175  88.585
ATOM    168  O   VAL A  17     107.676 100.983  88.584
ATOM    169  N   SER A  18     106.155 102.608  89.052
ATOM    170  H   SER A  18     105.909 103.574  89.068
ATOM    171  CA  SER A  18     105.143 101.695  89.501
ATOM    172  CB  SER A  18     104.282 102.263  90.653
ATOM    173  OG  SER A  18     103.260 101.353  91.041
ATOM    174  HG  SER A  18     102.800 101.775  91.772
ATOM    175  C   SER A  18     104.274 101.397  88.312
ATOM    176  O   SER A  18     103.578 102.272  87.787
ATOM    177  N   PHE A  19     104.327 100.129  87.859
ATOM    178  H   PHE A  19     104.896  99.436  88.294
ATOM    179  CA  PHE A  19     103.545  99.687  86.738
ATOM    180  CB  PHE A  19     104.380  99.571  85.427
ATOM    181  CG  PHE A  19     103.546  99.135  84.257
ATOM    182  CD1 PHE A  19     102.663 100.024  83.627
ATOM    183  CE1 PHE A  19     101.893  99.610  82.536
ATOM    184  CZ  PHE A  19     102.009  98.303  82.055
ATOM    185  CE2 PHE A  19     102.898  97.413  82.663
ATOM    186  CD2 PHE A  19     103.664  97.832  83.754
ATOM    187  C   PHE A  19     102.963  98.349  87.104
ATOM    188  O   PHE A  19     103.678  97.481  87.613
ATOM    189  N   GLY A  20     101.645  98.168  86.842
ATOM    190  H   GLY A  20     101.078  98.888  86.448
ATOM    191  CA  GLY A  20     100.985  96.922  87.130
ATOM    192  C   GLY A  20      99.511  96.995  86.853
ATOM    193  O   GLY A  20      98.716  96.850  87.785
ATOM    194  N   GLU A  21      99.108  97.195  85.571
ATOM    195  H   GLU A  21      99.753  97.293  84.817
ATOM    196  CA  GLU A  21      97.703  97.291  85.227
ATOM    197  CB  GLU A  21      97.446  98.181  83.993
ATOM    198  CG  GLU A  21      97.825  99.654  84.165
ATOM    199  CD  GLU A  21      97.414 100.410  82.905
ATOM    200  OE1 GLU A  21      97.904 100.068  81.796
ATOM    201  OE2 GLU A  21      96.592 101.353  83.038
ATOM    202  C   GLU A  21      97.110  95.932  84.942
ATOM    203  O   GLU A  21      97.272  95.370  83.857
ATOM    204  N   ASN A  22      96.374  95.406  85.946
ATOM    205  H   ASN A  22      96.278  95.934  86.787
ATOM    206  CA  ASN A  22      95.684  94.128  85.983
ATOM    207  CB  ASN A  22      95.145  93.845  87.403
ATOM    208  CG  ASN A  22      96.283  93.686  88.415
ATOM    209  OD1 ASN A  22      97.130  92.795  88.341
ATOM    210  ND2 ASN A  22      96.335  94.634  89.389
ATOM    211 1HD2 ASN A  22      95.635  95.347  89.443
ATOM    212 2HD2 ASN A  22      97.060  94.607  90.078
ATOM    213  C   ASN A  22      94.480  94.119  85.071
ATOM    214  O   ASN A  22      93.849  95.169  84.908
ATOM    215  N   SER A  23      94.156  92.956  84.424
ATOM    216  H   SER A  23      94.653  92.102  84.549
ATOM    217  CA  SER A  23      92.985  92.936  83.573
ATOM    218  CB  SER A  23      93.252  93.523  82.162
ATOM    219  OG  SER A  23      92.062  93.649  81.394
ATOM    220  HG  SER A  23      92.342  93.909  80.511
ATOM    221  C   SER A  23      92.122  91.674  83.522
ATOM    222  O   SER A  23      91.428  91.370  84.493
ATOM    223  N   VAL A  24      92.115  90.961  82.357
ATOM    224  H   VAL A  24      92.702  91.241  81.605
ATOM    225  CA  VAL A  24      91.318  89.787  82.028
ATOM    226  CB  VAL A  24      91.002  89.702  80.541
ATOM    227  CG1 VAL A  24      90.122  90.904  80.150
ATOM    228  CG2 VAL A  24      92.307  89.688  79.715
ATOM    229  C   VAL A  24      91.686  88.432  82.569
ATOM    230  O   VAL A  24      92.858  88.105  82.647
ATOM    231  N   LYS A  25      90.665  87.603  82.903
ATOM    232  H   LYS A  25      89.721  87.906  82.785
ATOM    233  CA  LYS A  25      90.785  86.286  83.508
ATOM    234  CB  LYS A  25      89.758  86.135  84.659
ATOM    235  CG  LYS A  25      89.892  87.096  85.840
ATOM    236  CD  LYS A  25      88.924  86.812  86.990
ATOM    237  CE  LYS A  25      89.101  87.754  88.183
ATOM    238  NZ  LYS A  25      88.189  87.363  89.279
ATOM    239  HZ1 LYS A  25      87.241  87.186  88.900
ATOM    240  HZ2 LYS A  25      88.538  86.500  89.739
ATOM    241  HZ3 LYS A  25      88.144  88.124  89.982
ATOM    242  C   LYS A  25      90.559  85.015  82.692
ATOM    243  O   LYS A  25      90.796  83.931  83.232
ATOM    244  N   LYS A  26      90.093  85.083  81.418
ATOM    245  H   LYS A  26      89.914  85.964  80.990
ATOM    246  CA  LYS A  26      89.785  83.913  80.587
ATOM    247  CB  LYS A  26      88.593  84.138  79.623
ATOM    248  CG  LYS A  26      87.253  84.322  80.342
ATOM    249  CD  LYS A  26      86.023  84.272  79.431
ATOM    250  CE  LYS A  26      85.798  85.522  78.578
ATOM    251  NZ  LYS A  26      84.552  85.372  77.800
ATOM    252  HZ1 LYS A  26      84.729  84.801  76.953
ATOM    253  HZ2 LYS A  26      83.834  84.904  78.385
ATOM    254  HZ3 LYS A  26      84.203  86.307  77.517
ATOM    255  C   LYS A  26      90.897  83.182  79.845
ATOM    256  O   LYS A  26      92.047  83.622  79.858
ATOM    257  N   ILE A  27      90.585  82.034  79.164
ATOM    258  H   ILE A  27      89.658  81.671  79.117
ATOM    259  CA  ILE A  27      91.615  81.273  78.490
ATOM    260  CB  ILE A  27      91.699  79.827  78.991
ATOM    261  CG2 ILE A  27      92.271  79.837  80.421
ATOM    262  CG1 ILE A  27      90.376  79.043  78.826
ATOM    263  CD1 ILE A  27      90.504  77.544  79.093
ATOM    264  C   ILE A  27      91.902  81.359  76.989
ATOM    265  O   ILE A  27      92.424  82.386  76.548
ATOM    266  N   VAL A  28      91.504  80.351  76.155
ATOM    267  H   VAL A  28      90.987  79.574  76.497
ATOM    268  CA  VAL A  28      91.843  80.233  74.744
ATOM    269  CB  VAL A  28      91.283  78.934  74.138
ATOM    270  CG1 VAL A  28      91.459  78.843  72.603
ATOM    271  CG2 VAL A  28      91.914  77.751  74.883
ATOM    272  C   VAL A  28      91.602  81.433  73.849
ATOM    273  O   VAL A  28      92.607  81.854  73.264
ATOM    274  N   PRO A  29      90.434  82.070  73.721
ATOM    275  CA  PRO A  29      90.256  83.209  72.844
ATOM    276  CB  PRO A  29      88.756  83.508  72.840
ATOM    277  CG  PRO A  29      88.235  82.901  74.156
ATOM    278  CD  PRO A  29      89.203  81.746  74.444
ATOM    279  C   PRO A  29      91.061  84.392  73.269
ATOM    280  O   PRO A  29      91.430  85.167  72.387
ATOM    281  N   ILE A  30      91.335  84.553  74.587
ATOM    282  H   ILE A  30      91.045  83.898  75.287
ATOM    283  CA  ILE A  30      92.111  85.680  75.011
ATOM    284  CB  ILE A  30      91.600  86.457  76.202
ATOM    285  CG2 ILE A  30      90.238  87.060  75.804
ATOM    286  CG1 ILE A  30      91.535  85.648  77.479
ATOM    287  CD1 ILE A  30      91.263  86.558  78.662
ATOM    288  C   ILE A  30      93.577  85.415  74.987
ATOM    289  O   ILE A  30      94.358  86.363  75.029
ATOM    290  N   HIS A  31      94.010  84.123  74.896
ATOM    291  H   HIS A  31      93.368  83.350  74.904
ATOM    292  CA  HIS A  31      95.409  83.778  74.711
ATOM    293  CB  HIS A  31      95.596  82.247  74.671
ATOM    294  CG  HIS A  31      95.444  81.474  75.959
ATOM    295  ND1 HIS A  31      95.336  80.099  76.001
ATOM    296  CE1 HIS A  31      95.291  79.744  77.309
ATOM    297  NE2 HIS A  31      95.360  80.789  78.112
ATOM    298  CD2 HIS A  31      95.456  81.877  77.261
ATOM    299  C   HIS A  31      95.659  84.376  73.335
ATOM    300  O   HIS A  31      96.536  85.218  73.114
ATOM    301  N   ALA A  32      94.663  84.108  72.463
ATOM    302  H   ALA A  32      93.933  83.487  72.744
ATOM    303  CA  ALA A  32      94.509  84.537  71.126
ATOM    304  CB  ALA A  32      93.477  83.665  70.373
ATOM    305  C   ALA A  32      94.082  86.018  71.097
ATOM    306  O   ALA A  32      93.614  86.506  70.068
ATOM    307  N   CYS A  33      94.162  86.753  72.230
ATOM    308  H   CYS A  33      94.547  86.395  73.071
ATOM    309  CA  CYS A  33      93.858  88.150  72.346
ATOM    310  CB  CYS A  33      92.561  88.500  73.113
ATOM    311  SG  CYS A  33      91.037  87.899  72.322
ATOM    312  C   CYS A  33      94.995  88.914  72.966
ATOM    313  O   CYS A  33      94.823  90.082  73.328
ATOM    314  N   ASN A  34      96.186  88.283  73.140
ATOM    315  H   ASN A  34      96.320  87.301  72.965
ATOM    316  CA  ASN A  34      97.289  88.975  73.760
ATOM    317  CB  ASN A  34      97.292  88.478  75.196
ATOM    318  CG  ASN A  34      96.141  89.013  76.095
ATOM    319  OD1 ASN A  34      94.948  88.782  75.938
ATOM    320  ND2 ASN A  34      96.549  89.480  77.300
ATOM    321 1HD2 ASN A  34      97.523  89.644  77.442
ATOM    322 2HD2 ASN A  34      95.891  89.641  78.038
ATOM    323  C   ASN A  34      98.597  88.599  73.066
ATOM    324  O   ASN A  34      98.959  87.428  73.124
ATOM    325  N   MET A  35      99.312  89.559  72.387
ATOM    326  H   MET A  35      98.979  90.498  72.412
ATOM    327  CA  MET A  35     100.605  89.411  71.674
ATOM    328  CB  MET A  35     100.659  89.922  70.236
ATOM    329  CG  MET A  35     101.831  90.075  69.246
ATOM    330  SD  MET A  35     101.310  90.709  67.617
ATOM    331  CE  MET A  35     102.901  90.793  66.760
ATOM    332  C   MET A  35     101.698  90.295  72.157
ATOM    333  O   MET A  35     101.545  91.517  72.195
ATOM    334  N   MET A  36     102.759  89.667  72.704
ATOM    335  H   MET A  36     102.854  88.681  72.605
ATOM    336  CA  MET A  36     103.933  90.352  73.188
ATOM    337  CB  MET A  36     104.543  89.925  74.561
ATOM    338  CG  MET A  36     105.510  90.732  75.399
ATOM    339  SD  MET A  36     106.172  89.760  76.792
ATOM    340  CE  MET A  36     104.637  89.208  77.570
ATOM    341  C   MET A  36     104.960  90.024  72.146
ATOM    342  O   MET A  36     106.109  89.825  72.511
ATOM    343  N   LYS A  37     104.584  89.472  70.952
ATOM    344  H   LYS A  37     103.643  89.313  70.684
ATOM    345  CA  LYS A  37     105.610  89.334  69.926
ATOM    346  CB  LYS A  37     105.235  88.776  68.536
ATOM    347  CG  LYS A  37     106.413  88.688  67.555
ATOM    348  CD  LYS A  37     106.096  88.134  66.167
ATOM    349  CE  LYS A  37     107.314  88.207  65.243
ATOM    350  NZ  LYS A  37     106.993  87.698  63.898
ATOM    351  HZ1 LYS A  37     107.545  88.225  63.196
ATOM    352  HZ2 LYS A  37     107.242  86.692  63.836
ATOM    353  HZ3 LYS A  37     105.982  87.821  63.700
ATOM    354  C   LYS A  37     105.933  90.797  69.681
ATOM    355  O   LYS A  37     107.101  91.152  69.557
ATOM    356  N   SER A  38     104.874  91.662  69.748
ATOM    357  H   SER A  38     103.951  91.327  69.907
ATOM    358  CA  SER A  38     104.948  93.079  69.595
ATOM    359  CB  SER A  38     103.554  93.741  69.687
ATOM    360  OG  SER A  38     102.972  93.535  70.967
ATOM    361  HG  SER A  38     102.070  93.862  70.907
ATOM    362  C   SER A  38     105.873  93.672  70.642
ATOM    363  O   SER A  38     106.659  94.555  70.305
ATOM    364  N   CYS A  39     105.819  93.192  71.915
ATOM    365  H   CYS A  39     105.153  92.508  72.191
ATOM    366  CA  CYS A  39     106.672  93.717  72.954
ATOM    367  CB  CYS A  39     105.918  93.931  74.273
ATOM    368  SG  CYS A  39     104.546  95.113  74.111
ATOM    369  C   CYS A  39     108.000  93.009  73.224
ATOM    370  O   CYS A  39     108.924  93.652  73.717
ATOM    371  N   LEU A  40     108.118  91.677  72.984
ATOM    372  H   LEU A  40     107.367  91.178  72.593
ATOM    373  CA  LEU A  40     109.320  90.885  73.191
ATOM    374  CB  LEU A  40     109.141  89.381  73.529
ATOM    375  CG  LEU A  40     108.570  89.006  74.903
ATOM    376  CD1 LEU A  40     108.268  87.501  74.995
ATOM    377  CD2 LEU A  40     109.499  89.457  76.042
ATOM    378  C   LEU A  40     110.300  90.847  72.074
ATOM    379  O   LEU A  40     111.498  90.964  72.339
ATOM    380  N   ILE A  41     109.850  90.660  70.802
ATOM    381  H   ILE A  41     108.884  90.591  70.559
ATOM    382  CA  ILE A  41     110.801  90.600  69.717
ATOM    383  CB  ILE A  41     110.454  89.594  68.623
ATOM    384  CG2 ILE A  41     111.556  89.602  67.536
ATOM    385  CG1 ILE A  41     110.318  88.186  69.251
ATOM    386  CD1 ILE A  41     109.745  87.106  68.332
ATOM    387  C   ILE A  41     110.988  92.013  69.235
ATOM    388  O   ILE A  41     110.424  92.455  68.230
ATOM    389  N   ALA A  42     111.754  92.767  70.053
ATOM    390  H   ALA A  42     112.133  92.383  70.893
ATOM    391  CA  ALA A  42     112.082  94.135  69.799
ATOM    392  CB  ALA A  42     111.675  95.050  70.969
ATOM    393  C   ALA A  42     113.560  94.301  69.592
ATOM    394  O   ALA A  42     113.970  95.104  68.753
ATOM    395  N   LEU A  43     114.392  93.513  70.322
ATOM    396  H   LEU A  43     114.043  92.859  70.988
ATOM    397  CA  LEU A  43     115.827  93.622  70.244
ATOM    398  CB  LEU A  43     116.556  92.860  71.372
ATOM    399  CG  LEU A  43     116.399  93.452  72.789
ATOM    400  CD1 LEU A  43     117.011  92.505  73.832
ATOM    401  CD2 LEU A  43     116.957  94.883  72.893
ATOM    402  C   LEU A  43     116.440  93.174  68.953
ATOM    403  O   LEU A  43     117.341  93.848  68.451
ATOM    404  N   GLY A  44     115.970  92.043  68.381
ATOM    405  H   GLY A  44     115.233  91.509  68.784
ATOM    406  CA  GLY A  44     116.516  91.539  67.148
ATOM    407  C   GLY A  44     116.921  90.122  67.420
ATOM    408  O   GLY A  44     116.239  89.218  66.933
ATOM    409  N   PRO A  45     117.992  89.882  68.192
ATOM    410  CA  PRO A  45     118.447  88.551  68.525
ATOM    411  CB  PRO A  45     119.797  88.709  69.224
ATOM    412  CG  PRO A  45     120.309  90.087  68.784
ATOM    413  CD  PRO A  45     119.036  90.874  68.453
ATOM    414  C   PRO A  45     117.472  87.795  69.385
ATOM    415  O   PRO A  45     117.550  86.564  69.387
ATOM    416  N   TYR A  46     116.573  88.500  70.123
ATOM    417  H   TYR A  46     116.518  89.494  70.082
ATOM    418  CA  TYR A  46     115.681  87.853  71.045
ATOM    419  CB  TYR A  46     115.083  88.866  72.054
ATOM    420  CG  TYR A  46     114.351  88.208  73.183
ATOM    421  CD1 TYR A  46     115.078  87.653  74.245
ATOM    422  CE1 TYR A  46     114.427  87.044  75.322
ATOM    423  CZ  TYR A  46     113.033  86.992  75.350
ATOM    424  OH  TYR A  46     112.361  86.380  76.431
ATOM    425  HH  TYR A  46     111.415  86.456  76.274
ATOM    426  CE2 TYR A  46     112.304  87.552  74.302
ATOM    427  CD2 TYR A  46     112.955  88.160  73.226
ATOM    428  C   TYR A  46     114.614  87.240  70.170
ATOM    429  O   TYR A  46     113.894  87.939  69.452
ATOM    430  N   ARG A  47     114.552  85.893  70.211
ATOM    431  H   ARG A  47     115.162  85.376  70.806
ATOM    432  CA  ARG A  47     113.629  85.078  69.462
ATOM    433  CB  ARG A  47     114.332  84.138  68.453
ATOM    434  CG  ARG A  47     113.402  83.238  67.629
ATOM    435  CD  ARG A  47     114.119  82.398  66.573
ATOM    436  NE  ARG A  47     113.086  81.552  65.903
ATOM    437  HE  ARG A  47     112.139  81.612  66.219
ATOM    438  CZ  ARG A  47     113.392  80.707  64.869
ATOM    439  NH1 ARG A  47     114.665  80.577  64.389
ATOM    440 1HH1 ARG A  47     115.411  81.118  64.777
ATOM    441 2HH1 ARG A  47     114.857  79.948  63.636
ATOM    442  NH2 ARG A  47     112.394  79.967  64.305
ATOM    443 1HH2 ARG A  47     111.455  80.046  64.639
ATOM    444 2HH2 ARG A  47     112.595  79.341  63.552
ATOM    445  C   ARG A  47     112.930  84.239  70.495
ATOM    446  O   ARG A  47     113.565  83.743  71.431
ATOM    447  N   VAL A  48     111.595  84.064  70.342
ATOM    448  H   VAL A  48     111.081  84.443  69.577
ATOM    449  CA  VAL A  48     110.843  83.325  71.322
ATOM    450  CB  VAL A  48     109.695  84.180  71.854
ATOM    451  CG1 VAL A  48     108.912  83.436  72.925
ATOM    452  CG2 VAL A  48     110.206  85.531  72.371
ATOM    453  C   VAL A  48     110.322  82.008  70.769
ATOM    454  O   VAL A  48     109.657  81.974  69.729
ATOM    455  N   GLN A  49     110.660  80.893  71.470
ATOM    456  H   GLN A  49     111.220  80.963  72.292
ATOM    457  CA  GLN A  49     110.220  79.551  71.161
ATOM    458  CB  GLN A  49     111.302  78.456  71.289
ATOM    459  CG  GLN A  49     110.766  77.079  70.874
ATOM    460  CD  GLN A  49     111.809  75.969  70.913
ATOM    461  OE1 GLN A  49     113.001  76.123  71.181
ATOM    462  NE2 GLN A  49     111.309  74.754  70.572
ATOM    463 1HE2 GLN A  49     110.338  74.660  70.349
ATOM    464 2HE2 GLN A  49     111.910  73.956  70.534
ATOM    465  C   GLN A  49     109.177  79.310  72.213
ATOM    466  O   GLN A  49     109.466  79.400  73.408
ATOM    467  N   VAL A  50     107.939  78.962  71.796
ATOM    468  H   VAL A  50     107.713  78.802  70.846
ATOM    469  CA  VAL A  50     106.875  78.798  72.747
ATOM    470  CB  VAL A  50     105.794  79.849  72.635
ATOM    471  CG1 VAL A  50     104.688  79.688  73.700
ATOM    472  CG2 VAL A  50     106.420  81.229  72.691
ATOM    473  C   VAL A  50     106.240  77.466  72.584
ATOM    474  O   VAL A  50     106.259  76.861  71.515
ATOM    475  N   VAL A  51     105.638  76.995  73.690
ATOM    476  H   VAL A  51     105.638  77.505  74.546
ATOM    477  CA  VAL A  51     104.988  75.737  73.759
ATOM    478  CB  VAL A  51     105.712  74.698  74.619
ATOM    479  CG1 VAL A  51     107.084  74.369  74.008
ATOM    480  CG2 VAL A  51     105.853  75.216  76.060
ATOM    481  C   VAL A  51     103.544  75.775  74.138
ATOM    482  O   VAL A  51     103.014  76.723  74.717
ATOM    483  N   TYR A  52     102.930  74.667  73.713
ATOM    484  H   TYR A  52     103.501  74.000  73.239
ATOM    485  CA  TYR A  52     101.592  74.171  73.800
ATOM    486  CB  TYR A  52     101.134  73.770  72.357
ATOM    487  CG  TYR A  52      99.965  72.845  72.127
ATOM    488  CD1 TYR A  52      98.627  73.191  72.344
ATOM    489  CE1 TYR A  52      97.606  72.273  72.077
ATOM    490  CZ  TYR A  52      97.908  71.004  71.577
ATOM    491  OH  TYR A  52      96.876  70.079  71.307
ATOM    492  HH  TYR A  52      97.283  69.254  71.028
ATOM    493  CE2 TYR A  52      99.237  70.654  71.338
ATOM    494  CD2 TYR A  52     100.250  71.575  71.606
ATOM    495  C   TYR A  52     101.643  72.877  74.534
ATOM    496  O   TYR A  52     102.670  72.198  74.559
ATOM    497  N   GLU A  53     100.519  72.571  75.204
ATOM    498  H   GLU A  53      99.735  73.189  75.207
ATOM    499  CA  GLU A  53     100.316  71.301  75.829
ATOM    500  CB  GLU A  53     101.061  70.977  77.133
ATOM    501  CG  GLU A  53     100.983  69.509  77.581
ATOM    502  CD  GLU A  53     101.796  69.252  78.858
ATOM    503  OE1 GLU A  53     101.745  68.083  79.319
ATOM    504  OE2 GLU A  53     102.473  70.170  79.395
ATOM    505  C   GLU A  53      98.834  71.236  75.999
ATOM    506  O   GLU A  53      98.194  72.192  76.448
ATOM    507  N   ARG A  54      98.262  70.120  75.521
ATOM    508  H   ARG A  54      98.810  69.392  75.119
ATOM    509  CA  ARG A  54      96.854  69.869  75.583
ATOM    510  CB  ARG A  54      96.411  68.950  74.428
ATOM    511  CG  ARG A  54      94.904  68.741  74.304
ATOM    512  CD  ARG A  54      94.505  67.895  73.099
ATOM    513  NE  ARG A  54      93.020  67.753  73.149
ATOM    514  HE  ARG A  54      92.504  68.334  73.780
ATOM    515  CZ  ARG A  54      92.343  66.889  72.331
ATOM    516  NH1 ARG A  54      92.998  66.017  71.507
ATOM    517 1HH1 ARG A  54      93.997  65.991  71.490
ATOM    518 2HH1 ARG A  54      92.483  65.383  70.932
ATOM    519  NH2 ARG A  54      90.979  66.880  72.372
ATOM    520 1HH2 ARG A  54      90.489  67.514  72.969
ATOM    521 2HH2 ARG A  54      90.459  66.247  71.798
ATOM    522  C   ARG A  54      96.496  69.219  76.898
ATOM    523  O   ARG A  54      95.447  69.529  77.465
ATOM    524  N   SER A  55      97.375  68.303  77.398
ATOM    525  H   SER A  55      98.226  68.115  76.915
ATOM    526  CA  SER A  55      97.220  67.538  78.621
ATOM    527  CB  SER A  55      97.323  68.399  79.905
ATOM    528  OG  SER A  55      98.597  69.020  79.979
ATOM    529  HG  SER A  55      98.583  69.556  80.776
ATOM    530  C   SER A  55      95.940  66.731  78.611
ATOM    531  O   SER A  55      95.260  66.565  79.629
ATOM    532  N   TYR A  56      95.611  66.181  77.418
ATOM    533  H   TYR A  56      96.190  66.307  76.618
ATOM    534  CA  TYR A  56      94.424  65.403  77.201
ATOM    535  CB  TYR A  56      94.195  65.232  75.683
ATOM    536  CG  TYR A  56      92.922  64.556  75.303
ATOM    537  CD1 TYR A  56      91.686  65.183  75.507
ATOM    538  CE1 TYR A  56      90.501  64.552  75.123
ATOM    539  CZ  TYR A  56      90.547  63.296  74.515
ATOM    540  OH  TYR A  56      89.353  62.655  74.123
ATOM    541  HH  TYR A  56      89.590  61.824  73.702
ATOM    542  CE2 TYR A  56      91.777  62.677  74.284
ATOM    543  CD2 TYR A  56      92.960  63.310  74.670
ATOM    544  C   TYR A  56      94.573  64.080  77.892
ATOM    545  O   TYR A  56      95.474  63.289  77.602
ATOM    546  N   CYS A  57      93.660  63.850  78.853
ATOM    547  H   CYS A  57      92.954  64.520  79.067
ATOM    548  CA  CYS A  57      93.623  62.648  79.634
ATOM    549  CB  CYS A  57      93.113  62.873  81.070
ATOM    550  SG  CYS A  57      94.205  63.955  82.040
ATOM    551  C   CYS A  57      92.724  61.639  78.985
ATOM    552  O   CYS A  57      91.656  61.985  78.472
ATOM    553  N   MET A  58      93.178  60.365  78.965
ATOM    554  H   MET A  58      94.051  60.116  79.377
ATOM    555  CA  MET A  58      92.423  59.272  78.402
ATOM    556  CB  MET A  58      93.006  58.680  77.098
ATOM    557  CG  MET A  58      93.073  59.641  75.910
ATOM    558  SD  MET A  58      93.739  58.927  74.375
ATOM    559  CE  MET A  58      92.319  57.838  74.058
ATOM    560  C   MET A  58      92.421  58.141  79.389
ATOM    561  O   MET A  58      93.447  57.850  80.011
ATOM    562  N   THR A  59      91.231  57.541  79.622
ATOM    563  H   THR A  59      90.396  57.816  79.153
ATOM    564  CA  THR A  59      91.112  56.434  80.537
ATOM    565  CB  THR A  59      89.904  56.543  81.447
ATOM    566  CG2 THR A  59      89.884  55.355  82.437
ATOM    567  OG1 THR A  59      89.990  57.740  82.209
ATOM    568  HG1 THR A  59      89.728  58.446  81.614
ATOM    569  C   THR A  59      91.009  55.201  79.671
ATOM    570  O   THR A  59      90.188  55.133  78.752
ATOM    571  N   GLY A  60      91.861  54.193  79.971
ATOM    572  H   GLY A  60      92.505  54.270  80.727
ATOM    573  CA  GLY A  60      91.915  52.949  79.252
ATOM    574  C   GLY A  60      90.963  51.979  79.871
ATOM    575  O   GLY A  60      91.358  51.161  80.702
ATOM    576  N   VAL A  61      89.674  52.085  79.480
ATOM    577  H   VAL A  61      89.398  52.765  78.806
ATOM    578  CA  VAL A  61      88.619  51.235  79.971
ATOM    579  CB  VAL A  61      87.240  51.892  79.845
ATOM    580  CG1 VAL A  61      86.087  50.955  80.276
ATOM    581  CG2 VAL A  61      87.243  53.195  80.665
ATOM    582  C   VAL A  61      88.653  49.922  79.225
ATOM    583  O   VAL A  61      88.947  49.873  78.027
ATOM    584  N   LEU A  62      88.401  48.825  79.974
ATOM    585  H   LEU A  62      88.202  48.898  80.948
ATOM    586  CA  LEU A  62      88.334  47.489  79.447
ATOM    587  CB  LEU A  62      89.404  46.513  79.963
ATOM    588  CG  LEU A  62      90.852  46.859  79.593
ATOM    589  CD1 LEU A  62      91.820  45.915  80.317
ATOM    590  CD2 LEU A  62      91.061  46.892  78.072
ATOM    591  C   LEU A  62      87.015  46.935  79.885
ATOM    592  O   LEU A  62      86.536  47.245  80.977
ATOM    593  N   ILE A  63      86.383  46.138  78.998
ATOM    594  H   ILE A  63      86.805  45.932  78.119
ATOM    595  CA  ILE A  63      85.108  45.501  79.229
ATOM    596  CB  ILE A  63      84.271  45.310  77.970
ATOM    597  CG2 ILE A  63      83.885  46.710  77.448
ATOM    598  CG1 ILE A  63      84.963  44.403  76.923
ATOM    599  CD1 ILE A  63      84.077  44.001  75.746
ATOM    600  C   ILE A  63      85.238  44.190  79.961
ATOM    601  O   ILE A  63      86.261  43.509  79.847
ATOM    602  N   GLU A  64      84.169  43.829  80.729
ATOM    603  H   GLU A  64      83.376  44.432  80.761
ATOM    604  CA  GLU A  64      84.013  42.642  81.553
ATOM    605  CB  GLU A  64      84.177  41.281  80.822
ATOM    606  CG  GLU A  64      83.042  40.989  79.825
ATOM    607  CD  GLU A  64      83.201  39.642  79.111
ATOM    608  OE1 GLU A  64      84.122  38.843  79.430
ATOM    609  OE2 GLU A  64      82.360  39.392  78.209
ATOM    610  C   GLU A  64      84.941  42.771  82.723
ATOM    611  O   GLU A  64      84.489  42.994  83.848
ATOM    612  N   GLY A  65      86.267  42.665  82.469
ATOM    613  H   GLY A  65      86.600  42.510  81.542
ATOM    614  CA  GLY A  65      87.288  42.835  83.461
ATOM    615  C   GLY A  65      87.526  44.299  83.306
ATOM    616  O   GLY A  65      88.397  44.709  82.535
ATOM    617  N   LYS A  66      86.720  45.109  84.036
ATOM    618  H   LYS A  66      86.022  44.740  84.645
ATOM    619  CA  LYS A  66      86.793  46.538  83.944
ATOM    620  CB  LYS A  66      85.590  47.244  84.607
ATOM    621  CG  LYS A  66      85.520  48.761  84.395
ATOM    622  CD  LYS A  66      84.260  49.391  84.986
ATOM    623  CE  LYS A  66      84.139  50.894  84.735
ATOM    624  NZ  LYS A  66      82.897  51.399  85.354
ATOM    625  HZ1 LYS A  66      82.963  51.286  86.383
ATOM    626  HZ2 LYS A  66      82.772  52.403  85.126
ATOM    627  HZ3 LYS A  66      82.080  50.865  85.003
ATOM    628  C   LYS A  66      88.079  47.051  84.505
ATOM    629  O   LYS A  66      88.445  46.750  85.645
ATOM    630  N   CYS A  67      88.797  47.835  83.667
ATOM    631  H   CYS A  67      88.495  48.048  82.741
ATOM    632  CA  CYS A  67      90.047  48.390  84.088
ATOM    633  CB  CYS A  67      91.120  48.500  82.990
ATOM    634  SG  CYS A  67      92.693  49.178  83.609
ATOM    635  C   CYS A  67      89.805  49.752  84.639
ATOM    636  O   CYS A  67      89.479  50.696  83.913
ATOM    637  N   PHE A  68      89.908  49.833  85.977
ATOM    638  H   PHE A  68      90.129  49.034  86.531
ATOM    639  CA  PHE A  68      89.752  51.063  86.694
ATOM    640  CB  PHE A  68      88.388  51.159  87.447
ATOM    641  CG  PHE A  68      88.145  50.084  88.462
ATOM    642  CD1 PHE A  68      88.484  50.255  89.807
ATOM    643  CE1 PHE A  68      88.252  49.241  90.740
ATOM    644  CZ  PHE A  68      87.669  48.042  90.329
ATOM    645  CE2 PHE A  68      87.316  47.857  88.991
ATOM    646  CD2 PHE A  68      87.553  48.877  88.066
ATOM    647  C   PHE A  68      90.972  51.356  87.531
ATOM    648  O   PHE A  68      91.369  52.516  87.650
ATOM    649  N   VAL A  69      91.602  50.309  88.130
ATOM    650  H   VAL A  69      91.276  49.371  88.040
ATOM    651  CA  VAL A  69      92.798  50.480  88.932
ATOM    652  CB  VAL A  69      92.647  50.189  90.429
ATOM    653  CG1 VAL A  69      93.997  50.355  91.163
ATOM    654  CG2 VAL A  69      91.629  51.170  91.035
ATOM    655  C   VAL A  69      93.869  49.596  88.332
ATOM    656  O   VAL A  69      93.703  48.372  88.316
ATOM    657  N   PRO A  70      94.961  50.175  87.824
ATOM    658  CA  PRO A  70      96.072  49.446  87.238
ATOM    659  CB  PRO A  70      97.032  50.513  86.718
ATOM    660  CG  PRO A  70      96.147  51.748  86.495
ATOM    661  CD  PRO A  70      95.082  51.615  87.589
ATOM    662  C   PRO A  70      96.763  48.594  88.260
ATOM    663  O   PRO A  70      96.958  49.067  89.385
ATOM    664  N   ASP A  71      97.154  47.352  87.894
ATOM    665  H   ASP A  71      96.964  46.962  86.997
ATOM    666  CA  ASP A  71      98.014  46.605  88.762
ATOM    667  CB  ASP A  71      97.383  45.277  89.273
ATOM    668  CG  ASP A  71      98.271  44.649  90.352
ATOM    669  OD1 ASP A  71      98.538  45.317  91.385
ATOM    670  OD2 ASP A  71      98.719  43.492  90.141
ATOM    671  C   ASP A  71      99.303  46.374  88.019
ATOM    672  O   ASP A  71     100.189  47.230  88.077
ATOM    673  N   GLN A  72      99.434  45.227  87.305
ATOM    674  H   GLN A  72      98.704  44.550  87.247
ATOM    675  CA  GLN A  72     100.628  44.898  86.574
ATOM    676  CB  GLN A  72     100.800  43.373  86.368
ATOM    677  CG  GLN A  72     101.030  42.561  87.653
ATOM    678  CD  GLN A  72     102.308  43.006  88.361
ATOM    679  OE1 GLN A  72     103.404  43.042  87.801
ATOM    680  NE2 GLN A  72     102.148  43.397  89.650
ATOM    681 1HE2 GLN A  72     101.239  43.377  90.069
ATOM    682 2HE2 GLN A  72     102.934  43.722  90.175
ATOM    683  C   GLN A  72     100.668  45.529  85.220
ATOM    684  O   GLN A  72     101.682  46.126  84.853
ATOM    685  N   SER A  73      99.553  45.415  84.462
ATOM    686  H   SER A  73      98.734  44.946  84.784
ATOM    687  CA  SER A  73      99.479  45.958  83.136
ATOM    688  CB  SER A  73      99.863  44.919  82.050
ATOM    689  OG  SER A  73      99.808  45.474  80.742
ATOM    690  HG  SER A  73     100.031  44.756  80.143
ATOM    691  C   SER A  73      98.078  46.433  82.876
ATOM    692  O   SER A  73      97.115  45.986  83.506
ATOM    693  N   VAL A  74      97.972  47.404  81.942
ATOM    694  H   VAL A  74      98.778  47.739  81.461
ATOM    695  CA  VAL A  74      96.728  47.989  81.516
ATOM    696  CB  VAL A  74      96.653  49.503  81.702
ATOM    697  CG1 VAL A  74      95.305  50.067  81.197
ATOM    698  CG2 VAL A  74      96.900  49.848  83.174
ATOM    699  C   VAL A  74      96.688  47.723  80.036
ATOM    700  O   VAL A  74      97.673  47.974  79.333
ATOM    701  N   VAL A  75      95.553  47.169  79.541
ATOM    702  H   VAL A  75      94.765  46.946  80.109
ATOM    703  CA  VAL A  75      95.428  46.924  78.127
ATOM    704  CB  VAL A  75      94.526  45.760  77.760
ATOM    705  CG1 VAL A  75      94.388  45.620  76.229
ATOM    706  CG2 VAL A  75      95.091  44.485  78.417
ATOM    707  C   VAL A  75      94.988  48.232  77.523
ATOM    708  O   VAL A  75      94.024  48.862  77.970
ATOM    709  N   SER A  76      95.763  48.668  76.512
ATOM    710  H   SER A  76      96.545  48.134  76.202
ATOM    711  CA  SER A  76      95.552  49.887  75.790
ATOM    712  CB  SER A  76      96.835  50.752  75.720
ATOM    713  OG  SER A  76      97.884  50.064  75.050
ATOM    714  HG  SER A  76      98.329  49.546  75.727
ATOM    715  C   SER A  76      95.052  49.614  74.398
ATOM    716  O   SER A  76      95.154  48.499  73.880
ATOM    717  N   ILE A  77      94.465  50.667  73.783
ATOM    718  H   ILE A  77      94.412  51.549  74.243
ATOM    719  CA  ILE A  77      93.919  50.651  72.448
ATOM    720  CB  ILE A  77      93.126  51.920  72.163
ATOM    721  CG2 ILE A  77      92.641  51.920  70.696
ATOM    722  CG1 ILE A  77      91.930  52.020  73.138
ATOM    723  CD1 ILE A  77      91.219  53.374  73.130
ATOM    724  C   ILE A  77      95.104  50.516  71.511
ATOM    725  O   ILE A  77      96.084  51.259  71.600
ATOM    726  N   ILE A  78      94.989  49.558  70.569
ATOM    727  H   ILE A  78      94.163  49.001  70.523
ATOM    728  CA  ILE A  78      96.008  49.217  69.603
ATOM    729  CB  ILE A  78      95.709  47.911  68.880
ATOM    730  CG2 ILE A  78      95.789  46.773  69.920
ATOM    731  CG1 ILE A  78      94.382  47.967  68.084
ATOM    732  CD1 ILE A  78      94.112  46.749  67.204
ATOM    733  C   ILE A  78      96.393  50.276  68.593
ATOM    734  O   ILE A  78      97.537  50.274  68.133
ATOM    735  N   LYS A  79      95.453  51.173  68.212
ATOM    736  H   LYS A  79      94.535  51.146  68.597
ATOM    737  CA  LYS A  79      95.688  52.208  67.231
ATOM    738  CB  LYS A  79      94.392  52.652  66.502
ATOM    739  CG  LYS A  79      93.346  53.428  67.311
ATOM    740  CD  LYS A  79      92.106  53.779  66.485
ATOM    741  CE  LYS A  79      91.022  54.539  67.251
ATOM    742  NZ  LYS A  79      89.843  54.729  66.381
ATOM    743  HZ1 LYS A  79      90.001  55.530  65.741
ATOM    744  HZ2 LYS A  79      89.684  53.872  65.819
ATOM    745  HZ3 LYS A  79      89.003  54.916  66.960
ATOM    746  C   LYS A  79      96.482  53.436  67.616
ATOM    747  O   LYS A  79      97.177  53.984  66.760
ATOM    748  N   HIS A  80      96.407  53.886  68.891
ATOM    749  H   HIS A  80      95.863  53.396  69.568
ATOM    750  CA  HIS A  80      97.067  55.080  69.391
ATOM    751  CB  HIS A  80      96.582  55.503  70.794
ATOM    752  CG  HIS A  80      95.191  56.065  70.762
ATOM    753  ND1 HIS A  80      94.041  55.307  70.809
ATOM    754  CE1 HIS A  80      92.999  56.173  70.727
ATOM    755  NE2 HIS A  80      93.398  57.429  70.631
ATOM    756  CD2 HIS A  80      94.780  57.358  70.655
ATOM    757  C   HIS A  80      98.569  55.207  69.348
ATOM    758  O   HIS A  80      99.305  54.220  69.398
ATOM    759  N   GLY A  81      99.032  56.482  69.203
ATOM    760  H   GLY A  81      98.393  57.246  69.152
ATOM    761  CA  GLY A  81     100.422  56.873  69.133
ATOM    762  C   GLY A  81     101.094  56.859  70.481
ATOM    763  O   GLY A  81     100.465  56.599  71.511
ATOM    764  N   ILE A  82     102.427  57.112  70.471
ATOM    765  H   ILE A  82     102.906  57.317  69.621
ATOM    766  CA  ILE A  82     103.235  57.110  71.665
ATOM    767  CB  ILE A  82     104.659  56.635  71.405
ATOM    768  CG2 ILE A  82     104.581  55.144  71.013
ATOM    769  CG1 ILE A  82     105.426  57.520  70.397
ATOM    770  CD1 ILE A  82     106.909  57.178  70.255
ATOM    771  C   ILE A  82     103.180  58.349  72.530
ATOM    772  O   ILE A  82     102.968  58.202  73.736
ATOM    773  N   PHE A  83     103.365  59.575  71.967
ATOM    774  H   PHE A  83     103.546  59.692  70.994
ATOM    775  CA  PHE A  83     103.290  60.800  72.748
ATOM    776  CB  PHE A  83     104.643  61.339  73.337
ATOM    777  CG  PHE A  83     105.761  61.580  72.360
ATOM    778  CD1 PHE A  83     105.956  62.846  71.786
ATOM    779  CE1 PHE A  83     107.000  63.080  70.888
ATOM    780  CZ  PHE A  83     107.878  62.045  70.569
ATOM    781  CE2 PHE A  83     107.717  60.787  71.150
ATOM    782  CD2 PHE A  83     106.668  60.561  72.047
ATOM    783  C   PHE A  83     102.547  61.874  71.973
ATOM    784  O   PHE A  83     102.920  63.048  71.954
ATOM    785  N   ASP A  84     101.411  61.487  71.362
ATOM    786  H   ASP A  84     101.097  60.545  71.447
ATOM    787  CA  ASP A  84     100.568  62.313  70.530
ATOM    788  CB  ASP A  84      99.550  61.446  69.732
ATOM    789  CG  ASP A  84      98.568  60.628  70.592
ATOM    790  OD1 ASP A  84      97.793  59.861  69.962
ATOM    791  OD2 ASP A  84      98.571  60.722  71.849
ATOM    792  C   ASP A  84      99.861  63.501  71.150
ATOM    793  O   ASP A  84      99.223  64.268  70.427
ATOM    794  N   ILE A  85      99.939  63.666  72.490
ATOM    795  H   ILE A  85     100.466  63.030  73.047
ATOM    796  CA  ILE A  85      99.289  64.731  73.221
ATOM    797  CB  ILE A  85      99.343  64.424  74.721
ATOM    798  CG2 ILE A  85      98.862  65.621  75.576
ATOM    799  CG1 ILE A  85      98.484  63.173  75.011
ATOM    800  CD1 ILE A  85      98.671  62.590  76.413
ATOM    801  C   ILE A  85      99.844  66.120  72.932
ATOM    802  O   ILE A  85      99.058  67.019  72.622
ATOM    803  N   ALA A  86     101.186  66.325  72.981
ATOM    804  H   ALA A  86     101.835  65.594  73.178
ATOM    805  CA  ALA A  86     101.751  67.637  72.760
ATOM    806  CB  ALA A  86     102.517  68.179  73.984
ATOM    807  C   ALA A  86     102.676  67.710  71.587
ATOM    808  O   ALA A  86     103.337  66.729  71.239
ATOM    809  N   SER A  87     102.706  68.905  70.943
ATOM    810  H   SER A  87     102.154  69.678  71.245
ATOM    811  CA  SER A  87     103.544  69.162  69.804
ATOM    812  CB  SER A  87     102.729  69.382  68.513
ATOM    813  OG  SER A  87     103.585  69.601  67.402
ATOM    814  HG  SER A  87     103.021  69.962  66.712
ATOM    815  C   SER A  87     104.332  70.405  70.120
ATOM    816  O   SER A  87     103.769  71.464  70.421
ATOM    817  N   VAL A  88     105.679  70.279  70.070
ATOM    818  H   VAL A  88     106.119  69.423  69.811
ATOM    819  CA  VAL A  88     106.556  71.380  70.354
ATOM    820  CB  VAL A  88     107.895  70.968  70.951
ATOM    821  CG1 VAL A  88     108.807  72.194  71.189
ATOM    822  CG2 VAL A  88     107.620  70.201  72.259
ATOM    823  C   VAL A  88     106.755  72.169  69.096
ATOM    824  O   VAL A  88     107.217  71.645  68.079
ATOM    825  N   HIS A  89     106.377  73.462  69.159
ATOM    826  H   HIS A  89     106.001  73.867  69.989
ATOM    827  CA  HIS A  89     106.550  74.355  68.048
ATOM    828  CB  HIS A  89     105.280  74.773  67.274
ATOM    829  CG  HIS A  89     104.549  73.647  66.602
ATOM    830  ND1 HIS A  89     104.967  73.045  65.435
ATOM    831  CE1 HIS A  89     104.048  72.095  65.134
ATOM    832  NE2 HIS A  89     103.071  72.045  66.020
ATOM    833  CD2 HIS A  89     103.389  73.023  66.946
ATOM    834  C   HIS A  89     107.303  75.556  68.546
ATOM    835  O   HIS A  89     107.762  75.589  69.693
ATOM    836  N   ILE A  90     107.530  76.552  67.660
ATOM    837  H   ILE A  90     107.221  76.526  66.712
ATOM    838  CA  ILE A  90     108.277  77.707  68.067
ATOM    839  CB  ILE A  90     109.417  78.008  67.076
ATOM    840  CG2 ILE A  90     110.160  79.313  67.453
ATOM    841  CG1 ILE A  90     110.387  76.805  67.001
ATOM    842  CD1 ILE A  90     111.466  76.913  65.923
ATOM    843  C   ILE A  90     107.325  78.851  68.221
ATOM    844  O   ILE A  90     106.850  79.143  69.316
ATOM    845  N   VAL A  91     106.949  79.488  67.113
ATOM    846  H   VAL A  91     107.249  79.219  66.202
ATOM    847  CA  VAL A  91     106.059  80.588  67.197
ATOM    848  CB  VAL A  91     106.684  81.866  66.607
ATOM    849  CG1 VAL A  91     107.415  81.605  65.270
ATOM    850  CG2 VAL A  91     105.617  82.958  66.452
ATOM    851  C   VAL A  91     104.829  80.132  66.518
ATOM    852  O   VAL A  91     104.880  79.766  65.343
ATOM    853  N   CYS A  92     103.712  80.007  67.277
ATOM    854  H   CYS A  92     103.630  80.236  68.243
ATOM    855  CA  CYS A  92     102.536  79.708  66.530
ATOM    856  CB  CYS A  92     101.466  78.778  67.093
ATOM    857  SG  CYS A  92     100.136  78.503  65.885
ATOM    858  C   CYS A  92     102.098  81.113  66.377
ATOM    859  O   CYS A  92     101.905  81.843  67.356
ATOM    860  N   PHE A  93     102.008  81.533  65.109
ATOM    861  H   PHE A  93     102.189  80.934  64.333
ATOM    862  CA  PHE A  93     101.655  82.874  64.802
ATOM    863  CB  PHE A  93     102.043  83.332  63.364
ATOM    864  CG  PHE A  93     103.501  83.507  63.124
ATOM    865  CD1 PHE A  93     104.247  82.529  62.457
ATOM    866  CE1 PHE A  93     105.610  82.722  62.220
ATOM    867  CZ  PHE A  93     106.232  83.903  62.634
ATOM    868  CE2 PHE A  93     105.489  84.893  63.280
ATOM    869  CD2 PHE A  93     104.127  84.696  63.516
ATOM    870  C   PHE A  93     100.200  83.100  64.970
ATOM    871  O   PHE A  93      99.437  83.210  64.006
ATOM    872  N   PHE A  94      99.758  83.106  66.248
ATOM    873  H   PHE A  94     100.321  83.013  67.067
ATOM    874  CA  PHE A  94      98.415  83.473  66.492
ATOM    875  CB  PHE A  94      97.743  82.893  67.758
ATOM    876  CG  PHE A  94      97.352  81.466  67.623
ATOM    877  CD1 PHE A  94      98.170  80.414  68.024
ATOM    878  CE1 PHE A  94      97.738  79.091  67.892
ATOM    879  CZ  PHE A  94      96.476  78.813  67.366
ATOM    880  CE2 PHE A  94      95.643  79.861  66.975
ATOM    881  CD2 PHE A  94      96.081  81.179  67.110
ATOM    882  C   PHE A  94      98.681  84.941  66.598
ATOM    883  O   PHE A  94      99.135  85.427  67.626
ATOM    884  N   VAL A  95      98.472  85.673  65.488
ATOM    885  H   VAL A  95      98.149  85.259  64.640
ATOM    886  CA  VAL A  95      98.675  87.098  65.451
ATOM    887  CB  VAL A  95      99.648  87.623  64.392
ATOM    888  CG1 VAL A  95      99.757  89.161  64.496
ATOM    889  CG2 VAL A  95     101.007  86.922  64.465
ATOM    890  C   VAL A  95      97.321  87.569  64.989
ATOM    891  O   VAL A  95      96.799  87.046  64.003
ATOM    892  N   ALA A  96      96.712  88.516  65.740
ATOM    893  H   ALA A  96      97.183  88.869  66.547
ATOM    894  CA  ALA A  96      95.428  89.137  65.444
ATOM    895  CB  ALA A  96      94.238  88.224  65.033
ATOM    896  C   ALA A  96      95.080  89.924  66.664
ATOM    897  O   ALA A  96      95.717  90.945  66.895
ATOM    898  N   VAL A  97      94.118  89.480  67.525
ATOM    899  H   VAL A  97      93.598  88.643  67.382
ATOM    900  CA  VAL A  97      93.801  90.209  68.738
ATOM    901  CB  VAL A  97      92.435  89.882  69.311
ATOM    902  CG1 VAL A  97      92.179  90.773  70.540
ATOM    903  CG2 VAL A  97      91.353  90.057  68.229
ATOM    904  C   VAL A  97      94.997  89.895  69.636
ATOM    905  O   VAL A  97      95.326  90.610  70.582
ATOM    906  N   LYS A  98      95.729  88.794  69.299
ATOM    907  H   LYS A  98      95.419  88.240  68.539
ATOM    908  CA  LYS A  98      96.947  88.330  69.872
ATOM    909  CB  LYS A  98      97.385  86.943  69.386
ATOM    910  CG  LYS A  98      96.395  85.878  68.922
ATOM    911  CD  LYS A  98      95.639  86.029  67.588
ATOM    912  CE  LYS A  98      94.725  84.860  67.200
ATOM    913  NZ  LYS A  98      94.180  85.028  65.837
ATOM    914  HZ1 LYS A  98      94.942  85.240  65.163
ATOM    915  HZ2 LYS A  98      93.715  84.145  65.553
ATOM    916  HZ3 LYS A  98      93.483  85.796  65.820
ATOM    917  C   LYS A  98      97.877  89.257  69.071
ATOM    918  O   LYS A  98      98.612  88.868  68.160
ATOM    919  N   LYS A  99      97.778  90.570  69.350
ATOM    920  H   LYS A  99      97.149  90.800  70.081
ATOM    921  CA  LYS A  99      98.535  91.705  68.844
ATOM    922  CB  LYS A  99      98.092  92.408  67.540
ATOM    923  CG  LYS A  99      99.051  93.494  67.033
ATOM    924  CD  LYS A  99      98.653  94.120  65.699
ATOM    925  CE  LYS A  99      99.643  95.183  65.219
ATOM    926  NZ  LYS A  99      99.181  95.769  63.946
ATOM    927  HZ1 LYS A  99      99.087  96.797  64.047
ATOM    928  HZ2 LYS A  99      99.868  95.563  63.197
ATOM    929  HZ3 LYS A  99      98.261  95.366  63.687
ATOM    930  C   LYS A  99      98.440  92.705  69.941
ATOM    931  O   LYS A  99      99.399  93.425  70.235
ATOM    932  N   ASP A 100      97.256  92.685  70.610
ATOM    933  H   ASP A 100      96.528  92.061  70.348
ATOM    934  CA  ASP A 100      96.899  93.537  71.674
ATOM    935  CB  ASP A 100      95.455  93.341  72.204
ATOM    936  CG  ASP A 100      95.000  94.528  73.059
ATOM    937  OD1 ASP A 100      93.952  95.107  72.669
ATOM    938  OD2 ASP A 100      95.663  94.918  74.053
ATOM    939  C   ASP A 100      97.899  93.270  72.736
ATOM    940  O   ASP A 100      98.201  92.147  73.162
ATOM    941  N   THR A 101      98.410  94.420  73.162
ATOM    942  H   THR A 101      98.073  95.273  72.771
ATOM    943  CA  THR A 101      99.412  94.616  74.140
ATOM    944  CB  THR A 101      99.933  96.035  74.172
ATOM    945  CG2 THR A 101     100.687  96.308  72.856
ATOM    946  OG1 THR A 101      98.875  96.966  74.365
ATOM    947  HG1 THR A 101      98.609  96.874  75.283
ATOM    948  C   THR A 101      98.995  94.146  75.487
ATOM    949  O   THR A 101      99.829  94.209  76.391
ATOM    950  N   GLU A 102      97.709  93.681  75.666
ATOM    951  H   GLU A 102      97.035  93.694  74.932
ATOM    952  CA  GLU A 102      97.229  93.107  76.896
ATOM    953  CB  GLU A 102      95.780  92.576  76.889
ATOM    954  CG  GLU A 102      94.718  93.678  76.861
ATOM    955  CD  GLU A 102      93.349  93.085  77.158
ATOM    956  OE1 GLU A 102      92.473  93.151  76.256
ATOM    957  OE2 GLU A 102      93.134  92.617  78.307
ATOM    958  C   GLU A 102      98.208  91.988  76.983
ATOM    959  O   GLU A 102      98.285  91.082  76.171
ATOM    960  N   ASN A 103      98.978  92.090  78.039
ATOM    961  H   ASN A 103      98.809  92.842  78.668
ATOM    962  CA  ASN A 103     100.149  91.358  78.345
ATOM    963  CB  ASN A 103     100.874  92.256  79.351
ATOM    964  CG  ASN A 103     101.344  93.627  78.858
ATOM    965  OD1 ASN A 103     102.235  93.851  78.047
ATOM    966  ND2 ASN A 103     100.647  94.658  79.405
ATOM    967 1HD2 ASN A 103      99.970  94.485  80.119
ATOM    968 2HD2 ASN A 103     100.839  95.595  79.113
ATOM    969  C   ASN A 103     100.298  89.921  78.791
ATOM    970  O   ASN A 103     101.461  89.576  78.940
ATOM    971  N   LYS A 104      99.248  89.050  78.921
ATOM    972  H   LYS A 104      98.337  89.369  78.678
ATOM    973  CA  LYS A 104      99.238  87.667  79.484
ATOM    974  CB  LYS A 104      97.946  86.882  79.151
ATOM    975  CG  LYS A 104      97.736  86.517  77.704
ATOM    976  CD  LYS A 104      96.639  85.528  77.340
ATOM    977  CE  LYS A 104      95.279  85.612  77.993
ATOM    978  NZ  LYS A 104      94.620  86.910  77.833
ATOM    979  HZ1 LYS A 104      93.629  86.822  78.121
ATOM    980  HZ2 LYS A 104      94.654  87.195  76.835
ATOM    981  HZ3 LYS A 104      95.074  87.630  78.435
ATOM    982  C   LYS A 104     100.266  86.591  79.206
ATOM    983  O   LYS A 104      99.995  85.408  79.394
ATOM    984  N   VAL A 105     101.534  86.964  79.053
ATOM    985  H   VAL A 105     101.812  87.880  79.246
ATOM    986  CA  VAL A 105     102.617  86.195  78.503
ATOM    987  CB  VAL A 105     103.098  84.877  79.118
ATOM    988  CG1 VAL A 105     102.269  83.625  78.951
ATOM    989  CG2 VAL A 105     104.492  84.707  78.581
ATOM    990  C   VAL A 105     102.123  86.227  77.094
ATOM    991  O   VAL A 105     102.104  85.279  76.340
ATOM    992  N   GLN A 106     101.777  87.479  76.713
ATOM    993  H   GLN A 106     101.861  88.180  77.426
ATOM    994  CA  GLN A 106     101.219  88.012  75.528
ATOM    995  CB  GLN A 106     101.516  89.481  75.784
ATOM    996  CG  GLN A 106     100.998  90.717  75.095
ATOM    997  CD  GLN A 106     101.911  91.883  75.510
ATOM    998  OE1 GLN A 106     102.667  91.848  76.479
ATOM    999  NE2 GLN A 106     101.985  92.907  74.627
ATOM   1000 1HE2 GLN A 106     101.554  92.808  73.729
ATOM   1001 2HE2 GLN A 106     102.554  93.703  74.831
ATOM   1002  C   GLN A 106     102.089  87.436  74.428
ATOM   1003  O   GLN A 106     101.589  87.036  73.388
ATOM   1004  N   GLY A 107     103.427  87.311  74.628
ATOM   1005  H   GLY A 107     103.839  87.577  75.496
ATOM   1006  CA  GLY A 107     104.363  86.800  73.649
ATOM   1007  C   GLY A 107     104.197  85.367  73.471
ATOM   1008  O   GLY A 107     104.023  84.904  72.356
ATOM   1009  N   TYR A 108     104.076  84.659  74.595
ATOM   1010  H   TYR A 108     103.926  85.092  75.480
ATOM   1011  CA  TYR A 108     103.867  83.250  74.604
ATOM   1012  CB  TYR A 108     104.292  82.616  75.947
ATOM   1013  CG  TYR A 108     105.797  82.554  76.106
ATOM   1014  CD1 TYR A 108     106.583  83.704  76.286
ATOM   1015  CE1 TYR A 108     107.964  83.634  76.467
ATOM   1016  CZ  TYR A 108     108.588  82.387  76.513
ATOM   1017  OH  TYR A 108     109.985  82.307  76.694
ATOM   1018  HH  TYR A 108     110.330  83.204  76.746
ATOM   1019  CE2 TYR A 108     107.825  81.223  76.396
ATOM   1020  CD2 TYR A 108     106.441  81.316  76.216
ATOM   1021  C   TYR A 108     102.406  83.037  74.273
ATOM   1022  O   TYR A 108     101.943  81.909  74.293
ATOM   1023  N   TYR A 109     101.620  84.128  74.070
ATOM   1024  H   TYR A 109     101.964  85.037  74.270
ATOM   1025  CA  TYR A 109     100.260  84.105  73.654
ATOM   1026  CB  TYR A 109      99.179  84.415  74.700
ATOM   1027  CG  TYR A 109      99.126  83.326  75.750
ATOM   1028  CD1 TYR A 109      99.353  83.556  77.101
ATOM   1029  CE1 TYR A 109      99.275  82.540  78.062
ATOM   1030  CZ  TYR A 109      98.993  81.238  77.674
ATOM   1031  OH  TYR A 109      98.913  80.206  78.634
ATOM   1032  HH  TYR A 109      98.721  79.385  78.174
ATOM   1033  CE2 TYR A 109      98.804  80.963  76.323
ATOM   1034  CD2 TYR A 109      98.880  82.000  75.389
ATOM   1035  C   TYR A 109     100.026  84.622  72.249
ATOM   1036  O   TYR A 109      98.905  84.579  71.748
ATOM   1037  N   ILE A 110     101.046  85.223  71.587
ATOM   1038  H   ILE A 110     101.945  85.367  72.005
ATOM   1039  CA  ILE A 110     100.909  85.551  70.174
ATOM   1040  CB  ILE A 110     101.729  86.701  69.601
ATOM   1041  CG2 ILE A 110     103.064  86.851  70.307
ATOM   1042  CG1 ILE A 110     101.844  86.774  68.049
ATOM   1043  CD1 ILE A 110     102.995  86.024  67.350
ATOM   1044  C   ILE A 110     101.419  84.275  69.622
ATOM   1045  O   ILE A 110     100.744  83.533  68.922
ATOM   1046  N   CYS A 111     102.613  83.913  70.126
ATOM   1047  H   CYS A 111     103.061  84.485  70.795
ATOM   1048  CA  CYS A 111     103.361  82.766  69.838
ATOM   1049  CB  CYS A 111     104.856  83.005  70.146
ATOM   1050  SG  CYS A 111     105.640  84.360  69.221
ATOM   1051  C   CYS A 111     102.752  81.887  70.889
ATOM   1052  O   CYS A 111     103.434  81.393  71.771
ATOM   1053  N   ILE A 112     101.396  81.724  70.896
ATOM   1054  H   ILE A 112     100.827  82.090  70.166
ATOM   1055  CA  ILE A 112     100.745  80.847  71.818
ATOM   1056  CB  ILE A 112      99.232  80.559  71.769
ATOM   1057  CG2 ILE A 112      98.957  79.569  72.932
ATOM   1058  CG1 ILE A 112      98.308  81.747  71.869
ATOM   1059  CD1 ILE A 112      96.870  81.475  71.468
ATOM   1060  C   ILE A 112     101.046  79.714  70.914
ATOM   1061  O   ILE A 112     100.593  79.709  69.756
ATOM   1062  N   VAL A 113     101.970  78.828  71.327
ATOM   1063  H   VAL A 113     102.446  78.837  72.204
ATOM   1064  CA  VAL A 113     102.009  77.682  70.502
ATOM   1065  CB  VAL A 113     103.233  76.861  70.456
ATOM   1066  CG1 VAL A 113     102.978  75.592  69.633
ATOM   1067  CG2 VAL A 113     104.156  77.732  69.613
ATOM   1068  C   VAL A 113     100.824  76.969  71.042
ATOM   1069  O   VAL A 113     100.733  76.758  72.251
ATOM   1070  N   GLY A 114      99.858  76.757  70.138
ATOM   1071  H   GLY A 114      99.948  77.055  69.192
ATOM   1072  CA  GLY A 114      98.678  76.027  70.436
ATOM   1073  C   GLY A 114      97.302  76.544  70.692
ATOM   1074  O   GLY A 114      96.417  75.697  70.648
ATOM   1075  N   GLY A 115      97.007  77.849  70.930
ATOM   1076  H   GLY A 115      97.686  78.573  70.898
ATOM   1077  CA  GLY A 115      95.625  78.249  71.208
ATOM   1078  C   GLY A 115      95.402  78.051  72.690
ATOM   1079  O   GLY A 115      95.028  78.972  73.415
ATOM   1080  N   ASN A 116      95.557  76.788  73.132
ATOM   1081  H   ASN A 116      95.764  76.052  72.493
ATOM   1082  CA  ASN A 116      95.521  76.358  74.497
ATOM   1083  CB  ASN A 116      94.599  75.141  74.788
ATOM   1084  CG  ASN A 116      94.986  73.894  74.001
ATOM   1085  OD1 ASN A 116      94.979  73.889  72.771
ATOM   1086  ND2 ASN A 116      95.358  72.809  74.724
ATOM   1087 1HD2 ASN A 116      95.362  72.847  75.724
ATOM   1088 2HD2 ASN A 116      95.645  71.977  74.251
ATOM   1089  C   ASN A 116      96.969  76.043  74.785
ATOM   1090  O   ASN A 116      97.810  76.104  73.881
ATOM   1091  N   SER A 117      97.314  75.860  76.077
ATOM   1092  H   SER A 117      96.647  75.917  76.816
ATOM   1093  CA  SER A 117      98.653  75.500  76.458
ATOM   1094  CB  SER A 117      99.728  76.568  76.197
ATOM   1095  OG  SER A 117     100.995  76.113  76.651
ATOM   1096  HG  SER A 117     101.634  76.493  76.045
ATOM   1097  C   SER A 117      98.667  75.223  77.920
ATOM   1098  O   SER A 117      97.979  75.889  78.692
ATOM   1099  N   ALA A 118      99.418  74.176  78.311
ATOM   1100  H   ALA A 118      99.920  73.612  77.662
ATOM   1101  CA  ALA A 118      99.568  73.845  79.693
ATOM   1102  CB  ALA A 118      99.518  72.342  80.034
ATOM   1103  C   ALA A 118     100.808  74.470  80.297
ATOM   1104  O   ALA A 118     100.646  74.988  81.402
ATOM   1105  N   PRO A 119     102.021  74.519  79.693
ATOM   1106  CA  PRO A 119     103.189  75.067  80.344
ATOM   1107  CB  PRO A 119     104.394  74.689  79.485
ATOM   1108  CG  PRO A 119     103.918  73.472  78.690
ATOM   1109  CD  PRO A 119     102.420  73.750  78.521
ATOM   1110  C   PRO A 119     103.198  76.537  80.630
ATOM   1111  O   PRO A 119     103.858  76.916  81.596
ATOM   1112  N   ILE A 120     102.501  77.368  79.831
ATOM   1113  H   ILE A 120     101.862  77.032  79.143
ATOM   1114  CA  ILE A 120     102.956  78.728  79.680
ATOM   1115  CB  ILE A 120     103.168  79.138  78.244
ATOM   1116  CG2 ILE A 120     104.369  78.363  77.666
ATOM   1117  CG1 ILE A 120     101.876  79.018  77.459
ATOM   1118  CD1 ILE A 120     101.960  79.579  76.065
ATOM   1119  C   ILE A 120     102.288  79.761  80.544
ATOM   1120  O   ILE A 120     102.293  80.949  80.230
ATOM   1121  N   TYR A 121     101.679  79.332  81.672
ATOM   1122  H   TYR A 121     101.669  78.370  81.932
ATOM   1123  CA  TYR A 121     101.047  80.245  82.598
ATOM   1124  CB  TYR A 121      99.956  79.554  83.464
ATOM   1125  CG  TYR A 121      98.833  79.016  82.638
ATOM   1126  CD1 TYR A 121      98.822  77.660  82.294
ATOM   1127  CE1 TYR A 121      97.780  77.129  81.530
ATOM   1128  CZ  TYR A 121      96.737  77.953  81.101
ATOM   1129  OH  TYR A 121      95.679  77.428  80.329
ATOM   1130  HH  TYR A 121      95.071  78.146  80.134
ATOM   1131  CE2 TYR A 121      96.740  79.303  81.443
ATOM   1132  CD2 TYR A 121      97.782  79.830  82.209
ATOM   1133  C   TYR A 121     102.202  80.659  83.497
ATOM   1134  O   TYR A 121     102.279  80.220  84.648
ATOM   1135  N   VAL A 122     103.117  81.553  83.001
ATOM   1136  H   VAL A 122     103.037  81.930  82.081
ATOM   1137  CA  VAL A 122     104.295  81.919  83.771
ATOM   1138  CB  VAL A 122     105.388  82.598  82.948
ATOM   1139  CG1 VAL A 122     106.552  83.091  83.839
ATOM   1140  CG2 VAL A 122     105.834  81.638  81.828
ATOM   1141  C   VAL A 122     103.905  82.580  85.075
ATOM   1142  O   VAL A 122     104.309  82.002  86.083
ATOM   1143  N   PRO A 123     103.199  83.697  85.207
ATOM   1144  CA  PRO A 123     102.795  84.148  86.517
ATOM   1145  CB  PRO A 123     102.827  85.660  86.494
ATOM   1146  CG  PRO A 123     103.620  85.968  85.229
ATOM   1147  CD  PRO A 123     103.262  84.812  84.295
ATOM   1148  C   PRO A 123     101.429  83.528  86.732
ATOM   1149  O   PRO A 123     100.850  83.038  85.754
ATOM   1150  N   THR A 124     100.874  83.551  87.975
ATOM   1151  H   THR A 124     101.355  83.916  88.767
ATOM   1152  CA  THR A 124      99.478  83.191  88.181
ATOM   1153  CB  THR A 124      99.047  83.309  89.628
ATOM   1154  CG2 THR A 124      97.581  82.854  89.784
ATOM   1155  OG1 THR A 124      99.877  82.489  90.439
ATOM   1156  HG1 THR A 124     100.727  82.936  90.475
ATOM   1157  C   THR A 124      98.726  84.181  87.331
ATOM   1158  O   THR A 124      98.849  85.390  87.514
ATOM   1159  N   LEU A 125      97.929  83.644  86.389
ATOM   1160  H   LEU A 125      97.824  82.656  86.300
ATOM   1161  CA  LEU A 125      97.233  84.437  85.427
ATOM   1162  CB  LEU A 125      97.419  83.862  83.995
ATOM   1163  CG  LEU A 125      98.863  83.898  83.411
ATOM   1164  CD1 LEU A 125      98.987  83.187  82.061
ATOM   1165  CD2 LEU A 125      99.349  85.333  83.198
ATOM   1166  C   LEU A 125      95.822  84.792  85.739
ATOM   1167  O   LEU A 125      94.926  84.657  84.911
ATOM   1168  N   ASP A 126      95.583  85.288  86.973
ATOM   1169  H   ASP A 126      96.310  85.384  87.649
ATOM   1170  CA  ASP A 126      94.281  85.765  87.379
ATOM   1171  CB  ASP A 126      94.239  86.188  88.864
ATOM   1172  CG  ASP A 126      94.270  84.977  89.806
ATOM   1173  OD1 ASP A 126      94.068  83.813  89.366
ATOM   1174  OD2 ASP A 126      94.509  85.214  91.019
ATOM   1175  C   ASP A 126      94.045  86.982  86.515
ATOM   1176  O   ASP A 126      92.911  87.304  86.176
ATOM   1177  N   ASP A 127      95.146  87.672  86.134
ATOM   1178  H   ASP A 127      96.057  87.399  86.427
ATOM   1179  CA  ASP A 127      95.119  88.813  85.296
ATOM   1180  CB  ASP A 127      95.564  90.067  86.058
ATOM   1181  CG  ASP A 127      94.579  90.355  87.186
ATOM   1182  OD1 ASP A 127      94.995  90.233  88.365
ATOM   1183  OD2 ASP A 127      93.413  90.731  86.895
ATOM   1184  C   ASP A 127      96.019  88.499  84.138
ATOM   1185  O   ASP A 127      97.198  88.840  84.098
ATOM   1186  N   PHE A 128      95.445  87.794  83.144
ATOM   1187  H   PHE A 128      94.500  87.522  83.261
ATOM   1188  CA  PHE A 128      95.988  87.361  81.892
ATOM   1189  CB  PHE A 128      95.022  86.394  81.158
ATOM   1190  CG  PHE A 128      94.899  84.940  81.464
ATOM   1191  CD1 PHE A 128      93.875  84.445  82.260
ATOM   1192  CE1 PHE A 128      93.753  83.071  82.506
ATOM   1193  CZ  PHE A 128      94.643  82.177  81.918
ATOM   1194  CE2 PHE A 128      95.642  82.655  81.074
ATOM   1195  CD2 PHE A 128      95.755  84.024  80.846
ATOM   1196  C   PHE A 128      96.066  88.603  80.999
ATOM   1197  O   PHE A 128      95.422  88.760  79.952
ATOM   1198  N   ARG A 129      96.997  89.469  81.406
ATOM   1199  H   ARG A 129      97.490  89.239  82.241
ATOM   1200  CA  ARG A 129      97.388  90.723  80.856
ATOM   1201  CB  ARG A 129      96.363  91.900  80.951
ATOM   1202  CG  ARG A 129      96.936  93.226  80.403
ATOM   1203  CD  ARG A 129      96.043  94.462  80.426
ATOM   1204  NE  ARG A 129      96.833  95.610  79.887
ATOM   1205  HE  ARG A 129      97.741  95.438  79.506
ATOM   1206  CZ  ARG A 129      96.342  96.890  79.882
ATOM   1207  NH1 ARG A 129      95.116  97.209  80.399
ATOM   1208 1HH1 ARG A 129      94.530  96.504  80.798
ATOM   1209 2HH1 ARG A 129      94.792  98.154  80.368
ATOM   1210  NH2 ARG A 129      97.104  97.887  79.344
ATOM   1211 1HH2 ARG A 129      97.998  97.683  78.947
ATOM   1212 2HH2 ARG A 129      96.765  98.827  79.332
ATOM   1213  C   ARG A 129      98.579  91.045  81.713
ATOM   1214  O   ARG A 129      99.683  90.561  81.462
ATOM   1215  N   SER A 130      98.341  91.725  82.850
ATOM   1216  H   SER A 130      97.422  91.981  83.137
ATOM   1217  CA  SER A 130      99.350  92.199  83.748
ATOM   1218  CB  SER A 130      98.794  92.812  85.032
ATOM   1219  OG  SER A 130      98.075  91.832  85.765
ATOM   1220  HG  SER A 130      97.902  92.214  86.627
ATOM   1221  C   SER A 130     100.319  91.205  84.237
ATOM   1222  O   SER A 130     101.447  91.589  84.526
ATOM   1223  N   MET A 131      99.922  89.921  84.321
ATOM   1224  H   MET A 131      99.001  89.631  84.086
ATOM   1225  CA  MET A 131     100.835  88.963  84.841
ATOM   1226  CB  MET A 131     100.129  87.767  85.455
ATOM   1227  CG  MET A 131      99.302  88.256  86.664
ATOM   1228  SD  MET A 131     100.165  89.125  88.018
ATOM   1229  CE  MET A 131     100.980  87.710  88.802
ATOM   1230  C   MET A 131     101.992  88.758  83.891
ATOM   1231  O   MET A 131     103.136  88.823  84.350
ATOM   1232  N   GLU A 132     101.777  88.714  82.543
ATOM   1233  H   GLU A 132     100.916  88.983  82.111
ATOM   1234  CA  GLU A 132     102.987  88.706  81.751
ATOM   1235  CB  GLU A 132     103.765  87.615  81.059
ATOM   1236  CG  GLU A 132     104.693  86.796  81.913
ATOM   1237  CD  GLU A 132     105.862  86.288  81.057
ATOM   1238  OE1 GLU A 132     106.496  87.115  80.346
ATOM   1239  OE2 GLU A 132     106.200  85.082  81.153
ATOM   1240  C   GLU A 132     103.494  90.025  81.324
ATOM   1241  O   GLU A 132     104.448  90.128  80.552
ATOM   1242  N   ALA A 133     102.812  91.090  81.776
ATOM   1243  H   ALA A 133     101.963  91.007  82.289
ATOM   1244  CA  ALA A 133     103.346  92.415  81.599
ATOM   1245  CB  ALA A 133     102.469  93.571  82.117
ATOM   1246  C   ALA A 133     104.468  92.414  82.607
ATOM   1247  O   ALA A 133     105.566  92.877  82.307
ATOM   1248  N   PHE A 134     104.198  91.799  83.795
ATOM   1249  H   PHE A 134     103.296  91.421  83.971
ATOM   1250  CA  PHE A 134     105.094  91.698  84.904
ATOM   1251  CB  PHE A 134     104.363  91.105  86.144
ATOM   1252  CG  PHE A 134     105.223  90.947  87.353
ATOM   1253  CD1 PHE A 134     105.543  92.053  88.148
ATOM   1254  CE1 PHE A 134     106.341  91.893  89.281
ATOM   1255  CZ  PHE A 134     106.818  90.631  89.637
ATOM   1256  CE2 PHE A 134     106.490  89.521  88.859
ATOM   1257  CD2 PHE A 134     105.690  89.679  87.725
ATOM   1258  C   PHE A 134     106.287  90.887  84.509
ATOM   1259  O   PHE A 134     107.405  91.370  84.697
ATOM   1260  N   THR A 135     106.103  89.685  83.902
ATOM   1261  H   THR A 135     105.200  89.248  83.823
ATOM   1262  CA  THR A 135     107.315  88.989  83.539
ATOM   1263  CB  THR A 135     107.290  87.491  83.806
ATOM   1264  CG2 THR A 135     108.654  86.804  83.579
ATOM   1265  OG1 THR A 135     106.943  87.288  85.170
ATOM   1266  HG1 THR A 135     106.013  87.518  85.244
ATOM   1267  C   THR A 135     107.954  89.564  82.258
ATOM   1268  O   THR A 135     109.133  89.297  82.012
ATOM   1269  N   LYS A 136     107.233  90.413  81.432
ATOM   1270  H   LYS A 136     106.259  90.593  81.559
ATOM   1271  CA  LYS A 136     107.843  91.055  80.256
ATOM   1272  CB  LYS A 136     107.179  92.272  79.542
ATOM   1273  CG  LYS A 136     105.839  92.288  78.838
ATOM   1274  CD  LYS A 136     105.708  93.514  77.922
ATOM   1275  CE  LYS A 136     105.669  94.901  78.579
ATOM   1276  NZ  LYS A 136     104.471  95.082  79.416
ATOM   1277  HZ1 LYS A 136     104.358  96.093  79.628
ATOM   1278  HZ2 LYS A 136     103.640  94.754  78.888
ATOM   1279  HZ3 LYS A 136     104.568  94.548  80.301
ATOM   1280  C   LYS A 136     108.917  91.946  80.848
ATOM   1281  O   LYS A 136     110.027  92.008  80.334
ATOM   1282  N   LYS A 137     108.569  92.640  81.963
ATOM   1283  H   LYS A 137     107.632  92.566  82.301
ATOM   1284  CA  LYS A 137     109.390  93.553  82.709
ATOM   1285  CB  LYS A 137     108.506  94.247  83.773
ATOM   1286  CG  LYS A 137     109.110  95.334  84.660
ATOM   1287  CD  LYS A 137     108.035  96.084  85.462
ATOM   1288  CE  LYS A 137     107.376  95.308  86.610
ATOM   1289  NZ  LYS A 137     108.268  95.240  87.785
ATOM   1290  HZ1 LYS A 137     107.752  94.824  88.587
ATOM   1291  HZ2 LYS A 137     109.100  94.657  87.573
ATOM   1292  HZ3 LYS A 137     108.583  96.194  88.054
ATOM   1293  C   LYS A 137     110.563  92.851  83.350
ATOM   1294  O   LYS A 137     111.660  93.411  83.388
ATOM   1295  N   ALA A 138     110.357  91.611  83.856
ATOM   1296  H   ALA A 138     109.449  91.198  83.851
ATOM   1297  CA  ALA A 138     111.401  90.850  84.501
ATOM   1298  CB  ALA A 138     110.846  89.693  85.349
ATOM   1299  C   ALA A 138     112.428  90.270  83.559
ATOM   1300  O   ALA A 138     113.592  90.140  83.943
ATOM   1301  N   GLY A 139     112.014  89.869  82.332
ATOM   1302  H   GLY A 139     111.059  89.939  82.060
ATOM   1303  CA  GLY A 139     112.896  89.306  81.337
ATOM   1304  C   GLY A 139     113.528  90.338  80.444
ATOM   1305  O   GLY A 139     114.662  90.156  79.996
ATOM   1306  N   GLU A 140     112.775  91.413  80.117
ATOM   1307  H   GLU A 140     111.853  91.524  80.465
ATOM   1308  CA  GLU A 140     113.246  92.495  79.297
ATOM   1309  CB  GLU A 140     112.423  92.760  78.013
ATOM   1310  CG  GLU A 140     112.569  91.695  76.911
ATOM   1311  CD  GLU A 140     114.019  91.613  76.422
ATOM   1312  OE1 GLU A 140     114.656  92.678  76.204
ATOM   1313  OE2 GLU A 140     114.518  90.467  76.276
ATOM   1314  C   GLU A 140     113.212  93.695  80.180
ATOM   1315  O   GLU A 140     112.191  94.359  80.378
ATOM   1316  N   GLU A 141     114.402  93.973  80.720
ATOM   1317  H   GLU A 141     115.186  93.401  80.495
ATOM   1318  CA  GLU A 141     114.697  95.032  81.631
ATOM   1319  CB  GLU A 141     116.104  94.771  82.197
ATOM   1320  CG  GLU A 141     116.599  95.681  83.314
ATOM   1321  CD  GLU A 141     118.023  95.319  83.744
ATOM   1322  OE1 GLU A 141     118.650  94.375  83.191
ATOM   1323  OE2 GLU A 141     118.522  96.020  84.661
ATOM   1324  C   GLU A 141     114.665  96.383  80.965
ATOM   1325  O   GLU A 141     115.229  96.574  79.886
ATOM   1326  N   ILE A 142     113.973  97.351  81.611
ATOM   1327  H   ILE A 142     113.510  97.171  82.475
ATOM   1328  CA  ILE A 142     113.896  98.710  81.125
ATOM   1329  CB  ILE A 142     112.482  99.260  81.048
ATOM   1330  CG2 ILE A 142     111.737  98.443  79.972
ATOM   1331  CG1 ILE A 142     111.761  99.330  82.401
ATOM   1332  CD1 ILE A 142     110.402 100.032  82.319
ATOM   1333  C   ILE A 142     114.941  99.584  81.796
ATOM   1334  O   ILE A 142     115.036 100.781  81.520
ATOM   1335  N   ALA A 143     115.741  98.927  82.682
ATOM   1336  H   ALA A 143     115.529  97.970  82.848
ATOM   1337  CA  ALA A 143     116.870  99.302  83.500
ATOM   1338  CB  ALA A 143     117.568 100.665  83.247
ATOM   1339  C   ALA A 143     116.652  98.902  84.947
ATOM   1340  O   ALA A 143     115.545  98.508  85.324
ATOM   1341  N   SER A 144     117.674  99.155  85.800
ATOM   1342  H   SER A 144     118.500  99.588  85.450
ATOM   1343  CA  SER A 144     117.804  98.762  87.188
ATOM   1344  CB  SER A 144     118.878  99.604  87.870
ATOM   1345  OG  SER A 144     118.538 100.985  87.883
ATOM   1346  HG  SER A 144     119.267 101.428  88.325
ATOM   1347  C   SER A 144     116.647  98.645  88.149
ATOM   1348  O   SER A 144     115.713  99.446  88.190
ATOM   1349  N   TYR A 145     116.765  97.543  88.936
ATOM   1350  H   TYR A 145     117.591  96.990  88.851
ATOM   1351  CA  TYR A 145     115.872  97.015  89.950
ATOM   1352  CB  TYR A 145     115.808  95.461  89.892
ATOM   1353  CG  TYR A 145     115.294  94.848  88.636
ATOM   1354  CD1 TYR A 145     116.195  94.569  87.603
ATOM   1355  CE1 TYR A 145     115.754  93.980  86.419
ATOM   1356  CZ  TYR A 145     114.412  93.641  86.266
ATOM   1357  OH  TYR A 145     113.994  93.050  85.056
ATOM   1358  HH  TYR A 145     113.036  93.096  85.000
ATOM   1359  CE2 TYR A 145     113.508  93.878  87.305
ATOM   1360  CD2 TYR A 145     113.954  94.472  88.494
ATOM   1361  C   TYR A 145     116.476  97.169  91.333
ATOM   1362  O   TYR A 145     117.581  97.690  91.477
ATOM   1363  N   SER A 146     115.679  96.808  92.386
ATOM   1364  H   SER A 146     114.764  96.453  92.205
ATOM   1365  CA  SER A 146     116.020  96.722  93.798
ATOM   1366  CB  SER A 146     116.540  95.310  94.153
ATOM   1367  OG  SER A 146     115.574  94.321  93.833
ATOM   1368  HG  SER A 146     115.981  93.477  94.039
ATOM   1369  C   SER A 146     116.950  97.774  94.354
ATOM   1370  O   SER A 146     117.890  97.468  95.093
ATOM   1371  N   ILE A 147     116.689  99.045  94.009
ATOM   1372  H   ILE A 147     115.914  99.265  93.423
ATOM   1373  CA  ILE A 147     117.509 100.161  94.398
ATOM   1374  CB  ILE A 147     117.220 101.353  93.492
ATOM   1375  CG2 ILE A 147     117.975 102.631  93.934
ATOM   1376  CG1 ILE A 147     117.615 100.932  92.059
ATOM   1377  CD1 ILE A 147     117.113 101.837  90.949
ATOM   1378  C   ILE A 147     117.441 100.487  95.868
ATOM   1379  O   ILE A 147     116.372 100.636  96.463
ATOM   1380  N   VAL A 148     118.648 100.583  96.465
ATOM   1381  H   VAL A 148     119.472 100.412  95.925
ATOM   1382  CA  VAL A 148     118.850 100.908  97.857
ATOM   1383  CB  VAL A 148     119.689  99.875  98.605
ATOM   1384  CG1 VAL A 148     119.938 100.281 100.074
ATOM   1385  CG2 VAL A 148     118.981  98.508  98.515
ATOM   1386  C   VAL A 148     119.530 102.255  97.857
ATOM   1387  O   VAL A 148     120.356 102.554  96.992
ATOM   1388  N   GLY A 149     119.170 103.098  98.846
ATOM   1389  H   GLY A 149     118.540 102.812  99.571
ATOM   1390  CA  GLY A 149     119.710 104.421  99.002
ATOM   1391  C   GLY A 149     119.662 104.723 100.470
ATOM   1392  O   GLY A 149     119.696 103.800 101.288
ATOM   1393  N   PRO A 150     119.670 105.987 100.844
ATOM   1394  CA  PRO A 150     119.589 106.301 102.243
ATOM   1395  CB  PRO A 150     120.810 107.159 102.560
ATOM   1396  CG  PRO A 150     121.125 107.841 101.224
ATOM   1397  CD  PRO A 150     120.538 106.927 100.138
ATOM   1398  C   PRO A 150     118.248 106.915 102.527
ATOM   1399  O   PRO A 150     117.435 106.242 103.157
ATOM   1400  N   ALA A 151     117.983 108.146 102.030
ATOM   1401  H   ALA A 151     118.579 108.535 101.334
ATOM   1402  CA  ALA A 151     117.083 109.113 102.596
ATOM   1403  CB  ALA A 151     117.362 110.503 102.015
ATOM   1404  C   ALA A 151     115.615 108.717 102.547
ATOM   1405  O   ALA A 151     115.286 107.625 102.085
ATOM   1406  N   ASN A 152     114.691 109.564 103.069
ATOM   1407  H   ASN A 152     114.925 110.456 103.442
ATOM   1408  CA  ASN A 152     113.297 109.188 103.128
ATOM   1409  CB  ASN A 152     112.615 109.821 104.364
ATOM   1410  CG  ASN A 152     113.203 109.223 105.640
ATOM   1411  OD1 ASN A 152     113.094 108.031 105.920
ATOM   1412  ND2 ASN A 152     113.881 110.082 106.442
ATOM   1413 1HD2 ASN A 152     114.006 111.034 106.162
ATOM   1414 2HD2 ASN A 152     114.297 109.752 107.289
ATOM   1415  C   ASN A 152     112.352 109.370 101.967
ATOM   1416  O   ASN A 152     111.999 108.371 101.343
ATOM   1417  N   ALA A 153     111.972 110.616 101.586
ATOM   1418  H   ALA A 153     112.339 111.441 102.010
ATOM   1419  CA  ALA A 153     111.016 110.799 100.513
ATOM   1420  CB  ALA A 153     110.248 112.132 100.583
ATOM   1421  C   ALA A 153     111.694 110.725  99.193
ATOM   1422  O   ALA A 153     112.547 111.562  98.901
ATOM   1423  N   LYS A 154     111.315 109.721  98.367
ATOM   1424  H   LYS A 154     110.614 109.056  98.617
ATOM   1425  CA  LYS A 154     111.922 109.557  97.076
ATOM   1426  CB  LYS A 154     112.110 108.064  96.722
ATOM   1427  CG  LYS A 154     113.003 107.811  95.509
ATOM   1428  CD  LYS A 154     113.314 106.336  95.216
ATOM   1429  CE  LYS A 154     114.467 106.191  94.217
ATOM   1430  NZ  LYS A 154     114.746 104.797  93.831
ATOM   1431  HZ1 LYS A 154     113.865 104.356  93.506
ATOM   1432  HZ2 LYS A 154     115.432 104.817  93.045
ATOM   1433  HZ3 LYS A 154     115.136 104.267  94.634
ATOM   1434  C   LYS A 154     111.020 110.295  96.122
ATOM   1435  O   LYS A 154     109.809 110.068  96.075
ATOM   1436  N   VAL A 155     111.615 111.246  95.373
ATOM   1437  H   VAL A 155     112.587 111.406  95.414
ATOM   1438  CA  VAL A 155     110.929 112.096  94.449
ATOM   1439  CB  VAL A 155     110.943 113.571  94.900
ATOM   1440  CG1 VAL A 155     110.227 114.497  93.892
ATOM   1441  CG2 VAL A 155     110.317 113.701  96.304
ATOM   1442  C   VAL A 155     111.481 112.005  93.040
ATOM   1443  O   VAL A 155     112.616 112.424  92.789
ATOM   1444  N   PRO A 156     110.733 111.383  92.131
ATOM   1445  CA  PRO A 156     111.032 111.318  90.721
ATOM   1446  CB  PRO A 156     110.002 110.392  90.099
ATOM   1447  CG  PRO A 156     108.888 110.324  91.139
ATOM   1448  CD  PRO A 156     109.652 110.464  92.458
ATOM   1449  C   PRO A 156     110.942 112.665  90.075
ATOM   1450  O   PRO A 156     110.104 113.475  90.480
ATOM   1451  N   HIS A 157     111.797 112.881  89.059
ATOM   1452  H   HIS A 157     112.505 112.215  88.833
ATOM   1453  CA  HIS A 157     111.784 114.062  88.238
ATOM   1454  CB  HIS A 157     113.187 114.705  88.084
ATOM   1455  CG  HIS A 157     113.837 115.219  89.328
ATOM   1456  ND1 HIS A 157     113.391 116.307  90.040
ATOM   1457  CE1 HIS A 157     114.271 116.495  91.056
ATOM   1458  NE2 HIS A 157     115.244 115.609  91.044
ATOM   1459  CD2 HIS A 157     114.968 114.806  89.957
ATOM   1460  C   HIS A 157     111.275 113.748  86.842
ATOM   1461  O   HIS A 157     111.685 114.403  85.878
ATOM   1462  N   SER A 158     110.346 112.763  86.691
ATOM   1463  H   SER A 158     109.966 112.273  87.470
ATOM   1464  CA  SER A 158     109.871 112.344  85.389
ATOM   1465  CB  SER A 158     108.875 111.168  85.472
ATOM   1466  OG  SER A 158     108.471 110.744  84.178
ATOM   1467  HG  SER A 158     107.755 110.118  84.315
ATOM   1468  C   SER A 158     109.261 113.429  84.550
ATOM   1469  O   SER A 158     108.240 114.030  84.887
ATOM   1470  N   ALA A 159     109.933 113.649  83.390
ATOM   1471  H   ALA A 159     110.754 113.119  83.195
ATOM   1472  CA  ALA A 159     109.621 114.617  82.362
ATOM   1473  CB  ALA A 159     108.405 114.196  81.499
ATOM   1474  C   ALA A 159     109.443 116.010  82.925
ATOM   1475  O   ALA A 159     108.598 116.780  82.465
ATOM   1476  N   LYS A 160     110.299 116.356  83.922
ATOM   1477  H   LYS A 160     110.968 115.688  84.242
ATOM   1478  CA  LYS A 160     110.357 117.592  84.674
ATOM   1479  CB  LYS A 160     110.686 118.847  83.825
ATOM   1480  CG  LYS A 160     112.072 118.825  83.175
ATOM   1481  CD  LYS A 160     112.412 120.109  82.420
ATOM   1482  CE  LYS A 160     113.750 120.064  81.683
ATOM   1483  NZ  LYS A 160     113.951 121.316  80.924
ATOM   1484  HZ1 LYS A 160     113.243 121.385  80.170
ATOM   1485  HZ2 LYS A 160     113.855 122.131  81.558
ATOM   1486  HZ3 LYS A 160     114.898 121.320  80.502
ATOM   1487  C   LYS A 160     109.132 117.839  85.531
ATOM   1488  O   LYS A 160     108.905 118.957  86.000
ATOM   1489  N   LYS A 161     108.332 116.778  85.790
ATOM   1490  H   LYS A 161     108.518 115.871  85.424
ATOM   1491  CA  LYS A 161     107.169 116.852  86.628
ATOM   1492  CB  LYS A 161     105.884 116.254  86.023
ATOM   1493  CG  LYS A 161     105.382 116.998  84.785
ATOM   1494  CD  LYS A 161     104.108 116.402  84.195
ATOM   1495  CE  LYS A 161     103.585 117.164  82.979
ATOM   1496  NZ  LYS A 161     102.305 116.577  82.540
ATOM   1497  HZ1 LYS A 161     101.936 117.103  81.726
ATOM   1498  HZ2 LYS A 161     102.451 115.586  82.270
ATOM   1499  HZ3 LYS A 161     101.621 116.623  83.318
ATOM   1500  C   LYS A 161     107.557 116.036  87.823
ATOM   1501  O   LYS A 161     107.849 114.843  87.718
ATOM   1502  N   TYR A 162     107.599 116.713  88.983
ATOM   1503  H   TYR A 162     107.344 117.676  89.003
ATOM   1504  CA  TYR A 162     107.955 116.174  90.270
ATOM   1505  CB  TYR A 162     108.178 117.309  91.298
ATOM   1506  CG  TYR A 162     109.379 118.148  91.015
ATOM   1507  CD1 TYR A 162     110.614 117.873  91.608
ATOM   1508  CE1 TYR A 162     111.719 118.683  91.328
ATOM   1509  CZ  TYR A 162     111.604 119.766  90.456
ATOM   1510  OH  TYR A 162     112.731 120.570  90.183
ATOM   1511  HH  TYR A 162     112.472 121.236  89.539
ATOM   1512  CE2 TYR A 162     110.374 120.047  89.860
ATOM   1513  CD2 TYR A 162     109.270 119.241  90.143
ATOM   1514  C   TYR A 162     106.776 115.437  90.850
ATOM   1515  O   TYR A 162     105.645 115.919  90.752
ATOM   1516  N   TYR A 163     107.009 114.239  91.433
ATOM   1517  H   TYR A 163     107.924 113.840  91.460
ATOM   1518  CA  TYR A 163     105.957 113.496  92.103
ATOM   1519  CB  TYR A 163     104.914 112.740  91.215
ATOM   1520  CG  TYR A 163     105.377 111.629  90.331
ATOM   1521  CD1 TYR A 163     105.309 110.295  90.758
ATOM   1522  CE1 TYR A 163     105.727 109.257  89.918
ATOM   1523  CZ  TYR A 163     106.212 109.548  88.638
ATOM   1524  OH  TYR A 163     106.636 108.505  87.787
ATOM   1525  HH  TYR A 163     106.781 108.876  86.913
ATOM   1526  CE2 TYR A 163     106.274 110.875  88.203
ATOM   1527  CD2 TYR A 163     105.855 111.908  89.045
ATOM   1528  C   TYR A 163     106.560 112.678  93.208
ATOM   1529  O   TYR A 163     107.767 112.479  93.217
ATOM   1530  N   GLU A 164     105.771 112.253  94.219
ATOM   1531  H   GLU A 164     104.792 112.433  94.245
ATOM   1532  CA  GLU A 164     106.308 111.472  95.311
ATOM   1533  CB  GLU A 164     105.776 111.879  96.698
ATOM   1534  CG  GLU A 164     106.234 113.266  97.168
ATOM   1535  CD  GLU A 164     105.685 113.531  98.565
ATOM   1536  OE1 GLU A 164     104.437 113.554  98.734
ATOM   1537  OE2 GLU A 164     106.514 113.707  99.495
ATOM   1538  C   GLU A 164     106.056 110.005  95.142
ATOM   1539  O   GLU A 164     104.933 109.594  94.839
ATOM   1540  N   ALA A 165     107.123 109.185  95.321
ATOM   1541  H   ALA A 165     108.021 109.543  95.562
ATOM   1542  CA  ALA A 165     107.025 107.752  95.216
ATOM   1543  CB  ALA A 165     108.385 107.044  95.073
ATOM   1544  C   ALA A 165     106.346 107.234  96.452
ATOM   1545  O   ALA A 165     106.798 107.453  97.577
ATOM   1546  N   VAL A 166     105.249 106.486  96.226
ATOM   1547  H   VAL A 166     104.951 106.317  95.290
ATOM   1548  CA  VAL A 166     104.408 105.895  97.243
ATOM   1549  CB  VAL A 166     103.068 105.418  96.698
ATOM   1550  CG1 VAL A 166     102.314 106.633  96.123
ATOM   1551  CG2 VAL A 166     103.270 104.308  95.641
ATOM   1552  C   VAL A 166     105.093 104.805  98.032
ATOM   1553  O   VAL A 166     106.153 104.319  97.634
ATOM   1554  N   HIS A 167     104.511 104.428  99.206
ATOM   1555  H   HIS A 167     103.664 104.847  99.523
ATOM   1556  CA  HIS A 167     105.056 103.396 100.069
ATOM   1557  CB  HIS A 167     104.311 103.212 101.418
ATOM   1558  CG  HIS A 167     105.035 102.300 102.371
ATOM   1559  ND1 HIS A 167     106.198 102.665 103.015
ATOM   1560  CE1 HIS A 167     106.577 101.606 103.773
ATOM   1561  NE2 HIS A 167     105.742 100.589 103.662
ATOM   1562  CD2 HIS A 167     104.771 101.028 102.779
ATOM   1563  C   HIS A 167     105.205 102.080  99.311
ATOM   1564  O   HIS A 167     106.264 101.473  99.472
ATOM   1565  N   PRO A 168     104.278 101.593  98.466
ATOM   1566  CA  PRO A 168     104.463 100.369  97.708
ATOM   1567  CB  PRO A 168     103.120 100.042  97.056
ATOM   1568  CG  PRO A 168     102.079 100.786  97.899
ATOM   1569  CD  PRO A 168     102.856 101.948  98.525
ATOM   1570  C   PRO A 168     105.583 100.465  96.689
ATOM   1571  O   PRO A 168     105.818  99.471  96.006
ATOM   1572  N   CYS A 169     106.187 101.661  96.482
ATOM   1573  H   CYS A 169     105.901 102.481  96.968
ATOM   1574  CA  CYS A 169     107.396 101.830  95.728
ATOM   1575  CB  CYS A 169     107.331 103.054  94.801
ATOM   1576  SG  CYS A 169     105.921 102.995  93.657
ATOM   1577  C   CYS A 169     108.653 101.972  96.547
ATOM   1578  O   CYS A 169     109.695 101.530  96.070
ATOM   1579  N   THR A 170     108.603 102.584  97.765
ATOM   1580  H   THR A 170     107.747 102.945  98.132
ATOM   1581  CA  THR A 170     109.784 102.797  98.594
ATOM   1582  CB  THR A 170     110.267 104.247  98.511
ATOM   1583  CG2 THR A 170     109.185 105.242  98.990
ATOM   1584  OG1 THR A 170     111.463 104.439  99.251
ATOM   1585  HG1 THR A 170     112.140 103.906  98.826
ATOM   1586  C   THR A 170     109.603 102.380 100.043
ATOM   1587  O   THR A 170     108.511 102.513 100.594
ATOM   1588  N   VAL A 171     110.682 101.856 100.701
ATOM   1589  H   VAL A 171     111.581 101.805 100.272
ATOM   1590  CA  VAL A 171     110.609 101.422 102.087
ATOM   1591  CB  VAL A 171     110.460  99.900 102.283
ATOM   1592  CG1 VAL A 171     110.389  99.547 103.787
ATOM   1593  CG2 VAL A 171     109.234  99.350 101.524
ATOM   1594  C   VAL A 171     111.852 101.867 102.834
ATOM   1595  O   VAL A 171     112.957 101.377 102.586
ATOM   1596  N   PHE A 172     111.697 102.842 103.762
ATOM   1597  H   PHE A 172     110.807 103.242 103.962
ATOM   1598  CA  PHE A 172     112.799 103.316 104.566
ATOM   1599  CB  PHE A 172     112.734 104.827 104.929
ATOM   1600  CG  PHE A 172     111.535 105.212 105.747
ATOM   1601  CD1 PHE A 172     111.582 105.204 107.150
ATOM   1602  CE1 PHE A 172     110.464 105.567 107.904
ATOM   1603  CZ  PHE A 172     109.287 105.949 107.259
ATOM   1604  CE2 PHE A 172     109.228 105.972 105.864
ATOM   1605  CD2 PHE A 172     110.350 105.608 105.114
ATOM   1606  C   PHE A 172     112.940 102.437 105.781
ATOM   1607  O   PHE A 172     111.936 101.910 106.262
ATOM   1608  N   CYS A 173     114.186 102.216 106.275
ATOM   1609  H   CYS A 173     115.010 102.625 105.892
ATOM   1610  CA  CYS A 173     114.365 101.391 107.447
ATOM   1611  CB  CYS A 173     114.665  99.906 107.134
ATOM   1612  SG  CYS A 173     113.355  99.075 106.181
ATOM   1613  C   CYS A 173     115.513 101.890 108.265
ATOM   1614  O   CYS A 173     116.559 102.234 107.718
ATOM   1615  N   VAL A 174     115.320 101.973 109.602
ATOM   1616  H   VAL A 174     114.454 101.712 110.022
ATOM   1617  CA  VAL A 174     116.354 102.400 110.521
ATOM   1618  CB  VAL A 174     115.805 103.011 111.803
ATOM   1619  CG1 VAL A 174     116.938 103.370 112.787
ATOM   1620  CG2 VAL A 174     114.967 104.248 111.425
ATOM   1621  C   VAL A 174     117.174 101.161 110.807
ATOM   1622  O   VAL A 174     116.608 100.106 111.108
ATOM   1623  N   LEU A 175     118.522 101.258 110.697
ATOM   1624  H   LEU A 175     118.987 102.120 110.501
ATOM   1625  CA  LEU A 175     119.371 100.120 110.942
ATOM   1626  CB  LEU A 175     119.702  99.345 109.638
ATOM   1627  CG  LEU A 175     120.569  98.075 109.783
ATOM   1628  CD1 LEU A 175     119.873  96.998 110.635
ATOM   1629  CD2 LEU A 175     121.010  97.556 108.407
ATOM   1630  C   LEU A 175     120.633 100.640 111.557
ATOM   1631  O   LEU A 175     121.434 101.304 110.890
ATOM   1632  N   SER A 176     120.813 100.364 112.870
ATOM   1633  H   SER A 176     120.162  99.827 113.400
ATOM   1634  CA  SER A 176     121.984 100.820 113.560
ATOM   1635  CB  SER A 176     121.830 100.815 115.099
ATOM   1636  OG  SER A 176     123.035 101.195 115.752
ATOM   1637  HG  SER A 176     122.901 101.001 116.683
ATOM   1638  C   SER A 176     123.138  99.953 113.160
ATOM   1639  O   SER A 176     123.124  98.736 113.352
ATOM   1640  N   LYS A 177     124.162 100.596 112.563
ATOM   1641  H   LYS A 177     124.136 101.584 112.417
ATOM   1642  CA  LYS A 177     125.363  99.917 112.156
ATOM   1643  CB  LYS A 177     126.161 100.559 110.994
ATOM   1644  CG  LYS A 177     125.510 100.549 109.607
ATOM   1645  CD  LYS A 177     126.468 101.114 108.547
ATOM   1646  CE  LYS A 177     126.026 101.016 107.079
ATOM   1647  NZ  LYS A 177     125.983  99.605 106.633
ATOM   1648  HZ1 LYS A 177     126.776  99.081 107.052
ATOM   1649  HZ2 LYS A 177     125.090  99.169 106.930
ATOM   1650  HZ3 LYS A 177     126.059  99.565 105.598
ATOM   1651  C   LYS A 177     126.279  99.731 113.341
ATOM   1652  O   LYS A 177     125.992 100.205 114.442
ATOM   1653  N   LYS A 178     127.413  99.008 113.136
ATOM   1654  H   LYS A 178     127.612  98.619 112.240
ATOM   1655  CA  LYS A 178     128.431  98.731 114.136
ATOM   1656  CB  LYS A 178     129.589  97.874 113.590
ATOM   1657  CG  LYS A 178     129.206  96.421 113.312
ATOM   1658  CD  LYS A 178     130.357  95.574 112.770
ATOM   1659  CE  LYS A 178     129.971  94.116 112.518
ATOM   1660  NZ  LYS A 178     131.128  93.372 111.984
ATOM   1661  HZ1 LYS A 178     130.954  93.117 110.993
ATOM   1662  HZ2 LYS A 178     131.978  93.964 112.041
ATOM   1663  HZ3 LYS A 178     131.275  92.509 112.539
ATOM   1664  C   LYS A 178     129.031 100.019 114.662
ATOM   1665  O   LYS A 178     129.535 100.067 115.786
ATOM   1666  N   GLN A 179     128.966 101.081 113.822
ATOM   1667  H   GLN A 179     128.563 100.947 112.921
ATOM   1668  CA  GLN A 179     129.410 102.439 114.036
ATOM   1669  CB  GLN A 179     129.203 103.301 112.776
ATOM   1670  CG  GLN A 179     130.060 102.980 111.547
ATOM   1671  CD  GLN A 179     129.665 103.902 110.380
ATOM   1672  OE1 GLN A 179     128.828 104.801 110.461
ATOM   1673  NE2 GLN A 179     130.308 103.662 109.209
ATOM   1674 1HE2 GLN A 179     130.991 102.934 109.151
ATOM   1675 2HE2 GLN A 179     130.102 104.216 108.403
ATOM   1676  C   GLN A 179     128.545 103.132 115.076
ATOM   1677  O   GLN A 179     128.942 104.163 115.621
ATOM   1678  N   GLN A 180     127.346 102.560 115.365
ATOM   1679  H   GLN A 180     127.088 101.718 114.905
ATOM   1680  CA  GLN A 180     126.320 103.023 116.269
ATOM   1681  CB  GLN A 180     126.751 103.093 117.758
ATOM   1682  CG  GLN A 180     127.059 101.725 118.390
ATOM   1683  CD  GLN A 180     125.805 100.847 118.432
ATOM   1684  OE1 GLN A 180     124.748 101.214 118.946
ATOM   1685  NE2 GLN A 180     125.931  99.627 117.849
ATOM   1686 1HE2 GLN A 180     126.811  99.349 117.461
ATOM   1687 2HE2 GLN A 180     125.147  99.007 117.814
ATOM   1688  C   GLN A 180     125.657 104.288 115.791
ATOM   1689  O   GLN A 180     125.343 105.202 116.558
ATOM   1690  N   VAL A 181     125.456 104.341 114.452
ATOM   1691  H   VAL A 181     125.721 103.576 113.872
ATOM   1692  CA  VAL A 181     124.804 105.415 113.749
ATOM   1693  CB  VAL A 181     125.590 105.946 112.562
ATOM   1694  CG1 VAL A 181     124.808 107.070 111.847
ATOM   1695  CG2 VAL A 181     126.966 106.420 113.059
ATOM   1696  C   VAL A 181     123.515 104.758 113.304
ATOM   1697  O   VAL A 181     123.522 103.628 112.805
ATOM   1698  N   ASN A 182     122.389 105.491 113.454
ATOM   1699  H   ASN A 182     122.437 106.414 113.828
ATOM   1700  CA  ASN A 182     121.051 105.032 113.165
ATOM   1701  CB  ASN A 182     119.970 106.059 113.573
ATOM   1702  CG  ASN A 182     119.794 106.130 115.090
ATOM   1703  OD1 ASN A 182     120.135 105.241 115.871
ATOM   1704  ND2 ASN A 182     119.225 107.280 115.535
ATOM   1705 1HD2 ASN A 182     118.959 107.990 114.883
ATOM   1706 2HD2 ASN A 182     119.088 107.428 116.514
ATOM   1707  C   ASN A 182     120.712 104.631 111.765
ATOM   1708  O   ASN A 182     120.013 103.633 111.595
ATOM   1709  N   PHE A 183     121.158 105.391 110.737
ATOM   1710  H   PHE A 183     121.710 106.206 110.890
ATOM   1711  CA  PHE A 183     120.857 105.087 109.353
ATOM   1712  CB  PHE A 183     121.661 103.930 108.691
ATOM   1713  CG  PHE A 183     123.064 104.386 108.449
ATOM   1714  CD1 PHE A 183     123.343 105.100 107.275
ATOM   1715  CE1 PHE A 183     124.636 105.549 106.995
ATOM   1716  CZ  PHE A 183     125.671 105.282 107.893
ATOM   1717  CE2 PHE A 183     125.405 104.569 109.064
ATOM   1718  CD2 PHE A 183     124.108 104.121 109.341
ATOM   1719  C   PHE A 183     119.399 105.085 108.952
ATOM   1720  O   PHE A 183     118.497 105.258 109.769
ATOM   1721  N   VAL A 184     119.182 104.969 107.627
ATOM   1722  H   VAL A 184     119.971 104.876 107.025
ATOM   1723  CA  VAL A 184     117.950 104.932 106.864
ATOM   1724  CB  VAL A 184     117.396 106.305 106.459
ATOM   1725  CG1 VAL A 184     116.882 107.084 107.684
ATOM   1726  CG2 VAL A 184     118.561 107.147 105.901
ATOM   1727  C   VAL A 184     118.145 103.955 105.705
ATOM   1728  O   VAL A 184     119.252 103.435 105.555
ATOM   1729  N   CYS A 185     117.082 103.569 104.929
ATOM   1730  H   CYS A 185     116.158 103.925 105.038
ATOM   1731  CA  CYS A 185     117.318 102.605 103.863
ATOM   1732  CB  CYS A 185     116.872 101.173 104.226
ATOM   1733  SG  CYS A 185     117.805 100.449 105.609
ATOM   1734  C   CYS A 185     116.845 102.782 102.449
ATOM   1735  O   CYS A 185     117.537 102.321 101.535
ATOM   1736  N   GLN A 186     115.679 103.438 102.205
ATOM   1737  H   GLN A 186     115.130 103.836 102.935
ATOM   1738  CA  GLN A 186     115.137 103.565 100.866
ATOM   1739  CB  GLN A 186     115.973 104.222  99.767
ATOM   1740  CG  GLN A 186     115.739 105.698  99.723
ATOM   1741  CD  GLN A 186     114.286 105.858  99.253
ATOM   1742  OE1 GLN A 186     113.897 105.366  98.193
ATOM   1743  NE2 GLN A 186     113.455 106.538 100.079
ATOM   1744 1HE2 GLN A 186     113.820 106.982 100.900
ATOM   1745 2HE2 GLN A 186     112.477 106.606  99.877
ATOM   1746  C   GLN A 186     114.532 102.370 100.250
ATOM   1747  O   GLN A 186     113.380 102.470  99.828
ATOM   1748  N   ARG A 187     115.319 101.262 100.171
ATOM   1749  H   ARG A 187     116.249 101.333 100.514
ATOM   1750  CA  ARG A 187     115.036  99.952  99.645
ATOM   1751  CB  ARG A 187     115.213  98.818 100.681
ATOM   1752  CG  ARG A 187     115.074  97.409 100.093
ATOM   1753  CD  ARG A 187     115.341  96.286 101.089
ATOM   1754  NE  ARG A 187     115.141  95.003 100.352
ATOM   1755  HE  ARG A 187     114.862  95.041  99.392
ATOM   1756  CZ  ARG A 187     115.318  93.784 100.951
ATOM   1757  NH1 ARG A 187     115.702  93.672 102.259
ATOM   1758 1HH1 ARG A 187     115.867  94.489 102.810
ATOM   1759 2HH1 ARG A 187     115.826  92.769 102.670
ATOM   1760  NH2 ARG A 187     115.108  92.647 100.226
ATOM   1761 1HH2 ARG A 187     114.823  92.700  99.270
ATOM   1762 2HH2 ARG A 187     115.228  91.751 100.653
ATOM   1763  C   ARG A 187     113.711  99.887  98.964
ATOM   1764  O   ARG A 187     112.671  99.619  99.575
ATOM   1765  N   VAL A 188     113.755 100.224  97.660
ATOM   1766  H   VAL A 188     114.612 100.437  97.203
ATOM   1767  CA  VAL A 188     112.585 100.248  96.832
ATOM   1768  CB  VAL A 188     112.735 100.958  95.486
ATOM   1769  CG1 VAL A 188     113.142 102.418  95.749
ATOM   1770  CG2 VAL A 188     113.627 100.198  94.491
ATOM   1771  C   VAL A 188     112.084  98.848  96.649
ATOM   1772  O   VAL A 188     112.824  97.887  96.892
ATOM   1773  N   ASP A 189     110.792  98.723  96.238
ATOM   1774  H   ASP A 189     110.232  99.527  96.053
ATOM   1775  CA  ASP A 189     110.162  97.437  96.011
ATOM   1776  CB  ASP A 189     108.708  97.536  95.500
ATOM   1777  CG  ASP A 189     107.941  96.206  95.490
ATOM   1778  OD1 ASP A 189     106.743  96.265  95.109
ATOM   1779  OD2 ASP A 189     108.489  95.135  95.865
ATOM   1780  C   ASP A 189     111.061  96.745  95.016
ATOM   1781  O   ASP A 189     111.492  97.337  94.025
ATOM   1782  N   MET A 190     111.342  95.461  95.311
ATOM   1783  H   MET A 190     110.924  95.039  96.112
ATOM   1784  CA  MET A 190     112.281  94.624  94.613
ATOM   1785  CB  MET A 190     112.248  93.173  95.138
ATOM   1786  CG  MET A 190     112.791  93.011  96.564
ATOM   1787  SD  MET A 190     114.558  93.376  96.805
ATOM   1788  CE  MET A 190     115.167  91.824  96.081
ATOM   1789  C   MET A 190     112.188  94.559  93.123
ATOM   1790  O   MET A 190     113.190  94.833  92.459
ATOM   1791  N   ASP A 191     110.956  94.532  92.589
ATOM   1792  H   ASP A 191     110.138  94.505  93.160
ATOM   1793  CA  ASP A 191     110.740  94.459  91.171
ATOM   1794  CB  ASP A 191     109.464  93.663  90.779
ATOM   1795  CG  ASP A 191     108.183  94.331  91.293
ATOM   1796  OD1 ASP A 191     107.321  94.655  90.435
ATOM   1797  OD2 ASP A 191     108.033  94.501  92.530
ATOM   1798  C   ASP A 191     110.637  95.810  90.515
ATOM   1799  O   ASP A 191     110.464  95.872  89.296
ATOM   1800  N   ILE A 192     110.683  96.920  91.290
ATOM   1801  H   ILE A 192     110.814  96.893  92.277
ATOM   1802  CA  ILE A 192     110.560  98.210  90.686
ATOM   1803  CB  ILE A 192     109.895  99.228  91.567
ATOM   1804  CG2 ILE A 192     109.894 100.566  90.874
ATOM   1805  CG1 ILE A 192     108.440  98.761  91.798
ATOM   1806  CD1 ILE A 192     107.631  99.582  92.794
ATOM   1807  C   ILE A 192     111.780  98.610  89.896
ATOM   1808  O   ILE A 192     112.923  98.592  90.355
ATOM   1809  N   VAL A 193     111.450  98.958  88.635
ATOM   1810  H   VAL A 193     110.485  98.974  88.390
ATOM   1811  CA  VAL A 193     112.303  99.322  87.541
ATOM   1812  CB  VAL A 193     112.000  98.495  86.293
ATOM   1813  CG1 VAL A 193     112.245  97.015  86.572
ATOM   1814  CG2 VAL A 193     110.547  98.737  85.846
ATOM   1815  C   VAL A 193     112.332 100.772  87.152
ATOM   1816  O   VAL A 193     111.632 101.622  87.699
ATOM   1817  N   VAL A 194     113.203 101.041  86.162
ATOM   1818  H   VAL A 194     113.745 100.295  85.780
ATOM   1819  CA  VAL A 194     113.497 102.308  85.560
ATOM   1820  CB  VAL A 194     114.801 102.181  84.804
ATOM   1821  CG1 VAL A 194     115.179 103.359  83.875
ATOM   1822  CG2 VAL A 194     115.850 102.001  85.918
ATOM   1823  C   VAL A 194     112.452 102.982  84.727
ATOM   1824  O   VAL A 194     111.730 102.332  83.971
ATOM   1825  N   TYR A 195     112.331 104.327  84.915
ATOM   1826  H   TYR A 195     112.895 104.836  85.559
ATOM   1827  CA  TYR A 195     111.441 105.102  84.100
ATOM   1828  CB  TYR A 195     110.629 106.211  84.785
ATOM   1829  CG  TYR A 195     109.596 106.697  83.812
ATOM   1830  CD1 TYR A 195     108.434 105.943  83.603
ATOM   1831  CE1 TYR A 195     107.449 106.362  82.706
ATOM   1832  CZ  TYR A 195     107.621 107.553  81.999
ATOM   1833  OH  TYR A 195     106.632 107.986  81.090
ATOM   1834  HH  TYR A 195     106.925 108.818  80.707
ATOM   1835  CE2 TYR A 195     108.775 108.314  82.194
ATOM   1836  CD2 TYR A 195     109.754 107.886  83.096
ATOM   1837  C   TYR A 195     112.466 105.671  83.141
ATOM   1838  O   TYR A 195     113.336 106.479  83.495
ATOM   1839  N   CYS A 196     112.264 105.280  81.873
ATOM   1840  H   CYS A 196     111.476 104.699  81.686
ATOM   1841  CA  CYS A 196     113.071 105.498  80.700
ATOM   1842  CB  CYS A 196     112.435 104.806  79.478
ATOM   1843  SG  CYS A 196     112.391 102.997  79.665
ATOM   1844  C   CYS A 196     113.522 106.860  80.265
ATOM   1845  O   CYS A 196     114.417 106.945  79.420
ATOM   1846  N   ASN A 197     112.950 107.954  80.804
ATOM   1847  H   ASN A 197     112.231 107.904  81.492
ATOM   1848  CA  ASN A 197     113.365 109.276  80.397
ATOM   1849  CB  ASN A 197     112.208 110.304  80.488
ATOM   1850  CG  ASN A 197     111.706 110.563  81.906
ATOM   1851  OD1 ASN A 197     112.195 110.100  82.936
ATOM   1852  ND2 ASN A 197     110.562 111.290  81.937
ATOM   1853 1HD2 ASN A 197     110.182 111.659  81.088
ATOM   1854 2HD2 ASN A 197     110.050 111.386  82.790
ATOM   1855  C   ASN A 197     114.631 109.757  81.074
ATOM   1856  O   ASN A 197     115.043 110.902  80.873
ATOM   1857  N   GLY A 198     115.309 108.872  81.851
ATOM   1858  H   GLY A 198     114.980 107.945  82.008
ATOM   1859  CA  GLY A 198     116.507 109.235  82.560
ATOM   1860  C   GLY A 198     116.088 109.871  83.852
ATOM   1861  O   GLY A 198     116.772 110.768  84.351
ATOM   1862  N   GLN A 199     114.957 109.368  84.422
ATOM   1863  H   GLN A 199     114.467 108.608  83.993
ATOM   1864  CA  GLN A 199     114.357 109.851  85.633
ATOM   1865  CB  GLN A 199     113.150 108.968  86.005
ATOM   1866  CG  GLN A 199     112.352 109.339  87.255
ATOM   1867  CD  GLN A 199     111.447 108.148  87.541
ATOM   1868  OE1 GLN A 199     111.954 107.083  87.899
ATOM   1869  NE2 GLN A 199     110.102 108.303  87.410
ATOM   1870 1HE2 GLN A 199     109.714 109.184  87.141
ATOM   1871 2HE2 GLN A 199     109.497 107.528  87.594
ATOM   1872  C   GLN A 199     115.295 109.766  86.799
ATOM   1873  O   GLN A 199     115.669 108.700  87.298
ATOM   1874  N   ARG A 200     115.645 110.962  87.290
ATOM   1875  H   ARG A 200     115.318 111.818  86.898
ATOM   1876  CA  ARG A 200     116.505 111.074  88.415
ATOM   1877  CB  ARG A 200     117.347 112.361  88.371
ATOM   1878  CG  ARG A 200     118.367 112.539  89.500
ATOM   1879  CD  ARG A 200     119.205 113.817  89.361
ATOM   1880  NE  ARG A 200     120.019 113.705  88.104
ATOM   1881  HE  ARG A 200     119.660 114.126  87.269
ATOM   1882  CZ  ARG A 200     121.208 113.024  88.040
ATOM   1883  NH1 ARG A 200     121.797 112.472  89.142
ATOM   1884 1HH1 ARG A 200     121.417 112.631  90.053
ATOM   1885 2HH1 ARG A 200     122.676 112.004  89.056
ATOM   1886  NH2 ARG A 200     121.835 112.885  86.837
ATOM   1887 1HH2 ARG A 200     121.437 113.279  86.009
ATOM   1888 2HH2 ARG A 200     122.704 112.395  86.779
ATOM   1889  C   ARG A 200     115.583 111.079  89.586
ATOM   1890  O   ARG A 200     114.546 111.753  89.567
ATOM   1891  N   LYS A 201     115.878 110.228  90.586
ATOM   1892  H   LYS A 201     116.661 109.613  90.606
ATOM   1893  CA  LYS A 201     115.061 110.259  91.747
ATOM   1894  CB  LYS A 201     114.325 108.992  92.168
ATOM   1895  CG  LYS A 201     113.256 108.548  91.188
ATOM   1896  CD  LYS A 201     112.186 107.714  91.875
ATOM   1897  CE  LYS A 201     111.025 107.375  90.967
ATOM   1898  NZ  LYS A 201     109.846 106.888  91.716
ATOM   1899  HZ1 LYS A 201     109.277 106.300  91.076
ATOM   1900  HZ2 LYS A 201     110.158 106.317  92.523
ATOM   1901  HZ3 LYS A 201     109.265 107.681  92.053
ATOM   1902  C   LYS A 201     115.885 110.730  92.884
ATOM   1903  O   LYS A 201     116.881 110.108  93.252
ATOM   1904  N   VAL A 202     115.493 111.901  93.417
ATOM   1905  H   VAL A 202     114.641 112.335  93.127
ATOM   1906  CA  VAL A 202     116.158 112.485  94.552
ATOM   1907  CB  VAL A 202     116.198 114.003  94.615
ATOM   1908  CG1 VAL A 202     117.084 114.487  93.453
ATOM   1909  CG2 VAL A 202     114.782 114.625  94.613
ATOM   1910  C   VAL A 202     115.534 111.898  95.770
ATOM   1911  O   VAL A 202     114.336 111.638  95.793
ATOM   1912  N   ILE A 203     116.344 111.587  96.793
ATOM   1913  H   ILE A 203     117.331 111.631  96.728
ATOM   1914  CA  ILE A 203     115.793 111.009  97.973
ATOM   1915  CB  ILE A 203     116.407 109.679  98.233
ATOM   1916  CG2 ILE A 203     115.446 109.137  99.271
ATOM   1917  CG1 ILE A 203     116.271 108.721  97.035
ATOM   1918  CD1 ILE A 203     117.102 107.453  97.143
ATOM   1919  C   ILE A 203     116.162 111.989  99.057
ATOM   1920  O   ILE A 203     117.351 112.255  99.252
ATOM   1921  N   LEU A 204     115.149 112.525  99.788
ATOM   1922  H   LEU A 204     114.193 112.297  99.624
ATOM   1923  CA  LEU A 204     115.425 113.493 100.821
ATOM   1924  CB  LEU A 204     114.995 114.950 100.500
ATOM   1925  CG  LEU A 204     113.528 115.229 100.108
ATOM   1926  CD1 LEU A 204     113.190 116.701 100.384
ATOM   1927  CD2 LEU A 204     113.232 114.863  98.644
ATOM   1928  C   LEU A 204     114.960 113.197 102.220
ATOM   1929  O   LEU A 204     113.893 112.620 102.441
ATOM   1930  N   THR A 205     115.836 113.574 103.185
ATOM   1931  H   THR A 205     116.728 113.934 102.911
ATOM   1932  CA  THR A 205     115.643 113.472 104.620
ATOM   1933  CB  THR A 205     116.523 112.421 105.313
ATOM   1934  CG2 THR A 205     116.340 112.333 106.845
ATOM   1935  OG1 THR A 205     116.217 111.144 104.802
ATOM   1936  HG1 THR A 205     116.920 110.566 105.109
ATOM   1937  C   THR A 205     115.982 114.817 105.221
ATOM   1938  O   THR A 205     116.793 115.565 104.681
ATOM   1939  N   LYS A 206     115.301 115.146 106.341
ATOM   1940  H   LYS A 206     114.636 114.501 106.709
ATOM   1941  CA  LYS A 206     115.445 116.328 107.151
ATOM   1942  CB  LYS A 206     114.075 116.648 107.779
ATOM   1943  CG  LYS A 206     113.928 117.908 108.620
ATOM   1944  CD  LYS A 206     112.497 118.062 109.146
ATOM   1945  CE  LYS A 206     112.251 119.301 110.007
ATOM   1946  NZ  LYS A 206     110.838 119.352 110.428
ATOM   1947  HZ1 LYS A 206     110.225 119.341 109.591
ATOM   1948  HZ2 LYS A 206     110.615 118.534 111.025
ATOM   1949  HZ3 LYS A 206     110.666 120.224 110.963
ATOM   1950  C   LYS A 206     116.420 115.928 108.240
ATOM   1951  O   LYS A 206     116.156 114.975 108.980
ATOM   1952  N   THR A 207     117.568 116.642 108.365
ATOM   1953  H   THR A 207     117.807 117.402 107.768
ATOM   1954  CA  THR A 207     118.553 116.298 109.359
ATOM   1955  CB  THR A 207     119.840 115.795 108.723
ATOM   1956  CG2 THR A 207     120.854 115.359 109.803
ATOM   1957  OG1 THR A 207     119.562 114.669 107.899
ATOM   1958  HG1 THR A 207     119.248 115.030 107.066
ATOM   1959  C   THR A 207     118.842 117.510 110.203
ATOM   1960  O   THR A 207     119.151 118.589 109.699
ATOM   1961  N   LEU A 208     118.705 117.336 111.530
ATOM   1962  H   LEU A 208     118.447 116.451 111.909
ATOM   1963  CA  LEU A 208     118.952 118.357 112.516
ATOM   1964  CB  LEU A 208     118.032 118.204 113.749
ATOM   1965  CG  LEU A 208     116.507 118.148 113.490
ATOM   1966  CD1 LEU A 208     115.745 117.914 114.801
ATOM   1967  CD2 LEU A 208     115.972 119.355 112.715
ATOM   1968  C   LEU A 208     120.342 118.121 113.053
ATOM   1969  O   LEU A 208     120.817 116.981 113.015
ATOM   1970  N   VAL A 209     121.077 119.183 113.490
ATOM   1971  H   VAL A 209     120.766 120.128 113.451
ATOM   1972  CA  VAL A 209     122.364 118.896 114.095
ATOM   1973  CB  VAL A 209     123.522 119.870 114.043
ATOM   1974  CG1 VAL A 209     123.982 120.031 112.585
ATOM   1975  CG2 VAL A 209     123.197 121.154 114.813
ATOM   1976  C   VAL A 209     122.191 118.370 115.492
ATOM   1977  O   VAL A 209     121.198 118.637 116.176
ATOM   1978  N   ILE A 210     123.161 117.519 115.869
ATOM   1979  H   ILE A 210     123.914 117.316 115.247
ATOM   1980  CA  ILE A 210     123.238 116.860 117.142
ATOM   1981  CB  ILE A 210     123.792 115.446 117.033
ATOM   1982  CG2 ILE A 210     122.788 114.612 116.210
ATOM   1983  CG1 ILE A 210     125.241 115.411 116.494
ATOM   1984  CD1 ILE A 210     125.913 114.042 116.589
ATOM   1985  C   ILE A 210     123.968 117.672 118.181
ATOM   1986  O   ILE A 210     124.652 118.648 117.863
ATOM   1987  N   GLY A 211     123.840 117.249 119.466
ATOM   1988  H   GLY A 211     123.288 116.449 119.684
ATOM   1989  CA  GLY A 211     124.442 117.890 120.612
ATOM   1990  C   GLY A 211     125.941 117.952 120.523
ATOM   1991  O   GLY A 211     126.538 118.880 121.067
ATOM   1992  N   GLN A 212     126.576 116.975 119.826
ATOM   1993  H   GLN A 212     126.067 116.231 119.401
ATOM   1994  CA  GLN A 212     128.008 116.937 119.641
ATOM   1995  CB  GLN A 212     128.501 115.625 119.008
ATOM   1996  CG  GLN A 212     128.383 114.408 119.935
ATOM   1997  CD  GLN A 212     128.747 113.107 119.211
ATOM   1998  OE1 GLN A 212     129.000 113.021 118.008
ATOM   1999  NE2 GLN A 212     128.759 112.006 120.006
ATOM   2000 1HE2 GLN A 212     128.559 112.093 120.982
ATOM   2001 2HE2 GLN A 212     128.963 111.108 119.617
ATOM   2002  C   GLN A 212     128.420 118.064 118.726
ATOM   2003  O   GLN A 212     129.465 118.680 118.938
ATOM   2004  N   CYS A 213     127.575 118.373 117.709
ATOM   2005  H   CYS A 213     126.708 117.895 117.593
ATOM   2006  CA  CYS A 213     127.811 119.427 116.762
ATOM   2007  CB  CYS A 213     126.875 119.333 115.550
ATOM   2008  SG  CYS A 213     127.250 117.916 114.473
ATOM   2009  C   CYS A 213     127.654 120.763 117.444
ATOM   2010  O   CYS A 213     128.444 121.678 117.204
ATOM   2011  N   ILE A 214     126.651 120.879 118.352
ATOM   2012  H   ILE A 214     126.028 120.114 118.509
ATOM   2013  CA  ILE A 214     126.369 122.080 119.113
ATOM   2014  CB  ILE A 214     125.124 121.889 119.987
ATOM   2015  CG2 ILE A 214     124.974 123.037 121.003
ATOM   2016  CG1 ILE A 214     123.838 121.670 119.157
ATOM   2017  CD1 ILE A 214     123.386 122.847 118.290
ATOM   2018  C   ILE A 214     127.571 122.371 120.005
ATOM   2019  O   ILE A 214     128.084 123.492 119.999
ATOM   2020  N   TYR A 215     128.093 121.346 120.720
ATOM   2021  H   TYR A 215     127.697 120.432 120.688
ATOM   2022  CA  TYR A 215     129.214 121.508 121.612
ATOM   2023  CB  TYR A 215     129.527 120.275 122.502
ATOM   2024  CG  TYR A 215     128.543 119.980 123.608
ATOM   2025  CD1 TYR A 215     128.849 118.908 124.452
ATOM   2026  CE1 TYR A 215     128.017 118.554 125.515
ATOM   2027  CZ  TYR A 215     126.843 119.269 125.751
ATOM   2028  OH  TYR A 215     126.015 118.897 126.834
ATOM   2029  HH  TYR A 215     126.502 118.261 127.366
ATOM   2030  CE2 TYR A 215     126.503 120.336 124.912
ATOM   2031  CD2 TYR A 215     127.347 120.684 123.847
ATOM   2032  C   TYR A 215     130.490 121.861 120.902
ATOM   2033  O   TYR A 215     131.262 122.681 121.405
ATOM   2034  N   THR A 216     130.741 121.281 119.705
ATOM   2035  H   THR A 216     130.142 120.599 119.291
ATOM   2036  CA  THR A 216     131.962 121.583 119.008
ATOM   2037  CB  THR A 216     132.390 120.467 118.092
ATOM   2038  CG2 THR A 216     133.792 120.766 117.522
ATOM   2039  OG1 THR A 216     132.523 119.275 118.859
ATOM   2040  HG1 THR A 216     132.513 118.552 118.227
ATOM   2041  C   THR A 216     131.915 122.994 118.429
ATOM   2042  O   THR A 216     132.958 123.649 118.385
ATOM   2043  N   ILE A 217     130.724 123.517 117.997
ATOM   2044  H   ILE A 217     129.879 122.986 117.979
ATOM   2045  CA  ILE A 217     130.643 124.893 117.521
ATOM   2046  CB  ILE A 217     129.383 125.274 116.736
ATOM   2047  CG2 ILE A 217     128.137 125.278 117.618
ATOM   2048  CG1 ILE A 217     129.536 126.642 116.046
ATOM   2049  CD1 ILE A 217     130.657 126.714 115.027
ATOM   2050  C   ILE A 217     130.918 125.833 118.686
ATOM   2051  O   ILE A 217     131.562 126.867 118.494
ATOM   2052  N   THR A 218     130.492 125.437 119.921
ATOM   2053  H   THR A 218     129.926 124.617 120.013
ATOM   2054  CA  THR A 218     130.685 126.177 121.156
ATOM   2055  CB  THR A 218     130.215 125.379 122.363
ATOM   2056  CG2 THR A 218     130.460 126.111 123.693
ATOM   2057  OG1 THR A 218     128.837 125.080 122.255
ATOM   2058  HG1 THR A 218     128.757 124.448 121.539
ATOM   2059  C   THR A 218     132.159 126.375 121.372
ATOM   2060  O   THR A 218     132.588 127.467 121.759
ATOM   2061  N   SER A 219     132.950 125.308 121.106
ATOM   2062  H   SER A 219     132.574 124.433 120.805
ATOM   2063  CA  SER A 219     134.366 125.363 121.284
ATOM   2064  CB  SER A 219     135.013 123.960 121.208
ATOM   2065  OG  SER A 219     136.419 124.022 121.405
ATOM   2066  HG  SER A 219     136.725 123.111 121.404
ATOM   2067  C   SER A 219     134.963 126.258 120.237
ATOM   2068  O   SER A 219     135.607 127.237 120.627
ATOM   2069  N   LEU A 220     134.703 126.007 118.916
ATOM   2070  H   LEU A 220     134.141 125.250 118.589
ATOM   2071  CA  LEU A 220     135.294 126.866 117.926
ATOM   2072  CB  LEU A 220     136.824 126.599 117.821
ATOM   2073  CG  LEU A 220     137.699 127.458 116.897
ATOM   2074  CD1 LEU A 220     137.786 128.919 117.374
ATOM   2075  CD2 LEU A 220     139.099 126.831 116.822
ATOM   2076  C   LEU A 220     134.602 126.822 116.588
ATOM   2077  O   LEU A 220     134.282 125.765 116.033
ATOM   2078  N   PHE A 221     134.424 128.048 116.043
ATOM   2079  H   PHE A 221     134.741 128.848 116.544
ATOM   2080  CA  PHE A 221     133.818 128.391 114.780
ATOM   2081  CB  PHE A 221     133.740 129.912 114.505
ATOM   2082  CG  PHE A 221     132.647 130.613 115.236
ATOM   2083  CD1 PHE A 221     132.936 131.429 116.334
ATOM   2084  CE1 PHE A 221     131.912 132.102 117.007
ATOM   2085  CZ  PHE A 221     130.590 131.966 116.579
ATOM   2086  CE2 PHE A 221     130.290 131.159 115.480
ATOM   2087  CD2 PHE A 221     131.318 130.490 114.810
ATOM   2088  C   PHE A 221     134.578 127.857 113.596
ATOM   2089  O   PHE A 221     134.027 127.812 112.497
ATOM   2090  N   SER A 222     135.884 127.548 113.761
ATOM   2091  H   SER A 222     136.353 127.650 114.632
ATOM   2092  CA  SER A 222     136.675 127.025 112.682
ATOM   2093  CB  SER A 222     138.084 127.646 112.580
ATOM   2094  OG  SER A 222     138.865 127.364 113.728
ATOM   2095  HG  SER A 222     139.735 127.732 113.548
ATOM   2096  C   SER A 222     136.767 125.521 112.693
ATOM   2097  O   SER A 222     137.194 124.944 111.690
ATOM   2098  N   LEU A 223     136.422 124.853 113.831
ATOM   2099  H   LEU A 223     136.065 125.325 114.634
ATOM   2100  CA  LEU A 223     136.447 123.407 113.909
ATOM   2101  CB  LEU A 223     136.396 122.850 115.352
ATOM   2102  CG  LEU A 223     137.613 123.138 116.250
ATOM   2103  CD1 LEU A 223     137.328 122.699 117.695
ATOM   2104  CD2 LEU A 223     138.902 122.512 115.695
ATOM   2105  C   LEU A 223     135.201 122.948 113.226
ATOM   2106  O   LEU A 223     135.261 122.154 112.284
ATOM   2107  N   LEU A 224     134.037 123.467 113.695
ATOM   2108  H   LEU A 224     134.005 124.116 114.454
ATOM   2109  CA  LEU A 224     132.785 123.170 113.070
ATOM   2110  CB  LEU A 224     131.660 122.461 113.858
ATOM   2111  CG  LEU A 224     132.035 121.052 114.362
ATOM   2112  CD1 LEU A 224     130.833 120.426 115.058
ATOM   2113  CD2 LEU A 224     132.640 120.124 113.291
ATOM   2114  C   LEU A 224     132.502 124.145 111.947
ATOM   2115  O   LEU A 224     133.303 125.084 111.863
ATOM   2116  N   PRO A 225     131.347 124.092 111.228
ATOM   2117  CA  PRO A 225     131.227 124.822 109.981
ATOM   2118  CB  PRO A 225     131.101 126.314 110.238
ATOM   2119  CG  PRO A 225     130.199 126.249 111.481
ATOM   2120  CD  PRO A 225     130.351 124.803 112.038
ATOM   2121  C   PRO A 225     132.152 124.167 109.013
ATOM   2122  O   PRO A 225     133.270 124.632 108.791
ATOM   2123  N   GLY A 226     131.656 123.008 108.519
ATOM   2124  H   GLY A 226     130.741 122.707 108.773
ATOM   2125  CA  GLY A 226     132.337 122.133 107.619
ATOM   2126  C   GLY A 226     132.176 120.728 108.148
ATOM   2127  O   GLY A 226     133.050 119.891 107.920
ATOM   2128  N   VAL A 227     131.053 120.443 108.870
ATOM   2129  H   VAL A 227     130.341 121.131 108.978
ATOM   2130  CA  VAL A 227     130.733 119.150 109.453
ATOM   2131  CB  VAL A 227     129.478 119.189 110.321
ATOM   2132  CG1 VAL A 227     129.102 117.801 110.881
ATOM   2133  CG2 VAL A 227     129.614 120.274 111.387
ATOM   2134  C   VAL A 227     130.436 118.257 108.270
ATOM   2135  O   VAL A 227     129.732 118.680 107.356
ATOM   2136  N   ALA A 228     130.912 116.991 108.320
ATOM   2137  H   ALA A 228     131.430 116.690 109.116
ATOM   2138  CA  ALA A 228     130.786 115.992 107.280
ATOM   2139  CB  ALA A 228     131.450 114.661 107.672
ATOM   2140  C   ALA A 228     129.384 115.668 106.848
ATOM   2141  O   ALA A 228     129.183 115.347 105.674
ATOM   2142  N   HIS A 229     128.404 115.702 107.790
ATOM   2143  H   HIS A 229     128.635 115.920 108.734
ATOM   2144  CA  HIS A 229     126.994 115.459 107.571
ATOM   2145  CB  HIS A 229     126.400 116.382 106.465
ATOM   2146  CG  HIS A 229     124.911 116.405 106.302
ATOM   2147  ND1 HIS A 229     124.035 116.864 107.262
ATOM   2148  CE1 HIS A 229     122.795 116.804 106.717
ATOM   2149  NE2 HIS A 229     122.813 116.340 105.483
ATOM   2150  CD2 HIS A 229     124.147 116.086 105.223
ATOM   2151  C   HIS A 229     126.696 113.999 107.338
ATOM   2152  O   HIS A 229     125.970 113.396 108.129
ATOM   2153  N   SER A 230     127.229 113.409 106.244
ATOM   2154  H   SER A 230     127.821 113.907 105.614
ATOM   2155  CA  SER A 230     127.030 112.020 105.944
ATOM   2156  CB  SER A 230     126.634 111.766 104.473
ATOM   2157  OG  SER A 230     126.508 110.376 104.207
ATOM   2158  HG  SER A 230     126.140 110.307 103.323
ATOM   2159  C   SER A 230     128.319 111.316 106.247
ATOM   2160  O   SER A 230     129.393 111.743 105.814
ATOM   2161  N   ILE A 231     128.224 110.233 107.049
ATOM   2162  H   ILE A 231     127.343 109.921 107.395
ATOM   2163  CA  ILE A 231     129.367 109.434 107.418
ATOM   2164  CB  ILE A 231     129.104 108.681 108.714
ATOM   2165  CG2 ILE A 231     130.232 107.666 109.013
ATOM   2166  CG1 ILE A 231     128.944 109.724 109.845
ATOM   2167  CD1 ILE A 231     128.435 109.172 111.172
ATOM   2168  C   ILE A 231     129.674 108.521 106.253
ATOM   2169  O   ILE A 231     130.828 108.413 105.832
ATOM   2170  N   ALA A 232     128.621 107.876 105.702
ATOM   2171  H   ALA A 232     127.697 108.015 106.049
ATOM   2172  CA  ALA A 232     128.717 106.979 104.583
ATOM   2173  CB  ALA A 232     128.915 105.505 104.995
ATOM   2174  C   ALA A 232     127.411 107.058 103.845
ATOM   2175  O   ALA A 232     126.384 107.431 104.416
ATOM   2176  N   VAL A 233     127.449 106.741 102.532
ATOM   2177  H   VAL A 233     128.303 106.470 102.094
ATOM   2178  CA  VAL A 233     126.304 106.745 101.660
ATOM   2179  CB  VAL A 233     125.934 108.141 101.153
ATOM   2180  CG1 VAL A 233     127.113 108.830 100.443
ATOM   2181  CG2 VAL A 233     124.676 108.041 100.275
ATOM   2182  C   VAL A 233     126.513 105.693 100.602
ATOM   2183  O   VAL A 233     127.405 105.804  99.758
ATOM   2184  N   GLU A 234     125.685 104.623 100.672
ATOM   2185  H   GLU A 234     124.971 104.559 101.364
ATOM   2186  CA  GLU A 234     125.751 103.497  99.779
ATOM   2187  CB  GLU A 234     125.948 102.176 100.554
ATOM   2188  CG  GLU A 234     127.258 102.102 101.356
ATOM   2189  CD  GLU A 234     127.348 100.772 102.095
ATOM   2190  OE1 GLU A 234     128.300 100.009 101.790
ATOM   2191  OE2 GLU A 234     126.502 100.505 102.991
ATOM   2192  C   GLU A 234     124.503 103.359  98.951
ATOM   2193  O   GLU A 234     123.398 103.678  99.400
ATOM   2194  N   LEU A 235     124.692 102.912  97.684
ATOM   2195  H   LEU A 235     125.607 102.735  97.332
ATOM   2196  CA  LEU A 235     123.629 102.692  96.736
ATOM   2197  CB  LEU A 235     123.701 103.631  95.507
ATOM   2198  CG  LEU A 235     123.637 105.149  95.799
ATOM   2199  CD1 LEU A 235     123.885 105.966  94.522
ATOM   2200  CD2 LEU A 235     122.360 105.561  96.537
ATOM   2201  C   LEU A 235     123.807 101.291  96.197
ATOM   2202  O   LEU A 235     124.921 100.922  95.826
ATOM   2203  N   CYS A 236     122.728 100.465  96.179
ATOM   2204  H   CYS A 236     121.828 100.776  96.476
ATOM   2205  CA  CYS A 236     122.780  99.112  95.649
ATOM   2206  CB  CYS A 236     122.286  98.025  96.624
ATOM   2207  SG  CYS A 236     122.339  96.336  95.948
ATOM   2208  C   CYS A 236     121.886  99.162  94.446
ATOM   2209  O   CYS A 236     120.737  99.593  94.568
ATOM   2210  N   VAL A 237     122.408  98.737  93.261
ATOM   2211  H   VAL A 237     123.341  98.387  93.199
ATOM   2212  CA  VAL A 237     121.692  98.814  92.005
ATOM   2213  CB  VAL A 237     122.277  99.982  91.169
ATOM   2214  CG1 VAL A 237     121.447 100.232  89.919
ATOM   2215  CG2 VAL A 237     122.391 101.304  91.964
ATOM   2216  C   VAL A 237     121.725  97.512  91.188
ATOM   2217  O   VAL A 237     122.615  97.352  90.347
ATOM   2218  N   PRO A 238     120.857  96.526  91.417
ATOM   2219  CA  PRO A 238     120.810  95.303  90.638
ATOM   2220  CB  PRO A 238     119.916  94.336  91.409
ATOM   2221  CG  PRO A 238     119.971  94.853  92.854
ATOM   2222  CD  PRO A 238     120.182  96.364  92.700
ATOM   2223  C   PRO A 238     120.348  95.496  89.216
ATOM   2224  O   PRO A 238     119.420  96.268  88.968
ATOM   2225  N   GLY A 239     121.018  94.797  88.285
ATOM   2226  H   GLY A 239     121.731  94.162  88.561
ATOM   2227  CA  GLY A 239     120.727  94.769  86.880
ATOM   2228  C   GLY A 239     120.544  93.294  86.622
ATOM   2229  O   GLY A 239     121.089  92.450  87.342
ATOM   2230  N   PHE A 240     119.795  92.958  85.546
ATOM   2231  H   PHE A 240     119.381  93.670  84.987
ATOM   2232  CA  PHE A 240     119.463  91.610  85.124
ATOM   2233  CB  PHE A 240     120.674  90.657  84.867
ATOM   2234  CG  PHE A 240     121.512  91.185  83.744
ATOM   2235  CD1 PHE A 240     122.731  91.818  84.019
ATOM   2236  CE1 PHE A 240     123.526  92.322  82.987
ATOM   2237  CZ  PHE A 240     123.102  92.199  81.663
ATOM   2238  CE2 PHE A 240     121.887  91.575  81.374
ATOM   2239  CD2 PHE A 240     121.095  91.072  82.411
ATOM   2240  C   PHE A 240     118.474  90.962  86.073
ATOM   2241  O   PHE A 240     118.150  91.492  87.140
ATOM   2242  N   HIS A 241     117.986  89.760  85.684
ATOM   2243  H   HIS A 241     118.289  89.341  84.833
ATOM   2244  CA  HIS A 241     116.999  89.000  86.408
ATOM   2245  CB  HIS A 241     116.502  87.770  85.611
ATOM   2246  CG  HIS A 241     115.246  87.133  86.141
ATOM   2247  ND1 HIS A 241     115.188  86.304  87.240
ATOM   2248  CE1 HIS A 241     113.886  85.955  87.399
ATOM   2249  NE2 HIS A 241     113.106  86.497  86.481
ATOM   2250  CD2 HIS A 241     113.966  87.237  85.689
ATOM   2251  C   HIS A 241     117.460  88.588  87.780
ATOM   2252  O   HIS A 241     118.616  88.208  87.985
ATOM   2253  N   GLY A 242     116.513  88.667  88.746
ATOM   2254  H   GLY A 242     115.595  88.989  88.531
ATOM   2255  CA  GLY A 242     116.731  88.340  90.130
ATOM   2256  C   GLY A 242     117.507  89.450  90.739
ATOM   2257  O   GLY A 242     117.026  90.579  90.739
ATOM   2258  N   TRP A 243     118.658  89.127  91.362
ATOM   2259  H   TRP A 243     118.991  88.188  91.391
ATOM   2260  CA  TRP A 243     119.520  90.116  91.960
ATOM   2261  CB  TRP A 243     119.256  90.364  93.475
ATOM   2262  CG  TRP A 243     119.343  89.192  94.432
ATOM   2263  CD1 TRP A 243     120.421  88.697  95.113
ATOM   2264  NE1 TRP A 243     120.041  87.644  95.913
ATOM   2265  HE1 TRP A 243     120.632  87.126  96.494
ATOM   2266  CE2 TRP A 243     118.687  87.443  95.758
ATOM   2267  CZ2 TRP A 243     117.823  86.523  96.338
ATOM   2268  CH2 TRP A 243     116.471  86.567  95.976
ATOM   2269  CZ3 TRP A 243     115.999  87.515  95.057
ATOM   2270  CE3 TRP A 243     116.870  88.446  94.475
ATOM   2271  CD2 TRP A 243     118.214  88.397  94.834
ATOM   2272  C   TRP A 243     120.957  89.789  91.640
ATOM   2273  O   TRP A 243     121.859  89.987  92.457
ATOM   2274  N   ALA A 244     121.192  89.368  90.373
ATOM   2275  H   ALA A 244     120.445  89.289  89.716
ATOM   2276  CA  ALA A 244     122.469  88.922  89.884
ATOM   2277  CB  ALA A 244     122.382  88.494  88.406
ATOM   2278  C   ALA A 244     123.658  89.834  89.994
ATOM   2279  O   ALA A 244     124.697  89.355  90.452
ATOM   2280  N   THR A 245     123.564  91.131  89.610
ATOM   2281  H   THR A 245     122.730  91.527  89.229
ATOM   2282  CA  THR A 245     124.720  91.999  89.688
ATOM   2283  CB  THR A 245     124.741  93.137  88.692
ATOM   2284  CG2 THR A 245     124.722  92.564  87.264
ATOM   2285  OG1 THR A 245     123.634  94.002  88.878
ATOM   2286  HG1 THR A 245     123.875  94.824  88.442
ATOM   2287  C   THR A 245     124.999  92.604  91.040
ATOM   2288  O   THR A 245     126.162  92.662  91.442
ATOM   2289  N   ALA A 246     123.938  93.073  91.755
ATOM   2290  H   ALA A 246     123.019  92.997  91.376
ATOM   2291  CA  ALA A 246     123.977  93.729  93.054
ATOM   2292  CB  ALA A 246     124.771  93.010  94.173
ATOM   2293  C   ALA A 246     124.457  95.156  92.906
ATOM   2294  O   ALA A 246     123.720  96.079  93.250
ATOM   2295  N   ALA A 247     125.704  95.359  92.400
ATOM   2296  H   ALA A 247     126.277  94.579  92.159
ATOM   2297  CA  ALA A 247     126.302  96.648  92.130
ATOM   2298  CB  ALA A 247     125.857  97.245  90.774
ATOM   2299  C   ALA A 247     126.296  97.703  93.210
ATOM   2300  O   ALA A 247     125.546  98.682  93.129
ATOM   2301  N   LEU A 248     127.050  97.443  94.306
ATOM   2302  H   LEU A 248     127.589  96.608  94.375
ATOM   2303  CA  LEU A 248     127.180  98.364  95.413
ATOM   2304  CB  LEU A 248     127.668  97.668  96.706
ATOM   2305  CG  LEU A 248     127.728  98.537  97.981
ATOM   2306  CD1 LEU A 248     126.327  98.980  98.436
ATOM   2307  CD2 LEU A 248     128.518  97.833  99.093
ATOM   2308  C   LEU A 248     128.146  99.472  95.041
ATOM   2309  O   LEU A 248     129.266  99.208  94.590
ATOM   2310  N   LEU A 249     127.715 100.743  95.228
ATOM   2311  H   LEU A 249     126.806 100.938  95.581
ATOM   2312  CA  LEU A 249     128.518 101.898  94.924
ATOM   2313  CB  LEU A 249     128.063 102.592  93.612
ATOM   2314  CG  LEU A 249     128.818 103.875  93.186
ATOM   2315  CD1 LEU A 249     130.279 103.589  92.798
ATOM   2316  CD2 LEU A 249     128.045 104.644  92.105
ATOM   2317  C   LEU A 249     128.403 102.886  96.057
ATOM   2318  O   LEU A 249     127.304 103.207  96.512
ATOM   2319  N   VAL A 250     129.565 103.362  96.561
ATOM   2320  H   VAL A 250     130.452 103.082  96.203
ATOM   2321  CA  VAL A 250     129.600 104.342  97.618
ATOM   2322  CB  VAL A 250     130.756 104.153  98.591
ATOM   2323  CG1 VAL A 250     130.780 105.272  99.657
ATOM   2324  CG2 VAL A 250     130.619 102.759  99.234
ATOM   2325  C   VAL A 250     129.681 105.677  96.922
ATOM   2326  O   VAL A 250     130.544 105.883  96.063
ATOM   2327  N   THR A 251     128.755 106.605  97.278
ATOM   2328  H   THR A 251     128.082 106.420  97.989
ATOM   2329  CA  THR A 251     128.721 107.925  96.694
ATOM   2330  CB  THR A 251     127.416 108.652  96.946
ATOM   2331  CG2 THR A 251     127.416 110.037  96.265
ATOM   2332  OG1 THR A 251     126.336 107.886  96.430
ATOM   2333  HG1 THR A 251     126.229 107.144  97.031
ATOM   2334  C   THR A 251     129.907 108.671  97.253
ATOM   2335  O   THR A 251     130.067 108.835  98.465
ATOM   2336  N   PHE A 252     130.755 109.147  96.323
ATOM   2337  H   PHE A 252     130.576 109.009  95.353
ATOM   2338  CA  PHE A 252     131.976 109.844  96.618
ATOM   2339  CB  PHE A 252     132.882 109.972  95.374
ATOM   2340  CG  PHE A 252     133.488 108.628  95.106
ATOM   2341  CD1 PHE A 252     132.967 107.813  94.092
ATOM   2342  CE1 PHE A 252     133.518 106.554  93.832
ATOM   2343  CZ  PHE A 252     134.601 106.101  94.588
ATOM   2344  CE2 PHE A 252     135.131 106.904  95.600
ATOM   2345  CD2 PHE A 252     134.577 108.162  95.857
ATOM   2346  C   PHE A 252     131.784 111.200  97.225
ATOM   2347  O   PHE A 252     132.610 111.616  98.039
ATOM   2348  N   CYS A 253     130.704 111.913  96.829
ATOM   2349  H   CYS A 253     130.053 111.552  96.167
ATOM   2350  CA  CYS A 253     130.427 113.235  97.320
ATOM   2351  CB  CYS A 253     129.515 114.043  96.370
ATOM   2352  SG  CYS A 253     129.141 115.725  96.961
ATOM   2353  C   CYS A 253     129.824 113.270  98.691
ATOM   2354  O   CYS A 253     128.745 112.731  98.945
ATOM   2355  N   PHE A 254     130.544 113.949  99.603
ATOM   2356  H   PHE A 254     131.406 114.388  99.360
ATOM   2357  CA  PHE A 254     130.125 114.150 100.959
ATOM   2358  CB  PHE A 254     131.101 113.653 102.056
ATOM   2359  CG  PHE A 254     131.222 112.160 102.006
ATOM   2360  CD1 PHE A 254     132.262 111.548 101.297
ATOM   2361  CE1 PHE A 254     132.373 110.155 101.251
ATOM   2362  CZ  PHE A 254     131.437 109.358 101.916
ATOM   2363  CE2 PHE A 254     130.393 109.957 102.625
ATOM   2364  CD2 PHE A 254     130.289 111.350 102.667
ATOM   2365  C   PHE A 254     129.981 115.637 101.072
ATOM   2366  O   PHE A 254     130.821 116.398 100.578
ATOM   2367  N   GLY A 255     128.869 116.070 101.701
ATOM   2368  H   GLY A 255     128.200 115.433 102.074
ATOM   2369  CA  GLY A 255     128.567 117.464 101.884
ATOM   2370  C   GLY A 255     129.176 118.015 103.135
ATOM   2371  O   GLY A 255     129.904 117.328 103.854
ATOM   2372  N   TRP A 256     128.914 119.317 103.372
ATOM   2373  H   TRP A 256     128.345 119.858 102.756
ATOM   2374  CA  TRP A 256     129.386 120.010 104.535
ATOM   2375  CB  TRP A 256     130.725 120.764 104.314
ATOM   2376  CG  TRP A 256     130.745 121.816 103.223
ATOM   2377  CD1 TRP A 256     130.956 121.621 101.887
ATOM   2378  NE1 TRP A 256     130.907 122.817 101.214
ATOM   2379  HE1 TRP A 256     131.023 122.931 100.251
ATOM   2380  CE2 TRP A 256     130.672 123.823 102.124
ATOM   2381  CZ2 TRP A 256     130.544 125.195 101.961
ATOM   2382  CH2 TRP A 256     130.305 125.977 103.097
ATOM   2383  CZ3 TRP A 256     130.201 125.392 104.368
ATOM   2384  CE3 TRP A 256     130.333 124.006 104.534
ATOM   2385  CD2 TRP A 256     130.567 123.232 103.401
ATOM   2386  C   TRP A 256     128.309 120.918 105.059
ATOM   2387  O   TRP A 256     127.651 121.625 104.291
ATOM   2388  N   VAL A 257     128.107 120.880 106.399
ATOM   2389  H   VAL A 257     128.630 120.240 106.954
ATOM   2390  CA  VAL A 257     127.114 121.679 107.080
ATOM   2391  CB  VAL A 257     125.879 120.924 107.592
ATOM   2392  CG1 VAL A 257     125.096 120.328 106.408
ATOM   2393  CG2 VAL A 257     126.261 119.861 108.640
ATOM   2394  C   VAL A 257     127.684 122.506 108.205
ATOM   2395  O   VAL A 257     128.805 122.296 108.677
ATOM   2396  N   LEU A 258     126.882 123.511 108.619
ATOM   2397  H   LEU A 258     125.985 123.655 108.209
ATOM   2398  CA  LEU A 258     127.206 124.429 109.674
ATOM   2399  CB  LEU A 258     127.361 125.905 109.212
ATOM   2400  CG  LEU A 258     126.160 126.581 108.508
ATOM   2401  CD1 LEU A 258     126.247 128.106 108.647
ATOM   2402  CD2 LEU A 258     126.031 126.164 107.031
ATOM   2403  C   LEU A 258     126.131 124.404 110.728
ATOM   2404  O   LEU A 258     124.967 124.112 110.445
ATOM   2405  N   ILE A 259     126.542 124.682 111.989
ATOM   2406  H   ILE A 259     127.497 124.899 112.173
ATOM   2407  CA  ILE A 259     125.680 124.762 113.148
ATOM   2408  CB  ILE A 259     126.277 124.247 114.438
ATOM   2409  CG2 ILE A 259     125.286 124.494 115.593
ATOM   2410  CG1 ILE A 259     126.582 122.754 114.317
ATOM   2411  CD1 ILE A 259     127.949 122.446 113.736
ATOM   2412  C   ILE A 259     125.504 126.262 113.202
ATOM   2413  O   ILE A 259     126.493 126.980 113.386
ATOM   2414  N   PRO A 260     124.268 126.737 113.127
ATOM   2415  CA  PRO A 260     123.935 128.132 113.028
ATOM   2416  CB  PRO A 260     122.414 128.217 112.870
ATOM   2417  CG  PRO A 260     121.900 126.875 113.391
ATOM   2418  CD  PRO A 260     123.063 125.920 113.107
ATOM   2419  C   PRO A 260     124.420 129.170 113.954
ATOM   2420  O   PRO A 260     124.650 130.269 113.452
ATOM   2421  N   ALA A 261     124.550 128.909 115.259
ATOM   2422  H   ALA A 261     124.369 128.021 115.675
ATOM   2423  CA  ALA A 261     124.947 129.984 116.119
ATOM   2424  CB  ALA A 261     123.840 131.037 116.387
ATOM   2425  C   ALA A 261     125.259 129.423 117.431
ATOM   2426  O   ALA A 261     124.693 128.406 117.842
ATOM   2427  N   ILE A 262     126.173 130.117 118.120
ATOM   2428  H   ILE A 262     126.616 130.943 117.779
ATOM   2429  CA  ILE A 262     126.510 129.677 119.418
ATOM   2430  CB  ILE A 262     127.866 129.015 119.424
ATOM   2431  CG2 ILE A 262     129.023 129.956 119.061
ATOM   2432  CG1 ILE A 262     127.998 128.277 120.729
ATOM   2433  CD1 ILE A 262     127.070 127.053 120.705
ATOM   2434  C   ILE A 262     126.252 130.941 120.200
ATOM   2435  O   ILE A 262     126.878 131.981 119.980
ATOM   2436  N   THR A 263     125.292 130.838 121.144
ATOM   2437  H   THR A 263     124.873 129.957 121.349
ATOM   2438  CA  THR A 263     124.777 131.935 121.928
ATOM   2439  CB  THR A 263     123.608 131.557 122.812
ATOM   2440  CG2 THR A 263     122.392 131.238 121.928
ATOM   2441  OG1 THR A 263     123.932 130.461 123.656
ATOM   2442  HG1 THR A 263     123.231 130.415 124.311
ATOM   2443  C   THR A 263     125.682 132.820 122.718
ATOM   2444  O   THR A 263     126.665 132.400 123.327
ATOM   2445  N   PHE A 264     125.355 134.129 122.635
ATOM   2446  H   PHE A 264     124.572 134.436 122.100
ATOM   2447  CA  PHE A 264     126.066 135.165 123.328
ATOM   2448  CB  PHE A 264     126.370 136.397 122.437
ATOM   2449  CG  PHE A 264     127.281 135.995 121.317
ATOM   2450  CD1 PHE A 264     126.751 135.552 120.096
ATOM   2451  CE1 PHE A 264     127.590 135.169 119.046
ATOM   2452  CZ  PHE A 264     128.976 135.229 119.206
ATOM   2453  CE2 PHE A 264     129.516 135.675 120.413
ATOM   2454  CD2 PHE A 264     128.670 136.056 121.460
ATOM   2455  C   PHE A 264     125.111 135.569 124.411
ATOM   2456  O   PHE A 264     124.070 136.181 124.146
ATOM   2457  N   ILE A 265     125.440 135.191 125.666
ATOM   2458  H   ILE A 265     126.320 134.763 125.875
ATOM   2459  CA  ILE A 265     124.584 135.523 126.777
ATOM   2460  CB  ILE A 265     124.270 134.366 127.706
ATOM   2461  CG2 ILE A 265     123.439 133.347 126.900
ATOM   2462  CG1 ILE A 265     125.502 133.738 128.346
ATOM   2463  CD1 ILE A 265     125.154 132.722 129.421
ATOM   2464  C   ILE A 265     124.990 136.823 127.418
ATOM   2465  O   ILE A 265     126.177 137.140 127.497
ATOM   2466  N   ILE A 266     123.969 137.629 127.809
ATOM   2467  H   ILE A 266     123.030 137.286 127.755
ATOM   2468  CA  ILE A 266     124.131 138.949 128.399
ATOM   2469  CB  ILE A 266     123.004 139.891 127.972
ATOM   2470  CG2 ILE A 266     123.180 141.283 128.635
ATOM   2471  CG1 ILE A 266     122.981 140.032 126.434
ATOM   2472  CD1 ILE A 266     121.735 140.733 125.890
ATOM   2473  C   ILE A 266     124.123 138.836 129.905
ATOM   2474  O   ILE A 266     123.247 138.200 130.485
ATOM   2475  N   LEU A 267     125.101 139.470 130.590
ATOM   2476  H   LEU A 267     125.790 140.020 130.135
ATOM   2477  CA  LEU A 267     125.184 139.419 132.028
ATOM   2478  CB  LEU A 267     126.395 138.560 132.467
ATOM   2479  CG  LEU A 267     126.296 137.100 131.924
ATOM   2480  CD1 LEU A 267     127.564 136.296 132.122
ATOM   2481  CD2 LEU A 267     125.095 136.322 132.467
ATOM   2482  C   LEU A 267     125.287 140.844 132.496
ATOM   2483  O   LEU A 267     126.160 141.586 132.058
ATOM   2484  N   THR A 268     124.364 141.287 133.379
ATOM   2485  H   THR A 268     123.665 140.680 133.743
ATOM   2486  CA  THR A 268     124.361 142.651 133.863
ATOM   2487  CB  THR A 268     123.187 143.466 133.354
ATOM   2488  CG2 THR A 268     123.295 143.688 131.835
ATOM   2489  OG1 THR A 268     121.962 142.822 133.667
ATOM   2490  HG1 THR A 268     121.663 143.222 134.485
ATOM   2491  C   THR A 268     124.411 142.744 135.360
ATOM   2492  O   THR A 268     123.729 142.000 136.061
ATOM   2493  N   VAL A 269     125.268 143.651 135.883
ATOM   2494  H   VAL A 269     125.866 144.204 135.303
ATOM   2495  CA  VAL A 269     125.406 143.856 137.305
ATOM   2496  CB  VAL A 269     126.853 143.733 137.758
ATOM   2497  CG1 VAL A 269     126.977 143.992 139.263
ATOM   2498  CG2 VAL A 269     127.375 142.325 137.396
ATOM   2499  C   VAL A 269     124.830 145.215 137.634
ATOM   2500  O   VAL A 269     125.242 146.218 137.056
ATOM   2501  N   LEU A 270     123.846 145.243 138.563
ATOM   2502  H   LEU A 270     123.545 144.401 138.991
ATOM   2503  CA  LEU A 270     123.160 146.423 139.016
ATOM   2504  CB  LEU A 270     121.625 146.254 138.930
ATOM   2505  CG  LEU A 270     120.763 147.451 139.388
ATOM   2506  CD1 LEU A 270     120.917 148.663 138.452
ATOM   2507  CD2 LEU A 270     119.304 147.025 139.607
ATOM   2508  C   LEU A 270     123.544 146.704 140.448
ATOM   2509  O   LEU A 270     123.457 145.842 141.324
ATOM   2510  N   LYS A 271     123.995 147.949 140.696
ATOM   2511  H   LYS A 271     124.048 148.629 139.974
ATOM   2512  CA  LYS A 271     124.398 148.405 141.992
ATOM   2513  CB  LYS A 271     125.713 149.212 141.916
ATOM   2514  CG  LYS A 271     126.371 149.606 143.243
ATOM   2515  CD  LYS A 271     127.640 150.446 143.043
ATOM   2516  CE  LYS A 271     128.847 149.659 142.511
ATOM   2517  NZ  LYS A 271     130.061 150.508 142.500
ATOM   2518  HZ1 LYS A 271     129.884 151.362 141.936
ATOM   2519  HZ2 LYS A 271     130.297 150.780 143.473
ATOM   2520  HZ3 LYS A 271     130.861 149.986 142.090
ATOM   2521  C   LYS A 271     123.296 149.278 142.497
ATOM   2522  O   LYS A 271     122.934 150.290 141.891
ATOM   2523  N   LYS A 272     122.720 148.856 143.629
ATOM   2524  H   LYS A 272     122.942 147.986 144.053
ATOM   2525  CA  LYS A 272     121.665 149.559 144.271
ATOM   2526  CB  LYS A 272     120.352 148.739 144.307
ATOM   2527  CG  LYS A 272     119.116 149.439 144.872
ATOM   2528  CD  LYS A 272     117.871 148.558 144.852
ATOM   2529  CE  LYS A 272     116.628 149.247 145.406
ATOM   2530  NZ  LYS A 272     115.451 148.394 145.155
ATOM   2531  HZ1 LYS A 272     115.655 147.423 145.457
ATOM   2532  HZ2 LYS A 272     114.635 148.756 145.683
ATOM   2533  HZ3 LYS A 272     115.235 148.397 144.140
ATOM   2534  C   LYS A 272     122.120 149.917 145.656
ATOM   2535  O   LYS A 272     122.790 149.175 146.376
ATOM   2536  N   GLU A 273     121.722 151.138 146.001
ATOM   2537  H   GLU A 273     121.226 151.635 145.303
ATOM   2538  CA  GLU A 273     121.875 151.905 147.194
ATOM   2539  CB  GLU A 273     121.325 153.331 146.930
ATOM   2540  CG  GLU A 273     119.817 153.371 146.558
ATOM   2541  CD  GLU A 273     119.527 153.442 145.049
ATOM   2542  OE1 GLU A 273     118.632 154.248 144.708
ATOM   2543  OE2 GLU A 273     120.145 152.738 144.211
ATOM   2544  C   GLU A 273     121.072 151.326 148.336
ATOM   2545  O   GLU A 273     120.311 150.368 148.181
ATOM   2546  N   CYS A 274     121.294 151.916 149.534
ATOM   2547  H   CYS A 274     121.952 152.661 149.605
ATOM   2548  CA  CYS A 274     120.633 151.601 150.774
ATOM   2549  CB  CYS A 274     121.185 152.414 151.967
ATOM   2550  SG  CYS A 274     122.910 152.052 152.411
ATOM   2551  C   CYS A 274     119.164 151.947 150.720
ATOM   2552  O   CYS A 274     118.386 151.387 151.494
ATOM   2553  N   GLU A 275     118.754 152.900 149.839
ATOM   2554  H   GLU A 275     119.381 153.364 149.221
ATOM   2555  CA  GLU A 275     117.374 153.308 149.764
ATOM   2556  CB  GLU A 275     117.069 154.669 149.109
ATOM   2557  CG  GLU A 275     117.510 155.846 149.990
ATOM   2558  CD  GLU A 275     117.001 157.193 149.469
ATOM   2559  OE1 GLU A 275     117.288 158.199 150.167
ATOM   2560  OE2 GLU A 275     116.313 157.264 148.416
ATOM   2561  C   GLU A 275     116.327 152.341 149.315
ATOM   2562  O   GLU A 275     116.511 151.544 148.394
ATOM   2563  N   THR A 276     115.205 152.385 150.070
ATOM   2564  H   THR A 276     115.122 153.028 150.821
ATOM   2565  CA  THR A 276     114.021 151.616 149.856
ATOM   2566  CB  THR A 276     113.526 150.841 151.060
ATOM   2567  CG2 THR A 276     114.510 149.689 151.324
ATOM   2568  OG1 THR A 276     113.423 151.664 152.214
ATOM   2569  HG1 THR A 276     112.897 151.167 152.846
ATOM   2570  C   THR A 276     113.029 152.653 149.421
ATOM   2571  O   THR A 276     112.721 153.616 150.127
ATOM   2572  N   TYR A 277     112.508 152.442 148.210
ATOM   2573  H   TYR A 277     112.767 151.641 147.677
ATOM   2574  CA  TYR A 277     111.586 153.323 147.555
ATOM   2575  CB  TYR A 277     111.992 153.543 146.097
ATOM   2576  CG  TYR A 277     113.258 154.279 145.874
ATOM   2577  CD1 TYR A 277     114.432 153.587 145.570
ATOM   2578  CE1 TYR A 277     115.603 154.294 145.319
ATOM   2579  CZ  TYR A 277     115.601 155.690 145.358
ATOM   2580  OH  TYR A 277     116.779 156.404 145.093
ATOM   2581  HH  TYR A 277     117.498 155.771 145.037
ATOM   2582  CE2 TYR A 277     114.429 156.387 145.650
ATOM   2583  CD2 TYR A 277     113.258 155.677 145.903
ATOM   2584  C   TYR A 277     110.170 152.816 147.513
ATOM   2585  O   TYR A 277     109.415 153.211 146.617
ATOM   2586  N   LYS A 278     109.749 151.978 148.493
ATOM   2587  H   LYS A 278     110.346 151.689 149.236
ATOM   2588  CA  LYS A 278     108.422 151.398 148.471
ATOM   2589  CB  LYS A 278     108.197 150.458 149.681
ATOM   2590  CG  LYS A 278     106.865 149.699 149.689
ATOM   2591  CD  LYS A 278     106.692 148.758 150.882
ATOM   2592  CE  LYS A 278     105.422 147.906 150.823
ATOM   2593  NZ  LYS A 278     104.224 148.750 151.006
ATOM   2594  HZ1 LYS A 278     104.203 149.126 151.973
ATOM   2595  HZ2 LYS A 278     104.247 149.539 150.333
ATOM   2596  HZ3 LYS A 278     103.371 148.184 150.840
ATOM   2597  C   LYS A 278     107.314 152.429 148.416
ATOM   2598  O   LYS A 278     106.445 152.334 147.548
ATOM   2599  N   GLU A 279     107.347 153.445 149.302
ATOM   2600  H   GLU A 279     108.058 153.513 149.996
ATOM   2601  CA  GLU A 279     106.359 154.493 149.318
ATOM   2602  CB  GLU A 279     106.179 155.083 150.734
ATOM   2603  CG  GLU A 279     105.662 154.090 151.793
ATOM   2604  CD  GLU A 279     104.265 153.568 151.453
ATOM   2605  OE1 GLU A 279     103.354 154.394 151.184
ATOM   2606  OE2 GLU A 279     104.093 152.320 151.457
ATOM   2607  C   GLU A 279     106.749 155.615 148.385
ATOM   2608  O   GLU A 279     105.901 156.218 147.726
ATOM   2609  N   LEU A 280     108.072 155.870 148.299
ATOM   2610  H   LEU A 280     108.711 155.324 148.834
ATOM   2611  CA  LEU A 280     108.701 156.922 147.541
ATOM   2612  CB  LEU A 280     110.215 157.006 147.842
ATOM   2613  CG  LEU A 280     110.608 157.457 149.269
ATOM   2614  CD1 LEU A 280     112.125 157.319 149.480
ATOM   2615  CD2 LEU A 280     110.093 158.865 149.613
ATOM   2616  C   LEU A 280     108.575 156.925 146.040
ATOM   2617  O   LEU A 280     108.551 158.017 145.470
ATOM   2618  N   LYS A 281     108.485 155.737 145.378
ATOM   2619  H   LYS A 281     108.501 154.881 145.889
ATOM   2620  CA  LYS A 281     108.426 155.552 143.932
ATOM   2621  CB  LYS A 281     107.560 156.503 143.062
ATOM   2622  CG  LYS A 281     106.051 156.368 143.245
ATOM   2623  CD  LYS A 281     105.271 157.327 142.344
ATOM   2624  CE  LYS A 281     103.753 157.214 142.466
ATOM   2625  NZ  LYS A 281     103.300 155.961 141.827
ATOM   2626  HZ1 LYS A 281     103.116 156.133 140.821
ATOM   2627  HZ2 LYS A 281     104.036 155.236 141.918
ATOM   2628  HZ3 LYS A 281     102.430 155.628 142.283
ATOM   2629  C   LYS A 281     109.845 155.598 143.467
ATOM   2630  O   LYS A 281     110.482 156.654 143.426
ATOM   2631  N   ALA A 282     110.340 154.402 143.085
ATOM   2632  H   ALA A 282     109.770 153.585 143.104
ATOM   2633  CA  ALA A 282     111.700 154.179 142.689
ATOM   2634  CB  ALA A 282     112.004 152.694 142.406
ATOM   2635  C   ALA A 282     112.280 154.949 141.565
ATOM   2636  O   ALA A 282     111.784 154.968 140.439
ATOM   2637  N   HIS A 283     113.388 155.624 141.918
ATOM   2638  H   HIS A 283     113.723 155.610 142.857
ATOM   2639  CA  HIS A 283     114.174 156.392 141.004
ATOM   2640  CB  HIS A 283     114.689 157.699 141.635
ATOM   2641  CG  HIS A 283     113.585 158.645 142.008
ATOM   2642  ND1 HIS A 283     112.931 158.617 143.220
ATOM   2643  CE1 HIS A 283     111.999 159.603 143.186
ATOM   2644  NE2 HIS A 283     112.010 160.261 142.041
ATOM   2645  CD2 HIS A 283     113.010 159.656 141.301
ATOM   2646  C   HIS A 283     115.355 155.504 140.705
ATOM   2647  O   HIS A 283     115.841 155.476 139.575
ATOM   2648  N   GLY A 284     115.823 154.741 141.735
ATOM   2649  H   GLY A 284     115.400 154.789 142.634
ATOM   2650  CA  GLY A 284     116.921 153.810 141.654
ATOM   2651  C   GLY A 284     118.239 154.492 141.417
ATOM   2652  O   GLY A 284     119.141 153.877 140.850
ATOM   2653  N   VAL A 285     118.351 155.788 141.801
ATOM   2654  H   VAL A 285     117.602 156.262 142.257
ATOM   2655  CA  VAL A 285     119.544 156.573 141.599
ATOM   2656  CB  VAL A 285     119.349 157.726 140.609
ATOM   2657  CG1 VAL A 285     119.030 157.166 139.211
ATOM   2658  CG2 VAL A 285     118.278 158.713 141.122
ATOM   2659  C   VAL A 285     120.217 157.113 142.838
ATOM   2660  O   VAL A 285     121.170 157.885 142.706
ATOM   2661  N   SER A 286     119.763 156.752 144.064
ATOM   2662  H   SER A 286     119.001 156.127 144.193
ATOM   2663  CA  SER A 286     120.407 157.246 145.266
ATOM   2664  CB  SER A 286     119.648 157.059 146.586
ATOM   2665  OG  SER A 286     118.470 157.847 146.554
ATOM   2666  HG  SER A 286     117.826 157.384 147.095
ATOM   2667  C   SER A 286     121.815 156.754 145.390
ATOM   2668  O   SER A 286     122.156 155.668 144.915
ATOM   2669  N   CYS A 287     122.674 157.600 145.998
ATOM   2670  H   CYS A 287     122.369 158.470 146.376
ATOM   2671  CA  CYS A 287     124.069 157.311 146.159
ATOM   2672  CB  CYS A 287     124.879 158.501 146.709
ATOM   2673  SG  CYS A 287     124.989 159.881 145.533
ATOM   2674  C   CYS A 287     124.338 156.131 147.039
ATOM   2675  O   CYS A 287     123.837 156.074 148.166
ATOM   2676  N   PRO A 288     125.097 155.156 146.522
ATOM   2677  CA  PRO A 288     125.453 153.978 147.269
ATOM   2678  CB  PRO A 288     126.122 153.034 146.268
ATOM   2679  CG  PRO A 288     125.654 153.526 144.891
ATOM   2680  CD  PRO A 288     125.451 155.030 145.106
ATOM   2681  C   PRO A 288     126.396 154.423 148.348
ATOM   2682  O   PRO A 288     127.464 154.957 148.043
ATOM   2683  N   GLN A 289     126.029 154.152 149.607
ATOM   2684  H   GLN A 289     125.196 153.644 149.803
ATOM   2685  CA  GLN A 289     126.684 154.716 150.756
ATOM   2686  CB  GLN A 289     125.680 155.001 151.896
ATOM   2687  CG  GLN A 289     124.667 156.107 151.573
ATOM   2688  CD  GLN A 289     123.761 156.314 152.780
ATOM   2689  OE1 GLN A 289     124.187 156.845 153.804
ATOM   2690  NE2 GLN A 289     122.472 155.899 152.665
ATOM   2691 1HE2 GLN A 289     122.142 155.515 151.804
ATOM   2692 2HE2 GLN A 289     121.849 155.992 153.442
ATOM   2693  C   GLN A 289     127.744 153.774 151.271
ATOM   2694  O   GLN A 289     128.284 153.994 152.357
ATOM   2695  N   SER A 290     128.057 152.693 150.515
ATOM   2696  H   SER A 290     127.638 152.523 149.627
ATOM   2697  CA  SER A 290     129.036 151.729 150.927
ATOM   2698  CB  SER A 290     128.474 150.312 151.118
ATOM   2699  OG  SER A 290     129.483 149.418 151.565
ATOM   2700  HG  SER A 290     129.461 148.668 150.967
ATOM   2701  C   SER A 290     130.087 151.514 149.898
ATOM   2702  O   SER A 290     129.846 151.644 148.696
ATOM   2703  N   GLN A 291     131.277 151.120 150.414
ATOM   2704  H   GLN A 291     131.382 150.999 151.398
ATOM   2705  CA  GLN A 291     132.444 150.795 149.644
ATOM   2706  CB  GLN A 291     133.695 150.633 150.538
ATOM   2707  CG  GLN A 291     135.022 150.344 149.816
ATOM   2708  CD  GLN A 291     136.197 150.375 150.804
ATOM   2709  OE1 GLN A 291     136.100 150.681 151.994
ATOM   2710  NE2 GLN A 291     137.395 150.023 150.272
ATOM   2711 1HE2 GLN A 291     137.458 149.756 149.310
ATOM   2712 2HE2 GLN A 291     138.217 150.033 150.841
ATOM   2713  C   GLN A 291     132.161 149.482 148.957
ATOM   2714  O   GLN A 291     131.727 148.514 149.589
ATOM   2715  N   CYS A 292     132.399 149.452 147.629
ATOM   2716  H   CYS A 292     132.753 150.244 147.139
ATOM   2717  CA  CYS A 292     132.169 148.283 146.832
ATOM   2718  CB  CYS A 292     131.170 148.554 145.684
ATOM   2719  SG  CYS A 292     130.768 147.086 144.685
ATOM   2720  C   CYS A 292     133.481 147.824 146.243
ATOM   2721  O   CYS A 292     134.248 148.656 145.745
ATOM   2722  N   PRO A 293     133.762 146.516 146.272
ATOM   2723  CA  PRO A 293     134.984 145.937 145.746
ATOM   2724  CB  PRO A 293     134.955 144.460 146.132
ATOM   2725  CG  PRO A 293     134.035 144.418 147.360
ATOM   2726  CD  PRO A 293     133.043 145.562 147.118
ATOM   2727  C   PRO A 293     135.170 146.141 144.269
ATOM   2728  O   PRO A 293     134.180 146.201 143.535
ATOM   2729  N   TYR A 294     136.451 146.245 143.844
ATOM   2730  H   TYR A 294     137.201 146.048 144.470
ATOM   2731  CA  TYR A 294     136.858 146.853 142.601
ATOM   2732  CB  TYR A 294     138.410 146.984 142.547
ATOM   2733  CG  TYR A 294     138.910 147.679 141.316
ATOM   2734  CD1 TYR A 294     138.799 149.070 141.185
ATOM   2735  CE1 TYR A 294     139.267 149.717 140.039
ATOM   2736  CZ  TYR A 294     139.863 148.977 139.015
ATOM   2737  OH  TYR A 294     140.334 149.628 137.855
ATOM   2738  HH  TYR A 294     140.675 148.956 137.257
ATOM   2739  CE2 TYR A 294     139.997 147.592 139.141
ATOM   2740  CD2 TYR A 294     139.528 146.952 140.290
ATOM   2741  C   TYR A 294     136.347 146.065 141.420
ATOM   2742  O   TYR A 294     135.919 146.661 140.431
ATOM   2743  N   LYS A 295     136.381 144.716 141.506
ATOM   2744  H   LYS A 295     136.724 144.252 142.319
ATOM   2745  CA  LYS A 295     135.904 143.851 140.459
ATOM   2746  CB  LYS A 295     136.988 143.144 139.606
ATOM   2747  CG  LYS A 295     137.858 144.017 138.700
ATOM   2748  CD  LYS A 295     138.835 143.181 137.868
ATOM   2749  CE  LYS A 295     139.746 143.995 136.950
ATOM   2750  NZ  LYS A 295     140.493 143.090 136.054
ATOM   2751  HZ1 LYS A 295     141.255 143.610 135.580
ATOM   2752  HZ2 LYS A 295     140.902 142.312 136.606
ATOM   2753  HZ3 LYS A 295     139.850 142.704 135.339
ATOM   2754  C   LYS A 295     135.125 142.734 141.079
ATOM   2755  O   LYS A 295     135.288 142.427 142.265
ATOM   2756  N   LYS A 296     134.208 142.141 140.275
ATOM   2757  H   LYS A 296     134.052 142.485 139.354
ATOM   2758  CA  LYS A 296     133.401 141.022 140.684
ATOM   2759  CB  LYS A 296     131.947 141.371 141.086
ATOM   2760  CG  LYS A 296     131.933 142.253 142.339
ATOM   2761  CD  LYS A 296     130.591 142.670 142.921
ATOM   2762  CE  LYS A 296     130.823 143.598 144.112
ATOM   2763  NZ  LYS A 296     129.559 143.936 144.785
ATOM   2764  HZ1 LYS A 296     129.025 143.066 144.965
ATOM   2765  HZ2 LYS A 296     129.770 144.390 145.696
ATOM   2766  HZ3 LYS A 296     129.010 144.582 144.189
ATOM   2767  C   LYS A 296     133.410 140.016 139.569
ATOM   2768  O   LYS A 296     132.988 140.289 138.442
ATOM   2769  N   ILE A 297     133.984 138.831 139.874
ATOM   2770  H   ILE A 297     134.344 138.657 140.787
ATOM   2771  CA  ILE A 297     134.087 137.723 138.955
ATOM   2772  CB  ILE A 297     135.147 136.705 139.367
ATOM   2773  CG2 ILE A 297     135.162 135.508 138.384
ATOM   2774  CG1 ILE A 297     136.530 137.380 139.408
ATOM   2775  CD1 ILE A 297     137.637 136.528 140.030
ATOM   2776  C   ILE A 297     132.738 137.046 138.896
ATOM   2777  O   ILE A 297     132.123 136.782 139.935
ATOM   2778  N   GLY A 298     132.261 136.771 137.660
ATOM   2779  H   GLY A 298     132.781 136.995 136.837
ATOM   2780  CA  GLY A 298     131.009 136.096 137.458
ATOM   2781  C   GLY A 298     131.317 134.905 136.613
ATOM   2782  O   GLY A 298     132.084 135.003 135.652
ATOM   2783  N   VAL A 299     130.719 133.742 136.959
ATOM   2784  H   VAL A 299     130.099 133.669 137.735
ATOM   2785  CA  VAL A 299     130.963 132.532 136.229
ATOM   2786  CB  VAL A 299     131.760 131.505 137.035
ATOM   2787  CG1 VAL A 299     132.005 130.261 136.181
ATOM   2788  CG2 VAL A 299     133.081 132.093 137.569
ATOM   2789  C   VAL A 299     129.641 131.916 135.846
ATOM   2790  O   VAL A 299     128.712 131.806 136.651
ATOM   2791  N   ASP A 300     129.548 131.520 134.559
ATOM   2792  H   ASP A 300     130.310 131.631 133.932
ATOM   2793  CA  ASP A 300     128.402 130.854 134.024
ATOM   2794  CB  ASP A 300     128.188 131.052 132.533
ATOM   2795  CG  ASP A 300     127.673 132.434 132.208
ATOM   2796  OD1 ASP A 300     127.155 133.177 133.083
ATOM   2797  OD2 ASP A 300     127.805 132.749 131.001
ATOM   2798  C   ASP A 300     128.581 129.390 134.268
ATOM   2799  O   ASP A 300     129.654 128.817 134.038
ATOM   2800  N   VAL A 301     127.494 128.780 134.772
ATOM   2801  H   VAL A 301     126.649 129.283 134.924
ATOM   2802  CA  VAL A 301     127.451 127.388 135.095
ATOM   2803  CB  VAL A 301     126.923 127.138 136.500
ATOM   2804  CG1 VAL A 301     126.868 125.632 136.800
ATOM   2805  CG2 VAL A 301     127.778 127.912 137.521
ATOM   2806  C   VAL A 301     126.574 126.690 134.092
ATOM   2807  O   VAL A 301     125.413 127.045 133.901
ATOM   2808  N   HIS A 302     127.156 125.682 133.419
ATOM   2809  H   HIS A 302     128.100 125.437 133.615
ATOM   2810  CA  HIS A 302     126.512 124.843 132.450
ATOM   2811  CB  HIS A 302     127.559 124.221 131.501
ATOM   2812  CG  HIS A 302     127.114 123.239 130.457
ATOM   2813  ND1 HIS A 302     126.407 123.528 129.314
ATOM   2814  CE1 HIS A 302     126.279 122.357 128.639
ATOM   2815  NE2 HIS A 302     126.844 121.343 129.262
ATOM   2816  CD2 HIS A 302     127.366 121.902 130.409
ATOM   2817  C   HIS A 302     125.827 123.733 133.181
ATOM   2818  O   HIS A 302     126.474 122.985 133.920
ATOM   2819  N   ALA A 303     124.493 123.642 132.995
ATOM   2820  H   ALA A 303     123.989 124.276 132.411
ATOM   2821  CA  ALA A 303     123.703 122.598 133.586
ATOM   2822  CB  ALA A 303     122.305 123.033 134.035
ATOM   2823  C   ALA A 303     123.590 121.513 132.551
ATOM   2824  O   ALA A 303     123.421 121.794 131.360
ATOM   2825  N   LEU A 304     123.691 120.240 133.000
ATOM   2826  H   LEU A 304     123.815 120.036 133.967
ATOM   2827  CA  LEU A 304     123.639 119.100 132.121
ATOM   2828  CB  LEU A 304     124.288 117.843 132.733
ATOM   2829  CG  LEU A 304     125.823 117.981 132.879
ATOM   2830  CD1 LEU A 304     126.422 116.797 133.644
ATOM   2831  CD2 LEU A 304     126.522 118.209 131.524
ATOM   2832  C   LEU A 304     122.281 118.772 131.561
ATOM   2833  O   LEU A 304     122.207 118.346 130.408
ATOM   2834  N   GLY A 305     121.189 118.992 132.334
ATOM   2835  H   GLY A 305     121.269 119.355 133.259
ATOM   2836  CA  GLY A 305     119.839 118.747 131.876
ATOM   2837  C   GLY A 305     119.179 117.460 132.276
ATOM   2838  O   GLY A 305     117.988 117.299 132.007
ATOM   2839  N   HIS A 306     119.912 116.517 132.909
ATOM   2840  H   HIS A 306     120.875 116.661 133.123
ATOM   2841  CA  HIS A 306     119.363 115.256 133.359
ATOM   2842  CB  HIS A 306     119.903 114.028 132.598
ATOM   2843  CG  HIS A 306     119.574 114.022 131.133
ATOM   2844  ND1 HIS A 306     118.374 113.592 130.610
ATOM   2845  CE1 HIS A 306     118.444 113.774 129.268
ATOM   2846  NE2 HIS A 306     119.601 114.288 128.892
ATOM   2847  CD2 HIS A 306     120.312 114.442 130.069
ATOM   2848  C   HIS A 306     119.745 115.134 134.809
ATOM   2849  O   HIS A 306     120.729 115.740 135.243
ATOM   2850  N   TRP A 307     118.973 114.348 135.602
ATOM   2851  H   TRP A 307     118.189 113.836 135.259
ATOM   2852  CA  TRP A 307     119.267 114.231 137.004
ATOM   2853  CB  TRP A 307     117.998 113.947 137.847
ATOM   2854  CG  TRP A 307     118.165 113.950 139.355
ATOM   2855  CD1 TRP A 307     118.291 112.895 140.216
ATOM   2856  NE1 TRP A 307     118.388 113.344 141.513
ATOM   2857  HE1 TRP A 307     118.492 112.781 142.304
ATOM   2858  CE2 TRP A 307     118.312 114.719 141.509
ATOM   2859  CZ2 TRP A 307     118.347 115.645 142.545
ATOM   2860  CH2 TRP A 307     118.242 117.003 142.224
ATOM   2861  CZ3 TRP A 307     118.102 117.419 140.893
ATOM   2862  CE3 TRP A 307     118.062 116.488 139.846
ATOM   2863  CD2 TRP A 307     118.171 115.138 140.169
ATOM   2864  C   TRP A 307     120.312 113.178 137.260
ATOM   2865  O   TRP A 307     120.048 111.976 137.190
ATOM   2866  N   PHE A 308     121.540 113.666 137.543
ATOM   2867  H   PHE A 308     121.688 114.652 137.545
ATOM   2868  CA  PHE A 308     122.716 112.899 137.880
ATOM   2869  CB  PHE A 308     123.268 111.897 136.807
ATOM   2870  CG  PHE A 308     123.696 112.447 135.481
ATOM   2871  CD1 PHE A 308     125.019 112.857 135.277
ATOM   2872  CE1 PHE A 308     125.435 113.355 134.042
ATOM   2873  CZ  PHE A 308     124.528 113.438 132.985
ATOM   2874  CE2 PHE A 308     123.212 113.016 133.170
ATOM   2875  CD2 PHE A 308     122.799 112.517 134.410
ATOM   2876  C   PHE A 308     123.774 113.866 138.367
ATOM   2877  O   PHE A 308     123.585 115.084 138.324
ATOM   2878  N   ASP A 309     124.901 113.329 138.887
ATOM   2879  H   ASP A 309     125.021 112.340 138.930
ATOM   2880  CA  ASP A 309     126.011 114.094 139.407
ATOM   2881  CB  ASP A 309     127.020 113.248 140.224
ATOM   2882  CG  ASP A 309     126.491 112.821 141.596
ATOM   2883  OD1 ASP A 309     125.425 113.308 142.058
ATOM   2884  OD2 ASP A 309     127.191 111.985 142.223
ATOM   2885  C   ASP A 309     126.832 114.825 138.377
ATOM   2886  O   ASP A 309     126.965 114.390 137.232
ATOM   2887  N   GLY A 310     127.371 115.995 138.794
ATOM   2888  H   GLY A 310     127.194 116.336 139.713
ATOM   2889  CA  GLY A 310     128.234 116.830 138.001
ATOM   2890  C   GLY A 310     127.566 117.935 137.247
ATOM   2891  O   GLY A 310     126.392 117.858 136.886
ATOM   2892  N   ARG A 311     128.357 119.009 137.017
ATOM   2893  H   ARG A 311     129.297 119.019 137.353
ATOM   2894  CA  ARG A 311     127.972 120.191 136.284
ATOM   2895  CB  ARG A 311     127.038 121.174 137.044
ATOM   2896  CG  ARG A 311     127.636 121.863 138.274
ATOM   2897  CD  ARG A 311     126.659 122.789 138.989
ATOM   2898  NE  ARG A 311     127.413 123.402 140.118
ATOM   2899  HE  ARG A 311     128.276 122.983 140.400
ATOM   2900  CZ  ARG A 311     126.967 124.518 140.774
ATOM   2901  NH1 ARG A 311     125.802 125.152 140.441
ATOM   2902 1HH1 ARG A 311     125.224 124.811 139.698
ATOM   2903 2HH1 ARG A 311     125.528 125.981 140.930
ATOM   2904  NH2 ARG A 311     127.739 125.043 141.768
ATOM   2905 1HH2 ARG A 311     128.612 124.622 142.007
ATOM   2906 2HH2 ARG A 311     127.474 125.905 142.202
ATOM   2907  C   ARG A 311     129.240 120.919 135.895
ATOM   2908  O   ARG A 311     130.318 120.602 136.411
ATOM   2909  N   LEU A 312     129.150 121.898 134.955
ATOM   2910  H   LEU A 312     128.286 122.169 134.535
ATOM   2911  CA  LEU A 312     130.327 122.640 134.568
ATOM   2912  CB  LEU A 312     130.572 122.749 133.043
ATOM   2913  CG  LEU A 312     130.823 121.417 132.299
ATOM   2914  CD1 LEU A 312     130.960 121.652 130.786
ATOM   2915  CD2 LEU A 312     132.020 120.640 132.874
ATOM   2916  C   LEU A 312     130.191 124.007 135.167
ATOM   2917  O   LEU A 312     129.646 124.937 134.572
ATOM   2918  N   ASN A 313     130.762 124.147 136.378
ATOM   2919  H   ASN A 313     131.240 123.377 136.794
ATOM   2920  CA  ASN A 313     130.738 125.340 137.187
ATOM   2921  CB  ASN A 313     130.913 125.028 138.702
ATOM   2922  CG  ASN A 313     132.293 124.453 139.031
ATOM   2923  OD1 ASN A 313     132.745 123.469 138.446
ATOM   2924  ND2 ASN A 313     132.990 125.096 140.003
ATOM   2925 1HD2 ASN A 313     132.592 125.893 140.459
ATOM   2926 2HD2 ASN A 313     133.896 124.771 140.270
ATOM   2927  C   ASN A 313     131.680 126.431 136.757
ATOM   2928  O   ASN A 313     131.791 127.442 137.450
ATOM   2929  N   LEU A 314     132.449 126.203 135.668
ATOM   2930  H   LEU A 314     132.391 125.347 135.163
ATOM   2931  CA  LEU A 314     133.379 127.156 135.128
ATOM   2932  CB  LEU A 314     134.849 126.805 135.514
ATOM   2933  CG  LEU A 314     135.246 126.976 136.999
ATOM   2934  CD1 LEU A 314     136.616 126.345 137.282
ATOM   2935  CD2 LEU A 314     135.198 128.449 137.439
ATOM   2936  C   LEU A 314     133.234 127.182 133.618
ATOM   2937  O   LEU A 314     134.255 127.239 132.926
ATOM   2938  N   LYS A 315     131.987 127.195 133.047
ATOM   2939  H   LYS A 315     131.139 127.307 133.566
ATOM   2940  CA  LYS A 315     131.872 127.154 131.595
ATOM   2941  CB  LYS A 315     130.478 126.839 130.978
ATOM   2942  CG  LYS A 315     129.415 127.944 130.911
ATOM   2943  CD  LYS A 315     128.178 127.550 130.100
ATOM   2944  CE  LYS A 315     126.982 128.500 130.210
ATOM   2945  NZ  LYS A 315     127.269 129.797 129.553
ATOM   2946  HZ1 LYS A 315     126.375 130.257 129.292
ATOM   2947  HZ2 LYS A 315     127.792 130.427 130.196
ATOM   2948  HZ3 LYS A 315     127.834 129.631 128.699
ATOM   2949  C   LYS A 315     132.447 128.365 130.913
ATOM   2950  O   LYS A 315     133.088 128.229 129.870
ATOM   2951  N   THR A 316     132.213 129.564 131.483
ATOM   2952  H   THR A 316     131.668 129.635 132.317
ATOM   2953  CA  THR A 316     132.750 130.801 130.974
ATOM   2954  CB  THR A 316     132.107 131.339 129.697
ATOM   2955  CG2 THR A 316     130.604 131.569 129.867
ATOM   2956  OG1 THR A 316     132.762 132.520 129.253
ATOM   2957  HG1 THR A 316     133.586 132.229 128.854
ATOM   2958  C   THR A 316     132.761 131.772 132.119
ATOM   2959  O   THR A 316     131.969 131.648 133.055
ATOM   2960  N   SER A 317     133.702 132.739 132.085
ATOM   2961  H   SER A 317     134.343 132.839 131.328
ATOM   2962  CA  SER A 317     133.811 133.700 133.144
ATOM   2963  CB  SER A 317     134.945 133.335 134.133
ATOM   2964  OG  SER A 317     135.031 134.257 135.211
ATOM   2965  HG  SER A 317     134.338 134.007 135.826
ATOM   2966  C   SER A 317     134.049 135.080 132.603
ATOM   2967  O   SER A 317     134.599 135.253 131.512
ATOM   2968  N   PHE A 318     133.591 136.090 133.380
ATOM   2969  H   PHE A 318     133.121 135.896 134.239
ATOM   2970  CA  PHE A 318     133.755 137.482 133.045
ATOM   2971  CB  PHE A 318     132.476 138.155 132.444
ATOM   2972  CG  PHE A 318     131.357 138.329 133.430
ATOM   2973  CD1 PHE A 318     131.195 139.549 134.104
ATOM   2974  CE1 PHE A 318     130.173 139.734 135.032
ATOM   2975  CZ  PHE A 318     129.304 138.688 135.309
ATOM   2976  CE2 PHE A 318     129.469 137.466 134.660
ATOM   2977  CD2 PHE A 318     130.491 137.281 133.729
ATOM   2978  C   PHE A 318     134.172 138.210 134.309
ATOM   2979  O   PHE A 318     133.958 137.720 135.423
ATOM   2980  N   HIS A 319     134.763 139.417 134.145
ATOM   2981  H   HIS A 319     134.923 139.802 133.239
ATOM   2982  CA  HIS A 319     135.197 140.234 135.252
ATOM   2983  CB  HIS A 319     136.721 140.509 135.266
ATOM   2984  CG  HIS A 319     137.581 139.315 135.546
ATOM   2985  ND1 HIS A 319     137.890 138.338 134.625
ATOM   2986  CE1 HIS A 319     138.703 137.452 135.254
ATOM   2987  NE2 HIS A 319     138.938 137.791 136.509
ATOM   2988  CD2 HIS A 319     138.232 138.967 136.688
ATOM   2989  C   HIS A 319     134.494 141.557 135.166
ATOM   2990  O   HIS A 319     134.891 142.440 134.401
ATOM   2991  N   CYS A 320     133.404 141.710 135.954
ATOM   2992  H   CYS A 320     133.140 141.028 136.631
ATOM   2993  CA  CYS A 320     132.628 142.922 135.991
ATOM   2994  CB  CYS A 320     131.243 142.747 136.641
ATOM   2995  SG  CYS A 320     130.263 144.278 136.658
ATOM   2996  C   CYS A 320     133.350 143.971 136.772
ATOM   2997  O   CYS A 320     133.839 143.699 137.869
ATOM   2998  N   TYR A 321     133.471 145.178 136.175
ATOM   2999  H   TYR A 321     133.084 145.349 135.273
ATOM   3000  CA  TYR A 321     134.084 146.316 136.806
ATOM   3001  CB  TYR A 321     134.538 147.414 135.820
ATOM   3002  CG  TYR A 321     135.795 146.944 135.164
ATOM   3003  CD1 TYR A 321     135.768 146.252 133.945
ATOM   3004  CE1 TYR A 321     136.956 145.818 133.349
ATOM   3005  CZ  TYR A 321     138.182 146.082 133.966
ATOM   3006  OH  TYR A 321     139.387 145.646 133.372
ATOM   3007  HH  TYR A 321     140.113 145.924 133.938
ATOM   3008  CE2 TYR A 321     138.217 146.782 135.175
ATOM   3009  CD2 TYR A 321     137.029 147.212 135.767
ATOM   3010  C   TYR A 321     133.058 146.873 137.750
ATOM   3011  O   TYR A 321     131.913 147.116 137.365
ATOM   3012  N   GLY A 322     133.474 147.098 139.010
ATOM   3013  H   GLY A 322     134.411 146.903 139.286
ATOM   3014  CA  GLY A 322     132.627 147.590 140.062
ATOM   3015  C   GLY A 322     132.792 149.051 140.321
ATOM   3016  O   GLY A 322     132.583 149.481 141.456
ATOM   3017  N   ALA A 323     133.149 149.842 139.279
ATOM   3018  H   ALA A 323     133.281 149.461 138.369
ATOM   3019  CA  ALA A 323     133.374 151.261 139.388
ATOM   3020  CB  ALA A 323     133.835 151.908 138.071
ATOM   3021  C   ALA A 323     132.180 152.015 139.889
ATOM   3022  O   ALA A 323     131.024 151.707 139.582
ATOM   3023  N   CYS A 324     132.492 153.010 140.742
ATOM   3024  H   CYS A 324     133.445 153.197 140.967
ATOM   3025  CA  CYS A 324     131.555 153.882 141.383
ATOM   3026  CB  CYS A 324     132.202 154.764 142.469
ATOM   3027  SG  CYS A 324     132.872 153.777 143.843
ATOM   3028  C   CYS A 324     130.806 154.767 140.430
ATOM   3029  O   CYS A 324     131.296 155.164 139.372
ATOM   3030  N   THR A 325     129.535 155.006 140.814
ATOM   3031  H   THR A 325     129.229 154.607 141.674
ATOM   3032  CA  THR A 325     128.496 155.810 140.210
ATOM   3033  CB  THR A 325     128.827 157.305 140.309
ATOM   3034  CG2 THR A 325     127.539 158.156 140.207
ATOM   3035  OG1 THR A 325     129.366 157.585 141.596
ATOM   3036  HG1 THR A 325     130.224 157.151 141.618
ATOM   3037  C   THR A 325     128.082 155.365 138.806
ATOM   3038  O   THR A 325     127.295 156.040 138.137
ATOM   3039  N   LYS A 326     128.529 154.167 138.343
ATOM   3040  H   LYS A 326     129.131 153.574 138.871
ATOM   3041  CA  LYS A 326     128.137 153.674 137.041
ATOM   3042  CB  LYS A 326     129.073 152.625 136.406
ATOM   3043  CG  LYS A 326     130.389 153.220 135.905
ATOM   3044  CD  LYS A 326     131.250 152.249 135.095
ATOM   3045  CE  LYS A 326     132.498 152.918 134.511
ATOM   3046  NZ  LYS A 326     133.260 151.977 133.664
ATOM   3047  HZ1 LYS A 326     134.086 152.465 133.269
ATOM   3048  HZ2 LYS A 326     133.583 151.171 134.229
ATOM   3049  HZ3 LYS A 326     132.662 151.643 132.884
ATOM   3050  C   LYS A 326     126.752 153.097 137.097
ATOM   3051  O   LYS A 326     125.986 153.223 136.139
ATOM   3052  N   TYR A 327     126.415 152.454 138.246
ATOM   3053  H   TYR A 327     127.077 152.388 138.985
ATOM   3054  CA  TYR A 327     125.151 151.814 138.538
ATOM   3055  CB  TYR A 327     123.856 152.673 138.422
ATOM   3056  CG  TYR A 327     123.843 153.737 139.470
ATOM   3057  CD1 TYR A 327     124.170 155.062 139.164
ATOM   3058  CE1 TYR A 327     124.150 156.044 140.158
ATOM   3059  CZ  TYR A 327     123.793 155.705 141.465
ATOM   3060  OH  TYR A 327     123.775 156.697 142.467
ATOM   3061  HH  TYR A 327     123.364 156.317 143.249
ATOM   3062  CE2 TYR A 327     123.453 154.387 141.779
ATOM   3063  CD2 TYR A 327     123.476 153.410 140.783
ATOM   3064  C   TYR A 327     124.949 150.514 137.841
ATOM   3065  O   TYR A 327     124.763 149.513 138.526
ATOM   3066  N   GLU A 328     124.956 150.484 136.489
ATOM   3067  H   GLU A 328     125.108 151.300 135.935
ATOM   3068  CA  GLU A 328     124.783 149.235 135.791
ATOM   3069  CB  GLU A 328     123.473 149.128 134.964
ATOM   3070  CG  GLU A 328     123.239 147.758 134.294
ATOM   3071  CD  GLU A 328     121.897 147.725 133.571
ATOM   3072  OE1 GLU A 328     120.841 147.822 134.250
ATOM   3073  OE2 GLU A 328     121.908 147.592 132.319
ATOM   3074  C   GLU A 328     125.982 149.001 134.924
ATOM   3075  O   GLU A 328     126.529 149.945 134.345
ATOM   3076  N   TYR A 329     126.464 147.732 134.892
ATOM   3077  H   TYR A 329     126.080 147.016 135.469
ATOM   3078  CA  TYR A 329     127.596 147.421 134.069
ATOM   3079  CB  TYR A 329     128.906 147.376 134.896
ATOM   3080  CG  TYR A 329     130.099 147.381 133.997
ATOM   3081  CD1 TYR A 329     130.459 148.583 133.368
ATOM   3082  CE1 TYR A 329     131.569 148.649 132.524
ATOM   3083  CZ  TYR A 329     132.339 147.507 132.310
ATOM   3084  OH  TYR A 329     133.464 147.557 131.460
ATOM   3085  HH  TYR A 329     133.828 146.670 131.396
ATOM   3086  CE2 TYR A 329     131.997 146.312 132.944
ATOM   3087  CD2 TYR A 329     130.886 146.246 133.788
ATOM   3088  C   TYR A 329     127.345 146.114 133.328
ATOM   3089  O   TYR A 329     127.158 145.072 133.969
ATOM   3090  N   PRO A 330     127.220 146.173 131.995
ATOM   3091  CA  PRO A 330     127.030 145.020 131.139
ATOM   3092  CB  PRO A 330     126.438 145.536 129.825
ATOM   3093  CG  PRO A 330     125.979 146.971 130.131
ATOM   3094  CD  PRO A 330     126.883 147.410 131.293
ATOM   3095  C   PRO A 330     128.333 144.304 130.870
ATOM   3096  O   PRO A 330     129.370 144.956 130.738
ATOM   3097  N   TRP A 331     128.274 142.966 130.755
ATOM   3098  H   TRP A 331     127.460 142.484 131.045
ATOM   3099  CA  TRP A 331     129.184 142.127 130.023
ATOM   3100  CB  TRP A 331     130.231 141.339 130.837
ATOM   3101  CG  TRP A 331     131.374 142.107 131.413
ATOM   3102  CD1 TRP A 331     131.517 142.815 132.564
ATOM   3103  NE1 TRP A 331     132.800 143.308 132.652
ATOM   3104  HE1 TRP A 331     133.165 143.845 133.381
ATOM   3105  CE2 TRP A 331     133.508 142.907 131.544
ATOM   3106  CZ2 TRP A 331     134.827 143.125 131.166
ATOM   3107  CH2 TRP A 331     135.266 142.568 129.958
ATOM   3108  CZ3 TRP A 331     134.401 141.806 129.160
ATOM   3109  CE3 TRP A 331     133.075 141.581 129.546
ATOM   3110  CD2 TRP A 331     132.642 142.145 130.743
ATOM   3111  C   TRP A 331     128.479 141.090 129.225
ATOM   3112  O   TRP A 331     127.273 140.887 129.345
ATOM   3113  N   HIS A 332     129.254 140.434 128.338
ATOM   3114  H   HIS A 332     130.225 140.634 128.233
ATOM   3115  CA  HIS A 332     128.761 139.380 127.512
ATOM   3116  CB  HIS A 332     128.740 139.717 126.002
ATOM   3117  CG  HIS A 332     127.819 140.849 125.648
ATOM   3118  ND1 HIS A 332     126.456 140.721 125.490
ATOM   3119  CE1 HIS A 332     125.977 141.958 125.206
ATOM   3120  NE2 HIS A 332     126.931 142.870 125.170
ATOM   3121  CD2 HIS A 332     128.091 142.169 125.447
ATOM   3122  C   HIS A 332     129.670 138.203 127.702
ATOM   3123  O   HIS A 332     130.836 138.337 128.093
ATOM   3124  N   THR A 333     129.094 137.002 127.502
ATOM   3125  H   THR A 333     128.115 136.929 127.321
ATOM   3126  CA  THR A 333     129.808 135.761 127.582
ATOM   3127  CB  THR A 333     129.579 134.946 128.827
ATOM   3128  CG2 THR A 333     130.412 135.517 129.989
ATOM   3129  OG1 THR A 333     128.202 134.910 129.149
ATOM   3130  HG1 THR A 333     128.116 134.297 129.883
ATOM   3131  C   THR A 333     129.493 135.041 126.309
ATOM   3132  O   THR A 333     128.374 134.587 126.048
ATOM   3133  N   ALA A 334     130.544 135.030 125.465
ATOM   3134  H   ALA A 334     131.402 135.447 125.756
ATOM   3135  CA  ALA A 334     130.609 134.470 124.150
ATOM   3136  CB  ALA A 334     131.776 135.065 123.336
ATOM   3137  C   ALA A 334     130.737 132.984 124.063
ATOM   3138  O   ALA A 334     131.235 132.325 124.977
ATOM   3139  N   LYS A 335     130.258 132.451 122.911
ATOM   3140  H   LYS A 335     129.843 133.046 122.226
ATOM   3141  CA  LYS A 335     130.287 131.064 122.530
ATOM   3142  CB  LYS A 335     131.666 130.573 122.017
ATOM   3143  CG  LYS A 335     132.195 131.255 120.756
ATOM   3144  CD  LYS A 335     133.396 130.537 120.125
ATOM   3145  CE  LYS A 335     134.745 130.718 120.826
ATOM   3146  NZ  LYS A 335     134.899 129.762 121.945
ATOM   3147  HZ1 LYS A 335     134.526 128.825 121.688
ATOM   3148  HZ2 LYS A 335     135.909 129.675 122.171
ATOM   3149  HZ3 LYS A 335     134.396 130.120 122.779
ATOM   3150  C   LYS A 335     129.735 130.097 123.540
ATOM   3151  O   LYS A 335     130.382 129.116 123.902
ATOM   3152  N   CYS A 336     128.539 130.401 124.074
ATOM   3153  H   CYS A 336     128.033 131.211 123.803
ATOM   3154  CA  CYS A 336     127.870 129.549 125.016
ATOM   3155  CB  CYS A 336     126.937 130.306 125.972
ATOM   3156  SG  CYS A 336     127.876 131.431 127.048
ATOM   3157  C   CYS A 336     127.083 128.520 124.263
ATOM   3158  O   CYS A 336     126.426 128.840 123.273
ATOM   3159  N   HIS A 337     127.129 127.259 124.753
ATOM   3160  H   HIS A 337     127.676 127.064 125.562
ATOM   3161  CA  HIS A 337     126.467 126.097 124.191
ATOM   3162  CB  HIS A 337     126.492 124.867 125.132
ATOM   3163  CG  HIS A 337     127.807 124.269 125.533
ATOM   3164  ND1 HIS A 337     128.604 123.475 124.742
ATOM   3165  CE1 HIS A 337     129.677 123.119 125.495
ATOM   3166  NE2 HIS A 337     129.626 123.632 126.709
ATOM   3167  CD2 HIS A 337     128.451 124.359 126.729
ATOM   3168  C   HIS A 337     124.984 126.320 124.065
ATOM   3169  O   HIS A 337     124.368 126.952 124.924
ATOM   3170  N   TYR A 338     124.404 125.861 122.932
ATOM   3171  H   TYR A 338     124.932 125.391 122.231
ATOM   3172  CA  TYR A 338     122.980 125.938 122.702
ATOM   3173  CB  TYR A 338     122.636 126.079 121.190
ATOM   3174  CG  TYR A 338     121.253 126.632 120.987
ATOM   3175  CD1 TYR A 338     120.964 127.947 121.371
ATOM   3176  CE1 TYR A 338     119.691 128.493 121.193
ATOM   3177  CZ  TYR A 338     118.682 127.723 120.612
ATOM   3178  OH  TYR A 338     117.394 128.275 120.433
ATOM   3179  HH  TYR A 338     117.396 129.161 120.805
ATOM   3180  CE2 TYR A 338     118.956 126.413 120.207
ATOM   3181  CD2 TYR A 338     120.237 125.875 120.389
ATOM   3182  C   TYR A 338     122.376 124.671 123.321
ATOM   3183  O   TYR A 338     123.101 123.786 123.784
ATOM   3184  N   GLU A 339     121.022 124.597 123.415
ATOM   3185  H   GLU A 339     120.459 125.354 123.097
ATOM   3186  CA  GLU A 339     120.252 123.477 123.928
ATOM   3187  CB  GLU A 339     120.261 122.240 122.981
ATOM   3188  CG  GLU A 339     119.543 122.416 121.639
ATOM   3189  CD  GLU A 339     119.631 121.106 120.860
ATOM   3190  OE1 GLU A 339     120.296 121.107 119.792
ATOM   3191  OE2 GLU A 339     119.042 120.087 121.310
ATOM   3192  C   GLU A 339     120.520 123.027 125.346
ATOM   3193  O   GLU A 339     120.354 121.848 125.674
ATOM   3194  N   ARG A 340     120.922 123.966 126.233
ATOM   3195  H   ARG A 340     121.050 124.917 125.963
ATOM   3196  CA  ARG A 340     121.188 123.683 127.626
ATOM   3197  CB  ARG A 340     122.658 123.326 127.946
ATOM   3198  CG  ARG A 340     123.176 122.025 127.325
ATOM   3199  CD  ARG A 340     122.596 120.774 127.990
ATOM   3200  NE  ARG A 340     123.273 119.580 127.404
ATOM   3201  HE  ARG A 340     124.132 119.269 127.813
ATOM   3202  CZ  ARG A 340     122.794 118.917 126.305
ATOM   3203  NH1 ARG A 340     123.508 117.848 125.850
ATOM   3204 1HH1 ARG A 340     124.377 117.613 126.286
ATOM   3205 2HH1 ARG A 340     123.181 117.315 125.070
ATOM   3206  NH2 ARG A 340     121.644 119.276 125.659
ATOM   3207 1HH2 ARG A 340     121.118 120.072 125.960
ATOM   3208 2HH2 ARG A 340     121.332 118.753 124.867
ATOM   3209  C   ARG A 340     120.833 124.861 128.484
ATOM   3210  O   ARG A 340     120.803 126.002 128.019
ATOM   3211  N   ASP A 341     120.482 124.578 129.761
ATOM   3212  H   ASP A 341     120.483 123.644 130.112
ATOM   3213  CA  ASP A 341     120.163 125.596 130.729
ATOM   3214  CB  ASP A 341     119.008 125.243 131.709
ATOM   3215  CG  ASP A 341     119.241 123.974 132.522
ATOM   3216  OD1 ASP A 341     119.484 122.892 131.921
ATOM   3217  OD2 ASP A 341     119.162 124.072 133.773
ATOM   3218  C   ASP A 341     121.410 126.048 131.437
ATOM   3219  O   ASP A 341     122.366 125.278 131.584
ATOM   3220  N   TYR A 342     121.444 127.342 131.842
ATOM   3221  H   TYR A 342     120.689 127.982 131.723
ATOM   3222  CA  TYR A 342     122.610 127.825 132.522
ATOM   3223  CB  TYR A 342     123.503 128.832 131.715
ATOM   3224  CG  TYR A 342     122.931 130.207 131.525
ATOM   3225  CD1 TYR A 342     123.362 131.194 132.425
ATOM   3226  CE1 TYR A 342     122.892 132.496 132.362
ATOM   3227  CZ  TYR A 342     121.962 132.828 131.385
ATOM   3228  OH  TYR A 342     121.490 134.152 131.332
ATOM   3229  HH  TYR A 342     121.941 134.657 132.013
ATOM   3230  CE2 TYR A 342     121.510 131.857 130.480
ATOM   3231  CD2 TYR A 342     121.989 130.544 130.549
ATOM   3232  C   TYR A 342     122.173 128.511 133.792
ATOM   3233  O   TYR A 342     121.026 128.944 133.942
ATOM   3234  N   GLN A 343     123.151 128.632 134.707
ATOM   3235  H   GLN A 343     124.053 128.259 134.509
ATOM   3236  CA  GLN A 343     123.067 129.261 135.994
ATOM   3237  CB  GLN A 343     123.418 128.313 137.156
ATOM   3238  CG  GLN A 343     122.456 127.142 137.368
ATOM   3239  CD  GLN A 343     122.969 126.335 138.554
ATOM   3240  OE1 GLN A 343     123.797 125.435 138.416
ATOM   3241  NE2 GLN A 343     122.481 126.680 139.773
ATOM   3242 1HE2 GLN A 343     121.819 127.425 139.853
ATOM   3243 2HE2 GLN A 343     122.787 126.194 140.591
ATOM   3244  C   GLN A 343     124.136 130.331 135.988
ATOM   3245  O   GLN A 343     125.082 130.299 135.196
ATOM   3246  N   TYR A 344     123.987 131.322 136.885
ATOM   3247  H   TYR A 344     123.221 131.337 137.523
ATOM   3248  CA  TYR A 344     124.892 132.428 137.002
ATOM   3249  CB  TYR A 344     124.124 133.688 136.537
ATOM   3250  CG  TYR A 344     124.795 135.015 136.628
ATOM   3251  CD1 TYR A 344     125.948 135.332 135.908
ATOM   3252  CE1 TYR A 344     126.496 136.612 136.012
ATOM   3253  CZ  TYR A 344     125.891 137.590 136.804
ATOM   3254  OH  TYR A 344     126.453 138.881 136.903
ATOM   3255  HH  TYR A 344     125.811 139.459 137.322
ATOM   3256  CE2 TYR A 344     124.724 137.286 137.498
ATOM   3257  CD2 TYR A 344     124.177 136.007 137.399
ATOM   3258  C   TYR A 344     125.332 132.521 138.427
ATOM   3259  O   TYR A 344     124.502 132.671 139.324
ATOM   3260  N   GLU A 345     126.655 132.379 138.667
ATOM   3261  H   GLU A 345     127.325 132.235 137.942
ATOM   3262  CA  GLU A 345     127.178 132.478 140.001
ATOM   3263  CB  GLU A 345     127.979 131.251 140.487
ATOM   3264  CG  GLU A 345     127.123 129.998 140.717
ATOM   3265  CD  GLU A 345     127.933 128.831 141.294
ATOM   3266  OE1 GLU A 345     127.282 127.779 141.522
ATOM   3267  OE2 GLU A 345     129.170 128.937 141.516
ATOM   3268  C   GLU A 345     128.073 133.668 140.087
ATOM   3269  O   GLU A 345     129.052 133.771 139.345
ATOM   3270  N   THR A 346     127.725 134.618 140.986
ATOM   3271  H   THR A 346     126.921 134.540 141.570
ATOM   3272  CA  THR A 346     128.552 135.780 141.167
ATOM   3273  CB  THR A 346     128.040 137.041 140.512
ATOM   3274  CG2 THR A 346     129.140 138.121 140.608
ATOM   3275  OG1 THR A 346     127.850 136.804 139.126
ATOM   3276  HG1 THR A 346     127.461 137.604 138.765
ATOM   3277  C   THR A 346     128.709 135.921 142.654
ATOM   3278  O   THR A 346     127.749 135.805 143.423
ATOM   3279  N   LYS A 347     129.960 136.208 143.066
ATOM   3280  H   LYS A 347     130.695 136.329 142.402
ATOM   3281  CA  LYS A 347     130.360 136.323 144.438
ATOM   3282  CB  LYS A 347     131.892 136.398 144.621
ATOM   3283  CG  LYS A 347     132.610 135.092 144.252
ATOM   3284  CD  LYS A 347     132.263 133.918 145.177
ATOM   3285  CE  LYS A 347     133.037 132.629 144.898
ATOM   3286  NZ  LYS A 347     132.505 131.546 145.751
ATOM   3287  HZ1 LYS A 347     132.299 131.918 146.697
ATOM   3288  HZ2 LYS A 347     131.632 131.174 145.333
ATOM   3289  HZ3 LYS A 347     133.200 130.780 145.829
ATOM   3290  C   LYS A 347     129.710 137.373 145.276
ATOM   3291  O   LYS A 347     129.351 138.469 144.832
ATOM   3292  N   LYS A 348     129.466 136.954 146.534
ATOM   3293  H   LYS A 348     129.745 136.045 146.832
ATOM   3294  CA  LYS A 348     128.883 137.768 147.553
ATOM   3295  CB  LYS A 348     128.297 136.925 148.705
ATOM   3296  CG  LYS A 348     127.551 137.688 149.803
ATOM   3297  CD  LYS A 348     127.009 136.751 150.883
ATOM   3298  CE  LYS A 348     126.273 137.437 152.035
ATOM   3299  NZ  LYS A 348     125.020 138.054 151.552
ATOM   3300  HZ1 LYS A 348     124.541 137.407 150.896
ATOM   3301  HZ2 LYS A 348     124.397 138.241 152.360
ATOM   3302  HZ3 LYS A 348     125.231 138.947 151.069
ATOM   3303  C   LYS A 348     129.992 138.643 148.069
ATOM   3304  O   LYS A 348     131.141 138.205 148.202
ATOM   3305  N   THR A 349     129.668 139.930 148.299
ATOM   3306  H   THR A 349     128.748 140.283 148.153
ATOM   3307  CA  THR A 349     130.620 140.870 148.822
ATOM   3308  CB  THR A 349     131.110 141.939 147.854
ATOM   3309  CG2 THR A 349     131.862 141.268 146.687
ATOM   3310  OG1 THR A 349     130.058 142.773 147.384
ATOM   3311  HG1 THR A 349     129.820 143.321 148.137
ATOM   3312  C   THR A 349     130.048 141.467 150.077
ATOM   3313  O   THR A 349     128.887 141.232 150.426
ATOM   3314  N   GLY A 350     130.889 142.223 150.817
ATOM   3315  H   GLY A 350     131.830 142.393 150.536
ATOM   3316  CA  GLY A 350     130.485 142.852 152.043
ATOM   3317  C   GLY A 350     129.598 144.028 151.787
ATOM   3318  O   GLY A 350     129.609 144.621 150.704
ATOM   3319  N   CYS A 351     128.802 144.367 152.829
ATOM   3320  H   CYS A 351     128.847 143.842 153.675
ATOM   3321  CA  CYS A 351     127.865 145.460 152.879
ATOM   3322  CB  CYS A 351     128.626 146.793 152.784
ATOM   3323  SG  CYS A 351     129.956 146.974 154.005
ATOM   3324  C   CYS A 351     126.844 145.389 151.765
ATOM   3325  O   CYS A 351     126.425 146.424 151.237
ATOM   3326  N   THR A 352     126.426 144.154 151.378
ATOM   3327  H   THR A 352     126.759 143.311 151.792
ATOM   3328  CA  THR A 352     125.461 144.011 150.324
ATOM   3329  CB  THR A 352     126.065 144.197 148.932
ATOM   3330  CG2 THR A 352     127.062 143.082 148.579
ATOM   3331  OG1 THR A 352     125.039 144.196 147.959
ATOM   3332  HG1 THR A 352     124.592 145.038 148.071
ATOM   3333  C   THR A 352     124.684 142.713 150.357
ATOM   3334  O   THR A 352     125.103 141.701 150.927
ATOM   3335  N   ALA A 353     123.477 142.799 149.751
ATOM   3336  H   ALA A 353     123.176 143.680 149.396
ATOM   3337  CA  ALA A 353     122.529 141.740 149.543
ATOM   3338  CB  ALA A 353     121.066 142.181 149.720
ATOM   3339  C   ALA A 353     122.719 141.380 148.093
ATOM   3340  O   ALA A 353     122.877 142.270 147.253
ATOM   3341  N   CYS A 354     122.728 140.067 147.774
ATOM   3342  H   CYS A 354     122.594 139.350 148.453
ATOM   3343  CA  CYS A 354     122.922 139.627 146.421
ATOM   3344  CB  CYS A 354     124.198 138.776 146.261
ATOM   3345  SG  CYS A 354     124.495 138.218 144.556
ATOM   3346  C   CYS A 354     121.761 138.824 145.926
ATOM   3347  O   CYS A 354     121.313 137.877 146.576
ATOM   3348  N   GLY A 355     121.255 139.217 144.738
ATOM   3349  H   GLY A 355     121.627 140.011 144.261
ATOM   3350  CA  GLY A 355     120.162 138.546 144.084
ATOM   3351  C   GLY A 355     120.655 138.203 142.714
ATOM   3352  O   GLY A 355     121.348 139.003 142.088
ATOM   3353  N   LEU A 356     120.314 136.992 142.222
ATOM   3354  H   LEU A 356     119.739 136.359 142.736
ATOM   3355  CA  LEU A 356     120.721 136.535 140.916
ATOM   3356  CB  LEU A 356     121.687 135.328 140.985
ATOM   3357  CG  LEU A 356     123.015 135.597 141.741
ATOM   3358  CD1 LEU A 356     123.803 134.305 141.971
ATOM   3359  CD2 LEU A 356     123.872 136.682 141.069
ATOM   3360  C   LEU A 356     119.458 136.098 140.236
ATOM   3361  O   LEU A 356     118.716 135.276 140.782
ATOM   3362  N   TYR A 357     119.165 136.656 139.036
ATOM   3363  H   TYR A 357     119.761 137.331 138.610
ATOM   3364  CA  TYR A 357     117.959 136.313 138.309
ATOM   3365  CB  TYR A 357     116.816 137.362 138.406
ATOM   3366  CG  TYR A 357     116.330 137.546 139.806
ATOM   3367  CD1 TYR A 357     116.866 138.539 140.636
ATOM   3368  CE1 TYR A 357     116.403 138.695 141.946
ATOM   3369  CZ  TYR A 357     115.397 137.856 142.433
ATOM   3370  OH  TYR A 357     114.923 138.006 143.754
ATOM   3371  HH  TYR A 357     115.432 138.709 144.170
ATOM   3372  CE2 TYR A 357     114.859 136.863 141.613
ATOM   3373  CD2 TYR A 357     115.325 136.710 140.306
ATOM   3374  C   TYR A 357     118.181 136.160 136.836
ATOM   3375  O   TYR A 357     118.994 136.872 136.246
ATOM   3376  N   LEU A 358     117.460 135.191 136.215
ATOM   3377  H   LEU A 358     116.813 134.618 136.711
ATOM   3378  CA  LEU A 358     117.525 134.970 134.791
ATOM   3379  CB  LEU A 358     117.465 133.489 134.351
ATOM   3380  CG  LEU A 358     118.574 132.564 134.907
ATOM   3381  CD1 LEU A 358     118.377 131.127 134.405
ATOM   3382  CD2 LEU A 358     119.992 133.086 134.632
ATOM   3383  C   LEU A 358     116.296 135.677 134.291
ATOM   3384  O   LEU A 358     115.170 135.235 134.540
ATOM   3385  N   ASP A 359     116.501 136.798 133.566
ATOM   3386  H   ASP A 359     117.422 137.100 133.331
ATOM   3387  CA  ASP A 359     115.418 137.609 133.064
ATOM   3388  CB  ASP A 359     115.933 139.008 132.641
ATOM   3389  CG  ASP A 359     114.812 139.942 132.192
ATOM   3390  OD1 ASP A 359     113.944 140.299 133.031
ATOM   3391  OD2 ASP A 359     114.809 140.310 130.988
ATOM   3392  C   ASP A 359     114.700 136.960 131.911
ATOM   3393  O   ASP A 359     113.474 136.843 131.938
ATOM   3394  N   GLN A 360     115.462 136.519 130.887
ATOM   3395  H   GLN A 360     116.453 136.627 130.905
ATOM   3396  CA  GLN A 360     114.946 135.873 129.709
ATOM   3397  CB  GLN A 360     115.785 136.097 128.433
ATOM   3398  CG  GLN A 360     115.834 137.530 127.899
ATOM   3399  CD  GLN A 360     116.633 137.519 126.597
ATOM   3400  OE1 GLN A 360     116.124 137.083 125.565
ATOM   3401  NE2 GLN A 360     117.907 137.997 126.619
ATOM   3402 1HE2 GLN A 360     118.301 138.351 127.466
ATOM   3403 2HE2 GLN A 360     118.445 138.010 125.776
ATOM   3404  C   GLN A 360     114.714 134.397 129.854
ATOM   3405  O   GLN A 360     115.117 133.773 130.837
ATOM   3406  N   LEU A 361     114.004 133.834 128.846
ATOM   3407  H   LEU A 361     113.687 134.397 128.088
ATOM   3408  CA  LEU A 361     113.664 132.440 128.715
ATOM   3409  CB  LEU A 361     112.711 132.165 127.528
ATOM   3410  CG  LEU A 361     111.312 132.816 127.616
ATOM   3411  CD1 LEU A 361     110.534 132.594 126.311
ATOM   3412  CD2 LEU A 361     110.524 132.348 128.851
ATOM   3413  C   LEU A 361     114.925 131.645 128.469
ATOM   3414  O   LEU A 361     115.926 132.174 127.985
ATOM   3415  N   LYS A 362     114.862 130.328 128.769
ATOM   3416  H   LYS A 362     114.016 129.945 129.130
ATOM   3417  CA  LYS A 362     115.937 129.368 128.659
ATOM   3418  CB  LYS A 362     115.376 127.931 128.867
ATOM   3419  CG  LYS A 362     116.347 126.744 128.845
ATOM   3420  CD  LYS A 362     115.622 125.418 129.086
ATOM   3421  CE  LYS A 362     116.504 124.173 128.996
ATOM   3422  NZ  LYS A 362     115.690 122.970 129.266
ATOM   3423  HZ1 LYS A 362     114.719 123.125 128.936
ATOM   3424  HZ2 LYS A 362     116.093 122.154 128.770
ATOM   3425  HZ3 LYS A 362     115.678 122.781 130.286
ATOM   3426  C   LYS A 362     116.775 129.407 127.386
ATOM   3427  O   LYS A 362     117.993 129.370 127.581
ATOM   3428  N   PRO A 363     116.304 129.501 126.128
ATOM   3429  CA  PRO A 363     117.178 129.504 124.970
ATOM   3430  CB  PRO A 363     116.284 129.289 123.746
ATOM   3431  CG  PRO A 363     114.873 129.672 124.217
ATOM   3432  CD  PRO A 363     114.899 129.417 125.730
ATOM   3433  C   PRO A 363     118.143 130.645 124.779
ATOM   3434  O   PRO A 363     119.253 130.358 124.331
ATOM   3435  N   VAL A 364     117.776 131.912 125.097
ATOM   3436  H   VAL A 364     116.879 132.137 125.472
ATOM   3437  CA  VAL A 364     118.722 133.007 124.990
ATOM   3438  CB  VAL A 364     118.372 134.086 123.966
ATOM   3439  CG1 VAL A 364     119.443 135.202 123.982
ATOM   3440  CG2 VAL A 364     118.227 133.452 122.568
ATOM   3441  C   VAL A 364     118.684 133.597 126.359
ATOM   3442  O   VAL A 364     117.632 134.056 126.806
ATOM   3443  N   GLY A 365     119.850 133.634 127.034
ATOM   3444  H   GLY A 365     120.712 133.304 126.657
ATOM   3445  CA  GLY A 365     119.868 134.126 128.375
ATOM   3446  C   GLY A 365     120.457 135.467 128.654
ATOM   3447  O   GLY A 365     121.387 135.951 128.001
ATOM   3448  N   SER A 366     119.865 136.072 129.701
ATOM   3449  H   SER A 366     119.110 135.636 130.183
ATOM   3450  CA  SER A 366     120.252 137.332 130.253
ATOM   3451  CB  SER A 366     119.382 138.536 129.827
ATOM   3452  OG  SER A 366     118.017 138.348 130.173
ATOM   3453  HG  SER A 366     117.575 139.174 129.956
ATOM   3454  C   SER A 366     120.165 137.142 131.740
ATOM   3455  O   SER A 366     119.153 136.652 132.254
ATOM   3456  N   ALA A 367     121.249 137.510 132.458
ATOM   3457  H   ALA A 367     122.069 137.860 132.013
ATOM   3458  CA  ALA A 367     121.258 137.357 133.886
ATOM   3459  CB  ALA A 367     122.113 136.189 134.379
ATOM   3460  C   ALA A 367     121.649 138.588 134.635
ATOM   3461  O   ALA A 367     122.724 139.156 134.441
ATOM   3462  N   TYR A 368     120.721 139.027 135.503
ATOM   3463  H   TYR A 368     119.879 138.504 135.639
ATOM   3464  CA  TYR A 368     120.853 140.167 136.365
ATOM   3465  CB  TYR A 368     119.537 140.945 136.613
ATOM   3466  CG  TYR A 368     119.149 141.834 135.485
ATOM   3467  CD1 TYR A 368     118.490 141.365 134.349
ATOM   3468  CE1 TYR A 368     118.133 142.244 133.320
ATOM   3469  CZ  TYR A 368     118.418 143.608 133.438
ATOM   3470  OH  TYR A 368     118.061 144.499 132.402
ATOM   3471  HH  TYR A 368     118.353 145.379 132.655
ATOM   3472  CE2 TYR A 368     119.047 144.095 134.587
ATOM   3473  CD2 TYR A 368     119.401 143.211 135.609
ATOM   3474  C   TYR A 368     121.348 139.841 137.735
ATOM   3475  O   TYR A 368     120.862 138.907 138.376
ATOM   3476  N   LYS A 369     122.372 140.598 138.178
ATOM   3477  H   LYS A 369     122.788 141.270 137.573
ATOM   3478  CA  LYS A 369     122.936 140.526 139.502
ATOM   3479  CB  LYS A 369     124.479 140.557 139.600
ATOM   3480  CG  LYS A 369     125.014 140.436 141.041
ATOM   3481  CD  LYS A 369     126.535 140.498 141.155
ATOM   3482  CE  LYS A 369     127.093 140.528 142.587
ATOM   3483  NZ  LYS A 369     126.962 139.220 143.266
ATOM   3484  HZ1 LYS A 369     127.875 138.939 143.682
ATOM   3485  HZ2 LYS A 369     126.263 139.313 144.028
ATOM   3486  HZ3 LYS A 369     126.642 138.493 142.597
ATOM   3487  C   LYS A 369     122.485 141.804 140.152
ATOM   3488  O   LYS A 369     122.681 142.886 139.601
ATOM   3489  N   ILE A 370     121.849 141.706 141.334
ATOM   3490  H   ILE A 370     121.685 140.828 141.770
ATOM   3491  CA  ILE A 370     121.394 142.866 142.052
ATOM   3492  CB  ILE A 370     119.910 142.809 142.394
ATOM   3493  CG2 ILE A 370     119.515 144.071 143.199
ATOM   3494  CG1 ILE A 370     119.072 142.696 141.100
ATOM   3495  CD1 ILE A 370     117.593 142.379 141.326
ATOM   3496  C   ILE A 370     122.216 142.913 143.316
ATOM   3497  O   ILE A 370     122.287 141.929 144.055
ATOM   3498  N   ILE A 371     122.900 144.058 143.523
ATOM   3499  H   ILE A 371     122.871 144.776 142.833
ATOM   3500  CA  ILE A 371     123.726 144.388 144.663
ATOM   3501  CB  ILE A 371     125.008 145.101 144.224
ATOM   3502  CG2 ILE A 371     125.801 145.701 145.405
ATOM   3503  CG1 ILE A 371     125.866 144.208 143.313
ATOM   3504  CD1 ILE A 371     127.022 144.973 142.668
ATOM   3505  C   ILE A 371     122.884 145.374 145.437
ATOM   3506  O   ILE A 371     122.437 146.354 144.848
ATOM   3507  N   THR A 372     122.649 145.161 146.756
ATOM   3508  H   THR A 372     122.940 144.324 147.214
ATOM   3509  CA  THR A 372     121.859 146.105 147.523
ATOM   3510  CB  THR A 372     120.461 145.602 147.830
ATOM   3511  CG2 THR A 372     119.654 146.708 148.549
ATOM   3512  OG1 THR A 372     119.787 145.288 146.618
ATOM   3513  HG1 THR A 372     119.079 144.686 146.860
ATOM   3514  C   THR A 372     122.589 146.407 148.808
ATOM   3515  O   THR A 372     122.668 145.577 149.712
ATOM   3516  N   ILE A 373     123.158 147.626 148.881
ATOM   3517  H   ILE A 373     123.067 148.249 148.106
ATOM   3518  CA  ILE A 373     123.911 148.165 149.995
ATOM   3519  CB  ILE A 373     124.715 149.346 149.468
ATOM   3520  CG2 ILE A 373     125.161 150.341 150.548
ATOM   3521  CG1 ILE A 373     125.799 148.778 148.523
ATOM   3522  CD1 ILE A 373     126.563 149.793 147.686
ATOM   3523  C   ILE A 373     123.088 148.475 151.233
ATOM   3524  O   ILE A 373     121.914 148.816 151.089
ATOM   3525  N   ARG A 374     123.651 148.274 152.477
ATOM   3526  H   ARG A 374     124.581 147.938 152.606
ATOM   3527  CA  ARG A 374     122.907 148.623 153.676
ATOM   3528  CB  ARG A 374     121.672 147.721 153.990
ATOM   3529  CG  ARG A 374     120.720 148.319 155.046
ATOM   3530  CD  ARG A 374     119.357 147.634 155.180
ATOM   3531  NE  ARG A 374     118.634 147.832 153.883
ATOM   3532  HE  ARG A 374     119.048 148.423 153.190
ATOM   3533  CZ  ARG A 374     117.447 147.210 153.600
ATOM   3534  NH1 ARG A 374     116.792 146.447 154.526
ATOM   3535 1HH1 ARG A 374     117.155 146.357 155.453
ATOM   3536 2HH1 ARG A 374     115.918 146.019 154.295
ATOM   3537  NH2 ARG A 374     116.891 147.387 152.365
ATOM   3538 1HH2 ARG A 374     117.340 147.971 151.690
ATOM   3539 2HH2 ARG A 374     116.012 146.967 152.142
ATOM   3540  C   ARG A 374     123.693 148.886 154.952
ATOM   3541  O   ARG A 374     124.001 147.972 155.722
ATOM   3542  N   TYR A 375     124.056 150.174 155.173
ATOM   3543  H   TYR A 375     123.826 150.887 154.517
ATOM   3544  CA  TYR A 375     124.723 150.652 156.371
ATOM   3545  CB  TYR A 375     125.658 151.878 156.200
ATOM   3546  CG  TYR A 375     126.965 151.582 155.527
ATOM   3547  CD1 TYR A 375     127.915 152.610 155.450
ATOM   3548  CE1 TYR A 375     129.176 152.392 154.887
ATOM   3549  CZ  TYR A 375     129.506 151.127 154.404
ATOM   3550  OH  TYR A 375     130.773 150.875 153.824
ATOM   3551  HH  TYR A 375     130.710 150.040 153.349
ATOM   3552  CE2 TYR A 375     128.569 150.096 154.485
ATOM   3553  CD2 TYR A 375     127.315 150.314 155.043
ATOM   3554  C   TYR A 375     123.769 150.939 157.511
ATOM   3555  O   TYR A 375     122.585 151.174 157.263
ATOM   3556  N   SER A 376     124.257 150.880 158.787
ATOM   3557  H   SER A 376     125.209 150.640 158.978
ATOM   3558  CA  SER A 376     123.452 151.150 159.967
ATOM   3559  CB  SER A 376     122.556 149.956 160.385
ATOM   3560  OG  SER A 376     123.327 148.856 160.842
ATOM   3561  HG  SER A 376     123.705 148.449 160.059
ATOM   3562  C   SER A 376     124.314 151.576 161.156
ATOM   3563  O   SER A 376     125.461 151.997 160.982
ATOM   3564  N   ARG A 377     123.738 151.535 162.394
ATOM   3565  H   ARG A 377     122.797 151.233 162.519
ATOM   3566  CA  ARG A 377     124.402 151.855 163.644
ATOM   3567  CB  ARG A 377     124.071 153.245 164.246
ATOM   3568  CG  ARG A 377     124.686 154.414 163.471
ATOM   3569  CD  ARG A 377     124.373 155.792 164.059
ATOM   3570  NE  ARG A 377     125.121 156.814 163.257
ATOM   3571  HE  ARG A 377     124.650 157.266 162.498
ATOM   3572  CZ  ARG A 377     126.423 157.148 163.540
ATOM   3573  NH1 ARG A 377     127.107 156.572 164.575
ATOM   3574 1HH1 ARG A 377     126.659 155.898 165.161
ATOM   3575 2HH1 ARG A 377     128.062 156.815 164.745
ATOM   3576  NH2 ARG A 377     127.072 158.063 162.763
ATOM   3577 1HH2 ARG A 377     126.604 158.484 161.986
ATOM   3578 2HH2 ARG A 377     128.030 158.290 162.944
ATOM   3579  C   ARG A 377     124.166 150.772 164.684
ATOM   3580  O   ARG A 377     123.518 149.766 164.401
ATOM   3581  N   ARG A 378     124.781 150.929 165.891
ATOM   3582  H   ARG A 378     125.322 151.747 166.066
ATOM   3583  CA  ARG A 378     124.720 150.027 167.023
ATOM   3584  CB  ARG A 378     125.919 150.221 167.949
ATOM   3585  CG  ARG A 378     127.260 149.880 167.293
ATOM   3586  CD  ARG A 378     128.420 150.295 168.183
ATOM   3587  NE  ARG A 378     128.353 151.783 168.217
ATOM   3588  HE  ARG A 378     127.798 152.249 167.529
ATOM   3589  CZ  ARG A 378     128.976 152.515 169.183
ATOM   3590  NH1 ARG A 378     129.798 151.931 170.107
ATOM   3591 1HH1 ARG A 378     129.965 150.945 170.086
ATOM   3592 2HH1 ARG A 378     130.254 152.495 170.797
ATOM   3593  NH2 ARG A 378     128.763 153.863 169.226
ATOM   3594 1HH2 ARG A 378     128.158 154.304 168.563
ATOM   3595 2HH2 ARG A 378     129.164 154.413 169.960
ATOM   3596  C   ARG A 378     123.486 150.251 167.840
ATOM   3597  O   ARG A 378     123.146 151.389 168.178
ATOM   3598  N   VAL A 379     122.800 149.128 168.159
ATOM   3599  H   VAL A 379     123.141 148.238 167.863
ATOM   3600  CA  VAL A 379     121.556 149.059 168.902
ATOM   3601  CB  VAL A 379     120.490 149.758 168.069
ATOM   3602  CG1 VAL A 379     120.339 149.029 166.734
ATOM   3603  CG2 VAL A 379     119.175 149.892 168.822
ATOM   3604  C   VAL A 379     121.228 147.590 169.157
ATOM   3605  O   VAL A 379     121.860 146.736 168.536
ATOM   3606  N   CYS A 380     120.290 147.239 170.095
ATOM   3607  H   CYS A 380     119.769 147.907 170.623
ATOM   3608  CA  CYS A 380     119.920 145.849 170.321
ATOM   3609  CB  CYS A 380     119.066 145.613 171.578
ATOM   3610  SG  CYS A 380     120.000 145.981 173.098
ATOM   3611  C   CYS A 380     119.158 145.456 169.082
ATOM   3612  O   CYS A 380     118.183 146.109 168.708
ATOM   3613  N   VAL A 381     119.651 144.381 168.432
ATOM   3614  H   VAL A 381     120.428 143.890 168.820
ATOM   3615  CA  VAL A 381     119.207 143.840 167.166
ATOM   3616  CB  VAL A 381     120.455 143.809 166.270
ATOM   3617  CG1 VAL A 381     120.292 143.144 164.905
ATOM   3618  CG2 VAL A 381     120.806 145.274 165.969
ATOM   3619  C   VAL A 381     118.506 142.506 167.089
ATOM   3620  O   VAL A 381     119.079 141.461 167.389
ATOM   3621  N   GLN A 382     117.244 142.518 166.618
ATOM   3622  H   GLN A 382     116.802 143.368 166.350
ATOM   3623  CA  GLN A 382     116.469 141.323 166.401
ATOM   3624  CB  GLN A 382     115.050 141.292 166.992
ATOM   3625  CG  GLN A 382     114.958 141.342 168.513
ATOM   3626  CD  GLN A 382     113.476 141.299 168.853
ATOM   3627  OE1 GLN A 382     112.775 142.308 168.869
ATOM   3628  NE2 GLN A 382     112.968 140.069 169.126
ATOM   3629 1HE2 GLN A 382     113.562 139.265 169.101
ATOM   3630 2HE2 GLN A 382     111.994 139.962 169.322
ATOM   3631  C   GLN A 382     116.285 141.228 164.912
ATOM   3632  O   GLN A 382     116.092 142.237 164.242
ATOM   3633  N   PHE A 383     116.389 140.009 164.350
ATOM   3634  H   PHE A 383     116.577 139.209 164.906
ATOM   3635  CA  PHE A 383     116.213 139.746 162.943
ATOM   3636  CB  PHE A 383     117.044 138.513 162.488
ATOM   3637  CG  PHE A 383     117.030 138.293 161.007
ATOM   3638  CD1 PHE A 383     117.705 139.155 160.135
ATOM   3639  CE1 PHE A 383     117.683 138.926 158.755
ATOM   3640  CZ  PHE A 383     117.000 137.824 158.239
ATOM   3641  CE2 PHE A 383     116.344 136.947 159.102
ATOM   3642  CD2 PHE A 383     116.366 137.180 160.479
ATOM   3643  C   PHE A 383     114.731 139.611 162.645
ATOM   3644  O   PHE A 383     113.934 139.319 163.540
ATOM   3645  N   GLY A 384     114.356 139.785 161.348
ATOM   3646  H   GLY A 384     115.043 139.998 160.658
ATOM   3647  CA  GLY A 384     113.006 139.759 160.829
ATOM   3648  C   GLY A 384     112.179 138.536 161.098
ATOM   3649  O   GLY A 384     110.957 138.644 161.192
ATOM   3650  N   GLU A 385     112.816 137.358 161.268
ATOM   3651  H   GLU A 385     113.809 137.298 161.205
ATOM   3652  CA  GLU A 385     112.146 136.106 161.540
ATOM   3653  CB  GLU A 385     112.927 134.914 160.950
ATOM   3654  CG  GLU A 385     113.044 134.919 159.422
ATOM   3655  CD  GLU A 385     113.865 133.714 158.978
ATOM   3656  OE1 GLU A 385     115.045 133.589 159.401
ATOM   3657  OE2 GLU A 385     113.318 132.891 158.200
ATOM   3658  C   GLU A 385     112.027 135.907 163.041
ATOM   3659  O   GLU A 385     111.736 134.801 163.503
ATOM   3660  N   GLU A 386     112.221 137.004 163.827
ATOM   3661  H   GLU A 386     112.439 137.882 163.411
ATOM   3662  CA  GLU A 386     112.218 137.097 165.272
ATOM   3663  CB  GLU A 386     110.893 136.654 165.939
ATOM   3664  CG  GLU A 386     109.680 137.506 165.535
ATOM   3665  CD  GLU A 386     108.398 137.058 166.244
ATOM   3666  OE1 GLU A 386     108.409 136.100 167.063
ATOM   3667  OE2 GLU A 386     107.355 137.698 165.956
ATOM   3668  C   GLU A 386     113.400 136.361 165.857
ATOM   3669  O   GLU A 386     113.394 135.936 167.014
ATOM   3670  N   ASN A 387     114.474 136.254 165.040
ATOM   3671  H   ASN A 387     114.450 136.649 164.126
ATOM   3672  CA  ASN A 387     115.715 135.612 165.382
ATOM   3673  CB  ASN A 387     116.552 135.201 164.152
ATOM   3674  CG  ASN A 387     115.903 134.053 163.380
ATOM   3675  OD1 ASN A 387     115.130 133.233 163.875
ATOM   3676  ND2 ASN A 387     116.234 134.009 162.065
ATOM   3677 1HD2 ASN A 387     116.854 134.694 161.683
ATOM   3678 2HD2 ASN A 387     115.831 133.318 161.464
ATOM   3679  C   ASN A 387     116.559 136.555 166.189
ATOM   3680  O   ASN A 387     116.395 137.774 166.113
ATOM   3681  N   LEU A 388     117.463 135.998 167.023
ATOM   3682  H   LEU A 388     117.579 135.011 167.097
ATOM   3683  CA  LEU A 388     118.341 136.790 167.838
ATOM   3684  CB  LEU A 388     118.638 136.107 169.190
ATOM   3685  CG  LEU A 388     117.400 135.712 170.035
ATOM   3686  CD1 LEU A 388     117.843 135.050 171.345
ATOM   3687  CD2 LEU A 388     116.381 136.847 170.235
ATOM   3688  C   LEU A 388     119.619 136.864 167.042
ATOM   3689  O   LEU A 388     120.325 135.863 166.900
ATOM   3690  N   CYS A 389     119.966 138.073 166.541
ATOM   3691  H   CYS A 389     119.431 138.898 166.716
ATOM   3692  CA  CYS A 389     121.139 138.260 165.719
ATOM   3693  CB  CYS A 389     121.198 139.632 165.037
ATOM   3694  SG  CYS A 389     119.872 139.865 163.819
ATOM   3695  C   CYS A 389     122.458 138.059 166.407
ATOM   3696  O   CYS A 389     122.626 138.431 167.571
ATOM   3697  N   LYS A 390     123.397 137.405 165.680
ATOM   3698  H   LYS A 390     123.207 137.072 164.760
ATOM   3699  CA  LYS A 390     124.729 137.157 166.156
ATOM   3700  CB  LYS A 390     124.944 135.769 166.807
ATOM   3701  CG  LYS A 390     126.327 135.611 167.452
ATOM   3702  CD  LYS A 390     126.547 134.276 168.159
ATOM   3703  CE  LYS A 390     127.919 134.165 168.825
ATOM   3704  NZ  LYS A 390     128.060 132.841 169.459
ATOM   3705  HZ1 LYS A 390     128.669 132.914 170.295
ATOM   3706  HZ2 LYS A 390     127.128 132.486 169.743
ATOM   3707  HZ3 LYS A 390     128.486 132.181 168.782
ATOM   3708  C   LYS A 390     125.624 137.336 164.953
ATOM   3709  O   LYS A 390     125.919 136.391 164.211
ATOM   3710  N   ILE A 391     126.023 138.623 164.714
ATOM   3711  H   ILE A 391     125.755 139.338 165.331
ATOM   3712  CA  ILE A 391     126.865 139.051 163.624
ATOM   3713  CB  ILE A 391     126.101 139.621 162.418
ATOM   3714  CG2 ILE A 391     125.379 138.493 161.654
ATOM   3715  CG1 ILE A 391     125.220 140.831 162.785
ATOM   3716  CD1 ILE A 391     124.614 141.584 161.600
ATOM   3717  C   ILE A 391     127.809 140.139 164.112
ATOM   3718  O   ILE A 391     127.610 140.660 165.201
ATOM   3719  N   ILE A 392     128.882 140.433 163.353
ATOM   3720  H   ILE A 392     129.057 139.981 162.481
ATOM   3721  CA  ILE A 392     129.807 141.492 163.707
ATOM   3722  CB  ILE A 392     131.273 141.097 163.613
ATOM   3723  CG2 ILE A 392     132.161 142.324 163.940
ATOM   3724  CG1 ILE A 392     131.566 139.922 164.569
ATOM   3725  CD1 ILE A 392     132.938 139.278 164.376
ATOM   3726  C   ILE A 392     129.503 142.566 162.678
ATOM   3727  O   ILE A 392     129.473 142.263 161.480
ATOM   3728  N   ASP A 393     129.257 143.828 163.120
ATOM   3729  H   ASP A 393     129.302 144.081 164.086
ATOM   3730  CA  ASP A 393     128.945 144.872 162.173
ATOM   3731  CB  ASP A 393     127.928 145.884 162.732
ATOM   3732  CG  ASP A 393     126.527 145.387 162.454
ATOM   3733  OD1 ASP A 393     126.162 144.279 162.923
ATOM   3734  OD2 ASP A 393     125.776 146.153 161.800
ATOM   3735  C   ASP A 393     130.109 145.647 161.639
ATOM   3736  O   ASP A 393     130.450 145.491 160.464
ATOM   3737  N   MET A 394     130.744 146.501 162.480
ATOM   3738  H   MET A 394     130.473 146.613 163.433
ATOM   3739  CA  MET A 394     131.873 147.271 162.036
ATOM   3740  CB  MET A 394     131.494 148.720 161.638
ATOM   3741  CG  MET A 394     132.594 149.554 160.968
ATOM   3742  SD  MET A 394     133.832 150.287 162.077
ATOM   3743  CE  MET A 394     134.864 150.898 160.716
ATOM   3744  C   MET A 394     132.869 147.305 163.154
ATOM   3745  O   MET A 394     134.015 146.888 162.987
ATOM   3746  N   ASN A 395     132.462 147.947 164.272
ATOM   3747  H   ASN A 395     131.545 148.332 164.338
ATOM   3748  CA  ASN A 395     133.260 148.107 165.454
ATOM   3749  CB  ASN A 395     133.423 149.604 165.853
ATOM   3750  CG  ASN A 395     132.090 150.287 166.193
ATOM   3751  OD1 ASN A 395     131.099 150.212 165.465
ATOM   3752  ND2 ASN A 395     132.056 150.969 167.366
ATOM   3753 1HD2 ASN A 395     132.871 151.011 167.944
ATOM   3754 2HD2 ASN A 395     131.219 151.437 167.644
ATOM   3755  C   ASN A 395     132.693 147.354 166.625
ATOM   3756  O   ASN A 395     133.369 147.244 167.650
ATOM   3757  N   ASP A 396     131.444 146.836 166.508
ATOM   3758  H   ASP A 396     130.900 146.905 165.677
ATOM   3759  CA  ASP A 396     130.840 146.129 167.599
ATOM   3760  CB  ASP A 396     129.686 146.907 168.283
ATOM   3761  CG  ASP A 396     129.270 146.242 169.597
ATOM   3762  OD1 ASP A 396     130.106 146.237 170.539
ATOM   3763  OD2 ASP A 396     128.117 145.745 169.685
ATOM   3764  C   ASP A 396     130.347 144.784 167.170
ATOM   3765  O   ASP A 396     129.893 144.584 166.038
ATOM   3766  N   CYS A 397     130.503 143.829 168.114
ATOM   3767  H   CYS A 397     130.889 144.056 169.005
ATOM   3768  CA  CYS A 397     130.092 142.464 167.968
ATOM   3769  CB  CYS A 397     131.028 141.454 168.656
ATOM   3770  SG  CYS A 397     132.707 141.469 167.959
ATOM   3771  C   CYS A 397     128.742 142.335 168.598
ATOM   3772  O   CYS A 397     128.541 142.709 169.757
ATOM   3773  N   PHE A 398     127.784 141.805 167.811
ATOM   3774  H   PHE A 398     127.977 141.502 166.882
ATOM   3775  CA  PHE A 398     126.422 141.625 168.236
ATOM   3776  CB  PHE A 398     125.391 141.905 167.105
ATOM   3777  CG  PHE A 398     125.360 143.340 166.619
ATOM   3778  CD1 PHE A 398     126.321 144.317 166.948
ATOM   3779  CE1 PHE A 398     126.233 145.629 166.479
ATOM   3780  CZ  PHE A 398     125.166 145.993 165.660
ATOM   3781  CE2 PHE A 398     124.204 145.043 165.315
ATOM   3782  CD2 PHE A 398     124.304 143.732 165.791
ATOM   3783  C   PHE A 398     126.290 140.185 168.643
ATOM   3784  O   PHE A 398     126.665 139.290 167.878
ATOM   3785  N   VAL A 399     125.774 139.927 169.873
ATOM   3786  H   VAL A 399     125.467 140.650 170.487
ATOM   3787  CA  VAL A 399     125.628 138.573 170.359
ATOM   3788  CB  VAL A 399     126.661 138.181 171.433
ATOM   3789  CG1 VAL A 399     126.441 136.726 171.907
ATOM   3790  CG2 VAL A 399     128.100 138.386 170.917
ATOM   3791  C   VAL A 399     124.251 138.382 170.944
ATOM   3792  O   VAL A 399     123.881 139.053 171.911
ATOM   3793  N   SER A 400     123.470 137.453 170.330
ATOM   3794  H   SER A 400     123.814 136.957 169.537
ATOM   3795  CA  SER A 400     122.145 137.046 170.746
ATOM   3796  CB  SER A 400     122.196 135.998 171.884
ATOM   3797  OG  SER A 400     122.886 134.840 171.433
ATOM   3798  HG  SER A 400     123.820 135.030 171.560
ATOM   3799  C   SER A 400     121.184 138.172 171.047
ATOM   3800  O   SER A 400     120.649 138.272 172.151
ATOM   3801  N   ARG A 401     121.003 139.074 170.053
ATOM   3802  H   ARG A 401     121.505 138.946 169.201
ATOM   3803  CA  ARG A 401     120.170 140.267 170.033
ATOM   3804  CB  ARG A 401     118.620 140.047 170.249
ATOM   3805  CG  ARG A 401     118.056 139.784 171.669
ATOM   3806  CD  ARG A 401     117.475 140.972 172.450
ATOM   3807  NE  ARG A 401     116.090 141.245 171.961
ATOM   3808  HE  ARG A 401     115.624 140.543 171.423
ATOM   3809  CZ  ARG A 401     115.419 142.395 172.287
ATOM   3810  NH1 ARG A 401     116.014 143.414 172.978
ATOM   3811 1HH1 ARG A 401     116.968 143.343 173.266
ATOM   3812 2HH1 ARG A 401     115.484 144.222 173.235
ATOM   3813  NH2 ARG A 401     114.110 142.521 171.923
ATOM   3814 1HH2 ARG A 401     113.641 141.769 171.462
ATOM   3815 2HH2 ARG A 401     113.595 143.342 172.166
ATOM   3816  C   ARG A 401     120.637 141.370 170.946
ATOM   3817  O   ARG A 401     120.032 142.444 170.956
ATOM   3818  N   HIS A 402     121.761 141.168 171.670
ATOM   3819  H   HIS A 402     122.297 140.328 171.622
ATOM   3820  CA  HIS A 402     122.282 142.155 172.573
ATOM   3821  CB  HIS A 402     122.527 141.637 174.006
ATOM   3822  CG  HIS A 402     121.260 141.229 174.699
ATOM   3823  ND1 HIS A 402     120.381 142.113 175.286
ATOM   3824  CE1 HIS A 402     119.359 141.375 175.788
ATOM   3825  NE2 HIS A 402     119.519 140.083 175.568
ATOM   3826  CD2 HIS A 402     120.718 139.994 174.884
ATOM   3827  C   HIS A 402     123.560 142.695 172.027
ATOM   3828  O   HIS A 402     124.316 141.991 171.352
ATOM   3829  N   VAL A 403     123.788 144.003 172.278
ATOM   3830  H   VAL A 403     123.152 144.546 172.821
ATOM   3831  CA  VAL A 403     124.962 144.710 171.828
ATOM   3832  CB  VAL A 403     124.685 145.720 170.726
ATOM   3833  CG1 VAL A 403     124.125 144.971 169.520
ATOM   3834  CG2 VAL A 403     123.791 146.875 171.229
ATOM   3835  C   VAL A 403     125.575 145.481 172.970
ATOM   3836  O   VAL A 403     125.001 145.571 174.059
ATOM   3837  N   LYS A 404     126.792 146.015 172.723
ATOM   3838  H   LYS A 404     127.234 145.905 171.833
ATOM   3839  CA  LYS A 404     127.527 146.835 173.650
ATOM   3840  CB  LYS A 404     128.982 146.373 173.865
ATOM   3841  CG  LYS A 404     129.165 145.010 174.531
ATOM   3842  CD  LYS A 404     130.641 144.660 174.733
ATOM   3843  CE  LYS A 404     130.891 143.290 175.364
ATOM   3844  NZ  LYS A 404     132.344 143.072 175.524
ATOM   3845  HZ1 LYS A 404     132.806 143.964 175.784
ATOM   3846  HZ2 LYS A 404     132.514 142.371 176.270
ATOM   3847  HZ3 LYS A 404     132.748 142.727 174.633
ATOM   3848  C   LYS A 404     127.633 148.158 172.935
ATOM   3849  O   LYS A 404     127.976 148.195 171.751
ATOM   3850  N   VAL A 405     127.304 149.276 173.619
ATOM   3851  H   VAL A 405     127.010 149.256 174.572
ATOM   3852  CA  VAL A 405     127.387 150.583 173.009
ATOM   3853  CB  VAL A 405     126.052 151.334 172.970
ATOM   3854  CG1 VAL A 405     126.214 152.727 172.320
ATOM   3855  CG2 VAL A 405     124.996 150.486 172.234
ATOM   3856  C   VAL A 405     128.389 151.369 173.824
ATOM   3857  O   VAL A 405     128.373 151.335 175.055
ATOM   3858  N   CYS A 406     129.298 152.073 173.116
ATOM   3859  H   CYS A 406     129.267 152.067 172.123
ATOM   3860  CA  CYS A 406     130.332 152.905 173.680
ATOM   3861  CB  CYS A 406     131.746 152.318 173.499
ATOM   3862  SG  CYS A 406     131.940 150.693 174.295
ATOM   3863  C   CYS A 406     130.280 154.204 172.916
ATOM   3864  O   CYS A 406     129.742 154.257 171.807
ATOM   3865  N   ILE A 407     130.833 155.300 173.489
ATOM   3866  H   ILE A 407     131.270 155.272 174.385
ATOM   3867  CA  ILE A 407     130.798 156.579 172.819
ATOM   3868  CB  ILE A 407     130.990 157.735 173.794
ATOM   3869  CG2 ILE A 407     131.026 159.080 173.028
ATOM   3870  CG1 ILE A 407     129.854 157.708 174.845
ATOM   3871  CD1 ILE A 407     130.049 158.652 176.032
ATOM   3872  C   ILE A 407     131.842 156.594 171.719
ATOM   3873  O   ILE A 407     133.046 156.564 171.980
ATOM   3874  N   ILE A 408     131.342 156.602 170.459
ATOM   3875  H   ILE A 408     130.352 156.598 170.331
ATOM   3876  CA  ILE A 408     132.098 156.649 169.219
ATOM   3877  CB  ILE A 408     132.943 155.394 168.925
ATOM   3878  CG2 ILE A 408     132.051 154.161 168.708
ATOM   3879  CG1 ILE A 408     133.959 155.631 167.788
ATOM   3880  CD1 ILE A 408     135.034 154.551 167.681
ATOM   3881  C   ILE A 408     131.078 156.967 168.120
ATOM   3882  O   ILE A 408     129.879 156.723 168.298
ATOM   3883  N   GLY A 409     131.527 157.520 166.963
ATOM   3884  H   GLY A 409     132.493 157.713 166.816
ATOM   3885  CA  GLY A 409     130.650 157.903 165.876
ATOM   3886  C   GLY A 409     130.700 157.175 164.554
ATOM   3887  O   GLY A 409     130.157 157.704 163.582
ATOM   3888  N   THR A 410     131.316 155.971 164.473
ATOM   3889  H   THR A 410     131.718 155.546 165.280
ATOM   3890  CA  THR A 410     131.448 155.199 163.245
ATOM   3891  CB  THR A 410     132.421 154.044 163.381
ATOM   3892  CG2 THR A 410     133.832 154.595 163.653
ATOM   3893  OG1 THR A 410     132.028 153.169 164.432
ATOM   3894  HG1 THR A 410     131.300 152.644 164.089
ATOM   3895  C   THR A 410     130.147 154.674 162.666
ATOM   3896  O   THR A 410     129.151 154.542 163.381
ATOM   3897  N   VAL A 411     130.120 154.463 161.319
ATOM   3898  H   VAL A 411     130.926 154.616 160.752
ATOM   3899  CA  VAL A 411     128.959 153.945 160.615
ATOM   3900  CB  VAL A 411     128.545 154.773 159.409
ATOM   3901  CG1 VAL A 411     127.321 154.145 158.717
ATOM   3902  CG2 VAL A 411     128.245 156.212 159.874
ATOM   3903  C   VAL A 411     129.281 152.511 160.235
ATOM   3904  O   VAL A 411     130.356 152.242 159.691
ATOM   3905  N   SER A 412     128.324 151.577 160.495
ATOM   3906  H   SER A 412     127.419 151.832 160.829
ATOM   3907  CA  SER A 412     128.490 150.161 160.259
ATOM   3908  CB  SER A 412     127.531 149.232 161.048
ATOM   3909  OG  SER A 412     126.200 149.296 160.563
ATOM   3910  HG  SER A 412     125.759 148.507 160.899
ATOM   3911  C   SER A 412     128.479 149.687 158.847
ATOM   3912  O   SER A 412     128.007 150.364 157.941
ATOM   3913  N   LYS A 413     129.091 148.502 158.651
ATOM   3914  H   LYS A 413     129.499 148.007 159.413
ATOM   3915  CA  LYS A 413     129.198 147.827 157.393
ATOM   3916  CB  LYS A 413     130.474 146.963 157.322
ATOM   3917  CG  LYS A 413     131.776 147.771 157.419
ATOM   3918  CD  LYS A 413     132.019 148.686 156.216
ATOM   3919  CE  LYS A 413     133.350 149.432 156.247
ATOM   3920  NZ  LYS A 413     133.481 150.272 155.040
ATOM   3921  HZ1 LYS A 413     133.431 149.676 154.193
ATOM   3922  HZ2 LYS A 413     132.719 150.978 155.016
ATOM   3923  HZ3 LYS A 413     134.398 150.758 155.062
ATOM   3924  C   LYS A 413     128.003 146.962 157.082
ATOM   3925  O   LYS A 413     127.759 146.671 155.913
ATOM   3926  N   PHE A 414     127.242 146.507 158.107
ATOM   3927  H   PHE A 414     127.420 146.754 159.056
ATOM   3928  CA  PHE A 414     126.107 145.638 157.887
ATOM   3929  CB  PHE A 414     126.345 144.166 158.346
ATOM   3930  CG  PHE A 414     127.491 143.525 157.639
ATOM   3931  CD1 PHE A 414     127.302 142.942 156.380
ATOM   3932  CE1 PHE A 414     128.368 142.336 155.712
ATOM   3933  CZ  PHE A 414     129.632 142.300 156.307
ATOM   3934  CE2 PHE A 414     129.827 142.864 157.571
ATOM   3935  CD2 PHE A 414     128.757 143.469 158.235
ATOM   3936  C   PHE A 414     124.868 146.065 158.619
ATOM   3937  O   PHE A 414     124.866 147.036 159.370
ATOM   3938  N   SER A 415     123.748 145.409 158.244
ATOM   3939  H   SER A 415     123.834 144.729 157.519
ATOM   3940  CA  SER A 415     122.423 145.509 158.803
ATOM   3941  CB  SER A 415     121.708 146.862 158.610
ATOM   3942  OG  SER A 415     120.405 146.794 159.168
ATOM   3943  HG  SER A 415     119.958 147.591 158.877
ATOM   3944  C   SER A 415     121.735 144.490 157.947
ATOM   3945  O   SER A 415     121.303 144.831 156.847
ATOM   3946  N   GLN A 416     121.500 143.267 158.465
ATOM   3947  H   GLN A 416     121.768 143.046 159.399
ATOM   3948  CA  GLN A 416     120.957 142.168 157.693
ATOM   3949  CB  GLN A 416     120.698 140.928 158.565
ATOM   3950  CG  GLN A 416     121.967 140.242 159.080
ATOM   3951  CD  GLN A 416     121.565 139.023 159.902
ATOM   3952  OE1 GLN A 416     121.108 138.009 159.376
ATOM   3953  NE2 GLN A 416     121.731 139.121 161.247
ATOM   3954 1HE2 GLN A 416     122.082 139.967 161.647
ATOM   3955 2HE2 GLN A 416     121.483 138.352 161.836
ATOM   3956  C   GLN A 416     119.717 142.403 156.867
ATOM   3957  O   GLN A 416     119.505 141.682 155.889
ATOM   3958  N   GLY A 417     118.893 143.413 157.209
ATOM   3959  H   GLY A 417     119.076 144.010 157.986
ATOM   3960  CA  GLY A 417     117.701 143.685 156.454
ATOM   3961  C   GLY A 417     116.851 144.568 157.286
ATOM   3962  O   GLY A 417     117.353 145.494 157.929
ATOM   3963  N   ASP A 418     115.527 144.278 157.292
ATOM   3964  H   ASP A 418     115.170 143.507 156.772
ATOM   3965  CA  ASP A 418     114.542 145.025 158.039
ATOM   3966  CB  ASP A 418     113.130 144.870 157.411
ATOM   3967  CG  ASP A 418     112.086 145.826 157.993
ATOM   3968  OD1 ASP A 418     112.436 146.776 158.740
ATOM   3969  OD2 ASP A 418     110.886 145.605 157.688
ATOM   3970  C   ASP A 418     114.580 144.487 159.455
ATOM   3971  O   ASP A 418     113.675 143.827 159.969
ATOM   3972  N   THR A 419     115.718 144.801 160.089
ATOM   3973  H   THR A 419     116.385 145.350 159.592
ATOM   3974  CA  THR A 419     116.144 144.481 161.411
ATOM   3975  CB  THR A 419     117.605 144.836 161.482
ATOM   3976  CG2 THR A 419     118.132 144.479 162.852
ATOM   3977  OG1 THR A 419     118.347 144.132 160.490
ATOM   3978  HG1 THR A 419     118.240 144.640 159.680
ATOM   3979  C   THR A 419     115.348 145.319 162.384
ATOM   3980  O   THR A 419     115.136 146.508 162.143
ATOM   3981  N   LEU A 420     114.866 144.677 163.475
ATOM   3982  H   LEU A 420     115.101 143.727 163.643
ATOM   3983  CA  LEU A 420     114.118 145.308 164.537
ATOM   3984  CB  LEU A 420     113.171 144.369 165.310
ATOM   3985  CG  LEU A 420     111.781 144.116 164.684
ATOM   3986  CD1 LEU A 420     111.850 143.369 163.339
ATOM   3987  CD2 LEU A 420     110.866 143.414 165.699
ATOM   3988  C   LEU A 420     115.147 145.799 165.515
ATOM   3989  O   LEU A 420     116.031 145.047 165.935
ATOM   3990  N   LEU A 421     115.031 147.081 165.909
ATOM   3991  H   LEU A 421     114.289 147.658 165.589
ATOM   3992  CA  LEU A 421     115.983 147.697 166.791
ATOM   3993  CB  LEU A 421     116.563 148.996 166.224
ATOM   3994  CG  LEU A 421     117.146 148.941 164.815
ATOM   3995  CD1 LEU A 421     117.654 150.343 164.444
ATOM   3996  CD2 LEU A 421     118.096 147.756 164.590
ATOM   3997  C   LEU A 421     115.319 148.237 168.012
ATOM   3998  O   LEU A 421     114.209 148.767 167.919
ATOM   3999  N   PHE A 422     116.014 148.106 169.171
ATOM   4000  H   PHE A 422     116.888 147.624 169.184
ATOM   4001  CA  PHE A 422     115.565 148.616 170.444
ATOM   4002  CB  PHE A 422     114.892 147.591 171.402
ATOM   4003  CG  PHE A 422     113.649 147.047 170.774
ATOM   4004  CD1 PHE A 422     113.657 145.851 170.044
ATOM   4005  CE1 PHE A 422     112.480 145.377 169.459
ATOM   4006  CZ  PHE A 422     111.288 146.092 169.596
ATOM   4007  CE2 PHE A 422     111.272 147.285 170.320
ATOM   4008  CD2 PHE A 422     112.449 147.758 170.904
ATOM   4009  C   PHE A 422     116.720 149.246 171.176
ATOM   4010  O   PHE A 422     117.703 148.573 171.498
ATOM   4011  N   PHE A 423     116.654 150.590 171.360
ATOM   4012  H   PHE A 423     115.903 151.116 170.964
ATOM   4013  CA  PHE A 423     117.653 151.362 172.078
ATOM   4014  CB  PHE A 423     117.754 152.860 171.689
ATOM   4015  CG  PHE A 423     118.362 153.138 170.352
ATOM   4016  CD1 PHE A 423     117.567 153.280 169.209
ATOM   4017  CE1 PHE A 423     118.138 153.556 167.963
ATOM   4018  CZ  PHE A 423     119.522 153.710 167.855
ATOM   4019  CE2 PHE A 423     120.328 153.593 168.992
ATOM   4020  CD2 PHE A 423     119.747 153.315 170.234
ATOM   4021  C   PHE A 423     117.352 151.373 173.554
ATOM   4022  O   PHE A 423     116.187 151.436 173.960
ATOM   4023  N   GLY A 424     118.417 151.312 174.387
ATOM   4024  H   GLY A 424     119.351 151.251 174.044
ATOM   4025  CA  GLY A 424     118.281 151.335 175.819
ATOM   4026  C   GLY A 424     119.542 151.905 176.400
ATOM   4027  O   GLY A 424     120.596 151.293 176.213
ATOM   4028  N   PRO A 425     119.499 153.055 177.076
ATOM   4029  CA  PRO A 425     120.653 153.678 177.689
ATOM   4030  CB  PRO A 425     120.195 155.080 178.097
ATOM   4031  CG  PRO A 425     118.670 154.952 178.270
ATOM   4032  CD  PRO A 425     118.275 153.825 177.301
ATOM   4033  C   PRO A 425     121.181 152.871 178.842
ATOM   4034  O   PRO A 425     120.392 152.236 179.549
ATOM   4035  N   LEU A 426     122.519 152.889 179.026
ATOM   4036  H   LEU A 426     123.112 153.440 178.443
ATOM   4037  CA  LEU A 426     123.193 152.122 180.042
ATOM   4038  CB  LEU A 426     124.726 152.107 179.850
ATOM   4039  CG  LEU A 426     125.212 151.448 178.534
ATOM   4040  CD1 LEU A 426     126.730 151.609 178.364
ATOM   4041  CD2 LEU A 426     124.755 149.984 178.396
ATOM   4042  C   LEU A 426     122.872 152.713 181.389
ATOM   4043  O   LEU A 426     122.695 153.926 181.526
ATOM   4044  N   LYS A 427     122.801 151.845 182.424
ATOM   4045  H   LYS A 427     122.962 150.871 182.290
ATOM   4046  CA  LYS A 427     122.473 152.240 183.774
ATOM   4047  CB  LYS A 427     122.356 151.038 184.726
ATOM   4048  CG  LYS A 427     121.132 150.162 184.470
ATOM   4049  CD  LYS A 427     121.043 148.970 185.418
ATOM   4050  CE  LYS A 427     119.846 148.063 185.142
ATOM   4051  NZ  LYS A 427     119.862 146.918 186.071
ATOM   4052  HZ1 LYS A 427     119.789 147.260 187.047
ATOM   4053  HZ2 LYS A 427     119.060 146.294 185.864
ATOM   4054  HZ3 LYS A 427     120.746 146.387 185.959
ATOM   4055  C   LYS A 427     123.492 153.170 184.364
ATOM   4056  O   LYS A 427     123.123 154.152 185.012
ATOM   4057  N   LYS A 428     124.793 152.896 184.106
ATOM   4058  H   LYS A 428     125.054 152.115 183.545
ATOM   4059  CA  LYS A 428     125.885 153.690 184.607
ATOM   4060  CB  LYS A 428     127.252 153.012 184.394
ATOM   4061  CG  LYS A 428     127.437 151.786 185.292
ATOM   4062  CD  LYS A 428     128.777 151.069 185.139
ATOM   4063  CE  LYS A 428     128.889 149.831 186.031
ATOM   4064  NZ  LYS A 428     130.192 149.169 185.833
ATOM   4065  HZ1 LYS A 428     130.951 149.777 186.193
ATOM   4066  HZ2 LYS A 428     130.204 148.268 186.348
ATOM   4067  HZ3 LYS A 428     130.346 148.988 184.824
ATOM   4068  C   LYS A 428     125.908 155.044 183.959
ATOM   4069  O   LYS A 428     126.131 156.044 184.645
ATOM   4070  N   THR A 429     125.627 155.101 182.633
ATOM   4071  H   THR A 429     125.413 154.283 182.106
ATOM   4072  CA  THR A 429     125.616 156.333 181.884
ATOM   4073  CB  THR A 429     125.593 156.160 180.377
ATOM   4074  CG2 THR A 429     126.891 155.457 179.934
ATOM   4075  OG1 THR A 429     124.463 155.413 179.949
ATOM   4076  HG1 THR A 429     123.706 155.999 180.033
ATOM   4077  C   THR A 429     124.490 157.233 182.304
ATOM   4078  O   THR A 429     124.641 158.453 182.235
ATOM   4079  N   LYS A 430     123.341 156.653 182.740
ATOM   4080  H   LYS A 430     123.217 155.662 182.745
ATOM   4081  CA  LYS A 430     122.216 157.449 183.167
ATOM   4082  CB  LYS A 430     120.931 156.640 183.415
ATOM   4083  CG  LYS A 430     120.251 156.131 182.143
ATOM   4084  CD  LYS A 430     118.913 155.440 182.413
ATOM   4085  CE  LYS A 430     119.057 154.042 183.021
ATOM   4086  NZ  LYS A 430     117.728 153.463 183.290
ATOM   4087  HZ1 LYS A 430     117.836 152.543 183.758
ATOM   4088  HZ2 LYS A 430     117.195 154.101 183.911
ATOM   4089  HZ3 LYS A 430     117.209 153.338 182.400
ATOM   4090  C   LYS A 430     122.508 158.213 184.425
ATOM   4091  O   LYS A 430     122.301 159.424 184.430
ATOM   4092  N   ASP A 431     123.059 157.547 185.479
ATOM   4093  H   ASP A 431     123.254 156.569 185.418
ATOM   4094  CA  ASP A 431     123.387 158.154 186.756
ATOM   4095  CB  ASP A 431     124.720 158.966 186.716
ATOM   4096  CG  ASP A 431     125.200 159.279 188.133
ATOM   4097  OD1 ASP A 431     125.380 158.326 188.935
ATOM   4098  OD2 ASP A 431     125.374 160.487 188.438
ATOM   4099  C   ASP A 431     122.181 158.911 187.309
ATOM   4100  O   ASP A 431     121.168 158.281 187.619
ATOM   4101  N   ILE A 432     122.275 160.256 187.475
ATOM   4102  H   ILE A 432     123.103 160.759 187.242
ATOM   4103  CA  ILE A 432     121.200 161.085 187.969
ATOM   4104  CB  ILE A 432     121.664 162.140 188.967
ATOM   4105  CG2 ILE A 432     122.190 161.413 190.220
ATOM   4106  CG1 ILE A 432     122.655 163.157 188.345
ATOM   4107  CD1 ILE A 432     122.966 164.362 189.231
ATOM   4108  C   ILE A 432     120.446 161.775 186.845
ATOM   4109  O   ILE A 432     119.392 162.368 187.089
ATOM   4110  N   ASP A 433     120.976 161.699 185.597
ATOM   4111  H   ASP A 433     121.795 161.154 185.432
ATOM   4112  CA  ASP A 433     120.439 162.315 184.404
ATOM   4113  CB  ASP A 433     121.399 162.246 183.191
ATOM   4114  CG  ASP A 433     122.611 163.171 183.350
ATOM   4115  OD1 ASP A 433     122.652 164.029 184.273
ATOM   4116  OD2 ASP A 433     123.540 163.018 182.516
ATOM   4117  C   ASP A 433     119.117 161.771 183.949
ATOM   4118  O   ASP A 433     118.809 160.589 184.114
ATOM   4119  N   PHE A 434     118.297 162.689 183.392
ATOM   4120  H   PHE A 434     118.598 163.634 183.294
ATOM   4121  CA  PHE A 434     116.976 162.426 182.883
ATOM   4122  CB  PHE A 434     116.153 163.726 182.733
ATOM   4123  CG  PHE A 434     115.819 164.249 184.094
ATOM   4124  CD1 PHE A 434     116.568 165.298 184.644
ATOM   4125  CE1 PHE A 434     116.272 165.797 185.916
ATOM   4126  CZ  PHE A 434     115.219 165.248 186.649
ATOM   4127  CE2 PHE A 434     114.464 164.204 186.112
ATOM   4128  CD2 PHE A 434     114.764 163.707 184.840
ATOM   4129  C   PHE A 434     116.991 161.741 181.542
ATOM   4130  O   PHE A 434     116.160 160.865 181.299
ATOM   4131  N   ASP A 435     117.924 162.165 180.646
ATOM   4132  H   ASP A 435     118.552 162.887 180.925
ATOM   4133  CA  ASP A 435     118.166 161.717 179.287
ATOM   4134  CB  ASP A 435     118.844 160.322 179.045
ATOM   4135  CG  ASP A 435     118.075 159.066 179.445
ATOM   4136  OD1 ASP A 435     117.730 158.304 178.506
ATOM   4137  OD2 ASP A 435     117.879 158.803 180.660
ATOM   4138  C   ASP A 435     117.012 161.971 178.343
ATOM   4139  O   ASP A 435     115.905 162.316 178.765
ATOM   4140  N   ASN A 436     117.276 161.849 177.021
ATOM   4141  H   ASN A 436     118.176 161.580 176.687
ATOM   4142  CA  ASN A 436     116.286 162.069 175.999
ATOM   4143  CB  ASN A 436     116.605 163.344 175.166
ATOM   4144  CG  ASN A 436     115.558 163.663 174.094
ATOM   4145  OD1 ASN A 436     115.436 163.003 173.063
ATOM   4146  ND2 ASN A 436     114.760 164.732 174.347
ATOM   4147 1HD2 ASN A 436     114.874 165.257 175.190
ATOM   4148 2HD2 ASN A 436     114.053 164.993 173.691
ATOM   4149  C   ASN A 436     116.277 160.858 175.113
ATOM   4150  O   ASN A 436     117.331 160.391 174.675
ATOM   4151  N   LEU A 437     115.063 160.325 174.842
ATOM   4152  H   LEU A 437     114.222 160.725 175.196
ATOM   4153  CA  LEU A 437     114.892 159.166 174.004
ATOM   4154  CB  LEU A 437     113.856 158.165 174.560
ATOM   4155  CG  LEU A 437     114.132 157.636 175.995
ATOM   4156  CD1 LEU A 437     113.008 156.691 176.442
ATOM   4157  CD2 LEU A 437     115.539 157.037 176.186
ATOM   4158  C   LEU A 437     114.403 159.663 172.670
ATOM   4159  O   LEU A 437     113.570 160.573 172.606
ATOM   4160  N   GLY A 438     114.932 159.078 171.572
ATOM   4161  H   GLY A 438     115.595 158.337 171.641
ATOM   4162  CA  GLY A 438     114.564 159.462 170.233
ATOM   4163  C   GLY A 438     113.774 158.366 169.613
ATOM   4164  O   GLY A 438     112.759 157.933 170.163
ATOM   4165  N   GLU A 439     114.238 157.896 168.431
ATOM   4166  H   GLU A 439     115.060 158.264 168.002
ATOM   4167  CA  GLU A 439     113.581 156.833 167.716
ATOM   4168  CB  GLU A 439     113.835 156.887 166.185
ATOM   4169  CG  GLU A 439     113.237 158.088 165.427
ATOM   4170  CD  GLU A 439     114.108 159.352 165.452
ATOM   4171  OE1 GLU A 439     113.660 160.337 164.808
ATOM   4172  OE2 GLU A 439     115.193 159.387 166.094
ATOM   4173  C   GLU A 439     114.098 155.533 168.286
ATOM   4174  O   GLU A 439     114.827 154.788 167.623
ATOM   4175  N   ASN A 440     113.692 155.231 169.554
ATOM   4176  H   ASN A 440     113.088 155.836 170.066
ATOM   4177  CA  ASN A 440     114.139 154.037 170.225
ATOM   4178  CB  ASN A 440     113.887 153.938 171.748
ATOM   4179  CG  ASN A 440     114.786 154.882 172.531
ATOM   4180  OD1 ASN A 440     115.698 155.566 172.066
ATOM   4181  ND2 ASN A 440     114.590 154.804 173.868
ATOM   4182 1HD2 ASN A 440     113.914 154.170 174.244
ATOM   4183 2HD2 ASN A 440     115.223 155.274 174.478
ATOM   4184  C   ASN A 440     113.680 152.776 169.539
ATOM   4185  O   ASN A 440     114.576 151.960 169.308
ATOM   4186  N   PRO A 441     112.395 152.505 169.243
ATOM   4187  CA  PRO A 441     112.012 151.321 168.506
ATOM   4188  CB  PRO A 441     110.538 151.058 168.820
ATOM   4189  CG  PRO A 441     110.239 151.938 170.044
ATOM   4190  CD  PRO A 441     111.230 153.102 169.899
ATOM   4191  C   PRO A 441     112.185 151.674 167.044
ATOM   4192  O   PRO A 441     111.728 152.752 166.647
ATOM   4193  N   CYS A 442     112.789 150.786 166.229
ATOM   4194  H   CYS A 442     113.182 149.944 166.598
ATOM   4195  CA  CYS A 442     112.902 151.042 164.807
ATOM   4196  CB  CYS A 442     114.161 151.847 164.400
ATOM   4197  SG  CYS A 442     114.168 153.576 164.941
ATOM   4198  C   CYS A 442     112.951 149.787 163.988
ATOM   4199  O   CYS A 442     113.136 148.695 164.518
ATOM   4200  N   LYS A 443     112.743 149.943 162.660
ATOM   4201  H   LYS A 443     112.571 150.847 162.275
ATOM   4202  CA  LYS A 443     112.785 148.893 161.672
ATOM   4203  CB  LYS A 443     111.419 148.679 160.997
ATOM   4204  CG  LYS A 443     110.359 148.034 161.894
ATOM   4205  CD  LYS A 443     108.937 148.116 161.330
ATOM   4206  CE  LYS A 443     108.553 146.978 160.379
ATOM   4207  NZ  LYS A 443     109.106 147.218 159.030
ATOM   4208  HZ1 LYS A 443     108.808 146.456 158.392
ATOM   4209  HZ2 LYS A 443     108.771 148.128 158.660
ATOM   4210  HZ3 LYS A 443     110.145 147.225 159.068
ATOM   4211  C   LYS A 443     113.750 149.450 160.645
ATOM   4212  O   LYS A 443     113.508 150.541 160.122
ATOM   4213  N   ILE A 444     114.855 148.723 160.320
ATOM   4214  H   ILE A 444     115.047 147.846 160.752
ATOM   4215  CA  ILE A 444     115.841 149.242 159.389
ATOM   4216  CB  ILE A 444     117.296 148.820 159.666
ATOM   4217  CG2 ILE A 444     118.285 149.496 158.681
ATOM   4218  CG1 ILE A 444     117.737 149.220 161.065
ATOM   4219  CD1 ILE A 444     119.116 148.659 161.425
ATOM   4220  C   ILE A 444     115.541 148.977 157.928
ATOM   4221  O   ILE A 444     116.068 148.047 157.306
ATOM   4222  N   GLY A 445     114.670 149.821 157.343
ATOM   4223  H   GLY A 445     114.240 150.565 157.850
ATOM   4224  CA  GLY A 445     114.358 149.741 155.935
ATOM   4225  C   GLY A 445     115.456 150.534 155.271
ATOM   4226  O   GLY A 445     116.131 150.056 154.359
ATOM   4227  N   LEU A 446     115.643 151.777 155.772
ATOM   4228  H   LEU A 446     115.033 152.121 156.485
ATOM   4229  CA  LEU A 446     116.649 152.726 155.369
ATOM   4230  CB  LEU A 446     116.173 154.198 155.215
ATOM   4231  CG  LEU A 446     115.048 154.541 154.231
ATOM   4232  CD1 LEU A 446     114.643 156.020 154.347
ATOM   4233  CD2 LEU A 446     115.484 154.251 152.808
ATOM   4234  C   LEU A 446     117.604 152.806 156.527
ATOM   4235  O   LEU A 446     117.406 152.181 157.572
ATOM   4236  N   GLN A 447     118.722 153.540 156.340
ATOM   4237  H   GLN A 447     118.915 154.014 155.484
ATOM   4238  CA  GLN A 447     119.672 153.734 157.393
ATOM   4239  CB  GLN A 447     120.981 154.354 156.859
ATOM   4240  CG  GLN A 447     122.108 154.600 157.874
ATOM   4241  CD  GLN A 447     123.365 155.075 157.138
ATOM   4242  OE1 GLN A 447     123.551 154.920 155.931
ATOM   4243  NE2 GLN A 447     124.273 155.732 157.903
ATOM   4244 1HE2 GLN A 447     124.105 155.871 158.878
ATOM   4245 2HE2 GLN A 447     125.098 156.106 157.480
ATOM   4246  C   GLN A 447     119.057 154.669 158.397
ATOM   4247  O   GLN A 447     118.637 155.779 158.054
ATOM   4248  N   THR A 448     118.953 154.197 159.668
ATOM   4249  H   THR A 448     119.263 153.284 159.915
ATOM   4250  CA  THR A 448     118.456 155.017 160.757
ATOM   4251  CB  THR A 448     118.185 154.230 162.021
ATOM   4252  CG2 THR A 448     117.607 155.172 163.098
ATOM   4253  OG1 THR A 448     117.242 153.198 161.759
ATOM   4254  HG1 THR A 448     117.716 152.523 161.269
ATOM   4255  C   THR A 448     119.675 155.897 160.935
ATOM   4256  O   THR A 448     120.770 155.375 161.174
ATOM   4257  N   SER A 449     119.511 157.238 160.820
ATOM   4258  H   SER A 449     118.631 157.668 160.636
ATOM   4259  CA  SER A 449     120.665 158.097 160.876
ATOM   4260  CB  SER A 449     120.374 159.535 160.412
ATOM   4261  OG  SER A 449     120.039 159.545 159.031
ATOM   4262  HG  SER A 449     119.928 160.469 158.794
ATOM   4263  C   SER A 449     121.347 158.172 162.199
ATOM   4264  O   SER A 449     122.526 157.831 162.288
ATOM   4265  N   SER A 450     120.603 158.592 163.233
ATOM   4266  H   SER A 450     119.648 158.838 163.083
ATOM   4267  CA  SER A 450     121.038 158.742 164.597
ATOM   4268  CB  SER A 450     122.306 159.625 164.775
ATOM   4269  OG  SER A 450     122.640 159.815 166.144
ATOM   4270  HG  SER A 450     123.367 160.445 166.145
ATOM   4271  C   SER A 450     119.882 159.438 165.264
ATOM   4272  O   SER A 450     119.044 160.059 164.600
ATOM   4273  N   ILE A 451     119.823 159.358 166.610
ATOM   4274  H   ILE A 451     120.521 158.874 167.133
ATOM   4275  CA  ILE A 451     118.788 160.003 167.378
ATOM   4276  CB  ILE A 451     118.788 159.501 168.819
ATOM   4277  CG2 ILE A 451     117.937 160.406 169.736
ATOM   4278  CG1 ILE A 451     118.354 158.016 168.840
ATOM   4279  CD1 ILE A 451     118.561 157.301 170.176
ATOM   4280  C   ILE A 451     119.076 161.484 167.275
ATOM   4281  O   ILE A 451     118.191 162.262 166.908
ATOM   4282  N   GLU A 452     120.345 161.879 167.543
ATOM   4283  H   GLU A 452     121.051 161.229 167.812
ATOM   4284  CA  GLU A 452     120.751 163.249 167.445
ATOM   4285  CB  GLU A 452     121.970 163.599 168.329
ATOM   4286  CG  GLU A 452     122.392 165.080 168.279
ATOM   4287  CD  GLU A 452     123.619 165.379 169.147
ATOM   4288  OE1 GLU A 452     123.972 166.585 169.202
ATOM   4289  OE2 GLU A 452     124.226 164.459 169.757
ATOM   4290  C   GLU A 452     121.113 163.406 166.004
ATOM   4291  O   GLU A 452     121.940 162.653 165.482
ATOM   4292  N   GLY A 453     120.521 164.418 165.338
ATOM   4293  H   GLY A 453     119.857 165.029 165.759
ATOM   4294  CA  GLY A 453     120.805 164.616 163.950
ATOM   4295  C   GLY A 453     120.015 163.675 163.103
ATOM   4296  O   GLY A 453     120.569 163.105 162.161
ATOM   4297  N   ALA A 454     118.719 163.430 163.458
ATOM   4298  H   ALA A 454     118.291 163.859 164.248
ATOM   4299  CA  ALA A 454     117.881 162.578 162.645
ATOM   4300  CB  ALA A 454     116.500 162.291 163.264
ATOM   4301  C   ALA A 454     117.729 163.440 161.421
ATOM   4302  O   ALA A 454     117.139 164.525 161.469
ATOM   4303  N   TRP A 455     118.248 162.933 160.280
ATOM   4304  H   TRP A 455     118.657 162.025 160.239
ATOM   4305  CA  TRP A 455     118.269 163.704 159.062
ATOM   4306  CB  TRP A 455     119.488 163.351 158.165
ATOM   4307  CG  TRP A 455     120.861 163.673 158.712
ATOM   4308  CD1 TRP A 455     121.794 162.801 159.198
ATOM   4309  NE1 TRP A 455     122.919 163.479 159.607
ATOM   4310  HE1 TRP A 455     123.716 163.074 159.999
ATOM   4311  CE2 TRP A 455     122.727 164.823 159.379
ATOM   4312  CZ2 TRP A 455     123.550 165.919 159.608
ATOM   4313  CH2 TRP A 455     123.071 167.189 159.265
ATOM   4314  CZ3 TRP A 455     121.796 167.350 158.705
ATOM   4315  CE3 TRP A 455     120.965 166.246 158.472
ATOM   4316  CD2 TRP A 455     121.443 164.985 158.815
ATOM   4317  C   TRP A 455     117.007 163.515 158.284
ATOM   4318  O   TRP A 455     117.019 163.127 157.110
ATOM   4319  N   GLY A 456     115.865 163.850 158.939
ATOM   4320  H   GLY A 456     115.880 164.209 159.869
ATOM   4321  CA  GLY A 456     114.565 163.670 158.348
ATOM   4322  C   GLY A 456     114.435 162.178 158.262
ATOM   4323  O   GLY A 456     113.953 161.658 157.254
ATOM   4324  N   SER A 457     114.908 161.479 159.330
ATOM   4325  H   SER A 457     115.282 161.946 160.127
ATOM   4326  CA  SER A 457     114.958 160.058 159.389
ATOM   4327  CB  SER A 457     115.943 159.534 160.454
ATOM   4328  OG  SER A 457     117.254 159.979 160.147
ATOM   4329  HG  SER A 457     117.570 159.398 159.450
ATOM   4330  C   SER A 457     113.625 159.440 159.598
ATOM   4331  O   SER A 457     113.199 159.097 160.701
ATOM   4332  N   GLU A 458     112.954 159.310 158.439
ATOM   4333  H   GLU A 458     113.351 159.678 157.601
ATOM   4334  CA  GLU A 458     111.679 158.686 158.252
ATOM   4335  CB  GLU A 458     111.061 159.014 156.878
ATOM   4336  CG  GLU A 458     110.694 160.496 156.695
ATOM   4337  CD  GLU A 458     110.110 160.792 155.307
ATOM   4338  OE1 GLU A 458     109.896 159.867 154.478
ATOM   4339  OE2 GLU A 458     109.865 162.001 155.059
ATOM   4340  C   GLU A 458     111.949 157.196 158.291
ATOM   4341  O   GLU A 458     111.028 156.405 158.491
ATOM   4342  N   PHE A 459     113.239 156.804 158.065
ATOM   4343  H   PHE A 459     113.922 157.501 157.869
ATOM   4344  CA  PHE A 459     113.814 155.482 158.048
ATOM   4345  CB  PHE A 459     114.300 154.939 159.439
ATOM   4346  CG  PHE A 459     113.256 154.833 160.516
ATOM   4347  CD1 PHE A 459     113.163 155.824 161.502
ATOM   4348  CE1 PHE A 459     112.205 155.741 162.516
ATOM   4349  CZ  PHE A 459     111.332 154.651 162.562
ATOM   4350  CE2 PHE A 459     111.420 153.647 161.595
ATOM   4351  CD2 PHE A 459     112.380 153.739 160.584
ATOM   4352  C   PHE A 459     113.045 154.398 157.247
ATOM   4353  O   PHE A 459     112.087 154.751 156.508
ATOM   4354  OXT PHE A 459     113.461 153.208 157.302
TER
END
