# Supplementary material for: DNA Vaccines Encoding HTNV GP-Derived Th Epitopes Benefited from a LAMP-Targeting Strategy and Established Cellular Immunoprotection
Source: Vaccines (Basel). 2024 Aug 19;12(8):928. doi: 10.3390/vaccines12080928 (PMC11359959; doi:10.3390/vaccines12080928)
Supplement: Supplementary file 1 [file vaccines-12-00928-s001.zip › Supplementary Material_S3/I-TASSER model 1/optimized model_4.pdb]

ATOM      1  N   MET A   1     117.409 128.309 105.396
ATOM      2  H1  MET A   1     118.183 127.964 105.994
ATOM      3  H2  MET A   1     117.410 127.801 104.492
ATOM      4  H3  MET A   1     117.542 129.323 105.224
ATOM      5  CA  MET A   1     116.117 128.115 106.085
ATOM      6  CB  MET A   1     115.988 126.652 106.595
ATOM      7  CG  MET A   1     117.005 126.199 107.655
ATOM      8  SD  MET A   1     118.696 125.958 107.033
ATOM      9  CE  MET A   1     119.481 126.878 108.387
ATOM     10  C   MET A   1     115.951 129.084 107.216
ATOM     11  O   MET A   1     116.895 129.782 107.600
ATOM     12  N   ALA A   2     114.703 129.186 107.722
ATOM     13  H   ALA A   2     113.954 128.630 107.373
ATOM     14  CA  ALA A   2     114.376 130.068 108.804
ATOM     15  CB  ALA A   2     112.918 130.557 108.735
ATOM     16  C   ALA A   2     114.597 129.500 110.180
ATOM     17  O   ALA A   2     115.197 130.179 111.016
ATOM     18  N   LEU A   3     114.138 128.246 110.443
ATOM     19  H   LEU A   3     113.678 127.690 109.756
ATOM     20  CA  LEU A   3     114.255 127.674 111.764
ATOM     21  CB  LEU A   3     112.928 127.093 112.306
ATOM     22  CG  LEU A   3     111.781 128.114 112.480
ATOM     23  CD1 LEU A   3     110.494 127.416 112.938
ATOM     24  CD2 LEU A   3     112.169 129.276 113.415
ATOM     25  C   LEU A   3     115.322 126.685 112.074
ATOM     26  O   LEU A   3     115.397 125.614 111.469
ATOM     27  N   ARG A   4     116.159 127.084 113.066
ATOM     28  H   ARG A   4     116.011 127.979 113.478
ATOM     29  CA  ARG A   4     117.276 126.388 113.663
ATOM     30  CB  ARG A   4     116.888 125.513 114.889
ATOM     31  CG  ARG A   4     116.474 126.239 116.167
ATOM     32  CD  ARG A   4     116.302 125.242 117.315
ATOM     33  NE  ARG A   4     115.936 125.987 118.555
ATOM     34  HE  ARG A   4     115.759 126.970 118.497
ATOM     35  CZ  ARG A   4     115.819 125.349 119.763
ATOM     36  NH1 ARG A   4     116.068 124.012 119.904
ATOM     37 1HH1 ARG A   4     116.372 123.466 119.124
ATOM     38 2HH1 ARG A   4     116.001 123.578 120.802
ATOM     39  NH2 ARG A   4     115.475 126.075 120.866
ATOM     40 1HH2 ARG A   4     115.297 127.056 120.790
ATOM     41 2HH2 ARG A   4     115.390 125.626 121.755
ATOM     42  C   ARG A   4     118.175 125.636 112.709
ATOM     43  O   ARG A   4     118.325 126.038 111.552
ATOM     44  N   ASN A   5     118.776 124.503 113.160
ATOM     45  H   ASN A   5     118.692 124.142 114.084
ATOM     46  CA  ASN A   5     119.614 123.753 112.292
ATOM     47  CB  ASN A   5     121.001 123.421 112.852
ATOM     48  CG  ASN A   5     121.864 122.728 111.792
ATOM     49  OD1 ASN A   5     121.479 122.028 110.858
ATOM     50  ND2 ASN A   5     123.182 122.969 111.955
ATOM     51 1HD2 ASN A   5     123.491 123.489 112.747
ATOM     52 2HD2 ASN A   5     123.841 122.627 111.285
ATOM     53  C   ASN A   5     118.889 122.500 111.981
ATOM     54  O   ASN A   5     118.858 121.556 112.776
ATOM     55  N   VAL A   6     118.306 122.518 110.770
ATOM     56  H   VAL A   6     118.363 123.331 110.194
ATOM     57  CA  VAL A   6     117.574 121.429 110.205
ATOM     58  CB  VAL A   6     116.048 121.546 110.300
ATOM     59  CG1 VAL A   6     115.415 120.286 109.679
ATOM     60  CG2 VAL A   6     115.567 121.787 111.746
ATOM     61  C   VAL A   6     117.971 121.538 108.745
ATOM     62  O   VAL A   6     117.432 122.372 108.010
ATOM     63  N   TYR A   7     118.985 120.747 108.321
ATOM     64  H   TYR A   7     119.416 120.071 108.917
ATOM     65  CA  TYR A   7     119.414 120.746 106.940
ATOM     66  CB  TYR A   7     120.928 120.883 106.624
ATOM     67  CG  TYR A   7     121.491 122.244 106.869
ATOM     68  CD1 TYR A   7     122.206 122.529 108.030
ATOM     69  CE1 TYR A   7     122.740 123.799 108.250
ATOM     70  CZ  TYR A   7     122.569 124.808 107.304
ATOM     71  OH  TYR A   7     123.120 126.085 107.548
ATOM     72  HH  TYR A   7     122.911 126.652 106.801
ATOM     73  CE2 TYR A   7     121.858 124.538 106.130
ATOM     74  CD2 TYR A   7     121.326 123.261 105.918
ATOM     75  C   TYR A   7     119.001 119.494 106.245
ATOM     76  O   TYR A   7     119.030 118.409 106.824
ATOM     77  N   ASP A   8     118.570 119.643 104.976
ATOM     78  H   ASP A   8     118.558 120.536 104.533
ATOM     79  CA  ASP A   8     118.165 118.533 104.157
ATOM     80  CB  ASP A   8     117.199 118.884 102.987
ATOM     81  CG  ASP A   8     117.685 119.973 102.019
ATOM     82  OD1 ASP A   8     116.902 120.255 101.075
ATOM     83  OD2 ASP A   8     118.793 120.551 102.186
ATOM     84  C   ASP A   8     119.351 117.767 103.627
ATOM     85  O   ASP A   8     120.443 118.315 103.462
ATOM     86  N   MET A   9     119.144 116.449 103.426
ATOM     87  H   MET A   9     118.249 116.059 103.607
ATOM     88  CA  MET A   9     120.122 115.543 102.893
ATOM     89  CB  MET A   9     120.518 114.429 103.891
ATOM     90  CG  MET A   9     121.553 113.422 103.377
ATOM     91  SD  MET A   9     122.177 112.230 104.608
ATOM     92  CE  MET A   9     120.676 111.225 104.791
ATOM     93  C   MET A   9     119.434 114.988 101.675
ATOM     94  O   MET A   9     118.298 114.504 101.759
ATOM     95  N   LYS A  10     120.060 115.235 100.498
ATOM     96  H   LYS A  10     120.946 115.691 100.465
ATOM     97  CA  LYS A  10     119.536 114.837  99.218
ATOM     98  CB  LYS A  10     119.459 116.031  98.233
ATOM     99  CG  LYS A  10     118.574 117.214  98.620
ATOM    100  CD  LYS A  10     118.613 118.327  97.569
ATOM    101  CE  LYS A  10     117.872 119.612  97.946
ATOM    102  NZ  LYS A  10     116.413 119.393  98.009
ATOM    103  HZ1 LYS A  10     115.983 120.127  98.605
ATOM    104  HZ2 LYS A  10     116.014 119.447  97.051
ATOM    105  HZ3 LYS A  10     116.209 118.463  98.419
ATOM    106  C   LYS A  10     120.489 113.882  98.549
ATOM    107  O   LYS A  10     121.577 114.273  98.122
ATOM    108  N   ILE A  11     120.108 112.592  98.441
ATOM    109  H   ILE A  11     119.215 112.295  98.775
ATOM    110  CA  ILE A  11     120.962 111.632  97.768
ATOM    111  CB  ILE A  11     121.108 110.301  98.485
ATOM    112  CG2 ILE A  11     121.989 109.341  97.657
ATOM    113  CG1 ILE A  11     121.759 110.526  99.860
ATOM    114  CD1 ILE A  11     120.759 110.763 100.984
ATOM    115  C   ILE A  11     120.366 111.468  96.391
ATOM    116  O   ILE A  11     119.163 111.259  96.271
ATOM    117  N   GLU A  12     121.191 111.618  95.330
ATOM    118  H   GLU A  12     122.164 111.791  95.457
ATOM    119  CA  GLU A  12     120.758 111.489  93.956
ATOM    120  CB  GLU A  12     121.607 112.351  93.001
ATOM    121  CG  GLU A  12     121.469 113.856  93.292
ATOM    122  CD  GLU A  12     122.223 114.685  92.259
ATOM    123  OE1 GLU A  12     121.582 115.578  91.647
ATOM    124  OE2 GLU A  12     123.450 114.463  92.077
ATOM    125  C   GLU A  12     120.876 110.035  93.598
ATOM    126  O   GLU A  12     121.955 109.446  93.709
ATOM    127  N   CYS A  13     119.755 109.430  93.149
ATOM    128  H   CYS A  13     118.875 109.888  93.095
ATOM    129  CA  CYS A  13     119.716 108.031  92.847
ATOM    130  CB  CYS A  13     119.089 107.285  94.048
ATOM    131  SG  CYS A  13     120.106 107.470  95.530
ATOM    132  C   CYS A  13     118.935 107.646  91.614
ATOM    133  O   CYS A  13     118.181 108.452  91.056
ATOM    134  N   PRO A  14     119.168 106.420  91.122
ATOM    135  CA  PRO A  14     118.456 105.865  90.011
ATOM    136  CB  PRO A  14     119.315 104.705  89.486
ATOM    137  CG  PRO A  14     120.153 104.270  90.689
ATOM    138  CD  PRO A  14     120.327 105.578  91.467
ATOM    139  C   PRO A  14     117.030 105.510  90.385
ATOM    140  O   PRO A  14     116.628 105.519  91.552
ATOM    141  N   HIS A  15     116.300 105.176  89.328
ATOM    142  H   HIS A  15     116.828 104.805  88.575
ATOM    143  CA  HIS A  15     114.941 105.395  88.942
ATOM    144  CB  HIS A  15     114.845 105.080  87.456
ATOM    145  CG  HIS A  15     115.851 105.734  86.529
ATOM    146  ND1 HIS A  15     115.610 106.728  85.620
ATOM    147  CE1 HIS A  15     116.783 106.947  84.971
ATOM    148  NE2 HIS A  15     117.760 106.182  85.396
ATOM    149  CD2 HIS A  15     117.175 105.420  86.378
ATOM    150  C   HIS A  15     113.982 104.484  89.686
ATOM    151  O   HIS A  15     114.371 103.702  90.555
ATOM    152  N   THR A  16     112.665 104.687  89.441
ATOM    153  H   THR A  16     112.398 105.418  88.814
ATOM    154  CA  THR A  16     111.534 103.966  89.988
ATOM    155  CB  THR A  16     111.153 104.413  91.405
ATOM    156  CG2 THR A  16     109.824 103.890  91.978
ATOM    157  OG1 THR A  16     112.216 104.236  92.339
ATOM    158  HG1 THR A  16     112.941 103.847  91.845
ATOM    159  C   THR A  16     110.352 104.238  89.087
ATOM    160  O   THR A  16     110.170 105.358  88.610
ATOM    161  N   VAL A  17     109.569 103.181  88.774
ATOM    162  H   VAL A  17     109.808 102.254  89.045
ATOM    163  CA  VAL A  17     108.359 103.311  88.006
ATOM    164  CB  VAL A  17     108.459 103.324  86.474
ATOM    165  CG1 VAL A  17     109.072 102.046  85.886
ATOM    166  CG2 VAL A  17     107.091 103.706  85.876
ATOM    167  C   VAL A  17     107.446 102.225  88.510
ATOM    168  O   VAL A  17     107.818 101.047  88.562
ATOM    169  N   SER A  18     106.245 102.631  88.973
ATOM    170  H   SER A  18     105.961 103.586  88.963
ATOM    171  CA  SER A  18     105.285 101.684  89.460
ATOM    172  CB  SER A  18     104.502 102.193  90.691
ATOM    173  OG  SER A  18     103.563 101.227  91.146
ATOM    174  HG  SER A  18     103.194 101.583  91.960
ATOM    175  C   SER A  18     104.347 101.379  88.327
ATOM    176  O   SER A  18     103.611 102.248  87.850
ATOM    177  N   PHE A  19     104.388 100.114  87.862
ATOM    178  H   PHE A  19     104.999  99.425  88.244
ATOM    179  CA  PHE A  19     103.534  99.670  86.793
ATOM    180  CB  PHE A  19     104.291  99.489  85.441
ATOM    181  CG  PHE A  19     103.373  99.034  84.340
ATOM    182  CD1 PHE A  19     102.449  99.917  83.765
ATOM    183  CE1 PHE A  19     101.598  99.490  82.742
ATOM    184  CZ  PHE A  19     101.667  98.175  82.277
ATOM    185  CE2 PHE A  19     102.593  97.288  82.832
ATOM    186  CD2 PHE A  19     103.443  97.719  83.855
ATOM    187  C   PHE A  19     102.931  98.355  87.224
ATOM    188  O   PHE A  19     103.645  97.476  87.715
ATOM    189  N   GLY A  20     101.592  98.211  87.047
ATOM    190  H   GLY A  20     101.031  98.943  86.669
ATOM    191  CA  GLY A  20     100.901  96.995  87.398
ATOM    192  C   GLY A  20      99.440  97.036  87.031
ATOM    193  O   GLY A  20      98.598  96.839  87.908
ATOM    194  N   GLU A  21      99.095  97.265  85.737
ATOM    195  H   GLU A  21      99.779  97.402  85.026
ATOM    196  CA  GLU A  21      97.707  97.342  85.321
ATOM    197  CB  GLU A  21      97.520  98.214  84.066
ATOM    198  CG  GLU A  21      97.882  99.694  84.203
ATOM    199  CD  GLU A  21      97.605 100.359  82.858
ATOM    200  OE1 GLU A  21      98.195  99.926  81.831
ATOM    201  OE2 GLU A  21      96.792 101.319  82.839
ATOM    202  C   GLU A  21      97.131  95.979  85.002
ATOM    203  O   GLU A  21      97.355  95.412  83.931
ATOM    204  N   ASN A  22      96.333  95.459  85.959
ATOM    205  H   ASN A  22      96.187  95.996  86.786
ATOM    206  CA  ASN A  22      95.633  94.187  85.977
ATOM    207  CB  ASN A  22      95.064  93.915  87.385
ATOM    208  CG  ASN A  22      96.199  93.759  88.397
ATOM    209  OD1 ASN A  22      97.042  92.865  88.338
ATOM    210  ND2 ASN A  22      96.239  94.711  89.366
ATOM    211 1HD2 ASN A  22      95.540  95.425  89.401
ATOM    212 2HD2 ASN A  22      96.975  94.707  90.042
ATOM    213  C   ASN A  22      94.459  94.176  85.034
ATOM    214  O   ASN A  22      93.859  95.234  84.825
ATOM    215  N   SER A  23      94.130  93.005  84.406
ATOM    216  H   SER A  23      94.601  92.141  84.563
ATOM    217  CA  SER A  23      92.982  92.995  83.530
ATOM    218  CB  SER A  23      93.303  93.473  82.088
ATOM    219  OG  SER A  23      92.132  93.612  81.293
ATOM    220  HG  SER A  23      92.431  93.913  80.430
ATOM    221  C   SER A  23      92.066  91.777  83.537
ATOM    222  O   SER A  23      91.284  91.606  84.474
ATOM    223  N   VAL A  24      92.120  90.943  82.460
ATOM    224  H   VAL A  24      92.803  91.086  81.751
ATOM    225  CA  VAL A  24      91.269  89.788  82.219
ATOM    226  CB  VAL A  24      90.736  89.749  80.798
ATOM    227  CG1 VAL A  24      89.776  90.938  80.599
ATOM    228  CG2 VAL A  24      91.913  89.829  79.804
ATOM    229  C   VAL A  24      91.676  88.413  82.665
ATOM    230  O   VAL A  24      92.848  88.078  82.640
ATOM    231  N   LYS A  25      90.676  87.580  83.039
ATOM    232  H   LYS A  25      89.735  87.901  82.991
ATOM    233  CA  LYS A  25      90.793  86.234  83.573
ATOM    234  CB  LYS A  25      89.765  86.020  84.714
ATOM    235  CG  LYS A  25      89.817  86.956  85.923
ATOM    236  CD  LYS A  25      88.757  86.627  86.980
ATOM    237  CE  LYS A  25      88.704  87.612  88.150
ATOM    238  NZ  LYS A  25      89.914  87.477  88.986
ATOM    239  HZ1 LYS A  25      90.005  86.500  89.327
ATOM    240  HZ2 LYS A  25      90.763  87.712  88.436
ATOM    241  HZ3 LYS A  25      89.860  88.118  89.800
ATOM    242  C   LYS A  25      90.525  85.030  82.675
ATOM    243  O   LYS A  25      90.728  83.905  83.139
ATOM    244  N   LYS A  26      90.079  85.208  81.406
ATOM    245  H   LYS A  26      89.946  86.128  81.046
ATOM    246  CA  LYS A  26      89.715  84.127  80.484
ATOM    247  CB  LYS A  26      88.706  84.601  79.411
ATOM    248  CG  LYS A  26      87.326  84.992  79.942
ATOM    249  CD  LYS A  26      86.363  85.434  78.838
ATOM    250  CE  LYS A  26      84.996  85.889  79.351
ATOM    251  NZ  LYS A  26      84.150  86.318  78.219
ATOM    252  HZ1 LYS A  26      83.162  86.054  78.394
ATOM    253  HZ2 LYS A  26      84.213  87.349  78.117
ATOM    254  HZ3 LYS A  26      84.475  85.865  77.344
ATOM    255  C   LYS A  26      90.810  83.312  79.796
ATOM    256  O   LYS A  26      91.991  83.646  79.877
ATOM    257  N   ILE A  27      90.439  82.212  79.071
ATOM    258  H   ILE A  27      89.487  81.938  78.975
ATOM    259  CA  ILE A  27      91.416  81.354  78.427
ATOM    260  CB  ILE A  27      91.339  79.909  78.919
ATOM    261  CG2 ILE A  27      91.872  79.867  80.365
ATOM    262  CG1 ILE A  27      89.946  79.270  78.702
ATOM    263  CD1 ILE A  27      89.903  77.764  78.953
ATOM    264  C   ILE A  27      91.753  81.448  76.934
ATOM    265  O   ILE A  27      92.270  82.483  76.504
ATOM    266  N   VAL A  28      91.436  80.410  76.098
ATOM    267  H   VAL A  28      90.929  79.621  76.430
ATOM    268  CA  VAL A  28      91.800  80.283  74.694
ATOM    269  CB  VAL A  28      91.227  78.993  74.077
ATOM    270  CG1 VAL A  28      91.432  78.902  72.546
ATOM    271  CG2 VAL A  28      91.811  77.787  74.832
ATOM    272  C   VAL A  28      91.569  81.490  73.804
ATOM    273  O   VAL A  28      92.577  81.910  73.222
ATOM    274  N   PRO A  29      90.402  82.132  73.674
ATOM    275  CA  PRO A  29      90.233  83.276  72.805
ATOM    276  CB  PRO A  29      88.734  83.575  72.782
ATOM    277  CG  PRO A  29      88.193  82.955  74.081
ATOM    278  CD  PRO A  29      89.159  81.798  74.370
ATOM    279  C   PRO A  29      91.034  84.459  73.243
ATOM    280  O   PRO A  29      91.403  85.236  72.366
ATOM    281  N   ILE A  30      91.309  84.616  74.563
ATOM    282  H   ILE A  30      91.054  83.948  75.262
ATOM    283  CA  ILE A  30      92.090  85.742  74.981
ATOM    284  CB  ILE A  30      91.654  86.518  76.193
ATOM    285  CG2 ILE A  30      90.277  87.133  75.888
ATOM    286  CG1 ILE A  30      91.705  85.714  77.469
ATOM    287  CD1 ILE A  30      91.530  86.619  78.677
ATOM    288  C   ILE A  30      93.552  85.475  74.958
ATOM    289  O   ILE A  30      94.338  86.411  74.978
ATOM    290  N   HIS A  31      93.978  84.188  74.838
ATOM    291  H   HIS A  31      93.338  83.418  74.842
ATOM    292  CA  HIS A  31      95.374  83.833  74.656
ATOM    293  CB  HIS A  31      95.540  82.303  74.606
ATOM    294  CG  HIS A  31      95.354  81.539  75.890
ATOM    295  ND1 HIS A  31      95.194  80.172  75.914
ATOM    296  CE1 HIS A  31      95.115  79.805  77.216
ATOM    297  NE2 HIS A  31      95.211  80.838  78.034
ATOM    298  CD2 HIS A  31      95.360  81.931  77.197
ATOM    299  C   HIS A  31      95.639  84.436  73.285
ATOM    300  O   HIS A  31      96.518  85.278  73.078
ATOM    301  N   ALA A  32      94.651  84.181  72.406
ATOM    302  H   ALA A  32      93.901  83.584  72.691
ATOM    303  CA  ALA A  32      94.518  84.616  71.066
ATOM    304  CB  ALA A  32      93.508  83.724  70.312
ATOM    305  C   ALA A  32      94.040  86.080  71.054
ATOM    306  O   ALA A  32      93.533  86.558  70.039
ATOM    307  N   CYS A  33      94.124  86.817  72.190
ATOM    308  H   CYS A  33      94.539  86.470  73.021
ATOM    309  CA  CYS A  33      93.796  88.212  72.321
ATOM    310  CB  CYS A  33      92.497  88.558  73.089
ATOM    311  SG  CYS A  33      90.964  87.963  72.311
ATOM    312  C   CYS A  33      94.933  88.974  72.955
ATOM    313  O   CYS A  33      94.763  90.138  73.332
ATOM    314  N   ASN A  34      96.123  88.339  73.124
ATOM    315  H   ASN A  34      96.257  87.358  72.944
ATOM    316  CA  ASN A  34      97.228  89.020  73.749
ATOM    317  CB  ASN A  34      97.228  88.527  75.182
ATOM    318  CG  ASN A  34      96.082  89.057  76.084
ATOM    319  OD1 ASN A  34      94.884  88.837  75.936
ATOM    320  ND2 ASN A  34      96.512  89.519  77.284
ATOM    321 1HD2 ASN A  34      97.486  89.697  77.399
ATOM    322 2HD2 ASN A  34      95.867  89.715  78.025
ATOM    323  C   ASN A  34      98.533  88.626  73.067
ATOM    324  O   ASN A  34      98.895  87.456  73.137
ATOM    325  N   MET A  35      99.256  89.580  72.396
ATOM    326  H   MET A  35      98.933  90.523  72.439
ATOM    327  CA  MET A  35     100.549  89.422  71.694
ATOM    328  CB  MET A  35     100.551  89.688  70.191
ATOM    329  CG  MET A  35     101.721  90.004  69.221
ATOM    330  SD  MET A  35     101.170  90.222  67.492
ATOM    331  CE  MET A  35     102.734  90.608  66.662
ATOM    332  C   MET A  35     101.635  90.353  72.084
ATOM    333  O   MET A  35     101.501  91.574  71.986
ATOM    334  N   MET A  36     102.696  89.766  72.674
ATOM    335  H   MET A  36     102.798  88.777  72.643
ATOM    336  CA  MET A  36     103.865  90.487  73.099
ATOM    337  CB  MET A  36     104.509  90.170  74.484
ATOM    338  CG  MET A  36     105.489  91.104  75.176
ATOM    339  SD  MET A  36     106.189  90.343  76.662
ATOM    340  CE  MET A  36     104.584  90.236  77.490
ATOM    341  C   MET A  36     104.877  90.147  72.059
ATOM    342  O   MET A  36     106.050  90.083  72.388
ATOM    343  N   LYS A  37     104.503  89.535  70.895
ATOM    344  H   LYS A  37     103.566  89.307  70.664
ATOM    345  CA  LYS A  37     105.521  89.391  69.864
ATOM    346  CB  LYS A  37     105.139  88.756  68.511
ATOM    347  CG  LYS A  37     106.293  88.613  67.514
ATOM    348  CD  LYS A  37     105.928  87.897  66.216
ATOM    349  CE  LYS A  37     107.103  87.785  65.247
ATOM    350  NZ  LYS A  37     106.683  87.085  64.019
ATOM    351  HZ1 LYS A  37     107.123  87.537  63.196
ATOM    352  HZ2 LYS A  37     106.988  86.094  64.062
ATOM    353  HZ3 LYS A  37     105.651  87.132  63.917
ATOM    354  C   LYS A  37     105.815  90.856  69.569
ATOM    355  O   LYS A  37     106.978  91.230  69.464
ATOM    356  N   SER A  38     104.734  91.698  69.628
ATOM    357  H   SER A  38     103.826  91.326  69.786
ATOM    358  CA  SER A  38     104.723  93.117  69.440
ATOM    359  CB  SER A  38     103.330  93.726  69.738
ATOM    360  OG  SER A  38     102.347  93.264  68.822
ATOM    361  HG  SER A  38     101.496  93.505  69.205
ATOM    362  C   SER A  38     105.671  93.770  70.428
ATOM    363  O   SER A  38     106.401  94.681  70.036
ATOM    364  N   CYS A  39     105.707  93.305  71.709
ATOM    365  H   CYS A  39     105.113  92.574  72.026
ATOM    366  CA  CYS A  39     106.566  93.915  72.694
ATOM    367  CB  CYS A  39     105.742  94.421  73.887
ATOM    368  SG  CYS A  39     104.458  95.616  73.411
ATOM    369  C   CYS A  39     107.775  93.148  73.213
ATOM    370  O   CYS A  39     108.542  93.710  73.996
ATOM    371  N   LEU A  40     107.980  91.861  72.835
ATOM    372  H   LEU A  40     107.422  91.416  72.148
ATOM    373  CA  LEU A  40     109.099  91.078  73.323
ATOM    374  CB  LEU A  40     108.640  89.750  73.979
ATOM    375  CG  LEU A  40     109.654  88.936  74.805
ATOM    376  CD1 LEU A  40     110.154  89.721  76.033
ATOM    377  CD2 LEU A  40     109.050  87.577  75.199
ATOM    378  C   LEU A  40     110.081  90.774  72.226
ATOM    379  O   LEU A  40     111.272  90.611  72.506
ATOM    380  N   ILE A  41     109.627  90.684  70.946
ATOM    381  H   ILE A  41     108.677  90.844  70.674
ATOM    382  CA  ILE A  41     110.551  90.409  69.871
ATOM    383  CB  ILE A  41     110.082  89.303  68.928
ATOM    384  CG2 ILE A  41     111.108  89.092  67.791
ATOM    385  CG1 ILE A  41     109.906  88.001  69.751
ATOM    386  CD1 ILE A  41     109.153  86.864  69.061
ATOM    387  C   ILE A  41     110.797  91.760  69.239
ATOM    388  O   ILE A  41     110.338  92.086  68.140
ATOM    389  N   ALA A  42     111.468  92.618  70.040
ATOM    390  H   ALA A  42     111.765  92.337  70.948
ATOM    391  CA  ALA A  42     111.842  93.954  69.680
ATOM    392  CB  ALA A  42     111.200  94.988  70.624
ATOM    393  C   ALA A  42     113.334  94.132  69.772
ATOM    394  O   ALA A  42     113.886  95.031  69.136
ATOM    395  N   LEU A  43     114.025  93.255  70.543
ATOM    396  H   LEU A  43     113.561  92.524  71.036
ATOM    397  CA  LEU A  43     115.446  93.329  70.766
ATOM    398  CB  LEU A  43     115.881  92.374  71.903
ATOM    399  CG  LEU A  43     115.359  92.775  73.310
ATOM    400  CD1 LEU A  43     115.649  91.686  74.353
ATOM    401  CD2 LEU A  43     115.862  94.159  73.759
ATOM    402  C   LEU A  43     116.250  93.028  69.533
ATOM    403  O   LEU A  43     117.264  93.687  69.297
ATOM    404  N   GLY A  44     115.809  92.044  68.715
ATOM    405  H   GLY A  44     114.978  91.529  68.906
ATOM    406  CA  GLY A  44     116.498  91.683  67.505
ATOM    407  C   GLY A  44     116.812  90.227  67.616
ATOM    408  O   GLY A  44     116.080  89.419  67.039
ATOM    409  N   PRO A  45     117.859  89.855  68.363
ATOM    410  CA  PRO A  45     118.246  88.477  68.547
ATOM    411  CB  PRO A  45     119.603  88.492  69.252
ATOM    412  CG  PRO A  45     120.179  89.886  68.966
ATOM    413  CD  PRO A  45     118.941  90.764  68.742
ATOM    414  C   PRO A  45     117.232  87.678  69.317
ATOM    415  O   PRO A  45     117.246  86.453  69.171
ATOM    416  N   TYR A  46     116.367  88.334  70.135
ATOM    417  H   TYR A  46     116.327  89.327  70.198
ATOM    418  CA  TYR A  46     115.590  87.605  71.090
ATOM    419  CB  TYR A  46     115.299  88.455  72.350
ATOM    420  CG  TYR A  46     114.712  87.676  73.486
ATOM    421  CD1 TYR A  46     115.483  86.693  74.125
ATOM    422  CE1 TYR A  46     114.972  85.968  75.203
ATOM    423  CZ  TYR A  46     113.683  86.233  75.670
ATOM    424  OH  TYR A  46     113.154  85.509  76.760
ATOM    425  HH  TYR A  46     113.821  84.881  77.053
ATOM    426  CE2 TYR A  46     112.919  87.227  75.056
ATOM    427  CD2 TYR A  46     113.431  87.951  73.975
ATOM    428  C   TYR A  46     114.341  87.172  70.376
ATOM    429  O   TYR A  46     113.474  87.978  70.036
ATOM    430  N   ARG A  47     114.303  85.853  70.096
ATOM    431  H   ARG A  47     115.061  85.263  70.365
ATOM    432  CA  ARG A  47     113.233  85.152  69.435
ATOM    433  CB  ARG A  47     113.695  84.425  68.150
ATOM    434  CG  ARG A  47     112.625  83.625  67.394
ATOM    435  CD  ARG A  47     113.167  83.001  66.109
ATOM    436  NE  ARG A  47     112.071  82.223  65.459
ATOM    437  HE  ARG A  47     111.167  82.211  65.885
ATOM    438  CZ  ARG A  47     112.274  81.553  64.280
ATOM    439  NH1 ARG A  47     113.493  81.543  63.660
ATOM    440 1HH1 ARG A  47     114.267  82.035  64.058
ATOM    441 2HH1 ARG A  47     113.617  81.054  62.798
ATOM    442  NH2 ARG A  47     111.237  80.875  63.708
ATOM    443 1HH2 ARG A  47     110.332  80.881  64.130
ATOM    444 2HH2 ARG A  47     111.375  80.382  62.849
ATOM    445  C   ARG A  47     112.836  84.099  70.436
ATOM    446  O   ARG A  47     113.708  83.471  71.046
ATOM    447  N   VAL A  48     111.514  83.886  70.651
ATOM    448  H   VAL A  48     110.788  84.378  70.178
ATOM    449  CA  VAL A  48     111.120  82.902  71.628
ATOM    450  CB  VAL A  48     110.281  83.480  72.767
ATOM    451  CG1 VAL A  48     109.940  82.390  73.798
ATOM    452  CG2 VAL A  48     110.996  84.672  73.417
ATOM    453  C   VAL A  48     110.395  81.737  70.986
ATOM    454  O   VAL A  48     109.541  81.911  70.111
ATOM    455  N   GLN A  49     110.796  80.509  71.408
ATOM    456  H   GLN A  49     111.514  80.427  72.095
ATOM    457  CA  GLN A  49     110.223  79.250  71.012
ATOM    458  CB  GLN A  49     111.230  78.076  71.041
ATOM    459  CG  GLN A  49     110.640  76.736  70.584
ATOM    460  CD  GLN A  49     111.706  75.651  70.583
ATOM    461  OE1 GLN A  49     112.208  75.224  71.622
ATOM    462  NE2 GLN A  49     112.062  75.175  69.362
ATOM    463 1HE2 GLN A  49     111.635  75.544  68.537
ATOM    464 2HE2 GLN A  49     112.753  74.457  69.284
ATOM    465  C   GLN A  49     109.203  79.037  72.089
ATOM    466  O   GLN A  49     109.548  78.908  73.266
ATOM    467  N   VAL A  50     107.914  78.990  71.706
ATOM    468  H   VAL A  50     107.629  79.064  70.762
ATOM    469  CA  VAL A  50     106.876  78.855  72.681
ATOM    470  CB  VAL A  50     105.938  80.037  72.741
ATOM    471  CG1 VAL A  50     104.945  79.875  73.900
ATOM    472  CG2 VAL A  50     106.719  81.350  72.849
ATOM    473  C   VAL A  50     106.144  77.577  72.439
ATOM    474  O   VAL A  50     106.138  77.033  71.337
ATOM    475  N   VAL A  51     105.520  77.052  73.508
ATOM    476  H   VAL A  51     105.541  77.490  74.402
ATOM    477  CA  VAL A  51     104.828  75.811  73.469
ATOM    478  CB  VAL A  51     105.562  74.672  74.186
ATOM    479  CG1 VAL A  51     106.901  74.372  73.487
ATOM    480  CG2 VAL A  51     105.768  75.037  75.665
ATOM    481  C   VAL A  51     103.395  75.809  73.883
ATOM    482  O   VAL A  51     102.867  76.728  74.511
ATOM    483  N   TYR A  52     102.789  74.704  73.427
ATOM    484  H   TYR A  52     103.351  74.067  72.904
ATOM    485  CA  TYR A  52     101.465  74.178  73.522
ATOM    486  CB  TYR A  52     101.005  73.780  72.078
ATOM    487  CG  TYR A  52      99.824  72.869  71.857
ATOM    488  CD1 TYR A  52      98.503  73.258  72.090
ATOM    489  CE1 TYR A  52      97.451  72.377  71.839
ATOM    490  CZ  TYR A  52      97.701  71.100  71.339
ATOM    491  OH  TYR A  52      96.617  70.229  71.091
ATOM    492  HH  TYR A  52      96.968  69.400  70.756
ATOM    493  CE2 TYR A  52      99.015  70.702  71.082
ATOM    494  CD2 TYR A  52     100.065  71.588  71.335
ATOM    495  C   TYR A  52     101.538  72.873  74.233
ATOM    496  O   TYR A  52     102.566  72.196  74.220
ATOM    497  N   GLU A  53     100.435  72.556  74.930
ATOM    498  H   GLU A  53      99.652  73.173  74.975
ATOM    499  CA  GLU A  53     100.254  71.274  75.532
ATOM    500  CB  GLU A  53     101.009  70.921  76.823
ATOM    501  CG  GLU A  53     100.932  69.437  77.218
ATOM    502  CD  GLU A  53     101.751  69.131  78.479
ATOM    503  OE1 GLU A  53     101.674  67.953  78.914
ATOM    504  OE2 GLU A  53     102.455  70.021  79.028
ATOM    505  C   GLU A  53      98.773  71.186  75.699
ATOM    506  O   GLU A  53      98.123  72.117  76.184
ATOM    507  N   ARG A  54      98.217  70.083  75.176
ATOM    508  H   ARG A  54      98.783  69.381  74.750
ATOM    509  CA  ARG A  54      96.816  69.788  75.215
ATOM    510  CB  ARG A  54      96.475  68.784  74.098
ATOM    511  CG  ARG A  54      95.004  68.446  73.878
ATOM    512  CD  ARG A  54      94.831  67.481  72.707
ATOM    513  NE  ARG A  54      93.377  67.166  72.589
ATOM    514  HE  ARG A  54      92.717  67.735  73.080
ATOM    515  CZ  ARG A  54      92.926  66.132  71.811
ATOM    516  NH1 ARG A  54      93.784  65.291  71.157
ATOM    517 1HH1 ARG A  54      94.772  65.420  71.226
ATOM    518 2HH1 ARG A  54      93.427  64.529  70.618
ATOM    519  NH2 ARG A  54      91.583  65.911  71.709
ATOM    520 1HH2 ARG A  54      90.935  66.508  72.181
ATOM    521 2HH2 ARG A  54      91.240  65.152  71.158
ATOM    522  C   ARG A  54      96.454  69.180  76.549
ATOM    523  O   ARG A  54      95.411  69.512  77.113
ATOM    524  N   SER A  55      97.332  68.277  77.070
ATOM    525  H   SER A  55      98.176  68.068  76.584
ATOM    526  CA  SER A  55      97.189  67.548  78.315
ATOM    527  CB  SER A  55      97.332  68.440  79.575
ATOM    528  OG  SER A  55      98.614  69.047  79.607
ATOM    529  HG  SER A  55      99.229  68.358  79.875
ATOM    530  C   SER A  55      95.906  66.747  78.363
ATOM    531  O   SER A  55      95.259  66.619  79.407
ATOM    532  N   TYR A  56      95.530  66.157  77.203
ATOM    533  H   TYR A  56      96.077  66.239  76.374
ATOM    534  CA  TYR A  56      94.328  65.378  77.086
ATOM    535  CB  TYR A  56      93.915  65.257  75.600
ATOM    536  CG  TYR A  56      92.618  64.556  75.359
ATOM    537  CD1 TYR A  56      91.396  65.122  75.743
ATOM    538  CE1 TYR A  56      90.195  64.452  75.490
ATOM    539  CZ  TYR A  56      90.209  63.219  74.834
ATOM    540  OH  TYR A  56      89.003  62.535  74.572
ATOM    541  HH  TYR A  56      88.281  63.066  74.920
ATOM    542  CE2 TYR A  56      91.420  62.661  74.425
ATOM    543  CD2 TYR A  56      92.618  63.332  74.681
ATOM    544  C   TYR A  56      94.553  64.027  77.699
ATOM    545  O   TYR A  56      95.320  63.205  77.195
ATOM    546  N   CYS A  57      93.860  63.795  78.829
ATOM    547  H   CYS A  57      93.255  64.483  79.219
ATOM    548  CA  CYS A  57      93.937  62.557  79.551
ATOM    549  CB  CYS A  57      93.745  62.720  81.069
ATOM    550  SG  CYS A  57      95.068  63.713  81.826
ATOM    551  C   CYS A  57      92.888  61.613  79.041
ATOM    552  O   CYS A  57      91.752  62.016  78.777
ATOM    553  N   MET A  58      93.282  60.332  78.861
ATOM    554  H   MET A  58      94.208  60.036  79.081
ATOM    555  CA  MET A  58      92.405  59.288  78.391
ATOM    556  CB  MET A  58      92.847  58.644  77.061
ATOM    557  CG  MET A  58      92.785  59.573  75.848
ATOM    558  SD  MET A  58      93.212  58.798  74.259
ATOM    559  CE  MET A  58      91.759  57.709  74.155
ATOM    560  C   MET A  58      92.383  58.177  79.400
ATOM    561  O   MET A  58      93.395  57.898  80.051
ATOM    562  N   THR A  59      91.180  57.607  79.642
ATOM    563  H   THR A  59      90.351  57.882  79.162
ATOM    564  CA  THR A  59      91.035  56.527  80.579
ATOM    565  CB  THR A  59      89.853  56.726  81.503
ATOM    566  CG2 THR A  59      89.768  55.575  82.529
ATOM    567  OG1 THR A  59      90.022  57.945  82.217
ATOM    568  HG1 THR A  59      90.924  57.932  82.551
ATOM    569  C   THR A  59      90.869  55.283  79.739
ATOM    570  O   THR A  59      90.006  55.216  78.859
ATOM    571  N   GLY A  60      91.717  54.266  80.016
ATOM    572  H   GLY A  60      92.395  54.344  80.742
ATOM    573  CA  GLY A  60      91.725  53.014  79.307
ATOM    574  C   GLY A  60      90.789  52.039  79.942
ATOM    575  O   GLY A  60      91.210  51.200  80.739
ATOM    576  N   VAL A  61      89.488  52.155  79.598
ATOM    577  H   VAL A  61      89.188  52.857  78.958
ATOM    578  CA  VAL A  61      88.453  51.290  80.112
ATOM    579  CB  VAL A  61      87.075  51.961  80.098
ATOM    580  CG1 VAL A  61      85.939  51.015  80.553
ATOM    581  CG2 VAL A  61      87.143  53.221  80.982
ATOM    582  C   VAL A  61      88.444  49.996  79.325
ATOM    583  O   VAL A  61      88.709  49.977  78.118
ATOM    584  N   LEU A  62      88.191  48.878  80.045
ATOM    585  H   LEU A  62      88.005  48.933  81.023
ATOM    586  CA  LEU A  62      88.096  47.548  79.496
ATOM    587  CB  LEU A  62      89.194  46.568  79.949
ATOM    588  CG  LEU A  62      90.628  46.936  79.549
ATOM    589  CD1 LEU A  62      91.624  45.977  80.217
ATOM    590  CD2 LEU A  62      90.784  47.016  78.021
ATOM    591  C   LEU A  62      86.803  46.968  79.987
ATOM    592  O   LEU A  62      86.346  47.294  81.083
ATOM    593  N   ILE A  63      86.170  46.122  79.144
ATOM    594  H   ILE A  63      86.575  45.893  78.262
ATOM    595  CA  ILE A  63      84.921  45.455  79.433
ATOM    596  CB  ILE A  63      84.025  45.248  78.217
ATOM    597  CG2 ILE A  63      83.586  46.640  77.719
ATOM    598  CG1 ILE A  63      84.680  44.356  77.133
ATOM    599  CD1 ILE A  63      83.742  43.939  76.001
ATOM    600  C   ILE A  63      85.115  44.139  80.144
ATOM    601  O   ILE A  63      86.145  43.482  79.968
ATOM    602  N   GLU A  64      84.095  43.741  80.960
ATOM    603  H   GLU A  64      83.290  44.321  81.045
ATOM    604  CA  GLU A  64      84.015  42.539  81.773
ATOM    605  CB  GLU A  64      84.183  41.195  81.013
ATOM    606  CG  GLU A  64      83.011  40.880  80.066
ATOM    607  CD  GLU A  64      83.188  39.550  79.325
ATOM    608  OE1 GLU A  64      84.151  38.783  79.593
ATOM    609  OE2 GLU A  64      82.321  39.281  78.454
ATOM    610  C   GLU A  64      85.002  42.682  82.893
ATOM    611  O   GLU A  64      84.605  42.893  84.040
ATOM    612  N   GLY A  65      86.316  42.608  82.571
ATOM    613  H   GLY A  65      86.607  42.461  81.629
ATOM    614  CA  GLY A  65      87.382  42.798  83.513
ATOM    615  C   GLY A  65      87.566  44.272  83.370
ATOM    616  O   GLY A  65      88.430  44.719  82.613
ATOM    617  N   LYS A  66      86.720  45.046  84.096
ATOM    618  H   LYS A  66      86.029  44.643  84.692
ATOM    619  CA  LYS A  66      86.738  46.477  84.010
ATOM    620  CB  LYS A  66      85.518  47.148  84.679
ATOM    621  CG  LYS A  66      85.430  48.662  84.454
ATOM    622  CD  LYS A  66      84.166  49.301  85.022
ATOM    623  CE  LYS A  66      84.085  50.806  84.772
ATOM    624  NZ  LYS A  66      82.826  51.335  85.331
ATOM    625  HZ1 LYS A  66      82.679  52.310  85.010
ATOM    626  HZ2 LYS A  66      82.029  50.749  85.020
ATOM    627  HZ3 LYS A  66      82.878  51.320  86.367
ATOM    628  C   LYS A  66      88.002  47.029  84.577
ATOM    629  O   LYS A  66      88.365  46.749  85.723
ATOM    630  N   CYS A  67      88.698  47.830  83.739
ATOM    631  H   CYS A  67      88.392  48.043  82.815
ATOM    632  CA  CYS A  67      89.930  48.412  84.168
ATOM    633  CB  CYS A  67      91.038  48.443  83.101
ATOM    634  SG  CYS A  67      92.612  49.080  83.755
ATOM    635  C   CYS A  67      89.695  49.803  84.650
ATOM    636  O   CYS A  67      89.395  50.716  83.874
ATOM    637  N   PHE A  68      89.765  49.946  85.988
ATOM    638  H   PHE A  68      89.952  49.170  86.584
ATOM    639  CA  PHE A  68      89.625  51.212  86.645
ATOM    640  CB  PHE A  68      88.217  51.441  87.278
ATOM    641  CG  PHE A  68      87.811  50.489  88.360
ATOM    642  CD1 PHE A  68      88.027  50.783  89.711
ATOM    643  CE1 PHE A  68      87.637  49.887  90.711
ATOM    644  CZ  PHE A  68      87.021  48.684  90.362
ATOM    645  CE2 PHE A  68      86.791  48.379  89.019
ATOM    646  CD2 PHE A  68      87.183  49.281  88.026
ATOM    647  C   PHE A  68      90.796  51.470  87.563
ATOM    648  O   PHE A  68      91.144  52.628  87.803
ATOM    649  N   VAL A  69      91.434  50.393  88.096
ATOM    650  H   VAL A  69      91.147  49.459  87.900
ATOM    651  CA  VAL A  69      92.586  50.512  88.964
ATOM    652  CB  VAL A  69      92.397  50.013  90.401
ATOM    653  CG1 VAL A  69      93.709  50.154  91.208
ATOM    654  CG2 VAL A  69      91.282  50.816  91.085
ATOM    655  C   VAL A  69      93.705  49.727  88.315
ATOM    656  O   VAL A  69      93.579  48.507  88.172
ATOM    657  N   PRO A  70      94.792  50.381  87.897
ATOM    658  CA  PRO A  70      95.930  49.730  87.280
ATOM    659  CB  PRO A  70      96.861  50.855  86.828
ATOM    660  CG  PRO A  70      95.943  52.079  86.694
ATOM    661  CD  PRO A  70      94.860  51.835  87.754
ATOM    662  C   PRO A  70      96.624  48.815  88.254
ATOM    663  O   PRO A  70      96.804  49.197  89.414
ATOM    664  N   ASP A  71      97.022  47.615  87.788
ATOM    665  H   ASP A  71      96.831  47.313  86.857
ATOM    666  CA  ASP A  71      97.837  46.751  88.586
ATOM    667  CB  ASP A  71      97.154  45.372  88.844
ATOM    668  CG  ASP A  71      97.898  44.489  89.862
ATOM    669  OD1 ASP A  71      98.926  44.907  90.459
ATOM    670  OD2 ASP A  71      97.423  43.339  90.045
ATOM    671  C   ASP A  71      99.158  46.663  87.862
ATOM    672  O   ASP A  71      99.904  47.645  87.863
ATOM    673  N   GLN A  72      99.483  45.501  87.240
ATOM    674  H   GLN A  72      98.874  44.713  87.225
ATOM    675  CA  GLN A  72     100.718  45.311  86.530
ATOM    676  CB  GLN A  72     101.123  43.819  86.424
ATOM    677  CG  GLN A  72     101.441  43.120  87.761
ATOM    678  CD  GLN A  72     102.608  43.788  88.491
ATOM    679  OE1 GLN A  72     103.694  43.990  87.948
ATOM    680  NE2 GLN A  72     102.368  44.163  89.775
ATOM    681 1HE2 GLN A  72     101.471  44.000  90.187
ATOM    682 2HE2 GLN A  72     103.094  44.588  90.315
ATOM    683  C   GLN A  72     100.638  45.856  85.137
ATOM    684  O   GLN A  72     101.563  46.541  84.695
ATOM    685  N   SER A  73      99.521  45.567  84.426
ATOM    686  H   SER A  73      98.773  45.027  84.804
ATOM    687  CA  SER A  73      99.342  46.015  83.073
ATOM    688  CB  SER A  73      99.676  44.906  82.043
ATOM    689  OG  SER A  73      99.529  45.362  80.705
ATOM    690  HG  SER A  73      99.770  44.617  80.147
ATOM    691  C   SER A  73      97.920  46.454  82.863
ATOM    692  O   SER A  73      96.997  46.007  83.550
ATOM    693  N   VAL A  74      97.748  47.395  81.905
ATOM    694  H   VAL A  74      98.526  47.734  81.382
ATOM    695  CA  VAL A  74      96.473  47.942  81.512
ATOM    696  CB  VAL A  74      96.288  49.426  81.836
ATOM    697  CG1 VAL A  74      94.913  49.939  81.348
ATOM    698  CG2 VAL A  74      96.454  49.645  83.347
ATOM    699  C   VAL A  74      96.445  47.788  80.013
ATOM    700  O   VAL A  74      97.418  48.125  79.330
ATOM    701  N   VAL A  75      95.331  47.228  79.479
ATOM    702  H   VAL A  75      94.559  46.946  80.041
ATOM    703  CA  VAL A  75      95.179  47.063  78.054
ATOM    704  CB  VAL A  75      94.272  45.908  77.647
ATOM    705  CG1 VAL A  75      94.086  45.836  76.114
ATOM    706  CG2 VAL A  75      94.850  44.605  78.235
ATOM    707  C   VAL A  75      94.708  48.388  77.505
ATOM    708  O   VAL A  75      93.805  49.028  78.052
ATOM    709  N   SER A  76      95.366  48.818  76.411
ATOM    710  H   SER A  76      96.093  48.272  76.003
ATOM    711  CA  SER A  76      95.085  50.051  75.732
ATOM    712  CB  SER A  76      96.251  51.059  75.831
ATOM    713  OG  SER A  76      96.532  51.361  77.191
ATOM    714  HG  SER A  76      97.275  51.971  77.172
ATOM    715  C   SER A  76      94.833  49.757  74.275
ATOM    716  O   SER A  76      95.071  48.645  73.793
ATOM    717  N   ILE A  77      94.301  50.773  73.550
ATOM    718  H   ILE A  77      94.111  51.655  73.974
ATOM    719  CA  ILE A  77      93.988  50.693  72.140
ATOM    720  CB  ILE A  77      93.231  51.926  71.657
ATOM    721  CG2 ILE A  77      93.024  51.873  70.124
ATOM    722  CG1 ILE A  77      91.881  52.033  72.400
ATOM    723  CD1 ILE A  77      91.156  53.365  72.204
ATOM    724  C   ILE A  77      95.306  50.527  71.401
ATOM    725  O   ILE A  77      96.265  51.275  71.608
ATOM    726  N   ILE A  78      95.332  49.523  70.497
ATOM    727  H   ILE A  78      94.513  48.973  70.356
ATOM    728  CA  ILE A  78      96.467  49.113  69.696
ATOM    729  CB  ILE A  78      96.148  47.770  69.025
ATOM    730  CG2 ILE A  78      97.180  47.369  67.943
ATOM    731  CG1 ILE A  78      96.057  46.691  70.131
ATOM    732  CD1 ILE A  78      95.484  45.348  69.680
ATOM    733  C   ILE A  78      96.942  50.172  68.708
ATOM    734  O   ILE A  78      98.142  50.260  68.436
ATOM    735  N   LYS A  79      96.013  50.999  68.178
ATOM    736  H   LYS A  79      95.055  50.900  68.432
ATOM    737  CA  LYS A  79      96.277  52.035  67.203
ATOM    738  CB  LYS A  79      94.991  52.615  66.582
ATOM    739  CG  LYS A  79      94.260  51.668  65.630
ATOM    740  CD  LYS A  79      93.008  52.293  65.015
ATOM    741  CE  LYS A  79      92.280  51.388  64.023
ATOM    742  NZ  LYS A  79      91.089  52.083  63.498
ATOM    743  HZ1 LYS A  79      90.364  52.144  64.238
ATOM    744  HZ2 LYS A  79      91.350  53.041  63.195
ATOM    745  HZ3 LYS A  79      90.708  51.560  62.688
ATOM    746  C   LYS A  79      97.108  53.228  67.613
ATOM    747  O   LYS A  79      97.813  53.774  66.763
ATOM    748  N   HIS A  80      97.055  53.651  68.899
ATOM    749  H   HIS A  80      96.513  53.150  69.570
ATOM    750  CA  HIS A  80      97.754  54.811  69.427
ATOM    751  CB  HIS A  80      97.445  55.118  70.908
ATOM    752  CG  HIS A  80      96.055  55.613  71.165
ATOM    753  ND1 HIS A  80      95.555  56.800  70.676
ATOM    754  CE1 HIS A  80      94.283  56.907  71.135
ATOM    755  NE2 HIS A  80      93.932  55.876  71.881
ATOM    756  CD2 HIS A  80      95.051  55.063  71.899
ATOM    757  C   HIS A  80      99.253  54.910  69.297
ATOM    758  O   HIS A  80      99.967  53.904  69.281
ATOM    759  N   GLY A  81      99.737  56.177  69.160
ATOM    760  H   GLY A  81      99.122  56.963  69.148
ATOM    761  CA  GLY A  81     101.137  56.520  69.040
ATOM    762  C   GLY A  81     101.792  56.582  70.399
ATOM    763  O   GLY A  81     101.194  56.204  71.411
ATOM    764  N   ILE A  82     103.073  57.035  70.433
ATOM    765  H   ILE A  82     103.544  57.325  69.604
ATOM    766  CA  ILE A  82     103.826  57.120  71.664
ATOM    767  CB  ILE A  82     105.338  57.059  71.471
ATOM    768  CG2 ILE A  82     105.675  55.655  70.930
ATOM    769  CG1 ILE A  82     105.904  58.226  70.624
ATOM    770  CD1 ILE A  82     107.430  58.303  70.590
ATOM    771  C   ILE A  82     103.455  58.265  72.575
ATOM    772  O   ILE A  82     103.231  58.021  73.763
ATOM    773  N   PHE A  83     103.378  59.517  72.054
ATOM    774  H   PHE A  83     103.560  59.691  71.089
ATOM    775  CA  PHE A  83     103.011  60.670  72.846
ATOM    776  CB  PHE A  83     104.199  61.320  73.619
ATOM    777  CG  PHE A  83     103.684  62.269  74.664
ATOM    778  CD1 PHE A  83     103.056  61.773  75.815
ATOM    779  CE1 PHE A  83     102.573  62.642  76.797
ATOM    780  CZ  PHE A  83     102.720  64.022  76.641
ATOM    781  CE2 PHE A  83     103.352  64.530  75.503
ATOM    782  CD2 PHE A  83     103.833  63.657  74.523
ATOM    783  C   PHE A  83     102.384  61.641  71.870
ATOM    784  O   PHE A  83     102.959  62.661  71.480
ATOM    785  N   ASP A  84     101.141  61.318  71.477
ATOM    786  H   ASP A  84     100.713  60.490  71.831
ATOM    787  CA  ASP A  84     100.329  62.043  70.533
ATOM    788  CB  ASP A  84      99.145  61.169  70.040
ATOM    789  CG  ASP A  84      99.577  60.022  69.118
ATOM    790  OD1 ASP A  84     100.728  60.014  68.605
ATOM    791  OD2 ASP A  84      98.728  59.115  68.913
ATOM    792  C   ASP A  84      99.723  63.328  71.040
ATOM    793  O   ASP A  84      99.170  64.090  70.245
ATOM    794  N   ILE A  85      99.793  63.585  72.365
ATOM    795  H   ILE A  85     100.261  62.953  72.977
ATOM    796  CA  ILE A  85      99.199  64.736  73.007
ATOM    797  CB  ILE A  85      99.217  64.497  74.521
ATOM    798  CG2 ILE A  85      98.810  65.759  75.312
ATOM    799  CG1 ILE A  85      98.284  63.316  74.872
ATOM    800  CD1 ILE A  85      98.446  62.800  76.303
ATOM    801  C   ILE A  85      99.814  66.089  72.660
ATOM    802  O   ILE A  85      99.077  66.982  72.234
ATOM    803  N   ALA A  86     101.151  66.263  72.807
ATOM    804  H   ALA A  86     101.746  65.525  73.113
ATOM    805  CA  ALA A  86     101.806  67.531  72.552
ATOM    806  CB  ALA A  86     102.777  67.941  73.676
ATOM    807  C   ALA A  86     102.538  67.651  71.246
ATOM    808  O   ALA A  86     102.983  66.651  70.679
ATOM    809  N   SER A  87     102.645  68.907  70.739
ATOM    810  H   SER A  87     102.264  69.698  71.212
ATOM    811  CA  SER A  87     103.341  69.207  69.516
ATOM    812  CB  SER A  87     102.399  69.448  68.316
ATOM    813  OG  SER A  87     103.151  69.682  67.134
ATOM    814  HG  SER A  87     102.517  69.962  66.467
ATOM    815  C   SER A  87     104.140  70.456  69.796
ATOM    816  O   SER A  87     103.586  71.537  70.025
ATOM    817  N   VAL A  88     105.486  70.304  69.816
ATOM    818  H   VAL A  88     105.915  69.424  69.633
ATOM    819  CA  VAL A  88     106.385  71.397  70.082
ATOM    820  CB  VAL A  88     107.718  70.953  70.678
ATOM    821  CG1 VAL A  88     108.684  72.144  70.888
ATOM    822  CG2 VAL A  88     107.424  70.218  72.001
ATOM    823  C   VAL A  88     106.599  72.201  68.832
ATOM    824  O   VAL A  88     107.024  71.678  67.799
ATOM    825  N   HIS A  89     106.279  73.509  68.919
ATOM    826  H   HIS A  89     105.928  73.910  69.762
ATOM    827  CA  HIS A  89     106.472  74.428  67.830
ATOM    828  CB  HIS A  89     105.226  74.832  67.008
ATOM    829  CG  HIS A  89     104.569  73.695  66.278
ATOM    830  ND1 HIS A  89     105.070  73.125  65.127
ATOM    831  CE1 HIS A  89     104.202  72.148  64.764
ATOM    832  NE2 HIS A  89     103.181  72.051  65.595
ATOM    833  CD2 HIS A  89     103.415  73.027  66.548
ATOM    834  C   HIS A  89     107.212  75.629  68.354
ATOM    835  O   HIS A  89     107.641  75.642  69.511
ATOM    836  N   ILE A  90     107.442  76.652  67.494
ATOM    837  H   ILE A  90     107.121  76.657  66.551
ATOM    838  CA  ILE A  90     108.190  77.803  67.923
ATOM    839  CB  ILE A  90     109.294  78.160  66.904
ATOM    840  CG2 ILE A  90     110.061  79.435  67.342
ATOM    841  CG1 ILE A  90     110.265  76.975  66.708
ATOM    842  CD1 ILE A  90     111.268  77.156  65.569
ATOM    843  C   ILE A  90     107.234  78.939  68.136
ATOM    844  O   ILE A  90     106.727  79.150  69.234
ATOM    845  N   VAL A  91     106.904  79.675  67.073
ATOM    846  H   VAL A  91     107.230  79.477  66.153
ATOM    847  CA  VAL A  91     106.014  80.771  67.201
ATOM    848  CB  VAL A  91     106.640  82.086  66.690
ATOM    849  CG1 VAL A  91     107.406  81.896  65.361
ATOM    850  CG2 VAL A  91     105.560  83.173  66.540
ATOM    851  C   VAL A  91     104.795  80.343  66.490
ATOM    852  O   VAL A  91     104.855  80.067  65.291
ATOM    853  N   CYS A  92     103.678  80.139  67.237
ATOM    854  H   CYS A  92     103.592  80.292  68.218
ATOM    855  CA  CYS A  92     102.509  79.874  66.462
ATOM    856  CB  CYS A  92     101.412  78.948  66.969
ATOM    857  SG  CYS A  92     100.132  78.703  65.701
ATOM    858  C   CYS A  92     102.093  81.287  66.300
ATOM    859  O   CYS A  92     102.000  82.056  67.263
ATOM    860  N   PHE A  93     101.907  81.666  65.034
ATOM    861  H   PHE A  93     101.996  81.031  64.271
ATOM    862  CA  PHE A  93     101.581  83.009  64.699
ATOM    863  CB  PHE A  93     101.895  83.340  63.212
ATOM    864  CG  PHE A  93     103.346  83.259  62.886
ATOM    865  CD1 PHE A  93     103.852  82.119  62.252
ATOM    866  CE1 PHE A  93     105.205  82.028  61.923
ATOM    867  CZ  PHE A  93     106.062  83.090  62.216
ATOM    868  CE2 PHE A  93     105.564  84.240  62.833
ATOM    869  CD2 PHE A  93     104.208  84.327  63.163
ATOM    870  C   PHE A  93     100.142  83.286  64.950
ATOM    871  O   PHE A  93      99.343  83.487  64.031
ATOM    872  N   PHE A  94      99.759  83.266  66.245
ATOM    873  H   PHE A  94     100.357  83.116  67.030
ATOM    874  CA  PHE A  94      98.440  83.648  66.579
ATOM    875  CB  PHE A  94      97.780  82.970  67.807
ATOM    876  CG  PHE A  94      97.424  81.545  67.559
ATOM    877  CD1 PHE A  94      98.176  80.476  68.033
ATOM    878  CE1 PHE A  94      97.777  79.158  67.789
ATOM    879  CZ  PHE A  94      96.612  78.900  67.065
ATOM    880  CE2 PHE A  94      95.844  79.963  66.594
ATOM    881  CD2 PHE A  94      96.251  81.274  66.845
ATOM    882  C   PHE A  94      98.604  85.129  66.703
ATOM    883  O   PHE A  94      98.868  85.653  67.781
ATOM    884  N   VAL A  95      98.516  85.821  65.542
ATOM    885  H   VAL A  95      98.357  85.339  64.683
ATOM    886  CA  VAL A  95      98.620  87.256  65.420
ATOM    887  CB  VAL A  95      99.530  87.747  64.291
ATOM    888  CG1 VAL A  95      99.558  89.291  64.255
ATOM    889  CG2 VAL A  95     100.932  87.135  64.401
ATOM    890  C   VAL A  95      97.208  87.676  65.035
ATOM    891  O   VAL A  95      96.612  87.038  64.166
ATOM    892  N   ALA A  96      96.652  88.725  65.711
ATOM    893  H   ALA A  96      97.196  89.164  66.425
ATOM    894  CA  ALA A  96      95.330  89.333  65.511
ATOM    895  CB  ALA A  96      94.137  88.421  65.115
ATOM    896  C   ALA A  96      94.990  90.110  66.761
ATOM    897  O   ALA A  96      95.661  91.103  67.012
ATOM    898  N   VAL A  97      93.982  89.723  67.610
ATOM    899  H   VAL A  97      93.419  88.916  67.453
ATOM    900  CA  VAL A  97      93.685  90.448  68.852
ATOM    901  CB  VAL A  97      92.330  90.126  69.451
ATOM    902  CG1 VAL A  97      92.119  91.012  70.694
ATOM    903  CG2 VAL A  97      91.231  90.320  68.389
ATOM    904  C   VAL A  97      94.891  90.120  69.739
ATOM    905  O   VAL A  97      95.305  90.827  70.652
ATOM    906  N   LYS A  98      95.538  89.000  69.393
ATOM    907  H   LYS A  98      95.042  88.483  68.712
ATOM    908  CA  LYS A  98      96.756  88.376  69.802
ATOM    909  CB  LYS A  98      96.605  86.874  69.414
ATOM    910  CG  LYS A  98      95.967  86.603  68.011
ATOM    911  CD  LYS A  98      95.333  85.243  67.695
ATOM    912  CE  LYS A  98      94.669  85.108  66.323
ATOM    913  NZ  LYS A  98      94.061  83.773  66.150
ATOM    914  HZ1 LYS A  98      94.797  83.045  66.102
ATOM    915  HZ2 LYS A  98      93.418  83.572  66.939
ATOM    916  HZ3 LYS A  98      93.521  83.764  65.263
ATOM    917  C   LYS A  98      97.757  89.192  69.005
ATOM    918  O   LYS A  98      98.500  88.691  68.167
ATOM    919  N   LYS A  99      97.739  90.535  69.260
ATOM    920  H   LYS A  99      97.112  90.828  69.972
ATOM    921  CA  LYS A  99      98.565  91.641  68.777
ATOM    922  CB  LYS A  99      98.207  92.315  67.434
ATOM    923  CG  LYS A  99      99.193  93.366  66.912
ATOM    924  CD  LYS A  99      98.820  93.907  65.532
ATOM    925  CE  LYS A  99      99.739  95.018  65.022
ATOM    926  NZ  LYS A  99     101.102  94.500  64.785
ATOM    927  HZ1 LYS A  99     101.621  95.167  64.185
ATOM    928  HZ2 LYS A  99     101.600  94.399  65.689
ATOM    929  HZ3 LYS A  99     101.049  93.579  64.310
ATOM    930  C   LYS A  99      98.499  92.680  69.851
ATOM    931  O   LYS A  99      99.469  93.400  70.108
ATOM    932  N   ASP A 100      97.325  92.714  70.532
ATOM    933  H   ASP A 100      96.581  92.106  70.290
ATOM    934  CA  ASP A 100      96.999  93.611  71.577
ATOM    935  CB  ASP A 100      95.535  93.520  72.080
ATOM    936  CG  ASP A 100      95.129  94.735  72.919
ATOM    937  OD1 ASP A 100      94.203  95.436  72.435
ATOM    938  OD2 ASP A 100      95.699  95.013  74.005
ATOM    939  C   ASP A 100      97.969  93.343  72.666
ATOM    940  O   ASP A 100      98.248  92.216  73.098
ATOM    941  N   THR A 101      98.477  94.490  73.110
ATOM    942  H   THR A 101      98.163  95.343  72.699
ATOM    943  CA  THR A 101      99.455  94.695  74.117
ATOM    944  CB  THR A 101      99.989  96.108  74.137
ATOM    945  CG2 THR A 101     100.775  96.351  72.834
ATOM    946  OG1 THR A 101      98.936  97.050  74.282
ATOM    947  HG1 THR A 101      98.674  97.010  75.206
ATOM    948  C   THR A 101      99.025  94.243  75.468
ATOM    949  O   THR A 101      99.826  94.322  76.400
ATOM    950  N   GLU A 102      97.752  93.755  75.599
ATOM    951  H   GLU A 102      97.127  93.766  74.824
ATOM    952  CA  GLU A 102      97.162  93.185  76.781
ATOM    953  CB  GLU A 102      95.707  92.773  76.450
ATOM    954  CG  GLU A 102      94.795  92.286  77.577
ATOM    955  CD  GLU A 102      93.363  92.287  77.053
ATOM    956  OE1 GLU A 102      92.868  93.385  76.679
ATOM    957  OE2 GLU A 102      92.738  91.197  77.007
ATOM    958  C   GLU A 102      98.150  92.061  76.906
ATOM    959  O   GLU A 102      98.223  91.124  76.132
ATOM    960  N   ASN A 103      98.937  92.197  77.958
ATOM    961  H   ASN A 103      98.761  92.974  78.554
ATOM    962  CA  ASN A 103     100.118  91.483  78.317
ATOM    963  CB  ASN A 103     100.803  92.377  79.364
ATOM    964  CG  ASN A 103     101.309  93.754  78.922
ATOM    965  OD1 ASN A 103     102.256  93.997  78.180
ATOM    966  ND2 ASN A 103     100.572  94.770  79.439
ATOM    967 1HD2 ASN A 103      99.812  94.574  80.059
ATOM    968 2HD2 ASN A 103     100.790  95.713  79.192
ATOM    969  C   ASN A 103     100.287  90.044  78.766
ATOM    970  O   ASN A 103     101.452  89.708  78.927
ATOM    971  N   LYS A 104      99.245  89.163  78.892
ATOM    972  H   LYS A 104      98.332  89.482  78.662
ATOM    973  CA  LYS A 104      99.253  87.779  79.457
ATOM    974  CB  LYS A 104      97.967  86.979  79.126
ATOM    975  CG  LYS A 104      97.787  86.596  77.677
ATOM    976  CD  LYS A 104      96.710  85.595  77.285
ATOM    977  CE  LYS A 104      95.353  85.652  77.934
ATOM    978  NZ  LYS A 104      94.703  86.959  77.821
ATOM    979  HZ1 LYS A 104      95.234  87.691  78.339
ATOM    980  HZ2 LYS A 104      93.761  86.895  78.243
ATOM    981  HZ3 LYS A 104      94.603  87.220  76.819
ATOM    982  C   LYS A 104     100.294  86.711  79.171
ATOM    983  O   LYS A 104     100.033  85.524  79.360
ATOM    984  N   VAL A 105     101.562  87.089  78.997
ATOM    985  H   VAL A 105     101.840  88.011  79.166
ATOM    986  CA  VAL A 105     102.647  86.320  78.436
ATOM    987  CB  VAL A 105     103.130  84.975  79.038
ATOM    988  CG1 VAL A 105     102.298  83.730  78.854
ATOM    989  CG2 VAL A 105     104.563  84.780  78.592
ATOM    990  C   VAL A 105     102.109  86.373  77.046
ATOM    991  O   VAL A 105     102.011  85.421  76.298
ATOM    992  N   GLN A 106     101.781  87.644  76.682
ATOM    993  H   GLN A 106     101.895  88.346  77.393
ATOM    994  CA  GLN A 106     101.197  88.181  75.511
ATOM    995  CB  GLN A 106     101.496  89.663  75.737
ATOM    996  CG  GLN A 106     100.935  90.865  75.013
ATOM    997  CD  GLN A 106     101.807  92.083  75.359
ATOM    998  OE1 GLN A 106     102.489  92.184  76.370
ATOM    999  NE2 GLN A 106     101.948  93.003  74.377
ATOM   1000 1HE2 GLN A 106     101.527  92.843  73.485
ATOM   1001 2HE2 GLN A 106     102.512  93.813  74.532
ATOM   1002  C   GLN A 106     102.062  87.570  74.431
ATOM   1003  O   GLN A 106     101.557  87.044  73.452
ATOM   1004  N   GLY A 107     103.405  87.499  74.619
ATOM   1005  H   GLY A 107     103.826  87.851  75.452
ATOM   1006  CA  GLY A 107     104.328  86.952  73.653
ATOM   1007  C   GLY A 107     104.164  85.509  73.493
ATOM   1008  O   GLY A 107     104.051  85.034  72.374
ATOM   1009  N   TYR A 108     103.992  84.795  74.609
ATOM   1010  H   TYR A 108     103.799  85.209  75.492
ATOM   1011  CA  TYR A 108     103.803  83.384  74.556
ATOM   1012  CB  TYR A 108     104.159  82.611  75.846
ATOM   1013  CG  TYR A 108     105.602  82.690  76.283
ATOM   1014  CD1 TYR A 108     106.533  83.623  75.794
ATOM   1015  CE1 TYR A 108     107.845  83.649  76.266
ATOM   1016  CZ  TYR A 108     108.254  82.730  77.233
ATOM   1017  OH  TYR A 108     109.583  82.759  77.709
ATOM   1018  HH  TYR A 108     109.677  82.063  78.366
ATOM   1019  CE2 TYR A 108     107.350  81.785  77.722
ATOM   1020  CD2 TYR A 108     106.037  81.771  77.245
ATOM   1021  C   TYR A 108     102.352  83.152  74.223
ATOM   1022  O   TYR A 108     101.904  82.017  74.244
ATOM   1023  N   TYR A 109     101.549  84.228  74.029
ATOM   1024  H   TYR A 109     101.846  85.166  74.156
ATOM   1025  CA  TYR A 109     100.193  84.165  73.623
ATOM   1026  CB  TYR A 109      99.113  84.459  74.674
ATOM   1027  CG  TYR A 109      99.092  83.369  75.726
ATOM   1028  CD1 TYR A 109      99.375  83.592  77.068
ATOM   1029  CE1 TYR A 109      99.324  82.569  78.023
ATOM   1030  CZ  TYR A 109      99.008  81.272  77.640
ATOM   1031  OH  TYR A 109      98.957  80.232  78.593
ATOM   1032  HH  TYR A 109      99.227  80.590  79.442
ATOM   1033  CE2 TYR A 109      98.753  81.008  76.299
ATOM   1034  CD2 TYR A 109      98.805  82.049  75.369
ATOM   1035  C   TYR A 109      99.971  84.664  72.213
ATOM   1036  O   TYR A 109      98.855  84.609  71.700
ATOM   1037  N   ILE A 110     100.999  85.267  71.566
ATOM   1038  H   ILE A 110     101.888  85.418  72.002
ATOM   1039  CA  ILE A 110     100.878  85.553  70.145
ATOM   1040  CB  ILE A 110     101.700  86.672  69.528
ATOM   1041  CG2 ILE A 110     103.023  86.844  70.246
ATOM   1042  CG1 ILE A 110     101.790  86.692  67.971
ATOM   1043  CD1 ILE A 110     102.910  85.909  67.268
ATOM   1044  C   ILE A 110     101.416  84.271  69.635
ATOM   1045  O   ILE A 110     100.759  83.514  68.939
ATOM   1046  N   CYS A 111     102.610  83.923  70.160
ATOM   1047  H   CYS A 111     103.024  84.506  70.839
ATOM   1048  CA  CYS A 111     103.389  82.782  69.906
ATOM   1049  CB  CYS A 111     104.867  83.030  70.284
ATOM   1050  SG  CYS A 111     105.693  84.386  69.401
ATOM   1051  C   CYS A 111     102.779  81.870  70.925
ATOM   1052  O   CYS A 111     103.464  81.310  71.770
ATOM   1053  N   ILE A 112     101.419  81.734  70.932
ATOM   1054  H   ILE A 112     100.846  82.112  70.210
ATOM   1055  CA  ILE A 112     100.758  80.829  71.813
ATOM   1056  CB  ILE A 112      99.245  80.559  71.745
ATOM   1057  CG2 ILE A 112      98.953  79.551  72.885
ATOM   1058  CG1 ILE A 112      98.335  81.751  71.882
ATOM   1059  CD1 ILE A 112      96.897  81.515  71.456
ATOM   1060  C   ILE A 112     101.034  79.739  70.840
ATOM   1061  O   ILE A 112     100.589  79.816  69.681
ATOM   1062  N   VAL A 113     101.940  78.808  71.196
ATOM   1063  H   VAL A 113     102.419  78.750  72.068
ATOM   1064  CA  VAL A 113     101.935  77.706  70.307
ATOM   1065  CB  VAL A 113     103.121  76.827  70.184
ATOM   1066  CG1 VAL A 113     102.794  75.621  69.286
ATOM   1067  CG2 VAL A 113     104.065  77.692  69.366
ATOM   1068  C   VAL A 113     100.734  77.003  70.831
ATOM   1069  O   VAL A 113     100.630  76.773  72.036
ATOM   1070  N   GLY A 114      99.764  76.833  69.925
ATOM   1071  H   GLY A 114      99.859  77.146  68.984
ATOM   1072  CA  GLY A 114      98.578  76.114  70.226
ATOM   1073  C   GLY A 114      97.212  76.639  70.509
ATOM   1074  O   GLY A 114      96.320  75.799  70.455
ATOM   1075  N   GLY A 115      96.934  77.941  70.794
ATOM   1076  H   GLY A 115      97.630  78.652  70.810
ATOM   1077  CA  GLY A 115      95.555  78.347  71.086
ATOM   1078  C   GLY A 115      95.321  78.096  72.555
ATOM   1079  O   GLY A 115      94.954  78.994  73.313
ATOM   1080  N   ASN A 116      95.441  76.813  72.942
ATOM   1081  H   ASN A 116      95.637  76.106  72.267
ATOM   1082  CA  ASN A 116      95.398  76.343  74.295
ATOM   1083  CB  ASN A 116      94.464  75.130  74.563
ATOM   1084  CG  ASN A 116      94.838  73.898  73.750
ATOM   1085  OD1 ASN A 116      94.815  73.912  72.519
ATOM   1086  ND2 ASN A 116      95.213  72.804  74.457
ATOM   1087 1HD2 ASN A 116      95.243  72.841  75.456
ATOM   1088 2HD2 ASN A 116      95.491  71.972  73.979
ATOM   1089  C   ASN A 116      96.844  76.019  74.576
ATOM   1090  O   ASN A 116      97.685  76.098  73.673
ATOM   1091  N   SER A 117      97.191  75.808  75.863
ATOM   1092  H   SER A 117      96.530  75.842  76.609
ATOM   1093  CA  SER A 117      98.530  75.439  76.229
ATOM   1094  CB  SER A 117      99.608  76.507  75.984
ATOM   1095  OG  SER A 117     100.877  76.032  76.414
ATOM   1096  HG  SER A 117     101.523  76.536  75.913
ATOM   1097  C   SER A 117      98.553  75.129  77.685
ATOM   1098  O   SER A 117      97.818  75.727  78.470
ATOM   1099  N   ALA A 118      99.361  74.118  78.051
ATOM   1100  H   ALA A 118      99.901  73.606  77.389
ATOM   1101  CA  ALA A 118      99.525  73.767  79.427
ATOM   1102  CB  ALA A 118      99.503  72.260  79.745
ATOM   1103  C   ALA A 118     100.750  74.412  80.037
ATOM   1104  O   ALA A 118     100.575  74.935  81.137
ATOM   1105  N   PRO A 119     101.962  74.472  79.437
ATOM   1106  CA  PRO A 119     103.126  75.050  80.071
ATOM   1107  CB  PRO A 119     104.335  74.667  79.219
ATOM   1108  CG  PRO A 119     103.864  73.450  78.422
ATOM   1109  CD  PRO A 119     102.365  73.703  78.268
ATOM   1110  C   PRO A 119     103.138  76.509  80.383
ATOM   1111  O   PRO A 119     103.820  76.879  81.339
ATOM   1112  N   ILE A 120     102.421  77.348  79.612
ATOM   1113  H   ILE A 120     101.757  77.009  78.949
ATOM   1114  CA  ILE A 120     102.892  78.702  79.431
ATOM   1115  CB  ILE A 120     103.090  79.083  77.982
ATOM   1116  CG2 ILE A 120     104.279  78.284  77.414
ATOM   1117  CG1 ILE A 120     101.794  78.953  77.198
ATOM   1118  CD1 ILE A 120     101.850  79.527  75.803
ATOM   1119  C   ILE A 120     102.251  79.756  80.292
ATOM   1120  O   ILE A 120     102.169  80.929  79.930
ATOM   1121  N   TYR A 121     101.745  79.350  81.475
ATOM   1122  H   TYR A 121     101.821  78.404  81.780
ATOM   1123  CA  TYR A 121     101.142  80.269  82.412
ATOM   1124  CB  TYR A 121     100.060  79.584  83.288
ATOM   1125  CG  TYR A 121      98.946  79.121  82.408
ATOM   1126  CD1 TYR A 121      98.912  77.799  81.948
ATOM   1127  CE1 TYR A 121      97.876  77.361  81.121
ATOM   1128  CZ  TYR A 121      96.861  78.242  80.745
ATOM   1129  OH  TYR A 121      95.808  77.816  79.908
ATOM   1130  HH  TYR A 121      95.287  78.589  79.673
ATOM   1131  CE2 TYR A 121      96.888  79.556  81.202
ATOM   1132  CD2 TYR A 121      97.922  79.992  82.030
ATOM   1133  C   TYR A 121     102.315  80.718  83.257
ATOM   1134  O   TYR A 121     102.453  80.291  84.406
ATOM   1135  N   VAL A 122     103.175  81.628  82.701
ATOM   1136  H   VAL A 122     103.032  81.971  81.774
ATOM   1137  CA  VAL A 122     104.382  82.067  83.383
ATOM   1138  CB  VAL A 122     105.342  82.840  82.467
ATOM   1139  CG1 VAL A 122     106.534  83.424  83.252
ATOM   1140  CG2 VAL A 122     105.779  81.915  81.315
ATOM   1141  C   VAL A 122     104.030  82.695  84.718
ATOM   1142  O   VAL A 122     104.526  82.141  85.700
ATOM   1143  N   PRO A 123     103.259  83.764  84.892
ATOM   1144  CA  PRO A 123     102.893  84.193  86.220
ATOM   1145  CB  PRO A 123     102.869  85.706  86.202
ATOM   1146  CG  PRO A 123     103.590  86.051  84.904
ATOM   1147  CD  PRO A 123     103.225  84.890  83.985
ATOM   1148  C   PRO A 123     101.552  83.540  86.484
ATOM   1149  O   PRO A 123     100.950  83.025  85.534
ATOM   1150  N   THR A 124     101.042  83.565  87.743
ATOM   1151  H   THR A 124     101.550  83.946  88.510
ATOM   1152  CA  THR A 124      99.662  83.194  88.013
ATOM   1153  CB  THR A 124      99.310  83.343  89.475
ATOM   1154  CG2 THR A 124      97.859  82.878  89.718
ATOM   1155  OG1 THR A 124     100.193  82.556  90.263
ATOM   1156  HG1 THR A 124     100.127  82.905  91.156
ATOM   1157  C   THR A 124      98.865  84.173  87.190
ATOM   1158  O   THR A 124      98.988  85.383  87.362
ATOM   1159  N   LEU A 125      98.021  83.632  86.290
ATOM   1160  H   LEU A 125      97.912  82.645  86.199
ATOM   1161  CA  LEU A 125      97.282  84.430  85.362
ATOM   1162  CB  LEU A 125      97.468  83.906  83.910
ATOM   1163  CG  LEU A 125      98.896  84.039  83.310
ATOM   1164  CD1 LEU A 125      99.046  83.375  81.940
ATOM   1165  CD2 LEU A 125      99.288  85.507  83.145
ATOM   1166  C   LEU A 125      95.870  84.770  85.691
ATOM   1167  O   LEU A 125      94.965  84.619  84.875
ATOM   1168  N   ASP A 126      95.643  85.277  86.923
ATOM   1169  H   ASP A 126      96.382  85.397  87.581
ATOM   1170  CA  ASP A 126      94.342  85.740  87.353
ATOM   1171  CB  ASP A 126      94.352  86.174  88.835
ATOM   1172  CG  ASP A 126      92.931  86.401  89.337
ATOM   1173  OD1 ASP A 126      92.642  87.558  89.737
ATOM   1174  OD2 ASP A 126      92.114  85.442  89.340
ATOM   1175  C   ASP A 126      94.064  86.945  86.477
ATOM   1176  O   ASP A 126      92.920  87.226  86.126
ATOM   1177  N   ASP A 127      95.144  87.669  86.101
ATOM   1178  H   ASP A 127      96.061  87.434  86.410
ATOM   1179  CA  ASP A 127      95.064  88.804  85.254
ATOM   1180  CB  ASP A 127      95.440  90.096  85.996
ATOM   1181  CG  ASP A 127      94.371  90.406  87.046
ATOM   1182  OD1 ASP A 127      93.179  90.583  86.680
ATOM   1183  OD2 ASP A 127      94.740  90.453  88.248
ATOM   1184  C   ASP A 127      95.980  88.529  84.092
ATOM   1185  O   ASP A 127      97.149  88.905  84.040
ATOM   1186  N   PHE A 128      95.413  87.833  83.090
ATOM   1187  H   PHE A 128      94.484  87.512  83.219
ATOM   1188  CA  PHE A 128      95.959  87.437  81.829
ATOM   1189  CB  PHE A 128      95.006  86.461  81.092
ATOM   1190  CG  PHE A 128      94.880  85.009  81.416
ATOM   1191  CD1 PHE A 128      93.856  84.515  82.217
ATOM   1192  CE1 PHE A 128      93.733  83.141  82.470
ATOM   1193  CZ  PHE A 128      94.619  82.243  81.883
ATOM   1194  CE2 PHE A 128      95.617  82.721  81.038
ATOM   1195  CD2 PHE A 128      95.733  84.088  80.802
ATOM   1196  C   PHE A 128      96.029  88.694  80.952
ATOM   1197  O   PHE A 128      95.373  88.861  79.914
ATOM   1198  N   ARG A 129      96.963  89.559  81.370
ATOM   1199  H   ARG A 129      97.453  89.317  82.204
ATOM   1200  CA  ARG A 129      97.365  90.820  80.832
ATOM   1201  CB  ARG A 129      96.380  92.030  80.929
ATOM   1202  CG  ARG A 129      96.985  93.332  80.342
ATOM   1203  CD  ARG A 129      96.139  94.610  80.357
ATOM   1204  NE  ARG A 129      96.852  95.671  79.573
ATOM   1205  HE  ARG A 129      96.612  95.772  78.607
ATOM   1206  CZ  ARG A 129      97.795  96.515  80.104
ATOM   1207  NH1 ARG A 129      98.162  96.465  81.418
ATOM   1208 1HH1 ARG A 129      97.696  95.847  82.053
ATOM   1209 2HH1 ARG A 129      98.810  97.136  81.779
ATOM   1210  NH2 ARG A 129      98.391  97.440  79.294
ATOM   1211 1HH2 ARG A 129      98.134  97.510  78.330
ATOM   1212 2HH2 ARG A 129      99.058  98.085  79.667
ATOM   1213  C   ARG A 129      98.548  91.130  81.707
ATOM   1214  O   ARG A 129      99.648  90.639  81.460
ATOM   1215  N   SER A 130      98.294  91.804  82.851
ATOM   1216  H   SER A 130      97.371  92.050  83.129
ATOM   1217  CA  SER A 130      99.286  92.276  83.771
ATOM   1218  CB  SER A 130      98.714  92.825  85.079
ATOM   1219  OG  SER A 130      98.017  91.809  85.784
ATOM   1220  HG  SER A 130      97.845  92.157  86.662
ATOM   1221  C   SER A 130     100.252  91.280  84.238
ATOM   1222  O   SER A 130     101.418  91.625  84.402
ATOM   1223  N   MET A 131      99.808  90.022  84.391
ATOM   1224  H   MET A 131      98.837  89.813  84.375
ATOM   1225  CA  MET A 131     100.699  89.048  84.897
ATOM   1226  CB  MET A 131     100.004  87.864  85.546
ATOM   1227  CG  MET A 131      99.282  88.367  86.811
ATOM   1228  SD  MET A 131     100.320  89.158  88.087
ATOM   1229  CE  MET A 131     101.113  87.667  88.750
ATOM   1230  C   MET A 131     101.852  88.800  83.980
ATOM   1231  O   MET A 131     102.966  89.023  84.465
ATOM   1232  N   GLU A 132     101.682  88.781  82.618
ATOM   1233  H   GLU A 132     100.857  89.064  82.126
ATOM   1234  CA  GLU A 132     102.953  88.650  81.955
ATOM   1235  CB  GLU A 132     103.385  87.347  81.349
ATOM   1236  CG  GLU A 132     104.892  86.993  81.370
ATOM   1237  CD  GLU A 132     105.794  87.425  80.199
ATOM   1238  OE1 GLU A 132     107.038  87.343  80.370
ATOM   1239  OE2 GLU A 132     105.287  87.812  79.120
ATOM   1240  C   GLU A 132     103.480  89.938  81.420
ATOM   1241  O   GLU A 132     104.363  90.002  80.572
ATOM   1242  N   ALA A 133     102.844  91.032  81.880
ATOM   1243  H   ALA A 133     102.104  90.987  82.545
ATOM   1244  CA  ALA A 133     103.352  92.352  81.656
ATOM   1245  CB  ALA A 133     102.467  93.522  82.125
ATOM   1246  C   ALA A 133     104.433  92.373  82.720
ATOM   1247  O   ALA A 133     105.493  92.949  82.497
ATOM   1248  N   PHE A 134     104.187  91.696  83.892
ATOM   1249  H   PHE A 134     103.386  91.112  84.029
ATOM   1250  CA  PHE A 134     105.094  91.638  84.997
ATOM   1251  CB  PHE A 134     104.400  91.035  86.253
ATOM   1252  CG  PHE A 134     105.283  90.918  87.449
ATOM   1253  CD1 PHE A 134     105.586  92.046  88.219
ATOM   1254  CE1 PHE A 134     106.409  91.931  89.341
ATOM   1255  CZ  PHE A 134     106.925  90.686  89.707
ATOM   1256  CE2 PHE A 134     106.613  89.553  88.953
ATOM   1257  CD2 PHE A 134     105.790  89.668  87.831
ATOM   1258  C   PHE A 134     106.302  90.847  84.591
ATOM   1259  O   PHE A 134     107.415  91.341  84.772
ATOM   1260  N   THR A 135     106.124  89.643  83.986
ATOM   1261  H   THR A 135     105.213  89.230  83.895
ATOM   1262  CA  THR A 135     107.319  88.923  83.593
ATOM   1263  CB  THR A 135     107.215  87.410  83.653
ATOM   1264  CG2 THR A 135     108.575  86.730  83.381
ATOM   1265  OG1 THR A 135     106.818  87.038  84.966
ATOM   1266  HG1 THR A 135     106.569  86.112  84.914
ATOM   1267  C   THR A 135     107.970  89.581  82.368
ATOM   1268  O   THR A 135     109.176  89.436  82.175
ATOM   1269  N   LYS A 136     107.209  90.354  81.530
ATOM   1270  H   LYS A 136     106.215  90.398  81.617
ATOM   1271  CA  LYS A 136     107.743  91.109  80.395
ATOM   1272  CB  LYS A 136     106.656  92.021  79.801
ATOM   1273  CG  LYS A 136     106.952  92.996  78.665
ATOM   1274  CD  LYS A 136     105.677  93.792  78.382
ATOM   1275  CE  LYS A 136     105.814  94.922  77.374
ATOM   1276  NZ  LYS A 136     104.514  95.611  77.219
ATOM   1277  HZ1 LYS A 136     103.740  94.990  77.530
ATOM   1278  HZ2 LYS A 136     104.514  96.472  77.799
ATOM   1279  HZ3 LYS A 136     104.373  95.876  76.226
ATOM   1280  C   LYS A 136     108.759  92.083  80.952
ATOM   1281  O   LYS A 136     109.840  92.230  80.392
ATOM   1282  N   LYS A 137     108.419  92.737  82.090
ATOM   1283  H   LYS A 137     107.506  92.617  82.474
ATOM   1284  CA  LYS A 137     109.239  93.692  82.792
ATOM   1285  CB  LYS A 137     108.443  94.316  83.968
ATOM   1286  CG  LYS A 137     109.153  95.358  84.840
ATOM   1287  CD  LYS A 137     108.308  95.890  86.010
ATOM   1288  CE  LYS A 137     108.080  94.879  87.142
ATOM   1289  NZ  LYS A 137     107.304  95.492  88.249
ATOM   1290  HZ1 LYS A 137     106.891  96.390  87.934
ATOM   1291  HZ2 LYS A 137     106.537  94.853  88.540
ATOM   1292  HZ3 LYS A 137     107.923  95.667  89.067
ATOM   1293  C   LYS A 137     110.466  93.014  83.357
ATOM   1294  O   LYS A 137     111.557  93.583  83.300
ATOM   1295  N   ALA A 138     110.306  91.777  83.892
ATOM   1296  H   ALA A 138     109.404  91.352  83.943
ATOM   1297  CA  ALA A 138     111.390  91.032  84.489
ATOM   1298  CB  ALA A 138     110.885  89.867  85.359
ATOM   1299  C   ALA A 138     112.396  90.473  83.513
ATOM   1300  O   ALA A 138     113.576  90.367  83.855
ATOM   1301  N   GLY A 139     111.945  90.068  82.301
ATOM   1302  H   GLY A 139     110.982  90.142  82.060
ATOM   1303  CA  GLY A 139     112.795  89.519  81.274
ATOM   1304  C   GLY A 139     113.383  90.566  80.374
ATOM   1305  O   GLY A 139     114.506  90.398  79.894
ATOM   1306  N   GLU A 140     112.611  91.640  80.084
ATOM   1307  H   GLU A 140     111.698  91.753  80.455
ATOM   1308  CA  GLU A 140     113.065  92.719  79.256
ATOM   1309  CB  GLU A 140     112.156  93.007  78.038
ATOM   1310  CG  GLU A 140     112.722  94.062  77.075
ATOM   1311  CD  GLU A 140     111.759  94.286  75.918
ATOM   1312  OE1 GLU A 140     111.273  95.439  75.770
ATOM   1313  OE2 GLU A 140     111.510  93.318  75.151
ATOM   1314  C   GLU A 140     113.104  93.889  80.185
ATOM   1315  O   GLU A 140     112.107  94.561  80.461
ATOM   1316  N   GLU A 141     114.325  94.126  80.678
ATOM   1317  H   GLU A 141     115.092  93.556  80.394
ATOM   1318  CA  GLU A 141     114.670  95.155  81.610
ATOM   1319  CB  GLU A 141     116.093  94.865  82.131
ATOM   1320  CG  GLU A 141     116.632  95.750  83.251
ATOM   1321  CD  GLU A 141     118.067  95.383  83.633
ATOM   1322  OE1 GLU A 141     118.668  94.429  83.072
ATOM   1323  OE2 GLU A 141     118.602  96.090  84.522
ATOM   1324  C   GLU A 141     114.648  96.516  80.960
ATOM   1325  O   GLU A 141     115.206  96.709  79.878
ATOM   1326  N   ILE A 142     113.977  97.491  81.618
ATOM   1327  H   ILE A 142     113.510  97.318  82.481
ATOM   1328  CA  ILE A 142     113.926  98.853  81.135
ATOM   1329  CB  ILE A 142     112.526  99.436  81.056
ATOM   1330  CG2 ILE A 142     111.765  98.627  79.985
ATOM   1331  CG1 ILE A 142     111.801  99.528  82.404
ATOM   1332  CD1 ILE A 142     110.463 100.270  82.313
ATOM   1333  C   ILE A 142     114.990  99.704  81.810
ATOM   1334  O   ILE A 142     115.121 100.897  81.524
ATOM   1335  N   ALA A 143     115.766  99.033  82.705
ATOM   1336  H   ALA A 143     115.528  98.082  82.875
ATOM   1337  CA  ALA A 143     116.898  99.386  83.527
ATOM   1338  CB  ALA A 143     117.617 100.740  83.291
ATOM   1339  C   ALA A 143     116.679  98.978  84.970
ATOM   1340  O   ALA A 143     115.572  98.589  85.348
ATOM   1341  N   SER A 144     117.705  99.214  85.820
ATOM   1342  H   SER A 144     118.532  99.649  85.472
ATOM   1343  CA  SER A 144     117.841  98.810  87.202
ATOM   1344  CB  SER A 144     118.962  99.604  87.869
ATOM   1345  OG  SER A 144     118.676 100.997  87.886
ATOM   1346  HG  SER A 144     119.432 101.412  88.308
ATOM   1347  C   SER A 144     116.701  98.719  88.185
ATOM   1348  O   SER A 144     115.787  99.542  88.246
ATOM   1349  N   TYR A 145     116.808  97.609  88.961
ATOM   1350  H   TYR A 145     117.621  97.044  88.843
ATOM   1351  CA  TYR A 145     115.943  97.077  89.998
ATOM   1352  CB  TYR A 145     115.885  95.526  89.937
ATOM   1353  CG  TYR A 145     115.305  94.921  88.713
ATOM   1354  CD1 TYR A 145     116.116  94.708  87.592
ATOM   1355  CE1 TYR A 145     115.590  94.120  86.444
ATOM   1356  CZ  TYR A 145     114.255  93.715  86.423
ATOM   1357  OH  TYR A 145     113.720  93.123  85.266
ATOM   1358  HH  TYR A 145     114.399  93.117  84.587
ATOM   1359  CE2 TYR A 145     113.447  93.885  87.551
ATOM   1360  CD2 TYR A 145     113.979  94.478  88.700
ATOM   1361  C   TYR A 145     116.555  97.229  91.376
ATOM   1362  O   TYR A 145     117.660  97.751  91.510
ATOM   1363  N   SER A 146     115.766  96.862  92.434
ATOM   1364  H   SER A 146     114.851  96.503  92.259
ATOM   1365  CA  SER A 146     116.117  96.771  93.844
ATOM   1366  CB  SER A 146     116.656  95.358  94.176
ATOM   1367  OG  SER A 146     115.695  94.365  93.857
ATOM   1368  HG  SER A 146     116.134  93.522  93.990
ATOM   1369  C   SER A 146     117.049  97.823  94.400
ATOM   1370  O   SER A 146     117.984  97.518  95.146
ATOM   1371  N   ILE A 147     116.797  99.093  94.045
ATOM   1372  H   ILE A 147     116.023  99.309  93.455
ATOM   1373  CA  ILE A 147     117.623 100.209  94.425
ATOM   1374  CB  ILE A 147     117.331 101.401  93.510
ATOM   1375  CG2 ILE A 147     118.103 102.675  93.937
ATOM   1376  CG1 ILE A 147     117.702 100.988  92.069
ATOM   1377  CD1 ILE A 147     117.185 101.908  90.973
ATOM   1378  C   ILE A 147     117.541 100.577  95.886
ATOM   1379  O   ILE A 147     116.454 100.747  96.445
ATOM   1380  N   VAL A 148     118.733 100.699  96.525
ATOM   1381  H   VAL A 148     119.587 100.520  96.032
ATOM   1382  CA  VAL A 148     118.782 101.107  97.916
ATOM   1383  CB  VAL A 148     119.393 100.156  98.954
ATOM   1384  CG1 VAL A 148     118.605  98.837  98.956
ATOM   1385  CG2 VAL A 148     120.920 100.039  98.895
ATOM   1386  C   VAL A 148     119.515 102.428  97.953
ATOM   1387  O   VAL A 148     120.305 102.743  97.056
ATOM   1388  N   GLY A 149     119.254 103.219  99.014
ATOM   1389  H   GLY A 149     118.643 102.923  99.752
ATOM   1390  CA  GLY A 149     119.854 104.516  99.206
ATOM   1391  C   GLY A 149     119.752 104.842 100.672
ATOM   1392  O   GLY A 149     119.673 103.919 101.482
ATOM   1393  N   PRO A 150     119.868 106.103 101.066
ATOM   1394  CA  PRO A 150     119.721 106.403 102.472
ATOM   1395  CB  PRO A 150     120.839 107.370 102.859
ATOM   1396  CG  PRO A 150     121.878 107.148 101.760
ATOM   1397  CD  PRO A 150     121.011 106.831 100.527
ATOM   1398  C   PRO A 150     118.354 106.976 102.693
ATOM   1399  O   PRO A 150     117.527 106.269 103.264
ATOM   1400  N   ALA A 151     118.090 108.218 102.208
ATOM   1401  H   ALA A 151     118.734 108.645 101.579
ATOM   1402  CA  ALA A 151     117.101 109.137 102.723
ATOM   1403  CB  ALA A 151     117.293 110.554 102.175
ATOM   1404  C   ALA A 151     115.669 108.654 102.585
ATOM   1405  O   ALA A 151     115.438 107.558 102.070
ATOM   1406  N   ASN A 152     114.670 109.443 103.061
ATOM   1407  H   ASN A 152     114.812 110.365 103.409
ATOM   1408  CA  ASN A 152     113.320 108.951 103.048
ATOM   1409  CB  ASN A 152     112.588 109.303 104.367
ATOM   1410  CG  ASN A 152     113.211 108.541 105.552
ATOM   1411  OD1 ASN A 152     113.954 107.568 105.423
ATOM   1412  ND2 ASN A 152     112.938 109.037 106.787
ATOM   1413 1HD2 ASN A 152     112.332 109.825 106.886
ATOM   1414 2HD2 ASN A 152     113.316 108.586 107.596
ATOM   1415  C   ASN A 152     112.371 109.198 101.914
ATOM   1416  O   ASN A 152     112.026 108.235 101.233
ATOM   1417  N   ALA A 153     111.967 110.459 101.615
ATOM   1418  H   ALA A 153     112.342 111.259 102.074
ATOM   1419  CA  ALA A 153     110.999 110.688 100.560
ATOM   1420  CB  ALA A 153     110.245 112.027 100.691
ATOM   1421  C   ALA A 153     111.690 110.657  99.243
ATOM   1422  O   ALA A 153     112.507 111.533  98.966
ATOM   1423  N   LYS A 154     111.363 109.651  98.398
ATOM   1424  H   LYS A 154     110.677 108.959  98.610
ATOM   1425  CA  LYS A 154     112.022 109.554  97.128
ATOM   1426  CB  LYS A 154     112.357 108.090  96.780
ATOM   1427  CG  LYS A 154     113.442 107.904  95.716
ATOM   1428  CD  LYS A 154     113.750 106.442  95.347
ATOM   1429  CE  LYS A 154     114.929 106.272  94.385
ATOM   1430  NZ  LYS A 154     115.030 104.881  93.882
ATOM   1431  HZ1 LYS A 154     115.656 104.879  93.050
ATOM   1432  HZ2 LYS A 154     115.418 104.262  94.620
ATOM   1433  HZ3 LYS A 154     114.090 104.539  93.599
ATOM   1434  C   LYS A 154     111.105 110.228  96.141
ATOM   1435  O   LYS A 154     109.930 109.873  96.001
ATOM   1436  N   VAL A 155     111.659 111.252  95.459
ATOM   1437  H   VAL A 155     112.606 111.500  95.599
ATOM   1438  CA  VAL A 155     110.966 112.072  94.510
ATOM   1439  CB  VAL A 155     110.998 113.555  94.913
ATOM   1440  CG1 VAL A 155     110.279 114.456  93.884
ATOM   1441  CG2 VAL A 155     110.403 113.721  96.325
ATOM   1442  C   VAL A 155     111.517 111.922  93.106
ATOM   1443  O   VAL A 155     112.648 112.342  92.837
ATOM   1444  N   PRO A 156     110.771 111.247  92.228
ATOM   1445  CA  PRO A 156     111.086 111.106  90.827
ATOM   1446  CB  PRO A 156     110.173 110.005  90.296
ATOM   1447  CG  PRO A 156     109.014 109.946  91.287
ATOM   1448  CD  PRO A 156     109.661 110.375  92.601
ATOM   1449  C   PRO A 156     110.886 112.421  90.116
ATOM   1450  O   PRO A 156     109.980 113.172  90.489
ATOM   1451  N   HIS A 157     111.731 112.696  89.100
ATOM   1452  H   HIS A 157     112.469 112.068  88.863
ATOM   1453  CA  HIS A 157     111.724 113.932  88.352
ATOM   1454  CB  HIS A 157     113.149 114.525  88.179
ATOM   1455  CG  HIS A 157     113.855 115.059  89.390
ATOM   1456  ND1 HIS A 157     115.145 115.538  89.335
ATOM   1457  CE1 HIS A 157     115.474 115.925  90.590
ATOM   1458  NE2 HIS A 157     114.491 115.727  91.449
ATOM   1459  CD2 HIS A 157     113.474 115.175  90.692
ATOM   1460  C   HIS A 157     111.192 113.698  86.947
ATOM   1461  O   HIS A 157     111.540 114.445  86.026
ATOM   1462  N   SER A 158     110.307 112.684  86.747
ATOM   1463  H   SER A 158     109.972 112.125  87.500
ATOM   1464  CA  SER A 158     109.821 112.319  85.435
ATOM   1465  CB  SER A 158     108.857 111.113  85.485
ATOM   1466  OG  SER A 158     108.425 110.739  84.184
ATOM   1467  HG  SER A 158     107.780 110.037  84.308
ATOM   1468  C   SER A 158     109.169 113.406  84.636
ATOM   1469  O   SER A 158     108.141 113.972  85.004
ATOM   1470  N   ALA A 159     109.812 113.668  83.469
ATOM   1471  H   ALA A 159     110.648 113.173  83.251
ATOM   1472  CA  ALA A 159     109.448 114.638  82.464
ATOM   1473  CB  ALA A 159     108.255 114.165  81.596
ATOM   1474  C   ALA A 159     109.206 116.016  83.033
ATOM   1475  O   ALA A 159     108.304 116.731  82.598
ATOM   1476  N   LYS A 160     110.064 116.410  84.011
ATOM   1477  H   LYS A 160     110.770 115.774  84.315
ATOM   1478  CA  LYS A 160     110.075 117.654  84.759
ATOM   1479  CB  LYS A 160     110.157 118.927  83.876
ATOM   1480  CG  LYS A 160     111.452 119.086  83.082
ATOM   1481  CD  LYS A 160     111.508 120.398  82.297
ATOM   1482  CE  LYS A 160     112.802 120.620  81.513
ATOM   1483  NZ  LYS A 160     112.914 119.634  80.417
ATOM   1484  HZ1 LYS A 160     112.980 118.675  80.807
ATOM   1485  HZ2 LYS A 160     112.077 119.698  79.807
ATOM   1486  HZ3 LYS A 160     113.761 119.837  79.855
ATOM   1487  C   LYS A 160     108.890 117.807  85.691
ATOM   1488  O   LYS A 160     108.693 118.867  86.288
ATOM   1489  N   LYS A 161     108.103 116.723  85.882
ATOM   1490  H   LYS A 161     108.285 115.855  85.432
ATOM   1491  CA  LYS A 161     106.971 116.710  86.760
ATOM   1492  CB  LYS A 161     105.762 115.974  86.140
ATOM   1493  CG  LYS A 161     104.475 115.947  86.969
ATOM   1494  CD  LYS A 161     103.344 115.206  86.248
ATOM   1495  CE  LYS A 161     102.001 115.161  86.983
ATOM   1496  NZ  LYS A 161     101.362 116.493  86.999
ATOM   1497  HZ1 LYS A 161     101.956 117.171  87.512
ATOM   1498  HZ2 LYS A 161     101.235 116.821  86.024
ATOM   1499  HZ3 LYS A 161     100.434 116.430  87.459
ATOM   1500  C   LYS A 161     107.481 115.929  87.937
ATOM   1501  O   LYS A 161     107.785 114.741  87.827
ATOM   1502  N   TYR A 162     107.610 116.621  89.086
ATOM   1503  H   TYR A 162     107.360 117.584  89.129
ATOM   1504  CA  TYR A 162     108.085 116.064  90.327
ATOM   1505  CB  TYR A 162     108.490 117.163  91.338
ATOM   1506  CG  TYR A 162     109.662 117.974  90.891
ATOM   1507  CD1 TYR A 162     109.427 119.145  90.159
ATOM   1508  CE1 TYR A 162     110.483 119.947  89.728
ATOM   1509  CZ  TYR A 162     111.795 119.593  90.040
ATOM   1510  OH  TYR A 162     112.856 120.414  89.600
ATOM   1511  HH  TYR A 162     113.679 120.043  89.930
ATOM   1512  CE2 TYR A 162     112.044 118.436  90.786
ATOM   1513  CD2 TYR A 162     110.979 117.633  91.215
ATOM   1514  C   TYR A 162     106.910 115.396  90.996
ATOM   1515  O   TYR A 162     105.820 115.974  91.035
ATOM   1516  N   TYR A 163     107.092 114.156  91.505
ATOM   1517  H   TYR A 163     107.967 113.679  91.433
ATOM   1518  CA  TYR A 163     106.030 113.478  92.222
ATOM   1519  CB  TYR A 163     104.951 112.749  91.363
ATOM   1520  CG  TYR A 163     105.394 111.590  90.533
ATOM   1521  CD1 TYR A 163     105.271 110.280  91.016
ATOM   1522  CE1 TYR A 163     105.671 109.194  90.233
ATOM   1523  CZ  TYR A 163     106.191 109.411  88.954
ATOM   1524  OH  TYR A 163     106.597 108.314  88.165
ATOM   1525  HH  TYR A 163     106.839 108.647  87.297
ATOM   1526  CE2 TYR A 163     106.308 110.714  88.459
ATOM   1527  CD2 TYR A 163     105.905 111.797  89.246
ATOM   1528  C   TYR A 163     106.609 112.654  93.336
ATOM   1529  O   TYR A 163     107.808 112.408  93.347
ATOM   1530  N   GLU A 164     105.800 112.271  94.347
ATOM   1531  H   GLU A 164     104.828 112.489  94.357
ATOM   1532  CA  GLU A 164     106.285 111.496  95.464
ATOM   1533  CB  GLU A 164     105.625 111.939  96.792
ATOM   1534  CG  GLU A 164     106.141 111.270  98.076
ATOM   1535  CD  GLU A 164     105.402 111.853  99.278
ATOM   1536  OE1 GLU A 164     104.720 111.062  99.982
ATOM   1537  OE2 GLU A 164     105.515 113.082  99.531
ATOM   1538  C   GLU A 164     106.048 110.024  95.258
ATOM   1539  O   GLU A 164     104.932 109.614  94.926
ATOM   1540  N   ALA A 165     107.115 109.199  95.437
ATOM   1541  H   ALA A 165     108.015 109.547  95.692
ATOM   1542  CA  ALA A 165     106.999 107.769  95.298
ATOM   1543  CB  ALA A 165     108.338 107.040  95.109
ATOM   1544  C   ALA A 165     106.339 107.231  96.536
ATOM   1545  O   ALA A 165     106.834 107.389  97.654
ATOM   1546  N   VAL A 166     105.213 106.528  96.318
ATOM   1547  H   VAL A 166     104.880 106.408  95.386
ATOM   1548  CA  VAL A 166     104.378 105.934  97.337
ATOM   1549  CB  VAL A 166     102.998 105.558  96.815
ATOM   1550  CG1 VAL A 166     102.302 106.841  96.320
ATOM   1551  CG2 VAL A 166     103.110 104.494  95.698
ATOM   1552  C   VAL A 166     105.026 104.787  98.070
ATOM   1553  O   VAL A 166     106.079 104.296  97.658
ATOM   1554  N   HIS A 167     104.422 104.368  99.218
ATOM   1555  H   HIS A 167     103.581 104.793  99.541
ATOM   1556  CA  HIS A 167     104.916 103.278 100.039
ATOM   1557  CB  HIS A 167     104.092 103.034 101.335
ATOM   1558  CG  HIS A 167     104.618 101.919 102.200
ATOM   1559  ND1 HIS A 167     105.754 102.014 102.975
ATOM   1560  CE1 HIS A 167     105.912 100.813 103.587
ATOM   1561  NE2 HIS A 167     104.960  99.958 103.263
ATOM   1562  CD2 HIS A 167     104.144 100.657 102.391
ATOM   1563  C   HIS A 167     105.097 102.005  99.222
ATOM   1564  O   HIS A 167     106.157 101.404  99.395
ATOM   1565  N   PRO A 168     104.212 101.558  98.313
ATOM   1566  CA  PRO A 168     104.430 100.365  97.516
ATOM   1567  CB  PRO A 168     103.133 100.101  96.751
ATOM   1568  CG  PRO A 168     102.046 100.811  97.565
ATOM   1569  CD  PRO A 168     102.794 101.929  98.298
ATOM   1570  C   PRO A 168     105.610 100.489  96.577
ATOM   1571  O   PRO A 168     105.895  99.506  95.899
ATOM   1572  N   CYS A 169     106.219 101.691  96.431
ATOM   1573  H   CYS A 169     105.883 102.499  96.905
ATOM   1574  CA  CYS A 169     107.464 101.892  95.746
ATOM   1575  CB  CYS A 169     107.447 103.165  94.880
ATOM   1576  SG  CYS A 169     106.097 103.205  93.665
ATOM   1577  C   CYS A 169     108.691 102.007  96.619
ATOM   1578  O   CYS A 169     109.761 101.619  96.154
ATOM   1579  N   THR A 170     108.579 102.533  97.871
ATOM   1580  H   THR A 170     107.694 102.814  98.237
ATOM   1581  CA  THR A 170     109.713 102.735  98.768
ATOM   1582  CB  THR A 170     110.077 104.217  98.912
ATOM   1583  CG2 THR A 170     108.886 105.064  99.409
ATOM   1584  OG1 THR A 170     111.181 104.393  99.790
ATOM   1585  HG1 THR A 170     111.962 104.077  99.327
ATOM   1586  C   THR A 170     109.560 102.153 100.157
ATOM   1587  O   THR A 170     108.454 102.095 100.693
ATOM   1588  N   VAL A 171     110.696 101.710 100.776
ATOM   1589  H   VAL A 171     111.597 101.816 100.359
ATOM   1590  CA  VAL A 171     110.683 101.148 102.113
ATOM   1591  CB  VAL A 171     110.674  99.610 102.197
ATOM   1592  CG1 VAL A 171     110.659  99.158 103.675
ATOM   1593  CG2 VAL A 171     109.491  99.003 101.417
ATOM   1594  C   VAL A 171     111.909 101.646 102.847
ATOM   1595  O   VAL A 171     113.039 101.228 102.584
ATOM   1596  N   PHE A 172     111.704 102.591 103.784
ATOM   1597  H   PHE A 172     110.792 102.935 103.988
ATOM   1598  CA  PHE A 172     112.776 103.124 104.580
ATOM   1599  CB  PHE A 172     112.740 104.666 104.727
ATOM   1600  CG  PHE A 172     111.471 105.193 105.332
ATOM   1601  CD1 PHE A 172     111.338 105.422 106.708
ATOM   1602  CE1 PHE A 172     110.142 105.923 107.231
ATOM   1603  CZ  PHE A 172     109.073 106.209 106.379
ATOM   1604  CE2 PHE A 172     109.197 105.999 105.005
ATOM   1605  CD2 PHE A 172     110.393 105.498 104.488
ATOM   1606  C   PHE A 172     112.880 102.392 105.884
ATOM   1607  O   PHE A 172     111.847 102.036 106.451
ATOM   1608  N   CYS A 173     114.120 102.087 106.350
ATOM   1609  H   CYS A 173     114.962 102.336 105.879
ATOM   1610  CA  CYS A 173     114.263 101.397 107.608
ATOM   1611  CB  CYS A 173     114.302  99.851 107.506
ATOM   1612  SG  CYS A 173     115.676  99.171 106.531
ATOM   1613  C   CYS A 173     115.466 101.845 108.369
ATOM   1614  O   CYS A 173     116.546 102.004 107.801
ATOM   1615  N   VAL A 174     115.270 102.091 109.684
ATOM   1616  H   VAL A 174     114.374 101.953 110.097
ATOM   1617  CA  VAL A 174     116.304 102.510 110.604
ATOM   1618  CB  VAL A 174     115.738 103.203 111.839
ATOM   1619  CG1 VAL A 174     116.841 103.564 112.855
ATOM   1620  CG2 VAL A 174     114.969 104.456 111.374
ATOM   1621  C   VAL A 174     117.095 101.277 110.973
ATOM   1622  O   VAL A 174     116.509 100.240 111.296
ATOM   1623  N   LEU A 175     118.445 101.362 110.910
ATOM   1624  H   LEU A 175     118.920 102.213 110.691
ATOM   1625  CA  LEU A 175     119.284 100.241 111.234
ATOM   1626  CB  LEU A 175     119.696  99.428 109.979
ATOM   1627  CG  LEU A 175     120.586  98.188 110.224
ATOM   1628  CD1 LEU A 175     119.882  97.120 111.080
ATOM   1629  CD2 LEU A 175     121.124  97.638 108.896
ATOM   1630  C   LEU A 175     120.513 100.768 111.903
ATOM   1631  O   LEU A 175     121.314 101.467 111.274
ATOM   1632  N   SER A 176     120.668 100.454 113.212
ATOM   1633  H   SER A 176     120.016  99.890 113.710
ATOM   1634  CA  SER A 176     121.818 100.905 113.941
ATOM   1635  CB  SER A 176     121.662 100.809 115.473
ATOM   1636  OG  SER A 176     122.843 101.238 116.139
ATOM   1637  HG  SER A 176     123.139 100.481 116.653
ATOM   1638  C   SER A 176     122.978 100.071 113.495
ATOM   1639  O   SER A 176     122.983  98.844 113.616
ATOM   1640  N   LYS A 177     123.985 100.764 112.939
ATOM   1641  H   LYS A 177     123.941 101.758 112.854
ATOM   1642  CA  LYS A 177     125.192 100.153 112.461
ATOM   1643  CB  LYS A 177     125.920 100.973 111.374
ATOM   1644  CG  LYS A 177     125.131 101.192 110.082
ATOM   1645  CD  LYS A 177     124.908  99.940 109.231
ATOM   1646  CE  LYS A 177     124.296 100.247 107.863
ATOM   1647  NZ  LYS A 177     124.192  99.006 107.070
ATOM   1648  HZ1 LYS A 177     123.501  98.365 107.504
ATOM   1649  HZ2 LYS A 177     123.892  99.228 106.102
ATOM   1650  HZ3 LYS A 177     125.119  98.540 107.042
ATOM   1651  C   LYS A 177     126.138  99.904 113.605
ATOM   1652  O   LYS A 177     125.895 100.332 114.735
ATOM   1653  N   LYS A 178     127.250  99.180 113.318
ATOM   1654  H   LYS A 178     127.395  98.830 112.396
ATOM   1655  CA  LYS A 178     128.309  98.848 114.255
ATOM   1656  CB  LYS A 178     129.428  98.013 113.603
ATOM   1657  CG  LYS A 178     129.025  96.578 113.258
ATOM   1658  CD  LYS A 178     130.141  95.782 112.583
ATOM   1659  CE  LYS A 178     129.766  94.336 112.259
ATOM   1660  NZ  LYS A 178     130.882  93.677 111.555
ATOM   1661  HZ1 LYS A 178     130.877  93.961 110.558
ATOM   1662  HZ2 LYS A 178     131.782  93.961 111.985
ATOM   1663  HZ3 LYS A 178     130.780  92.647 111.618
ATOM   1664  C   LYS A 178     128.948 100.126 114.770
ATOM   1665  O   LYS A 178     129.471 100.168 115.886
ATOM   1666  N   GLN A 179     128.886 101.188 113.929
ATOM   1667  H   GLN A 179     128.461 101.050 113.038
ATOM   1668  CA  GLN A 179     129.364 102.540 114.116
ATOM   1669  CB  GLN A 179     129.245 103.345 112.804
ATOM   1670  CG  GLN A 179     130.131 102.845 111.658
ATOM   1671  CD  GLN A 179     129.847 103.661 110.400
ATOM   1672  OE1 GLN A 179     128.749 103.648 109.843
ATOM   1673  NE2 GLN A 179     130.890 104.376 109.907
ATOM   1674 1HE2 GLN A 179     131.774 104.362 110.375
ATOM   1675 2HE2 GLN A 179     130.780 104.906 109.067
ATOM   1676  C   GLN A 179     128.507 103.281 115.134
ATOM   1677  O   GLN A 179     128.895 104.347 115.615
ATOM   1678  N   GLN A 180     127.322 102.711 115.474
ATOM   1679  H   GLN A 180     127.064 101.842 115.066
ATOM   1680  CA  GLN A 180     126.307 103.186 116.383
ATOM   1681  CB  GLN A 180     126.788 103.278 117.856
ATOM   1682  CG  GLN A 180     127.177 101.916 118.459
ATOM   1683  CD  GLN A 180     125.975 100.975 118.531
ATOM   1684  OE1 GLN A 180     124.936 101.259 119.126
ATOM   1685  NE2 GLN A 180     126.120  99.799 117.867
ATOM   1686 1HE2 GLN A 180     126.959  99.608 117.357
ATOM   1687 2HE2 GLN A 180     125.375  99.133 117.863
ATOM   1688  C   GLN A 180     125.640 104.448 115.905
ATOM   1689  O   GLN A 180     125.357 105.374 116.670
ATOM   1690  N   VAL A 181     125.390 104.485 114.574
ATOM   1691  H   VAL A 181     125.620 103.711 113.990
ATOM   1692  CA  VAL A 181     124.726 105.566 113.892
ATOM   1693  CB  VAL A 181     125.496 106.118 112.704
ATOM   1694  CG1 VAL A 181     124.706 107.259 112.026
ATOM   1695  CG2 VAL A 181     126.892 106.563 113.176
ATOM   1696  C   VAL A 181     123.424 104.920 113.459
ATOM   1697  O   VAL A 181     123.409 103.775 112.997
ATOM   1698  N   ASN A 182     122.311 105.678 113.580
ATOM   1699  H   ASN A 182     122.373 106.612 113.920
ATOM   1700  CA  ASN A 182     120.967 105.234 113.298
ATOM   1701  CB  ASN A 182     119.918 106.306 113.666
ATOM   1702  CG  ASN A 182     119.743 106.451 115.179
ATOM   1703  OD1 ASN A 182     120.053 105.589 116.002
ATOM   1704  ND2 ASN A 182     119.216 107.638 115.573
ATOM   1705 1HD2 ASN A 182     118.973 108.326 114.888
ATOM   1706 2HD2 ASN A 182     119.073 107.828 116.544
ATOM   1707  C   ASN A 182     120.625 104.798 111.907
ATOM   1708  O   ASN A 182     119.930 103.792 111.766
ATOM   1709  N   PHE A 183     121.056 105.538 110.855
ATOM   1710  H   PHE A 183     121.608 106.357 110.986
ATOM   1711  CA  PHE A 183     120.759 105.212 109.475
ATOM   1712  CB  PHE A 183     121.634 104.109 108.808
ATOM   1713  CG  PHE A 183     123.003 104.660 108.556
ATOM   1714  CD1 PHE A 183     124.062 104.455 109.442
ATOM   1715  CE1 PHE A 183     125.331 104.978 109.173
ATOM   1716  CZ  PHE A 183     125.551 105.719 108.011
ATOM   1717  CE2 PHE A 183     124.502 105.930 107.114
ATOM   1718  CD2 PHE A 183     123.236 105.402 107.388
ATOM   1719  C   PHE A 183     119.298 105.126 109.086
ATOM   1720  O   PHE A 183     118.398 105.269 109.911
ATOM   1721  N   VAL A 184     119.063 104.964 107.768
ATOM   1722  H   VAL A 184     119.849 104.897 107.159
ATOM   1723  CA  VAL A 184     117.826 104.835 107.018
ATOM   1724  CB  VAL A 184     117.085 106.136 106.674
ATOM   1725  CG1 VAL A 184     116.507 106.801 107.937
ATOM   1726  CG2 VAL A 184     118.103 107.147 106.116
ATOM   1727  C   VAL A 184     118.075 103.894 105.841
ATOM   1728  O   VAL A 184     119.194 103.391 105.732
ATOM   1729  N   CYS A 185     117.053 103.508 105.008
ATOM   1730  H   CYS A 185     116.119 103.847 105.072
ATOM   1731  CA  CYS A 185     117.377 102.583 103.930
ATOM   1732  CB  CYS A 185     116.983 101.131 104.272
ATOM   1733  SG  CYS A 185     117.554  99.886 103.071
ATOM   1734  C   CYS A 185     116.898 102.849 102.529
ATOM   1735  O   CYS A 185     117.577 102.455 101.574
ATOM   1736  N   GLN A 186     115.717 103.498 102.353
ATOM   1737  H   GLN A 186     115.186 103.814 103.133
ATOM   1738  CA  GLN A 186     115.133 103.785 101.056
ATOM   1739  CB  GLN A 186     116.022 104.631 100.109
ATOM   1740  CG  GLN A 186     115.429 104.971  98.740
ATOM   1741  CD  GLN A 186     114.060 105.623  98.882
ATOM   1742  OE1 GLN A 186     113.179 105.160  98.163
ATOM   1743  NE2 GLN A 186     113.839 106.609  99.791
ATOM   1744 1HE2 GLN A 186     114.562 106.899 100.420
ATOM   1745 2HE2 GLN A 186     112.930 107.009  99.907
ATOM   1746  C   GLN A 186     114.532 102.579 100.381
ATOM   1747  O   GLN A 186     113.371 102.649  99.978
ATOM   1748  N   ARG A 187     115.322 101.481 100.245
ATOM   1749  H   ARG A 187     116.262 101.544 100.563
ATOM   1750  CA  ARG A 187     115.036 100.176  99.698
ATOM   1751  CB  ARG A 187     115.097  99.095 100.797
ATOM   1752  CG  ARG A 187     115.083  97.639 100.324
ATOM   1753  CD  ARG A 187     115.159  96.633 101.480
ATOM   1754  NE  ARG A 187     116.445  96.849 102.223
ATOM   1755  HE  ARG A 187     116.421  97.413 103.049
ATOM   1756  CZ  ARG A 187     117.645  96.324 101.818
ATOM   1757  NH1 ARG A 187     117.754  95.540 100.704
ATOM   1758 1HH1 ARG A 187     116.947  95.329 100.154
ATOM   1759 2HH1 ARG A 187     118.646  95.188 100.426
ATOM   1760  NH2 ARG A 187     118.767  96.612 102.539
ATOM   1761 1HH2 ARG A 187     118.711  97.194 103.350
ATOM   1762 2HH2 ARG A 187     119.653  96.246 102.255
ATOM   1763  C   ARG A 187     113.748 100.100  98.948
ATOM   1764  O   ARG A 187     112.686  99.820  99.513
ATOM   1765  N   VAL A 188     113.833 100.409  97.641
ATOM   1766  H   VAL A 188     114.700 100.621  97.203
ATOM   1767  CA  VAL A 188     112.677 100.390  96.790
ATOM   1768  CB  VAL A 188     112.822 101.085  95.436
ATOM   1769  CG1 VAL A 188     113.176 102.561  95.682
ATOM   1770  CG2 VAL A 188     113.754 100.341  94.469
ATOM   1771  C   VAL A 188     112.215  98.973  96.620
ATOM   1772  O   VAL A 188     112.983  98.034  96.861
ATOM   1773  N   ASP A 189     110.924  98.809  96.224
ATOM   1774  H   ASP A 189     110.341  99.600  96.048
ATOM   1775  CA  ASP A 189     110.327  97.507  96.011
ATOM   1776  CB  ASP A 189     108.864  97.549  95.515
ATOM   1777  CG  ASP A 189     108.142  96.194  95.573
ATOM   1778  OD1 ASP A 189     106.954  96.185  95.160
ATOM   1779  OD2 ASP A 189     108.716  95.166  96.024
ATOM   1780  C   ASP A 189     111.217  96.811  95.012
ATOM   1781  O   ASP A 189     111.653  97.406  94.024
ATOM   1782  N   MET A 190     111.483  95.521  95.295
ATOM   1783  H   MET A 190     111.065  95.097  96.095
ATOM   1784  CA  MET A 190     112.398  94.675  94.577
ATOM   1785  CB  MET A 190     112.335  93.217  95.078
ATOM   1786  CG  MET A 190     112.885  92.993  96.493
ATOM   1787  SD  MET A 190     114.668  93.273  96.720
ATOM   1788  CE  MET A 190     115.174  91.735  95.895
ATOM   1789  C   MET A 190     112.256  94.625  93.088
ATOM   1790  O   MET A 190     113.234  94.915  92.396
ATOM   1791  N   ASP A 191     111.000  94.619  92.601
ATOM   1792  H   ASP A 191     110.207  94.588  93.205
ATOM   1793  CA  ASP A 191     110.719  94.554  91.192
ATOM   1794  CB  ASP A 191     109.433  93.734  90.879
ATOM   1795  CG  ASP A 191     108.168  94.248  91.580
ATOM   1796  OD1 ASP A 191     107.560  93.440  92.328
ATOM   1797  OD2 ASP A 191     107.750  95.410  91.330
ATOM   1798  C   ASP A 191     110.618  95.904  90.533
ATOM   1799  O   ASP A 191     110.368  95.972  89.328
ATOM   1800  N   ILE A 192     110.746  97.011  91.301
ATOM   1801  H   ILE A 192     110.942  96.975  92.277
ATOM   1802  CA  ILE A 192     110.650  98.314  90.716
ATOM   1803  CB  ILE A 192     110.040  99.342  91.625
ATOM   1804  CG2 ILE A 192     110.135 100.716  91.002
ATOM   1805  CG1 ILE A 192     108.573  98.922  91.860
ATOM   1806  CD1 ILE A 192     107.807  99.743  92.884
ATOM   1807  C   ILE A 192     111.866  98.687  89.913
ATOM   1808  O   ILE A 192     113.011  98.640  90.367
ATOM   1809  N   VAL A 193     111.539  99.067  88.660
ATOM   1810  H   VAL A 193     110.575  99.107  88.413
ATOM   1811  CA  VAL A 193     112.414  99.419  87.579
ATOM   1812  CB  VAL A 193     112.159  98.568  86.337
ATOM   1813  CG1 VAL A 193     112.418  97.097  86.651
ATOM   1814  CG2 VAL A 193     110.716  98.776  85.843
ATOM   1815  C   VAL A 193     112.435 100.865  87.177
ATOM   1816  O   VAL A 193     111.710 101.709  87.698
ATOM   1817  N   VAL A 194     113.332 101.144  86.213
ATOM   1818  H   VAL A 194     113.892 100.405  85.842
ATOM   1819  CA  VAL A 194     113.625 102.417  85.622
ATOM   1820  CB  VAL A 194     114.962 102.305  84.914
ATOM   1821  CG1 VAL A 194     115.356 103.483  83.995
ATOM   1822  CG2 VAL A 194     115.989 102.139  86.053
ATOM   1823  C   VAL A 194     112.610 103.099  84.754
ATOM   1824  O   VAL A 194     111.925 102.457  83.958
ATOM   1825  N   TYR A 195     112.469 104.440  84.953
ATOM   1826  H   TYR A 195     112.989 104.941  85.637
ATOM   1827  CA  TYR A 195     111.615 105.225  84.109
ATOM   1828  CB  TYR A 195     110.754 106.319  84.768
ATOM   1829  CG  TYR A 195     109.832 106.842  83.709
ATOM   1830  CD1 TYR A 195     108.710 106.098  83.316
ATOM   1831  CE1 TYR A 195     107.848 106.569  82.321
ATOM   1832  CZ  TYR A 195     108.101 107.796  81.706
ATOM   1833  OH  TYR A 195     107.238 108.281  80.698
ATOM   1834  HH  TYR A 195     107.597 109.113  80.374
ATOM   1835  CE2 TYR A 195     109.212 108.545  82.091
ATOM   1836  CD2 TYR A 195     110.069 108.070  83.087
ATOM   1837  C   TYR A 195     112.662 105.807  83.181
ATOM   1838  O   TYR A 195     113.517 106.619  83.561
ATOM   1839  N   CYS A 196     112.493 105.425  81.906
ATOM   1840  H   CYS A 196     111.719 104.832  81.698
ATOM   1841  CA  CYS A 196     113.327 105.659  80.756
ATOM   1842  CB  CYS A 196     112.742 104.948  79.521
ATOM   1843  SG  CYS A 196     112.728 103.139  79.711
ATOM   1844  C   CYS A 196     113.769 107.026  80.318
ATOM   1845  O   CYS A 196     114.662 107.110  79.471
ATOM   1846  N   ASN A 197     113.195 108.126  80.850
ATOM   1847  H   ASN A 197     112.496 108.083  81.560
ATOM   1848  CA  ASN A 197     113.613 109.442  80.420
ATOM   1849  CB  ASN A 197     112.466 110.486  80.447
ATOM   1850  CG  ASN A 197     111.935 110.817  81.840
ATOM   1851  OD1 ASN A 197     112.389 110.398  82.905
ATOM   1852  ND2 ASN A 197     110.803 111.563  81.809
ATOM   1853 1HD2 ASN A 197     110.450 111.903  80.936
ATOM   1854 2HD2 ASN A 197     110.277 111.706  82.645
ATOM   1855  C   ASN A 197     114.856 109.944  81.120
ATOM   1856  O   ASN A 197     115.252 111.096  80.931
ATOM   1857  N   GLY A 198     115.530 109.069  81.911
ATOM   1858  H   GLY A 198     115.221 108.134  82.060
ATOM   1859  CA  GLY A 198     116.704 109.454  82.644
ATOM   1860  C   GLY A 198     116.232 110.089  83.919
ATOM   1861  O   GLY A 198     116.867 111.023  84.413
ATOM   1862  N   GLN A 199     115.111 109.548  84.477
ATOM   1863  H   GLN A 199     114.650 108.766  84.056
ATOM   1864  CA  GLN A 199     114.476 110.033  85.670
ATOM   1865  CB  GLN A 199     113.284 109.119  86.034
ATOM   1866  CG  GLN A 199     112.434 109.490  87.250
ATOM   1867  CD  GLN A 199     111.613 108.250  87.597
ATOM   1868  OE1 GLN A 199     112.186 107.266  88.065
ATOM   1869  NE2 GLN A 199     110.269 108.271  87.401
ATOM   1870 1HE2 GLN A 199     109.828 109.072  87.001
ATOM   1871 2HE2 GLN A 199     109.730 107.460  87.635
ATOM   1872  C   GLN A 199     115.410 109.983  86.849
ATOM   1873  O   GLN A 199     115.782 108.928  87.374
ATOM   1874  N   ARG A 200     115.769 111.197  87.304
ATOM   1875  H   ARG A 200     115.451 112.040  86.879
ATOM   1876  CA  ARG A 200     116.616 111.342  88.439
ATOM   1877  CB  ARG A 200     117.400 112.668  88.486
ATOM   1878  CG  ARG A 200     118.451 112.735  89.602
ATOM   1879  CD  ARG A 200     119.285 114.016  89.614
ATOM   1880  NE  ARG A 200     120.171 113.986  88.412
ATOM   1881  HE  ARG A 200     120.132 113.186  87.813
ATOM   1882  CZ  ARG A 200     121.030 115.010  88.113
ATOM   1883  NH1 ARG A 200     121.145 116.109  88.915
ATOM   1884 1HH1 ARG A 200     120.646 116.158  89.780
ATOM   1885 2HH1 ARG A 200     121.778 116.844  88.675
ATOM   1886  NH2 ARG A 200     121.800 114.927  86.990
ATOM   1887 1HH2 ARG A 200     121.737 114.130  86.391
ATOM   1888 2HH2 ARG A 200     122.431 115.668  86.758
ATOM   1889  C   ARG A 200     115.688 111.269  89.601
ATOM   1890  O   ARG A 200     114.618 111.890  89.603
ATOM   1891  N   LYS A 201     116.038 110.411  90.574
ATOM   1892  H   LYS A 201     116.857 109.846  90.569
ATOM   1893  CA  LYS A 201     115.225 110.329  91.732
ATOM   1894  CB  LYS A 201     114.606 108.986  92.058
ATOM   1895  CG  LYS A 201     113.619 108.534  91.003
ATOM   1896  CD  LYS A 201     112.814 107.374  91.527
ATOM   1897  CE  LYS A 201     111.907 107.860  92.656
ATOM   1898  NZ  LYS A 201     111.096 106.812  93.283
ATOM   1899  HZ1 LYS A 201     110.876 107.048  94.272
ATOM   1900  HZ2 LYS A 201     110.211 106.725  92.748
ATOM   1901  HZ3 LYS A 201     111.621 105.915  93.242
ATOM   1902  C   LYS A 201     116.006 110.774  92.904
ATOM   1903  O   LYS A 201     117.010 110.166  93.274
ATOM   1904  N   VAL A 202     115.557 111.899  93.487
ATOM   1905  H   VAL A 202     114.696 112.320  93.202
ATOM   1906  CA  VAL A 202     116.196 112.436  94.657
ATOM   1907  CB  VAL A 202     116.197 113.952  94.782
ATOM   1908  CG1 VAL A 202     117.067 114.511  93.643
ATOM   1909  CG2 VAL A 202     114.767 114.533  94.786
ATOM   1910  C   VAL A 202     115.597 111.770  95.854
ATOM   1911  O   VAL A 202     114.422 111.413  95.846
ATOM   1912  N   ILE A 203     116.419 111.493  96.878
ATOM   1913  H   ILE A 203     117.398 111.604  96.805
ATOM   1914  CA  ILE A 203     115.932 110.860  98.060
ATOM   1915  CB  ILE A 203     116.721 109.640  98.399
ATOM   1916  CG2 ILE A 203     115.751 108.985  99.347
ATOM   1917  CG1 ILE A 203     116.825 108.591  97.283
ATOM   1918  CD1 ILE A 203     117.798 107.471  97.643
ATOM   1919  C   ILE A 203     116.175 111.935  99.101
ATOM   1920  O   ILE A 203     117.328 112.301  99.342
ATOM   1921  N   LEU A 204     115.078 112.433  99.723
ATOM   1922  H   LEU A 204     114.172 112.104  99.484
ATOM   1923  CA  LEU A 204     115.079 113.503 100.693
ATOM   1924  CB  LEU A 204     113.970 114.536 100.382
ATOM   1925  CG  LEU A 204     113.975 115.192  98.985
ATOM   1926  CD1 LEU A 204     112.735 116.077  98.798
ATOM   1927  CD2 LEU A 204     115.268 115.954  98.691
ATOM   1928  C   LEU A 204     114.814 113.165 102.143
ATOM   1929  O   LEU A 204     113.916 112.385 102.465
ATOM   1930  N   THR A 205     115.642 113.745 103.043
ATOM   1931  H   THR A 205     116.450 114.235 102.712
ATOM   1932  CA  THR A 205     115.527 113.684 104.495
ATOM   1933  CB  THR A 205     116.374 112.709 105.304
ATOM   1934  CG2 THR A 205     115.833 111.293 105.377
ATOM   1935  OG1 THR A 205     117.757 112.826 105.005
ATOM   1936  HG1 THR A 205     118.219 112.461 105.764
ATOM   1937  C   THR A 205     115.895 114.998 105.098
ATOM   1938  O   THR A 205     116.620 115.772 104.484
ATOM   1939  N   LYS A 206     115.355 115.289 106.303
ATOM   1940  H   LYS A 206     114.735 114.659 106.763
ATOM   1941  CA  LYS A 206     115.679 116.477 107.051
ATOM   1942  CB  LYS A 206     114.482 117.315 107.537
ATOM   1943  CG  LYS A 206     113.700 118.013 106.423
ATOM   1944  CD  LYS A 206     112.582 118.908 106.961
ATOM   1945  CE  LYS A 206     111.896 119.773 105.901
ATOM   1946  NZ  LYS A 206     112.806 120.854 105.464
ATOM   1947  HZ1 LYS A 206     113.116 121.394 106.294
ATOM   1948  HZ2 LYS A 206     113.633 120.450 104.984
ATOM   1949  HZ3 LYS A 206     112.309 121.488 104.811
ATOM   1950  C   LYS A 206     116.445 115.972 108.241
ATOM   1951  O   LYS A 206     115.979 115.072 108.947
ATOM   1952  N   THR A 207     117.655 116.532 108.471
ATOM   1953  H   THR A 207     118.025 117.257 107.901
ATOM   1954  CA  THR A 207     118.492 116.104 109.556
ATOM   1955  CB  THR A 207     119.743 115.417 109.036
ATOM   1956  CG2 THR A 207     120.608 114.890 110.200
ATOM   1957  OG1 THR A 207     119.376 114.310 108.221
ATOM   1958  HG1 THR A 207     119.090 114.688 107.386
ATOM   1959  C   THR A 207     118.871 117.304 110.383
ATOM   1960  O   THR A 207     119.362 118.313 109.874
ATOM   1961  N   LEU A 208     118.595 117.203 111.697
ATOM   1962  H   LEU A 208     118.187 116.373 112.068
ATOM   1963  CA  LEU A 208     118.895 118.211 112.680
ATOM   1964  CB  LEU A 208     118.022 118.104 113.949
ATOM   1965  CG  LEU A 208     116.608 118.707 113.888
ATOM   1966  CD1 LEU A 208     115.665 117.916 112.966
ATOM   1967  CD2 LEU A 208     116.041 118.878 115.305
ATOM   1968  C   LEU A 208     120.293 117.994 113.179
ATOM   1969  O   LEU A 208     120.833 116.890 113.058
ATOM   1970  N   VAL A 209     120.959 119.068 113.672
ATOM   1971  H   VAL A 209     120.559 119.981 113.715
ATOM   1972  CA  VAL A 209     122.259 118.830 114.254
ATOM   1973  CB  VAL A 209     123.352 119.846 114.142
ATOM   1974  CG1 VAL A 209     123.712 119.963 112.654
ATOM   1975  CG2 VAL A 209     122.957 121.133 114.883
ATOM   1976  C   VAL A 209     122.132 118.312 115.651
ATOM   1977  O   VAL A 209     121.161 118.589 116.362
ATOM   1978  N   ILE A 210     123.116 117.468 116.006
ATOM   1979  H   ILE A 210     123.858 117.264 115.374
ATOM   1980  CA  ILE A 210     123.216 116.830 117.285
ATOM   1981  CB  ILE A 210     123.776 115.414 117.203
ATOM   1982  CG2 ILE A 210     122.767 114.555 116.411
ATOM   1983  CG1 ILE A 210     125.217 115.362 116.648
ATOM   1984  CD1 ILE A 210     125.888 113.995 116.785
ATOM   1985  C   ILE A 210     123.952 117.675 118.288
ATOM   1986  O   ILE A 210     124.616 118.659 117.940
ATOM   1987  N   GLY A 211     123.847 117.268 119.578
ATOM   1988  H   GLY A 211     123.307 116.465 119.815
ATOM   1989  CA  GLY A 211     124.458 117.935 120.699
ATOM   1990  C   GLY A 211     125.948 118.020 120.553
ATOM   1991  O   GLY A 211     126.530 119.003 121.002
ATOM   1992  N   GLN A 212     126.590 117.023 119.889
ATOM   1993  H   GLN A 212     126.095 116.236 119.530
ATOM   1994  CA  GLN A 212     128.020 117.013 119.673
ATOM   1995  CB  GLN A 212     128.536 115.717 119.029
ATOM   1996  CG  GLN A 212     128.474 114.485 119.940
ATOM   1997  CD  GLN A 212     128.902 113.224 119.179
ATOM   1998  OE1 GLN A 212     129.225 113.197 117.990
ATOM   1999  NE2 GLN A 212     128.887 112.085 119.916
ATOM   2000 1HE2 GLN A 212     128.619 112.115 120.879
ATOM   2001 2HE2 GLN A 212     129.138 111.215 119.493
ATOM   2002  C   GLN A 212     128.411 118.140 118.752
ATOM   2003  O   GLN A 212     129.449 118.768 118.960
ATOM   2004  N   CYS A 213     127.560 118.441 117.738
ATOM   2005  H   CYS A 213     126.698 117.953 117.623
ATOM   2006  CA  CYS A 213     127.785 119.495 116.785
ATOM   2007  CB  CYS A 213     126.837 119.387 115.585
ATOM   2008  SG  CYS A 213     127.232 117.959 114.530
ATOM   2009  C   CYS A 213     127.638 120.842 117.447
ATOM   2010  O   CYS A 213     128.425 121.754 117.184
ATOM   2011  N   ILE A 214     126.651 120.967 118.369
ATOM   2012  H   ILE A 214     126.037 120.202 118.562
ATOM   2013  CA  ILE A 214     126.379 122.184 119.106
ATOM   2014  CB  ILE A 214     125.137 122.000 119.988
ATOM   2015  CG2 ILE A 214     124.994 123.147 121.003
ATOM   2016  CG1 ILE A 214     123.846 121.770 119.169
ATOM   2017  CD1 ILE A 214     123.391 122.941 118.296
ATOM   2018  C   ILE A 214     127.576 122.503 119.995
ATOM   2019  O   ILE A 214     128.087 123.625 119.978
ATOM   2020  N   TYR A 215     128.091 121.482 120.717
ATOM   2021  H   TYR A 215     127.692 120.570 120.661
ATOM   2022  CA  TYR A 215     129.190 121.606 121.644
ATOM   2023  CB  TYR A 215     129.516 120.291 122.395
ATOM   2024  CG  TYR A 215     128.428 119.794 123.302
ATOM   2025  CD1 TYR A 215     127.335 120.563 123.737
ATOM   2026  CE1 TYR A 215     126.359 120.007 124.567
ATOM   2027  CZ  TYR A 215     126.465 118.673 124.973
ATOM   2028  OH  TYR A 215     125.482 118.108 125.814
ATOM   2029  HH  TYR A 215     125.724 117.191 125.975
ATOM   2030  CE2 TYR A 215     127.544 117.899 124.549
ATOM   2031  CD2 TYR A 215     128.513 118.461 123.718
ATOM   2032  C   TYR A 215     130.464 121.953 120.938
ATOM   2033  O   TYR A 215     131.251 122.755 121.446
ATOM   2034  N   THR A 216     130.692 121.365 119.740
ATOM   2035  H   THR A 216     130.069 120.704 119.330
ATOM   2036  CA  THR A 216     131.907 121.636 119.033
ATOM   2037  CB  THR A 216     132.287 120.534 118.084
ATOM   2038  CG2 THR A 216     133.698 120.804 117.521
ATOM   2039  OG1 THR A 216     132.388 119.315 118.811
ATOM   2040  HG1 THR A 216     131.484 119.029 118.971
ATOM   2041  C   THR A 216     131.882 123.042 118.464
ATOM   2042  O   THR A 216     132.942 123.666 118.442
ATOM   2043  N   ILE A 217     130.708 123.596 118.018
ATOM   2044  H   ILE A 217     129.844 123.092 117.967
ATOM   2045  CA  ILE A 217     130.714 124.977 117.543
ATOM   2046  CB  ILE A 217     129.507 125.529 116.810
ATOM   2047  CG2 ILE A 217     129.391 124.713 115.536
ATOM   2048  CG1 ILE A 217     128.210 125.598 117.630
ATOM   2049  CD1 ILE A 217     127.091 126.391 116.971
ATOM   2050  C   ILE A 217     130.992 125.911 118.698
ATOM   2051  O   ILE A 217     131.679 126.915 118.503
ATOM   2052  N   THR A 218     130.503 125.548 119.922
ATOM   2053  H   THR A 218     129.903 124.750 120.007
ATOM   2054  CA  THR A 218     130.662 126.293 121.155
ATOM   2055  CB  THR A 218     130.169 125.478 122.345
ATOM   2056  CG2 THR A 218     130.388 126.187 123.692
ATOM   2057  OG1 THR A 218     128.797 125.157 122.210
ATOM   2058  HG1 THR A 218     128.653 124.398 122.781
ATOM   2059  C   THR A 218     132.130 126.486 121.400
ATOM   2060  O   THR A 218     132.562 127.590 121.740
ATOM   2061  N   SER A 219     132.907 125.398 121.210
ATOM   2062  H   SER A 219     132.526 124.510 120.959
ATOM   2063  CA  SER A 219     134.314 125.447 121.427
ATOM   2064  CB  SER A 219     134.904 124.032 121.585
ATOM   2065  OG  SER A 219     134.382 123.419 122.756
ATOM   2066  HG  SER A 219     134.795 122.552 122.806
ATOM   2067  C   SER A 219     135.038 126.160 120.324
ATOM   2068  O   SER A 219     135.753 127.122 120.617
ATOM   2069  N   LEU A 220     134.835 125.755 119.038
ATOM   2070  H   LEU A 220     134.216 125.016 118.796
ATOM   2071  CA  LEU A 220     135.547 126.371 117.949
ATOM   2072  CB  LEU A 220     136.845 125.615 117.532
ATOM   2073  CG  LEU A 220     138.109 125.748 118.420
ATOM   2074  CD1 LEU A 220     138.128 124.717 119.559
ATOM   2075  CD2 LEU A 220     139.395 125.673 117.590
ATOM   2076  C   LEU A 220     134.759 126.455 116.667
ATOM   2077  O   LEU A 220     134.345 125.441 116.094
ATOM   2078  N   PHE A 221     134.591 127.707 116.172
ATOM   2079  H   PHE A 221     134.946 128.493 116.672
ATOM   2080  CA  PHE A 221     133.943 128.040 114.920
ATOM   2081  CB  PHE A 221     133.748 129.550 114.653
ATOM   2082  CG  PHE A 221     132.593 130.168 115.361
ATOM   2083  CD1 PHE A 221     132.778 130.969 116.491
ATOM   2084  CE1 PHE A 221     131.682 131.561 117.126
ATOM   2085  CZ  PHE A 221     130.393 131.359 116.628
ATOM   2086  CE2 PHE A 221     130.198 130.565 115.497
ATOM   2087  CD2 PHE A 221     131.297 129.977 114.865
ATOM   2088  C   PHE A 221     134.787 127.568 113.750
ATOM   2089  O   PHE A 221     134.322 127.553 112.611
ATOM   2090  N   SER A 222     136.090 127.300 113.992
ATOM   2091  H   SER A 222     136.477 127.393 114.905
ATOM   2092  CA  SER A 222     137.017 126.824 113.003
ATOM   2093  CB  SER A 222     138.478 127.185 113.340
ATOM   2094  OG  SER A 222     138.877 126.579 114.560
ATOM   2095  HG  SER A 222     139.835 126.654 114.591
ATOM   2096  C   SER A 222     136.925 125.338 112.780
ATOM   2097  O   SER A 222     137.115 124.888 111.649
ATOM   2098  N   LEU A 223     136.679 124.548 113.864
ATOM   2099  H   LEU A 223     136.539 124.946 114.766
ATOM   2100  CA  LEU A 223     136.579 123.108 113.795
ATOM   2101  CB  LEU A 223     136.687 122.471 115.203
ATOM   2102  CG  LEU A 223     137.329 121.067 115.310
ATOM   2103  CD1 LEU A 223     137.725 120.790 116.764
ATOM   2104  CD2 LEU A 223     136.447 119.932 114.751
ATOM   2105  C   LEU A 223     135.266 122.756 113.178
ATOM   2106  O   LEU A 223     135.245 122.030 112.182
ATOM   2107  N   LEU A 224     134.144 123.265 113.750
ATOM   2108  H   LEU A 224     134.152 123.854 114.557
ATOM   2109  CA  LEU A 224     132.864 123.015 113.140
ATOM   2110  CB  LEU A 224     131.729 122.278 113.898
ATOM   2111  CG  LEU A 224     132.073 120.832 114.321
ATOM   2112  CD1 LEU A 224     130.857 120.189 114.988
ATOM   2113  CD2 LEU A 224     132.684 119.958 113.211
ATOM   2114  C   LEU A 224     132.578 124.012 112.036
ATOM   2115  O   LEU A 224     133.404 124.927 111.940
ATOM   2116  N   PRO A 225     131.404 123.997 111.345
ATOM   2117  CA  PRO A 225     131.280 124.745 110.112
ATOM   2118  CB  PRO A 225     131.201 126.238 110.407
ATOM   2119  CG  PRO A 225     130.318 126.182 111.665
ATOM   2120  CD  PRO A 225     130.450 124.727 112.190
ATOM   2121  C   PRO A 225     132.171 124.078 109.115
ATOM   2122  O   PRO A 225     133.291 124.527 108.869
ATOM   2123  N   GLY A 226     131.647 122.929 108.619
ATOM   2124  H   GLY A 226     130.730 122.640 108.882
ATOM   2125  CA  GLY A 226     132.299 122.057 107.692
ATOM   2126  C   GLY A 226     132.139 120.640 108.192
ATOM   2127  O   GLY A 226     133.017 119.812 107.950
ATOM   2128  N   VAL A 227     131.015 120.333 108.904
ATOM   2129  H   VAL A 227     130.299 121.016 109.036
ATOM   2130  CA  VAL A 227     130.711 119.018 109.450
ATOM   2131  CB  VAL A 227     129.460 119.002 110.319
ATOM   2132  CG1 VAL A 227     129.094 117.593 110.836
ATOM   2133  CG2 VAL A 227     129.612 120.034 111.423
ATOM   2134  C   VAL A 227     130.417 118.151 108.249
ATOM   2135  O   VAL A 227     129.717 118.597 107.344
ATOM   2136  N   ALA A 228     130.894 116.886 108.269
ATOM   2137  H   ALA A 228     131.415 116.564 109.055
ATOM   2138  CA  ALA A 228     130.755 115.921 107.200
ATOM   2139  CB  ALA A 228     131.442 114.584 107.533
ATOM   2140  C   ALA A 228     129.342 115.597 106.797
ATOM   2141  O   ALA A 228     129.101 115.342 105.615
ATOM   2142  N   HIS A 229     128.395 115.567 107.773
ATOM   2143  H   HIS A 229     128.658 115.742 108.718
ATOM   2144  CA  HIS A 229     126.979 115.305 107.607
ATOM   2145  CB  HIS A 229     126.298 116.230 106.557
ATOM   2146  CG  HIS A 229     124.799 116.222 106.537
ATOM   2147  ND1 HIS A 229     124.032 116.691 107.580
ATOM   2148  CE1 HIS A 229     122.738 116.580 107.194
ATOM   2149  NE2 HIS A 229     122.619 116.071 105.982
ATOM   2150  CD2 HIS A 229     123.920 115.844 105.570
ATOM   2151  C   HIS A 229     126.718 113.842 107.333
ATOM   2152  O   HIS A 229     126.012 113.199 108.111
ATOM   2153  N   SER A 230     127.254 113.299 106.214
ATOM   2154  H   SER A 230     127.813 113.843 105.594
ATOM   2155  CA  SER A 230     127.108 111.914 105.853
ATOM   2156  CB  SER A 230     126.828 111.711 104.347
ATOM   2157  OG  SER A 230     126.788 110.332 104.004
ATOM   2158  HG  SER A 230     127.313 110.248 103.204
ATOM   2159  C   SER A 230     128.396 111.221 106.195
ATOM   2160  O   SER A 230     129.475 111.652 105.777
ATOM   2161  N   ILE A 231     128.294 110.140 107.001
ATOM   2162  H   ILE A 231     127.411 109.819 107.332
ATOM   2163  CA  ILE A 231     129.436 109.354 107.397
ATOM   2164  CB  ILE A 231     129.162 108.631 108.707
ATOM   2165  CG2 ILE A 231     130.297 107.637 109.041
ATOM   2166  CG1 ILE A 231     128.984 109.698 109.813
ATOM   2167  CD1 ILE A 231     128.458 109.173 111.144
ATOM   2168  C   ILE A 231     129.737 108.414 106.249
ATOM   2169  O   ILE A 231     130.885 108.306 105.813
ATOM   2170  N   ALA A 232     128.681 107.749 105.726
ATOM   2171  H   ALA A 232     127.761 107.886 106.085
ATOM   2172  CA  ALA A 232     128.763 106.825 104.628
ATOM   2173  CB  ALA A 232     128.874 105.352 105.075
ATOM   2174  C   ALA A 232     127.481 106.955 103.859
ATOM   2175  O   ALA A 232     126.457 107.376 104.402
ATOM   2176  N   VAL A 233     127.538 106.624 102.552
ATOM   2177  H   VAL A 233     128.391 106.311 102.141
ATOM   2178  CA  VAL A 233     126.423 106.675 101.644
ATOM   2179  CB  VAL A 233     126.173 108.091 101.109
ATOM   2180  CG1 VAL A 233     127.437 108.684 100.464
ATOM   2181  CG2 VAL A 233     124.971 108.085 100.147
ATOM   2182  C   VAL A 233     126.601 105.590 100.611
ATOM   2183  O   VAL A 233     127.532 105.627  99.804
ATOM   2184  N   GLU A 234     125.702 104.577 100.667
ATOM   2185  H   GLU A 234     124.962 104.581 101.335
ATOM   2186  CA  GLU A 234     125.722 103.432  99.792
ATOM   2187  CB  GLU A 234     125.803 102.098 100.568
ATOM   2188  CG  GLU A 234     127.049 101.920 101.447
ATOM   2189  CD  GLU A 234     127.008 100.547 102.113
ATOM   2190  OE1 GLU A 234     126.035 100.260 102.862
ATOM   2191  OE2 GLU A 234     127.957  99.755 101.878
ATOM   2192  C   GLU A 234     124.493 103.336  98.934
ATOM   2193  O   GLU A 234     123.398 103.736  99.339
ATOM   2194  N   LEU A 235     124.691 102.826  97.693
ATOM   2195  H   LEU A 235     125.607 102.583  97.382
ATOM   2196  CA  LEU A 235     123.649 102.618  96.720
ATOM   2197  CB  LEU A 235     123.751 103.539  95.479
ATOM   2198  CG  LEU A 235     123.687 105.059  95.740
ATOM   2199  CD1 LEU A 235     123.952 105.851  94.451
ATOM   2200  CD2 LEU A 235     122.402 105.477  96.458
ATOM   2201  C   LEU A 235     123.832 101.219  96.181
ATOM   2202  O   LEU A 235     124.952 100.841  95.845
ATOM   2203  N   CYS A 236     122.750 100.401  96.131
ATOM   2204  H   CYS A 236     121.850 100.719  96.416
ATOM   2205  CA  CYS A 236     122.792  99.052  95.584
ATOM   2206  CB  CYS A 236     122.219  97.940  96.486
ATOM   2207  SG  CYS A 236     122.270  96.273  95.762
ATOM   2208  C   CYS A 236     121.924  99.173  94.374
ATOM   2209  O   CYS A 236     120.805  99.680  94.496
ATOM   2210  N   VAL A 237     122.439  98.729  93.193
ATOM   2211  H   VAL A 237     123.329  98.277  93.146
ATOM   2212  CA  VAL A 237     121.751  98.858  91.928
ATOM   2213  CB  VAL A 237     122.397 100.007  91.110
ATOM   2214  CG1 VAL A 237     121.592 100.308  89.852
ATOM   2215  CG2 VAL A 237     122.573 101.311  91.921
ATOM   2216  C   VAL A 237     121.773  97.557  91.110
ATOM   2217  O   VAL A 237     122.658  97.394  90.265
ATOM   2218  N   PRO A 238     120.908  96.570  91.342
ATOM   2219  CA  PRO A 238     120.863  95.350  90.561
ATOM   2220  CB  PRO A 238     119.998  94.366  91.343
ATOM   2221  CG  PRO A 238     120.071  94.879  92.788
ATOM   2222  CD  PRO A 238     120.254  96.395  92.634
ATOM   2223  C   PRO A 238     120.382  95.539  89.146
ATOM   2224  O   PRO A 238     119.433  96.288  88.912
ATOM   2225  N   GLY A 239     121.062  94.859  88.210
ATOM   2226  H   GLY A 239     121.802  94.252  88.479
ATOM   2227  CA  GLY A 239     120.766  94.824  86.806
ATOM   2228  C   GLY A 239     120.559  93.350  86.557
ATOM   2229  O   GLY A 239     121.055  92.502  87.308
ATOM   2230  N   PHE A 240     119.841  93.018  85.455
ATOM   2231  H   PHE A 240     119.485  93.734  84.861
ATOM   2232  CA  PHE A 240     119.489  91.674  85.035
ATOM   2233  CB  PHE A 240     120.674  90.672  84.852
ATOM   2234  CG  PHE A 240     121.593  91.134  83.770
ATOM   2235  CD1 PHE A 240     122.815  91.726  84.108
ATOM   2236  CE1 PHE A 240     123.694  92.170  83.118
ATOM   2237  CZ  PHE A 240     123.351  92.023  81.773
ATOM   2238  CE2 PHE A 240     122.133  91.436  81.422
ATOM   2239  CD2 PHE A 240     121.257  90.994  82.417
ATOM   2240  C   PHE A 240     118.460  91.055  85.959
ATOM   2241  O   PHE A 240     118.107  91.605  87.006
ATOM   2242  N   HIS A 241     117.972  89.855  85.568
ATOM   2243  H   HIS A 241     118.302  89.421  84.734
ATOM   2244  CA  HIS A 241     116.960  89.107  86.266
ATOM   2245  CB  HIS A 241     116.484  87.879  85.453
ATOM   2246  CG  HIS A 241     115.212  87.245  85.940
ATOM   2247  ND1 HIS A 241     115.113  86.428  87.045
ATOM   2248  CE1 HIS A 241     113.808  86.074  87.154
ATOM   2249  NE2 HIS A 241     113.064  86.601  86.199
ATOM   2250  CD2 HIS A 241     113.951  87.336  85.434
ATOM   2251  C   HIS A 241     117.415  88.681  87.637
ATOM   2252  O   HIS A 241     118.570  88.292  87.836
ATOM   2253  N   GLY A 242     116.475  88.758  88.608
ATOM   2254  H   GLY A 242     115.554  89.082  88.411
ATOM   2255  CA  GLY A 242     116.712  88.404  89.980
ATOM   2256  C   GLY A 242     117.499  89.474  90.647
ATOM   2257  O   GLY A 242     117.017  90.598  90.747
ATOM   2258  N   TRP A 243     118.667  89.105  91.210
ATOM   2259  H   TRP A 243     118.993  88.165  91.151
ATOM   2260  CA  TRP A 243     119.556  90.018  91.883
ATOM   2261  CB  TRP A 243     119.296  90.034  93.418
ATOM   2262  CG  TRP A 243     119.477  88.753  94.222
ATOM   2263  CD1 TRP A 243     120.126  87.580  93.937
ATOM   2264  NE1 TRP A 243     119.960  86.677  94.962
ATOM   2265  HE1 TRP A 243     120.325  85.771  94.988
ATOM   2266  CE2 TRP A 243     119.188  87.262  95.940
ATOM   2267  CZ2 TRP A 243     118.729  86.780  97.160
ATOM   2268  CH2 TRP A 243     117.945  87.626  97.954
ATOM   2269  CZ3 TRP A 243     117.626  88.923  97.529
ATOM   2270  CE3 TRP A 243     118.084  89.406  96.295
ATOM   2271  CD2 TRP A 243     118.867  88.566  95.511
ATOM   2272  C   TRP A 243     120.993  89.758  91.497
ATOM   2273  O   TRP A 243     121.913  89.954  92.295
ATOM   2274  N   ALA A 244     121.203  89.409  90.206
ATOM   2275  H   ALA A 244     120.439  89.342  89.568
ATOM   2276  CA  ALA A 244     122.475  89.021  89.655
ATOM   2277  CB  ALA A 244     122.348  88.674  88.159
ATOM   2278  C   ALA A 244     123.672  89.924  89.775
ATOM   2279  O   ALA A 244     124.716  89.416  90.189
ATOM   2280  N   THR A 245     123.587  91.237  89.443
ATOM   2281  H   THR A 245     122.755  91.660  89.088
ATOM   2282  CA  THR A 245     124.760  92.082  89.541
ATOM   2283  CB  THR A 245     124.816  93.243  88.571
ATOM   2284  CG2 THR A 245     124.819  92.697  87.133
ATOM   2285  OG1 THR A 245     123.726  94.129  88.761
ATOM   2286  HG1 THR A 245     124.015  94.974  88.405
ATOM   2287  C   THR A 245     125.042  92.651  90.906
ATOM   2288  O   THR A 245     126.204  92.682  91.315
ATOM   2289  N   ALA A 246     123.984  93.119  91.623
ATOM   2290  H   ALA A 246     123.070  93.072  91.229
ATOM   2291  CA  ALA A 246     124.023  93.746  92.936
ATOM   2292  CB  ALA A 246     124.822  93.005  94.037
ATOM   2293  C   ALA A 246     124.505  95.176  92.814
ATOM   2294  O   ALA A 246     123.769  96.095  93.175
ATOM   2295  N   ALA A 247     125.750  95.388  92.309
ATOM   2296  H   ALA A 247     126.317  94.610  92.048
ATOM   2297  CA  ALA A 247     126.353  96.681  92.064
ATOM   2298  CB  ALA A 247     125.908  97.309  90.722
ATOM   2299  C   ALA A 247     126.353  97.715  93.166
ATOM   2300  O   ALA A 247     125.628  98.714  93.094
ATOM   2301  N   LEU A 248     127.094  97.423  94.264
ATOM   2302  H   LEU A 248     127.631  96.586  94.316
ATOM   2303  CA  LEU A 248     127.226  98.317  95.390
ATOM   2304  CB  LEU A 248     127.758  97.605  96.655
ATOM   2305  CG  LEU A 248     127.803  98.448  97.948
ATOM   2306  CD1 LEU A 248     126.391  98.821  98.431
ATOM   2307  CD2 LEU A 248     128.650  97.763  99.030
ATOM   2308  C   LEU A 248     128.168  99.442  95.018
ATOM   2309  O   LEU A 248     129.285  99.208  94.546
ATOM   2310  N   LEU A 249     127.717 100.696  95.239
ATOM   2311  H   LEU A 249     126.815 100.862  95.625
ATOM   2312  CA  LEU A 249     128.476 101.877  94.933
ATOM   2313  CB  LEU A 249     127.899 102.610  93.692
ATOM   2314  CG  LEU A 249     128.575 103.936  93.267
ATOM   2315  CD1 LEU A 249     130.004 103.728  92.735
ATOM   2316  CD2 LEU A 249     127.672 104.725  92.308
ATOM   2317  C   LEU A 249     128.426 102.815  96.107
ATOM   2318  O   LEU A 249     127.358 103.088  96.657
ATOM   2319  N   VAL A 250     129.615 103.302  96.534
ATOM   2320  H   VAL A 250     130.474 103.061  96.090
ATOM   2321  CA  VAL A 250     129.709 104.251  97.615
ATOM   2322  CB  VAL A 250     130.923 104.064  98.511
ATOM   2323  CG1 VAL A 250     130.964 105.151  99.608
ATOM   2324  CG2 VAL A 250     130.858 102.651  99.120
ATOM   2325  C   VAL A 250     129.745 105.587  96.921
ATOM   2326  O   VAL A 250     130.589 105.817  96.048
ATOM   2327  N   THR A 251     128.803 106.486  97.298
ATOM   2328  H   THR A 251     128.143 106.278  98.015
ATOM   2329  CA  THR A 251     128.710 107.800  96.708
ATOM   2330  CB  THR A 251     127.391 108.487  96.990
ATOM   2331  CG2 THR A 251     127.321 109.859  96.287
ATOM   2332  OG1 THR A 251     126.326 107.677  96.508
ATOM   2333  HG1 THR A 251     125.530 108.003  96.936
ATOM   2334  C   THR A 251     129.902 108.593  97.177
ATOM   2335  O   THR A 251     130.175 108.747  98.369
ATOM   2336  N   PHE A 252     130.625 109.115  96.172
ATOM   2337  H   PHE A 252     130.341 108.972  95.228
ATOM   2338  CA  PHE A 252     131.841 109.860  96.322
ATOM   2339  CB  PHE A 252     132.516 110.086  94.951
ATOM   2340  CG  PHE A 252     133.064 108.773  94.481
ATOM   2341  CD1 PHE A 252     132.370 108.050  93.500
ATOM   2342  CE1 PHE A 252     132.847 106.818  93.044
ATOM   2343  CZ  PHE A 252     134.029 106.296  93.572
ATOM   2344  CE2 PHE A 252     134.729 107.005  94.551
ATOM   2345  CD2 PHE A 252     134.248 108.237  95.004
ATOM   2346  C   PHE A 252     131.655 111.193  96.984
ATOM   2347  O   PHE A 252     132.530 111.620  97.738
ATOM   2348  N   CYS A 253     130.518 111.872  96.704
ATOM   2349  H   CYS A 253     129.826 111.498  96.092
ATOM   2350  CA  CYS A 253     130.232 113.171  97.248
ATOM   2351  CB  CYS A 253     129.208 113.952  96.395
ATOM   2352  SG  CYS A 253     128.809 115.607  97.043
ATOM   2353  C   CYS A 253     129.751 113.171  98.666
ATOM   2354  O   CYS A 253     128.754 112.536  99.014
ATOM   2355  N   PHE A 254     130.481 113.919  99.515
ATOM   2356  H   PHE A 254     131.284 114.419  99.200
ATOM   2357  CA  PHE A 254     130.160 114.104 100.902
ATOM   2358  CB  PHE A 254     131.220 113.615 101.922
ATOM   2359  CG  PHE A 254     131.326 112.123 101.857
ATOM   2360  CD1 PHE A 254     132.272 111.505 101.032
ATOM   2361  CE1 PHE A 254     132.366 110.113 100.971
ATOM   2362  CZ  PHE A 254     131.509 109.322 101.741
ATOM   2363  CE2 PHE A 254     130.561 109.926 102.570
ATOM   2364  CD2 PHE A 254     130.472 111.320 102.625
ATOM   2365  C   PHE A 254     129.990 115.586 101.032
ATOM   2366  O   PHE A 254     130.789 116.369 100.506
ATOM   2367  N   GLY A 255     128.902 115.989 101.720
ATOM   2368  H   GLY A 255     128.275 115.332 102.130
ATOM   2369  CA  GLY A 255     128.570 117.376 101.925
ATOM   2370  C   GLY A 255     129.221 117.954 103.143
ATOM   2371  O   GLY A 255     130.007 117.293 103.824
ATOM   2372  N   TRP A 256     128.924 119.249 103.391
ATOM   2373  H   TRP A 256     128.309 119.768 102.801
ATOM   2374  CA  TRP A 256     129.432 119.965 104.529
ATOM   2375  CB  TRP A 256     130.737 120.751 104.222
ATOM   2376  CG  TRP A 256     130.665 121.840 103.166
ATOM   2377  CD1 TRP A 256     130.722 121.706 101.807
ATOM   2378  NE1 TRP A 256     130.660 122.938 101.200
ATOM   2379  HE1 TRP A 256     130.666 123.101 100.237
ATOM   2380  CE2 TRP A 256     130.591 123.904 102.177
ATOM   2381  CZ2 TRP A 256     130.532 125.289 102.094
ATOM   2382  CH2 TRP A 256     130.472 126.022 103.284
ATOM   2383  CZ3 TRP A 256     130.478 125.373 104.526
ATOM   2384  CE3 TRP A 256     130.540 123.976 104.615
ATOM   2385  CD2 TRP A 256     130.593 123.253 103.428
ATOM   2386  C   TRP A 256     128.354 120.868 105.076
ATOM   2387  O   TRP A 256     127.688 121.575 104.315
ATOM   2388  N   VAL A 257     128.155 120.833 106.420
ATOM   2389  H   VAL A 257     128.668 120.183 106.973
ATOM   2390  CA  VAL A 257     127.161 121.638 107.101
ATOM   2391  CB  VAL A 257     125.937 120.886 107.637
ATOM   2392  CG1 VAL A 257     125.158 120.253 106.469
ATOM   2393  CG2 VAL A 257     126.326 119.851 108.707
ATOM   2394  C   VAL A 257     127.718 122.526 108.192
ATOM   2395  O   VAL A 257     128.792 122.284 108.752
ATOM   2396  N   LEU A 258     126.957 123.617 108.453
ATOM   2397  H   LEU A 258     126.103 123.752 107.956
ATOM   2398  CA  LEU A 258     127.211 124.657 109.422
ATOM   2399  CB  LEU A 258     126.857 126.062 108.878
ATOM   2400  CG  LEU A 258     127.492 126.523 107.548
ATOM   2401  CD1 LEU A 258     126.914 127.882 107.135
ATOM   2402  CD2 LEU A 258     129.020 126.552 107.584
ATOM   2403  C   LEU A 258     126.207 124.513 110.538
ATOM   2404  O   LEU A 258     125.072 124.094 110.302
ATOM   2405  N   ILE A 259     126.614 124.823 111.793
ATOM   2406  H   ILE A 259     127.539 125.137 111.988
ATOM   2407  CA  ILE A 259     125.712 124.794 112.921
ATOM   2408  CB  ILE A 259     126.155 124.010 114.130
ATOM   2409  CG2 ILE A 259     125.055 124.105 115.202
ATOM   2410  CG1 ILE A 259     126.387 122.546 113.760
ATOM   2411  CD1 ILE A 259     127.815 122.239 113.360
ATOM   2412  C   ILE A 259     125.580 126.267 113.227
ATOM   2413  O   ILE A 259     126.572 126.898 113.607
ATOM   2414  N   PRO A 260     124.381 126.826 113.098
ATOM   2415  CA  PRO A 260     124.135 128.228 113.280
ATOM   2416  CB  PRO A 260     122.859 128.546 112.492
ATOM   2417  CG  PRO A 260     122.093 127.222 112.496
ATOM   2418  CD  PRO A 260     123.223 126.181 112.486
ATOM   2419  C   PRO A 260     124.186 128.824 114.633
ATOM   2420  O   PRO A 260     123.177 128.861 115.342
ATOM   2421  N   ALA A 261     125.396 129.341 114.938
ATOM   2422  H   ALA A 261     126.179 129.119 114.363
ATOM   2423  CA  ALA A 261     125.660 130.365 115.910
ATOM   2424  CB  ALA A 261     124.805 131.649 115.791
ATOM   2425  C   ALA A 261     125.578 129.846 117.293
ATOM   2426  O   ALA A 261     124.689 129.069 117.653
ATOM   2427  N   ILE A 262     126.566 130.261 118.101
ATOM   2428  H   ILE A 262     127.279 130.900 117.823
ATOM   2429  CA  ILE A 262     126.590 129.798 119.441
ATOM   2430  CB  ILE A 262     127.861 129.014 119.664
ATOM   2431  CG2 ILE A 262     129.125 129.876 119.542
ATOM   2432  CG1 ILE A 262     127.753 128.254 120.953
ATOM   2433  CD1 ILE A 262     126.791 127.074 120.783
ATOM   2434  C   ILE A 262     126.293 131.030 120.267
ATOM   2435  O   ILE A 262     126.931 132.072 120.099
ATOM   2436  N   THR A 263     125.316 130.901 121.194
ATOM   2437  H   THR A 263     124.872 130.021 121.340
ATOM   2438  CA  THR A 263     124.788 131.971 122.011
ATOM   2439  CB  THR A 263     123.629 131.543 122.886
ATOM   2440  CG2 THR A 263     122.397 131.257 122.014
ATOM   2441  OG1 THR A 263     123.973 130.413 123.676
ATOM   2442  HG1 THR A 263     124.747 130.664 124.185
ATOM   2443  C   THR A 263     125.684 132.851 122.826
ATOM   2444  O   THR A 263     126.677 132.429 123.417
ATOM   2445  N   PHE A 264     125.330 134.157 122.798
ATOM   2446  H   PHE A 264     124.530 134.469 122.292
ATOM   2447  CA  PHE A 264     126.038 135.185 123.509
ATOM   2448  CB  PHE A 264     126.337 136.422 122.623
ATOM   2449  CG  PHE A 264     127.239 136.029 121.491
ATOM   2450  CD1 PHE A 264     126.697 135.588 120.275
ATOM   2451  CE1 PHE A 264     127.524 135.213 119.212
ATOM   2452  CZ  PHE A 264     128.910 135.279 119.357
ATOM   2453  CE2 PHE A 264     129.462 135.723 120.560
ATOM   2454  CD2 PHE A 264     128.628 136.096 121.619
ATOM   2455  C   PHE A 264     125.085 135.589 124.597
ATOM   2456  O   PHE A 264     124.036 136.184 124.326
ATOM   2457  N   ILE A 265     125.420 135.235 125.859
ATOM   2458  H   ILE A 265     126.305 134.823 126.077
ATOM   2459  CA  ILE A 265     124.562 135.580 126.964
ATOM   2460  CB  ILE A 265     124.263 134.456 127.939
ATOM   2461  CG2 ILE A 265     123.462 133.385 127.168
ATOM   2462  CG1 ILE A 265     125.505 133.889 128.616
ATOM   2463  CD1 ILE A 265     125.201 132.933 129.760
ATOM   2464  C   ILE A 265     124.986 136.882 127.593
ATOM   2465  O   ILE A 265     126.178 137.179 127.678
ATOM   2466  N   ILE A 266     123.982 137.710 127.973
ATOM   2467  H   ILE A 266     123.034 137.391 127.915
ATOM   2468  CA  ILE A 266     124.194 139.024 128.559
ATOM   2469  CB  ILE A 266     123.196 140.064 128.040
ATOM   2470  CG2 ILE A 266     123.389 141.428 128.739
ATOM   2471  CG1 ILE A 266     123.335 140.238 126.514
ATOM   2472  CD1 ILE A 266     122.428 139.341 125.674
ATOM   2473  C   ILE A 266     124.115 138.931 130.062
ATOM   2474  O   ILE A 266     123.178 138.365 130.617
ATOM   2475  N   LEU A 267     125.111 139.504 130.770
ATOM   2476  H   LEU A 267     125.846 140.004 130.328
ATOM   2477  CA  LEU A 267     125.150 139.460 132.210
ATOM   2478  CB  LEU A 267     126.305 138.552 132.685
ATOM   2479  CG  LEU A 267     126.193 137.097 132.139
ATOM   2480  CD1 LEU A 267     127.436 136.272 132.414
ATOM   2481  CD2 LEU A 267     124.938 136.355 132.605
ATOM   2482  C   LEU A 267     125.324 140.871 132.694
ATOM   2483  O   LEU A 267     126.271 141.553 132.316
ATOM   2484  N   THR A 268     124.392 141.356 133.539
ATOM   2485  H   THR A 268     123.642 140.786 133.861
ATOM   2486  CA  THR A 268     124.433 142.709 134.046
ATOM   2487  CB  THR A 268     123.290 143.552 133.527
ATOM   2488  CG2 THR A 268     123.445 143.842 132.025
ATOM   2489  OG1 THR A 268     122.063 142.883 133.767
ATOM   2490  HG1 THR A 268     121.944 142.884 134.719
ATOM   2491  C   THR A 268     124.442 142.793 135.546
ATOM   2492  O   THR A 268     123.710 142.075 136.225
ATOM   2493  N   VAL A 269     125.312 143.672 136.093
ATOM   2494  H   VAL A 269     125.942 144.208 135.529
ATOM   2495  CA  VAL A 269     125.427 143.887 137.517
ATOM   2496  CB  VAL A 269     126.875 143.818 137.973
ATOM   2497  CG1 VAL A 269     126.990 144.098 139.474
ATOM   2498  CG2 VAL A 269     127.449 142.429 137.617
ATOM   2499  C   VAL A 269     124.814 145.241 137.805
ATOM   2500  O   VAL A 269     125.205 146.231 137.190
ATOM   2501  N   LEU A 270     123.837 145.298 138.741
ATOM   2502  H   LEU A 270     123.532 144.481 139.215
ATOM   2503  CA  LEU A 270     123.153 146.511 139.101
ATOM   2504  CB  LEU A 270     121.645 146.428 138.759
ATOM   2505  CG  LEU A 270     120.760 147.643 139.120
ATOM   2506  CD1 LEU A 270     121.143 148.909 138.333
ATOM   2507  CD2 LEU A 270     119.275 147.281 138.982
ATOM   2508  C   LEU A 270     123.328 146.796 140.568
ATOM   2509  O   LEU A 270     122.943 146.005 141.434
ATOM   2510  N   LYS A 271     123.935 147.967 140.858
ATOM   2511  H   LYS A 271     124.237 148.591 140.145
ATOM   2512  CA  LYS A 271     124.165 148.404 142.201
ATOM   2513  CB  LYS A 271     125.413 149.279 142.420
ATOM   2514  CG  LYS A 271     126.775 148.636 142.192
ATOM   2515  CD  LYS A 271     127.887 149.639 142.491
ATOM   2516  CE  LYS A 271     129.302 149.103 142.312
ATOM   2517  NZ  LYS A 271     130.261 150.167 142.676
ATOM   2518  HZ1 LYS A 271     131.206 149.926 142.324
ATOM   2519  HZ2 LYS A 271     129.955 151.066 142.259
ATOM   2520  HZ3 LYS A 271     130.291 150.267 143.709
ATOM   2521  C   LYS A 271     123.041 149.270 142.653
ATOM   2522  O   LYS A 271     122.703 150.279 142.027
ATOM   2523  N   LYS A 272     122.416 148.841 143.756
ATOM   2524  H   LYS A 272     122.616 147.968 144.181
ATOM   2525  CA  LYS A 272     121.368 149.571 144.383
ATOM   2526  CB  LYS A 272     120.016 148.854 144.580
ATOM   2527  CG  LYS A 272     119.236 148.554 143.303
ATOM   2528  CD  LYS A 272     117.852 147.980 143.606
ATOM   2529  CE  LYS A 272     117.014 147.664 142.368
ATOM   2530  NZ  LYS A 272     115.678 147.190 142.781
ATOM   2531  HZ1 LYS A 272     115.085 148.003 143.035
ATOM   2532  HZ2 LYS A 272     115.234 146.673 141.999
ATOM   2533  HZ3 LYS A 272     115.765 146.563 143.603
ATOM   2534  C   LYS A 272     121.850 149.962 145.741
ATOM   2535  O   LYS A 272     122.529 149.234 146.466
ATOM   2536  N   GLU A 273     121.465 151.190 146.063
ATOM   2537  H   GLU A 273     120.983 151.690 145.357
ATOM   2538  CA  GLU A 273     121.655 151.968 147.241
ATOM   2539  CB  GLU A 273     121.116 153.391 146.964
ATOM   2540  CG  GLU A 273     119.596 153.491 146.663
ATOM   2541  CD  GLU A 273     119.242 153.474 145.166
ATOM   2542  OE1 GLU A 273     118.574 154.441 144.735
ATOM   2543  OE2 GLU A 273     119.554 152.503 144.433
ATOM   2544  C   GLU A 273     120.872 151.392 148.397
ATOM   2545  O   GLU A 273     120.114 150.429 148.257
ATOM   2546  N   CYS A 274     121.117 151.981 149.590
ATOM   2547  H   CYS A 274     121.775 152.725 149.654
ATOM   2548  CA  CYS A 274     120.481 151.653 150.839
ATOM   2549  CB  CYS A 274     121.048 152.463 152.022
ATOM   2550  SG  CYS A 274     122.778 152.097 152.430
ATOM   2551  C   CYS A 274     119.017 152.023 150.818
ATOM   2552  O   CYS A 274     118.241 151.449 151.582
ATOM   2553  N   GLU A 275     118.612 153.008 149.973
ATOM   2554  H   GLU A 275     119.240 153.471 149.354
ATOM   2555  CA  GLU A 275     117.242 153.454 149.936
ATOM   2556  CB  GLU A 275     116.997 154.796 149.222
ATOM   2557  CG  GLU A 275     117.627 155.974 149.976
ATOM   2558  CD  GLU A 275     117.220 157.334 149.408
ATOM   2559  OE1 GLU A 275     116.471 157.423 148.399
ATOM   2560  OE2 GLU A 275     117.690 158.340 150.000
ATOM   2561  C   GLU A 275     116.212 152.476 149.472
ATOM   2562  O   GLU A 275     116.417 151.737 148.509
ATOM   2563  N   THR A 276     115.098 152.415 150.245
ATOM   2564  H   THR A 276     114.986 152.987 151.053
ATOM   2565  CA  THR A 276     113.976 151.577 149.924
ATOM   2566  CB  THR A 276     113.463 150.663 151.022
ATOM   2567  CG2 THR A 276     114.530 149.581 151.279
ATOM   2568  OG1 THR A 276     113.195 151.363 152.226
ATOM   2569  HG1 THR A 276     112.404 151.884 152.061
ATOM   2570  C   THR A 276     112.937 152.552 149.456
ATOM   2571  O   THR A 276     112.530 153.474 150.167
ATOM   2572  N   TYR A 277     112.471 152.311 148.225
ATOM   2573  H   TYR A 277     112.802 151.525 147.709
ATOM   2574  CA  TYR A 277     111.540 153.131 147.506
ATOM   2575  CB  TYR A 277     111.978 153.260 146.038
ATOM   2576  CG  TYR A 277     113.219 154.057 145.909
ATOM   2577  CD1 TYR A 277     114.451 153.435 145.698
ATOM   2578  CE1 TYR A 277     115.602 154.210 145.571
ATOM   2579  CZ  TYR A 277     115.521 155.603 145.653
ATOM   2580  OH  TYR A 277     116.668 156.398 145.523
ATOM   2581  HH  TYR A 277     117.416 155.806 145.423
ATOM   2582  CE2 TYR A 277     114.296 156.224 145.860
ATOM   2583  CD2 TYR A 277     113.150 155.449 145.984
ATOM   2584  C   TYR A 277     110.105 152.680 147.518
ATOM   2585  O   TYR A 277     109.364 152.974 146.574
ATOM   2586  N   LYS A 278     109.661 152.005 148.604
ATOM   2587  H   LYS A 278     110.259 151.810 149.377
ATOM   2588  CA  LYS A 278     108.317 151.479 148.705
ATOM   2589  CB  LYS A 278     108.132 150.780 150.073
ATOM   2590  CG  LYS A 278     106.775 150.125 150.341
ATOM   2591  CD  LYS A 278     106.691 149.479 151.725
ATOM   2592  CE  LYS A 278     105.322 148.881 152.053
ATOM   2593  NZ  LYS A 278     104.335 149.965 152.244
ATOM   2594  HZ1 LYS A 278     103.456 149.577 152.636
ATOM   2595  HZ2 LYS A 278     104.718 150.682 152.892
ATOM   2596  HZ3 LYS A 278     104.133 150.413 151.330
ATOM   2597  C   LYS A 278     107.237 152.526 148.520
ATOM   2598  O   LYS A 278     106.361 152.343 147.672
ATOM   2599  N   GLU A 279     107.299 153.649 149.267
ATOM   2600  H   GLU A 279     108.010 153.785 149.952
ATOM   2601  CA  GLU A 279     106.336 154.718 149.147
ATOM   2602  CB  GLU A 279     105.989 155.374 150.503
ATOM   2603  CG  GLU A 279     105.216 154.460 151.479
ATOM   2604  CD  GLU A 279     106.102 153.509 152.295
ATOM   2605  OE1 GLU A 279     105.502 152.629 152.968
ATOM   2606  OE2 GLU A 279     107.357 153.628 152.282
ATOM   2607  C   GLU A 279     106.824 155.779 148.192
ATOM   2608  O   GLU A 279     106.024 156.455 147.543
ATOM   2609  N   LEU A 280     108.166 155.907 148.076
ATOM   2610  H   LEU A 280     108.757 155.314 148.616
ATOM   2611  CA  LEU A 280     108.882 156.862 147.262
ATOM   2612  CB  LEU A 280     110.385 156.873 147.596
ATOM   2613  CG  LEU A 280     110.745 157.394 149.008
ATOM   2614  CD1 LEU A 280     112.240 157.188 149.306
ATOM   2615  CD2 LEU A 280     110.318 158.856 149.212
ATOM   2616  C   LEU A 280     108.722 156.680 145.769
ATOM   2617  O   LEU A 280     108.836 157.654 145.024
ATOM   2618  N   LYS A 281     108.403 155.441 145.321
ATOM   2619  H   LYS A 281     108.317 154.689 145.971
ATOM   2620  CA  LYS A 281     108.196 155.039 143.948
ATOM   2621  CB  LYS A 281     106.920 155.642 143.311
ATOM   2622  CG  LYS A 281     105.632 155.153 143.977
ATOM   2623  CD  LYS A 281     104.363 155.702 143.332
ATOM   2624  CE  LYS A 281     103.080 155.168 143.967
ATOM   2625  NZ  LYS A 281     101.907 155.779 143.314
ATOM   2626  HZ1 LYS A 281     101.040 155.322 143.651
ATOM   2627  HZ2 LYS A 281     101.871 156.792 143.536
ATOM   2628  HZ3 LYS A 281     101.978 155.656 142.287
ATOM   2629  C   LYS A 281     109.320 154.964 142.935
ATOM   2630  O   LYS A 281     109.334 155.629 141.896
ATOM   2631  N   ALA A 282     110.328 154.141 143.298
ATOM   2632  H   ALA A 282     110.252 153.658 144.166
ATOM   2633  CA  ALA A 282     111.477 153.745 142.515
ATOM   2634  CB  ALA A 282     111.211 152.415 141.768
ATOM   2635  C   ALA A 282     112.324 154.656 141.662
ATOM   2636  O   ALA A 282     112.315 154.530 140.434
ATOM   2637  N   HIS A 283     113.046 155.627 142.270
ATOM   2638  H   HIS A 283     113.028 155.763 143.256
ATOM   2639  CA  HIS A 283     113.918 156.499 141.509
ATOM   2640  CB  HIS A 283     114.471 157.669 142.348
ATOM   2641  CG  HIS A 283     113.414 158.654 142.756
ATOM   2642  ND1 HIS A 283     112.640 159.377 141.875
ATOM   2643  CE1 HIS A 283     111.791 160.126 142.623
ATOM   2644  NE2 HIS A 283     111.965 159.938 143.918
ATOM   2645  CD2 HIS A 283     112.989 159.012 143.999
ATOM   2646  C   HIS A 283     115.089 155.648 141.056
ATOM   2647  O   HIS A 283     115.496 155.716 139.895
ATOM   2648  N   GLY A 284     115.634 154.815 141.984
ATOM   2649  H   GLY A 284     115.274 154.798 142.913
ATOM   2650  CA  GLY A 284     116.716 153.884 141.756
ATOM   2651  C   GLY A 284     118.041 154.517 141.445
ATOM   2652  O   GLY A 284     118.899 153.857 140.857
ATOM   2653  N   VAL A 285     118.211 155.815 141.792
ATOM   2654  H   VAL A 285     117.499 156.320 142.272
ATOM   2655  CA  VAL A 285     119.415 156.559 141.524
ATOM   2656  CB  VAL A 285     119.201 157.695 140.518
ATOM   2657  CG1 VAL A 285     118.796 157.113 139.149
ATOM   2658  CG2 VAL A 285     118.155 158.697 141.057
ATOM   2659  C   VAL A 285     120.150 157.109 142.720
ATOM   2660  O   VAL A 285     121.167 157.782 142.530
ATOM   2661  N   SER A 286     119.684 156.859 143.971
ATOM   2662  H   SER A 286     118.865 156.320 144.138
ATOM   2663  CA  SER A 286     120.374 157.369 145.137
ATOM   2664  CB  SER A 286     119.614 157.294 146.464
ATOM   2665  OG  SER A 286     118.517 158.193 146.401
ATOM   2666  HG  SER A 286     117.823 157.798 146.936
ATOM   2667  C   SER A 286     121.740 156.774 145.269
ATOM   2668  O   SER A 286     121.970 155.614 144.919
ATOM   2669  N   CYS A 287     122.687 157.607 145.748
ATOM   2670  H   CYS A 287     122.475 158.543 146.015
ATOM   2671  CA  CYS A 287     124.058 157.215 145.883
ATOM   2672  CB  CYS A 287     124.992 158.398 146.229
ATOM   2673  SG  CYS A 287     126.750 157.931 146.327
ATOM   2674  C   CYS A 287     124.238 156.134 146.908
ATOM   2675  O   CYS A 287     123.722 156.248 148.027
ATOM   2676  N   PRO A 288     124.908 155.041 146.524
ATOM   2677  CA  PRO A 288     125.175 153.954 147.424
ATOM   2678  CB  PRO A 288     125.689 152.802 146.555
ATOM   2679  CG  PRO A 288     126.247 153.485 145.293
ATOM   2680  CD  PRO A 288     125.414 154.773 145.173
ATOM   2681  C   PRO A 288     126.136 154.428 148.477
ATOM   2682  O   PRO A 288     127.229 154.897 148.155
ATOM   2683  N   GLN A 289     125.729 154.265 149.744
ATOM   2684  H   GLN A 289     124.865 153.814 149.949
ATOM   2685  CA  GLN A 289     126.390 154.846 150.877
ATOM   2686  CB  GLN A 289     125.428 155.010 152.078
ATOM   2687  CG  GLN A 289     124.253 155.972 151.824
ATOM   2688  CD  GLN A 289     124.774 157.387 151.547
ATOM   2689  OE1 GLN A 289     125.531 157.968 152.324
ATOM   2690  NE2 GLN A 289     124.388 157.949 150.372
ATOM   2691 1HE2 GLN A 289     123.806 157.439 149.739
ATOM   2692 2HE2 GLN A 289     124.720 158.858 150.118
ATOM   2693  C   GLN A 289     127.565 154.025 151.321
ATOM   2694  O   GLN A 289     128.270 154.444 152.238
ATOM   2695  N   SER A 290     127.792 152.839 150.709
ATOM   2696  H   SER A 290     127.223 152.492 149.969
ATOM   2697  CA  SER A 290     128.894 152.007 151.094
ATOM   2698  CB  SER A 290     128.490 150.631 151.641
ATOM   2699  OG  SER A 290     129.646 149.887 152.008
ATOM   2700  HG  SER A 290     129.498 149.594 152.910
ATOM   2701  C   SER A 290     129.779 151.722 149.933
ATOM   2702  O   SER A 290     129.335 151.629 148.785
ATOM   2703  N   GLN A 291     131.079 151.568 150.263
ATOM   2704  H   GLN A 291     131.382 151.627 151.211
ATOM   2705  CA  GLN A 291     132.094 151.259 149.300
ATOM   2706  CB  GLN A 291     133.538 151.535 149.771
ATOM   2707  CG  GLN A 291     133.872 153.017 150.036
ATOM   2708  CD  GLN A 291     133.773 153.859 148.756
ATOM   2709  OE1 GLN A 291     134.372 153.560 147.723
ATOM   2710  NE2 GLN A 291     132.998 154.974 148.832
ATOM   2711 1HE2 GLN A 291     132.526 155.201 149.684
ATOM   2712 2HE2 GLN A 291     132.913 155.578 148.039
ATOM   2713  C   GLN A 291     131.971 149.834 148.848
ATOM   2714  O   GLN A 291     131.754 148.917 149.648
ATOM   2715  N   CYS A 292     132.085 149.650 147.516
ATOM   2716  H   CYS A 292     132.261 150.409 146.894
ATOM   2717  CA  CYS A 292     131.984 148.362 146.896
ATOM   2718  CB  CYS A 292     130.959 148.333 145.743
ATOM   2719  SG  CYS A 292     129.260 148.702 146.273
ATOM   2720  C   CYS A 292     133.317 147.978 146.304
ATOM   2721  O   CYS A 292     134.005 148.840 145.745
ATOM   2722  N   PRO A 293     133.696 146.696 146.390
ATOM   2723  CA  PRO A 293     134.945 146.185 145.860
ATOM   2724  CB  PRO A 293     135.025 144.722 146.290
ATOM   2725  CG  PRO A 293     134.141 144.656 147.542
ATOM   2726  CD  PRO A 293     133.070 145.726 147.291
ATOM   2727  C   PRO A 293     135.073 146.343 144.373
ATOM   2728  O   PRO A 293     134.067 146.273 143.661
ATOM   2729  N   TYR A 294     136.324 146.562 143.916
ATOM   2730  H   TYR A 294     137.108 146.499 144.528
ATOM   2731  CA  TYR A 294     136.614 147.127 142.627
ATOM   2732  CB  TYR A 294     138.107 147.559 142.510
ATOM   2733  CG  TYR A 294     138.366 148.266 141.214
ATOM   2734  CD1 TYR A 294     137.873 149.559 140.991
ATOM   2735  CE1 TYR A 294     138.109 150.208 139.777
ATOM   2736  CZ  TYR A 294     138.850 149.570 138.779
ATOM   2737  OH  TYR A 294     139.084 150.229 137.554
ATOM   2738  HH  TYR A 294     139.602 149.642 136.995
ATOM   2739  CE2 TYR A 294     139.360 148.288 138.996
ATOM   2740  CD2 TYR A 294     139.121 147.643 140.211
ATOM   2741  C   TYR A 294     136.219 146.213 141.494
ATOM   2742  O   TYR A 294     135.800 146.708 140.450
ATOM   2743  N   LYS A 295     136.347 144.880 141.667
ATOM   2744  H   LYS A 295     136.683 144.490 142.520
ATOM   2745  CA  LYS A 295     135.986 143.938 140.635
ATOM   2746  CB  LYS A 295     137.170 143.174 140.005
ATOM   2747  CG  LYS A 295     138.170 144.000 139.199
ATOM   2748  CD  LYS A 295     139.254 143.120 138.579
ATOM   2749  CE  LYS A 295     140.335 143.884 137.817
ATOM   2750  NZ  LYS A 295     141.328 142.930 137.283
ATOM   2751  HZ1 LYS A 295     141.235 142.860 136.252
ATOM   2752  HZ2 LYS A 295     142.283 143.257 137.519
ATOM   2753  HZ3 LYS A 295     141.175 141.995 137.707
ATOM   2754  C   LYS A 295     135.128 142.868 141.227
ATOM   2755  O   LYS A 295     135.230 142.573 142.421
ATOM   2756  N   LYS A 296     134.221 142.301 140.389
ATOM   2757  H   LYS A 296     134.116 142.637 139.457
ATOM   2758  CA  LYS A 296     133.345 141.228 140.789
ATOM   2759  CB  LYS A 296     131.902 141.676 141.142
ATOM   2760  CG  LYS A 296     131.929 142.564 142.395
ATOM   2761  CD  LYS A 296     130.632 143.106 142.979
ATOM   2762  CE  LYS A 296     130.962 144.000 144.178
ATOM   2763  NZ  LYS A 296     129.745 144.490 144.842
ATOM   2764  HZ1 LYS A 296     129.451 143.802 145.566
ATOM   2765  HZ2 LYS A 296     129.942 145.400 145.299
ATOM   2766  HZ3 LYS A 296     128.999 144.612 144.134
ATOM   2767  C   LYS A 296     133.349 140.212 139.681
ATOM   2768  O   LYS A 296     132.941 140.478 138.548
ATOM   2769  N   ILE A 297     133.909 139.023 139.998
ATOM   2770  H   ILE A 297     134.256 138.845 140.915
ATOM   2771  CA  ILE A 297     134.014 137.916 139.079
ATOM   2772  CB  ILE A 297     135.121 136.943 139.468
ATOM   2773  CG2 ILE A 297     135.163 135.748 138.484
ATOM   2774  CG1 ILE A 297     136.471 137.688 139.459
ATOM   2775  CD1 ILE A 297     137.646 136.910 140.052
ATOM   2776  C   ILE A 297     132.682 137.209 139.033
ATOM   2777  O   ILE A 297     132.093 136.916 140.079
ATOM   2778  N   GLY A 298     132.192 136.942 137.799
ATOM   2779  H   GLY A 298     132.697 137.196 136.975
ATOM   2780  CA  GLY A 298     130.950 136.244 137.597
ATOM   2781  C   GLY A 298     131.270 135.053 136.756
ATOM   2782  O   GLY A 298     132.036 135.155 135.796
ATOM   2783  N   VAL A 299     130.680 133.886 137.104
ATOM   2784  H   VAL A 299     130.060 133.811 137.881
ATOM   2785  CA  VAL A 299     130.934 132.669 136.385
ATOM   2786  CB  VAL A 299     131.733 131.662 137.212
ATOM   2787  CG1 VAL A 299     131.978 130.399 136.384
ATOM   2788  CG2 VAL A 299     133.054 132.270 137.725
ATOM   2789  C   VAL A 299     129.622 132.033 136.004
ATOM   2790  O   VAL A 299     128.699 131.919 136.815
ATOM   2791  N   ASP A 300     129.529 131.620 134.721
ATOM   2792  H   ASP A 300     130.282 131.719 134.079
ATOM   2793  CA  ASP A 300     128.373 130.935 134.232
ATOM   2794  CB  ASP A 300     128.050 131.132 132.758
ATOM   2795  CG  ASP A 300     127.607 132.551 132.501
ATOM   2796  OD1 ASP A 300     126.721 133.078 133.226
ATOM   2797  OD2 ASP A 300     128.162 133.121 131.532
ATOM   2798  C   ASP A 300     128.584 129.474 134.463
ATOM   2799  O   ASP A 300     129.633 128.910 134.129
ATOM   2800  N   VAL A 301     127.564 128.863 135.093
ATOM   2801  H   VAL A 301     126.737 129.366 135.328
ATOM   2802  CA  VAL A 301     127.541 127.466 135.414
ATOM   2803  CB  VAL A 301     127.058 127.203 136.825
ATOM   2804  CG1 VAL A 301     126.994 125.697 137.096
ATOM   2805  CG2 VAL A 301     128.000 127.916 137.813
ATOM   2806  C   VAL A 301     126.632 126.839 134.400
ATOM   2807  O   VAL A 301     125.484 127.252 134.240
ATOM   2808  N   HIS A 302     127.135 125.819 133.680
ATOM   2809  H   HIS A 302     128.059 125.474 133.817
ATOM   2810  CA  HIS A 302     126.330 125.196 132.679
ATOM   2811  CB  HIS A 302     127.146 124.945 131.419
ATOM   2812  CG  HIS A 302     126.328 124.640 130.221
ATOM   2813  ND1 HIS A 302     125.576 125.613 129.602
ATOM   2814  CE1 HIS A 302     125.038 125.048 128.500
ATOM   2815  NE2 HIS A 302     125.392 123.781 128.370
ATOM   2816  CD2 HIS A 302     126.199 123.527 129.464
ATOM   2817  C   HIS A 302     125.815 123.909 133.243
ATOM   2818  O   HIS A 302     126.590 123.073 133.718
ATOM   2819  N   ALA A 303     124.471 123.769 133.227
ATOM   2820  H   ALA A 303     123.880 124.468 132.831
ATOM   2821  CA  ALA A 303     123.784 122.604 133.710
ATOM   2822  CB  ALA A 303     122.372 122.894 134.235
ATOM   2823  C   ALA A 303     123.703 121.546 132.644
ATOM   2824  O   ALA A 303     123.578 121.852 131.454
ATOM   2825  N   LEU A 304     123.785 120.263 133.075
ATOM   2826  H   LEU A 304     123.884 120.052 134.045
ATOM   2827  CA  LEU A 304     123.746 119.120 132.196
ATOM   2828  CB  LEU A 304     124.273 117.817 132.836
ATOM   2829  CG  LEU A 304     125.779 117.789 133.169
ATOM   2830  CD1 LEU A 304     126.133 116.489 133.907
ATOM   2831  CD2 LEU A 304     126.666 118.023 131.934
ATOM   2832  C   LEU A 304     122.379 118.795 131.651
ATOM   2833  O   LEU A 304     122.284 118.402 130.488
ATOM   2834  N   GLY A 305     121.302 118.989 132.453
ATOM   2835  H   GLY A 305     121.400 119.339 133.380
ATOM   2836  CA  GLY A 305     119.947 118.702 132.035
ATOM   2837  C   GLY A 305     119.468 117.312 132.360
ATOM   2838  O   GLY A 305     118.413 116.907 131.870
ATOM   2839  N   HIS A 306     120.230 116.555 133.182
ATOM   2840  H   HIS A 306     121.075 116.915 133.569
ATOM   2841  CA  HIS A 306     119.917 115.207 133.594
ATOM   2842  CB  HIS A 306     120.998 114.190 133.173
ATOM   2843  CG  HIS A 306     121.139 114.044 131.685
ATOM   2844  ND1 HIS A 306     121.836 114.930 130.894
ATOM   2845  CE1 HIS A 306     121.728 114.485 129.617
ATOM   2846  NE2 HIS A 306     121.013 113.378 129.532
ATOM   2847  CD2 HIS A 306     120.643 113.100 130.836
ATOM   2848  C   HIS A 306     119.801 115.170 135.103
ATOM   2849  O   HIS A 306     120.154 116.132 135.788
ATOM   2850  N   TRP A 307     119.278 114.043 135.649
ATOM   2851  H   TRP A 307     118.994 113.280 135.073
ATOM   2852  CA  TRP A 307     119.063 113.841 137.065
ATOM   2853  CB  TRP A 307     118.205 112.597 137.382
ATOM   2854  CG  TRP A 307     116.743 112.655 136.979
ATOM   2855  CD1 TRP A 307     116.071 113.549 136.188
ATOM   2856  NE1 TRP A 307     114.735 113.224 136.124
ATOM   2857  HE1 TRP A 307     114.054 113.702 135.612
ATOM   2858  CE2 TRP A 307     114.518 112.109 136.903
ATOM   2859  CZ2 TRP A 307     113.359 111.397 137.186
ATOM   2860  CH2 TRP A 307     113.455 110.285 138.032
ATOM   2861  CZ3 TRP A 307     114.686 109.903 138.582
ATOM   2862  CE3 TRP A 307     115.855 110.622 138.301
ATOM   2863  CD2 TRP A 307     115.757 111.723 137.456
ATOM   2864  C   TRP A 307     120.295 113.732 137.929
ATOM   2865  O   TRP A 307     120.261 114.196 139.071
ATOM   2866  N   PHE A 308     121.388 113.113 137.414
ATOM   2867  H   PHE A 308     121.369 112.757 136.485
ATOM   2868  CA  PHE A 308     122.636 112.905 138.125
ATOM   2869  CB  PHE A 308     123.524 111.759 137.550
ATOM   2870  CG  PHE A 308     123.840 111.885 136.088
ATOM   2871  CD1 PHE A 308     124.945 112.623 135.640
ATOM   2872  CE1 PHE A 308     125.232 112.725 134.276
ATOM   2873  CZ  PHE A 308     124.419 112.077 133.344
ATOM   2874  CE2 PHE A 308     123.325 111.325 133.777
ATOM   2875  CD2 PHE A 308     123.042 111.228 135.142
ATOM   2876  C   PHE A 308     123.479 114.134 138.376
ATOM   2877  O   PHE A 308     123.264 115.186 137.777
ATOM   2878  N   ASP A 309     124.441 114.008 139.325
ATOM   2879  H   ASP A 309     124.566 113.139 139.797
ATOM   2880  CA  ASP A 309     125.361 115.043 139.738
ATOM   2881  CB  ASP A 309     125.977 114.791 141.143
ATOM   2882  CG  ASP A 309     126.823 113.519 141.189
ATOM   2883  OD1 ASP A 309     128.071 113.639 141.306
ATOM   2884  OD2 ASP A 309     126.232 112.409 141.128
ATOM   2885  C   ASP A 309     126.455 115.347 138.736
ATOM   2886  O   ASP A 309     126.681 114.603 137.779
ATOM   2887  N   GLY A 310     127.136 116.499 138.948
ATOM   2888  H   GLY A 310     126.904 117.091 139.715
ATOM   2889  CA  GLY A 310     128.206 116.993 138.122
ATOM   2890  C   GLY A 310     127.657 118.092 137.266
ATOM   2891  O   GLY A 310     126.516 118.019 136.806
ATOM   2892  N   ARG A 311     128.478 119.147 137.048
ATOM   2893  H   ARG A 311     129.400 119.179 137.426
ATOM   2894  CA  ARG A 311     128.101 120.288 136.248
ATOM   2895  CB  ARG A 311     127.095 121.230 136.964
ATOM   2896  CG  ARG A 311     127.632 121.943 138.204
ATOM   2897  CD  ARG A 311     126.583 122.741 138.969
ATOM   2898  NE  ARG A 311     127.336 123.448 140.042
ATOM   2899  HE  ARG A 311     128.322 123.291 140.113
ATOM   2900  CZ  ARG A 311     126.759 124.377 140.862
ATOM   2901  NH1 ARG A 311     125.409 124.589 140.890
ATOM   2902 1HH1 ARG A 311     124.799 124.021 140.339
ATOM   2903 2HH1 ARG A 311     125.019 125.283 141.495
ATOM   2904  NH2 ARG A 311     127.587 125.129 141.643
ATOM   2905 1HH2 ARG A 311     128.578 125.011 141.572
ATOM   2906 2HH2 ARG A 311     127.223 125.888 142.184
ATOM   2907  C   ARG A 311     129.337 121.057 135.836
ATOM   2908  O   ARG A 311     130.431 120.802 136.351
ATOM   2909  N   LEU A 312     129.188 122.001 134.868
ATOM   2910  H   LEU A 312     128.298 122.209 134.463
ATOM   2911  CA  LEU A 312     130.296 122.802 134.399
ATOM   2912  CB  LEU A 312     130.224 123.109 132.882
ATOM   2913  CG  LEU A 312     130.213 121.881 131.942
ATOM   2914  CD1 LEU A 312     130.038 122.321 130.478
ATOM   2915  CD2 LEU A 312     131.441 120.975 132.139
ATOM   2916  C   LEU A 312     130.289 124.097 135.174
ATOM   2917  O   LEU A 312     129.680 125.091 134.778
ATOM   2918  N   ASN A 313     131.034 124.104 136.293
ATOM   2919  H   ASN A 313     131.537 123.281 136.543
ATOM   2920  CA  ASN A 313     131.180 125.188 137.236
ATOM   2921  CB  ASN A 313     131.897 124.730 138.520
ATOM   2922  CG  ASN A 313     130.926 123.921 139.364
ATOM   2923  OD1 ASN A 313     129.960 124.452 139.907
ATOM   2924  ND2 ASN A 313     131.168 122.589 139.463
ATOM   2925 1HD2 ASN A 313     131.960 122.189 139.002
ATOM   2926 2HD2 ASN A 313     130.558 122.007 140.000
ATOM   2927  C   ASN A 313     131.898 126.403 136.750
ATOM   2928  O   ASN A 313     131.815 127.439 137.407
ATOM   2929  N   LEU A 314     132.689 126.282 135.661
ATOM   2930  H   LEU A 314     132.777 125.417 135.171
ATOM   2931  CA  LEU A 314     133.417 127.391 135.110
ATOM   2932  CB  LEU A 314     134.948 127.328 135.420
ATOM   2933  CG  LEU A 314     135.431 127.450 136.880
ATOM   2934  CD1 LEU A 314     136.933 127.135 136.965
ATOM   2935  CD2 LEU A 314     135.117 128.825 137.491
ATOM   2936  C   LEU A 314     133.232 127.325 133.612
ATOM   2937  O   LEU A 314     134.224 127.220 132.885
ATOM   2938  N   LYS A 315     131.972 127.403 133.081
ATOM   2939  H   LYS A 315     131.151 127.608 133.612
ATOM   2940  CA  LYS A 315     131.822 127.316 131.637
ATOM   2941  CB  LYS A 315     130.407 127.072 131.024
ATOM   2942  CG  LYS A 315     129.428 128.249 130.886
ATOM   2943  CD  LYS A 315     128.245 127.959 129.958
ATOM   2944  CE  LYS A 315     127.086 128.957 130.012
ATOM   2945  NZ  LYS A 315     127.523 130.307 129.593
ATOM   2946  HZ1 LYS A 315     126.690 130.870 129.333
ATOM   2947  HZ2 LYS A 315     128.023 130.784 130.370
ATOM   2948  HZ3 LYS A 315     128.157 130.234 128.774
ATOM   2949  C   LYS A 315     132.435 128.519 130.975
ATOM   2950  O   LYS A 315     133.076 128.389 129.932
ATOM   2951  N   THR A 316     132.229 129.708 131.578
ATOM   2952  H   THR A 316     131.672 129.768 132.404
ATOM   2953  CA  THR A 316     132.788 130.948 131.114
ATOM   2954  CB  THR A 316     132.161 131.515 129.843
ATOM   2955  CG2 THR A 316     130.654 131.739 130.008
ATOM   2956  OG1 THR A 316     132.823 132.702 129.428
ATOM   2957  HG1 THR A 316     133.681 132.420 129.098
ATOM   2958  C   THR A 316     132.777 131.898 132.279
ATOM   2959  O   THR A 316     131.963 131.766 133.196
ATOM   2960  N   SER A 317     133.734 132.848 132.281
ATOM   2961  H   SER A 317     134.403 132.934 131.547
ATOM   2962  CA  SER A 317     133.840 133.815 133.336
ATOM   2963  CB  SER A 317     134.949 133.471 134.362
ATOM   2964  OG  SER A 317     136.236 133.456 133.757
ATOM   2965  HG  SER A 317     136.849 133.208 134.454
ATOM   2966  C   SER A 317     134.069 135.195 132.800
ATOM   2967  O   SER A 317     134.625 135.370 131.712
ATOM   2968  N   PHE A 318     133.596 136.207 133.565
ATOM   2969  H   PHE A 318     133.119 136.025 134.422
ATOM   2970  CA  PHE A 318     133.767 137.594 133.207
ATOM   2971  CB  PHE A 318     132.502 138.279 132.591
ATOM   2972  CG  PHE A 318     131.370 138.487 133.555
ATOM   2973  CD1 PHE A 318     131.221 139.721 134.205
ATOM   2974  CE1 PHE A 318     130.185 139.944 135.110
ATOM   2975  CZ  PHE A 318     129.287 138.922 135.390
ATOM   2976  CE2 PHE A 318     129.438 137.688 134.761
ATOM   2977  CD2 PHE A 318     130.472 137.464 133.851
ATOM   2978  C   PHE A 318     134.190 138.333 134.458
ATOM   2979  O   PHE A 318     133.946 137.876 135.579
ATOM   2980  N   HIS A 319     134.820 139.517 134.271
ATOM   2981  H   HIS A 319     134.994 139.878 133.359
ATOM   2982  CA  HIS A 319     135.276 140.342 135.361
ATOM   2983  CB  HIS A 319     136.801 140.608 135.324
ATOM   2984  CG  HIS A 319     137.651 139.400 135.572
ATOM   2985  ND1 HIS A 319     137.901 138.422 134.634
ATOM   2986  CE1 HIS A 319     138.713 137.511 135.226
ATOM   2987  NE2 HIS A 319     139.004 137.835 136.472
ATOM   2988  CD2 HIS A 319     138.336 139.028 136.686
ATOM   2989  C   HIS A 319     134.575 141.666 135.260
ATOM   2990  O   HIS A 319     134.967 142.533 134.476
ATOM   2991  N   CYS A 320     133.491 141.838 136.052
ATOM   2992  H   CYS A 320     133.217 141.170 136.739
ATOM   2993  CA  CYS A 320     132.727 143.057 136.069
ATOM   2994  CB  CYS A 320     131.339 142.909 136.718
ATOM   2995  SG  CYS A 320     130.373 144.448 136.715
ATOM   2996  C   CYS A 320     133.469 144.101 136.840
ATOM   2997  O   CYS A 320     133.966 143.829 137.935
ATOM   2998  N   TYR A 321     133.596 145.305 136.239
ATOM   2999  H   TYR A 321     133.208 145.487 135.339
ATOM   3000  CA  TYR A 321     134.238 146.419 136.877
ATOM   3001  CB  TYR A 321     134.882 147.429 135.902
ATOM   3002  CG  TYR A 321     136.102 146.767 135.342
ATOM   3003  CD1 TYR A 321     136.042 146.050 134.139
ATOM   3004  CE1 TYR A 321     137.182 145.426 133.625
ATOM   3005  CZ  TYR A 321     138.396 145.519 134.311
ATOM   3006  OH  TYR A 321     139.552 144.891 133.799
ATOM   3007  HH  TYR A 321     140.284 145.093 134.389
ATOM   3008  CE2 TYR A 321     138.466 146.237 135.507
ATOM   3009  CD2 TYR A 321     137.324 146.858 136.019
ATOM   3010  C   TYR A 321     133.172 147.070 137.705
ATOM   3011  O   TYR A 321     132.094 147.405 137.211
ATOM   3012  N   GLY A 322     133.483 147.260 138.998
ATOM   3013  H   GLY A 322     134.377 146.997 139.342
ATOM   3014  CA  GLY A 322     132.602 147.822 139.978
ATOM   3015  C   GLY A 322     132.867 149.264 140.238
ATOM   3016  O   GLY A 322     132.845 149.673 141.399
ATOM   3017  N   ALA A 323     133.119 150.063 139.175
ATOM   3018  H   ALA A 323     133.109 149.707 138.244
ATOM   3019  CA  ALA A 323     133.389 151.473 139.299
ATOM   3020  CB  ALA A 323     133.803 152.135 137.975
ATOM   3021  C   ALA A 323     132.189 152.196 139.843
ATOM   3022  O   ALA A 323     131.038 151.882 139.526
ATOM   3023  N   CYS A 324     132.477 153.167 140.734
ATOM   3024  H   CYS A 324     133.423 153.375 140.969
ATOM   3025  CA  CYS A 324     131.502 153.981 141.400
ATOM   3026  CB  CYS A 324     132.099 154.794 142.565
ATOM   3027  SG  CYS A 324     132.728 153.716 143.892
ATOM   3028  C   CYS A 324     130.750 154.906 140.481
ATOM   3029  O   CYS A 324     131.248 155.356 139.447
ATOM   3030  N   THR A 325     129.471 155.122 140.859
ATOM   3031  H   THR A 325     129.148 154.685 141.694
ATOM   3032  CA  THR A 325     128.439 155.946 140.267
ATOM   3033  CB  THR A 325     128.805 157.434 140.306
ATOM   3034  CG2 THR A 325     127.530 158.306 140.255
ATOM   3035  OG1 THR A 325     129.436 157.737 141.545
ATOM   3036  HG1 THR A 325     129.807 158.618 141.440
ATOM   3037  C   THR A 325     127.967 155.485 138.890
ATOM   3038  O   THR A 325     127.077 156.100 138.295
ATOM   3039  N   LYS A 326     128.483 154.341 138.370
ATOM   3040  H   LYS A 326     129.183 153.804 138.833
ATOM   3041  CA  LYS A 326     128.037 153.832 137.094
ATOM   3042  CB  LYS A 326     129.008 152.853 136.407
ATOM   3043  CG  LYS A 326     130.273 153.532 135.886
ATOM   3044  CD  LYS A 326     131.166 152.622 135.045
ATOM   3045  CE  LYS A 326     132.399 153.340 134.496
ATOM   3046  NZ  LYS A 326     133.173 152.439 133.620
ATOM   3047  HZ1 LYS A 326     132.648 152.271 132.740
ATOM   3048  HZ2 LYS A 326     134.082 152.884 133.393
ATOM   3049  HZ3 LYS A 326     133.345 151.535 134.097
ATOM   3050  C   LYS A 326     126.718 153.131 137.274
ATOM   3051  O   LYS A 326     125.835 153.225 136.420
ATOM   3052  N   TYR A 327     126.584 152.417 138.420
ATOM   3053  H   TYR A 327     127.350 152.386 139.056
ATOM   3054  CA  TYR A 327     125.460 151.638 138.881
ATOM   3055  CB  TYR A 327     124.168 152.345 139.411
ATOM   3056  CG  TYR A 327     123.364 153.194 138.479
ATOM   3057  CD1 TYR A 327     122.353 152.628 137.692
ATOM   3058  CE1 TYR A 327     121.586 153.424 136.839
ATOM   3059  CZ  TYR A 327     121.815 154.802 136.781
ATOM   3060  OH  TYR A 327     121.041 155.611 135.922
ATOM   3061  HH  TYR A 327     120.416 155.041 135.461
ATOM   3062  CE2 TYR A 327     122.805 155.381 137.581
ATOM   3063  CD2 TYR A 327     123.569 154.579 138.432
ATOM   3064  C   TYR A 327     125.187 150.397 138.098
ATOM   3065  O   TYR A 327     125.150 149.334 138.712
ATOM   3066  N   GLU A 328     124.951 150.485 136.767
ATOM   3067  H   GLU A 328     124.973 151.351 136.272
ATOM   3068  CA  GLU A 328     124.727 149.288 135.991
ATOM   3069  CB  GLU A 328     123.446 149.286 135.123
ATOM   3070  CG  GLU A 328     123.107 147.900 134.538
ATOM   3071  CD  GLU A 328     121.763 147.915 133.815
ATOM   3072  OE1 GLU A 328     120.731 148.260 134.450
ATOM   3073  OE2 GLU A 328     121.746 147.564 132.607
ATOM   3074  C   GLU A 328     125.944 149.054 135.143
ATOM   3075  O   GLU A 328     126.495 150.005 134.580
ATOM   3076  N   TYR A 329     126.434 147.786 135.098
ATOM   3077  H   TYR A 329     126.043 147.052 135.645
ATOM   3078  CA  TYR A 329     127.591 147.508 134.296
ATOM   3079  CB  TYR A 329     128.864 147.441 135.178
ATOM   3080  CG  TYR A 329     130.101 147.570 134.352
ATOM   3081  CD1 TYR A 329     130.484 148.863 133.969
ATOM   3082  CE1 TYR A 329     131.633 149.080 133.207
ATOM   3083  CZ  TYR A 329     132.418 147.994 132.822
ATOM   3084  OH  TYR A 329     133.583 148.207 132.053
ATOM   3085  HH  TYR A 329     134.004 147.356 131.903
ATOM   3086  CE2 TYR A 329     132.048 146.703 133.203
ATOM   3087  CD2 TYR A 329     130.896 146.487 133.968
ATOM   3088  C   TYR A 329     127.356 146.203 133.539
ATOM   3089  O   TYR A 329     127.195 145.150 134.172
ATOM   3090  N   PRO A 330     127.211 146.267 132.207
ATOM   3091  CA  PRO A 330     127.024 145.117 131.344
ATOM   3092  CB  PRO A 330     126.423 145.646 130.038
ATOM   3093  CG  PRO A 330     125.928 147.061 130.376
ATOM   3094  CD  PRO A 330     126.856 147.504 131.516
ATOM   3095  C   PRO A 330     128.321 144.401 131.058
ATOM   3096  O   PRO A 330     129.348 145.061 130.892
ATOM   3097  N   TRP A 331     128.267 143.060 130.958
ATOM   3098  H   TRP A 331     127.466 142.576 131.282
ATOM   3099  CA  TRP A 331     129.182 142.223 130.226
ATOM   3100  CB  TRP A 331     130.258 141.492 131.054
ATOM   3101  CG  TRP A 331     131.381 142.334 131.584
ATOM   3102  CD1 TRP A 331     131.492 143.141 132.675
ATOM   3103  NE1 TRP A 331     132.768 143.664 132.747
ATOM   3104  HE1 TRP A 331     133.108 144.275 133.429
ATOM   3105  CE2 TRP A 331     133.507 143.167 131.698
ATOM   3106  CZ2 TRP A 331     134.836 143.352 131.339
ATOM   3107  CH2 TRP A 331     135.311 142.688 130.200
ATOM   3108  CZ3 TRP A 331     134.473 141.849 129.453
ATOM   3109  CE3 TRP A 331     133.138 141.652 129.825
ATOM   3110  CD2 TRP A 331     132.667 142.325 130.948
ATOM   3111  C   TRP A 331     128.487 141.173 129.429
ATOM   3112  O   TRP A 331     127.283 140.957 129.546
ATOM   3113  N   HIS A 332     129.267 140.514 128.550
ATOM   3114  H   HIS A 332     130.239 140.711 128.460
ATOM   3115  CA  HIS A 332     128.775 139.467 127.709
ATOM   3116  CB  HIS A 332     128.827 139.828 126.208
ATOM   3117  CG  HIS A 332     127.989 141.024 125.856
ATOM   3118  ND1 HIS A 332     126.625 141.007 125.668
ATOM   3119  CE1 HIS A 332     126.249 142.288 125.420
ATOM   3120  NE2 HIS A 332     127.271 143.122 125.433
ATOM   3121  CD2 HIS A 332     128.367 142.324 125.705
ATOM   3122  C   HIS A 332     129.669 138.279 127.899
ATOM   3123  O   HIS A 332     130.836 138.403 128.287
ATOM   3124  N   THR A 333     129.086 137.081 127.688
ATOM   3125  H   THR A 333     128.111 137.005 127.492
ATOM   3126  CA  THR A 333     129.792 135.836 127.769
ATOM   3127  CB  THR A 333     129.561 135.032 129.019
ATOM   3128  CG2 THR A 333     130.381 135.619 130.181
ATOM   3129  OG1 THR A 333     128.184 134.997 129.337
ATOM   3130  HG1 THR A 333     128.091 134.365 130.054
ATOM   3131  C   THR A 333     129.460 135.112 126.504
ATOM   3132  O   THR A 333     128.338 134.658 126.257
ATOM   3133  N   ALA A 334     130.498 135.101 125.648
ATOM   3134  H   ALA A 334     131.364 135.504 125.933
ATOM   3135  CA  ALA A 334     130.548 134.542 124.333
ATOM   3136  CB  ALA A 334     131.680 135.173 123.498
ATOM   3137  C   ALA A 334     130.730 133.063 124.249
ATOM   3138  O   ALA A 334     131.239 132.422 125.171
ATOM   3139  N   LYS A 335     130.288 132.513 123.088
ATOM   3140  H   LYS A 335     129.858 133.089 122.397
ATOM   3141  CA  LYS A 335     130.386 131.128 122.707
ATOM   3142  CB  LYS A 335     131.844 130.743 122.341
ATOM   3143  CG  LYS A 335     132.448 131.543 121.187
ATOM   3144  CD  LYS A 335     133.873 131.108 120.845
ATOM   3145  CE  LYS A 335     134.505 131.877 119.682
ATOM   3146  NZ  LYS A 335     134.666 133.308 120.023
ATOM   3147  HZ1 LYS A 335     133.837 133.855 119.718
ATOM   3148  HZ2 LYS A 335     134.783 133.407 121.048
ATOM   3149  HZ3 LYS A 335     135.509 133.675 119.544
ATOM   3150  C   LYS A 335     129.804 130.164 123.703
ATOM   3151  O   LYS A 335     130.429 129.168 124.059
ATOM   3152  N   CYS A 336     128.598 130.473 124.218
ATOM   3153  H   CYS A 336     128.096 131.283 123.937
ATOM   3154  CA  CYS A 336     127.912 129.635 125.164
ATOM   3155  CB  CYS A 336     126.941 130.417 126.059
ATOM   3156  SG  CYS A 336     127.816 131.641 127.075
ATOM   3157  C   CYS A 336     127.126 128.605 124.418
ATOM   3158  O   CYS A 336     126.430 128.943 123.461
ATOM   3159  N   HIS A 337     127.191 127.335 124.884
ATOM   3160  H   HIS A 337     127.752 127.132 125.681
ATOM   3161  CA  HIS A 337     126.526 126.179 124.311
ATOM   3162  CB  HIS A 337     126.543 124.930 125.218
ATOM   3163  CG  HIS A 337     127.841 124.280 125.581
ATOM   3164  ND1 HIS A 337     128.593 123.493 124.739
ATOM   3165  CE1 HIS A 337     129.657 123.054 125.461
ATOM   3166  NE2 HIS A 337     129.642 123.509 126.700
ATOM   3167  CD2 HIS A 337     128.500 124.285 126.772
ATOM   3168  C   HIS A 337     125.048 126.401 124.187
ATOM   3169  O   HIS A 337     124.421 127.039 125.033
ATOM   3170  N   TYR A 338     124.490 125.925 123.057
ATOM   3171  H   TYR A 338     125.037 125.453 122.371
ATOM   3172  CA  TYR A 338     123.081 125.997 122.778
ATOM   3173  CB  TYR A 338     122.856 126.144 121.248
ATOM   3174  CG  TYR A 338     121.507 126.676 120.883
ATOM   3175  CD1 TYR A 338     120.612 125.916 120.122
ATOM   3176  CE1 TYR A 338     119.354 126.425 119.781
ATOM   3177  CZ  TYR A 338     118.977 127.702 120.207
ATOM   3178  OH  TYR A 338     117.711 128.229 119.870
ATOM   3179  HH  TYR A 338     117.289 127.620 119.259
ATOM   3180  CE2 TYR A 338     119.860 128.466 120.971
ATOM   3181  CD2 TYR A 338     121.115 127.951 121.305
ATOM   3182  C   TYR A 338     122.434 124.751 123.394
ATOM   3183  O   TYR A 338     123.123 123.829 123.839
ATOM   3184  N   GLU A 339     121.084 124.747 123.511
ATOM   3185  H   GLU A 339     120.561 125.534 123.195
ATOM   3186  CA  GLU A 339     120.248 123.678 124.020
ATOM   3187  CB  GLU A 339     120.006 122.544 122.983
ATOM   3188  CG  GLU A 339     119.238 122.995 121.731
ATOM   3189  CD  GLU A 339     118.964 121.847 120.750
ATOM   3190  OE1 GLU A 339     118.299 122.142 119.722
ATOM   3191  OE2 GLU A 339     119.392 120.684 120.979
ATOM   3192  C   GLU A 339     120.448 123.100 125.406
ATOM   3193  O   GLU A 339     120.174 121.917 125.634
ATOM   3194  N   ARG A 340     120.915 123.921 126.379
ATOM   3195  H   ARG A 340     121.142 124.874 126.191
ATOM   3196  CA  ARG A 340     121.077 123.509 127.762
ATOM   3197  CB  ARG A 340     122.394 122.776 128.148
ATOM   3198  CG  ARG A 340     122.556 121.357 127.569
ATOM   3199  CD  ARG A 340     123.674 120.462 128.116
ATOM   3200  NE  ARG A 340     124.996 120.975 127.648
ATOM   3201  HE  ARG A 340     125.011 121.771 127.043
ATOM   3202  CZ  ARG A 340     126.176 120.414 128.068
ATOM   3203  NH1 ARG A 340     127.360 120.968 127.668
ATOM   3204 1HH1 ARG A 340     127.369 121.780 127.085
ATOM   3205 2HH1 ARG A 340     128.227 120.557 127.951
ATOM   3206  NH2 ARG A 340     126.207 119.295 128.851
ATOM   3207 1HH2 ARG A 340     125.358 118.840 129.119
ATOM   3208 2HH2 ARG A 340     127.083 118.891 129.116
ATOM   3209  C   ARG A 340     120.893 124.731 128.634
ATOM   3210  O   ARG A 340     121.046 125.865 128.172
ATOM   3211  N   ASP A 341     120.481 124.520 129.909
ATOM   3212  H   ASP A 341     120.342 123.601 130.270
ATOM   3213  CA  ASP A 341     120.267 125.596 130.852
ATOM   3214  CB  ASP A 341     119.123 125.348 131.874
ATOM   3215  CG  ASP A 341     119.324 124.110 132.741
ATOM   3216  OD1 ASP A 341     119.431 122.983 132.187
ATOM   3217  OD2 ASP A 341     119.350 124.279 133.988
ATOM   3218  C   ASP A 341     121.518 126.076 131.534
ATOM   3219  O   ASP A 341     122.492 125.329 131.677
ATOM   3220  N   TYR A 342     121.519 127.374 131.934
ATOM   3221  H   TYR A 342     120.737 127.983 131.824
ATOM   3222  CA  TYR A 342     122.669 127.916 132.599
ATOM   3223  CB  TYR A 342     123.500 128.967 131.778
ATOM   3224  CG  TYR A 342     122.832 130.301 131.609
ATOM   3225  CD1 TYR A 342     123.214 131.315 132.502
ATOM   3226  CE1 TYR A 342     122.644 132.578 132.458
ATOM   3227  CZ  TYR A 342     121.663 132.841 131.510
ATOM   3228  OH  TYR A 342     121.090 134.126 131.481
ATOM   3229  HH  TYR A 342     121.508 134.654 132.166
ATOM   3230  CE2 TYR A 342     121.260 131.841 130.613
ATOM   3231  CD2 TYR A 342     121.839 130.569 130.662
ATOM   3232  C   TYR A 342     122.196 128.579 133.876
ATOM   3233  O   TYR A 342     121.033 128.968 134.030
ATOM   3234  N   GLN A 343     123.168 128.738 134.790
ATOM   3235  H   GLN A 343     124.086 128.427 134.572
ATOM   3236  CA  GLN A 343     123.084 129.340 136.088
ATOM   3237  CB  GLN A 343     123.444 128.355 137.223
ATOM   3238  CG  GLN A 343     122.465 127.190 137.413
ATOM   3239  CD  GLN A 343     122.969 126.285 138.534
ATOM   3240  OE1 GLN A 343     123.060 126.660 139.702
ATOM   3241  NE2 GLN A 343     123.294 125.018 138.165
ATOM   3242 1HE2 GLN A 343     123.173 124.730 137.216
ATOM   3243 2HE2 GLN A 343     123.600 124.360 138.852
ATOM   3244  C   GLN A 343     124.141 130.421 136.095
ATOM   3245  O   GLN A 343     125.101 130.395 135.320
ATOM   3246  N   TYR A 344     123.969 131.413 136.986
ATOM   3247  H   TYR A 344     123.197 131.414 137.616
ATOM   3248  CA  TYR A 344     124.863 132.528 137.111
ATOM   3249  CB  TYR A 344     124.095 133.781 136.616
ATOM   3250  CG  TYR A 344     124.753 135.115 136.720
ATOM   3251  CD1 TYR A 344     125.926 135.438 136.036
ATOM   3252  CE1 TYR A 344     126.464 136.722 136.150
ATOM   3253  CZ  TYR A 344     125.830 137.699 136.921
ATOM   3254  OH  TYR A 344     126.383 138.995 137.025
ATOM   3255  HH  TYR A 344     125.793 139.534 137.557
ATOM   3256  CE2 TYR A 344     124.643 137.387 137.582
ATOM   3257  CD2 TYR A 344     124.107 136.104 137.472
ATOM   3258  C   TYR A 344     125.283 132.637 138.542
ATOM   3259  O   TYR A 344     124.441 132.813 139.422
ATOM   3260  N   GLU A 345     126.601 132.485 138.805
ATOM   3261  H   GLU A 345     127.276 132.316 138.090
ATOM   3262  CA  GLU A 345     127.111 132.591 140.145
ATOM   3263  CB  GLU A 345     127.860 131.342 140.658
ATOM   3264  CG  GLU A 345     126.952 130.121 140.883
ATOM   3265  CD  GLU A 345     127.706 128.929 141.489
ATOM   3266  OE1 GLU A 345     127.024 127.892 141.696
ATOM   3267  OE2 GLU A 345     128.937 129.003 141.755
ATOM   3268  C   GLU A 345     128.026 133.771 140.235
ATOM   3269  O   GLU A 345     129.013 133.860 139.501
ATOM   3270  N   THR A 346     127.687 134.728 141.132
ATOM   3271  H   THR A 346     126.889 134.655 141.725
ATOM   3272  CA  THR A 346     128.514 135.892 141.315
ATOM   3273  CB  THR A 346     127.948 137.150 140.707
ATOM   3274  CG2 THR A 346     129.012 138.270 140.776
ATOM   3275  OG1 THR A 346     127.700 136.926 139.328
ATOM   3276  HG1 THR A 346     126.924 136.362 139.286
ATOM   3277  C   THR A 346     128.703 136.016 142.802
ATOM   3278  O   THR A 346     127.762 135.874 143.589
ATOM   3279  N   LYS A 347     129.957 136.320 143.189
ATOM   3280  H   LYS A 347     130.670 136.454 142.503
ATOM   3281  CA  LYS A 347     130.413 136.424 144.546
ATOM   3282  CB  LYS A 347     131.952 136.607 144.590
ATOM   3283  CG  LYS A 347     132.593 136.522 145.977
ATOM   3284  CD  LYS A 347     134.118 136.608 145.983
ATOM   3285  CE  LYS A 347     134.734 136.330 147.356
ATOM   3286  NZ  LYS A 347     134.326 137.355 148.339
ATOM   3287  HZ1 LYS A 347     133.317 137.256 148.567
ATOM   3288  HZ2 LYS A 347     134.883 137.233 149.205
ATOM   3289  HZ3 LYS A 347     134.501 138.300 147.948
ATOM   3290  C   LYS A 347     129.751 137.495 145.372
ATOM   3291  O   LYS A 347     129.450 138.600 144.910
ATOM   3292  N   LYS A 348     129.434 137.115 146.630
ATOM   3293  H   LYS A 348     129.638 136.200 146.971
ATOM   3294  CA  LYS A 348     128.856 138.023 147.576
ATOM   3295  CB  LYS A 348     128.051 137.370 148.715
ATOM   3296  CG  LYS A 348     126.745 136.757 148.204
ATOM   3297  CD  LYS A 348     125.834 136.186 149.289
ATOM   3298  CE  LYS A 348     124.560 135.554 148.728
ATOM   3299  NZ  LYS A 348     123.727 135.044 149.833
ATOM   3300  HZ1 LYS A 348     123.456 135.829 150.454
ATOM   3301  HZ2 LYS A 348     122.873 134.597 149.451
ATOM   3302  HZ3 LYS A 348     124.263 134.344 150.379
ATOM   3303  C   LYS A 348     129.957 138.879 148.128
ATOM   3304  O   LYS A 348     131.095 138.431 148.308
ATOM   3305  N   THR A 349     129.636 140.172 148.331
ATOM   3306  H   THR A 349     128.721 140.525 148.154
ATOM   3307  CA  THR A 349     130.574 141.121 148.861
ATOM   3308  CB  THR A 349     131.025 142.198 147.881
ATOM   3309  CG2 THR A 349     131.786 141.540 146.712
ATOM   3310  OG1 THR A 349     129.943 142.996 147.413
ATOM   3311  HG1 THR A 349     129.709 143.565 148.152
ATOM   3312  C   THR A 349     130.017 141.717 150.122
ATOM   3313  O   THR A 349     128.879 141.441 150.510
ATOM   3314  N   GLY A 350     130.851 142.516 150.824
ATOM   3315  H   GLY A 350     131.780 142.707 150.518
ATOM   3316  CA  GLY A 350     130.460 143.162 152.046
ATOM   3317  C   GLY A 350     129.518 144.293 151.762
ATOM   3318  O   GLY A 350     129.480 144.834 150.653
ATOM   3319  N   CYS A 351     128.730 144.652 152.803
ATOM   3320  H   CYS A 351     128.818 144.174 153.672
ATOM   3321  CA  CYS A 351     127.743 145.704 152.819
ATOM   3322  CB  CYS A 351     128.404 147.079 152.602
ATOM   3323  SG  CYS A 351     129.773 147.436 153.727
ATOM   3324  C   CYS A 351     126.691 145.530 151.745
ATOM   3325  O   CYS A 351     126.175 146.520 151.223
ATOM   3326  N   THR A 352     126.340 144.269 151.390
ATOM   3327  H   THR A 352     126.741 143.455 151.800
ATOM   3328  CA  THR A 352     125.356 144.046 150.363
ATOM   3329  CB  THR A 352     125.915 144.177 148.947
ATOM   3330  CG2 THR A 352     126.950 143.087 148.641
ATOM   3331  OG1 THR A 352     124.870 144.102 147.992
ATOM   3332  HG1 THR A 352     125.307 144.005 147.145
ATOM   3333  C   THR A 352     124.588 142.753 150.456
ATOM   3334  O   THR A 352     125.016 141.769 151.064
ATOM   3335  N   ALA A 353     123.380 142.812 149.848
ATOM   3336  H   ALA A 353     123.087 143.673 149.437
ATOM   3337  CA  ALA A 353     122.444 141.736 149.685
ATOM   3338  CB  ALA A 353     120.985 142.144 149.952
ATOM   3339  C   ALA A 353     122.579 141.421 148.218
ATOM   3340  O   ALA A 353     122.602 142.341 147.395
ATOM   3341  N   CYS A 354     122.698 140.123 147.857
ATOM   3342  H   CYS A 354     122.666 139.372 148.511
ATOM   3343  CA  CYS A 354     122.857 139.763 146.475
ATOM   3344  CB  CYS A 354     124.198 139.063 146.183
ATOM   3345  SG  CYS A 354     125.638 140.119 146.538
ATOM   3346  C   CYS A 354     121.762 138.872 145.992
ATOM   3347  O   CYS A 354     121.419 137.873 146.629
ATOM   3348  N   GLY A 355     121.190 139.253 144.832
ATOM   3349  H   GLY A 355     121.480 140.086 144.366
ATOM   3350  CA  GLY A 355     120.140 138.511 144.188
ATOM   3351  C   GLY A 355     120.623 138.198 142.807
ATOM   3352  O   GLY A 355     121.259 139.034 142.167
ATOM   3353  N   LEU A 356     120.329 136.971 142.323
ATOM   3354  H   LEU A 356     119.811 136.313 142.863
ATOM   3355  CA  LEU A 356     120.717 136.514 141.009
ATOM   3356  CB  LEU A 356     121.617 135.256 141.085
ATOM   3357  CG  LEU A 356     122.921 135.452 141.903
ATOM   3358  CD1 LEU A 356     123.637 134.122 142.157
ATOM   3359  CD2 LEU A 356     123.862 136.485 141.264
ATOM   3360  C   LEU A 356     119.421 136.148 140.341
ATOM   3361  O   LEU A 356     118.652 135.346 140.880
ATOM   3362  N   TYR A 357     119.133 136.745 139.156
ATOM   3363  H   TYR A 357     119.741 137.411 138.731
ATOM   3364  CA  TYR A 357     117.893 136.482 138.457
ATOM   3365  CB  TYR A 357     116.867 137.649 138.542
ATOM   3366  CG  TYR A 357     116.508 137.979 139.957
ATOM   3367  CD1 TYR A 357     117.212 138.975 140.649
ATOM   3368  CE1 TYR A 357     116.891 139.289 141.972
ATOM   3369  CZ  TYR A 357     115.860 138.605 142.619
ATOM   3370  OH  TYR A 357     115.538 138.924 143.957
ATOM   3371  HH  TYR A 357     114.824 138.345 144.239
ATOM   3372  CE2 TYR A 357     115.154 137.609 141.939
ATOM   3373  CD2 TYR A 357     115.479 137.298 140.615
ATOM   3374  C   TYR A 357     118.114 136.296 136.984
ATOM   3375  O   TYR A 357     118.925 136.999 136.379
ATOM   3376  N   LEU A 358     117.398 135.313 136.379
ATOM   3377  H   LEU A 358     116.747 134.748 136.878
ATOM   3378  CA  LEU A 358     117.484 135.073 134.959
ATOM   3379  CB  LEU A 358     117.474 133.580 134.550
ATOM   3380  CG  LEU A 358     118.578 132.686 135.162
ATOM   3381  CD1 LEU A 358     118.431 131.242 134.664
ATOM   3382  CD2 LEU A 358     119.998 133.235 134.970
ATOM   3383  C   LEU A 358     116.218 135.708 134.456
ATOM   3384  O   LEU A 358     115.123 135.184 134.689
ATOM   3385  N   ASP A 359     116.342 136.858 133.753
ATOM   3386  H   ASP A 359     117.232 137.246 133.522
ATOM   3387  CA  ASP A 359     115.177 137.557 133.265
ATOM   3388  CB  ASP A 359     115.413 139.040 132.899
ATOM   3389  CG  ASP A 359     115.567 139.933 134.134
ATOM   3390  OD1 ASP A 359     115.300 139.504 135.289
ATOM   3391  OD2 ASP A 359     115.907 141.122 133.908
ATOM   3392  C   ASP A 359     114.522 136.903 132.094
ATOM   3393  O   ASP A 359     113.299 136.766 132.071
ATOM   3394  N   GLN A 360     115.339 136.493 131.104
ATOM   3395  H   GLN A 360     116.325 136.616 131.179
ATOM   3396  CA  GLN A 360     114.895 135.845 129.900
ATOM   3397  CB  GLN A 360     115.830 136.083 128.700
ATOM   3398  CG  GLN A 360     115.871 137.530 128.203
ATOM   3399  CD  GLN A 360     116.590 137.554 126.860
ATOM   3400  OE1 GLN A 360     117.801 137.376 126.747
ATOM   3401  NE2 GLN A 360     115.801 137.798 125.782
ATOM   3402 1HE2 GLN A 360     114.819 137.943 125.905
ATOM   3403 2HE2 GLN A 360     116.202 137.837 124.867
ATOM   3404  C   GLN A 360     114.717 134.363 130.069
ATOM   3405  O   GLN A 360     115.174 133.764 131.044
ATOM   3406  N   LEU A 361     113.994 133.754 129.099
ATOM   3407  H   LEU A 361     113.631 134.278 128.333
ATOM   3408  CA  LEU A 361     113.720 132.343 129.040
ATOM   3409  CB  LEU A 361     112.635 131.973 128.007
ATOM   3410  CG  LEU A 361     111.234 132.546 128.306
ATOM   3411  CD1 LEU A 361     110.269 132.243 127.152
ATOM   3412  CD2 LEU A 361     110.689 132.073 129.666
ATOM   3413  C   LEU A 361     114.981 131.587 128.714
ATOM   3414  O   LEU A 361     115.937 132.141 128.170
ATOM   3415  N   LYS A 362     114.967 130.270 129.019
ATOM   3416  H   LYS A 362     114.156 129.872 129.441
ATOM   3417  CA  LYS A 362     116.051 129.334 128.846
ATOM   3418  CB  LYS A 362     115.523 127.882 129.041
ATOM   3419  CG  LYS A 362     116.532 126.730 128.945
ATOM   3420  CD  LYS A 362     115.893 125.354 129.143
ATOM   3421  CE  LYS A 362     116.864 124.188 128.958
ATOM   3422  NZ  LYS A 362     116.157 122.907 129.135
ATOM   3423  HZ1 LYS A 362     115.396 122.838 128.433
ATOM   3424  HZ2 LYS A 362     116.818 122.119 129.003
ATOM   3425  HZ3 LYS A 362     115.750 122.858 130.088
ATOM   3426  C   LYS A 362     116.840 129.394 127.542
ATOM   3427  O   LYS A 362     118.065 129.379 127.695
ATOM   3428  N   PRO A 363     116.322 129.487 126.302
ATOM   3429  CA  PRO A 363     117.152 129.501 125.112
ATOM   3430  CB  PRO A 363     116.211 129.313 123.918
ATOM   3431  CG  PRO A 363     114.823 129.701 124.448
ATOM   3432  CD  PRO A 363     114.902 129.415 125.954
ATOM   3433  C   PRO A 363     118.116 130.639 124.906
ATOM   3434  O   PRO A 363     119.209 130.356 124.415
ATOM   3435  N   VAL A 364     117.766 131.900 125.255
ATOM   3436  H   VAL A 364     116.886 132.118 125.673
ATOM   3437  CA  VAL A 364     118.715 132.991 125.140
ATOM   3438  CB  VAL A 364     118.387 134.048 124.086
ATOM   3439  CG1 VAL A 364     119.467 135.155 124.093
ATOM   3440  CG2 VAL A 364     118.269 133.383 122.700
ATOM   3441  C   VAL A 364     118.667 133.610 126.497
ATOM   3442  O   VAL A 364     117.598 134.028 126.944
ATOM   3443  N   GLY A 365     119.836 133.716 127.160
ATOM   3444  H   GLY A 365     120.712 133.418 126.790
ATOM   3445  CA  GLY A 365     119.827 134.247 128.485
ATOM   3446  C   GLY A 365     120.424 135.588 128.754
ATOM   3447  O   GLY A 365     121.381 136.048 128.122
ATOM   3448  N   SER A 366     119.802 136.223 129.767
ATOM   3449  H   SER A 366     119.026 135.803 130.231
ATOM   3450  CA  SER A 366     120.189 137.491 130.305
ATOM   3451  CB  SER A 366     119.347 138.705 129.860
ATOM   3452  OG  SER A 366     119.527 138.955 128.473
ATOM   3453  HG  SER A 366     118.929 139.675 128.253
ATOM   3454  C   SER A 366     120.042 137.331 131.788
ATOM   3455  O   SER A 366     118.990 136.905 132.280
ATOM   3456  N   ALA A 367     121.122 137.664 132.528
ATOM   3457  H   ALA A 367     121.962 137.979 132.095
ATOM   3458  CA  ALA A 367     121.103 137.536 133.954
ATOM   3459  CB  ALA A 367     121.936 136.362 134.479
ATOM   3460  C   ALA A 367     121.511 138.764 134.702
ATOM   3461  O   ALA A 367     122.601 139.308 134.527
ATOM   3462  N   TYR A 368     120.570 139.228 135.545
ATOM   3463  H   TYR A 368     119.719 138.724 135.673
ATOM   3464  CA  TYR A 368     120.729 140.362 136.411
ATOM   3465  CB  TYR A 368     119.486 141.275 136.573
ATOM   3466  CG  TYR A 368     119.354 142.305 135.503
ATOM   3467  CD1 TYR A 368     118.842 142.055 134.227
ATOM   3468  CE1 TYR A 368     118.742 143.093 133.290
ATOM   3469  CZ  TYR A 368     119.133 144.394 133.634
ATOM   3470  OH  TYR A 368     119.038 145.447 132.697
ATOM   3471  HH  TYR A 368     119.411 146.239 133.098
ATOM   3472  CE2 TYR A 368     119.616 144.656 134.917
ATOM   3473  CD2 TYR A 368     119.714 143.617 135.844
ATOM   3474  C   TYR A 368     121.149 140.014 137.796
ATOM   3475  O   TYR A 368     120.580 139.123 138.428
ATOM   3476  N   LYS A 369     122.210 140.701 138.263
ATOM   3477  H   LYS A 369     122.697 141.348 137.684
ATOM   3478  CA  LYS A 369     122.699 140.563 139.604
ATOM   3479  CB  LYS A 369     124.224 140.430 139.775
ATOM   3480  CG  LYS A 369     124.593 140.240 141.251
ATOM   3481  CD  LYS A 369     126.074 140.263 141.575
ATOM   3482  CE  LYS A 369     126.330 140.111 143.072
ATOM   3483  NZ  LYS A 369     127.779 140.075 143.341
ATOM   3484  HZ1 LYS A 369     128.153 139.133 143.111
ATOM   3485  HZ2 LYS A 369     128.260 140.788 142.759
ATOM   3486  HZ3 LYS A 369     127.960 140.260 144.346
ATOM   3487  C   LYS A 369     122.323 141.857 140.262
ATOM   3488  O   LYS A 369     122.650 142.931 139.759
ATOM   3489  N   ILE A 370     121.601 141.778 141.394
ATOM   3490  H   ILE A 370     121.347 140.901 141.791
ATOM   3491  CA  ILE A 370     121.204 142.952 142.119
ATOM   3492  CB  ILE A 370     119.700 143.041 142.362
ATOM   3493  CG2 ILE A 370     119.363 144.285 143.218
ATOM   3494  CG1 ILE A 370     118.963 143.085 141.004
ATOM   3495  CD1 ILE A 370     117.444 142.943 141.093
ATOM   3496  C   ILE A 370     121.979 142.966 143.408
ATOM   3497  O   ILE A 370     122.030 141.973 144.135
ATOM   3498  N   ILE A 371     122.658 144.105 143.640
ATOM   3499  H   ILE A 371     122.620 144.833 142.959
ATOM   3500  CA  ILE A 371     123.450 144.444 144.797
ATOM   3501  CB  ILE A 371     124.762 145.101 144.368
ATOM   3502  CG2 ILE A 371     125.515 145.828 145.503
ATOM   3503  CG1 ILE A 371     125.608 144.104 143.562
ATOM   3504  CD1 ILE A 371     126.832 144.744 142.919
ATOM   3505  C   ILE A 371     122.611 145.424 145.577
ATOM   3506  O   ILE A 371     122.080 146.354 144.978
ATOM   3507  N   THR A 372     122.460 145.244 146.913
ATOM   3508  H   THR A 372     122.849 144.460 147.394
ATOM   3509  CA  THR A 372     121.683 146.179 147.699
ATOM   3510  CB  THR A 372     120.315 145.650 148.100
ATOM   3511  CG2 THR A 372     119.526 146.756 148.840
ATOM   3512  OG1 THR A 372     119.576 145.291 146.941
ATOM   3513  HG1 THR A 372     120.007 144.506 146.592
ATOM   3514  C   THR A 372     122.485 146.508 148.933
ATOM   3515  O   THR A 372     122.632 145.682 149.833
ATOM   3516  N   ILE A 373     123.023 147.746 148.966
ATOM   3517  H   ILE A 373     122.872 148.356 148.191
ATOM   3518  CA  ILE A 373     123.836 148.314 150.026
ATOM   3519  CB  ILE A 373     124.477 149.603 149.502
ATOM   3520  CG2 ILE A 373     125.135 150.448 150.604
ATOM   3521  CG1 ILE A 373     125.413 149.312 148.303
ATOM   3522  CD1 ILE A 373     126.629 148.430 148.599
ATOM   3523  C   ILE A 373     123.041 148.583 151.295
ATOM   3524  O   ILE A 373     121.858 148.907 151.187
ATOM   3525  N   ARG A 374     123.636 148.385 152.523
ATOM   3526  H   ARG A 374     124.574 148.062 152.628
ATOM   3527  CA  ARG A 374     122.902 148.714 153.733
ATOM   3528  CB  ARG A 374     121.705 147.767 154.071
ATOM   3529  CG  ARG A 374     120.723 148.383 155.087
ATOM   3530  CD  ARG A 374     119.384 147.663 155.289
ATOM   3531  NE  ARG A 374     118.676 147.638 153.968
ATOM   3532  HE  ARG A 374     119.160 147.974 153.160
ATOM   3533  CZ  ARG A 374     117.431 147.088 153.814
ATOM   3534  NH1 ARG A 374     116.641 146.774 154.884
ATOM   3535 1HH1 ARG A 374     116.908 147.027 155.816
ATOM   3536 2HH1 ARG A 374     115.725 146.400 154.739
ATOM   3537  NH2 ARG A 374     116.951 146.884 152.553
ATOM   3538 1HH2 ARG A 374     117.509 147.116 151.757
ATOM   3539 2HH2 ARG A 374     116.041 146.493 152.416
ATOM   3540  C   ARG A 374     123.695 149.018 154.999
ATOM   3541  O   ARG A 374     124.020 148.120 155.782
ATOM   3542  N   TYR A 375     124.043 150.318 155.198
ATOM   3543  H   TYR A 375     123.796 151.015 154.530
ATOM   3544  CA  TYR A 375     124.698 150.828 156.391
ATOM   3545  CB  TYR A 375     125.453 152.183 156.290
ATOM   3546  CG  TYR A 375     126.828 152.213 155.701
ATOM   3547  CD1 TYR A 375     127.439 153.463 155.550
ATOM   3548  CE1 TYR A 375     128.747 153.574 155.075
ATOM   3549  CZ  TYR A 375     129.467 152.424 154.754
ATOM   3550  OH  TYR A 375     130.791 152.519 154.272
ATOM   3551  HH  TYR A 375     131.112 151.628 154.111
ATOM   3552  CE2 TYR A 375     128.870 151.172 154.907
ATOM   3553  CD2 TYR A 375     127.563 151.068 155.379
ATOM   3554  C   TYR A 375     123.763 151.000 157.568
ATOM   3555  O   TYR A 375     122.553 151.116 157.375
ATOM   3556  N   SER A 376     124.318 150.984 158.816
ATOM   3557  H   SER A 376     125.303 150.846 158.917
ATOM   3558  CA  SER A 376     123.547 151.167 160.038
ATOM   3559  CB  SER A 376     122.744 149.914 160.466
ATOM   3560  OG  SER A 376     123.596 148.875 160.916
ATOM   3561  HG  SER A 376     123.997 148.496 160.131
ATOM   3562  C   SER A 376     124.406 151.630 161.215
ATOM   3563  O   SER A 376     125.538 152.088 161.029
ATOM   3564  N   ARG A 377     123.840 151.574 162.460
ATOM   3565  H   ARG A 377     122.915 151.232 162.596
ATOM   3566  CA  ARG A 377     124.505 151.921 163.701
ATOM   3567  CB  ARG A 377     124.188 153.329 164.277
ATOM   3568  CG  ARG A 377     124.794 154.504 163.504
ATOM   3569  CD  ARG A 377     124.490 155.859 164.148
ATOM   3570  NE  ARG A 377     125.140 156.940 163.340
ATOM   3571  HE  ARG A 377     124.589 157.408 162.647
ATOM   3572  CZ  ARG A 377     126.439 157.335 163.539
ATOM   3573  NH1 ARG A 377     127.254 156.721 164.452
ATOM   3574 1HH1 ARG A 377     126.911 155.953 164.989
ATOM   3575 2HH1 ARG A 377     128.198 157.027 164.572
ATOM   3576  NH2 ARG A 377     126.930 158.370 162.798
ATOM   3577 1HH2 ARG A 377     126.343 158.829 162.132
ATOM   3578 2HH2 ARG A 377     127.873 158.681 162.919
ATOM   3579  C   ARG A 377     124.284 150.864 164.780
ATOM   3580  O   ARG A 377     123.693 149.818 164.524
ATOM   3581  N   ARG A 378     124.851 151.117 165.992
ATOM   3582  H   ARG A 378     125.338 151.979 166.097
ATOM   3583  CA  ARG A 378     124.871 150.349 167.227
ATOM   3584  CB  ARG A 378     125.796 151.088 168.201
ATOM   3585  CG  ARG A 378     127.264 151.177 167.789
ATOM   3586  CD  ARG A 378     127.980 152.282 168.566
ATOM   3587  NE  ARG A 378     127.424 153.545 167.973
ATOM   3588  HE  ARG A 378     126.897 153.463 167.128
ATOM   3589  CZ  ARG A 378     127.593 154.790 168.516
ATOM   3590  NH1 ARG A 378     128.313 155.000 169.653
ATOM   3591 1HH1 ARG A 378     128.745 154.234 170.128
ATOM   3592 2HH1 ARG A 378     128.401 155.925 170.022
ATOM   3593  NH2 ARG A 378     127.028 155.870 167.902
ATOM   3594 1HH2 ARG A 378     126.442 155.754 167.102
ATOM   3595 2HH2 ARG A 378     127.161 156.786 168.282
ATOM   3596  C   ARG A 378     123.526 150.371 167.898
ATOM   3597  O   ARG A 378     122.999 151.456 168.160
ATOM   3598  N   VAL A 379     122.963 149.169 168.203
ATOM   3599  H   VAL A 379     123.431 148.317 167.978
ATOM   3600  CA  VAL A 379     121.666 148.991 168.834
ATOM   3601  CB  VAL A 379     120.595 149.643 167.961
ATOM   3602  CG1 VAL A 379     120.566 148.981 166.580
ATOM   3603  CG2 VAL A 379     119.247 149.688 168.663
ATOM   3604  C   VAL A 379     121.389 147.509 169.062
ATOM   3605  O   VAL A 379     122.032 146.676 168.422
ATOM   3606  N   CYS A 380     120.474 147.134 170.011
ATOM   3607  H   CYS A 380     119.945 147.793 170.542
ATOM   3608  CA  CYS A 380     120.117 145.741 170.233
ATOM   3609  CB  CYS A 380     119.318 145.495 171.526
ATOM   3610  SG  CYS A 380     120.323 145.827 173.008
ATOM   3611  C   CYS A 380     119.287 145.387 169.026
ATOM   3612  O   CYS A 380     118.345 146.113 168.695
ATOM   3613  N   VAL A 381     119.644 144.269 168.341
ATOM   3614  H   VAL A 381     120.387 143.679 168.646
ATOM   3615  CA  VAL A 381     118.998 143.881 167.106
ATOM   3616  CB  VAL A 381     119.973 144.011 165.923
ATOM   3617  CG1 VAL A 381     119.374 143.566 164.583
ATOM   3618  CG2 VAL A 381     120.425 145.462 165.781
ATOM   3619  C   VAL A 381     118.422 142.491 167.031
ATOM   3620  O   VAL A 381     119.109 141.490 167.223
ATOM   3621  N   GLN A 382     117.118 142.432 166.696
ATOM   3622  H   GLN A 382     116.606 143.269 166.524
ATOM   3623  CA  GLN A 382     116.385 141.215 166.475
ATOM   3624  CB  GLN A 382     114.990 141.173 167.129
ATOM   3625  CG  GLN A 382     115.033 141.224 168.662
ATOM   3626  CD  GLN A 382     113.631 141.241 169.276
ATOM   3627  OE1 GLN A 382     112.583 141.087 168.649
ATOM   3628  NE2 GLN A 382     113.620 141.449 170.618
ATOM   3629 1HE2 GLN A 382     114.481 141.568 171.111
ATOM   3630 2HE2 GLN A 382     112.752 141.488 171.113
ATOM   3631  C   GLN A 382     116.200 141.165 164.976
ATOM   3632  O   GLN A 382     115.969 142.190 164.340
ATOM   3633  N   PHE A 383     116.368 139.978 164.362
ATOM   3634  H   PHE A 383     116.603 139.171 164.888
ATOM   3635  CA  PHE A 383     116.208 139.753 162.943
ATOM   3636  CB  PHE A 383     117.071 138.552 162.458
ATOM   3637  CG  PHE A 383     117.087 138.381 160.970
ATOM   3638  CD1 PHE A 383     117.772 139.282 160.146
ATOM   3639  CE1 PHE A 383     117.780 139.107 158.759
ATOM   3640  CZ  PHE A 383     117.119 138.020 158.186
ATOM   3641  CE2 PHE A 383     116.451 137.103 158.999
ATOM   3642  CD2 PHE A 383     116.443 137.283 160.384
ATOM   3643  C   PHE A 383     114.732 139.584 162.626
ATOM   3644  O   PHE A 383     113.935 139.256 163.507
ATOM   3645  N   GLY A 384     114.365 139.769 161.329
ATOM   3646  H   GLY A 384     115.050 140.014 160.648
ATOM   3647  CA  GLY A 384     113.021 139.714 160.796
ATOM   3648  C   GLY A 384     112.219 138.468 161.043
ATOM   3649  O   GLY A 384     110.998 138.558 161.158
ATOM   3650  N   GLU A 385     112.870 137.292 161.168
ATOM   3651  H   GLU A 385     113.861 137.241 161.081
ATOM   3652  CA  GLU A 385     112.212 136.027 161.417
ATOM   3653  CB  GLU A 385     113.011 134.851 160.821
ATOM   3654  CG  GLU A 385     113.122 134.839 159.292
ATOM   3655  CD  GLU A 385     113.964 133.656 158.796
ATOM   3656  OE1 GLU A 385     114.487 132.838 159.600
ATOM   3657  OE2 GLU A 385     114.127 133.589 157.551
ATOM   3658  C   GLU A 385     112.100 135.794 162.914
ATOM   3659  O   GLU A 385     111.799 134.679 163.348
ATOM   3660  N   GLU A 386     112.304 136.869 163.727
ATOM   3661  H   GLU A 386     112.538 137.756 163.339
ATOM   3662  CA  GLU A 386     112.316 136.912 165.173
ATOM   3663  CB  GLU A 386     111.011 136.434 165.863
ATOM   3664  CG  GLU A 386     109.771 137.278 165.527
ATOM   3665  CD  GLU A 386     108.522 136.795 166.275
ATOM   3666  OE1 GLU A 386     108.580 135.825 167.079
ATOM   3667  OE2 GLU A 386     107.458 137.423 166.040
ATOM   3668  C   GLU A 386     113.519 136.164 165.697
ATOM   3669  O   GLU A 386     113.534 135.648 166.817
ATOM   3670  N   ASN A 387     114.587 136.134 164.866
ATOM   3671  H   ASN A 387     114.550 136.598 163.985
ATOM   3672  CA  ASN A 387     115.843 135.498 165.162
ATOM   3673  CB  ASN A 387     116.667 135.133 163.907
ATOM   3674  CG  ASN A 387     116.003 134.015 163.104
ATOM   3675  OD1 ASN A 387     115.256 133.164 163.587
ATOM   3676  ND2 ASN A 387     116.283 134.031 161.775
ATOM   3677 1HD2 ASN A 387     116.907 134.717 161.401
ATOM   3678 2HD2 ASN A 387     115.856 133.363 161.165
ATOM   3679  C   ASN A 387     116.676 136.442 165.982
ATOM   3680  O   ASN A 387     116.456 137.654 165.973
ATOM   3681  N   LEU A 388     117.633 135.891 166.754
ATOM   3682  H   LEU A 388     117.795 134.907 166.768
ATOM   3683  CA  LEU A 388     118.503 136.686 167.575
ATOM   3684  CB  LEU A 388     118.852 135.973 168.897
ATOM   3685  CG  LEU A 388     117.650 135.516 169.761
ATOM   3686  CD1 LEU A 388     118.146 134.838 171.046
ATOM   3687  CD2 LEU A 388     116.602 136.613 170.005
ATOM   3688  C   LEU A 388     119.765 136.848 166.765
ATOM   3689  O   LEU A 388     120.498 135.879 166.551
ATOM   3690  N   CYS A 389     120.068 138.094 166.332
ATOM   3691  H   CYS A 389     119.506 138.888 166.557
ATOM   3692  CA  CYS A 389     121.228 138.368 165.512
ATOM   3693  CB  CYS A 389     121.248 139.789 164.917
ATOM   3694  SG  CYS A 389     119.920 140.068 163.711
ATOM   3695  C   CYS A 389     122.557 138.154 166.180
ATOM   3696  O   CYS A 389     122.735 138.499 167.350
ATOM   3697  N   LYS A 390     123.495 137.522 165.428
ATOM   3698  H   LYS A 390     123.300 137.214 164.500
ATOM   3699  CA  LYS A 390     124.834 137.269 165.890
ATOM   3700  CB  LYS A 390     125.052 135.886 166.550
ATOM   3701  CG  LYS A 390     126.455 135.734 167.149
ATOM   3702  CD  LYS A 390     126.711 134.418 167.875
ATOM   3703  CE  LYS A 390     128.136 134.333 168.422
ATOM   3704  NZ  LYS A 390     128.348 133.041 169.099
ATOM   3705  HZ1 LYS A 390     129.261 132.646 168.803
ATOM   3706  HZ2 LYS A 390     128.351 133.180 170.126
ATOM   3707  HZ3 LYS A 390     127.591 132.379 168.844
ATOM   3708  C   LYS A 390     125.750 137.453 164.706
ATOM   3709  O   LYS A 390     126.018 136.522 163.938
ATOM   3710  N   ILE A 391     126.209 138.715 164.531
ATOM   3711  H   ILE A 391     125.971 139.427 165.187
ATOM   3712  CA  ILE A 391     127.095 139.173 163.477
ATOM   3713  CB  ILE A 391     126.375 139.734 162.237
ATOM   3714  CG2 ILE A 391     125.725 138.597 161.424
ATOM   3715  CG1 ILE A 391     125.438 140.922 162.579
ATOM   3716  CD1 ILE A 391     124.867 141.653 161.364
ATOM   3717  C   ILE A 391     127.991 140.264 164.021
ATOM   3718  O   ILE A 391     127.778 140.747 165.127
ATOM   3719  N   ILE A 392     129.069 140.633 163.292
ATOM   3720  H   ILE A 392     129.277 140.225 162.406
ATOM   3721  CA  ILE A 392     129.945 141.710 163.714
ATOM   3722  CB  ILE A 392     131.411 141.310 163.817
ATOM   3723  CG2 ILE A 392     132.263 142.548 164.191
ATOM   3724  CG1 ILE A 392     131.572 140.171 164.849
ATOM   3725  CD1 ILE A 392     132.954 139.521 164.870
ATOM   3726  C   ILE A 392     129.763 142.745 162.626
ATOM   3727  O   ILE A 392     129.865 142.395 161.445
ATOM   3728  N   ASP A 393     129.465 144.027 162.989
ATOM   3729  H   ASP A 393     129.406 144.330 163.940
ATOM   3730  CA  ASP A 393     129.286 145.013 161.944
ATOM   3731  CB  ASP A 393     128.192 146.065 162.211
ATOM   3732  CG  ASP A 393     126.774 145.544 162.060
ATOM   3733  OD1 ASP A 393     126.556 144.410 161.563
ATOM   3734  OD2 ASP A 393     125.863 146.341 162.404
ATOM   3735  C   ASP A 393     130.531 145.777 161.594
ATOM   3736  O   ASP A 393     131.061 145.586 160.500
ATOM   3737  N   MET A 394     130.997 146.686 162.492
ATOM   3738  H   MET A 394     130.551 146.822 163.373
ATOM   3739  CA  MET A 394     132.211 147.439 162.295
ATOM   3740  CB  MET A 394     132.116 148.915 161.837
ATOM   3741  CG  MET A 394     131.902 149.107 160.348
ATOM   3742  SD  MET A 394     133.303 148.519 159.351
ATOM   3743  CE  MET A 394     134.434 149.877 159.770
ATOM   3744  C   MET A 394     133.089 147.435 163.486
ATOM   3745  O   MET A 394     134.232 146.990 163.395
ATOM   3746  N   ASN A 395     132.639 148.123 164.555
ATOM   3747  H   ASN A 395     131.746 148.565 164.559
ATOM   3748  CA  ASN A 395     133.377 148.224 165.782
ATOM   3749  CB  ASN A 395     133.519 149.689 166.290
ATOM   3750  CG  ASN A 395     132.165 150.339 166.599
ATOM   3751  OD1 ASN A 395     131.238 150.350 165.789
ATOM   3752  ND2 ASN A 395     132.034 150.849 167.849
ATOM   3753 1HD2 ASN A 395     132.804 150.820 168.486
ATOM   3754 2HD2 ASN A 395     131.145 151.190 168.157
ATOM   3755  C   ASN A 395     132.732 147.413 166.864
ATOM   3756  O   ASN A 395     133.392 147.096 167.855
ATOM   3757  N   ASP A 396     131.425 147.089 166.705
ATOM   3758  H   ASP A 396     130.904 147.362 165.901
ATOM   3759  CA  ASP A 396     130.702 146.335 167.685
ATOM   3760  CB  ASP A 396     129.541 147.092 168.380
ATOM   3761  CG  ASP A 396     130.117 148.217 169.244
ATOM   3762  OD1 ASP A 396     129.704 149.387 169.050
ATOM   3763  OD2 ASP A 396     130.966 147.921 170.127
ATOM   3764  C   ASP A 396     130.226 145.009 167.211
ATOM   3765  O   ASP A 396     129.825 144.823 166.055
ATOM   3766  N   CYS A 397     130.340 144.048 168.152
ATOM   3767  H   CYS A 397     130.688 144.265 169.060
ATOM   3768  CA  CYS A 397     129.950 142.681 167.972
ATOM   3769  CB  CYS A 397     130.901 141.678 168.650
ATOM   3770  SG  CYS A 397     132.589 141.749 167.977
ATOM   3771  C   CYS A 397     128.587 142.477 168.559
ATOM   3772  O   CYS A 397     128.310 142.903 169.683
ATOM   3773  N   PHE A 398     127.709 141.829 167.765
ATOM   3774  H   PHE A 398     127.981 141.505 166.863
ATOM   3775  CA  PHE A 398     126.343 141.510 168.105
ATOM   3776  CB  PHE A 398     125.389 141.584 166.880
ATOM   3777  CG  PHE A 398     125.217 142.990 166.400
ATOM   3778  CD1 PHE A 398     126.268 143.683 165.786
ATOM   3779  CE1 PHE A 398     126.093 144.989 165.337
ATOM   3780  CZ  PHE A 398     124.850 145.611 165.449
ATOM   3781  CE2 PHE A 398     123.784 144.904 165.997
ATOM   3782  CD2 PHE A 398     123.959 143.595 166.455
ATOM   3783  C   PHE A 398     126.339 140.082 168.561
ATOM   3784  O   PHE A 398     126.847 139.206 167.852
ATOM   3785  N   VAL A 399     125.775 139.815 169.765
ATOM   3786  H   VAL A 399     125.370 140.523 170.337
ATOM   3787  CA  VAL A 399     125.726 138.472 170.288
ATOM   3788  CB  VAL A 399     126.710 138.193 171.437
ATOM   3789  CG1 VAL A 399     126.577 136.729 171.916
ATOM   3790  CG2 VAL A 399     128.156 138.534 171.027
ATOM   3791  C   VAL A 399     124.330 138.235 170.803
ATOM   3792  O   VAL A 399     123.915 138.843 171.794
ATOM   3793  N   SER A 400     123.578 137.354 170.093
ATOM   3794  H   SER A 400     123.948 136.915 169.279
ATOM   3795  CA  SER A 400     122.239 136.927 170.431
ATOM   3796  CB  SER A 400     122.219 135.747 171.430
ATOM   3797  OG  SER A 400     122.876 134.629 170.847
ATOM   3798  HG  SER A 400     122.648 133.874 171.396
ATOM   3799  C   SER A 400     121.270 138.025 170.793
ATOM   3800  O   SER A 400     120.731 138.056 171.900
ATOM   3801  N   ARG A 401     121.106 138.982 169.849
ATOM   3802  H   ARG A 401     121.632 138.887 169.006
ATOM   3803  CA  ARG A 401     120.288 140.185 169.825
ATOM   3804  CB  ARG A 401     118.755 140.059 170.169
ATOM   3805  CG  ARG A 401     118.354 139.853 171.646
ATOM   3806  CD  ARG A 401     116.867 139.682 171.954
ATOM   3807  NE  ARG A 401     116.752 139.605 173.444
ATOM   3808  HE  ARG A 401     116.556 140.447 173.946
ATOM   3809  CZ  ARG A 401     116.943 138.445 174.151
ATOM   3810  NH1 ARG A 401     117.167 137.241 173.543
ATOM   3811 1HH1 ARG A 401     117.172 137.167 172.547
ATOM   3812 2HH1 ARG A 401     117.307 136.419 174.096
ATOM   3813  NH2 ARG A 401     116.923 138.500 175.513
ATOM   3814 1HH2 ARG A 401     116.787 139.374 175.980
ATOM   3815 2HH2 ARG A 401     117.081 137.674 176.054
ATOM   3816  C   ARG A 401     120.795 141.277 170.737
ATOM   3817  O   ARG A 401     120.279 142.395 170.685
ATOM   3818  N   HIS A 402     121.838 141.004 171.551
ATOM   3819  H   HIS A 402     122.303 140.122 171.561
ATOM   3820  CA  HIS A 402     122.379 141.967 172.469
ATOM   3821  CB  HIS A 402     122.721 141.382 173.857
ATOM   3822  CG  HIS A 402     121.533 140.844 174.599
ATOM   3823  ND1 HIS A 402     120.611 141.621 175.266
ATOM   3824  CE1 HIS A 402     119.696 140.773 175.798
ATOM   3825  NE2 HIS A 402     119.964 139.510 175.523
ATOM   3826  CD2 HIS A 402     121.123 139.557 174.769
ATOM   3827  C   HIS A 402     123.636 142.566 171.933
ATOM   3828  O   HIS A 402     124.379 141.925 171.187
ATOM   3829  N   VAL A 403     123.857 143.854 172.275
ATOM   3830  H   VAL A 403     123.218 144.347 172.861
ATOM   3831  CA  VAL A 403     125.032 144.602 171.895
ATOM   3832  CB  VAL A 403     124.861 145.647 170.803
ATOM   3833  CG1 VAL A 403     124.444 144.950 169.523
ATOM   3834  CG2 VAL A 403     123.900 146.772 171.243
ATOM   3835  C   VAL A 403     125.564 145.345 173.088
ATOM   3836  O   VAL A 403     124.920 145.428 174.137
ATOM   3837  N   LYS A 404     126.798 145.865 172.925
ATOM   3838  H   LYS A 404     127.298 145.744 172.070
ATOM   3839  CA  LYS A 404     127.478 146.663 173.901
ATOM   3840  CB  LYS A 404     128.882 146.138 174.252
ATOM   3841  CG  LYS A 404     128.880 144.776 174.948
ATOM   3842  CD  LYS A 404     130.266 144.323 175.408
ATOM   3843  CE  LYS A 404     130.296 142.933 176.052
ATOM   3844  NZ  LYS A 404     129.501 142.911 177.298
ATOM   3845  HZ1 LYS A 404     129.762 142.080 177.860
ATOM   3846  HZ2 LYS A 404     129.685 143.770 177.849
ATOM   3847  HZ3 LYS A 404     128.490 142.862 177.068
ATOM   3848  C   LYS A 404     127.667 147.971 173.183
ATOM   3849  O   LYS A 404     128.131 147.991 172.039
ATOM   3850  N   VAL A 405     127.255 149.086 173.828
ATOM   3851  H   VAL A 405     126.872 149.047 174.747
ATOM   3852  CA  VAL A 405     127.376 150.406 173.262
ATOM   3853  CB  VAL A 405     126.064 151.185 173.180
ATOM   3854  CG1 VAL A 405     125.149 150.490 172.155
ATOM   3855  CG2 VAL A 405     125.382 151.317 174.564
ATOM   3856  C   VAL A 405     128.416 151.221 173.986
ATOM   3857  O   VAL A 405     128.512 151.192 175.215
ATOM   3858  N   CYS A 406     129.240 151.939 173.194
ATOM   3859  H   CYS A 406     129.145 151.909 172.202
ATOM   3860  CA  CYS A 406     130.293 152.805 173.666
ATOM   3861  CB  CYS A 406     131.696 152.176 173.513
ATOM   3862  SG  CYS A 406     132.196 151.901 171.780
ATOM   3863  C   CYS A 406     130.228 154.045 172.818
ATOM   3864  O   CYS A 406     129.795 153.978 171.666
ATOM   3865  N   ILE A 407     130.652 155.216 173.357
ATOM   3866  H   ILE A 407     131.011 155.281 174.284
ATOM   3867  CA  ILE A 407     130.598 156.441 172.590
ATOM   3868  CB  ILE A 407     130.671 157.688 173.462
ATOM   3869  CG2 ILE A 407     130.724 158.962 172.581
ATOM   3870  CG1 ILE A 407     129.444 157.708 174.403
ATOM   3871  CD1 ILE A 407     129.490 158.770 175.501
ATOM   3872  C   ILE A 407     131.692 156.405 171.544
ATOM   3873  O   ILE A 407     132.883 156.327 171.856
ATOM   3874  N   ILE A 408     131.241 156.433 170.269
ATOM   3875  H   ILE A 408     130.261 156.483 170.096
ATOM   3876  CA  ILE A 408     132.043 156.418 169.066
ATOM   3877  CB  ILE A 408     132.565 155.015 168.716
ATOM   3878  CG2 ILE A 408     131.396 154.066 168.375
ATOM   3879  CG1 ILE A 408     133.669 155.054 167.639
ATOM   3880  CD1 ILE A 408     134.462 153.753 167.507
ATOM   3881  C   ILE A 408     131.152 156.998 167.966
ATOM   3882  O   ILE A 408     129.925 157.032 168.115
ATOM   3883  N   GLY A 409     131.747 157.486 166.848
ATOM   3884  H   GLY A 409     132.736 157.475 166.728
ATOM   3885  CA  GLY A 409     130.991 158.069 165.764
ATOM   3886  C   GLY A 409     130.978 157.346 164.440
ATOM   3887  O   GLY A 409     130.436 157.896 163.479
ATOM   3888  N   THR A 410     131.545 156.118 164.350
ATOM   3889  H   THR A 410     131.948 155.675 165.147
ATOM   3890  CA  THR A 410     131.622 155.341 163.125
ATOM   3891  CB  THR A 410     132.596 154.185 163.224
ATOM   3892  CG2 THR A 410     134.021 154.732 163.421
ATOM   3893  OG1 THR A 410     132.247 153.321 164.298
ATOM   3894  HG1 THR A 410     132.720 152.502 164.137
ATOM   3895  C   THR A 410     130.292 154.831 162.616
ATOM   3896  O   THR A 410     129.325 154.733 163.374
ATOM   3897  N   VAL A 411     130.204 154.601 161.276
ATOM   3898  H   VAL A 411     130.982 154.730 160.666
ATOM   3899  CA  VAL A 411     128.999 154.094 160.653
ATOM   3900  CB  VAL A 411     128.481 154.946 159.510
ATOM   3901  CG1 VAL A 411     127.208 154.312 158.929
ATOM   3902  CG2 VAL A 411     128.213 156.375 160.020
ATOM   3903  C   VAL A 411     129.312 152.677 160.213
ATOM   3904  O   VAL A 411     130.341 152.435 159.573
ATOM   3905  N   SER A 412     128.405 151.723 160.547
ATOM   3906  H   SER A 412     127.518 151.954 160.942
ATOM   3907  CA  SER A 412     128.578 150.321 160.266
ATOM   3908  CB  SER A 412     127.845 149.381 161.245
ATOM   3909  OG  SER A 412     126.439 149.404 161.076
ATOM   3910  HG  SER A 412     126.103 148.611 161.507
ATOM   3911  C   SER A 412     128.309 149.839 158.883
ATOM   3912  O   SER A 412     127.443 150.363 158.191
ATOM   3913  N   LYS A 413     129.080 148.799 158.492
ATOM   3914  H   LYS A 413     129.749 148.414 159.121
ATOM   3915  CA  LYS A 413     129.036 148.133 157.224
ATOM   3916  CB  LYS A 413     130.311 147.332 156.902
ATOM   3917  CG  LYS A 413     131.509 148.208 156.536
ATOM   3918  CD  LYS A 413     132.743 147.399 156.137
ATOM   3919  CE  LYS A 413     133.924 148.271 155.707
ATOM   3920  NZ  LYS A 413     135.073 147.420 155.345
ATOM   3921  HZ1 LYS A 413     135.398 146.895 156.179
ATOM   3922  HZ2 LYS A 413     134.790 146.749 154.606
ATOM   3923  HZ3 LYS A 413     135.848 148.010 154.989
ATOM   3924  C   LYS A 413     127.869 147.222 156.991
ATOM   3925  O   LYS A 413     127.515 147.000 155.833
ATOM   3926  N   PHE A 414     127.274 146.636 158.056
ATOM   3927  H   PHE A 414     127.551 146.809 158.998
ATOM   3928  CA  PHE A 414     126.169 145.722 157.878
ATOM   3929  CB  PHE A 414     126.504 144.252 158.262
ATOM   3930  CG  PHE A 414     127.601 143.668 157.436
ATOM   3931  CD1 PHE A 414     127.305 143.050 156.216
ATOM   3932  CE1 PHE A 414     128.323 142.495 155.437
ATOM   3933  CZ  PHE A 414     129.647 142.554 155.879
ATOM   3934  CE2 PHE A 414     129.952 143.162 157.099
ATOM   3935  CD2 PHE A 414     128.930 143.714 157.877
ATOM   3936  C   PHE A 414     124.968 146.065 158.708
ATOM   3937  O   PHE A 414     125.009 146.927 159.579
ATOM   3938  N   SER A 415     123.828 145.462 158.311
ATOM   3939  H   SER A 415     123.876 144.871 157.508
ATOM   3940  CA  SER A 415     122.531 145.512 158.938
ATOM   3941  CB  SER A 415     121.780 146.856 158.833
ATOM   3942  OG  SER A 415     120.522 146.751 159.482
ATOM   3943  HG  SER A 415     120.063 147.574 159.303
ATOM   3944  C   SER A 415     121.840 144.520 158.054
ATOM   3945  O   SER A 415     121.397 144.894 156.968
ATOM   3946  N   GLN A 416     121.620 143.278 158.532
ATOM   3947  H   GLN A 416     121.899 143.026 159.455
ATOM   3948  CA  GLN A 416     121.079 142.204 157.724
ATOM   3949  CB  GLN A 416     120.874 140.913 158.534
ATOM   3950  CG  GLN A 416     122.175 140.221 158.948
ATOM   3951  CD  GLN A 416     121.829 138.942 159.702
ATOM   3952  OE1 GLN A 416     121.258 138.001 159.151
ATOM   3953  NE2 GLN A 416     122.199 138.888 161.007
ATOM   3954 1HE2 GLN A 416     122.669 139.663 161.427
ATOM   3955 2HE2 GLN A 416     122.024 138.058 161.537
ATOM   3956  C   GLN A 416     119.831 142.433 156.914
ATOM   3957  O   GLN A 416     119.595 141.690 155.959
ATOM   3958  N   GLY A 417     119.020 143.455 157.247
ATOM   3959  H   GLY A 417     119.212 144.073 158.007
ATOM   3960  CA  GLY A 417     117.829 143.717 156.493
ATOM   3961  C   GLY A 417     116.978 144.595 157.321
ATOM   3962  O   GLY A 417     117.461 145.527 157.969
ATOM   3963  N   ASP A 418     115.660 144.301 157.308
ATOM   3964  H   ASP A 418     115.300 143.539 156.777
ATOM   3965  CA  ASP A 418     114.693 145.057 158.055
ATOM   3966  CB  ASP A 418     113.297 145.007 157.401
ATOM   3967  CG  ASP A 418     113.250 145.954 156.206
ATOM   3968  OD1 ASP A 418     112.409 146.889 156.230
ATOM   3969  OD2 ASP A 418     114.029 145.745 155.238
ATOM   3970  C   ASP A 418     114.658 144.508 159.457
ATOM   3971  O   ASP A 418     113.686 143.916 159.932
ATOM   3972  N   THR A 419     115.798 144.718 160.137
ATOM   3973  H   THR A 419     116.546 145.214 159.698
ATOM   3974  CA  THR A 419     116.076 144.332 161.483
ATOM   3975  CB  THR A 419     117.560 144.323 161.740
ATOM   3976  CG2 THR A 419     118.216 143.221 160.884
ATOM   3977  OG1 THR A 419     118.140 145.586 161.436
ATOM   3978  HG1 THR A 419     117.860 146.183 162.134
ATOM   3979  C   THR A 419     115.356 145.242 162.436
ATOM   3980  O   THR A 419     115.228 146.442 162.179
ATOM   3981  N   LEU A 420     114.821 144.639 163.521
ATOM   3982  H   LEU A 420     115.004 143.679 163.699
ATOM   3983  CA  LEU A 420     114.109 145.312 164.580
ATOM   3984  CB  LEU A 420     113.130 144.404 165.351
ATOM   3985  CG  LEU A 420     111.992 143.780 164.515
ATOM   3986  CD1 LEU A 420     111.177 142.799 165.371
ATOM   3987  CD2 LEU A 420     111.111 144.846 163.836
ATOM   3988  C   LEU A 420     115.142 145.783 165.558
ATOM   3989  O   LEU A 420     115.982 145.001 166.010
ATOM   3990  N   LEU A 421     115.079 147.080 165.913
ATOM   3991  H   LEU A 421     114.379 147.689 165.558
ATOM   3992  CA  LEU A 421     116.032 147.686 166.798
ATOM   3993  CB  LEU A 421     116.600 149.007 166.272
ATOM   3994  CG  LEU A 421     117.173 149.003 164.859
ATOM   3995  CD1 LEU A 421     117.731 150.398 164.547
ATOM   3996  CD2 LEU A 421     118.064 147.793 164.556
ATOM   3997  C   LEU A 421     115.383 148.159 168.055
ATOM   3998  O   LEU A 421     114.247 148.639 168.025
ATOM   3999  N   PHE A 422     116.114 148.010 169.187
ATOM   4000  H   PHE A 422     117.009 147.568 169.164
ATOM   4001  CA  PHE A 422     115.673 148.460 170.482
ATOM   4002  CB  PHE A 422     115.137 147.354 171.433
ATOM   4003  CG  PHE A 422     113.930 146.686 170.850
ATOM   4004  CD1 PHE A 422     114.053 145.499 170.115
ATOM   4005  CE1 PHE A 422     112.925 144.882 169.566
ATOM   4006  CZ  PHE A 422     111.662 145.451 169.746
ATOM   4007  CE2 PHE A 422     111.528 146.636 170.474
ATOM   4008  CD2 PHE A 422     112.659 147.249 171.021
ATOM   4009  C   PHE A 422     116.852 149.108 171.163
ATOM   4010  O   PHE A 422     117.899 148.477 171.337
ATOM   4011  N   PHE A 423     116.721 150.418 171.496
ATOM   4012  H   PHE A 423     115.877 150.918 171.317
ATOM   4013  CA  PHE A 423     117.750 151.166 172.188
ATOM   4014  CB  PHE A 423     117.931 152.654 171.788
ATOM   4015  CG  PHE A 423     118.528 152.922 170.444
ATOM   4016  CD1 PHE A 423     117.730 153.079 169.305
ATOM   4017  CE1 PHE A 423     118.300 153.351 168.057
ATOM   4018  CZ  PHE A 423     119.686 153.488 167.943
ATOM   4019  CE2 PHE A 423     120.494 153.357 169.077
ATOM   4020  CD2 PHE A 423     119.914 153.082 170.319
ATOM   4021  C   PHE A 423     117.402 151.222 173.649
ATOM   4022  O   PHE A 423     116.228 151.337 174.015
ATOM   4023  N   GLY A 424     118.436 151.133 174.513
ATOM   4024  H   GLY A 424     119.378 151.035 174.203
ATOM   4025  CA  GLY A 424     118.244 151.186 175.935
ATOM   4026  C   GLY A 424     119.514 151.654 176.577
ATOM   4027  O   GLY A 424     120.492 150.905 176.530
ATOM   4028  N   PRO A 425     119.557 152.856 177.161
ATOM   4029  CA  PRO A 425     120.728 153.394 177.825
ATOM   4030  CB  PRO A 425     120.384 154.839 178.193
ATOM   4031  CG  PRO A 425     119.220 155.211 177.258
ATOM   4032  CD  PRO A 425     118.519 153.871 176.990
ATOM   4033  C   PRO A 425     121.071 152.580 179.043
ATOM   4034  O   PRO A 425     120.161 152.066 179.702
ATOM   4035  N   LEU A 426     122.382 152.454 179.338
ATOM   4036  H   LEU A 426     123.080 152.909 178.792
ATOM   4037  CA  LEU A 426     122.877 151.673 180.444
ATOM   4038  CB  LEU A 426     124.405 151.444 180.380
ATOM   4039  CG  LEU A 426     124.896 150.628 179.158
ATOM   4040  CD1 LEU A 426     126.430 150.581 179.108
ATOM   4041  CD2 LEU A 426     124.266 149.224 179.087
ATOM   4042  C   LEU A 426     122.535 152.356 181.745
ATOM   4043  O   LEU A 426     122.412 153.582 181.809
ATOM   4044  N   LYS A 427     122.373 151.557 182.826
ATOM   4045  H   LYS A 427     122.482 150.569 182.761
ATOM   4046  CA  LYS A 427     122.024 152.062 184.135
ATOM   4047  CB  LYS A 427     121.767 150.945 185.166
ATOM   4048  CG  LYS A 427     120.482 150.149 184.934
ATOM   4049  CD  LYS A 427     120.256 149.062 185.986
ATOM   4050  CE  LYS A 427     118.994 148.228 185.765
ATOM   4051  NZ  LYS A 427     118.881 147.206 186.824
ATOM   4052  HZ1 LYS A 427     118.120 146.540 186.594
ATOM   4053  HZ2 LYS A 427     119.776 146.688 186.906
ATOM   4054  HZ3 LYS A 427     118.671 147.667 187.729
ATOM   4055  C   LYS A 427     123.095 152.951 184.705
ATOM   4056  O   LYS A 427     122.784 153.989 185.293
ATOM   4057  N   LYS A 428     124.379 152.573 184.498
ATOM   4058  H   LYS A 428     124.592 151.729 184.013
ATOM   4059  CA  LYS A 428     125.520 153.309 184.975
ATOM   4060  CB  LYS A 428     126.826 152.512 184.763
ATOM   4061  CG  LYS A 428     128.097 153.149 185.330
ATOM   4062  CD  LYS A 428     129.330 152.262 185.180
ATOM   4063  CE  LYS A 428     130.609 152.886 185.733
ATOM   4064  NZ  LYS A 428     131.740 151.961 185.528
ATOM   4065  HZ1 LYS A 428     131.896 151.824 184.512
ATOM   4066  HZ2 LYS A 428     132.598 152.354 185.958
ATOM   4067  HZ3 LYS A 428     131.526 151.046 185.968
ATOM   4068  C   LYS A 428     125.618 154.636 184.261
ATOM   4069  O   LYS A 428     125.888 155.654 184.901
ATOM   4070  N   THR A 429     125.349 154.648 182.930
ATOM   4071  H   THR A 429     125.092 153.819 182.441
ATOM   4072  CA  THR A 429     125.413 155.844 182.122
ATOM   4073  CB  THR A 429     125.396 155.608 180.624
ATOM   4074  CG2 THR A 429     126.644 154.797 180.228
ATOM   4075  OG1 THR A 429     124.222 154.927 180.211
ATOM   4076  HG1 THR A 429     124.144 155.092 179.267
ATOM   4077  C   THR A 429     124.344 156.838 182.480
ATOM   4078  O   THR A 429     124.574 158.039 182.329
ATOM   4079  N   LYS A 430     123.157 156.367 182.951
ATOM   4080  H   LYS A 430     122.957 155.391 183.013
ATOM   4081  CA  LYS A 430     122.095 157.271 183.328
ATOM   4082  CB  LYS A 430     120.757 156.581 183.653
ATOM   4083  CG  LYS A 430     120.053 155.988 182.433
ATOM   4084  CD  LYS A 430     118.715 155.335 182.777
ATOM   4085  CE  LYS A 430     118.005 154.709 181.577
ATOM   4086  NZ  LYS A 430     116.716 154.132 182.010
ATOM   4087  HZ1 LYS A 430     116.818 153.724 182.958
ATOM   4088  HZ2 LYS A 430     115.992 154.875 182.036
ATOM   4089  HZ3 LYS A 430     116.422 153.389 181.348
ATOM   4090  C   LYS A 430     122.496 158.086 184.527
ATOM   4091  O   LYS A 430     122.367 159.310 184.479
ATOM   4092  N   ASP A 431     123.052 157.428 185.584
ATOM   4093  H   ASP A 431     123.165 156.437 185.558
ATOM   4094  CA  ASP A 431     123.511 158.056 186.805
ATOM   4095  CB  ASP A 431     124.914 158.714 186.615
ATOM   4096  CG  ASP A 431     125.565 159.063 187.952
ATOM   4097  OD1 ASP A 431     125.740 158.154 188.805
ATOM   4098  OD2 ASP A 431     125.887 160.265 188.140
ATOM   4099  C   ASP A 431     122.436 158.959 187.401
ATOM   4100  O   ASP A 431     121.390 158.459 187.819
ATOM   4101  N   ILE A 432     122.692 160.287 187.498
ATOM   4102  H   ILE A 432     123.549 160.674 187.170
ATOM   4103  CA  ILE A 432     121.773 161.268 188.022
ATOM   4104  CB  ILE A 432     122.475 162.456 188.673
ATOM   4105  CG2 ILE A 432     123.258 161.933 189.895
ATOM   4106  CG1 ILE A 432     123.326 163.279 187.674
ATOM   4107  CD1 ILE A 432     123.834 164.612 188.217
ATOM   4108  C   ILE A 432     120.766 161.770 187.006
ATOM   4109  O   ILE A 432     119.666 162.177 187.387
ATOM   4110  N   ASP A 433     121.137 161.745 185.700
ATOM   4111  H   ASP A 433     122.009 161.340 185.436
ATOM   4112  CA  ASP A 433     120.354 162.228 184.584
ATOM   4113  CB  ASP A 433     121.176 162.352 183.278
ATOM   4114  CG  ASP A 433     122.153 163.534 183.325
ATOM   4115  OD1 ASP A 433     122.089 164.391 184.248
ATOM   4116  OD2 ASP A 433     122.997 163.595 182.394
ATOM   4117  C   ASP A 433     119.078 161.513 184.247
ATOM   4118  O   ASP A 433     118.936 160.307 184.442
ATOM   4119  N   PHE A 434     118.099 162.318 183.766
ATOM   4120  H   PHE A 434     118.268 163.293 183.654
ATOM   4121  CA  PHE A 434     116.784 161.893 183.356
ATOM   4122  CB  PHE A 434     115.766 163.056 183.331
ATOM   4123  CG  PHE A 434     115.423 163.440 184.735
ATOM   4124  CD1 PHE A 434     116.014 164.564 185.329
ATOM   4125  CE1 PHE A 434     115.695 164.926 186.642
ATOM   4126  CZ  PHE A 434     114.779 164.166 187.371
ATOM   4127  CE2 PHE A 434     114.182 163.046 186.790
ATOM   4128  CD2 PHE A 434     114.503 162.687 185.478
ATOM   4129  C   PHE A 434     116.765 161.239 182.000
ATOM   4130  O   PHE A 434     115.968 160.326 181.782
ATOM   4131  N   ASP A 435     117.616 161.738 181.062
ATOM   4132  H   ASP A 435     118.211 162.495 181.318
ATOM   4133  CA  ASP A 435     117.810 161.326 179.682
ATOM   4134  CB  ASP A 435     118.529 159.962 179.378
ATOM   4135  CG  ASP A 435     117.841 158.669 179.819
ATOM   4136  OD1 ASP A 435     117.452 157.890 178.911
ATOM   4137  OD2 ASP A 435     117.757 158.394 181.044
ATOM   4138  C   ASP A 435     116.604 161.536 178.800
ATOM   4139  O   ASP A 435     115.489 161.751 179.280
ATOM   4140  N   ASN A 436     116.829 161.518 177.465
ATOM   4141  H   ASN A 436     117.737 161.356 177.086
ATOM   4142  CA  ASN A 436     115.781 161.711 176.498
ATOM   4143  CB  ASN A 436     115.868 163.110 175.829
ATOM   4144  CG  ASN A 436     114.722 163.385 174.856
ATOM   4145  OD1 ASN A 436     114.638 162.855 173.749
ATOM   4146  ND2 ASN A 436     113.777 164.254 175.298
ATOM   4147 1HD2 ASN A 436     113.850 164.648 176.214
ATOM   4148 2HD2 ASN A 436     112.996 164.481 174.718
ATOM   4149  C   ASN A 436     115.914 160.617 175.479
ATOM   4150  O   ASN A 436     117.011 160.336 174.990
ATOM   4151  N   LEU A 437     114.770 159.975 175.150
ATOM   4152  H   LEU A 437     113.896 160.230 175.555
ATOM   4153  CA  LEU A 437     114.722 158.892 174.203
ATOM   4154  CB  LEU A 437     113.685 157.817 174.597
ATOM   4155  CG  LEU A 437     113.848 157.213 176.022
ATOM   4156  CD1 LEU A 437     112.746 156.180 176.294
ATOM   4157  CD2 LEU A 437     115.265 156.704 176.348
ATOM   4158  C   LEU A 437     114.339 159.434 172.848
ATOM   4159  O   LEU A 437     113.542 160.370 172.746
ATOM   4160  N   GLY A 438     114.923 158.853 171.775
ATOM   4161  H   GLY A 438     115.560 158.093 171.877
ATOM   4162  CA  GLY A 438     114.652 159.264 170.418
ATOM   4163  C   GLY A 438     113.825 158.213 169.764
ATOM   4164  O   GLY A 438     112.830 157.753 170.329
ATOM   4165  N   GLU A 439     114.226 157.811 168.532
ATOM   4166  H   GLU A 439     115.030 158.196 168.085
ATOM   4167  CA  GLU A 439     113.520 156.790 167.798
ATOM   4168  CB  GLU A 439     113.665 156.946 166.264
ATOM   4169  CG  GLU A 439     113.006 158.199 165.662
ATOM   4170  CD  GLU A 439     111.491 158.145 165.852
ATOM   4171  OE1 GLU A 439     110.836 157.258 165.244
ATOM   4172  OE2 GLU A 439     110.963 159.000 166.611
ATOM   4173  C   GLU A 439     114.093 155.472 168.258
ATOM   4174  O   GLU A 439     114.775 154.766 167.507
ATOM   4175  N   ASN A 440     113.776 155.112 169.535
ATOM   4176  H   ASN A 440     113.200 155.689 170.109
ATOM   4177  CA  ASN A 440     114.286 153.908 170.137
ATOM   4178  CB  ASN A 440     114.119 153.796 171.671
ATOM   4179  CG  ASN A 440     115.038 154.777 172.386
ATOM   4180  OD1 ASN A 440     115.892 155.487 171.853
ATOM   4181  ND2 ASN A 440     114.910 154.737 173.732
ATOM   4182 1HD2 ASN A 440     114.231 154.136 174.154
ATOM   4183 2HD2 ASN A 440     115.527 155.279 174.299
ATOM   4184  C   ASN A 440     113.804 152.667 169.439
ATOM   4185  O   ASN A 440     114.703 151.913 169.064
ATOM   4186  N   PRO A 441     112.512 152.342 169.249
ATOM   4187  CA  PRO A 441     112.128 151.169 168.494
ATOM   4188  CB  PRO A 441     110.696 150.823 168.909
ATOM   4189  CG  PRO A 441     110.456 151.639 170.189
ATOM   4190  CD  PRO A 441     111.378 152.856 170.017
ATOM   4191  C   PRO A 441     112.170 151.595 167.043
ATOM   4192  O   PRO A 441     111.618 152.660 166.745
ATOM   4193  N   CYS A 442     112.770 150.797 166.132
ATOM   4194  H   CYS A 442     113.266 149.974 166.401
ATOM   4195  CA  CYS A 442     112.562 151.009 164.715
ATOM   4196  CB  CYS A 442     113.289 152.246 164.121
ATOM   4197  SG  CYS A 442     115.098 152.183 164.182
ATOM   4198  C   CYS A 442     112.921 149.803 163.898
ATOM   4199  O   CYS A 442     113.498 148.845 164.405
ATOM   4200  N   LYS A 443     112.519 149.818 162.607
ATOM   4201  H   LYS A 443     112.026 150.599 162.234
ATOM   4202  CA  LYS A 443     112.778 148.773 161.649
ATOM   4203  CB  LYS A 443     111.447 148.358 160.991
ATOM   4204  CG  LYS A 443     111.428 147.198 160.001
ATOM   4205  CD  LYS A 443     110.004 146.990 159.474
ATOM   4206  CE  LYS A 443     109.818 145.862 158.461
ATOM   4207  NZ  LYS A 443     108.392 145.759 158.087
ATOM   4208  HZ1 LYS A 443     107.835 145.473 158.914
ATOM   4209  HZ2 LYS A 443     108.049 146.677 157.746
ATOM   4210  HZ3 LYS A 443     108.277 145.052 157.338
ATOM   4211  C   LYS A 443     113.729 149.389 160.642
ATOM   4212  O   LYS A 443     113.438 150.464 160.111
ATOM   4213  N   ILE A 444     114.878 148.717 160.345
ATOM   4214  H   ILE A 444     115.107 147.857 160.795
ATOM   4215  CA  ILE A 444     115.857 149.264 159.423
ATOM   4216  CB  ILE A 444     117.332 148.903 159.717
ATOM   4217  CG2 ILE A 444     118.326 149.509 158.690
ATOM   4218  CG1 ILE A 444     117.743 149.361 161.111
ATOM   4219  CD1 ILE A 444     119.161 148.920 161.486
ATOM   4220  C   ILE A 444     115.560 149.003 157.966
ATOM   4221  O   ILE A 444     116.099 148.088 157.336
ATOM   4222  N   GLY A 445     114.662 149.837 157.401
ATOM   4223  H   GLY A 445     114.211 150.550 157.935
ATOM   4224  CA  GLY A 445     114.329 149.773 155.998
ATOM   4225  C   GLY A 445     115.453 150.524 155.331
ATOM   4226  O   GLY A 445     116.133 149.999 154.450
ATOM   4227  N   LEU A 446     115.660 151.782 155.787
ATOM   4228  H   LEU A 446     115.030 152.192 156.446
ATOM   4229  CA  LEU A 446     116.711 152.669 155.358
ATOM   4230  CB  LEU A 446     116.285 154.126 155.042
ATOM   4231  CG  LEU A 446     115.726 154.462 153.650
ATOM   4232  CD1 LEU A 446     114.283 153.989 153.465
ATOM   4233  CD2 LEU A 446     115.870 155.966 153.376
ATOM   4234  C   LEU A 446     117.611 152.798 156.564
ATOM   4235  O   LEU A 446     117.362 152.217 157.624
ATOM   4236  N   GLN A 447     118.745 153.517 156.403
ATOM   4237  H   GLN A 447     118.985 153.947 155.537
ATOM   4238  CA  GLN A 447     119.650 153.741 157.492
ATOM   4239  CB  GLN A 447     120.981 154.357 157.011
ATOM   4240  CG  GLN A 447     122.044 154.602 158.093
ATOM   4241  CD  GLN A 447     123.317 155.186 157.480
ATOM   4242  OE1 GLN A 447     123.543 155.280 156.273
ATOM   4243  NE2 GLN A 447     124.210 155.643 158.392
ATOM   4244 1HE2 GLN A 447     124.012 155.566 159.369
ATOM   4245 2HE2 GLN A 447     125.060 156.071 158.085
ATOM   4246  C   GLN A 447     119.028 154.706 158.466
ATOM   4247  O   GLN A 447     118.631 155.814 158.091
ATOM   4248  N   THR A 448     118.898 154.270 159.746
ATOM   4249  H   THR A 448     119.170 153.355 160.029
ATOM   4250  CA  THR A 448     118.407 155.140 160.797
ATOM   4251  CB  THR A 448     118.027 154.411 162.063
ATOM   4252  CG2 THR A 448     117.492 155.425 163.098
ATOM   4253  OG1 THR A 448     117.010 153.460 161.779
ATOM   4254  HG1 THR A 448     116.936 152.909 162.563
ATOM   4255  C   THR A 448     119.664 155.964 161.000
ATOM   4256  O   THR A 448     120.726 155.395 161.277
ATOM   4257  N   SER A 449     119.566 157.311 160.871
ATOM   4258  H   SER A 449     118.710 157.776 160.665
ATOM   4259  CA  SER A 449     120.752 158.126 160.946
ATOM   4260  CB  SER A 449     120.530 159.583 160.497
ATOM   4261  OG  SER A 449     120.197 159.630 159.117
ATOM   4262  HG  SER A 449     120.249 160.556 158.865
ATOM   4263  C   SER A 449     121.417 158.166 162.277
ATOM   4264  O   SER A 449     122.587 157.800 162.373
ATOM   4265  N   SER A 450     120.671 158.588 163.310
ATOM   4266  H   SER A 450     119.723 158.859 163.155
ATOM   4267  CA  SER A 450     121.104 158.698 164.678
ATOM   4268  CB  SER A 450     122.366 159.580 164.884
ATOM   4269  OG  SER A 450     122.703 159.708 166.259
ATOM   4270  HG  SER A 450     123.328 160.438 166.303
ATOM   4271  C   SER A 450     119.947 159.359 165.379
ATOM   4272  O   SER A 450     119.102 160.003 164.749
ATOM   4273  N   ILE A 451     119.897 159.217 166.722
ATOM   4274  H   ILE A 451     120.601 158.710 167.213
ATOM   4275  CA  ILE A 451     118.865 159.813 167.531
ATOM   4276  CB  ILE A 451     118.902 159.250 168.949
ATOM   4277  CG2 ILE A 451     118.046 160.096 169.918
ATOM   4278  CG1 ILE A 451     118.499 157.758 168.923
ATOM   4279  CD1 ILE A 451     118.755 157.009 170.231
ATOM   4280  C   ILE A 451     119.138 161.299 167.505
ATOM   4281  O   ILE A 451     118.250 162.084 167.163
ATOM   4282  N   GLU A 452     120.398 161.695 167.810
ATOM   4283  H   GLU A 452     121.116 161.043 168.042
ATOM   4284  CA  GLU A 452     120.782 163.075 167.784
ATOM   4285  CB  GLU A 452     121.935 163.404 168.759
ATOM   4286  CG  GLU A 452     122.327 164.886 168.834
ATOM   4287  CD  GLU A 452     123.389 165.067 169.913
ATOM   4288  OE1 GLU A 452     124.511 165.512 169.561
ATOM   4289  OE2 GLU A 452     123.098 164.783 171.105
ATOM   4290  C   GLU A 452     121.203 163.288 166.370
ATOM   4291  O   GLU A 452     122.060 162.565 165.855
ATOM   4292  N   GLY A 453     120.624 164.318 165.722
ATOM   4293  H   GLY A 453     119.946 164.915 166.143
ATOM   4294  CA  GLY A 453     120.947 164.564 164.352
ATOM   4295  C   GLY A 453     120.164 163.648 163.470
ATOM   4296  O   GLY A 453     120.738 163.065 162.549
ATOM   4297  N   ALA A 454     118.849 163.429 163.775
ATOM   4298  H   ALA A 454     118.400 163.854 164.556
ATOM   4299  CA  ALA A 454     118.027 162.608 162.916
ATOM   4300  CB  ALA A 454     116.628 162.310 163.487
ATOM   4301  C   ALA A 454     117.915 163.521 161.724
ATOM   4302  O   ALA A 454     117.301 164.591 161.790
ATOM   4303  N   TRP A 455     118.507 163.077 160.593
ATOM   4304  H   TRP A 455     118.963 162.191 160.545
ATOM   4305  CA  TRP A 455     118.572 163.898 159.411
ATOM   4306  CB  TRP A 455     119.851 163.620 158.574
ATOM   4307  CG  TRP A 455     121.175 163.951 159.232
ATOM   4308  CD1 TRP A 455     122.108 163.079 159.718
ATOM   4309  NE1 TRP A 455     123.170 163.764 160.261
ATOM   4310  HE1 TRP A 455     123.952 163.361 160.686
ATOM   4311  CE2 TRP A 455     122.939 165.113 160.119
ATOM   4312  CZ2 TRP A 455     123.697 166.217 160.490
ATOM   4313  CH2 TRP A 455     123.191 167.491 160.206
ATOM   4314  CZ3 TRP A 455     121.954 167.649 159.566
ATOM   4315  CE3 TRP A 455     121.188 166.537 159.192
ATOM   4316  CD2 TRP A 455     121.693 165.272 159.474
ATOM   4317  C   TRP A 455     117.358 163.726 158.560
ATOM   4318  O   TRP A 455     117.436 163.343 157.387
ATOM   4319  N   GLY A 456     116.182 164.065 159.151
ATOM   4320  H   GLY A 456     116.146 164.407 160.087
ATOM   4321  CA  GLY A 456     114.915 163.909 158.485
ATOM   4322  C   GLY A 456     114.766 162.421 158.366
ATOM   4323  O   GLY A 456     114.322 161.928 157.328
ATOM   4324  N   SER A 457     115.175 161.693 159.442
ATOM   4325  H   SER A 457     115.514 162.134 160.269
ATOM   4326  CA  SER A 457     115.193 160.269 159.464
ATOM   4327  CB  SER A 457     116.129 159.693 160.547
ATOM   4328  OG  SER A 457     117.457 160.134 160.315
ATOM   4329  HG  SER A 457     117.790 159.600 159.588
ATOM   4330  C   SER A 457     113.840 159.683 159.621
ATOM   4331  O   SER A 457     113.374 159.325 160.703
ATOM   4332  N   GLU A 458     113.195 159.601 158.445
ATOM   4333  H   GLU A 458     113.616 159.973 157.621
ATOM   4334  CA  GLU A 458     111.909 159.015 158.228
ATOM   4335  CB  GLU A 458     111.255 159.526 156.929
ATOM   4336  CG  GLU A 458     110.888 161.022 156.976
ATOM   4337  CD  GLU A 458     110.310 161.537 155.652
ATOM   4338  OE1 GLU A 458     109.978 162.750 155.628
ATOM   4339  OE2 GLU A 458     110.182 160.773 154.658
ATOM   4340  C   GLU A 458     112.159 157.524 158.097
ATOM   4341  O   GLU A 458     111.213 156.739 158.150
ATOM   4342  N   PHE A 459     113.458 157.128 157.912
ATOM   4343  H   PHE A 459     114.163 157.826 157.849
ATOM   4344  CA  PHE A 459     114.028 155.808 157.762
ATOM   4345  CB  PHE A 459     114.570 155.156 159.082
ATOM   4346  CG  PHE A 459     113.626 155.223 160.244
ATOM   4347  CD1 PHE A 459     113.884 156.118 161.287
ATOM   4348  CE1 PHE A 459     113.023 156.206 162.383
ATOM   4349  CZ  PHE A 459     111.892 155.389 162.446
ATOM   4350  CE2 PHE A 459     111.628 154.483 161.416
ATOM   4351  CD2 PHE A 459     112.494 154.399 160.323
ATOM   4352  C   PHE A 459     113.218 154.779 156.934
ATOM   4353  O   PHE A 459     112.322 155.207 156.160
ATOM   4354  OXT PHE A 459     113.519 153.555 157.015
TER
END
