# Supplementary material for: DNA Vaccines Encoding HTNV GP-Derived Th Epitopes Benefited from a LAMP-Targeting Strategy and Established Cellular Immunoprotection
Source: Vaccines (Basel). 2024 Aug 19;12(8):928. doi: 10.3390/vaccines12080928 (PMC11359959; doi:10.3390/vaccines12080928)
Supplement: Supplementary file 1 [file vaccines-12-00928-s001.zip › Supplementary Material_S3/I-TASSER model 1/optimized model_5.pdb]

ATOM      1  N   MET A   1     116.788 128.234 104.983
ATOM      2  H1  MET A   1     116.807 127.510 104.241
ATOM      3  H2  MET A   1     116.623 129.165 104.558
ATOM      4  H3  MET A   1     117.695 128.245 105.486
ATOM      5  CA  MET A   1     115.705 127.942 105.941
ATOM      6  CB  MET A   1     116.054 126.695 106.786
ATOM      7  CG  MET A   1     116.065 125.376 106.010
ATOM      8  SD  MET A   1     117.607 125.044 105.105
ATOM      9  CE  MET A   1     117.030 123.483 104.379
ATOM     10  C   MET A   1     115.489 129.085 106.878
ATOM     11  O   MET A   1     116.372 129.925 107.074
ATOM     12  N   ALA A   2     114.256 129.163 107.423
ATOM     13  H   ALA A   2     113.550 128.488 107.222
ATOM     14  CA  ALA A   2     113.890 130.189 108.351
ATOM     15  CB  ALA A   2     112.390 130.533 108.286
ATOM     16  C   ALA A   2     114.214 129.849 109.777
ATOM     17  O   ALA A   2     114.815 130.675 110.467
ATOM     18  N   LEU A   3     113.859 128.620 110.245
ATOM     19  H   LEU A   3     113.403 127.937 109.680
ATOM     20  CA  LEU A   3     114.084 128.268 111.625
ATOM     21  CB  LEU A   3     112.775 128.062 112.434
ATOM     22  CG  LEU A   3     111.829 129.278 112.554
ATOM     23  CD1 LEU A   3     110.509 128.872 113.226
ATOM     24  CD2 LEU A   3     112.498 130.465 113.271
ATOM     25  C   LEU A   3     114.923 127.083 111.920
ATOM     26  O   LEU A   3     114.662 125.980 111.433
ATOM     27  N   ARG A   4     115.976 127.342 112.743
ATOM     28  H   ARG A   4     116.125 128.273 113.064
ATOM     29  CA  ARG A   4     116.945 126.396 113.254
ATOM     30  CB  ARG A   4     116.334 125.325 114.197
ATOM     31  CG  ARG A   4     115.846 125.842 115.552
ATOM     32  CD  ARG A   4     115.164 124.756 116.394
ATOM     33  NE  ARG A   4     114.717 125.370 117.683
ATOM     34  HE  ARG A   4     113.799 125.766 117.734
ATOM     35  CZ  ARG A   4     115.544 125.455 118.775
ATOM     36  NH1 ARG A   4     116.772 124.856 118.793
ATOM     37 1HH1 ARG A   4     117.089 124.333 118.002
ATOM     38 2HH1 ARG A   4     117.324 124.870 119.628
ATOM     39  NH2 ARG A   4     115.134 126.142 119.881
ATOM     40 1HH2 ARG A   4     114.244 126.597 119.891
ATOM     41 2HH2 ARG A   4     115.744 126.234 120.668
ATOM     42  C   ARG A   4     117.720 125.688 112.185
ATOM     43  O   ARG A   4     117.382 125.769 110.999
ATOM     44  N   ASN A   5     118.831 125.006 112.569
ATOM     45  H   ASN A   5     119.164 124.930 113.505
ATOM     46  CA  ASN A   5     119.489 124.276 111.533
ATOM     47  CB  ASN A   5     121.003 124.380 111.292
ATOM     48  CG  ASN A   5     121.325 125.718 110.602
ATOM     49  OD1 ASN A   5     120.494 126.415 110.018
ATOM     50  ND2 ASN A   5     122.639 126.054 110.582
ATOM     51 1HD2 ASN A   5     123.318 125.449 110.998
ATOM     52 2HD2 ASN A   5     122.938 126.854 110.061
ATOM     53  C   ASN A   5     118.962 122.902 111.447
ATOM     54  O   ASN A   5     119.157 122.037 112.308
ATOM     55  N   VAL A   6     118.195 122.769 110.351
ATOM     56  H   VAL A   6     118.058 123.549 109.743
ATOM     57  CA  VAL A   6     117.517 121.590 109.931
ATOM     58  CB  VAL A   6     115.994 121.686 109.985
ATOM     59  CG1 VAL A   6     115.391 120.345 109.524
ATOM     60  CG2 VAL A   6     115.499 122.160 111.366
ATOM     61  C   VAL A   6     117.915 121.612 108.478
ATOM     62  O   VAL A   6     117.383 122.397 107.685
ATOM     63  N   TYR A   7     118.933 120.799 108.133
ATOM     64  H   TYR A   7     119.353 120.171 108.782
ATOM     65  CA  TYR A   7     119.407 120.705 106.779
ATOM     66  CB  TYR A   7     120.937 120.715 106.572
ATOM     67  CG  TYR A   7     121.538 122.052 106.819
ATOM     68  CD1 TYR A   7     122.181 122.333 108.026
ATOM     69  CE1 TYR A   7     122.753 123.588 108.233
ATOM     70  CZ  TYR A   7     122.684 124.574 107.247
ATOM     71  OH  TYR A   7     123.270 125.837 107.484
ATOM     72  HH  TYR A   7     123.176 126.365 106.687
ATOM     73  CE2 TYR A   7     122.036 124.300 106.041
ATOM     74  CD2 TYR A   7     121.466 123.042 105.831
ATOM     75  C   TYR A   7     118.959 119.448 106.120
ATOM     76  O   TYR A   7     118.904 118.390 106.745
ATOM     77  N   ASP A   8     118.598 119.568 104.828
ATOM     78  H   ASP A   8     118.635 120.446 104.358
ATOM     79  CA  ASP A   8     118.183 118.455 104.020
ATOM     80  CB  ASP A   8     117.404 118.849 102.743
ATOM     81  CG  ASP A   8     115.981 119.342 103.023
ATOM     82  OD1 ASP A   8     115.439 119.152 104.144
ATOM     83  OD2 ASP A   8     115.407 119.937 102.073
ATOM     84  C   ASP A   8     119.387 117.666 103.573
ATOM     85  O   ASP A   8     120.473 118.216 103.383
ATOM     86  N   MET A   9     119.199 116.336 103.454
ATOM     87  H   MET A   9     118.323 115.938 103.701
ATOM     88  CA  MET A   9     120.182 115.393 103.002
ATOM     89  CB  MET A   9     120.499 114.304 104.052
ATOM     90  CG  MET A   9     121.546 113.264 103.633
ATOM     91  SD  MET A   9     121.959 112.043 104.919
ATOM     92  CE  MET A   9     120.377 111.150 104.877
ATOM     93  C   MET A   9     119.497 114.779 101.818
ATOM     94  O   MET A   9     118.414 114.205 101.970
ATOM     95  N   LYS A  10     119.946 115.210 100.613
ATOM     96  H   LYS A  10     120.738 115.810 100.537
ATOM     97  CA  LYS A  10     119.384 114.769  99.363
ATOM     98  CB  LYS A  10     118.923 115.945  98.478
ATOM     99  CG  LYS A  10     117.785 116.762  99.084
ATOM    100  CD  LYS A  10     117.296 117.905  98.203
ATOM    101  CE  LYS A  10     116.122 118.663  98.818
ATOM    102  NZ  LYS A  10     115.637 119.679  97.870
ATOM    103  HZ1 LYS A  10     115.258 119.215  97.023
ATOM    104  HZ2 LYS A  10     114.891 120.246  98.315
ATOM    105  HZ3 LYS A  10     116.424 120.298  97.599
ATOM    106  C   LYS A  10     120.358 113.968  98.561
ATOM    107  O   LYS A  10     121.346 114.490  98.043
ATOM    108  N   ILE A  11     120.080 112.654  98.434
ATOM    109  H   ILE A  11     119.228 112.289  98.805
ATOM    110  CA  ILE A  11     120.942 111.784  97.669
ATOM    111  CB  ILE A  11     121.387 110.554  98.448
ATOM    112  CG2 ILE A  11     122.247 109.609  97.579
ATOM    113  CG1 ILE A  11     122.115 110.990  99.748
ATOM    114  CD1 ILE A  11     123.388 111.830  99.567
ATOM    115  C   ILE A  11     120.296 111.478  96.344
ATOM    116  O   ILE A  11     119.106 111.177  96.292
ATOM    117  N   GLU A  12     121.075 111.636  95.246
ATOM    118  H   GLU A  12     122.027 111.916  95.339
ATOM    119  CA  GLU A  12     120.657 111.381  93.884
ATOM    120  CB  GLU A  12     121.499 112.150  92.850
ATOM    121  CG  GLU A  12     121.261 113.667  92.878
ATOM    122  CD  GLU A  12     122.048 114.344  91.759
ATOM    123  OE1 GLU A  12     122.897 115.209  92.100
ATOM    124  OE2 GLU A  12     121.828 114.026  90.560
ATOM    125  C   GLU A  12     120.772 109.906  93.625
ATOM    126  O   GLU A  12     121.832 109.306  93.820
ATOM    127  N   CYS A  13     119.669 109.303  93.142
ATOM    128  H   CYS A  13     118.816 109.790  93.021
ATOM    129  CA  CYS A  13     119.580 107.893  92.922
ATOM    130  CB  CYS A  13     118.840 107.319  94.158
ATOM    131  SG  CYS A  13     118.791 105.519  94.342
ATOM    132  C   CYS A  13     118.827 107.490  91.662
ATOM    133  O   CYS A  13     118.114 108.300  91.058
ATOM    134  N   PRO A  14     119.041 106.248  91.206
ATOM    135  CA  PRO A  14     118.359 105.663  90.078
ATOM    136  CB  PRO A  14     119.172 104.437  89.649
ATOM    137  CG  PRO A  14     120.563 104.658  90.246
ATOM    138  CD  PRO A  14     120.293 105.525  91.477
ATOM    139  C   PRO A  14     116.925 105.314  90.437
ATOM    140  O   PRO A  14     116.517 105.365  91.600
ATOM    141  N   HIS A  15     116.180 104.922  89.397
ATOM    142  H   HIS A  15     116.658 104.510  88.628
ATOM    143  CA  HIS A  15     114.843 105.287  89.048
ATOM    144  CB  HIS A  15     114.658 105.101  87.545
ATOM    145  CG  HIS A  15     115.605 105.845  86.640
ATOM    146  ND1 HIS A  15     115.318 106.131  85.332
ATOM    147  CE1 HIS A  15     116.471 106.558  84.760
ATOM    148  NE2 HIS A  15     117.479 106.582  85.602
ATOM    149  CD2 HIS A  15     116.933 106.137  86.785
ATOM    150  C   HIS A  15     113.845 104.378  89.747
ATOM    151  O   HIS A  15     114.199 103.580  90.614
ATOM    152  N   THR A  16     112.536 104.588  89.458
ATOM    153  H   THR A  16     112.292 105.336  88.842
ATOM    154  CA  THR A  16     111.373 103.881  89.947
ATOM    155  CB  THR A  16     110.960 104.283  91.365
ATOM    156  CG2 THR A  16     109.561 103.843  91.856
ATOM    157  OG1 THR A  16     111.965 103.969  92.323
ATOM    158  HG1 THR A  16     112.808 103.986  91.868
ATOM    159  C   THR A  16     110.208 104.122  89.024
ATOM    160  O   THR A  16     110.022 105.226  88.513
ATOM    161  N   VAL A  17     109.442 103.044  88.740
ATOM    162  H   VAL A  17     109.683 102.131  89.058
ATOM    163  CA  VAL A  17     108.242 103.138  87.954
ATOM    164  CB  VAL A  17     108.346 103.050  86.424
ATOM    165  CG1 VAL A  17     108.948 101.733  85.919
ATOM    166  CG2 VAL A  17     106.973 103.382  85.807
ATOM    167  C   VAL A  17     107.305 102.107  88.522
ATOM    168  O   VAL A  17     107.650 100.925  88.643
ATOM    169  N   SER A  18     106.117 102.578  88.962
ATOM    170  H   SER A  18     105.868 103.540  88.886
ATOM    171  CA  SER A  18     105.110 101.711  89.503
ATOM    172  CB  SER A  18     104.266 102.387  90.610
ATOM    173  OG  SER A  18     103.242 101.525  91.087
ATOM    174  HG  SER A  18     102.759 102.034  91.745
ATOM    175  C   SER A  18     104.234 101.339  88.340
ATOM    176  O   SER A  18     103.518 102.177  87.781
ATOM    177  N   PHE A  19     104.302 100.052  87.943
ATOM    178  H   PHE A  19     104.880  99.385  88.406
ATOM    179  CA  PHE A  19     103.514  99.555  86.848
ATOM    180  CB  PHE A  19     104.332  99.446  85.525
ATOM    181  CG  PHE A  19     103.510  98.924  84.381
ATOM    182  CD1 PHE A  19     102.562  99.730  83.738
ATOM    183  CE1 PHE A  19     101.807  99.229  82.673
ATOM    184  CZ  PHE A  19     102.004  97.918  82.232
ATOM    185  CE2 PHE A  19     102.960  97.112  82.854
ATOM    186  CD2 PHE A  19     103.711  97.615  83.918
ATOM    187  C   PHE A  19     102.966  98.209  87.238
ATOM    188  O   PHE A  19     103.717  97.346  87.702
ATOM    189  N   GLY A  20     101.638  98.018  87.035
ATOM    190  H   GLY A  20     101.053  98.735  86.664
ATOM    191  CA  GLY A  20     100.987  96.772  87.347
ATOM    192  C   GLY A  20      99.517  96.831  87.033
ATOM    193  O   GLY A  20      98.699  96.729  87.947
ATOM    194  N   GLU A  21      99.142  96.971  85.736
ATOM    195  H   GLU A  21      99.804  97.029  84.994
ATOM    196  CA  GLU A  21      97.748  97.054  85.352
ATOM    197  CB  GLU A  21      97.533  97.879  84.065
ATOM    198  CG  GLU A  21      97.926  99.356  84.159
ATOM    199  CD  GLU A  21      97.541 100.052  82.857
ATOM    200  OE1 GLU A  21      96.739 101.017  82.935
ATOM    201  OE2 GLU A  21      98.040  99.657  81.771
ATOM    202  C   GLU A  21      97.168  95.677  85.110
ATOM    203  O   GLU A  21      97.323  95.092  84.037
ATOM    204  N   ASN A  22      96.468  95.148  86.139
ATOM    205  H   ASN A  22      96.371  95.680  86.977
ATOM    206  CA  ASN A  22      95.803  93.858  86.192
ATOM    207  CB  ASN A  22      95.372  93.519  87.638
ATOM    208  CG  ASN A  22      96.596  93.349  88.541
ATOM    209  OD1 ASN A  22      97.101  94.332  89.081
ATOM    210  ND2 ASN A  22      97.075  92.094  88.746
ATOM    211 1HD2 ASN A  22      96.608  91.305  88.347
ATOM    212 2HD2 ASN A  22      97.864  91.953  89.344
ATOM    213  C   ASN A  22      94.557  93.860  85.343
ATOM    214  O   ASN A  22      93.899  94.902  85.270
ATOM    215  N   SER A  23      94.227  92.726  84.644
ATOM    216  H   SER A  23      94.742  91.875  84.694
ATOM    217  CA  SER A  23      93.016  92.735  83.850
ATOM    218  CB  SER A  23      93.208  93.406  82.462
ATOM    219  OG  SER A  23      91.981  93.554  81.758
ATOM    220  HG  SER A  23      92.200  93.996  80.933
ATOM    221  C   SER A  23      92.165  91.469  83.766
ATOM    222  O   SER A  23      91.482  91.123  84.731
ATOM    223  N   VAL A  24      92.152  90.799  82.577
ATOM    224  H   VAL A  24      92.739  91.111  81.838
ATOM    225  CA  VAL A  24      91.365  89.628  82.213
ATOM    226  CB  VAL A  24      91.032  89.599  80.727
ATOM    227  CG1 VAL A  24      90.113  90.789  80.399
ATOM    228  CG2 VAL A  24      92.326  89.672  79.884
ATOM    229  C   VAL A  24      91.788  88.262  82.674
ATOM    230  O   VAL A  24      92.976  87.986  82.720
ATOM    231  N   LYS A  25      90.815  87.369  82.991
ATOM    232  H   LYS A  25      89.852  87.613  82.906
ATOM    233  CA  LYS A  25      91.061  86.030  83.500
ATOM    234  CB  LYS A  25      90.434  85.825  84.904
ATOM    235  CG  LYS A  25      88.939  86.124  85.063
ATOM    236  CD  LYS A  25      88.492  86.176  86.529
ATOM    237  CE  LYS A  25      88.448  84.810  87.223
ATOM    238  NZ  LYS A  25      87.760  84.920  88.524
ATOM    239  HZ1 LYS A  25      87.786  84.005  89.011
ATOM    240  HZ2 LYS A  25      88.231  85.635  89.110
ATOM    241  HZ3 LYS A  25      86.772  85.198  88.372
ATOM    242  C   LYS A  25      90.673  84.812  82.670
ATOM    243  O   LYS A  25      90.800  83.689  83.168
ATOM    244  N   LYS A  26      90.199  84.978  81.412
ATOM    245  H   LYS A  26      90.106  85.888  81.019
ATOM    246  CA  LYS A  26      89.763  83.884  80.545
ATOM    247  CB  LYS A  26      88.657  84.307  79.549
ATOM    248  CG  LYS A  26      87.331  84.666  80.223
ATOM    249  CD  LYS A  26      86.224  85.048  79.241
ATOM    250  CE  LYS A  26      84.911  85.437  79.922
ATOM    251  NZ  LYS A  26      83.899  85.785  78.906
ATOM    252  HZ1 LYS A  26      82.968  85.868  79.356
ATOM    253  HZ2 LYS A  26      84.144  86.689  78.459
ATOM    254  HZ3 LYS A  26      83.862  85.044  78.181
ATOM    255  C   LYS A  26      90.841  83.085  79.819
ATOM    256  O   LYS A  26      92.019  83.435  79.873
ATOM    257  N   ILE A  27      90.466  81.989  79.095
ATOM    258  H   ILE A  27      89.513  81.713  79.007
ATOM    259  CA  ILE A  27      91.443  81.144  78.438
ATOM    260  CB  ILE A  27      91.354  79.692  78.911
ATOM    261  CG2 ILE A  27      91.872  79.627  80.363
ATOM    262  CG1 ILE A  27      89.960  79.063  78.674
ATOM    263  CD1 ILE A  27      89.904  77.557  78.922
ATOM    264  C   ILE A  27      91.791  81.274  76.951
ATOM    265  O   ILE A  27      92.285  82.329  76.542
ATOM    266  N   VAL A  28      91.512  80.237  76.101
ATOM    267  H   VAL A  28      91.045  79.423  76.429
ATOM    268  CA  VAL A  28      91.882  80.137  74.696
ATOM    269  CB  VAL A  28      91.324  78.853  74.056
ATOM    270  CG1 VAL A  28      91.534  78.786  72.525
ATOM    271  CG2 VAL A  28      91.919  77.645  74.792
ATOM    272  C   VAL A  28      91.627  81.354  73.827
ATOM    273  O   VAL A  28      92.627  81.801  73.252
ATOM    274  N   PRO A  29      90.449  81.976  73.710
ATOM    275  CA  PRO A  29      90.261  83.132  72.860
ATOM    276  CB  PRO A  29      88.754  83.395  72.828
ATOM    277  CG  PRO A  29      88.217  82.734  74.108
ATOM    278  CD  PRO A  29      89.207  81.597  74.387
ATOM    279  C   PRO A  29      91.042  84.329  73.309
ATOM    280  O   PRO A  29      91.371  85.132  72.435
ATOM    281  N   ILE A  30      91.338  84.472  74.631
ATOM    282  H   ILE A  30      91.099  83.797  75.324
ATOM    283  CA  ILE A  30      92.112  85.602  75.059
ATOM    284  CB  ILE A  30      91.666  86.379  76.269
ATOM    285  CG2 ILE A  30      90.283  86.980  75.930
ATOM    286  CG1 ILE A  30      91.683  85.571  77.539
ATOM    287  CD1 ILE A  30      91.490  86.480  78.737
ATOM    288  C   ILE A  30      93.578  85.343  75.002
ATOM    289  O   ILE A  30      94.364  86.300  75.037
ATOM    290  N   HIS A  31      94.016  84.063  74.910
ATOM    291  H   HIS A  31      93.373  83.293  74.908
ATOM    292  CA  HIS A  31      95.410  83.716  74.706
ATOM    293  CB  HIS A  31      95.585  82.184  74.666
ATOM    294  CG  HIS A  31      95.428  81.434  75.966
ATOM    295  ND1 HIS A  31      95.268  80.067  76.029
ATOM    296  CE1 HIS A  31      95.227  79.732  77.343
ATOM    297  NE2 HIS A  31      95.348  80.786  78.129
ATOM    298  CD2 HIS A  31      95.473  81.856  77.261
ATOM    299  C   HIS A  31      95.648  84.320  73.327
ATOM    300  O   HIS A  31      96.527  85.151  73.107
ATOM    301  N   ALA A  32      94.641  84.066  72.460
ATOM    302  H   ALA A  32      93.898  83.463  72.746
ATOM    303  CA  ALA A  32      94.487  84.504  71.120
ATOM    304  CB  ALA A  32      93.463  83.616  70.376
ATOM    305  C   ALA A  32      94.005  85.967  71.121
ATOM    306  O   ALA A  32      93.480  86.449  70.116
ATOM    307  N   CYS A  33      94.106  86.698  72.261
ATOM    308  H   CYS A  33      94.544  86.358  73.084
ATOM    309  CA  CYS A  33      93.776  88.088  72.398
ATOM    310  CB  CYS A  33      92.483  88.439  73.171
ATOM    311  SG  CYS A  33      90.949  87.867  72.381
ATOM    312  C   CYS A  33      94.918  88.852  73.011
ATOM    313  O   CYS A  33      94.743  90.021  73.370
ATOM    314  N   ASN A  34      96.108  88.212  73.193
ATOM    315  H   ASN A  34      96.254  87.235  73.023
ATOM    316  CA  ASN A  34      97.204  88.927  73.788
ATOM    317  CB  ASN A  34      97.332  88.494  75.238
ATOM    318  CG  ASN A  34      96.181  88.937  76.172
ATOM    319  OD1 ASN A  34      94.982  88.903  75.920
ATOM    320  ND2 ASN A  34      96.570  89.277  77.425
ATOM    321 1HD2 ASN A  34      97.545  89.339  77.625
ATOM    322 2HD2 ASN A  34      95.890  89.473  78.133
ATOM    323  C   ASN A  34      98.498  88.560  73.074
ATOM    324  O   ASN A  34      98.868  87.392  73.113
ATOM    325  N   MET A  35      99.204  89.534  72.415
ATOM    326  H   MET A  35      98.883  90.477  72.457
ATOM    327  CA  MET A  35     100.482  89.394  71.693
ATOM    328  CB  MET A  35     100.447  89.687  70.208
ATOM    329  CG  MET A  35     101.588  90.020  69.218
ATOM    330  SD  MET A  35     100.991  90.262  67.513
ATOM    331  CE  MET A  35     102.476  90.941  66.731
ATOM    332  C   MET A  35     101.555  90.341  72.079
ATOM    333  O   MET A  35     101.398  91.561  72.008
ATOM    334  N   MET A  36     102.627  89.755  72.650
ATOM    335  H   MET A  36     102.733  88.770  72.579
ATOM    336  CA  MET A  36     103.803  90.456  73.086
ATOM    337  CB  MET A  36     104.442  90.071  74.455
ATOM    338  CG  MET A  36     105.393  90.929  75.260
ATOM    339  SD  MET A  36     106.113  90.010  76.656
ATOM    340  CE  MET A  36     104.609  89.367  77.428
ATOM    341  C   MET A  36     104.802  90.108  72.023
ATOM    342  O   MET A  36     105.948  89.863  72.367
ATOM    343  N   LYS A  37     104.392  89.563  70.835
ATOM    344  H   LYS A  37     103.444  89.405  70.593
ATOM    345  CA  LYS A  37     105.391  89.430  69.783
ATOM    346  CB  LYS A  37     104.981  88.853  68.406
ATOM    347  CG  LYS A  37     106.145  88.689  67.414
ATOM    348  CD  LYS A  37     105.805  88.036  66.067
ATOM    349  CE  LYS A  37     104.976  88.914  65.129
ATOM    350  NZ  LYS A  37     104.705  88.226  63.851
ATOM    351  HZ1 LYS A  37     103.913  87.565  63.958
ATOM    352  HZ2 LYS A  37     104.456  88.932  63.132
ATOM    353  HZ3 LYS A  37     105.550  87.711  63.539
ATOM    354  C   LYS A  37     105.672  90.915  69.538
ATOM    355  O   LYS A  37     106.821  91.297  69.336
ATOM    356  N   SER A  38     104.600  91.761  69.701
ATOM    357  H   SER A  38     103.700  91.386  69.901
ATOM    358  CA  SER A  38     104.582  93.186  69.591
ATOM    359  CB  SER A  38     103.201  93.773  69.982
ATOM    360  OG  SER A  38     102.184  93.357  69.079
ATOM    361  HG  SER A  38     101.343  93.546  69.511
ATOM    362  C   SER A  38     105.581  93.766  70.579
ATOM    363  O   SER A  38     106.318  94.677  70.205
ATOM    364  N   CYS A  39     105.655  93.240  71.837
ATOM    365  H   CYS A  39     105.050  92.519  72.150
ATOM    366  CA  CYS A  39     106.580  93.773  72.812
ATOM    367  CB  CYS A  39     105.893  94.115  74.145
ATOM    368  SG  CYS A  39     104.495  95.258  73.925
ATOM    369  C   CYS A  39     107.874  93.011  73.081
ATOM    370  O   CYS A  39     108.802  93.608  73.620
ATOM    371  N   LEU A  40     107.960  91.690  72.777
ATOM    372  H   LEU A  40     107.208  91.227  72.351
ATOM    373  CA  LEU A  40     109.134  90.853  72.965
ATOM    374  CB  LEU A  40     108.916  89.348  73.278
ATOM    375  CG  LEU A  40     108.321  88.955  74.636
ATOM    376  CD1 LEU A  40     108.005  87.451  74.701
ATOM    377  CD2 LEU A  40     109.248  89.383  75.787
ATOM    378  C   LEU A  40     110.102  90.800  71.837
ATOM    379  O   LEU A  40     111.305  90.869  72.093
ATOM    380  N   ILE A  41     109.632  90.656  70.567
ATOM    381  H   ILE A  41     108.662  90.633  70.331
ATOM    382  CA  ILE A  41     110.572  90.578  69.470
ATOM    383  CB  ILE A  41     110.209  89.563  68.386
ATOM    384  CG2 ILE A  41     111.311  89.541  67.297
ATOM    385  CG1 ILE A  41     110.083  88.160  69.020
ATOM    386  CD1 ILE A  41     109.438  87.100  68.125
ATOM    387  C   ILE A  41     110.780  91.983  68.970
ATOM    388  O   ILE A  41     110.289  92.403  67.917
ATOM    389  N   ALA A  42     111.467  92.760  69.830
ATOM    390  H   ALA A  42     111.781  92.392  70.703
ATOM    391  CA  ALA A  42     111.820  94.123  69.579
ATOM    392  CB  ALA A  42     111.150  95.078  70.583
ATOM    393  C   ALA A  42     113.306  94.301  69.715
ATOM    394  O   ALA A  42     113.883  95.176  69.067
ATOM    395  N   LEU A  43     113.964  93.439  70.530
ATOM    396  H   LEU A  43     113.475  92.723  71.021
ATOM    397  CA  LEU A  43     115.373  93.522  70.808
ATOM    398  CB  LEU A  43     115.779  92.582  71.967
ATOM    399  CG  LEU A  43     115.211  92.971  73.355
ATOM    400  CD1 LEU A  43     115.515  91.887  74.401
ATOM    401  CD2 LEU A  43     115.651  94.373  73.812
ATOM    402  C   LEU A  43     116.249  93.211  69.633
ATOM    403  O   LEU A  43     117.224  93.929  69.404
ATOM    404  N   GLY A  44     115.919  92.156  68.855
ATOM    405  H   GLY A  44     115.117  91.593  69.038
ATOM    406  CA  GLY A  44     116.706  91.778  67.711
ATOM    407  C   GLY A  44     117.086  90.345  67.918
ATOM    408  O   GLY A  44     116.472  89.483  67.286
ATOM    409  N   PRO A  45     118.063  90.038  68.781
ATOM    410  CA  PRO A  45     118.480  88.684  69.055
ATOM    411  CB  PRO A  45     119.799  88.791  69.824
ATOM    412  CG  PRO A  45     119.768  90.194  70.446
ATOM    413  CD  PRO A  45     118.938  91.007  69.443
ATOM    414  C   PRO A  45     117.440  87.872  69.776
ATOM    415  O   PRO A  45     117.510  86.645  69.675
ATOM    416  N   TYR A  46     116.492  88.516  70.508
ATOM    417  H   TYR A  46     116.449  89.509  70.578
ATOM    418  CA  TYR A  46     115.493  87.775  71.226
ATOM    419  CB  TYR A  46     114.794  88.597  72.341
ATOM    420  CG  TYR A  46     113.895  87.728  73.171
ATOM    421  CD1 TYR A  46     114.431  86.819  74.095
ATOM    422  CE1 TYR A  46     113.593  86.011  74.872
ATOM    423  CZ  TYR A  46     112.207  86.112  74.737
ATOM    424  OH  TYR A  46     111.340  85.307  75.509
ATOM    425  HH  TYR A  46     111.877  84.744  76.074
ATOM    426  CE2 TYR A  46     111.672  87.023  73.830
ATOM    427  CD2 TYR A  46     112.506  87.829  73.055
ATOM    428  C   TYR A  46     114.496  87.245  70.233
ATOM    429  O   TYR A  46     113.901  87.992  69.451
ATOM    430  N   ARG A  47     114.343  85.907  70.269
ATOM    431  H   ARG A  47     114.860  85.350  70.915
ATOM    432  CA  ARG A  47     113.450  85.162  69.429
ATOM    433  CB  ARG A  47     114.189  84.331  68.354
ATOM    434  CG  ARG A  47     113.294  83.508  67.420
ATOM    435  CD  ARG A  47     114.060  82.811  66.297
ATOM    436  NE  ARG A  47     113.072  82.019  65.505
ATOM    437  HE  ARG A  47     112.122  81.987  65.814
ATOM    438  CZ  ARG A  47     113.432  81.337  64.373
ATOM    439  NH1 ARG A  47     114.711  81.360  63.891
ATOM    440 1HH1 ARG A  47     115.419  81.891  64.357
ATOM    441 2HH1 ARG A  47     114.945  80.859  63.058
ATOM    442  NH2 ARG A  47     112.481  80.619  63.708
ATOM    443 1HH2 ARG A  47     111.538  80.603  64.037
ATOM    444 2HH2 ARG A  47     112.721  80.114  62.878
ATOM    445  C   ARG A  47     112.705  84.239  70.361
ATOM    446  O   ARG A  47     113.287  83.658  71.282
ATOM    447  N   VAL A  48     111.380  84.113  70.133
ATOM    448  H   VAL A  48     110.937  84.583  69.374
ATOM    449  CA  VAL A  48     110.502  83.300  70.942
ATOM    450  CB  VAL A  48     109.127  83.961  71.106
ATOM    451  CG1 VAL A  48     108.158  83.099  71.935
ATOM    452  CG2 VAL A  48     109.285  85.361  71.716
ATOM    453  C   VAL A  48     110.294  81.913  70.369
ATOM    454  O   VAL A  48     109.925  81.763  69.206
ATOM    455  N   GLN A  49     110.536  80.872  71.199
ATOM    456  H   GLN A  49     110.861  81.027  72.130
ATOM    457  CA  GLN A  49     110.310  79.488  70.858
ATOM    458  CB  GLN A  49     111.529  78.550  70.990
ATOM    459  CG  GLN A  49     111.207  77.094  70.615
ATOM    460  CD  GLN A  49     112.495  76.286  70.527
ATOM    461  OE1 GLN A  49     113.277  76.419  69.586
ATOM    462  NE2 GLN A  49     112.730  75.418  71.545
ATOM    463 1HE2 GLN A  49     112.086  75.357  72.308
ATOM    464 2HE2 GLN A  49     113.557  74.856  71.545
ATOM    465  C   GLN A  49     109.323  79.187  71.945
ATOM    466  O   GLN A  49     109.659  79.188  73.131
ATOM    467  N   VAL A  50     108.071  78.903  71.554
ATOM    468  H   VAL A  50     107.803  78.835  70.601
ATOM    469  CA  VAL A  50     107.041  78.705  72.526
ATOM    470  CB  VAL A  50     106.173  79.913  72.602
ATOM    471  CG1 VAL A  50     105.521  80.005  71.255
ATOM    472  CG2 VAL A  50     105.220  79.884  73.796
ATOM    473  C   VAL A  50     106.319  77.412  72.382
ATOM    474  O   VAL A  50     106.253  76.825  71.304
ATOM    475  N   VAL A  51     105.730  76.969  73.510
ATOM    476  H   VAL A  51     105.766  77.476  74.366
ATOM    477  CA  VAL A  51     105.109  75.689  73.599
ATOM    478  CB  VAL A  51     105.963  74.796  74.552
ATOM    479  CG1 VAL A  51     105.438  73.363  74.741
ATOM    480  CG2 VAL A  51     107.432  74.733  74.083
ATOM    481  C   VAL A  51     103.658  75.730  74.006
ATOM    482  O   VAL A  51     103.165  76.661  74.645
ATOM    483  N   TYR A  52     102.987  74.666  73.531
ATOM    484  H   TYR A  52     103.525  74.019  72.995
ATOM    485  CA  TYR A  52     101.637  74.182  73.621
ATOM    486  CB  TYR A  52     101.159  73.812  72.181
ATOM    487  CG  TYR A  52      99.976  72.908  71.940
ATOM    488  CD1 TYR A  52      98.652  73.255  72.219
ATOM    489  CE1 TYR A  52      97.609  72.371  71.932
ATOM    490  CZ  TYR A  52      97.875  71.132  71.346
ATOM    491  OH  TYR A  52      96.817  70.243  71.053
ATOM    492  HH  TYR A  52      97.186  69.506  70.559
ATOM    493  CE2 TYR A  52      99.191  70.778  71.044
ATOM    494  CD2 TYR A  52     100.227  71.668  71.334
ATOM    495  C   TYR A  52     101.645  72.863  74.316
ATOM    496  O   TYR A  52     102.605  72.102  74.202
ATOM    497  N   GLU A  53     100.580  72.602  75.094
ATOM    498  H   GLU A  53      99.847  73.266  75.220
ATOM    499  CA  GLU A  53     100.383  71.313  75.688
ATOM    500  CB  GLU A  53     101.217  70.941  76.931
ATOM    501  CG  GLU A  53     101.096  69.478  77.377
ATOM    502  CD  GLU A  53     102.079  69.222  78.516
ATOM    503  OE1 GLU A  53     102.995  68.384  78.306
ATOM    504  OE2 GLU A  53     101.940  69.839  79.605
ATOM    505  C   GLU A  53      98.909  71.246  75.933
ATOM    506  O   GLU A  53      98.306  72.189  76.451
ATOM    507  N   ARG A  54      98.283  70.160  75.441
ATOM    508  H   ARG A  54      98.780  69.433  74.976
ATOM    509  CA  ARG A  54      96.873  69.953  75.607
ATOM    510  CB  ARG A  54      96.244  69.173  74.430
ATOM    511  CG  ARG A  54      94.713  69.053  74.493
ATOM    512  CD  ARG A  54      94.061  68.465  73.238
ATOM    513  NE  ARG A  54      94.317  69.441  72.133
ATOM    514  HE  ARG A  54      95.119  69.300  71.551
ATOM    515  CZ  ARG A  54      93.560  70.567  71.938
ATOM    516  NH1 ARG A  54      92.422  70.821  72.655
ATOM    517 1HH1 ARG A  54      92.094  70.164  73.333
ATOM    518 2HH1 ARG A  54      91.900  71.659  72.495
ATOM    519  NH2 ARG A  54      93.991  71.467  71.008
ATOM    520 1HH2 ARG A  54      94.846  71.299  70.514
ATOM    521 2HH2 ARG A  54      93.495  72.323  70.862
ATOM    522  C   ARG A  54      96.578  69.266  76.912
ATOM    523  O   ARG A  54      95.580  69.587  77.559
ATOM    524  N   SER A  55      97.462  68.315  77.322
ATOM    525  H   SER A  55      98.274  68.117  76.782
ATOM    526  CA  SER A  55      97.351  67.520  78.528
ATOM    527  CB  SER A  55      97.543  68.346  79.828
ATOM    528  OG  SER A  55      98.833  68.936  79.851
ATOM    529  HG  SER A  55      98.861  69.482  80.641
ATOM    530  C   SER A  55      96.055  66.738  78.557
ATOM    531  O   SER A  55      95.410  66.586  79.598
ATOM    532  N   TYR A  56      95.663  66.207  77.372
ATOM    533  H   TYR A  56      96.210  66.324  76.547
ATOM    534  CA  TYR A  56      94.455  65.442  77.212
ATOM    535  CB  TYR A  56      94.122  65.272  75.706
ATOM    536  CG  TYR A  56      92.820  64.585  75.448
ATOM    537  CD1 TYR A  56      91.605  65.254  75.643
ATOM    538  CE1 TYR A  56      90.392  64.608  75.388
ATOM    539  CZ  TYR A  56      90.386  63.290  74.924
ATOM    540  OH  TYR A  56      89.167  62.630  74.662
ATOM    541  HH  TYR A  56      88.451  63.249  74.833
ATOM    542  CE2 TYR A  56      91.593  62.621  74.713
ATOM    543  CD2 TYR A  56      92.803  63.269  74.969
ATOM    544  C   TYR A  56      94.682  64.106  77.864
ATOM    545  O   TYR A  56      95.556  63.335  77.468
ATOM    546  N   CYS A  57      93.882  63.824  78.906
ATOM    547  H   CYS A  57      93.177  64.455  79.219
ATOM    548  CA  CYS A  57      93.976  62.586  79.626
ATOM    549  CB  CYS A  57      93.737  62.729  81.140
ATOM    550  SG  CYS A  57      94.994  63.761  81.952
ATOM    551  C   CYS A  57      92.990  61.602  79.082
ATOM    552  O   CYS A  57      91.849  61.959  78.776
ATOM    553  N   MET A  58      93.446  60.341  78.914
ATOM    554  H   MET A  58      94.374  60.085  79.173
ATOM    555  CA  MET A  58      92.623  59.264  78.421
ATOM    556  CB  MET A  58      93.152  58.568  77.151
ATOM    557  CG  MET A  58      93.208  59.442  75.898
ATOM    558  SD  MET A  58      93.821  58.590  74.414
ATOM    559  CE  MET A  58      95.554  58.477  74.948
ATOM    560  C   MET A  58      92.542  58.187  79.461
ATOM    561  O   MET A  58      93.506  57.942  80.191
ATOM    562  N   THR A  59      91.335  57.595  79.615
ATOM    563  H   THR A  59      90.550  57.838  79.052
ATOM    564  CA  THR A  59      91.122  56.536  80.566
ATOM    565  CB  THR A  59      89.864  56.742  81.385
ATOM    566  CG2 THR A  59      89.724  55.611  82.427
ATOM    567  OG1 THR A  59      89.958  57.973  82.089
ATOM    568  HG1 THR A  59      89.069  58.162  82.403
ATOM    569  C   THR A  59      91.033  55.275  79.737
ATOM    570  O   THR A  59      90.245  55.187  78.791
ATOM    571  N   GLY A  60      91.860  54.268  80.098
ATOM    572  H   GLY A  60      92.467  54.359  80.884
ATOM    573  CA  GLY A  60      91.930  53.004  79.410
ATOM    574  C   GLY A  60      90.949  52.039  79.990
ATOM    575  O   GLY A  60      91.313  51.201  80.815
ATOM    576  N   VAL A  61      89.673  52.163  79.564
ATOM    577  H   VAL A  61      89.423  52.861  78.896
ATOM    578  CA  VAL A  61      88.592  51.321  80.020
ATOM    579  CB  VAL A  61      87.230  52.011  79.871
ATOM    580  CG1 VAL A  61      86.047  51.098  80.268
ATOM    581  CG2 VAL A  61      87.244  53.312  80.693
ATOM    582  C   VAL A  61      88.608  50.004  79.274
ATOM    583  O   VAL A  61      88.935  49.946  78.085
ATOM    584  N   LEU A  62      88.298  48.910  80.013
ATOM    585  H   LEU A  62      88.066  48.996  80.978
ATOM    586  CA  LEU A  62      88.201  47.569  79.493
ATOM    587  CB  LEU A  62      89.262  46.569  79.988
ATOM    588  CG  LEU A  62      90.716  46.885  79.614
ATOM    589  CD1 LEU A  62      91.660  45.905  80.325
ATOM    590  CD2 LEU A  62      90.916  46.936  78.089
ATOM    591  C   LEU A  62      86.884  47.018  79.951
ATOM    592  O   LEU A  62      86.398  47.369  81.028
ATOM    593  N   ILE A  63      86.267  46.172  79.097
ATOM    594  H   ILE A  63      86.700  45.927  78.234
ATOM    595  CA  ILE A  63      84.998  45.526  79.342
ATOM    596  CB  ILE A  63      84.141  45.357  78.087
ATOM    597  CG2 ILE A  63      83.669  46.761  77.673
ATOM    598  CG1 ILE A  63      84.818  44.571  76.932
ATOM    599  CD1 ILE A  63      84.542  43.065  76.890
ATOM    600  C   ILE A  63      85.127  44.228  80.092
ATOM    601  O   ILE A  63      86.153  43.550  79.989
ATOM    602  N   GLU A  64      84.054  43.868  80.855
ATOM    603  H   GLU A  64      83.258  44.467  80.883
ATOM    604  CA  GLU A  64      83.903  42.689  81.694
ATOM    605  CB  GLU A  64      84.150  41.320  81.004
ATOM    606  CG  GLU A  64      83.092  40.934  79.958
ATOM    607  CD  GLU A  64      83.388  39.576  79.307
ATOM    608  OE1 GLU A  64      82.630  39.237  78.362
ATOM    609  OE2 GLU A  64      84.339  38.855  79.714
ATOM    610  C   GLU A  64      84.810  42.869  82.872
ATOM    611  O   GLU A  64      84.339  43.117  83.984
ATOM    612  N   GLY A  65      86.140  42.780  82.636
ATOM    613  H   GLY A  65      86.489  42.614  81.717
ATOM    614  CA  GLY A  65      87.146  42.992  83.631
ATOM    615  C   GLY A  65      87.359  44.455  83.446
ATOM    616  O   GLY A  65      88.233  44.861  82.676
ATOM    617  N   LYS A  66      86.525  45.267  84.143
ATOM    618  H   LYS A  66      85.818  44.899  84.742
ATOM    619  CA  LYS A  66      86.584  46.696  84.029
ATOM    620  CB  LYS A  66      85.403  47.410  84.721
ATOM    621  CG  LYS A  66      85.366  48.932  84.536
ATOM    622  CD  LYS A  66      84.145  49.590  85.173
ATOM    623  CE  LYS A  66      84.137  51.114  85.064
ATOM    624  NZ  LYS A  66      82.925  51.645  85.714
ATOM    625  HZ1 LYS A  66      82.953  52.682  85.723
ATOM    626  HZ2 LYS A  66      82.083  51.330  85.195
ATOM    627  HZ3 LYS A  66      82.875  51.295  86.689
ATOM    628  C   LYS A  66      87.877  47.200  84.584
ATOM    629  O   LYS A  66      88.225  46.926  85.736
ATOM    630  N   CYS A  67      88.615  47.947  83.730
ATOM    631  H   CYS A  67      88.321  48.154  82.801
ATOM    632  CA  CYS A  67      89.874  48.476  84.154
ATOM    633  CB  CYS A  67      90.980  48.477  83.083
ATOM    634  SG  CYS A  67      92.572  49.082  83.729
ATOM    635  C   CYS A  67      89.691  49.871  84.646
ATOM    636  O   CYS A  67      89.439  50.802  83.876
ATOM    637  N   PHE A  68      89.747  49.994  85.985
ATOM    638  H   PHE A  68      89.900  49.203  86.572
ATOM    639  CA  PHE A  68      89.653  51.255  86.657
ATOM    640  CB  PHE A  68      88.233  51.560  87.227
ATOM    641  CG  PHE A  68      87.715  50.619  88.271
ATOM    642  CD1 PHE A  68      87.877  50.875  89.637
ATOM    643  CE1 PHE A  68      87.378  49.985  90.594
ATOM    644  CZ  PHE A  68      86.706  48.831  90.188
ATOM    645  CE2 PHE A  68      86.531  48.565  88.828
ATOM    646  CD2 PHE A  68      87.033  49.460  87.881
ATOM    647  C   PHE A  68      90.790  51.432  87.635
ATOM    648  O   PHE A  68      91.157  52.566  87.948
ATOM    649  N   VAL A  69      91.375  50.309  88.134
ATOM    650  H   VAL A  69      91.072  49.397  87.874
ATOM    651  CA  VAL A  69      92.489  50.346  89.057
ATOM    652  CB  VAL A  69      92.233  49.706  90.425
ATOM    653  CG1 VAL A  69      93.500  49.778  91.308
ATOM    654  CG2 VAL A  69      91.066  50.422  91.118
ATOM    655  C   VAL A  69      93.627  49.615  88.382
ATOM    656  O   VAL A  69      93.522  48.401  88.177
ATOM    657  N   PRO A  70      94.706  50.305  88.007
ATOM    658  CA  PRO A  70      95.859  49.702  87.371
ATOM    659  CB  PRO A  70      96.773  50.860  86.973
ATOM    660  CG  PRO A  70      95.844  52.083  86.919
ATOM    661  CD  PRO A  70      94.766  51.765  87.962
ATOM    662  C   PRO A  70      96.549  48.759  88.314
ATOM    663  O   PRO A  70      96.728  49.106  89.485
ATOM    664  N   ASP A  71      96.949  47.574  87.812
ATOM    665  H   ASP A  71      96.778  47.307  86.868
ATOM    666  CA  ASP A  71      97.684  46.646  88.616
ATOM    667  CB  ASP A  71      96.952  45.275  88.719
ATOM    668  CG  ASP A  71      97.641  44.354  89.727
ATOM    669  OD1 ASP A  71      97.768  44.732  90.921
ATOM    670  OD2 ASP A  71      98.066  43.250  89.299
ATOM    671  C   ASP A  71      99.051  46.587  87.980
ATOM    672  O   ASP A  71      99.780  47.580  88.040
ATOM    673  N   GLN A  72      99.443  45.436  87.379
ATOM    674  H   GLN A  72      98.859  44.630  87.330
ATOM    675  CA  GLN A  72     100.722  45.282  86.744
ATOM    676  CB  GLN A  72     101.186  43.808  86.693
ATOM    677  CG  GLN A  72     101.426  43.155  88.067
ATOM    678  CD  GLN A  72     102.483  43.913  88.869
ATOM    679  OE1 GLN A  72     103.617  44.127  88.441
ATOM    680  NE2 GLN A  72     102.076  44.367  90.083
ATOM    681 1HE2 GLN A  72     101.135  44.210  90.384
ATOM    682 2HE2 GLN A  72     102.707  44.878  90.666
ATOM    683  C   GLN A  72     100.695  45.812  85.344
ATOM    684  O   GLN A  72     101.633  46.495  84.928
ATOM    685  N   SER A  73      99.606  45.508  84.597
ATOM    686  H   SER A  73      98.848  44.971  84.959
ATOM    687  CA  SER A  73      99.467  45.941  83.235
ATOM    688  CB  SER A  73      99.735  44.798  82.225
ATOM    689  OG  SER A  73      99.632  45.248  80.880
ATOM    690  HG  SER A  73      99.765  44.469  80.332
ATOM    691  C   SER A  73      98.075  46.465  83.018
ATOM    692  O   SER A  73      97.124  46.075  83.703
ATOM    693  N   VAL A  74      97.959  47.415  82.061
ATOM    694  H   VAL A  74      98.752  47.710  81.532
ATOM    695  CA  VAL A  74      96.714  48.031  81.678
ATOM    696  CB  VAL A  74      96.644  49.533  81.953
ATOM    697  CG1 VAL A  74      95.287  50.116  81.495
ATOM    698  CG2 VAL A  74      96.906  49.802  83.444
ATOM    699  C   VAL A  74      96.662  47.831  80.186
ATOM    700  O   VAL A  74      97.633  48.131  79.481
ATOM    701  N   VAL A  75      95.531  47.280  79.683
ATOM    702  H   VAL A  75      94.754  47.035  80.257
ATOM    703  CA  VAL A  75      95.375  47.069  78.265
ATOM    704  CB  VAL A  75      94.435  45.931  77.903
ATOM    705  CG1 VAL A  75      94.259  45.808  76.374
ATOM    706  CG2 VAL A  75      94.964  44.635  78.548
ATOM    707  C   VAL A  75      94.944  48.391  77.680
ATOM    708  O   VAL A  75      94.024  49.045  78.180
ATOM    709  N   SER A  76      95.654  48.799  76.611
ATOM    710  H   SER A  76      96.399  48.247  76.244
ATOM    711  CA  SER A  76      95.416  50.026  75.908
ATOM    712  CB  SER A  76      96.628  50.991  75.962
ATOM    713  OG  SER A  76      97.784  50.412  75.369
ATOM    714  HG  SER A  76      98.478  51.072  75.456
ATOM    715  C   SER A  76      95.056  49.737  74.475
ATOM    716  O   SER A  76      95.237  48.622  73.974
ATOM    717  N   ILE A  77      94.497  50.769  73.801
ATOM    718  H   ILE A  77      94.373  51.653  74.245
ATOM    719  CA  ILE A  77      94.065  50.717  72.426
ATOM    720  CB  ILE A  77      93.278  51.961  72.044
ATOM    721  CG2 ILE A  77      92.878  51.876  70.557
ATOM    722  CG1 ILE A  77      92.008  52.079  72.917
ATOM    723  CD1 ILE A  77      91.292  53.427  72.801
ATOM    724  C   ILE A  77      95.318  50.564  71.576
ATOM    725  O   ILE A  77      96.297  51.297  71.729
ATOM    726  N   ILE A  78      95.254  49.600  70.634
ATOM    727  H   ILE A  78      94.415  49.068  70.544
ATOM    728  CA  ILE A  78      96.311  49.198  69.730
ATOM    729  CB  ILE A  78      95.876  47.926  68.989
ATOM    730  CG2 ILE A  78      96.815  47.554  67.814
ATOM    731  CG1 ILE A  78      95.795  46.770  70.013
ATOM    732  CD1 ILE A  78      95.115  45.503  69.494
ATOM    733  C   ILE A  78      96.777  50.289  68.772
ATOM    734  O   ILE A  78      97.969  50.351  68.463
ATOM    735  N   LYS A  79      95.862  51.170  68.308
ATOM    736  H   LYS A  79      94.905  51.100  68.579
ATOM    737  CA  LYS A  79      96.155  52.224  67.359
ATOM    738  CB  LYS A  79      94.876  52.798  66.694
ATOM    739  CG  LYS A  79      93.951  53.632  67.589
ATOM    740  CD  LYS A  79      92.695  54.148  66.887
ATOM    741  CE  LYS A  79      91.788  54.978  67.798
ATOM    742  NZ  LYS A  79      90.566  55.379  67.074
ATOM    743  HZ1 LYS A  79      90.820  55.827  66.174
ATOM    744  HZ2 LYS A  79      89.978  54.545  66.886
ATOM    745  HZ3 LYS A  79      90.027  56.052  67.651
ATOM    746  C   LYS A  79      97.027  53.387  67.783
ATOM    747  O   LYS A  79      97.739  53.929  66.937
ATOM    748  N   HIS A  80      97.001  53.784  69.078
ATOM    749  H   HIS A  80      96.452  53.287  69.745
ATOM    750  CA  HIS A  80      97.734  54.915  69.620
ATOM    751  CB  HIS A  80      97.387  55.235  71.090
ATOM    752  CG  HIS A  80      96.007  55.791  71.267
ATOM    753  ND1 HIS A  80      95.596  57.002  70.755
ATOM    754  CE1 HIS A  80      94.298  57.161  71.117
ATOM    755  NE2 HIS A  80      93.848  56.140  71.823
ATOM    756  CD2 HIS A  80      94.928  55.279  71.917
ATOM    757  C   HIS A  80      99.235  54.989  69.506
ATOM    758  O   HIS A  80      99.934  53.974  69.468
ATOM    759  N   GLY A  81      99.737  56.251  69.409
ATOM    760  H   GLY A  81      99.129  57.043  69.412
ATOM    761  CA  GLY A  81     101.136  56.587  69.301
ATOM    762  C   GLY A  81     101.806  56.614  70.653
ATOM    763  O   GLY A  81     101.242  56.172  71.658
ATOM    764  N   ILE A  82     103.066  57.120  70.677
ATOM    765  H   ILE A  82     103.489  57.480  69.849
ATOM    766  CA  ILE A  82     103.867  57.179  71.878
ATOM    767  CB  ILE A  82     105.353  57.297  71.532
ATOM    768  CG2 ILE A  82     106.210  57.503  72.812
ATOM    769  CG1 ILE A  82     105.791  56.027  70.762
ATOM    770  CD1 ILE A  82     107.191  56.102  70.149
ATOM    771  C   ILE A  82     103.425  58.315  72.783
ATOM    772  O   ILE A  82     103.104  58.054  73.945
ATOM    773  N   PHE A  83     103.387  59.575  72.272
ATOM    774  H   PHE A  83     103.637  59.769  71.327
ATOM    775  CA  PHE A  83     102.969  60.711  73.059
ATOM    776  CB  PHE A  83     104.126  61.357  73.873
ATOM    777  CG  PHE A  83     103.579  62.279  74.921
ATOM    778  CD1 PHE A  83     102.901  61.758  76.034
ATOM    779  CE1 PHE A  83     102.394  62.605  77.022
ATOM    780  CZ  PHE A  83     102.568  63.986  76.911
ATOM    781  CE2 PHE A  83     103.253  64.516  75.815
ATOM    782  CD2 PHE A  83     103.759  63.664  74.829
ATOM    783  C   PHE A  83     102.372  61.682  72.065
ATOM    784  O   PHE A  83     102.959  62.702  71.694
ATOM    785  N   ASP A  84     101.142  61.359  71.633
ATOM    786  H   ASP A  84     100.698  60.535  71.975
ATOM    787  CA  ASP A  84     100.355  62.082  70.664
ATOM    788  CB  ASP A  84      99.173  61.214  70.161
ATOM    789  CG  ASP A  84      99.618  60.068  69.246
ATOM    790  OD1 ASP A  84     100.775  60.061  68.747
ATOM    791  OD2 ASP A  84      98.775  59.155  69.040
ATOM    792  C   ASP A  84      99.755  63.380  71.145
ATOM    793  O   ASP A  84      99.244  64.149  70.331
ATOM    794  N   ILE A  85      99.785  63.634  72.471
ATOM    795  H   ILE A  85     100.211  62.985  73.095
ATOM    796  CA  ILE A  85      99.195  64.793  73.102
ATOM    797  CB  ILE A  85      99.235  64.564  74.615
ATOM    798  CG2 ILE A  85      98.819  65.833  75.394
ATOM    799  CG1 ILE A  85      98.319  63.378  74.986
ATOM    800  CD1 ILE A  85      98.520  62.866  76.412
ATOM    801  C   ILE A  85      99.851  66.124  72.747
ATOM    802  O   ILE A  85      99.153  67.033  72.290
ATOM    803  N   ALA A  86     101.187  66.257  72.933
ATOM    804  H   ALA A  86     101.742  65.498  73.266
ATOM    805  CA  ALA A  86     101.912  67.483  72.673
ATOM    806  CB  ALA A  86     103.059  67.723  73.675
ATOM    807  C   ALA A  86     102.469  67.632  71.286
ATOM    808  O   ALA A  86     102.684  66.644  70.581
ATOM    809  N   SER A  87     102.679  68.905  70.863
ATOM    810  H   SER A  87     102.466  69.685  71.445
ATOM    811  CA  SER A  87     103.245  69.238  69.581
ATOM    812  CB  SER A  87     102.176  69.529  68.500
ATOM    813  OG  SER A  87     102.785  69.835  67.255
ATOM    814  HG  SER A  87     102.090  70.209  66.704
ATOM    815  C   SER A  87     104.063  70.476  69.851
ATOM    816  O   SER A  87     103.520  71.570  70.039
ATOM    817  N   VAL A  88     105.408  70.314  69.919
ATOM    818  H   VAL A  88     105.848  69.432  69.772
ATOM    819  CA  VAL A  88     106.283  71.426  70.189
ATOM    820  CB  VAL A  88     107.582  71.040  70.891
ATOM    821  CG1 VAL A  88     108.500  72.268  71.099
ATOM    822  CG2 VAL A  88     107.224  70.365  72.230
ATOM    823  C   VAL A  88     106.546  72.176  68.915
ATOM    824  O   VAL A  88     107.007  71.604  67.923
ATOM    825  N   HIS A  89     106.228  73.487  68.932
ATOM    826  H   HIS A  89     105.861  73.935  69.746
ATOM    827  CA  HIS A  89     106.462  74.344  67.803
ATOM    828  CB  HIS A  89     105.229  74.781  66.974
ATOM    829  CG  HIS A  89     104.495  73.666  66.286
ATOM    830  ND1 HIS A  89     104.961  73.032  65.155
ATOM    831  CE1 HIS A  89     104.024  72.115  64.806
ATOM    832  NE2 HIS A  89     102.992  72.116  65.628
ATOM    833  CD2 HIS A  89     103.291  73.093  66.561
ATOM    834  C   HIS A  89     107.273  75.530  68.246
ATOM    835  O   HIS A  89     107.754  75.578  69.383
ATOM    836  N   ILE A  90     107.506  76.499  67.328
ATOM    837  H   ILE A  90     107.158  76.464  66.395
ATOM    838  CA  ILE A  90     108.311  77.638  67.663
ATOM    839  CB  ILE A  90     109.371  77.954  66.590
ATOM    840  CG2 ILE A  90     110.154  79.236  66.948
ATOM    841  CG1 ILE A  90     110.364  76.784  66.412
ATOM    842  CD1 ILE A  90     109.952  75.746  65.367
ATOM    843  C   ILE A  90     107.358  78.760  67.893
ATOM    844  O   ILE A  90     106.904  78.920  69.012
ATOM    845  N   VAL A  91     106.970  79.535  66.872
ATOM    846  H   VAL A  91     107.272  79.391  65.933
ATOM    847  CA  VAL A  91     106.047  80.605  67.090
ATOM    848  CB  VAL A  91     106.510  81.960  66.547
ATOM    849  CG1 VAL A  91     107.614  82.506  67.446
ATOM    850  CG2 VAL A  91     107.094  81.837  65.125
ATOM    851  C   VAL A  91     104.785  80.195  66.441
ATOM    852  O   VAL A  91     104.805  79.855  65.256
ATOM    853  N   CYS A  92     103.672  80.076  67.211
ATOM    854  H   CYS A  92     103.600  80.276  68.185
ATOM    855  CA  CYS A  92     102.492  79.817  66.447
ATOM    856  CB  CYS A  92     101.409  78.869  66.952
ATOM    857  SG  CYS A  92     100.103  78.669  65.702
ATOM    858  C   CYS A  92     102.056  81.224  66.318
ATOM    859  O   CYS A  92     101.867  81.930  67.312
ATOM    860  N   PHE A  93     101.953  81.673  65.060
ATOM    861  H   PHE A  93     102.127  81.094  64.268
ATOM    862  CA  PHE A  93     101.597  83.026  64.796
ATOM    863  CB  PHE A  93     101.977  83.549  63.382
ATOM    864  CG  PHE A  93     103.432  83.704  63.113
ATOM    865  CD1 PHE A  93     104.110  82.781  62.311
ATOM    866  CE1 PHE A  93     105.470  82.946  62.039
ATOM    867  CZ  PHE A  93     106.160  84.043  62.564
ATOM    868  CE2 PHE A  93     105.489  84.973  63.361
ATOM    869  CD2 PHE A  93     104.129  84.804  63.629
ATOM    870  C   PHE A  93     100.140  83.251  64.973
ATOM    871  O   PHE A  93      99.369  83.399  64.018
ATOM    872  N   PHE A  94      99.712  83.231  66.251
ATOM    873  H   PHE A  94     100.285  83.083  67.053
ATOM    874  CA  PHE A  94      98.373  83.572  66.538
ATOM    875  CB  PHE A  94      97.707  82.899  67.762
ATOM    876  CG  PHE A  94      97.390  81.464  67.536
ATOM    877  CD1 PHE A  94      98.172  80.431  68.042
ATOM    878  CE1 PHE A  94      97.819  79.097  67.815
ATOM    879  CZ  PHE A  94      96.676  78.788  67.077
ATOM    880  CE2 PHE A  94      95.885  79.817  66.567
ATOM    881  CD2 PHE A  94      96.242  81.145  66.800
ATOM    882  C   PHE A  94      98.508  85.058  66.674
ATOM    883  O   PHE A  94      98.776  85.578  67.755
ATOM    884  N   VAL A  95      98.397  85.761  65.523
ATOM    885  H   VAL A  95      98.241  85.292  64.657
ATOM    886  CA  VAL A  95      98.472  87.201  65.428
ATOM    887  CB  VAL A  95      99.357  87.736  64.301
ATOM    888  CG1 VAL A  95      99.354  89.281  64.302
ATOM    889  CG2 VAL A  95     100.774  87.153  64.379
ATOM    890  C   VAL A  95      97.049  87.606  65.068
ATOM    891  O   VAL A  95      96.446  86.968  64.204
ATOM    892  N   ALA A  96      96.493  88.643  65.761
ATOM    893  H   ALA A  96      97.039  89.080  66.473
ATOM    894  CA  ALA A  96      95.161  89.235  65.587
ATOM    895  CB  ALA A  96      93.971  88.296  65.253
ATOM    896  C   ALA A  96      94.858  90.024  66.838
ATOM    897  O   ALA A  96      95.547  91.008  67.070
ATOM    898  N   VAL A  97      93.864  89.655  67.708
ATOM    899  H   VAL A  97      93.282  88.859  67.560
ATOM    900  CA  VAL A  97      93.600  90.389  68.952
ATOM    901  CB  VAL A  97      92.252  90.084  69.572
ATOM    902  CG1 VAL A  97      92.061  90.952  70.831
ATOM    903  CG2 VAL A  97      91.144  90.308  68.527
ATOM    904  C   VAL A  97      94.818  90.061  69.823
ATOM    905  O   VAL A  97      95.224  90.754  70.747
ATOM    906  N   LYS A  98      95.462  88.939  69.466
ATOM    907  H   LYS A  98      94.966  88.424  68.787
ATOM    908  CA  LYS A  98      96.688  88.333  69.866
ATOM    909  CB  LYS A  98      96.557  86.827  69.482
ATOM    910  CG  LYS A  98      95.914  86.547  68.085
ATOM    911  CD  LYS A  98      95.276  85.184  67.798
ATOM    912  CE  LYS A  98      94.612  85.001  66.431
ATOM    913  NZ  LYS A  98      93.992  83.663  66.325
ATOM    914  HZ1 LYS A  98      92.961  83.774  66.305
ATOM    915  HZ2 LYS A  98      94.299  83.198  65.449
ATOM    916  HZ3 LYS A  98      94.253  83.071  67.137
ATOM    917  C   LYS A  98      97.652  89.171  69.047
ATOM    918  O   LYS A  98      98.340  88.699  68.149
ATOM    919  N   LYS A  99      97.658  90.502  69.363
ATOM    920  H   LYS A  99      97.051  90.759  70.105
ATOM    921  CA  LYS A  99      98.444  91.641  68.888
ATOM    922  CB  LYS A  99      98.002  92.344  67.592
ATOM    923  CG  LYS A  99      98.915  93.440  67.038
ATOM    924  CD  LYS A  99      98.393  94.010  65.721
ATOM    925  CE  LYS A  99      99.293  95.076  65.100
ATOM    926  NZ  LYS A  99      98.676  95.569  63.854
ATOM    927  HZ1 LYS A  99      99.330  96.190  63.342
ATOM    928  HZ2 LYS A  99      98.431  94.759  63.253
ATOM    929  HZ3 LYS A  99      97.813  96.096  64.086
ATOM    930  C   LYS A  99      98.374  92.651  69.990
ATOM    931  O   LYS A  99      99.342  93.362  70.276
ATOM    932  N   ASP A 100      97.192  92.667  70.658
ATOM    933  H   ASP A 100      96.446  92.078  70.373
ATOM    934  CA  ASP A 100      96.843  93.526  71.730
ATOM    935  CB  ASP A 100      95.374  93.390  72.225
ATOM    936  CG  ASP A 100      94.916  94.543  73.125
ATOM    937  OD1 ASP A 100      95.441  94.749  74.248
ATOM    938  OD2 ASP A 100      93.988  95.258  72.666
ATOM    939  C   ASP A 100      97.814  93.290  72.825
ATOM    940  O   ASP A 100      98.155  92.174  73.242
ATOM    941  N   THR A 101      98.240  94.461  73.290
ATOM    942  H   THR A 101      97.845  95.294  72.909
ATOM    943  CA  THR A 101      99.194  94.731  74.301
ATOM    944  CB  THR A 101      99.523  96.207  74.417
ATOM    945  CG2 THR A 101     100.173  96.673  73.100
ATOM    946  OG1 THR A 101      98.361  96.975  74.702
ATOM    947  HG1 THR A 101      98.294  97.004  75.661
ATOM    948  C   THR A 101      98.827  94.169  75.626
ATOM    949  O   THR A 101      99.690  94.204  76.504
ATOM    950  N   GLU A 102      97.564  93.648  75.810
ATOM    951  H   GLU A 102      96.885  93.654  75.082
ATOM    952  CA  GLU A 102      97.137  93.001  77.028
ATOM    953  CB  GLU A 102      95.718  92.399  77.023
ATOM    954  CG  GLU A 102      94.593  93.426  77.180
ATOM    955  CD  GLU A 102      93.213  92.762  77.210
ATOM    956  OE1 GLU A 102      93.085  91.514  77.082
ATOM    957  OE2 GLU A 102      92.238  93.535  77.398
ATOM    958  C   GLU A 102      98.156  91.926  77.081
ATOM    959  O   GLU A 102      98.236  91.037  76.255
ATOM    960  N   ASN A 103      98.948  92.038  78.123
ATOM    961  H   ASN A 103      98.767  92.765  78.778
ATOM    962  CA  ASN A 103     100.152  91.338  78.377
ATOM    963  CB  ASN A 103     100.904  92.234  79.373
ATOM    964  CG  ASN A 103     101.324  93.631  78.910
ATOM    965  OD1 ASN A 103     102.180  93.913  78.073
ATOM    966  ND2 ASN A 103     100.612  94.617  79.513
ATOM    967 1HD2 ASN A 103      99.928  94.391  80.207
ATOM    968 2HD2 ASN A 103     100.781  95.571  79.271
ATOM    969  C   ASN A 103     100.343  89.902  78.805
ATOM    970  O   ASN A 103     101.517  89.588  78.908
ATOM    971  N   LYS A 104      99.318  89.001  78.972
ATOM    972  H   LYS A 104      98.392  89.309  78.783
ATOM    973  CA  LYS A 104      99.357  87.607  79.521
ATOM    974  CB  LYS A 104      98.080  86.791  79.194
ATOM    975  CG  LYS A 104      97.863  86.452  77.733
ATOM    976  CD  LYS A 104      96.766  85.471  77.342
ATOM    977  CE  LYS A 104      95.393  85.581  77.970
ATOM    978  NZ  LYS A 104      94.750  86.894  77.816
ATOM    979  HZ1 LYS A 104      95.255  87.607  78.385
ATOM    980  HZ2 LYS A 104      93.780  86.834  78.174
ATOM    981  HZ3 LYS A 104      94.715  87.178  76.814
ATOM    982  C   LYS A 104     100.404  86.567  79.178
ATOM    983  O   LYS A 104     100.198  85.369  79.363
ATOM    984  N   VAL A 105     101.638  86.999  78.964
ATOM    985  H   VAL A 105     101.895  87.911  79.190
ATOM    986  CA  VAL A 105     102.714  86.307  78.325
ATOM    987  CB  VAL A 105     103.435  85.069  78.826
ATOM    988  CG1 VAL A 105     102.713  83.732  78.836
ATOM    989  CG2 VAL A 105     104.738  85.138  78.031
ATOM    990  C   VAL A 105     102.137  86.324  76.966
ATOM    991  O   VAL A 105     102.053  85.365  76.227
ATOM    992  N   GLN A 106     101.772  87.578  76.621
ATOM    993  H   GLN A 106     101.885  88.274  77.334
ATOM    994  CA  GLN A 106     101.156  88.100  75.466
ATOM    995  CB  GLN A 106     101.434  89.582  75.707
ATOM    996  CG  GLN A 106     100.851  90.786  75.012
ATOM    997  CD  GLN A 106     101.721  91.992  75.370
ATOM    998  OE1 GLN A 106     102.505  92.024  76.315
ATOM    999  NE2 GLN A 106     101.714  92.979  74.444
ATOM   1000 1HE2 GLN A 106     101.205  92.849  73.591
ATOM   1001 2HE2 GLN A 106     102.270  93.796  74.587
ATOM   1002  C   GLN A 106     102.022  87.506  74.363
ATOM   1003  O   GLN A 106     101.514  86.982  73.388
ATOM   1004  N   GLY A 107     103.371  87.434  74.530
ATOM   1005  H   GLY A 107     103.795  87.762  75.371
ATOM   1006  CA  GLY A 107     104.293  86.908  73.546
ATOM   1007  C   GLY A 107     104.151  85.464  73.391
ATOM   1008  O   GLY A 107     104.019  84.985  72.275
ATOM   1009  N   TYR A 108     104.022  84.749  74.516
ATOM   1010  H   TYR A 108     103.856  85.166  75.402
ATOM   1011  CA  TYR A 108     103.839  83.335  74.482
ATOM   1012  CB  TYR A 108     104.250  82.560  75.757
ATOM   1013  CG  TYR A 108     105.720  82.621  76.090
ATOM   1014  CD1 TYR A 108     106.689  83.269  75.306
ATOM   1015  CE1 TYR A 108     108.032  83.298  75.692
ATOM   1016  CZ  TYR A 108     108.423  82.669  76.875
ATOM   1017  OH  TYR A 108     109.777  82.697  77.274
ATOM   1018  HH  TYR A 108     109.843  82.258  78.127
ATOM   1019  CE2 TYR A 108     107.476  82.010  77.663
ATOM   1020  CD2 TYR A 108     106.138  81.988  77.267
ATOM   1021  C   TYR A 108     102.373  83.105  74.198
ATOM   1022  O   TYR A 108     101.916  81.974  74.276
ATOM   1023  N   TYR A 109     101.573  84.175  73.962
ATOM   1024  H   TYR A 109     101.869  85.118  74.038
ATOM   1025  CA  TYR A 109     100.208  84.103  73.594
ATOM   1026  CB  TYR A 109      99.171  84.409  74.685
ATOM   1027  CG  TYR A 109      99.217  83.330  75.748
ATOM   1028  CD1 TYR A 109      99.635  83.567  77.051
ATOM   1029  CE1 TYR A 109      99.651  82.564  78.025
ATOM   1030  CZ  TYR A 109      99.259  81.273  77.705
ATOM   1031  OH  TYR A 109      99.277  80.263  78.691
ATOM   1032  HH  TYR A 109      99.671  80.633  79.486
ATOM   1033  CE2 TYR A 109      98.864  80.991  76.400
ATOM   1034  CD2 TYR A 109      98.854  82.015  75.446
ATOM   1035  C   TYR A 109      99.953  84.615  72.193
ATOM   1036  O   TYR A 109      98.825  84.562  71.708
ATOM   1037  N   ILE A 110     100.962  85.230  71.522
ATOM   1038  H   ILE A 110     101.861  85.385  71.933
ATOM   1039  CA  ILE A 110     100.800  85.534  70.109
ATOM   1040  CB  ILE A 110     101.617  86.662  69.484
ATOM   1041  CG2 ILE A 110     102.953  86.847  70.185
ATOM   1042  CG1 ILE A 110     101.686  86.691  67.924
ATOM   1043  CD1 ILE A 110     102.797  85.916  67.197
ATOM   1044  C   ILE A 110     101.320  84.248  69.594
ATOM   1045  O   ILE A 110     100.649  83.479  68.920
ATOM   1046  N   CYS A 111     102.538  83.928  70.067
ATOM   1047  H   CYS A 111     102.982  84.519  70.721
ATOM   1048  CA  CYS A 111     103.293  82.790  69.810
ATOM   1049  CB  CYS A 111     104.786  83.115  69.977
ATOM   1050  SG  CYS A 111     105.361  84.366  68.793
ATOM   1051  C   CYS A 111     102.741  81.956  70.916
ATOM   1052  O   CYS A 111     103.400  81.639  71.896
ATOM   1053  N   ILE A 112     101.420  81.679  70.859
ATOM   1054  H   ILE A 112     100.858  81.976  70.091
ATOM   1055  CA  ILE A 112     100.803  80.805  71.793
ATOM   1056  CB  ILE A 112      99.297  80.501  71.769
ATOM   1057  CG2 ILE A 112      99.044  79.531  72.950
ATOM   1058  CG1 ILE A 112      98.377  81.692  71.858
ATOM   1059  CD1 ILE A 112      96.927  81.432  71.499
ATOM   1060  C   ILE A 112     101.098  79.691  70.846
ATOM   1061  O   ILE A 112     100.609  79.716  69.700
ATOM   1062  N   VAL A 113     102.056  78.797  71.184
ATOM   1063  H   VAL A 113     102.568  78.771  72.039
ATOM   1064  CA  VAL A 113     102.031  77.665  70.319
ATOM   1065  CB  VAL A 113     103.200  76.751  70.187
ATOM   1066  CG1 VAL A 113     102.823  75.530  69.330
ATOM   1067  CG2 VAL A 113     104.137  77.530  69.281
ATOM   1068  C   VAL A 113     100.833  76.972  70.874
ATOM   1069  O   VAL A 113     100.742  76.773  72.086
ATOM   1070  N   GLY A 114      99.855  76.772  69.983
ATOM   1071  H   GLY A 114      99.941  77.065  69.034
ATOM   1072  CA  GLY A 114      98.675  76.054  70.305
ATOM   1073  C   GLY A 114      97.308  76.568  70.594
ATOM   1074  O   GLY A 114      96.424  75.720  70.557
ATOM   1075  N   GLY A 115      97.024  77.869  70.865
ATOM   1076  H   GLY A 115      97.717  78.583  70.870
ATOM   1077  CA  GLY A 115      95.643  78.262  71.165
ATOM   1078  C   GLY A 115      95.424  78.023  72.638
ATOM   1079  O   GLY A 115      95.063  78.922  73.395
ATOM   1080  N   ASN A 116      95.554  76.745  73.034
ATOM   1081  H   ASN A 116      95.749  76.036  72.362
ATOM   1082  CA  ASN A 116      95.522  76.280  74.386
ATOM   1083  CB  ASN A 116      94.568  75.082  74.648
ATOM   1084  CG  ASN A 116      94.891  73.838  73.838
ATOM   1085  OD1 ASN A 116      94.876  73.856  72.609
ATOM   1086  ND2 ASN A 116      95.200  72.723  74.543
ATOM   1087 1HD2 ASN A 116      95.187  72.747  75.542
ATOM   1088 2HD2 ASN A 116      95.438  71.885  74.054
ATOM   1089  C   ASN A 116      96.968  75.965  74.669
ATOM   1090  O   ASN A 116      97.798  76.001  73.754
ATOM   1091  N   SER A 117      97.334  75.816  75.960
ATOM   1092  H   SER A 117      96.690  75.903  76.716
ATOM   1093  CA  SER A 117      98.682  75.465  76.312
ATOM   1094  CB  SER A 117      99.742  76.539  76.017
ATOM   1095  OG  SER A 117     101.023  76.073  76.414
ATOM   1096  HG  SER A 117     101.655  76.560  75.880
ATOM   1097  C   SER A 117      98.735  75.185  77.774
ATOM   1098  O   SER A 117      98.035  75.817  78.565
ATOM   1099  N   ALA A 118      99.528  74.161  78.141
ATOM   1100  H   ALA A 118     100.037  73.624  77.474
ATOM   1101  CA  ALA A 118      99.722  73.820  79.515
ATOM   1102  CB  ALA A 118      99.692  72.316  79.837
ATOM   1103  C   ALA A 118     100.970  74.441  80.104
ATOM   1104  O   ALA A 118     100.823  74.947  81.217
ATOM   1105  N   PRO A 119     102.178  74.486  79.499
ATOM   1106  CA  PRO A 119     103.348  75.055  80.128
ATOM   1107  CB  PRO A 119     104.550  74.634  79.285
ATOM   1108  CG  PRO A 119     103.958  74.329  77.910
ATOM   1109  CD  PRO A 119     102.528  73.886  78.217
ATOM   1110  C   PRO A 119     103.370  76.522  80.414
ATOM   1111  O   PRO A 119     104.066  76.907  81.354
ATOM   1112  N   ILE A 120     102.644  77.351  79.637
ATOM   1113  H   ILE A 120     101.979  77.009  78.978
ATOM   1114  CA  ILE A 120     103.070  78.719  79.468
ATOM   1115  CB  ILE A 120     103.292  79.109  78.023
ATOM   1116  CG2 ILE A 120     104.529  78.363  77.482
ATOM   1117  CG1 ILE A 120     102.019  78.923  77.214
ATOM   1118  CD1 ILE A 120     102.072  79.490  75.818
ATOM   1119  C   ILE A 120     102.379  79.747  80.325
ATOM   1120  O   ILE A 120     102.240  80.915  79.957
ATOM   1121  N   TYR A 121     101.876  79.313  81.502
ATOM   1122  H   TYR A 121     101.963  78.364  81.794
ATOM   1123  CA  TYR A 121     101.244  80.208  82.443
ATOM   1124  CB  TYR A 121     100.193  79.495  83.341
ATOM   1125  CG  TYR A 121      99.069  78.944  82.527
ATOM   1126  CD1 TYR A 121      97.986  79.734  82.132
ATOM   1127  CE1 TYR A 121      96.945  79.193  81.375
ATOM   1128  CZ  TYR A 121      96.975  77.850  81.010
ATOM   1129  OH  TYR A 121      95.923  77.302  80.245
ATOM   1130  HH  TYR A 121      96.164  76.398  80.024
ATOM   1131  CE2 TYR A 121      98.046  77.049  81.410
ATOM   1132  CD2 TYR A 121      99.084  77.594  82.166
ATOM   1133  C   TYR A 121     102.425  80.638  83.294
ATOM   1134  O   TYR A 121     102.594  80.133  84.407
ATOM   1135  N   VAL A 122     103.265  81.605  82.803
ATOM   1136  H   VAL A 122     103.116  82.043  81.919
ATOM   1137  CA  VAL A 122     104.460  81.985  83.541
ATOM   1138  CB  VAL A 122     105.490  82.732  82.702
ATOM   1139  CG1 VAL A 122     106.671  83.231  83.566
ATOM   1140  CG2 VAL A 122     105.925  81.821  81.536
ATOM   1141  C   VAL A 122     104.078  82.575  84.883
ATOM   1142  O   VAL A 122     104.508  81.942  85.847
ATOM   1143  N   PRO A 123     103.365  83.680  85.102
ATOM   1144  CA  PRO A 123     102.968  84.022  86.450
ATOM   1145  CB  PRO A 123     103.003  85.534  86.570
ATOM   1146  CG  PRO A 123     103.809  85.950  85.340
ATOM   1147  CD  PRO A 123     103.459  84.879  84.301
ATOM   1148  C   PRO A 123     101.606  83.372  86.611
ATOM   1149  O   PRO A 123     101.040  82.943  85.596
ATOM   1150  N   THR A 124     101.040  83.290  87.846
ATOM   1151  H   THR A 124     101.502  83.611  88.669
ATOM   1152  CA  THR A 124      99.661  82.854  88.013
ATOM   1153  CB  THR A 124      99.217  82.819  89.460
ATOM   1154  CG2 THR A 124      97.778  82.268  89.548
ATOM   1155  OG1 THR A 124     100.078  81.969  90.206
ATOM   1156  HG1 THR A 124      99.910  82.174  91.131
ATOM   1157  C   THR A 124      98.864  83.871  87.236
ATOM   1158  O   THR A 124      98.936  85.069  87.501
ATOM   1159  N   LEU A 125      98.084  83.364  86.262
ATOM   1160  H   LEU A 125      98.028  82.382  86.104
ATOM   1161  CA  LEU A 125      97.346  84.169  85.341
ATOM   1162  CB  LEU A 125      97.529  83.634  83.888
ATOM   1163  CG  LEU A 125      98.961  83.696  83.278
ATOM   1164  CD1 LEU A 125      99.074  83.072  81.886
ATOM   1165  CD2 LEU A 125      99.422  85.137  83.110
ATOM   1166  C   LEU A 125      95.924  84.496  85.661
ATOM   1167  O   LEU A 125      95.038  84.384  84.820
ATOM   1168  N   ASP A 126      95.661  84.947  86.910
ATOM   1169  H   ASP A 126      96.377  85.032  87.598
ATOM   1170  CA  ASP A 126      94.340  85.390  87.307
ATOM   1171  CB  ASP A 126      94.232  85.695  88.819
ATOM   1172  CG  ASP A 126      92.761  85.800  89.233
ATOM   1173  OD1 ASP A 126      92.009  84.801  89.077
ATOM   1174  OD2 ASP A 126      92.369  86.890  89.724
ATOM   1175  C   ASP A 126      94.107  86.659  86.505
ATOM   1176  O   ASP A 126      92.970  87.032  86.213
ATOM   1177  N   ASP A 127      95.216  87.352  86.147
ATOM   1178  H   ASP A 127      96.126  87.055  86.423
ATOM   1179  CA  ASP A 127      95.191  88.529  85.355
ATOM   1180  CB  ASP A 127      95.611  89.782  86.141
ATOM   1181  CG  ASP A 127      94.622  90.042  87.277
ATOM   1182  OD1 ASP A 127      95.037  89.909  88.455
ATOM   1183  OD2 ASP A 127      93.448  90.399  86.989
ATOM   1184  C   ASP A 127      96.111  88.263  84.192
ATOM   1185  O   ASP A 127      97.280  88.646  84.156
ATOM   1186  N   PHE A 128      95.544  87.577  83.180
ATOM   1187  H   PHE A 128      94.599  87.296  83.293
ATOM   1188  CA  PHE A 128      96.071  87.183  81.908
ATOM   1189  CB  PHE A 128      95.089  86.234  81.167
ATOM   1190  CG  PHE A 128      94.970  84.765  81.408
ATOM   1191  CD1 PHE A 128      95.850  83.878  80.785
ATOM   1192  CE1 PHE A 128      95.737  82.499  80.959
ATOM   1193  CZ  PHE A 128      94.722  81.980  81.759
ATOM   1194  CE2 PHE A 128      93.820  82.848  82.368
ATOM   1195  CD2 PHE A 128      93.943  84.230  82.175
ATOM   1196  C   PHE A 128      96.123  88.451  81.049
ATOM   1197  O   PHE A 128      95.467  88.621  80.013
ATOM   1198  N   ARG A 129      97.036  89.331  81.474
ATOM   1199  H   ARG A 129      97.539  89.097  82.302
ATOM   1200  CA  ARG A 129      97.387  90.608  80.942
ATOM   1201  CB  ARG A 129      96.344  91.758  81.096
ATOM   1202  CG  ARG A 129      96.881  93.100  80.558
ATOM   1203  CD  ARG A 129      95.981  94.320  80.688
ATOM   1204  NE  ARG A 129      96.726  95.503  80.168
ATOM   1205  HE  ARG A 129      97.544  95.356  79.612
ATOM   1206  CZ  ARG A 129      96.302  96.784  80.406
ATOM   1207  NH1 ARG A 129      95.216  97.063  81.191
ATOM   1208 1HH1 ARG A 129      94.683  96.327  81.605
ATOM   1209 2HH1 ARG A 129      94.946  98.012  81.352
ATOM   1210  NH2 ARG A 129      97.003  97.821  79.862
ATOM   1211 1HH2 ARG A 129      97.804  97.647  79.291
ATOM   1212 2HH2 ARG A 129      96.757  98.765  80.083
ATOM   1213  C   ARG A 129      98.577  90.948  81.793
ATOM   1214  O   ARG A 129      99.696  90.554  81.477
ATOM   1215  N   SER A 130      98.336  91.533  82.986
ATOM   1216  H   SER A 130      97.413  91.712  83.314
ATOM   1217  CA  SER A 130      99.355  91.995  83.883
ATOM   1218  CB  SER A 130      98.849  92.544  85.213
ATOM   1219  OG  SER A 130      98.211  91.528  85.971
ATOM   1220  HG  SER A 130      98.125  91.882  86.859
ATOM   1221  C   SER A 130     100.364  91.001  84.276
ATOM   1222  O   SER A 130     101.509  91.390  84.478
ATOM   1223  N   MET A 131     100.001  89.711  84.340
ATOM   1224  H   MET A 131      99.084  89.408  84.111
ATOM   1225  CA  MET A 131     100.957  88.742  84.757
ATOM   1226  CB  MET A 131     100.306  87.504  85.317
ATOM   1227  CG  MET A 131      99.631  87.816  86.663
ATOM   1228  SD  MET A 131     100.735  88.271  88.047
ATOM   1229  CE  MET A 131     100.525  90.076  88.053
ATOM   1230  C   MET A 131     102.108  88.613  83.804
ATOM   1231  O   MET A 131     103.245  88.730  84.274
ATOM   1232  N   GLU A 132     101.898  88.563  82.458
ATOM   1233  H   GLU A 132     101.016  88.628  81.998
ATOM   1234  CA  GLU A 132     103.124  88.635  81.703
ATOM   1235  CB  GLU A 132     103.890  87.590  80.945
ATOM   1236  CG  GLU A 132     104.830  86.715  81.732
ATOM   1237  CD  GLU A 132     106.014  86.329  80.829
ATOM   1238  OE1 GLU A 132     106.378  85.129  80.792
ATOM   1239  OE2 GLU A 132     106.603  87.237  80.179
ATOM   1240  C   GLU A 132     103.572  89.985  81.292
ATOM   1241  O   GLU A 132     104.464  90.139  80.458
ATOM   1242  N   ALA A 133     102.893  91.017  81.822
ATOM   1243  H   ALA A 133     102.164  90.907  82.493
ATOM   1244  CA  ALA A 133     103.375  92.362  81.660
ATOM   1245  CB  ALA A 133     102.458  93.471  82.208
ATOM   1246  C   ALA A 133     104.517  92.349  82.655
ATOM   1247  O   ALA A 133     105.601  92.849  82.366
ATOM   1248  N   PHE A 134     104.279  91.689  83.828
ATOM   1249  H   PHE A 134     103.386  91.291  84.004
ATOM   1250  CA  PHE A 134     105.200  91.542  84.913
ATOM   1251  CB  PHE A 134     104.508  90.891  86.150
ATOM   1252  CG  PHE A 134     105.432  90.544  87.276
ATOM   1253  CD1 PHE A 134     105.956  91.512  88.140
ATOM   1254  CE1 PHE A 134     106.812  91.134  89.179
ATOM   1255  CZ  PHE A 134     107.139  89.790  89.372
ATOM   1256  CE2 PHE A 134     106.605  88.816  88.528
ATOM   1257  CD2 PHE A 134     105.751  89.195  87.490
ATOM   1258  C   PHE A 134     106.389  90.759  84.461
ATOM   1259  O   PHE A 134     107.506  91.247  84.646
ATOM   1260  N   THR A 135     106.204  89.580  83.812
ATOM   1261  H   THR A 135     105.304  89.135  83.736
ATOM   1262  CA  THR A 135     107.421  88.915  83.407
ATOM   1263  CB  THR A 135     107.429  87.408  83.606
ATOM   1264  CG2 THR A 135     108.819  86.777  83.380
ATOM   1265  OG1 THR A 135     107.068  87.131  84.952
ATOM   1266  HG1 THR A 135     106.834  86.199  84.972
ATOM   1267  C   THR A 135     108.021  89.548  82.138
ATOM   1268  O   THR A 135     109.192  89.297  81.845
ATOM   1269  N   LYS A 136     107.270  90.424  81.370
ATOM   1270  H   LYS A 136     106.299  90.592  81.531
ATOM   1271  CA  LYS A 136     107.850  91.127  80.217
ATOM   1272  CB  LYS A 136     107.150  92.361  79.580
ATOM   1273  CG  LYS A 136     105.859  92.345  78.793
ATOM   1274  CD  LYS A 136     105.599  93.702  78.131
ATOM   1275  CE  LYS A 136     105.254  94.833  79.103
ATOM   1276  NZ  LYS A 136     105.047  96.089  78.356
ATOM   1277  HZ1 LYS A 136     104.127  96.074  77.876
ATOM   1278  HZ2 LYS A 136     105.082  96.890  79.014
ATOM   1279  HZ3 LYS A 136     105.801  96.195  77.651
ATOM   1280  C   LYS A 136     108.919  92.002  80.838
ATOM   1281  O   LYS A 136     110.019  92.095  80.309
ATOM   1282  N   LYS A 137     108.590  92.643  81.992
ATOM   1283  H   LYS A 137     107.666  92.552  82.361
ATOM   1284  CA  LYS A 137     109.445  93.524  82.739
ATOM   1285  CB  LYS A 137     108.666  94.167  83.908
ATOM   1286  CG  LYS A 137     109.416  95.218  84.723
ATOM   1287  CD  LYS A 137     108.743  95.572  86.053
ATOM   1288  CE  LYS A 137     107.480  96.428  85.949
ATOM   1289  NZ  LYS A 137     107.107  96.912  87.295
ATOM   1290  HZ1 LYS A 137     107.643  97.774  87.516
ATOM   1291  HZ2 LYS A 137     106.088  97.115  87.326
ATOM   1292  HZ3 LYS A 137     107.331  96.180  87.998
ATOM   1293  C   LYS A 137     110.630  92.787  83.317
ATOM   1294  O   LYS A 137     111.739  93.323  83.297
ATOM   1295  N   ALA A 138     110.422  91.546  83.827
ATOM   1296  H   ALA A 138     109.509  91.142  83.861
ATOM   1297  CA  ALA A 138     111.483  90.769  84.427
ATOM   1298  CB  ALA A 138     110.958  89.574  85.244
ATOM   1299  C   ALA A 138     112.495  90.237  83.444
ATOM   1300  O   ALA A 138     113.674  90.127  83.790
ATOM   1301  N   GLY A 139     112.053  89.864  82.218
ATOM   1302  H   GLY A 139     111.089  89.934  81.971
ATOM   1303  CA  GLY A 139     112.921  89.347  81.188
ATOM   1304  C   GLY A 139     113.537  90.417  80.334
ATOM   1305  O   GLY A 139     114.685  90.279  79.909
ATOM   1306  N   GLU A 140     112.759  91.482  80.027
ATOM   1307  H   GLU A 140     111.831  91.560  80.366
ATOM   1308  CA  GLU A 140     113.207  92.594  79.236
ATOM   1309  CB  GLU A 140     112.269  92.981  78.078
ATOM   1310  CG  GLU A 140     112.107  91.951  76.959
ATOM   1311  CD  GLU A 140     111.283  92.614  75.862
ATOM   1312  OE1 GLU A 140     111.781  92.672  74.708
ATOM   1313  OE2 GLU A 140     110.146  93.074  76.157
ATOM   1314  C   GLU A 140     113.233  93.746  80.187
ATOM   1315  O   GLU A 140     112.228  94.400  80.476
ATOM   1316  N   GLU A 141     114.446  94.004  80.684
ATOM   1317  H   GLU A 141     115.228  93.453  80.405
ATOM   1318  CA  GLU A 141     114.745  95.035  81.629
ATOM   1319  CB  GLU A 141     116.157  94.766  82.181
ATOM   1320  CG  GLU A 141     116.643  95.655  83.319
ATOM   1321  CD  GLU A 141     118.075  95.313  83.740
ATOM   1322  OE1 GLU A 141     118.712  94.376  83.190
ATOM   1323  OE2 GLU A 141     118.569  96.029  84.648
ATOM   1324  C   GLU A 141     114.708  96.399  80.982
ATOM   1325  O   GLU A 141     115.306  96.608  79.926
ATOM   1326  N   ILE A 142     113.982  97.358  81.607
ATOM   1327  H   ILE A 142     113.468  97.172  82.440
ATOM   1328  CA  ILE A 142     113.924  98.715  81.108
ATOM   1329  CB  ILE A 142     112.524  99.296  81.011
ATOM   1330  CG2 ILE A 142     111.757  98.453  79.970
ATOM   1331  CG1 ILE A 142     111.802  99.429  82.355
ATOM   1332  CD1 ILE A 142     110.469 100.176  82.242
ATOM   1333  C   ILE A 142     114.966  99.582  81.797
ATOM   1334  O   ILE A 142     115.077 100.778  81.520
ATOM   1335  N   ALA A 143     115.745  98.923  82.700
ATOM   1336  H   ALA A 143     115.536  97.963  82.856
ATOM   1337  CA  ALA A 143     116.858  99.299  83.536
ATOM   1338  CB  ALA A 143     117.554 100.664  83.309
ATOM   1339  C   ALA A 143     116.622  98.891  84.974
ATOM   1340  O   ALA A 143     115.516  98.485  85.335
ATOM   1341  N   SER A 144     117.633  99.137  85.837
ATOM   1342  H   SER A 144     118.462  99.574  85.499
ATOM   1343  CA  SER A 144     117.752  98.731  87.220
ATOM   1344  CB  SER A 144     118.812  99.572  87.915
ATOM   1345  OG  SER A 144     118.465 100.951  87.934
ATOM   1346  HG  SER A 144     119.142 101.381  88.462
ATOM   1347  C   SER A 144     116.597  98.600  88.177
ATOM   1348  O   SER A 144     115.670  99.407  88.233
ATOM   1349  N   TYR A 145     116.716  97.485  88.946
ATOM   1350  H   TYR A 145     117.541  96.935  88.840
ATOM   1351  CA  TYR A 145     115.837  96.928  89.957
ATOM   1352  CB  TYR A 145     115.809  95.376  89.884
ATOM   1353  CG  TYR A 145     115.298  94.746  88.637
ATOM   1354  CD1 TYR A 145     116.177  94.528  87.570
ATOM   1355  CE1 TYR A 145     115.733  93.915  86.400
ATOM   1356  CZ  TYR A 145     114.408  93.492  86.297
ATOM   1357  OH  TYR A 145     113.960  92.872  85.115
ATOM   1358  HH  TYR A 145     114.706  92.777  84.517
ATOM   1359  CE2 TYR A 145     113.530  93.670  87.371
ATOM   1360  CD2 TYR A 145     113.980  94.287  88.544
ATOM   1361  C   TYR A 145     116.431  97.070  91.345
ATOM   1362  O   TYR A 145     117.537  97.584  91.502
ATOM   1363  N   SER A 146     115.627  96.703  92.391
ATOM   1364  H   SER A 146     114.705  96.368  92.201
ATOM   1365  CA  SER A 146     115.966  96.603  93.806
ATOM   1366  CB  SER A 146     116.458  95.178  94.148
ATOM   1367  OG  SER A 146     115.455  94.221  93.847
ATOM   1368  HG  SER A 146     115.358  94.224  92.891
ATOM   1369  C   SER A 146     116.908  97.634  94.384
ATOM   1370  O   SER A 146     117.815  97.318  95.160
ATOM   1371  N   ILE A 147     116.684  98.903  94.018
ATOM   1372  H   ILE A 147     115.923  99.124  93.414
ATOM   1373  CA  ILE A 147     117.507 100.018  94.400
ATOM   1374  CB  ILE A 147     117.207 101.197  93.476
ATOM   1375  CG2 ILE A 147     117.999 102.454  93.884
ATOM   1376  CG1 ILE A 147     117.566 100.793  92.031
ATOM   1377  CD1 ILE A 147     117.032 101.725  90.954
ATOM   1378  C   ILE A 147     117.415 100.402  95.859
ATOM   1379  O   ILE A 147     116.323 100.522  96.422
ATOM   1380  N   VAL A 148     118.605 100.583  96.491
ATOM   1381  H   VAL A 148     119.462 100.427  96.001
ATOM   1382  CA  VAL A 148     118.666 101.012  97.874
ATOM   1383  CB  VAL A 148     119.304 100.076  98.907
ATOM   1384  CG1 VAL A 148     118.537  98.746  98.920
ATOM   1385  CG2 VAL A 148     120.826  99.956  98.804
ATOM   1386  C   VAL A 148     119.388 102.343  97.887
ATOM   1387  O   VAL A 148     120.197 102.639  97.003
ATOM   1388  N   GLY A 149     119.094 103.166  98.915
ATOM   1389  H   GLY A 149     118.470 102.886  99.645
ATOM   1390  CA  GLY A 149     119.668 104.475  99.091
ATOM   1391  C   GLY A 149     119.631 104.788 100.561
ATOM   1392  O   GLY A 149     119.662 103.862 101.372
ATOM   1393  N   PRO A 150     119.660 106.053 100.951
ATOM   1394  CA  PRO A 150     119.593 106.370 102.352
ATOM   1395  CB  PRO A 150     120.763 107.308 102.636
ATOM   1396  CG  PRO A 150     120.995 108.005 101.291
ATOM   1397  CD  PRO A 150     120.472 107.025 100.225
ATOM   1398  C   PRO A 150     118.233 106.923 102.672
ATOM   1399  O   PRO A 150     117.468 106.195 103.298
ATOM   1400  N   ALA A 151     117.890 108.152 102.204
ATOM   1401  H   ALA A 151     118.412 108.551 101.456
ATOM   1402  CA  ALA A 151     117.091 109.134 102.898
ATOM   1403  CB  ALA A 151     117.375 110.539 102.336
ATOM   1404  C   ALA A 151     115.603 108.789 102.992
ATOM   1405  O   ALA A 151     115.273 107.609 103.016
ATOM   1406  N   ASN A 152     114.650 109.755 103.123
ATOM   1407  H   ASN A 152     114.843 110.732 103.143
ATOM   1408  CA  ASN A 152     113.265 109.350 103.270
ATOM   1409  CB  ASN A 152     112.597 109.990 104.515
ATOM   1410  CG  ASN A 152     113.184 109.445 105.822
ATOM   1411  OD1 ASN A 152     113.603 108.297 105.969
ATOM   1412  ND2 ASN A 152     113.250 110.351 106.830
ATOM   1413 1HD2 ASN A 152     112.936 111.288 106.678
ATOM   1414 2HD2 ASN A 152     113.656 110.096 107.708
ATOM   1415  C   ASN A 152     112.307 109.511 102.119
ATOM   1416  O   ASN A 152     111.949 108.513 101.499
ATOM   1417  N   ALA A 153     111.882 110.744 101.755
ATOM   1418  H   ALA A 153     112.233 111.578 102.173
ATOM   1419  CA  ALA A 153     110.925 110.901 100.679
ATOM   1420  CB  ALA A 153     110.165 112.240 100.708
ATOM   1421  C   ALA A 153     111.646 110.791  99.383
ATOM   1422  O   ALA A 153     112.520 111.607  99.099
ATOM   1423  N   LYS A 154     111.290 109.772  98.571
ATOM   1424  H   LYS A 154     110.575 109.118  98.804
ATOM   1425  CA  LYS A 154     111.956 109.581  97.317
ATOM   1426  CB  LYS A 154     112.334 108.092  97.192
ATOM   1427  CG  LYS A 154     113.370 107.689  96.150
ATOM   1428  CD  LYS A 154     113.798 106.220  96.319
ATOM   1429  CE  LYS A 154     114.954 105.774  95.415
ATOM   1430  NZ  LYS A 154     115.421 104.416  95.786
ATOM   1431  HZ1 LYS A 154     116.454 104.371  95.681
ATOM   1432  HZ2 LYS A 154     115.167 104.201  96.772
ATOM   1433  HZ3 LYS A 154     114.987 103.712  95.158
ATOM   1434  C   LYS A 154     111.044 110.158  96.272
ATOM   1435  O   LYS A 154     109.904 109.724  96.099
ATOM   1436  N   VAL A 155     111.560 111.198  95.581
ATOM   1437  H   VAL A 155     112.479 111.519  95.755
ATOM   1438  CA  VAL A 155     110.857 111.945  94.579
ATOM   1439  CB  VAL A 155     110.811 113.443  94.928
ATOM   1440  CG1 VAL A 155     110.085 114.275  93.849
ATOM   1441  CG2 VAL A 155     110.151 113.629  96.310
ATOM   1442  C   VAL A 155     111.426 111.775  93.184
ATOM   1443  O   VAL A 155     112.560 112.188  92.924
ATOM   1444  N   PRO A 156     110.698 111.079  92.310
ATOM   1445  CA  PRO A 156     111.028 110.926  90.916
ATOM   1446  CB  PRO A 156     110.180 109.770  90.399
ATOM   1447  CG  PRO A 156     109.038 109.634  91.400
ATOM   1448  CD  PRO A 156     109.652 110.141  92.703
ATOM   1449  C   PRO A 156     110.771 112.225  90.187
ATOM   1450  O   PRO A 156     109.809 112.927  90.516
ATOM   1451  N   HIS A 157     111.635 112.541  89.201
ATOM   1452  H   HIS A 157     112.416 111.953  89.007
ATOM   1453  CA  HIS A 157     111.612 113.783  88.467
ATOM   1454  CB  HIS A 157     113.003 114.468  88.409
ATOM   1455  CG  HIS A 157     113.542 115.052  89.677
ATOM   1456  ND1 HIS A 157     114.738 115.734  89.720
ATOM   1457  CE1 HIS A 157     114.914 116.130  91.003
ATOM   1458  NE2 HIS A 157     113.923 115.746  91.787
ATOM   1459  CD2 HIS A 157     113.063 115.060  90.951
ATOM   1460  C   HIS A 157     111.168 113.563  87.032
ATOM   1461  O   HIS A 157     111.609 114.285  86.131
ATOM   1462  N   SER A 158     110.258 112.585  86.780
ATOM   1463  H   SER A 158     109.846 112.050  87.512
ATOM   1464  CA  SER A 158     109.846 112.249  85.435
ATOM   1465  CB  SER A 158     108.884 111.040  85.389
ATOM   1466  OG  SER A 158     108.538 110.696  84.054
ATOM   1467  HG  SER A 158     107.884 109.995  84.120
ATOM   1468  C   SER A 158     109.250 113.371  84.637
ATOM   1469  O   SER A 158     108.228 113.958  84.993
ATOM   1470  N   ALA A 159     109.936 113.649  83.498
ATOM   1471  H   ALA A 159     110.763 113.136  83.285
ATOM   1472  CA  ALA A 159     109.626 114.660  82.513
ATOM   1473  CB  ALA A 159     108.432 114.260  81.612
ATOM   1474  C   ALA A 159     109.426 116.032  83.119
ATOM   1475  O   ALA A 159     108.562 116.798  82.689
ATOM   1476  N   LYS A 160     110.278 116.364  84.122
ATOM   1477  H   LYS A 160     110.953 115.694  84.424
ATOM   1478  CA  LYS A 160     110.319 117.583  84.907
ATOM   1479  CB  LYS A 160     110.553 118.872  84.077
ATOM   1480  CG  LYS A 160     111.930 118.946  83.409
ATOM   1481  CD  LYS A 160     112.154 120.225  82.598
ATOM   1482  CE  LYS A 160     112.618 121.436  83.414
ATOM   1483  NZ  LYS A 160     114.047 121.293  83.762
ATOM   1484  HZ1 LYS A 160     114.207 121.595  84.742
ATOM   1485  HZ2 LYS A 160     114.337 120.303  83.654
ATOM   1486  HZ3 LYS A 160     114.613 121.884  83.125
ATOM   1487  C   LYS A 160     109.112 117.762  85.807
ATOM   1488  O   LYS A 160     108.911 118.831  86.390
ATOM   1489  N   LYS A 161     108.310 116.688  85.981
ATOM   1490  H   LYS A 161     108.496 115.819  85.531
ATOM   1491  CA  LYS A 161     107.163 116.669  86.843
ATOM   1492  CB  LYS A 161     105.967 115.865  86.291
ATOM   1493  CG  LYS A 161     104.729 115.883  87.191
ATOM   1494  CD  LYS A 161     103.610 114.966  86.709
ATOM   1495  CE  LYS A 161     102.419 114.924  87.664
ATOM   1496  NZ  LYS A 161     101.402 113.983  87.161
ATOM   1497  HZ1 LYS A 161     100.665 113.856  87.879
ATOM   1498  HZ2 LYS A 161     100.976 114.361  86.294
ATOM   1499  HZ3 LYS A 161     101.842 113.067  86.955
ATOM   1500  C   LYS A 161     107.671 115.937  88.052
ATOM   1501  O   LYS A 161     108.120 114.795  87.952
ATOM   1502  N   TYR A 162     107.616 116.608  89.215
ATOM   1503  H   TYR A 162     107.233 117.527  89.258
ATOM   1504  CA  TYR A 162     108.062 116.075  90.475
ATOM   1505  CB  TYR A 162     108.436 117.206  91.464
ATOM   1506  CG  TYR A 162     109.594 118.023  90.981
ATOM   1507  CD1 TYR A 162     109.356 119.142  90.170
ATOM   1508  CE1 TYR A 162     110.410 119.932  89.707
ATOM   1509  CZ  TYR A 162     111.720 119.618  90.067
ATOM   1510  OH  TYR A 162     112.785 120.418  89.599
ATOM   1511  HH  TYR A 162     113.605 120.049  89.940
ATOM   1512  CE2 TYR A 162     111.969 118.519  90.892
ATOM   1513  CD2 TYR A 162     110.908 117.730  91.352
ATOM   1514  C   TYR A 162     106.871 115.401  91.112
ATOM   1515  O   TYR A 162     105.782 115.981  91.131
ATOM   1516  N   TYR A 163     107.034 114.153  91.609
ATOM   1517  H   TYR A 163     107.905 113.668  91.543
ATOM   1518  CA  TYR A 163     105.961 113.450  92.290
ATOM   1519  CB  TYR A 163     104.917 112.754  91.360
ATOM   1520  CG  TYR A 163     105.452 111.725  90.413
ATOM   1521  CD1 TYR A 163     105.449 110.361  90.735
ATOM   1522  CE1 TYR A 163     105.949 109.419  89.829
ATOM   1523  CZ  TYR A 163     106.457 109.838  88.596
ATOM   1524  OH  TYR A 163     106.966 108.890  87.683
ATOM   1525  HH  TYR A 163     107.184 109.353  86.871
ATOM   1526  CE2 TYR A 163     106.460 111.195  88.267
ATOM   1527  CD2 TYR A 163     105.957 112.130  89.172
ATOM   1528  C   TYR A 163     106.548 112.556  93.341
ATOM   1529  O   TYR A 163     107.665 112.091  93.165
ATOM   1530  N   GLU A 164     105.859 112.332  94.486
ATOM   1531  H   GLU A 164     104.963 112.730  94.663
ATOM   1532  CA  GLU A 164     106.408 111.493  95.527
ATOM   1533  CB  GLU A 164     106.018 111.977  96.944
ATOM   1534  CG  GLU A 164     106.642 111.200  98.115
ATOM   1535  CD  GLU A 164     106.222 111.834  99.436
ATOM   1536  OE1 GLU A 164     105.581 111.127 100.256
ATOM   1537  OE2 GLU A 164     106.546 113.031  99.657
ATOM   1538  C   GLU A 164     106.065 110.034  95.352
ATOM   1539  O   GLU A 164     104.902 109.681  95.136
ATOM   1540  N   ALA A 165     107.103 109.157  95.432
ATOM   1541  H   ALA A 165     108.035 109.467  95.605
ATOM   1542  CA  ALA A 165     106.931 107.732  95.310
ATOM   1543  CB  ALA A 165     108.235 106.965  95.038
ATOM   1544  C   ALA A 165     106.328 107.209  96.581
ATOM   1545  O   ALA A 165     106.878 107.361  97.674
ATOM   1546  N   VAL A 166     105.184 106.520  96.415
ATOM   1547  H   VAL A 166     104.807 106.408  95.500
ATOM   1548  CA  VAL A 166     104.388 105.939  97.471
ATOM   1549  CB  VAL A 166     102.981 105.576  97.014
ATOM   1550  CG1 VAL A 166     102.273 106.863  96.547
ATOM   1551  CG2 VAL A 166     103.032 104.507  95.897
ATOM   1552  C   VAL A 166     105.055 104.789  98.184
ATOM   1553  O   VAL A 166     106.094 104.295  97.743
ATOM   1554  N   HIS A 167     104.484 104.375  99.349
ATOM   1555  H   HIS A 167     103.661 104.814  99.701
ATOM   1556  CA  HIS A 167     104.991 103.281 100.156
ATOM   1557  CB  HIS A 167     104.195 103.052 101.473
ATOM   1558  CG  HIS A 167     104.710 101.937 102.344
ATOM   1559  ND1 HIS A 167     105.851 102.021 103.112
ATOM   1560  CE1 HIS A 167     105.985 100.828 103.745
ATOM   1561  NE2 HIS A 167     105.014  99.988 103.440
ATOM   1562  CD2 HIS A 167     104.211 100.689 102.558
ATOM   1563  C   HIS A 167     105.127 102.010  99.325
ATOM   1564  O   HIS A 167     106.182 101.387  99.457
ATOM   1565  N   PRO A 168     104.196 101.584  98.451
ATOM   1566  CA  PRO A 168     104.365 100.401  97.629
ATOM   1567  CB  PRO A 168     103.021 100.130  96.953
ATOM   1568  CG  PRO A 168     101.986 100.843  97.828
ATOM   1569  CD  PRO A 168     102.778 101.954  98.522
ATOM   1570  C   PRO A 168     105.485 100.532  96.620
ATOM   1571  O   PRO A 168     105.739  99.551  95.926
ATOM   1572  N   CYS A 169     106.075 101.738  96.438
ATOM   1573  H   CYS A 169     105.764 102.549  96.924
ATOM   1574  CA  CYS A 169     107.292 101.928  95.708
ATOM   1575  CB  CYS A 169     107.292 103.236  94.901
ATOM   1576  SG  CYS A 169     106.026 103.257  93.598
ATOM   1577  C   CYS A 169     108.555 101.909  96.526
ATOM   1578  O   CYS A 169     109.544 101.366  96.037
ATOM   1579  N   THR A 170     108.574 102.498  97.758
ATOM   1580  H   THR A 170     107.768 102.937  98.152
ATOM   1581  CA  THR A 170     109.788 102.528  98.556
ATOM   1582  CB  THR A 170     110.600 103.793  98.322
ATOM   1583  CG2 THR A 170     109.817 105.061  98.737
ATOM   1584  OG1 THR A 170     111.832 103.710  99.020
ATOM   1585  HG1 THR A 170     112.317 104.512  98.816
ATOM   1586  C   THR A 170     109.577 102.315 100.043
ATOM   1587  O   THR A 170     108.523 102.655 100.583
ATOM   1588  N   VAL A 171     110.597 101.720 100.734
ATOM   1589  H   VAL A 171     111.426 101.406 100.280
ATOM   1590  CA  VAL A 171     110.532 101.448 102.156
ATOM   1591  CB  VAL A 171     110.278  99.969 102.501
ATOM   1592  CG1 VAL A 171     110.209  99.761 104.031
ATOM   1593  CG2 VAL A 171     109.005  99.444 101.804
ATOM   1594  C   VAL A 171     111.828 101.853 102.825
ATOM   1595  O   VAL A 171     112.909 101.392 102.451
ATOM   1596  N   PHE A 172     111.744 102.767 103.820
ATOM   1597  H   PHE A 172     110.872 103.155 104.107
ATOM   1598  CA  PHE A 172     112.906 103.176 104.572
ATOM   1599  CB  PHE A 172     113.022 104.697 104.884
ATOM   1600  CG  PHE A 172     111.927 105.263 105.737
ATOM   1601  CD1 PHE A 172     112.053 105.314 107.133
ATOM   1602  CE1 PHE A 172     111.032 105.847 107.924
ATOM   1603  CZ  PHE A 172     109.875 106.340 107.319
ATOM   1604  CE2 PHE A 172     109.740 106.302 105.929
ATOM   1605  CD2 PHE A 172     110.765 105.768 105.142
ATOM   1606  C   PHE A 172     112.990 102.349 105.824
ATOM   1607  O   PHE A 172     111.949 101.955 106.355
ATOM   1608  N   CYS A 173     114.220 102.013 106.286
ATOM   1609  H   CYS A 173     115.070 102.307 105.858
ATOM   1610  CA  CYS A 173     114.343 101.254 107.506
ATOM   1611  CB  CYS A 173     114.478  99.718 107.343
ATOM   1612  SG  CYS A 173     115.944  99.142 106.438
ATOM   1613  C   CYS A 173     115.495 101.758 108.305
ATOM   1614  O   CYS A 173     116.591 101.943 107.774
ATOM   1615  N   VAL A 174     115.234 102.043 109.601
ATOM   1616  H   VAL A 174     114.330 101.890 109.989
ATOM   1617  CA  VAL A 174     116.228 102.529 110.530
ATOM   1618  CB  VAL A 174     115.618 103.370 111.646
ATOM   1619  CG1 VAL A 174     116.679 103.809 112.675
ATOM   1620  CG2 VAL A 174     114.910 104.580 111.005
ATOM   1621  C   VAL A 174     116.948 101.316 111.066
ATOM   1622  O   VAL A 174     116.300 100.347 111.471
ATOM   1623  N   LEU A 175     118.303 101.335 111.046
ATOM   1624  H   LEU A 175     118.825 102.137 110.758
ATOM   1625  CA  LEU A 175     119.074 100.220 111.538
ATOM   1626  CB  LEU A 175     119.441  99.196 110.432
ATOM   1627  CG  LEU A 175     120.283  97.977 110.881
ATOM   1628  CD1 LEU A 175     119.523  97.083 111.877
ATOM   1629  CD2 LEU A 175     120.824  97.205 109.670
ATOM   1630  C   LEU A 175     120.333 100.766 112.134
ATOM   1631  O   LEU A 175     121.155 101.345 111.419
ATOM   1632  N   SER A 176     120.504 100.599 113.468
ATOM   1633  H   SER A 176     119.842 100.124 114.041
ATOM   1634  CA  SER A 176     121.684 101.097 114.118
ATOM   1635  CB  SER A 176     121.568 101.161 115.658
ATOM   1636  OG  SER A 176     122.758 101.666 116.254
ATOM   1637  HG  SER A 176     123.272 100.896 116.513
ATOM   1638  C   SER A 176     122.839 100.225 113.732
ATOM   1639  O   SER A 176     122.839  99.013 113.958
ATOM   1640  N   LYS A 177     123.846 100.862 113.105
ATOM   1641  H   LYS A 177     123.805 101.841 112.925
ATOM   1642  CA  LYS A 177     125.049 100.201 112.690
ATOM   1643  CB  LYS A 177     125.832 100.887 111.549
ATOM   1644  CG  LYS A 177     125.151 100.881 110.180
ATOM   1645  CD  LYS A 177     126.045 101.503 109.104
ATOM   1646  CE  LYS A 177     125.466 101.457 107.693
ATOM   1647  NZ  LYS A 177     126.435 102.033 106.741
ATOM   1648  HZ1 LYS A 177     126.055 101.985 105.777
ATOM   1649  HZ2 LYS A 177     126.625 103.021 106.993
ATOM   1650  HZ3 LYS A 177     127.320 101.493 106.785
ATOM   1651  C   LYS A 177     125.966 100.045 113.873
ATOM   1652  O   LYS A 177     125.737 100.625 114.937
ATOM   1653  N   LYS A 178     127.035  99.229 113.702
ATOM   1654  H   LYS A 178     127.192  98.767 112.833
ATOM   1655  CA  LYS A 178     128.034  98.969 114.717
ATOM   1656  CB  LYS A 178     128.996  97.824 114.352
ATOM   1657  CG  LYS A 178     128.271  96.473 114.365
ATOM   1658  CD  LYS A 178     129.132  95.256 114.035
ATOM   1659  CE  LYS A 178     128.344  93.945 114.095
ATOM   1660  NZ  LYS A 178     129.226  92.800 113.799
ATOM   1661  HZ1 LYS A 178     129.623  92.430 114.683
ATOM   1662  HZ2 LYS A 178     128.680  92.051 113.333
ATOM   1663  HZ3 LYS A 178     129.999  93.101 113.176
ATOM   1664  C   LYS A 178     128.804 100.225 115.072
ATOM   1665  O   LYS A 178     129.415 100.302 116.140
ATOM   1666  N   GLN A 179     128.777 101.228 114.159
ATOM   1667  H   GLN A 179     128.293 101.100 113.297
ATOM   1668  CA  GLN A 179     129.390 102.529 114.292
ATOM   1669  CB  GLN A 179     129.641 103.202 112.921
ATOM   1670  CG  GLN A 179     130.642 102.500 111.989
ATOM   1671  CD  GLN A 179     132.038 102.473 112.613
ATOM   1672  OE1 GLN A 179     132.590 103.484 113.048
ATOM   1673  NE2 GLN A 179     132.631 101.254 112.673
ATOM   1674 1HE2 GLN A 179     132.148 100.447 112.333
ATOM   1675 2HE2 GLN A 179     133.550 101.162 113.054
ATOM   1676  C   GLN A 179     128.490 103.467 115.085
ATOM   1677  O   GLN A 179     128.869 104.608 115.354
ATOM   1678  N   GLN A 180     127.283 102.988 115.488
ATOM   1679  H   GLN A 180     127.015 102.059 115.258
ATOM   1680  CA  GLN A 180     126.258 103.678 116.233
ATOM   1681  CB  GLN A 180     126.634 103.952 117.712
ATOM   1682  CG  GLN A 180     126.795 102.655 118.524
ATOM   1683  CD  GLN A 180     125.439 101.961 118.673
ATOM   1684  OE1 GLN A 180     124.487 102.508 119.228
ATOM   1685  NE2 GLN A 180     125.331 100.723 118.122
ATOM   1686 1HE2 GLN A 180     126.107 100.320 117.635
ATOM   1687 2HE2 GLN A 180     124.464 100.228 118.174
ATOM   1688  C   GLN A 180     125.654 104.864 115.532
ATOM   1689  O   GLN A 180     125.450 105.939 116.101
ATOM   1690  N   VAL A 181     125.382 104.646 114.225
ATOM   1691  H   VAL A 181     125.573 103.758 113.816
ATOM   1692  CA  VAL A 181     124.756 105.582 113.326
ATOM   1693  CB  VAL A 181     125.427 105.649 111.958
ATOM   1694  CG1 VAL A 181     124.691 106.635 111.026
ATOM   1695  CG2 VAL A 181     126.914 106.000 112.137
ATOM   1696  C   VAL A 181     123.371 104.984 113.171
ATOM   1697  O   VAL A 181     123.247 103.774 112.969
ATOM   1698  N   ASN A 182     122.307 105.825 113.236
ATOM   1699  H   ASN A 182     122.433 106.804 113.376
ATOM   1700  CA  ASN A 182     120.929 105.385 113.142
ATOM   1701  CB  ASN A 182     119.901 106.505 113.422
ATOM   1702  CG  ASN A 182     119.845 106.846 114.915
ATOM   1703  OD1 ASN A 182     120.241 106.097 115.810
ATOM   1704  ND2 ASN A 182     119.306 108.057 115.205
ATOM   1705 1HD2 ASN A 182     118.992 108.656 114.468
ATOM   1706 2HD2 ASN A 182     119.226 108.356 116.156
ATOM   1707  C   ASN A 182     120.566 104.756 111.832
ATOM   1708  O   ASN A 182     119.817 103.780 111.819
ATOM   1709  N   PHE A 183     121.054 105.325 110.703
ATOM   1710  H   PHE A 183     121.632 106.134 110.766
ATOM   1711  CA  PHE A 183     120.849 104.847 109.351
ATOM   1712  CB  PHE A 183     121.645 103.516 109.137
ATOM   1713  CG  PHE A 183     121.727 102.921 107.768
ATOM   1714  CD1 PHE A 183     122.471 103.554 106.763
ATOM   1715  CE1 PHE A 183     122.580 102.987 105.489
ATOM   1716  CZ  PHE A 183     121.964 101.761 105.220
ATOM   1717  CE2 PHE A 183     121.250 101.102 106.226
ATOM   1718  CD2 PHE A 183     121.143 101.677 107.498
ATOM   1719  C   PHE A 183     119.383 104.878 108.928
ATOM   1720  O   PHE A 183     118.480 105.103 109.732
ATOM   1721  N   VAL A 184     119.146 104.742 107.609
ATOM   1722  H   VAL A 184     119.927 104.604 107.005
ATOM   1723  CA  VAL A 184     117.890 104.731 106.865
ATOM   1724  CB  VAL A 184     117.280 106.102 106.541
ATOM   1725  CG1 VAL A 184     116.646 106.742 107.788
ATOM   1726  CG2 VAL A 184     118.415 107.051 106.102
ATOM   1727  C   VAL A 184     118.073 103.828 105.648
ATOM   1728  O   VAL A 184     119.194 103.372 105.439
ATOM   1729  N   CYS A 185     117.011 103.443 104.867
ATOM   1730  H   CYS A 185     116.077 103.760 105.001
ATOM   1731  CA  CYS A 185     117.285 102.540 103.753
ATOM   1732  CB  CYS A 185     116.919 101.083 104.100
ATOM   1733  SG  CYS A 185     117.356  99.849 102.833
ATOM   1734  C   CYS A 185     116.781 102.777 102.347
ATOM   1735  O   CYS A 185     117.493 102.469 101.389
ATOM   1736  N   GLN A 186     115.542 103.289 102.161
ATOM   1737  H   GLN A 186     114.965 103.540 102.932
ATOM   1738  CA  GLN A 186     114.945 103.509 100.852
ATOM   1739  CB  GLN A 186     115.525 104.672 100.036
ATOM   1740  CG  GLN A 186     115.179 105.961 100.679
ATOM   1741  CD  GLN A 186     113.665 106.119 100.639
ATOM   1742  OE1 GLN A 186     113.035 106.143  99.584
ATOM   1743  NE2 GLN A 186     113.056 106.147 101.851
ATOM   1744 1HE2 GLN A 186     113.618 106.217 102.676
ATOM   1745 2HE2 GLN A 186     112.064 106.254 101.907
ATOM   1746  C   GLN A 186     114.821 102.376  99.891
ATOM   1747  O   GLN A 186     114.464 102.616  98.730
ATOM   1748  N   ARG A 187     114.935 101.126 100.400
ATOM   1749  H   ARG A 187     115.088 100.976 101.373
ATOM   1750  CA  ARG A 187     114.875  99.947  99.588
ATOM   1751  CB  ARG A 187     114.998  98.647 100.415
ATOM   1752  CG  ARG A 187     115.078  97.330  99.629
ATOM   1753  CD  ARG A 187     115.212  96.125 100.568
ATOM   1754  NE  ARG A 187     115.305  94.854  99.782
ATOM   1755  HE  ARG A 187     114.466  94.336  99.614
ATOM   1756  CZ  ARG A 187     116.496  94.355  99.318
ATOM   1757  NH1 ARG A 187     117.676  95.029  99.467
ATOM   1758 1HH1 ARG A 187     117.697  95.913  99.932
ATOM   1759 2HH1 ARG A 187     118.527  94.636  99.120
ATOM   1760  NH2 ARG A 187     116.510  93.137  98.704
ATOM   1761 1HH2 ARG A 187     115.664  92.612  98.609
ATOM   1762 2HH2 ARG A 187     117.370  92.749  98.374
ATOM   1763  C   ARG A 187     113.557  99.953  98.899
ATOM   1764  O   ARG A 187     112.491  99.897  99.514
ATOM   1765  N   VAL A 188     113.657 100.082  97.563
ATOM   1766  H   VAL A 188     114.539 100.142  97.102
ATOM   1767  CA  VAL A 188     112.493 100.103  96.727
ATOM   1768  CB  VAL A 188     112.633 100.741  95.344
ATOM   1769  CG1 VAL A 188     113.037 102.209  95.517
ATOM   1770  CG2 VAL A 188     113.558  99.946  94.409
ATOM   1771  C   VAL A 188     111.972  98.710  96.618
ATOM   1772  O   VAL A 188     112.688  97.753  96.936
ATOM   1773  N   ASP A 189     110.686  98.577  96.197
ATOM   1774  H   ASP A 189     110.126  99.369  95.965
ATOM   1775  CA  ASP A 189     110.080  97.273  96.033
ATOM   1776  CB  ASP A 189     108.598  97.276  95.594
ATOM   1777  CG  ASP A 189     107.987  95.876  95.720
ATOM   1778  OD1 ASP A 189     108.335  94.957  94.931
ATOM   1779  OD2 ASP A 189     107.136  95.712  96.633
ATOM   1780  C   ASP A 189     110.964  96.596  95.005
ATOM   1781  O   ASP A 189     111.378  97.207  94.017
ATOM   1782  N   MET A 190     111.255  95.307  95.261
ATOM   1783  H   MET A 190     110.875  94.867  96.070
ATOM   1784  CA  MET A 190     112.174  94.487  94.512
ATOM   1785  CB  MET A 190     112.105  93.008  94.949
ATOM   1786  CG  MET A 190     112.636  92.724  96.358
ATOM   1787  SD  MET A 190     114.409  93.018  96.622
ATOM   1788  CE  MET A 190     114.998  91.523  95.773
ATOM   1789  C   MET A 190     112.047  94.474  93.021
ATOM   1790  O   MET A 190     113.048  94.726  92.342
ATOM   1791  N   ASP A 191     110.799  94.488  92.517
ATOM   1792  H   ASP A 191     109.997  94.486  93.112
ATOM   1793  CA  ASP A 191     110.521  94.455  91.107
ATOM   1794  CB  ASP A 191     109.202  93.690  90.780
ATOM   1795  CG  ASP A 191     107.904  94.312  91.333
ATOM   1796  OD1 ASP A 191     107.920  95.374  92.009
ATOM   1797  OD2 ASP A 191     106.841  93.690  91.073
ATOM   1798  C   ASP A 191     110.487  95.807  90.446
ATOM   1799  O   ASP A 191     110.294  95.889  89.232
ATOM   1800  N   ILE A 192     110.615  96.903  91.228
ATOM   1801  H   ILE A 192     110.750  96.840  92.213
ATOM   1802  CA  ILE A 192     110.586  98.223  90.674
ATOM   1803  CB  ILE A 192     110.144  99.263  91.658
ATOM   1804  CG2 ILE A 192     110.386 100.663  91.132
ATOM   1805  CG1 ILE A 192     108.670  98.966  91.985
ATOM   1806  CD1 ILE A 192     108.083  99.806  93.097
ATOM   1807  C   ILE A 192     111.799  98.537  89.853
ATOM   1808  O   ILE A 192     112.942  98.386  90.281
ATOM   1809  N   VAL A 193     111.483  99.008  88.628
ATOM   1810  H   VAL A 193     110.527  99.143  88.382
ATOM   1811  CA  VAL A 193     112.403  99.337  87.581
ATOM   1812  CB  VAL A 193     112.218  98.470  86.336
ATOM   1813  CG1 VAL A 193     112.516  97.007  86.664
ATOM   1814  CG2 VAL A 193     110.794  98.641  85.782
ATOM   1815  C   VAL A 193     112.398 100.780  87.165
ATOM   1816  O   VAL A 193     111.627 101.607  87.647
ATOM   1817  N   VAL A 194     113.327 101.078  86.240
ATOM   1818  H   VAL A 194     113.934 100.355  85.915
ATOM   1819  CA  VAL A 194     113.602 102.351  85.639
ATOM   1820  CB  VAL A 194     114.939 102.238  84.938
ATOM   1821  CG1 VAL A 194     115.307 103.377  83.975
ATOM   1822  CG2 VAL A 194     115.972 102.186  86.080
ATOM   1823  C   VAL A 194     112.560 102.995  84.769
ATOM   1824  O   VAL A 194     111.867 102.317  84.011
ATOM   1825  N   TYR A 195     112.395 104.341  84.932
ATOM   1826  H   TYR A 195     112.938 104.885  85.566
ATOM   1827  CA  TYR A 195     111.496 105.068  84.080
ATOM   1828  CB  TYR A 195     110.596 106.157  84.703
ATOM   1829  CG  TYR A 195     109.604 106.544  83.639
ATOM   1830  CD1 TYR A 195     108.541 105.678  83.347
ATOM   1831  CE1 TYR A 195     107.601 105.988  82.363
ATOM   1832  CZ  TYR A 195     107.713 107.182  81.651
ATOM   1833  OH  TYR A 195     106.761 107.489  80.654
ATOM   1834  HH  TYR A 195     107.023 108.313  80.232
ATOM   1835  CE2 TYR A 195     108.764 108.062  81.930
ATOM   1836  CD2 TYR A 195     109.701 107.741  82.920
ATOM   1837  C   TYR A 195     112.509 105.664  83.128
ATOM   1838  O   TYR A 195     113.333 106.516  83.485
ATOM   1839  N   CYS A 196     112.339 105.266  81.858
ATOM   1840  H   CYS A 196     111.582 104.649  81.660
ATOM   1841  CA  CYS A 196     113.158 105.512  80.699
ATOM   1842  CB  CYS A 196     112.523 104.859  79.455
ATOM   1843  SG  CYS A 196     112.459 103.045  79.596
ATOM   1844  C   CYS A 196     113.619 106.884  80.302
ATOM   1845  O   CYS A 196     114.536 106.986  79.482
ATOM   1846  N   ASN A 197     113.036 107.968  80.851
ATOM   1847  H   ASN A 197     112.310 107.899  81.530
ATOM   1848  CA  ASN A 197     113.454 109.298  80.482
ATOM   1849  CB  ASN A 197     112.286 110.317  80.544
ATOM   1850  CG  ASN A 197     111.721 110.552  81.943
ATOM   1851  OD1 ASN A 197     112.154 110.057  82.984
ATOM   1852  ND2 ASN A 197     110.599 111.314  81.941
ATOM   1853 1HD2 ASN A 197     110.256 111.698  81.083
ATOM   1854 2HD2 ASN A 197     110.070 111.428  82.780
ATOM   1855  C   ASN A 197     114.694 109.781  81.205
ATOM   1856  O   ASN A 197     115.090 110.939  81.048
ATOM   1857  N   GLY A 198     115.370 108.888  81.976
ATOM   1858  H   GLY A 198     115.059 107.949  82.094
ATOM   1859  CA  GLY A 198     116.547 109.253  82.723
ATOM   1860  C   GLY A 198     116.091 109.876  84.010
ATOM   1861  O   GLY A 198     116.754 110.775  84.531
ATOM   1862  N   GLN A 199     114.952 109.361  84.550
ATOM   1863  H   GLN A 199     114.470 108.609  84.100
ATOM   1864  CA  GLN A 199     114.315 109.843  85.744
ATOM   1865  CB  GLN A 199     113.109 108.945  86.089
ATOM   1866  CG  GLN A 199     112.231 109.367  87.265
ATOM   1867  CD  GLN A 199     111.477 108.116  87.695
ATOM   1868  OE1 GLN A 199     112.090 107.230  88.289
ATOM   1869  NE2 GLN A 199     110.146 108.026  87.442
ATOM   1870 1HE2 GLN A 199     109.662 108.778  86.997
ATOM   1871 2HE2 GLN A 199     109.661 107.191  87.709
ATOM   1872  C   GLN A 199     115.213 109.809  86.949
ATOM   1873  O   GLN A 199     115.631 108.764  87.449
ATOM   1874  N   ARG A 200     115.480 111.017  87.465
ATOM   1875  H   ARG A 200     115.130 111.854  87.054
ATOM   1876  CA  ARG A 200     116.291 111.186  88.625
ATOM   1877  CB  ARG A 200     116.906 112.596  88.708
ATOM   1878  CG  ARG A 200     117.925 112.773  89.836
ATOM   1879  CD  ARG A 200     118.519 114.177  89.982
ATOM   1880  NE  ARG A 200     119.399 114.471  88.809
ATOM   1881  HE  ARG A 200     120.268 113.980  88.739
ATOM   1882  CZ  ARG A 200     119.056 115.358  87.821
ATOM   1883  NH1 ARG A 200     117.921 116.119  87.884
ATOM   1884 1HH1 ARG A 200     117.310 116.059  88.674
ATOM   1885 2HH1 ARG A 200     117.722 116.781  87.162
ATOM   1886  NH2 ARG A 200     119.892 115.495  86.752
ATOM   1887 1HH2 ARG A 200     120.727 114.949  86.694
ATOM   1888 2HH2 ARG A 200     119.683 116.148  86.025
ATOM   1889  C   ARG A 200     115.412 110.980  89.823
ATOM   1890  O   ARG A 200     114.311 111.533  89.889
ATOM   1891  N   LYS A 201     115.851 110.098  90.744
ATOM   1892  H   LYS A 201     116.704 109.589  90.656
ATOM   1893  CA  LYS A 201     115.164 109.870  91.979
ATOM   1894  CB  LYS A 201     115.039 108.405  92.441
ATOM   1895  CG  LYS A 201     113.870 107.596  91.927
ATOM   1896  CD  LYS A 201     112.653 108.136  92.659
ATOM   1897  CE  LYS A 201     111.450 107.227  92.803
ATOM   1898  NZ  LYS A 201     111.659 106.230  93.863
ATOM   1899  HZ1 LYS A 201     111.176 106.528  94.733
ATOM   1900  HZ2 LYS A 201     111.287 105.313  93.556
ATOM   1901  HZ3 LYS A 201     112.678 106.135  94.036
ATOM   1902  C   LYS A 201     115.940 110.551  93.054
ATOM   1903  O   LYS A 201     117.038 110.120  93.388
ATOM   1904  N   VAL A 202     115.404 111.651  93.609
ATOM   1905  H   VAL A 202     114.510 112.002  93.330
ATOM   1906  CA  VAL A 202     116.063 112.347  94.692
ATOM   1907  CB  VAL A 202     115.915 113.855  94.642
ATOM   1908  CG1 VAL A 202     116.546 114.535  95.873
ATOM   1909  CG2 VAL A 202     116.655 114.319  93.382
ATOM   1910  C   VAL A 202     115.487 111.765  95.944
ATOM   1911  O   VAL A 202     114.287 111.530  96.020
ATOM   1912  N   ILE A 203     116.338 111.445  96.935
ATOM   1913  H   ILE A 203     117.321 111.496  96.823
ATOM   1914  CA  ILE A 203     115.854 110.875  98.154
ATOM   1915  CB  ILE A 203     116.614 109.642  98.517
ATOM   1916  CG2 ILE A 203     115.700 109.076  99.589
ATOM   1917  CG1 ILE A 203     116.634 108.564  97.424
ATOM   1918  CD1 ILE A 203     117.602 107.419  97.713
ATOM   1919  C   ILE A 203     116.171 111.933  99.193
ATOM   1920  O   ILE A 203     117.350 112.247  99.380
ATOM   1921  N   LEU A 204     115.141 112.471  99.899
ATOM   1922  H   LEU A 204     114.193 112.210  99.748
ATOM   1923  CA  LEU A 204     115.376 113.501 100.885
ATOM   1924  CB  LEU A 204     114.885 114.923 100.496
ATOM   1925  CG  LEU A 204     113.426 115.115 100.026
ATOM   1926  CD1 LEU A 204     112.983 116.564 100.275
ATOM   1927  CD2 LEU A 204     113.237 114.749  98.544
ATOM   1928  C   LEU A 204     114.895 113.251 102.292
ATOM   1929  O   LEU A 204     113.824 112.686 102.515
ATOM   1930  N   THR A 205     115.751 113.646 103.271
ATOM   1931  H   THR A 205     116.650 114.000 103.011
ATOM   1932  CA  THR A 205     115.500 113.575 104.705
ATOM   1933  CB  THR A 205     116.283 112.496 105.464
ATOM   1934  CG2 THR A 205     115.965 112.430 106.974
ATOM   1935  OG1 THR A 205     115.959 111.228 104.949
ATOM   1936  HG1 THR A 205     116.598 110.622 105.334
ATOM   1937  C   THR A 205     115.925 114.893 105.301
ATOM   1938  O   THR A 205     116.833 115.542 104.789
ATOM   1939  N   LYS A 206     115.233 115.326 106.381
ATOM   1940  H   LYS A 206     114.481 114.787 106.754
ATOM   1941  CA  LYS A 206     115.525 116.528 107.120
ATOM   1942  CB  LYS A 206     114.263 117.203 107.676
ATOM   1943  CG  LYS A 206     113.317 117.779 106.625
ATOM   1944  CD  LYS A 206     112.025 118.298 107.250
ATOM   1945  CE  LYS A 206     111.005 118.818 106.242
ATOM   1946  NZ  LYS A 206     109.769 119.196 106.953
ATOM   1947  HZ1 LYS A 206     109.314 118.343 107.329
ATOM   1948  HZ2 LYS A 206     110.000 119.834 107.738
ATOM   1949  HZ3 LYS A 206     109.118 119.673 106.302
ATOM   1950  C   LYS A 206     116.324 116.065 108.317
ATOM   1951  O   LYS A 206     115.887 115.166 109.044
ATOM   1952  N   THR A 207     117.520 116.659 108.543
ATOM   1953  H   THR A 207     117.882 117.375 107.954
ATOM   1954  CA  THR A 207     118.361 116.281 109.649
ATOM   1955  CB  THR A 207     119.615 115.558 109.191
ATOM   1956  CG2 THR A 207     120.468 115.114 110.400
ATOM   1957  OG1 THR A 207     119.255 114.402 108.445
ATOM   1958  HG1 THR A 207     118.926 114.728 107.604
ATOM   1959  C   THR A 207     118.734 117.531 110.400
ATOM   1960  O   THR A 207     119.251 118.496 109.834
ATOM   1961  N   LEU A 208     118.428 117.528 111.713
ATOM   1962  H   LEU A 208     117.995 116.734 112.133
ATOM   1963  CA  LEU A 208     118.710 118.614 112.615
ATOM   1964  CB  LEU A 208     117.813 118.627 113.873
ATOM   1965  CG  LEU A 208     116.434 119.300 113.729
ATOM   1966  CD1 LEU A 208     115.476 118.489 112.840
ATOM   1967  CD2 LEU A 208     115.840 119.647 115.100
ATOM   1968  C   LEU A 208     120.116 118.537 113.141
ATOM   1969  O   LEU A 208     120.768 117.491 113.063
ATOM   1970  N   VAL A 209     120.635 119.694 113.626
ATOM   1971  H   VAL A 209     120.128 120.553 113.549
ATOM   1972  CA  VAL A 209     121.943 119.740 114.250
ATOM   1973  CB  VAL A 209     122.587 121.113 114.370
ATOM   1974  CG1 VAL A 209     122.814 121.654 112.949
ATOM   1975  CG2 VAL A 209     121.724 122.070 115.221
ATOM   1976  C   VAL A 209     121.854 119.030 115.584
ATOM   1977  O   VAL A 209     120.841 119.113 116.289
ATOM   1978  N   ILE A 210     122.904 118.242 115.900
ATOM   1979  H   ILE A 210     123.699 118.175 115.303
ATOM   1980  CA  ILE A 210     122.982 117.477 117.118
ATOM   1981  CB  ILE A 210     123.459 116.045 116.920
ATOM   1982  CG2 ILE A 210     122.376 115.303 116.107
ATOM   1983  CG1 ILE A 210     124.878 115.959 116.317
ATOM   1984  CD1 ILE A 210     125.476 114.552 116.332
ATOM   1985  C   ILE A 210     123.786 118.186 118.177
ATOM   1986  O   ILE A 210     124.544 119.113 117.882
ATOM   1987  N   GLY A 211     123.644 117.729 119.447
ATOM   1988  H   GLY A 211     123.028 116.972 119.649
ATOM   1989  CA  GLY A 211     124.307 118.289 120.602
ATOM   1990  C   GLY A 211     125.804 118.272 120.494
ATOM   1991  O   GLY A 211     126.452 119.185 121.002
ATOM   1992  N   GLN A 212     126.379 117.253 119.809
ATOM   1993  H   GLN A 212     125.827 116.524 119.411
ATOM   1994  CA  GLN A 212     127.806 117.129 119.615
ATOM   1995  CB  GLN A 212     128.190 115.777 118.993
ATOM   1996  CG  GLN A 212     127.956 114.588 119.932
ATOM   1997  CD  GLN A 212     128.347 113.306 119.209
ATOM   1998  OE1 GLN A 212     129.522 113.025 118.975
ATOM   1999  NE2 GLN A 212     127.326 112.489 118.843
ATOM   2000 1HE2 GLN A 212     126.382 112.737 119.062
ATOM   2001 2HE2 GLN A 212     127.517 111.637 118.357
ATOM   2002  C   GLN A 212     128.289 118.226 118.698
ATOM   2003  O   GLN A 212     129.355 118.805 118.925
ATOM   2004  N   CYS A 213     127.476 118.558 117.664
ATOM   2005  H   CYS A 213     126.604 118.096 117.521
ATOM   2006  CA  CYS A 213     127.777 119.590 116.710
ATOM   2007  CB  CYS A 213     126.837 119.558 115.494
ATOM   2008  SG  CYS A 213     127.135 118.127 114.414
ATOM   2009  C   CYS A 213     127.696 120.941 117.369
ATOM   2010  O   CYS A 213     128.539 121.803 117.121
ATOM   2011  N   ILE A 214     126.700 121.132 118.267
ATOM   2012  H   ILE A 214     126.034 120.413 118.451
ATOM   2013  CA  ILE A 214     126.498 122.374 118.979
ATOM   2014  CB  ILE A 214     125.177 122.351 119.731
ATOM   2015  CG2 ILE A 214     125.081 123.530 120.711
ATOM   2016  CG1 ILE A 214     124.014 122.344 118.715
ATOM   2017  CD1 ILE A 214     122.641 122.050 119.317
ATOM   2018  C   ILE A 214     127.680 122.619 119.906
ATOM   2019  O   ILE A 214     128.238 123.718 119.921
ATOM   2020  N   TYR A 215     128.134 121.573 120.633
ATOM   2021  H   TYR A 215     127.699 120.678 120.583
ATOM   2022  CA  TYR A 215     129.241 121.669 121.552
ATOM   2023  CB  TYR A 215     129.480 120.381 122.378
ATOM   2024  CG  TYR A 215     128.438 120.086 123.423
ATOM   2025  CD1 TYR A 215     128.345 118.775 123.905
ATOM   2026  CE1 TYR A 215     127.413 118.429 124.886
ATOM   2027  CZ  TYR A 215     126.556 119.401 125.404
ATOM   2028  OH  TYR A 215     125.620 119.049 126.399
ATOM   2029  HH  TYR A 215     125.223 119.861 126.724
ATOM   2030  CE2 TYR A 215     126.629 120.715 124.938
ATOM   2031  CD2 TYR A 215     127.565 121.048 123.954
ATOM   2032  C   TYR A 215     130.534 121.969 120.847
ATOM   2033  O   TYR A 215     131.345 122.745 121.359
ATOM   2034  N   THR A 216     130.753 121.384 119.645
ATOM   2035  H   THR A 216     130.117 120.739 119.226
ATOM   2036  CA  THR A 216     131.984 121.632 118.951
ATOM   2037  CB  THR A 216     132.369 120.504 118.030
ATOM   2038  CG2 THR A 216     133.787 120.747 117.468
ATOM   2039  OG1 THR A 216     132.445 119.300 118.785
ATOM   2040  HG1 THR A 216     131.536 119.017 118.922
ATOM   2041  C   THR A 216     131.991 123.040 118.366
ATOM   2042  O   THR A 216     133.061 123.649 118.335
ATOM   2043  N   ILE A 217     130.826 123.611 117.919
ATOM   2044  H   ILE A 217     129.957 123.119 117.889
ATOM   2045  CA  ILE A 217     130.826 124.984 117.427
ATOM   2046  CB  ILE A 217     129.598 125.463 116.653
ATOM   2047  CG2 ILE A 217     128.363 125.637 117.549
ATOM   2048  CG1 ILE A 217     129.961 126.761 115.898
ATOM   2049  CD1 ILE A 217     128.926 127.247 114.896
ATOM   2050  C   ILE A 217     131.130 125.919 118.592
ATOM   2051  O   ILE A 217     131.827 126.919 118.403
ATOM   2052  N   THR A 218     130.664 125.559 119.825
ATOM   2053  H   THR A 218     130.058 124.768 119.923
ATOM   2054  CA  THR A 218     130.864 126.306 121.054
ATOM   2055  CB  THR A 218     130.391 125.522 122.267
ATOM   2056  CG2 THR A 218     130.630 126.292 123.575
ATOM   2057  OG1 THR A 218     129.013 125.213 122.171
ATOM   2058  HG1 THR A 218     128.871 124.477 122.772
ATOM   2059  C   THR A 218     132.345 126.466 121.268
ATOM   2060  O   THR A 218     132.800 127.554 121.634
ATOM   2061  N   SER A 219     133.106 125.371 121.028
ATOM   2062  H   SER A 219     132.700 124.502 120.750
ATOM   2063  CA  SER A 219     134.526 125.381 121.199
ATOM   2064  CB  SER A 219     135.114 123.949 121.157
ATOM   2065  OG  SER A 219     136.524 123.952 121.337
ATOM   2066  HG  SER A 219     136.808 123.045 121.188
ATOM   2067  C   SER A 219     135.163 126.207 120.116
ATOM   2068  O   SER A 219     135.844 127.180 120.447
ATOM   2069  N   LEU A 220     134.907 125.888 118.815
ATOM   2070  H   LEU A 220     134.313 125.132 118.553
ATOM   2071  CA  LEU A 220     135.497 126.626 117.729
ATOM   2072  CB  LEU A 220     136.915 126.162 117.280
ATOM   2073  CG  LEU A 220     138.115 126.433 118.219
ATOM   2074  CD1 LEU A 220     139.380 125.707 117.740
ATOM   2075  CD2 LEU A 220     138.366 127.942 118.383
ATOM   2076  C   LEU A 220     134.703 126.666 116.460
ATOM   2077  O   LEU A 220     134.312 125.641 115.893
ATOM   2078  N   PHE A 221     134.525 127.916 115.971
ATOM   2079  H   PHE A 221     134.878 128.698 116.479
ATOM   2080  CA  PHE A 221     133.874 128.278 114.734
ATOM   2081  CB  PHE A 221     133.733 129.801 114.509
ATOM   2082  CG  PHE A 221     132.642 130.454 115.288
ATOM   2083  CD1 PHE A 221     132.922 131.191 116.443
ATOM   2084  CE1 PHE A 221     131.891 131.819 117.149
ATOM   2085  CZ  PHE A 221     130.574 131.719 116.696
ATOM   2086  CE2 PHE A 221     130.285 130.993 115.540
ATOM   2087  CD2 PHE A 221     131.319 130.368 114.838
ATOM   2088  C   PHE A 221     134.735 127.817 113.571
ATOM   2089  O   PHE A 221     134.281 127.793 112.428
ATOM   2090  N   SER A 222     136.040 127.568 113.830
ATOM   2091  H   SER A 222     136.410 127.678 114.748
ATOM   2092  CA  SER A 222     137.003 127.103 112.872
ATOM   2093  CB  SER A 222     138.446 127.486 113.268
ATOM   2094  OG  SER A 222     138.810 126.902 114.512
ATOM   2095  HG  SER A 222     139.710 127.192 114.682
ATOM   2096  C   SER A 222     136.921 125.617 112.633
ATOM   2097  O   SER A 222     137.128 125.182 111.499
ATOM   2098  N   LEU A 223     136.664 124.813 113.703
ATOM   2099  H   LEU A 223     136.506 125.197 114.609
ATOM   2100  CA  LEU A 223     136.561 123.372 113.603
ATOM   2101  CB  LEU A 223     136.625 122.641 114.963
ATOM   2102  CG  LEU A 223     137.967 122.714 115.714
ATOM   2103  CD1 LEU A 223     137.829 122.097 117.114
ATOM   2104  CD2 LEU A 223     139.122 122.093 114.910
ATOM   2105  C   LEU A 223     135.246 123.021 113.000
ATOM   2106  O   LEU A 223     135.206 122.288 112.009
ATOM   2107  N   LEU A 224     134.138 123.544 113.589
ATOM   2108  H   LEU A 224     134.174 124.142 114.387
ATOM   2109  CA  LEU A 224     132.845 123.303 113.019
ATOM   2110  CB  LEU A 224     131.730 122.604 113.831
ATOM   2111  CG  LEU A 224     132.080 121.167 114.282
ATOM   2112  CD1 LEU A 224     130.877 120.547 114.988
ATOM   2113  CD2 LEU A 224     132.670 120.258 113.187
ATOM   2114  C   LEU A 224     132.539 124.281 111.907
ATOM   2115  O   LEU A 224     133.380 125.175 111.763
ATOM   2116  N   PRO A 225     131.339 124.286 111.266
ATOM   2117  CA  PRO A 225     131.194 125.009 110.017
ATOM   2118  CB  PRO A 225     131.153 126.508 110.271
ATOM   2119  CG  PRO A 225     130.315 126.504 111.556
ATOM   2120  CD  PRO A 225     130.449 125.070 112.137
ATOM   2121  C   PRO A 225     132.061 124.316 109.016
ATOM   2122  O   PRO A 225     133.174 124.759 108.731
ATOM   2123  N   GLY A 226     131.529 123.154 108.562
ATOM   2124  H   GLY A 226     130.619 122.867 108.852
ATOM   2125  CA  GLY A 226     132.169 122.267 107.644
ATOM   2126  C   GLY A 226     132.052 120.867 108.195
ATOM   2127  O   GLY A 226     132.952 120.055 107.978
ATOM   2128  N   VAL A 227     130.940 120.555 108.923
ATOM   2129  H   VAL A 227     130.208 121.223 109.047
ATOM   2130  CA  VAL A 227     130.688 119.248 109.515
ATOM   2131  CB  VAL A 227     129.461 119.219 110.414
ATOM   2132  CG1 VAL A 227     129.180 117.814 110.991
ATOM   2133  CG2 VAL A 227     129.559 120.318 111.460
ATOM   2134  C   VAL A 227     130.379 118.350 108.340
ATOM   2135  O   VAL A 227     129.625 118.755 107.459
ATOM   2136  N   ALA A 228     130.896 117.100 108.358
ATOM   2137  H   ALA A 228     131.464 116.804 109.122
ATOM   2138  CA  ALA A 228     130.744 116.118 107.306
ATOM   2139  CB  ALA A 228     131.475 114.803 107.630
ATOM   2140  C   ALA A 228     129.325 115.755 106.958
ATOM   2141  O   ALA A 228     129.054 115.450 105.794
ATOM   2142  N   HIS A 229     128.409 115.745 107.962
ATOM   2143  H   HIS A 229     128.696 115.961 108.891
ATOM   2144  CA  HIS A 229     126.995 115.454 107.843
ATOM   2145  CB  HIS A 229     126.261 116.319 106.777
ATOM   2146  CG  HIS A 229     124.763 116.246 106.793
ATOM   2147  ND1 HIS A 229     123.992 116.740 107.821
ATOM   2148  CE1 HIS A 229     122.699 116.521 107.478
ATOM   2149  NE2 HIS A 229     122.585 115.921 106.308
ATOM   2150  CD2 HIS A 229     123.888 115.748 105.878
ATOM   2151  C   HIS A 229     126.728 113.986 107.628
ATOM   2152  O   HIS A 229     126.032 113.375 108.440
ATOM   2153  N   SER A 230     127.242 113.403 106.520
ATOM   2154  H   SER A 230     127.803 113.914 105.874
ATOM   2155  CA  SER A 230     127.066 112.009 106.217
ATOM   2156  CB  SER A 230     126.572 111.774 104.771
ATOM   2157  OG  SER A 230     126.460 110.389 104.473
ATOM   2158  HG  SER A 230     126.161 110.339 103.562
ATOM   2159  C   SER A 230     128.385 111.322 106.414
ATOM   2160  O   SER A 230     129.417 111.779 105.914
ATOM   2161  N   ILE A 231     128.368 110.215 107.194
ATOM   2162  H   ILE A 231     127.520 109.875 107.594
ATOM   2163  CA  ILE A 231     129.547 109.429 107.464
ATOM   2164  CB  ILE A 231     129.390 108.626 108.752
ATOM   2165  CG2 ILE A 231     130.556 107.625 108.940
ATOM   2166  CG1 ILE A 231     129.285 109.619 109.934
ATOM   2167  CD1 ILE A 231     128.884 109.005 111.274
ATOM   2168  C   ILE A 231     129.796 108.559 106.251
ATOM   2169  O   ILE A 231     130.925 108.487 105.760
ATOM   2170  N   ALA A 232     128.726 107.908 105.737
ATOM   2171  H   ALA A 232     127.819 108.009 106.141
ATOM   2172  CA  ALA A 232     128.782 107.050 104.582
ATOM   2173  CB  ALA A 232     129.048 105.569 104.924
ATOM   2174  C   ALA A 232     127.445 107.111 103.899
ATOM   2175  O   ALA A 232     126.435 107.460 104.514
ATOM   2176  N   VAL A 233     127.434 106.806 102.582
ATOM   2177  H   VAL A 233     128.275 106.554 102.109
ATOM   2178  CA  VAL A 233     126.258 106.792 101.750
ATOM   2179  CB  VAL A 233     125.851 108.184 101.271
ATOM   2180  CG1 VAL A 233     126.990 108.884 100.514
ATOM   2181  CG2 VAL A 233     124.557 108.072 100.450
ATOM   2182  C   VAL A 233     126.433 105.733 100.686
ATOM   2183  O   VAL A 233     127.353 105.800  99.870
ATOM   2184  N   GLU A 234     125.531 104.721 100.718
ATOM   2185  H   GLU A 234     124.791 104.724 101.386
ATOM   2186  CA  GLU A 234     125.536 103.570  99.843
ATOM   2187  CB  GLU A 234     125.446 102.271 100.671
ATOM   2188  CG  GLU A 234     126.620 102.008 101.629
ATOM   2189  CD  GLU A 234     126.419 100.715 102.434
ATOM   2190  OE1 GLU A 234     125.387 100.005 102.284
ATOM   2191  OE2 GLU A 234     127.320 100.440 103.268
ATOM   2192  C   GLU A 234     124.335 103.510  98.929
ATOM   2193  O   GLU A 234     123.239 103.946  99.291
ATOM   2194  N   LEU A 235     124.556 102.975  97.699
ATOM   2195  H   LEU A 235     125.473 102.706  97.415
ATOM   2196  CA  LEU A 235     123.535 102.783  96.696
ATOM   2197  CB  LEU A 235     123.620 103.761  95.493
ATOM   2198  CG  LEU A 235     123.412 105.270  95.766
ATOM   2199  CD1 LEU A 235     123.716 106.089  94.501
ATOM   2200  CD2 LEU A 235     122.024 105.597  96.335
ATOM   2201  C   LEU A 235     123.760 101.406  96.106
ATOM   2202  O   LEU A 235     124.865 101.124  95.648
ATOM   2203  N   CYS A 236     122.746 100.498  96.146
ATOM   2204  H   CYS A 236     121.852 100.734  96.516
ATOM   2205  CA  CYS A 236     122.851  99.168  95.561
ATOM   2206  CB  CYS A 236     122.496  97.969  96.458
ATOM   2207  SG  CYS A 236     123.591  97.831  97.902
ATOM   2208  C   CYS A 236     121.898  99.188  94.412
ATOM   2209  O   CYS A 236     120.741  99.579  94.590
ATOM   2210  N   VAL A 237     122.392  98.776  93.214
ATOM   2211  H   VAL A 237     123.334  98.457  93.131
ATOM   2212  CA  VAL A 237     121.652  98.812  91.975
ATOM   2213  CB  VAL A 237     122.202  99.990  91.133
ATOM   2214  CG1 VAL A 237     121.444 100.166  89.829
ATOM   2215  CG2 VAL A 237     122.163 101.332  91.899
ATOM   2216  C   VAL A 237     121.703  97.499  91.176
ATOM   2217  O   VAL A 237     122.610  97.329  90.356
ATOM   2218  N   PRO A 238     120.837  96.511  91.410
ATOM   2219  CA  PRO A 238     120.799  95.280  90.644
ATOM   2220  CB  PRO A 238     119.926  94.307  91.434
ATOM   2221  CG  PRO A 238     119.987  94.838  92.873
ATOM   2222  CD  PRO A 238     120.178  96.351  92.702
ATOM   2223  C   PRO A 238     120.315  95.458  89.224
ATOM   2224  O   PRO A 238     119.383  96.227  88.984
ATOM   2225  N   GLY A 239     120.968  94.746  88.290
ATOM   2226  H   GLY A 239     121.684  94.113  88.561
ATOM   2227  CA  GLY A 239     120.663  94.699  86.886
ATOM   2228  C   GLY A 239     120.461  93.222  86.645
ATOM   2229  O   GLY A 239     120.980  92.382  87.389
ATOM   2230  N   PHE A 240     119.727  92.876  85.560
ATOM   2231  H   PHE A 240     119.351  93.583  84.967
ATOM   2232  CA  PHE A 240     119.385  91.522  85.164
ATOM   2233  CB  PHE A 240     120.589  90.557  84.916
ATOM   2234  CG  PHE A 240     121.405  91.041  83.759
ATOM   2235  CD1 PHE A 240     122.605  91.730  83.983
ATOM   2236  CE1 PHE A 240     123.376  92.190  82.912
ATOM   2237  CZ  PHE A 240     122.948  91.964  81.602
ATOM   2238  CE2 PHE A 240     121.754  91.280  81.365
ATOM   2239  CD2 PHE A 240     120.986  90.821  82.440
ATOM   2240  C   PHE A 240     118.396  90.889  86.126
ATOM   2241  O   PHE A 240     118.061  91.446  87.176
ATOM   2242  N   HIS A 241     117.918  89.674  85.768
ATOM   2243  H   HIS A 241     118.226  89.233  84.930
ATOM   2244  CA  HIS A 241     116.939  88.923  86.513
ATOM   2245  CB  HIS A 241     116.423  87.697  85.717
ATOM   2246  CG  HIS A 241     115.306  86.924  86.363
ATOM   2247  ND1 HIS A 241     114.017  87.401  86.466
ATOM   2248  CE1 HIS A 241     113.294  86.443  87.098
ATOM   2249  NE2 HIS A 241     114.026  85.388  87.408
ATOM   2250  CD2 HIS A 241     115.293  85.693  86.944
ATOM   2251  C   HIS A 241     117.440  88.514  87.875
ATOM   2252  O   HIS A 241     118.608  88.154  88.048
ATOM   2253  N   GLY A 242     116.521  88.570  88.870
ATOM   2254  H   GLY A 242     115.590  88.876  88.691
ATOM   2255  CA  GLY A 242     116.794  88.232  90.243
ATOM   2256  C   GLY A 242     117.567  89.341  90.859
ATOM   2257  O   GLY A 242     117.057  90.457  90.907
ATOM   2258  N   TRP A 243     118.748  89.032  91.437
ATOM   2259  H   TRP A 243     119.109  88.102  91.438
ATOM   2260  CA  TRP A 243     119.596  90.038  92.028
ATOM   2261  CB  TRP A 243     119.369  90.239  93.556
ATOM   2262  CG  TRP A 243     119.679  89.137  94.558
ATOM   2263  CD1 TRP A 243     120.266  87.907  94.421
ATOM   2264  NE1 TRP A 243     120.340  87.272  95.640
ATOM   2265  HE1 TRP A 243     120.729  86.391  95.803
ATOM   2266  CE2 TRP A 243     119.778  88.090  96.595
ATOM   2267  CZ2 TRP A 243     119.597  87.920  97.961
ATOM   2268  CH2 TRP A 243     118.978  88.951  98.681
ATOM   2269  CZ3 TRP A 243     118.554  90.126  98.042
ATOM   2270  CE3 TRP A 243     118.739  90.297  96.664
ATOM   2271  CD2 TRP A 243     119.351  89.270  95.951
ATOM   2272  C   TRP A 243     121.038  89.787  91.655
ATOM   2273  O   TRP A 243     121.957  90.043  92.437
ATOM   2274  N   ALA A 244     121.251  89.371  90.384
ATOM   2275  H   ALA A 244     120.485  89.237  89.760
ATOM   2276  CA  ALA A 244     122.531  88.987  89.851
ATOM   2277  CB  ALA A 244     122.414  88.566  88.374
ATOM   2278  C   ALA A 244     123.699  89.933  89.936
ATOM   2279  O   ALA A 244     124.766  89.469  90.340
ATOM   2280  N   THR A 245     123.565  91.238  89.584
ATOM   2281  H   THR A 245     122.713  91.629  89.241
ATOM   2282  CA  THR A 245     124.713  92.121  89.652
ATOM   2283  CB  THR A 245     124.721  93.269  88.664
ATOM   2284  CG2 THR A 245     124.707  92.706  87.231
ATOM   2285  OG1 THR A 245     123.612  94.127  88.861
ATOM   2286  HG1 THR A 245     123.876  94.977  88.498
ATOM   2287  C   THR A 245     125.008  92.713  91.008
ATOM   2288  O   THR A 245     126.179  92.797  91.380
ATOM   2289  N   ALA A 246     123.955  93.142  91.758
ATOM   2290  H   ALA A 246     123.028  93.046  91.404
ATOM   2291  CA  ALA A 246     124.013  93.774  93.070
ATOM   2292  CB  ALA A 246     124.836  93.038  94.155
ATOM   2293  C   ALA A 246     124.473  95.212  92.953
ATOM   2294  O   ALA A 246     123.726  96.118  93.322
ATOM   2295  N   ALA A 247     125.716  95.439  92.452
ATOM   2296  H   ALA A 247     126.291  94.666  92.195
ATOM   2297  CA  ALA A 247     126.311  96.736  92.202
ATOM   2298  CB  ALA A 247     125.891  97.336  90.839
ATOM   2299  C   ALA A 247     126.295  97.800  93.278
ATOM   2300  O   ALA A 247     125.536  98.771  93.178
ATOM   2301  N   LEU A 248     127.044  97.565  94.386
ATOM   2302  H   LEU A 248     127.601  96.744  94.472
ATOM   2303  CA  LEU A 248     127.153  98.512  95.476
ATOM   2304  CB  LEU A 248     127.607  97.860  96.808
ATOM   2305  CG  LEU A 248     127.248  98.615  98.115
ATOM   2306  CD1 LEU A 248     126.979  97.619  99.251
ATOM   2307  CD2 LEU A 248     128.310  99.646  98.542
ATOM   2308  C   LEU A 248     128.110  99.622  95.101
ATOM   2309  O   LEU A 248     129.233  99.371  94.654
ATOM   2310  N   LEU A 249     127.661 100.884  95.289
ATOM   2311  H   LEU A 249     126.747 101.063  95.638
ATOM   2312  CA  LEU A 249     128.441 102.054  94.995
ATOM   2313  CB  LEU A 249     127.987 102.747  93.681
ATOM   2314  CG  LEU A 249     128.710 104.058  93.287
ATOM   2315  CD1 LEU A 249     130.189 103.833  92.926
ATOM   2316  CD2 LEU A 249     127.933 104.796  92.185
ATOM   2317  C   LEU A 249     128.318 103.027  96.137
ATOM   2318  O   LEU A 249     127.223 103.300  96.632
ATOM   2319  N   VAL A 250     129.480 103.535  96.605
ATOM   2320  H   VAL A 250     130.359 103.284  96.208
ATOM   2321  CA  VAL A 250     129.532 104.509  97.665
ATOM   2322  CB  VAL A 250     130.730 104.348  98.590
ATOM   2323  CG1 VAL A 250     130.767 105.466  99.656
ATOM   2324  CG2 VAL A 250     130.651 102.952  99.239
ATOM   2325  C   VAL A 250     129.556 105.847  96.971
ATOM   2326  O   VAL A 250     130.377 106.070  96.075
ATOM   2327  N   THR A 251     128.628 106.755  97.370
ATOM   2328  H   THR A 251     127.994 106.558  98.113
ATOM   2329  CA  THR A 251     128.549 108.072  96.784
ATOM   2330  CB  THR A 251     127.238 108.785  97.065
ATOM   2331  CG2 THR A 251     127.200 110.170  96.387
ATOM   2332  OG1 THR A 251     126.151 108.008  96.578
ATOM   2333  HG1 THR A 251     125.782 107.559  97.342
ATOM   2334  C   THR A 251     129.747 108.844  97.277
ATOM   2335  O   THR A 251     129.986 108.996  98.478
ATOM   2336  N   PHE A 252     130.515 109.353  96.296
ATOM   2337  H   PHE A 252     130.270 109.218  95.340
ATOM   2338  CA  PHE A 252     131.735 110.081  96.506
ATOM   2339  CB  PHE A 252     132.506 110.293  95.185
ATOM   2340  CG  PHE A 252     133.136 108.991  94.802
ATOM   2341  CD1 PHE A 252     132.535 108.187  93.823
ATOM   2342  CE1 PHE A 252     133.104 106.965  93.453
ATOM   2343  CZ  PHE A 252     134.285 106.537  94.062
ATOM   2344  CE2 PHE A 252     134.895 107.330  95.037
ATOM   2345  CD2 PHE A 252     134.323 108.551  95.405
ATOM   2346  C   PHE A 252     131.545 111.415  97.161
ATOM   2347  O   PHE A 252     132.400 111.823  97.949
ATOM   2348  N   CYS A 253     130.430 112.113  96.843
ATOM   2349  H   CYS A 253     129.755 111.758  96.202
ATOM   2350  CA  CYS A 253     130.154 113.414  97.384
ATOM   2351  CB  CYS A 253     129.163 114.219  96.513
ATOM   2352  SG  CYS A 253     128.778 115.877  97.163
ATOM   2353  C   CYS A 253     129.638 113.416  98.789
ATOM   2354  O   CYS A 253     128.594 112.841  99.102
ATOM   2355  N   PHE A 254     130.396 114.100  99.666
ATOM   2356  H   PHE A 254     131.239 114.548  99.381
ATOM   2357  CA  PHE A 254     130.049 114.280 101.046
ATOM   2358  CB  PHE A 254     131.074 113.760 102.083
ATOM   2359  CG  PHE A 254     131.135 112.267 102.002
ATOM   2360  CD1 PHE A 254     132.101 111.619 101.222
ATOM   2361  CE1 PHE A 254     132.141 110.224 101.152
ATOM   2362  CZ  PHE A 254     131.209 109.462 101.862
ATOM   2363  CE2 PHE A 254     130.238 110.098 102.638
ATOM   2364  CD2 PHE A 254     130.203 111.493 102.704
ATOM   2365  C   PHE A 254     129.901 115.762 101.181
ATOM   2366  O   PHE A 254     130.733 116.534 100.692
ATOM   2367  N   GLY A 255     128.793 116.178 101.827
ATOM   2368  H   GLY A 255     128.137 115.532 102.207
ATOM   2369  CA  GLY A 255     128.482 117.567 102.029
ATOM   2370  C   GLY A 255     129.099 118.119 103.274
ATOM   2371  O   GLY A 255     129.836 117.433 103.984
ATOM   2372  N   TRP A 256     128.833 119.420 103.513
ATOM   2373  H   TRP A 256     128.261 119.960 102.900
ATOM   2374  CA  TRP A 256     129.312 120.116 104.673
ATOM   2375  CB  TRP A 256     130.635 120.889 104.429
ATOM   2376  CG  TRP A 256     130.630 121.961 103.357
ATOM   2377  CD1 TRP A 256     130.813 121.803 102.012
ATOM   2378  NE1 TRP A 256     130.755 123.019 101.373
ATOM   2379  HE1 TRP A 256     130.853 123.162 100.412
ATOM   2380  CE2 TRP A 256     130.538 123.998 102.315
ATOM   2381  CZ2 TRP A 256     130.405 125.375 102.192
ATOM   2382  CH2 TRP A 256     130.187 126.124 103.354
ATOM   2383  CZ3 TRP A 256     130.109 125.501 104.607
ATOM   2384  CE3 TRP A 256     130.243 124.112 104.734
ATOM   2385  CD2 TRP A 256     130.456 123.372 103.577
ATOM   2386  C   TRP A 256     128.227 121.011 105.211
ATOM   2387  O   TRP A 256     127.561 121.717 104.449
ATOM   2388  N   VAL A 257     128.027 120.971 106.555
ATOM   2389  H   VAL A 257     128.541 120.318 107.104
ATOM   2390  CA  VAL A 257     127.022 121.760 107.237
ATOM   2391  CB  VAL A 257     125.834 120.965 107.792
ATOM   2392  CG1 VAL A 257     125.079 120.290 106.632
ATOM   2393  CG2 VAL A 257     126.267 119.961 108.874
ATOM   2394  C   VAL A 257     127.567 122.677 108.314
ATOM   2395  O   VAL A 257     128.677 122.491 108.823
ATOM   2396  N   LEU A 258     126.755 123.722 108.622
ATOM   2397  H   LEU A 258     125.874 123.806 108.164
ATOM   2398  CA  LEU A 258     126.986 124.774 109.588
ATOM   2399  CB  LEU A 258     126.553 126.158 109.049
ATOM   2400  CG  LEU A 258     127.130 126.642 107.701
ATOM   2401  CD1 LEU A 258     126.472 127.968 107.296
ATOM   2402  CD2 LEU A 258     128.655 126.754 107.699
ATOM   2403  C   LEU A 258     126.025 124.598 110.750
ATOM   2404  O   LEU A 258     124.898 124.136 110.563
ATOM   2405  N   ILE A 259     126.463 124.959 111.984
ATOM   2406  H   ILE A 259     127.382 125.320 112.117
ATOM   2407  CA  ILE A 259     125.658 124.917 113.199
ATOM   2408  CB  ILE A 259     126.375 124.346 114.414
ATOM   2409  CG2 ILE A 259     125.543 124.455 115.706
ATOM   2410  CG1 ILE A 259     126.704 122.882 114.148
ATOM   2411  CD1 ILE A 259     128.076 122.671 113.554
ATOM   2412  C   ILE A 259     125.269 126.373 113.384
ATOM   2413  O   ILE A 259     126.161 127.224 113.324
ATOM   2414  N   PRO A 260     124.002 126.691 113.676
ATOM   2415  CA  PRO A 260     123.489 128.045 113.756
ATOM   2416  CB  PRO A 260     121.967 127.880 113.633
ATOM   2417  CG  PRO A 260     121.701 126.527 114.305
ATOM   2418  CD  PRO A 260     122.937 125.713 113.911
ATOM   2419  C   PRO A 260     123.873 128.916 114.911
ATOM   2420  O   PRO A 260     123.000 129.279 115.707
ATOM   2421  N   ALA A 261     125.174 129.288 114.979
ATOM   2422  H   ALA A 261     125.835 128.908 114.337
ATOM   2423  CA  ALA A 261     125.706 130.298 115.860
ATOM   2424  CB  ALA A 261     125.059 131.701 115.762
ATOM   2425  C   ALA A 261     125.696 129.843 117.277
ATOM   2426  O   ALA A 261     124.805 129.113 117.723
ATOM   2427  N   ILE A 262     126.739 130.253 118.019
ATOM   2428  H   ILE A 262     127.462 130.852 117.686
ATOM   2429  CA  ILE A 262     126.794 129.825 119.372
ATOM   2430  CB  ILE A 262     128.058 129.026 119.577
ATOM   2431  CG2 ILE A 262     129.330 129.868 119.415
ATOM   2432  CG1 ILE A 262     127.970 128.287 120.879
ATOM   2433  CD1 ILE A 262     126.996 127.113 120.735
ATOM   2434  C   ILE A 262     126.508 131.069 120.183
ATOM   2435  O   ILE A 262     127.151 132.107 120.008
ATOM   2436  N   THR A 263     125.524 130.952 121.106
ATOM   2437  H   THR A 263     125.072 130.076 121.255
ATOM   2438  CA  THR A 263     124.991 132.030 121.910
ATOM   2439  CB  THR A 263     123.797 131.619 122.748
ATOM   2440  CG2 THR A 263     122.604 131.327 121.820
ATOM   2441  OG1 THR A 263     124.097 130.492 123.560
ATOM   2442  HG1 THR A 263     124.780 130.772 124.175
ATOM   2443  C   THR A 263     125.876 132.909 122.738
ATOM   2444  O   THR A 263     126.857 132.487 123.351
ATOM   2445  N   PHE A 264     125.526 134.217 122.687
ATOM   2446  H   PHE A 264     124.739 134.522 122.156
ATOM   2447  CA  PHE A 264     126.207 135.260 123.398
ATOM   2448  CB  PHE A 264     126.456 136.517 122.524
ATOM   2449  CG  PHE A 264     127.349 136.165 121.370
ATOM   2450  CD1 PHE A 264     126.792 135.748 120.151
ATOM   2451  CE1 PHE A 264     127.606 135.410 119.066
ATOM   2452  CZ  PHE A 264     128.995 135.487 119.190
ATOM   2453  CE2 PHE A 264     129.561 135.905 120.395
ATOM   2454  CD2 PHE A 264     128.740 136.243 121.476
ATOM   2455  C   PHE A 264     125.248 135.617 124.497
ATOM   2456  O   PHE A 264     124.170 136.166 124.247
ATOM   2457  N   ILE A 265     125.621 135.276 125.748
ATOM   2458  H   ILE A 265     126.527 134.898 125.941
ATOM   2459  CA  ILE A 265     124.780 135.559 126.883
ATOM   2460  CB  ILE A 265     124.616 134.392 127.838
ATOM   2461  CG2 ILE A 265     123.838 133.287 127.089
ATOM   2462  CG1 ILE A 265     125.953 133.909 128.399
ATOM   2463  CD1 ILE A 265     125.858 132.882 129.518
ATOM   2464  C   ILE A 265     125.152 136.878 127.511
ATOM   2465  O   ILE A 265     126.333 137.216 127.601
ATOM   2466  N   ILE A 266     124.113 137.666 127.886
ATOM   2467  H   ILE A 266     123.179 137.320 127.813
ATOM   2468  CA  ILE A 266     124.232 138.996 128.462
ATOM   2469  CB  ILE A 266     123.072 139.886 128.029
ATOM   2470  CG2 ILE A 266     123.230 141.299 128.646
ATOM   2471  CG1 ILE A 266     123.026 139.991 126.490
ATOM   2472  CD1 ILE A 266     121.751 140.636 125.947
ATOM   2473  C   ILE A 266     124.213 138.881 129.971
ATOM   2474  O   ILE A 266     123.387 138.167 130.537
ATOM   2475  N   LEU A 267     125.127 139.592 130.670
ATOM   2476  H   LEU A 267     125.790 140.182 130.223
ATOM   2477  CA  LEU A 267     125.210 139.546 132.110
ATOM   2478  CB  LEU A 267     126.493 138.774 132.509
ATOM   2479  CG  LEU A 267     126.499 137.323 131.933
ATOM   2480  CD1 LEU A 267     127.842 136.630 132.043
ATOM   2481  CD2 LEU A 267     125.401 136.433 132.520
ATOM   2482  C   LEU A 267     125.243 140.979 132.581
ATOM   2483  O   LEU A 267     126.112 141.743 132.174
ATOM   2484  N   THR A 268     124.273 141.404 133.424
ATOM   2485  H   THR A 268     123.577 140.777 133.761
ATOM   2486  CA  THR A 268     124.208 142.770 133.913
ATOM   2487  CB  THR A 268     122.992 143.535 133.421
ATOM   2488  CG2 THR A 268     123.092 143.765 131.900
ATOM   2489  OG1 THR A 268     121.794 142.840 133.742
ATOM   2490  HG1 THR A 268     121.082 143.476 133.639
ATOM   2491  C   THR A 268     124.263 142.854 135.413
ATOM   2492  O   THR A 268     123.620 142.073 136.112
ATOM   2493  N   VAL A 269     125.082 143.793 135.942
ATOM   2494  H   VAL A 269     125.667 144.367 135.370
ATOM   2495  CA  VAL A 269     125.221 143.983 137.367
ATOM   2496  CB  VAL A 269     126.678 143.869 137.801
ATOM   2497  CG1 VAL A 269     126.823 144.104 139.309
ATOM   2498  CG2 VAL A 269     127.226 142.483 137.398
ATOM   2499  C   VAL A 269     124.643 145.333 137.739
ATOM   2500  O   VAL A 269     125.052 146.354 137.188
ATOM   2501  N   LEU A 270     123.655 145.335 138.668
ATOM   2502  H   LEU A 270     123.329 144.479 139.051
ATOM   2503  CA  LEU A 270     122.981 146.507 139.172
ATOM   2504  CB  LEU A 270     121.442 146.337 139.277
ATOM   2505  CG  LEU A 270     120.663 147.550 139.859
ATOM   2506  CD1 LEU A 270     120.673 148.774 138.932
ATOM   2507  CD2 LEU A 270     119.295 147.155 140.420
ATOM   2508  C   LEU A 270     123.441 146.762 140.589
ATOM   2509  O   LEU A 270     123.348 145.896 141.461
ATOM   2510  N   LYS A 271     123.943 147.987 140.832
ATOM   2511  H   LYS A 271     124.038 148.649 140.099
ATOM   2512  CA  LYS A 271     124.394 148.428 142.121
ATOM   2513  CB  LYS A 271     125.677 149.281 141.997
ATOM   2514  CG  LYS A 271     126.453 149.626 143.272
ATOM   2515  CD  LYS A 271     127.667 150.524 142.981
ATOM   2516  CE  LYS A 271     128.866 149.799 142.351
ATOM   2517  NZ  LYS A 271     130.023 150.715 142.202
ATOM   2518  HZ1 LYS A 271     130.103 151.323 143.040
ATOM   2519  HZ2 LYS A 271     130.898 150.161 142.098
ATOM   2520  HZ3 LYS A 271     129.901 151.302 141.352
ATOM   2521  C   LYS A 271     123.274 149.269 142.649
ATOM   2522  O   LYS A 271     122.926 150.308 142.081
ATOM   2523  N   LYS A 272     122.659 148.787 143.738
ATOM   2524  H   LYS A 272     122.879 147.902 144.131
ATOM   2525  CA  LYS A 272     121.581 149.454 144.393
ATOM   2526  CB  LYS A 272     120.324 148.563 144.543
ATOM   2527  CG  LYS A 272     119.050 149.190 145.116
ATOM   2528  CD  LYS A 272     117.891 148.189 145.125
ATOM   2529  CE  LYS A 272     116.593 148.695 145.757
ATOM   2530  NZ  LYS A 272     116.012 149.770 144.933
ATOM   2531  HZ1 LYS A 272     114.980 149.765 145.044
ATOM   2532  HZ2 LYS A 272     116.398 150.688 145.225
ATOM   2533  HZ3 LYS A 272     116.246 149.596 143.936
ATOM   2534  C   LYS A 272     122.079 149.836 145.754
ATOM   2535  O   LYS A 272     122.766 149.102 146.469
ATOM   2536  N   GLU A 273     121.706 151.063 146.093
ATOM   2537  H   GLU A 273     121.164 151.547 145.420
ATOM   2538  CA  GLU A 273     121.924 151.809 147.290
ATOM   2539  CB  GLU A 273     121.563 153.295 147.053
ATOM   2540  CG  GLU A 273     120.107 153.558 146.584
ATOM   2541  CD  GLU A 273     119.906 153.446 145.055
ATOM   2542  OE1 GLU A 273     120.851 153.114 144.291
ATOM   2543  OE2 GLU A 273     118.753 153.686 144.627
ATOM   2544  C   GLU A 273     121.059 151.279 148.408
ATOM   2545  O   GLU A 273     120.232 150.383 148.222
ATOM   2546  N   CYS A 274     121.293 151.830 149.622
ATOM   2547  H   CYS A 274     122.008 152.515 149.733
ATOM   2548  CA  CYS A 274     120.580 151.529 150.838
ATOM   2549  CB  CYS A 274     121.123 152.307 152.055
ATOM   2550  SG  CYS A 274     122.820 151.876 152.530
ATOM   2551  C   CYS A 274     119.127 151.924 150.762
ATOM   2552  O   CYS A 274     118.318 151.396 151.527
ATOM   2553  N   GLU A 275     118.766 152.879 149.867
ATOM   2554  H   GLU A 275     119.418 153.305 149.246
ATOM   2555  CA  GLU A 275     117.408 153.340 149.771
ATOM   2556  CB  GLU A 275     117.230 154.729 149.128
ATOM   2557  CG  GLU A 275     117.666 155.806 150.134
ATOM   2558  CD  GLU A 275     117.440 157.216 149.612
ATOM   2559  OE1 GLU A 275     118.442 157.974 149.556
ATOM   2560  OE2 GLU A 275     116.282 157.572 149.272
ATOM   2561  C   GLU A 275     116.341 152.379 149.346
ATOM   2562  O   GLU A 275     116.516 151.541 148.461
ATOM   2563  N   THR A 276     115.220 152.470 150.100
ATOM   2564  H   THR A 276     115.143 153.186 150.780
ATOM   2565  CA  THR A 276     114.016 151.713 149.947
ATOM   2566  CB  THR A 276     113.482 151.159 151.251
ATOM   2567  CG2 THR A 276     112.190 150.357 150.986
ATOM   2568  OG1 THR A 276     114.447 150.292 151.836
ATOM   2569  HG1 THR A 276     115.124 150.856 152.220
ATOM   2570  C   THR A 276     113.089 152.745 149.374
ATOM   2571  O   THR A 276     112.822 153.792 149.970
ATOM   2572  N   TYR A 277     112.562 152.409 148.193
ATOM   2573  H   TYR A 277     112.777 151.526 147.781
ATOM   2574  CA  TYR A 277     111.713 153.239 147.394
ATOM   2575  CB  TYR A 277     112.161 153.176 145.924
ATOM   2576  CG  TYR A 277     113.459 153.874 145.742
ATOM   2577  CD1 TYR A 277     114.655 153.158 145.664
ATOM   2578  CE1 TYR A 277     115.856 153.839 145.481
ATOM   2579  CZ  TYR A 277     115.867 155.233 145.371
ATOM   2580  OH  TYR A 277     117.072 155.927 145.177
ATOM   2581  HH  TYR A 277     117.785 155.284 145.180
ATOM   2582  CE2 TYR A 277     114.677 155.950 145.443
ATOM   2583  CD2 TYR A 277     113.479 155.266 145.626
ATOM   2584  C   TYR A 277     110.240 152.952 147.441
ATOM   2585  O   TYR A 277     109.523 153.361 146.523
ATOM   2586  N   LYS A 278     109.740 152.293 148.515
ATOM   2587  H   LYS A 278     110.316 152.001 149.274
ATOM   2588  CA  LYS A 278     108.340 151.937 148.600
ATOM   2589  CB  LYS A 278     108.047 151.110 149.877
ATOM   2590  CG  LYS A 278     106.758 150.277 149.849
ATOM   2591  CD  LYS A 278     105.550 150.922 150.541
ATOM   2592  CE  LYS A 278     104.277 150.075 150.498
ATOM   2593  NZ  LYS A 278     103.722 150.067 149.128
ATOM   2594  HZ1 LYS A 278     103.389 151.019 148.883
ATOM   2595  HZ2 LYS A 278     104.455 149.778 148.453
ATOM   2596  HZ3 LYS A 278     102.927 149.404 149.075
ATOM   2597  C   LYS A 278     107.411 153.130 148.537
ATOM   2598  O   LYS A 278     106.461 153.120 147.753
ATOM   2599  N   GLU A 279     107.684 154.182 149.336
ATOM   2600  H   GLU A 279     108.463 154.170 149.958
ATOM   2601  CA  GLU A 279     106.890 155.388 149.356
ATOM   2602  CB  GLU A 279     107.048 156.168 150.676
ATOM   2603  CG  GLU A 279     106.475 155.460 151.914
ATOM   2604  CD  GLU A 279     106.734 156.254 153.201
ATOM   2605  OE1 GLU A 279     107.392 157.330 153.183
ATOM   2606  OE2 GLU A 279     106.259 155.761 154.257
ATOM   2607  C   GLU A 279     107.326 156.324 148.254
ATOM   2608  O   GLU A 279     106.501 156.981 147.618
ATOM   2609  N   LEU A 280     108.656 156.354 148.009
ATOM   2610  H   LEU A 280     109.257 155.767 148.545
ATOM   2611  CA  LEU A 280     109.362 157.187 147.067
ATOM   2612  CB  LEU A 280     110.884 157.087 147.273
ATOM   2613  CG  LEU A 280     111.402 157.691 148.596
ATOM   2614  CD1 LEU A 280     112.887 157.362 148.803
ATOM   2615  CD2 LEU A 280     111.124 159.201 148.696
ATOM   2616  C   LEU A 280     109.079 156.992 145.601
ATOM   2617  O   LEU A 280     109.224 157.947 144.836
ATOM   2618  N   LYS A 281     108.622 155.782 145.195
ATOM   2619  H   LYS A 281     108.514 155.043 145.856
ATOM   2620  CA  LYS A 281     108.304 155.393 143.836
ATOM   2621  CB  LYS A 281     107.156 156.226 143.199
ATOM   2622  CG  LYS A 281     105.797 156.100 143.894
ATOM   2623  CD  LYS A 281     104.711 156.930 143.208
ATOM   2624  CE  LYS A 281     103.339 156.854 143.877
ATOM   2625  NZ  LYS A 281     102.387 157.725 143.158
ATOM   2626  HZ1 LYS A 281     102.644 158.719 143.302
ATOM   2627  HZ2 LYS A 281     102.416 157.509 142.144
ATOM   2628  HZ3 LYS A 281     101.426 157.566 143.514
ATOM   2629  C   LYS A 281     109.420 155.179 142.821
ATOM   2630  O   LYS A 281     109.436 155.736 141.721
ATOM   2631  N   ALA A 282     110.410 154.352 143.231
ATOM   2632  H   ALA A 282     110.357 153.958 144.145
ATOM   2633  CA  ALA A 282     111.527 153.866 142.446
ATOM   2634  CB  ALA A 282     111.159 152.543 141.728
ATOM   2635  C   ALA A 282     112.412 154.709 141.555
ATOM   2636  O   ALA A 282     112.455 154.498 140.339
ATOM   2637  N   HIS A 283     113.128 155.706 142.123
ATOM   2638  H   HIS A 283     113.067 155.907 143.097
ATOM   2639  CA  HIS A 283     114.033 156.535 141.355
ATOM   2640  CB  HIS A 283     114.535 157.748 142.165
ATOM   2641  CG  HIS A 283     113.435 158.725 142.476
ATOM   2642  ND1 HIS A 283     112.738 159.448 141.532
ATOM   2643  CE1 HIS A 283     111.805 160.170 142.203
ATOM   2644  NE2 HIS A 283     111.854 159.965 143.507
ATOM   2645  CD2 HIS A 283     112.883 159.055 143.676
ATOM   2646  C   HIS A 283     115.222 155.671 140.977
ATOM   2647  O   HIS A 283     115.697 155.735 139.843
ATOM   2648  N   GLY A 284     115.712 154.839 141.937
ATOM   2649  H   GLY A 284     115.296 154.820 142.842
ATOM   2650  CA  GLY A 284     116.800 153.901 141.770
ATOM   2651  C   GLY A 284     118.136 154.523 141.494
ATOM   2652  O   GLY A 284     118.999 153.859 140.916
ATOM   2653  N   VAL A 285     118.316 155.812 141.862
ATOM   2654  H   VAL A 285     117.603 156.325 142.331
ATOM   2655  CA  VAL A 285     119.540 156.532 141.613
ATOM   2656  CB  VAL A 285     119.361 157.668 140.598
ATOM   2657  CG1 VAL A 285     118.984 157.089 139.220
ATOM   2658  CG2 VAL A 285     118.320 158.692 141.108
ATOM   2659  C   VAL A 285     120.257 157.078 142.822
ATOM   2660  O   VAL A 285     121.248 157.793 142.649
ATOM   2661  N   SER A 286     119.809 156.768 144.065
ATOM   2662  H   SER A 286     119.026 156.174 144.225
ATOM   2663  CA  SER A 286     120.476 157.292 145.239
ATOM   2664  CB  SER A 286     119.709 157.172 146.559
ATOM   2665  OG  SER A 286     118.530 157.960 146.485
ATOM   2666  HG  SER A 286     118.078 157.831 147.323
ATOM   2667  C   SER A 286     121.881 156.788 145.387
ATOM   2668  O   SER A 286     122.219 155.694 144.936
ATOM   2669  N   CYS A 287     122.742 157.626 146.002
ATOM   2670  H   CYS A 287     122.448 158.510 146.354
ATOM   2671  CA  CYS A 287     124.134 157.322 146.180
ATOM   2672  CB  CYS A 287     124.924 158.520 146.750
ATOM   2673  SG  CYS A 287     126.703 158.199 146.971
ATOM   2674  C   CYS A 287     124.358 156.132 147.072
ATOM   2675  O   CYS A 287     123.798 156.069 148.171
ATOM   2676  N   PRO A 288     125.125 155.146 146.594
ATOM   2677  CA  PRO A 288     125.437 153.973 147.365
ATOM   2678  CB  PRO A 288     126.043 152.982 146.369
ATOM   2679  CG  PRO A 288     126.617 153.854 145.239
ATOM   2680  CD  PRO A 288     125.716 155.099 145.252
ATOM   2681  C   PRO A 288     126.347 154.375 148.493
ATOM   2682  O   PRO A 288     127.436 154.898 148.255
ATOM   2683  N   GLN A 289     125.912 154.078 149.726
ATOM   2684  H   GLN A 289     125.069 153.565 149.858
ATOM   2685  CA  GLN A 289     126.498 154.600 150.932
ATOM   2686  CB  GLN A 289     125.475 154.609 152.099
ATOM   2687  CG  GLN A 289     124.183 155.425 151.896
ATOM   2688  CD  GLN A 289     124.471 156.911 151.681
ATOM   2689  OE1 GLN A 289     125.219 157.557 152.414
ATOM   2690  NE2 GLN A 289     123.839 157.485 150.624
ATOM   2691 1HE2 GLN A 289     123.242 156.935 150.040
ATOM   2692 2HE2 GLN A 289     123.983 158.452 150.418
ATOM   2693  C   GLN A 289     127.647 153.730 151.386
ATOM   2694  O   GLN A 289     128.280 154.045 152.395
ATOM   2695  N   SER A 290     127.937 152.617 150.667
ATOM   2696  H   SER A 290     127.438 152.370 149.841
ATOM   2697  CA  SER A 290     128.986 151.710 151.045
ATOM   2698  CB  SER A 290     128.502 150.260 151.254
ATOM   2699  OG  SER A 290     129.566 149.385 151.615
ATOM   2700  HG  SER A 290     129.800 148.898 150.819
ATOM   2701  C   SER A 290     130.025 151.556 149.996
ATOM   2702  O   SER A 290     129.759 151.699 148.802
ATOM   2703  N   GLN A 291     131.238 151.199 150.488
ATOM   2704  H   GLN A 291     131.369 151.071 151.468
ATOM   2705  CA  GLN A 291     132.393 150.926 149.682
ATOM   2706  CB  GLN A 291     133.684 150.763 150.515
ATOM   2707  CG  GLN A 291     134.967 150.512 149.703
ATOM   2708  CD  GLN A 291     136.207 150.522 150.603
ATOM   2709  OE1 GLN A 291     136.206 150.860 151.788
ATOM   2710  NE2 GLN A 291     137.347 150.104 149.997
ATOM   2711 1HE2 GLN A 291     137.329 149.815 149.040
ATOM   2712 2HE2 GLN A 291     138.204 150.068 150.512
ATOM   2713  C   GLN A 291     132.104 149.625 148.976
ATOM   2714  O   GLN A 291     131.715 148.630 149.598
ATOM   2715  N   CYS A 292     132.280 149.647 147.641
ATOM   2716  H   CYS A 292     132.597 150.468 147.172
ATOM   2717  CA  CYS A 292     132.038 148.521 146.788
ATOM   2718  CB  CYS A 292     131.127 148.899 145.600
ATOM   2719  SG  CYS A 292     130.781 147.538 144.445
ATOM   2720  C   CYS A 292     133.348 147.997 146.256
ATOM   2721  O   CYS A 292     134.138 148.784 145.723
ATOM   2722  N   PRO A 293     133.606 146.688 146.375
ATOM   2723  CA  PRO A 293     134.826 146.057 145.905
ATOM   2724  CB  PRO A 293     134.748 144.602 146.363
ATOM   2725  CG  PRO A 293     133.817 144.653 147.585
ATOM   2726  CD  PRO A 293     132.849 145.799 147.257
ATOM   2727  C   PRO A 293     135.004 146.183 144.417
ATOM   2728  O   PRO A 293     134.015 146.139 143.679
ATOM   2729  N   TYR A 294     136.277 146.338 143.987
ATOM   2730  H   TYR A 294     137.041 146.232 144.618
ATOM   2731  CA  TYR A 294     136.624 146.920 142.715
ATOM   2732  CB  TYR A 294     138.147 147.244 142.628
ATOM   2733  CG  TYR A 294     138.521 147.900 141.330
ATOM   2734  CD1 TYR A 294     138.176 149.234 141.073
ATOM   2735  CE1 TYR A 294     138.523 149.840 139.863
ATOM   2736  CZ  TYR A 294     139.230 149.116 138.900
ATOM   2737  OH  TYR A 294     139.580 149.726 137.677
ATOM   2738  HH  TYR A 294     140.045 149.074 137.145
ATOM   2739  CE2 TYR A 294     139.595 147.791 139.150
ATOM   2740  CD2 TYR A 294     139.245 147.192 140.362
ATOM   2741  C   TYR A 294     136.183 146.055 141.562
ATOM   2742  O   TYR A 294     135.769 146.593 140.536
ATOM   2743  N   LYS A 295     136.264 144.715 141.703
ATOM   2744  H   LYS A 295     136.594 144.291 142.543
ATOM   2745  CA  LYS A 295     135.854 143.804 140.665
ATOM   2746  CB  LYS A 295     137.002 143.047 139.961
ATOM   2747  CG  LYS A 295     137.953 143.904 139.131
ATOM   2748  CD  LYS A 295     139.014 143.074 138.409
ATOM   2749  CE  LYS A 295     140.014 143.914 137.617
ATOM   2750  NZ  LYS A 295     140.969 143.035 136.917
ATOM   2751  HZ1 LYS A 295     141.539 143.596 136.257
ATOM   2752  HZ2 LYS A 295     141.593 142.578 137.608
ATOM   2753  HZ3 LYS A 295     140.450 142.308 136.390
ATOM   2754  C   LYS A 295     134.998 142.739 141.268
ATOM   2755  O   LYS A 295     135.120 142.429 142.457
ATOM   2756  N   LYS A 296     134.072 142.192 140.442
ATOM   2757  H   LYS A 296     133.961 142.538 139.515
ATOM   2758  CA  LYS A 296     133.181 141.132 140.840
ATOM   2759  CB  LYS A 296     131.740 141.616 141.146
ATOM   2760  CG  LYS A 296     131.750 142.537 142.373
ATOM   2761  CD  LYS A 296     130.440 143.123 142.877
ATOM   2762  CE  LYS A 296     130.719 144.021 144.082
ATOM   2763  NZ  LYS A 296     129.475 144.576 144.633
ATOM   2764  HZ1 LYS A 296     129.602 144.776 145.644
ATOM   2765  HZ2 LYS A 296     129.245 145.455 144.130
ATOM   2766  HZ3 LYS A 296     128.709 143.888 144.510
ATOM   2767  C   LYS A 296     133.199 140.111 139.740
ATOM   2768  O   LYS A 296     132.784 140.365 138.606
ATOM   2769  N   ILE A 297     133.773 138.933 140.068
ATOM   2770  H   ILE A 297     134.113 138.771 140.990
ATOM   2771  CA  ILE A 297     133.906 137.817 139.165
ATOM   2772  CB  ILE A 297     135.001 136.854 139.607
ATOM   2773  CG2 ILE A 297     135.078 135.647 138.637
ATOM   2774  CG1 ILE A 297     136.352 137.599 139.645
ATOM   2775  CD1 ILE A 297     137.488 136.822 140.309
ATOM   2776  C   ILE A 297     132.579 137.099 139.108
ATOM   2777  O   ILE A 297     131.982 136.800 140.147
ATOM   2778  N   GLY A 298     132.105 136.823 137.872
ATOM   2779  H   GLY A 298     132.613 137.071 137.048
ATOM   2780  CA  GLY A 298     130.871 136.116 137.666
ATOM   2781  C   GLY A 298     131.204 134.930 136.824
ATOM   2782  O   GLY A 298     132.001 135.027 135.888
ATOM   2783  N   VAL A 299     130.583 133.775 137.146
ATOM   2784  H   VAL A 299     129.928 133.711 137.894
ATOM   2785  CA  VAL A 299     130.836 132.556 136.436
ATOM   2786  CB  VAL A 299     131.579 131.536 137.292
ATOM   2787  CG1 VAL A 299     131.819 130.274 136.472
ATOM   2788  CG2 VAL A 299     132.907 132.110 137.831
ATOM   2789  C   VAL A 299     129.521 131.969 135.987
ATOM   2790  O   VAL A 299     128.550 131.880 136.740
ATOM   2791  N   ASP A 300     129.495 131.561 134.705
ATOM   2792  H   ASP A 300     130.299 131.641 134.138
ATOM   2793  CA  ASP A 300     128.374 130.935 134.073
ATOM   2794  CB  ASP A 300     128.281 131.263 132.585
ATOM   2795  CG  ASP A 300     128.008 132.748 132.444
ATOM   2796  OD1 ASP A 300     127.029 133.272 133.037
ATOM   2797  OD2 ASP A 300     128.863 133.394 131.788
ATOM   2798  C   ASP A 300     128.629 129.470 134.230
ATOM   2799  O   ASP A 300     129.689 128.966 133.836
ATOM   2800  N   VAL A 301     127.635 128.808 134.854
ATOM   2801  H   VAL A 301     126.814 129.295 135.137
ATOM   2802  CA  VAL A 301     127.626 127.406 135.147
ATOM   2803  CB  VAL A 301     127.121 127.117 136.555
ATOM   2804  CG1 VAL A 301     127.083 125.603 136.818
ATOM   2805  CG2 VAL A 301     128.000 127.859 137.583
ATOM   2806  C   VAL A 301     126.750 126.705 134.146
ATOM   2807  O   VAL A 301     125.569 127.018 134.012
ATOM   2808  N   HIS A 302     127.333 125.729 133.423
ATOM   2809  H   HIS A 302     128.289 125.491 133.579
ATOM   2810  CA  HIS A 302     126.635 124.939 132.446
ATOM   2811  CB  HIS A 302     127.609 124.367 131.396
ATOM   2812  CG  HIS A 302     127.060 123.509 130.293
ATOM   2813  ND1 HIS A 302     126.455 123.989 129.156
ATOM   2814  CE1 HIS A 302     126.155 122.909 128.393
ATOM   2815  NE2 HIS A 302     126.515 121.773 128.957
ATOM   2816  CD2 HIS A 302     127.082 122.153 130.157
ATOM   2817  C   HIS A 302     125.980 123.790 133.152
ATOM   2818  O   HIS A 302     126.655 123.007 133.829
ATOM   2819  N   ALA A 303     124.637 123.702 133.021
ATOM   2820  H   ALA A 303     124.109 124.355 132.482
ATOM   2821  CA  ALA A 303     123.870 122.626 133.593
ATOM   2822  CB  ALA A 303     122.457 123.007 134.048
ATOM   2823  C   ALA A 303     123.801 121.565 132.531
ATOM   2824  O   ALA A 303     123.574 121.857 131.353
ATOM   2825  N   LEU A 304     124.005 120.297 132.949
ATOM   2826  H   LEU A 304     124.162 120.087 133.911
ATOM   2827  CA  LEU A 304     124.037 119.170 132.056
ATOM   2828  CB  LEU A 304     124.791 117.970 132.666
ATOM   2829  CG  LEU A 304     126.315 118.209 132.798
ATOM   2830  CD1 LEU A 304     126.993 117.083 133.589
ATOM   2831  CD2 LEU A 304     126.986 118.441 131.431
ATOM   2832  C   LEU A 304     122.742 118.690 131.465
ATOM   2833  O   LEU A 304     122.750 118.295 130.298
ATOM   2834  N   GLY A 305     121.613 118.732 132.213
ATOM   2835  H   GLY A 305     121.601 119.070 133.151
ATOM   2836  CA  GLY A 305     120.355 118.269 131.678
ATOM   2837  C   GLY A 305     119.535 117.737 132.807
ATOM   2838  O   GLY A 305     119.044 118.505 133.637
ATOM   2839  N   HIS A 306     119.332 116.397 132.815
ATOM   2840  H   HIS A 306     119.726 115.813 132.110
ATOM   2841  CA  HIS A 306     118.579 115.707 133.837
ATOM   2842  CB  HIS A 306     117.907 114.392 133.366
ATOM   2843  CG  HIS A 306     118.790 113.229 133.019
ATOM   2844  ND1 HIS A 306     119.315 112.340 133.932
ATOM   2845  CE1 HIS A 306     120.028 111.428 133.223
ATOM   2846  NE2 HIS A 306     120.002 111.671 131.925
ATOM   2847  CD2 HIS A 306     119.223 112.806 131.800
ATOM   2848  C   HIS A 306     119.427 115.520 135.067
ATOM   2849  O   HIS A 306     120.655 115.609 134.994
ATOM   2850  N   TRP A 307     118.780 115.297 136.238
ATOM   2851  H   TRP A 307     117.788 115.229 136.300
ATOM   2852  CA  TRP A 307     119.512 115.165 137.466
ATOM   2853  CB  TRP A 307     118.664 115.425 138.727
ATOM   2854  CG  TRP A 307     118.278 116.884 138.883
ATOM   2855  CD1 TRP A 307     117.076 117.475 138.610
ATOM   2856  NE1 TRP A 307     117.142 118.829 138.845
ATOM   2857  HE1 TRP A 307     116.411 119.465 138.721
ATOM   2858  CE2 TRP A 307     118.412 119.139 139.279
ATOM   2859  CZ2 TRP A 307     118.988 120.352 139.639
ATOM   2860  CH2 TRP A 307     120.328 120.352 140.047
ATOM   2861  CZ3 TRP A 307     121.069 119.161 140.088
ATOM   2862  CE3 TRP A 307     120.489 117.938 139.721
ATOM   2863  CD2 TRP A 307     119.156 117.940 139.319
ATOM   2864  C   TRP A 307     120.332 113.927 137.651
ATOM   2865  O   TRP A 307     119.850 112.794 137.608
ATOM   2866  N   PHE A 308     121.638 114.206 137.838
ATOM   2867  H   PHE A 308     121.919 115.163 137.814
ATOM   2868  CA  PHE A 308     122.735 113.309 138.090
ATOM   2869  CB  PHE A 308     123.146 112.343 136.927
ATOM   2870  CG  PHE A 308     123.577 112.961 135.630
ATOM   2871  CD1 PHE A 308     124.919 113.267 135.384
ATOM   2872  CE1 PHE A 308     125.319 113.830 134.170
ATOM   2873  CZ  PHE A 308     124.372 114.084 133.176
ATOM   2874  CE2 PHE A 308     123.031 113.771 133.399
ATOM   2875  CD2 PHE A 308     122.645 113.207 134.619
ATOM   2876  C   PHE A 308     123.879 114.192 138.553
ATOM   2877  O   PHE A 308     123.762 115.421 138.571
ATOM   2878  N   ASP A 309     125.001 113.577 138.983
ATOM   2879  H   ASP A 309     125.085 112.584 138.970
ATOM   2880  CA  ASP A 309     126.166 114.286 139.461
ATOM   2881  CB  ASP A 309     127.136 113.405 140.297
ATOM   2882  CG  ASP A 309     127.722 112.253 139.478
ATOM   2883  OD1 ASP A 309     126.954 111.330 139.098
ATOM   2884  OD2 ASP A 309     128.953 112.285 139.221
ATOM   2885  C   ASP A 309     126.966 115.017 138.408
ATOM   2886  O   ASP A 309     126.995 114.631 137.238
ATOM   2887  N   GLY A 310     127.596 116.136 138.835
ATOM   2888  H   GLY A 310     127.507 116.435 139.781
ATOM   2889  CA  GLY A 310     128.450 116.962 138.023
ATOM   2890  C   GLY A 310     127.777 118.129 137.370
ATOM   2891  O   GLY A 310     126.589 118.093 137.046
ATOM   2892  N   ARG A 311     128.580 119.200 137.169
ATOM   2893  H   ARG A 311     129.534 119.181 137.459
ATOM   2894  CA  ARG A 311     128.172 120.429 136.531
ATOM   2895  CB  ARG A 311     127.483 121.475 137.468
ATOM   2896  CG  ARG A 311     128.360 122.149 138.545
ATOM   2897  CD  ARG A 311     127.635 123.208 139.384
ATOM   2898  NE  ARG A 311     128.652 123.878 140.254
ATOM   2899  HE  ARG A 311     129.541 123.438 140.382
ATOM   2900  CZ  ARG A 311     128.417 125.096 140.844
ATOM   2901  NH1 ARG A 311     127.215 125.740 140.747
ATOM   2902 1HH1 ARG A 311     126.451 125.318 140.262
ATOM   2903 2HH1 ARG A 311     127.100 126.643 141.162
ATOM   2904  NH2 ARG A 311     129.429 125.721 141.514
ATOM   2905 1HH2 ARG A 311     130.334 125.301 141.571
ATOM   2906 2HH2 ARG A 311     129.285 126.640 141.888
ATOM   2907  C   ARG A 311     129.430 121.084 135.992
ATOM   2908  O   ARG A 311     130.539 120.744 136.425
ATOM   2909  N   LEU A 312     129.294 122.022 135.014
ATOM   2910  H   LEU A 312     128.410 122.299 134.643
ATOM   2911  CA  LEU A 312     130.461 122.712 134.515
ATOM   2912  CB  LEU A 312     130.583 122.853 132.980
ATOM   2913  CG  LEU A 312     130.632 121.525 132.186
ATOM   2914  CD1 LEU A 312     130.706 121.796 130.674
ATOM   2915  CD2 LEU A 312     131.748 120.581 132.669
ATOM   2916  C   LEU A 312     130.429 124.051 135.189
ATOM   2917  O   LEU A 312     129.868 125.033 134.701
ATOM   2918  N   ASN A 313     131.100 124.069 136.353
ATOM   2919  H   ASN A 313     131.554 123.230 136.642
ATOM   2920  CA  ASN A 313     131.248 125.144 137.301
ATOM   2921  CB  ASN A 313     131.897 124.642 138.623
ATOM   2922  CG  ASN A 313     133.278 123.986 138.431
ATOM   2923  OD1 ASN A 313     133.880 123.933 137.358
ATOM   2924  ND2 ASN A 313     133.798 123.416 139.548
ATOM   2925 1HD2 ASN A 313     133.295 123.452 140.412
ATOM   2926 2HD2 ASN A 313     134.674 122.937 139.503
ATOM   2927  C   ASN A 313     131.953 126.378 136.844
ATOM   2928  O   ASN A 313     131.846 127.395 137.529
ATOM   2929  N   LEU A 314     132.758 126.296 135.762
ATOM   2930  H   LEU A 314     132.894 125.442 135.266
ATOM   2931  CA  LEU A 314     133.441 127.446 135.249
ATOM   2932  CB  LEU A 314     134.911 127.538 135.758
ATOM   2933  CG  LEU A 314     135.500 128.965 135.918
ATOM   2934  CD1 LEU A 314     136.694 128.945 136.880
ATOM   2935  CD2 LEU A 314     135.858 129.648 134.586
ATOM   2936  C   LEU A 314     133.359 127.297 133.755
ATOM   2937  O   LEU A 314     134.379 127.124 133.085
ATOM   2938  N   LYS A 315     132.128 127.369 133.183
ATOM   2939  H   LYS A 315     131.308 127.682 133.662
ATOM   2940  CA  LYS A 315     131.957 127.219 131.756
ATOM   2941  CB  LYS A 315     130.466 127.018 131.397
ATOM   2942  CG  LYS A 315     130.080 126.815 129.925
ATOM   2943  CD  LYS A 315     129.572 128.117 129.301
ATOM   2944  CE  LYS A 315     128.226 128.606 129.834
ATOM   2945  NZ  LYS A 315     128.016 129.994 129.384
ATOM   2946  HZ1 LYS A 315     128.605 130.639 129.954
ATOM   2947  HZ2 LYS A 315     128.303 130.077 128.390
ATOM   2948  HZ3 LYS A 315     127.016 130.255 129.484
ATOM   2949  C   LYS A 315     132.511 128.447 131.088
ATOM   2950  O   LYS A 315     133.288 128.339 130.138
ATOM   2951  N   THR A 316     132.111 129.632 131.591
ATOM   2952  H   THR A 316     131.454 129.627 132.351
ATOM   2953  CA  THR A 316     132.565 130.925 131.118
ATOM   2954  CB  THR A 316     131.773 131.555 129.964
ATOM   2955  CG2 THR A 316     132.013 130.854 128.615
ATOM   2956  OG1 THR A 316     130.386 131.649 130.260
ATOM   2957  HG1 THR A 316     130.278 132.376 130.881
ATOM   2958  C   THR A 316     132.670 131.863 132.282
ATOM   2959  O   THR A 316     131.939 131.714 133.257
ATOM   2960  N   SER A 317     133.619 132.826 132.233
ATOM   2961  H   SER A 317     134.237 132.940 131.459
ATOM   2962  CA  SER A 317     133.772 133.770 133.309
ATOM   2963  CB  SER A 317     134.936 133.444 134.280
ATOM   2964  OG  SER A 317     136.197 133.482 133.623
ATOM   2965  HG  SER A 317     136.851 133.307 134.306
ATOM   2966  C   SER A 317     133.939 135.169 132.801
ATOM   2967  O   SER A 317     134.467 135.385 131.707
ATOM   2968  N   PHE A 318     133.445 136.147 133.599
ATOM   2969  H   PHE A 318     132.998 135.932 134.464
ATOM   2970  CA  PHE A 318     133.559 137.542 133.253
ATOM   2971  CB  PHE A 318     132.250 138.198 132.703
ATOM   2972  CG  PHE A 318     131.161 138.442 133.707
ATOM   2973  CD1 PHE A 318     131.018 139.712 134.287
ATOM   2974  CE1 PHE A 318     130.021 139.972 135.226
ATOM   2975  CZ  PHE A 318     129.159 138.954 135.614
ATOM   2976  CE2 PHE A 318     129.310 137.682 135.064
ATOM   2977  CD2 PHE A 318     130.310 137.424 134.125
ATOM   2978  C   PHE A 318     133.996 138.261 134.509
ATOM   2979  O   PHE A 318     133.795 137.770 135.625
ATOM   2980  N   HIS A 319     134.593 139.462 134.336
ATOM   2981  H   HIS A 319     134.735 139.862 133.434
ATOM   2982  CA  HIS A 319     135.051 140.243 135.454
ATOM   2983  CB  HIS A 319     136.587 140.440 135.475
ATOM   2984  CG  HIS A 319     137.355 139.149 135.497
ATOM   2985  ND1 HIS A 319     137.511 138.348 136.606
ATOM   2986  CE1 HIS A 319     138.228 137.265 136.211
ATOM   2987  NE2 HIS A 319     138.544 137.315 134.930
ATOM   2988  CD2 HIS A 319     137.994 138.503 134.483
ATOM   2989  C   HIS A 319     134.390 141.585 135.354
ATOM   2990  O   HIS A 319     134.809 142.445 134.575
ATOM   2991  N   CYS A 320     133.302 141.770 136.139
ATOM   2992  H   CYS A 320     133.014 141.095 136.813
ATOM   2993  CA  CYS A 320     132.553 142.998 136.178
ATOM   2994  CB  CYS A 320     131.186 142.874 136.876
ATOM   2995  SG  CYS A 320     130.237 144.425 136.880
ATOM   2996  C   CYS A 320     133.326 144.028 136.928
ATOM   2997  O   CYS A 320     133.846 143.746 138.008
ATOM   2998  N   TYR A 321     133.449 145.231 136.325
ATOM   2999  H   TYR A 321     133.033 145.418 135.439
ATOM   3000  CA  TYR A 321     134.120 146.342 136.940
ATOM   3001  CB  TYR A 321     134.709 147.353 135.931
ATOM   3002  CG  TYR A 321     135.923 146.704 135.343
ATOM   3003  CD1 TYR A 321     135.830 145.956 134.162
ATOM   3004  CE1 TYR A 321     136.960 145.342 133.615
ATOM   3005  CZ  TYR A 321     138.200 145.477 134.241
ATOM   3006  OH  TYR A 321     139.339 144.854 133.686
ATOM   3007  HH  TYR A 321     140.096 145.067 134.241
ATOM   3008  CE2 TYR A 321     138.307 146.232 135.412
ATOM   3009  CD2 TYR A 321     137.174 146.842 135.958
ATOM   3010  C   TYR A 321     133.078 146.978 137.810
ATOM   3011  O   TYR A 321     131.984 147.314 137.353
ATOM   3012  N   GLY A 322     133.431 147.156 139.094
ATOM   3013  H   GLY A 322     134.336 146.893 139.408
ATOM   3014  CA  GLY A 322     132.575 147.695 140.111
ATOM   3015  C   GLY A 322     132.813 149.138 140.398
ATOM   3016  O   GLY A 322     132.621 149.554 141.542
ATOM   3017  N   ALA A 323     133.220 149.930 139.375
ATOM   3018  H   ALA A 323     133.345 149.565 138.457
ATOM   3019  CA  ALA A 323     133.504 151.333 139.525
ATOM   3020  CB  ALA A 323     134.043 151.992 138.246
ATOM   3021  C   ALA A 323     132.311 152.108 140.002
ATOM   3022  O   ALA A 323     131.157 151.826 139.661
ATOM   3023  N   CYS A 324     132.617 153.085 140.879
ATOM   3024  H   CYS A 324     133.566 153.257 141.132
ATOM   3025  CA  CYS A 324     131.669 153.960 141.504
ATOM   3026  CB  CYS A 324     132.286 154.793 142.643
ATOM   3027  SG  CYS A 324     132.848 153.729 144.011
ATOM   3028  C   CYS A 324     130.972 154.865 140.528
ATOM   3029  O   CYS A 324     131.496 155.219 139.472
ATOM   3030  N   THR A 325     129.704 155.161 140.887
ATOM   3031  H   THR A 325     129.365 154.788 141.746
ATOM   3032  CA  THR A 325     128.703 155.981 140.243
ATOM   3033  CB  THR A 325     129.007 157.477 140.216
ATOM   3034  CG2 THR A 325     129.120 157.985 141.665
ATOM   3035  OG1 THR A 325     130.201 157.769 139.503
ATOM   3036  HG1 THR A 325     130.178 158.717 139.338
ATOM   3037  C   THR A 325     128.214 155.514 138.893
ATOM   3038  O   THR A 325     127.348 156.167 138.306
ATOM   3039  N   LYS A 326     128.684 154.338 138.402
ATOM   3040  H   LYS A 326     129.370 153.791 138.875
ATOM   3041  CA  LYS A 326     128.227 153.812 137.137
ATOM   3042  CB  LYS A 326     129.124 152.707 136.541
ATOM   3043  CG  LYS A 326     130.476 153.164 135.995
ATOM   3044  CD  LYS A 326     131.258 152.008 135.364
ATOM   3045  CE  LYS A 326     132.634 152.381 134.804
ATOM   3046  NZ  LYS A 326     132.499 153.192 133.577
ATOM   3047  HZ1 LYS A 326     131.943 154.043 133.779
ATOM   3048  HZ2 LYS A 326     133.440 153.470 133.241
ATOM   3049  HZ3 LYS A 326     132.025 152.638 132.839
ATOM   3050  C   LYS A 326     126.877 153.183 137.342
ATOM   3051  O   LYS A 326     125.968 153.365 136.532
ATOM   3052  N   TYR A 327     126.748 152.428 138.464
ATOM   3053  H   TYR A 327     127.531 152.337 139.071
ATOM   3054  CA  TYR A 327     125.599 151.691 138.931
ATOM   3055  CB  TYR A 327     124.420 152.438 139.630
ATOM   3056  CG  TYR A 327     123.673 153.477 138.866
ATOM   3057  CD1 TYR A 327     122.551 153.147 138.097
ATOM   3058  CE1 TYR A 327     121.850 154.141 137.406
ATOM   3059  CZ  TYR A 327     122.263 155.475 137.494
ATOM   3060  OH  TYR A 327     121.562 156.488 136.804
ATOM   3061  HH  TYR A 327     120.770 156.095 136.424
ATOM   3062  CE2 TYR A 327     123.371 155.813 138.273
ATOM   3063  CD2 TYR A 327     124.066 154.817 138.961
ATOM   3064  C   TYR A 327     125.187 150.512 138.108
ATOM   3065  O   TYR A 327     124.957 149.454 138.685
ATOM   3066  N   GLU A 328     125.030 150.659 136.776
ATOM   3067  H   GLU A 328     125.183 151.529 136.315
ATOM   3068  CA  GLU A 328     124.682 149.542 135.930
ATOM   3069  CB  GLU A 328     123.519 149.822 134.961
ATOM   3070  CG  GLU A 328     122.173 150.048 135.664
ATOM   3071  CD  GLU A 328     121.024 150.290 134.679
ATOM   3072  OE1 GLU A 328     121.222 150.296 133.434
ATOM   3073  OE2 GLU A 328     119.892 150.478 135.193
ATOM   3074  C   GLU A 328     125.892 149.202 135.114
ATOM   3075  O   GLU A 328     126.530 150.113 134.575
ATOM   3076  N   TYR A 329     126.287 147.900 135.060
ATOM   3077  H   TYR A 329     125.857 147.186 135.608
ATOM   3078  CA  TYR A 329     127.433 147.572 134.253
ATOM   3079  CB  TYR A 329     128.744 147.581 135.084
ATOM   3080  CG  TYR A 329     129.930 147.619 134.175
ATOM   3081  CD1 TYR A 329     130.206 148.818 133.500
ATOM   3082  CE1 TYR A 329     131.302 148.932 132.644
ATOM   3083  CZ  TYR A 329     132.148 147.839 132.464
ATOM   3084  OH  TYR A 329     133.262 147.937 131.603
ATOM   3085  HH  TYR A 329     133.709 147.086 131.594
ATOM   3086  CE2 TYR A 329     131.889 146.650 133.146
ATOM   3087  CD2 TYR A 329     130.792 146.534 134.002
ATOM   3088  C   TYR A 329     127.222 146.253 133.516
ATOM   3089  O   TYR A 329     127.050 145.211 134.160
ATOM   3090  N   PRO A 330     127.118 146.294 132.179
ATOM   3091  CA  PRO A 330     126.961 145.126 131.331
ATOM   3092  CB  PRO A 330     126.358 145.618 130.013
ATOM   3093  CG  PRO A 330     125.866 147.045 130.305
ATOM   3094  CD  PRO A 330     126.759 147.515 131.462
ATOM   3095  C   PRO A 330     128.278 144.431 131.066
ATOM   3096  O   PRO A 330     129.303 145.104 130.943
ATOM   3097  N   TRP A 331     128.250 143.090 130.940
ATOM   3098  H   TRP A 331     127.439 142.586 131.204
ATOM   3099  CA  TRP A 331     129.199 142.292 130.205
ATOM   3100  CB  TRP A 331     130.310 141.579 131.006
ATOM   3101  CG  TRP A 331     131.381 142.443 131.592
ATOM   3102  CD1 TRP A 331     131.497 143.035 132.809
ATOM   3103  NE1 TRP A 331     132.695 143.711 132.890
ATOM   3104  HE1 TRP A 331     133.028 144.200 133.666
ATOM   3105  CE2 TRP A 331     133.359 143.578 131.693
ATOM   3106  CZ2 TRP A 331     134.581 144.073 131.260
ATOM   3107  CH2 TRP A 331     134.999 143.762 129.960
ATOM   3108  CZ3 TRP A 331     134.205 142.970 129.120
ATOM   3109  CE3 TRP A 331     132.972 142.470 129.559
ATOM   3110  CD2 TRP A 331     132.562 142.786 130.851
ATOM   3111  C   TRP A 331     128.526 141.219 129.419
ATOM   3112  O   TRP A 331     127.313 141.030 129.496
ATOM   3113  N   HIS A 332     129.320 140.529 128.571
ATOM   3114  H   HIS A 332     130.298 140.707 128.486
ATOM   3115  CA  HIS A 332     128.823 139.456 127.766
ATOM   3116  CB  HIS A 332     128.733 139.812 126.263
ATOM   3117  CG  HIS A 332     127.811 140.961 125.964
ATOM   3118  ND1 HIS A 332     126.438 140.881 125.904
ATOM   3119  CE1 HIS A 332     125.984 142.135 125.650
ATOM   3120  NE2 HIS A 332     126.965 143.011 125.542
ATOM   3121  CD2 HIS A 332     128.115 142.269 125.738
ATOM   3122  C   HIS A 332     129.776 138.305 127.889
ATOM   3123  O   HIS A 332     130.944 138.475 128.255
ATOM   3124  N   THR A 333     129.247 137.083 127.665
ATOM   3125  H   THR A 333     128.268 136.968 127.510
ATOM   3126  CA  THR A 333     130.028 135.878 127.664
ATOM   3127  CB  THR A 333     129.980 134.998 128.890
ATOM   3128  CG2 THR A 333     130.861 135.595 130.002
ATOM   3129  OG1 THR A 333     128.649 134.829 129.332
ATOM   3130  HG1 THR A 333     128.692 134.248 130.094
ATOM   3131  C   THR A 333     129.670 135.171 126.396
ATOM   3132  O   THR A 333     128.540 134.730 126.159
ATOM   3133  N   ALA A 334     130.689 135.169 125.520
ATOM   3134  H   ALA A 334     131.562 135.568 125.786
ATOM   3135  CA  ALA A 334     130.702 134.622 124.201
ATOM   3136  CB  ALA A 334     131.785 135.285 123.329
ATOM   3137  C   ALA A 334     130.921 133.148 124.115
ATOM   3138  O   ALA A 334     131.453 132.519 125.033
ATOM   3139  N   LYS A 335     130.478 132.589 122.959
ATOM   3140  H   LYS A 335     130.026 133.157 122.276
ATOM   3141  CA  LYS A 335     130.602 131.208 122.569
ATOM   3142  CB  LYS A 335     132.068 130.871 122.176
ATOM   3143  CG  LYS A 335     132.553 131.632 120.935
ATOM   3144  CD  LYS A 335     134.049 131.499 120.642
ATOM   3145  CE  LYS A 335     134.482 130.151 120.073
ATOM   3146  NZ  LYS A 335     135.957 130.089 120.025
ATOM   3147  HZ1 LYS A 335     136.263 129.138 119.736
ATOM   3148  HZ2 LYS A 335     136.319 130.793 119.354
ATOM   3149  HZ3 LYS A 335     136.338 130.292 120.969
ATOM   3150  C   LYS A 335     130.053 130.246 123.584
ATOM   3151  O   LYS A 335     130.703 129.269 123.948
ATOM   3152  N   CYS A 336     128.846 130.548 124.104
ATOM   3153  H   CYS A 336     128.326 131.346 123.813
ATOM   3154  CA  CYS A 336     128.176 129.720 125.067
ATOM   3155  CB  CYS A 336     127.260 130.518 126.003
ATOM   3156  SG  CYS A 336     128.225 131.689 127.001
ATOM   3157  C   CYS A 336     127.357 128.702 124.342
ATOM   3158  O   CYS A 336     126.648 129.039 123.393
ATOM   3159  N   HIS A 337     127.419 127.439 124.824
ATOM   3160  H   HIS A 337     127.993 127.244 125.614
ATOM   3161  CA  HIS A 337     126.742 126.275 124.290
ATOM   3162  CB  HIS A 337     126.803 125.067 125.251
ATOM   3163  CG  HIS A 337     128.144 124.509 125.623
ATOM   3164  ND1 HIS A 337     128.945 123.733 124.816
ATOM   3165  CE1 HIS A 337     130.044 123.411 125.549
ATOM   3166  NE2 HIS A 337     130.006 123.931 126.761
ATOM   3167  CD2 HIS A 337     128.812 124.624 126.803
ATOM   3168  C   HIS A 337     125.259 126.507 124.188
ATOM   3169  O   HIS A 337     124.657 127.140 125.053
ATOM   3170  N   TYR A 338     124.664 126.058 123.064
ATOM   3171  H   TYR A 338     125.184 125.596 122.351
ATOM   3172  CA  TYR A 338     123.244 126.148 122.834
ATOM   3173  CB  TYR A 338     122.938 126.430 121.332
ATOM   3174  CG  TYR A 338     121.523 126.850 121.081
ATOM   3175  CD1 TYR A 338     121.005 128.031 121.630
ATOM   3176  CE1 TYR A 338     119.684 128.417 121.383
ATOM   3177  CZ  TYR A 338     118.870 127.629 120.566
ATOM   3178  OH  TYR A 338     117.533 128.004 120.308
ATOM   3179  HH  TYR A 338     117.377 128.854 120.731
ATOM   3180  CE2 TYR A 338     119.388 126.466 119.992
ATOM   3181  CD2 TYR A 338     120.708 126.084 120.243
ATOM   3182  C   TYR A 338     122.598 124.874 123.391
ATOM   3183  O   TYR A 338     123.294 123.949 123.816
ATOM   3184  N   GLU A 339     121.242 124.848 123.479
ATOM   3185  H   GLU A 339     120.720 125.643 123.184
ATOM   3186  CA  GLU A 339     120.400 123.760 123.936
ATOM   3187  CB  GLU A 339     120.319 122.585 122.921
ATOM   3188  CG  GLU A 339     119.563 122.888 121.621
ATOM   3189  CD  GLU A 339     118.087 123.156 121.913
ATOM   3190  OE1 GLU A 339     117.427 122.308 122.570
ATOM   3191  OE2 GLU A 339     117.593 124.224 121.468
ATOM   3192  C   GLU A 339     120.574 123.216 125.332
ATOM   3193  O   GLU A 339     120.226 122.063 125.602
ATOM   3194  N   ARG A 340     121.087 124.039 126.272
ATOM   3195  H   ARG A 340     121.361 124.973 126.058
ATOM   3196  CA  ARG A 340     121.260 123.646 127.651
ATOM   3197  CB  ARG A 340     122.655 123.091 128.010
ATOM   3198  CG  ARG A 340     123.050 121.789 127.304
ATOM   3199  CD  ARG A 340     122.283 120.554 127.785
ATOM   3200  NE  ARG A 340     122.872 119.370 127.092
ATOM   3201  HE  ARG A 340     123.639 118.896 127.523
ATOM   3202  CZ  ARG A 340     122.417 118.935 125.873
ATOM   3203  NH1 ARG A 340     123.086 117.922 125.252
ATOM   3204 1HH1 ARG A 340     123.917 117.546 125.665
ATOM   3205 2HH1 ARG A 340     122.776 117.584 124.364
ATOM   3206  NH2 ARG A 340     121.330 119.494 125.260
ATOM   3207 1HH2 ARG A 340     120.843 120.254 125.690
ATOM   3208 2HH2 ARG A 340     121.024 119.161 124.370
ATOM   3209  C   ARG A 340     121.008 124.838 128.524
ATOM   3210  O   ARG A 340     121.121 125.984 128.079
ATOM   3211  N   ASP A 341     120.578 124.579 129.780
ATOM   3212  H   ASP A 341     120.464 123.648 130.118
ATOM   3213  CA  ASP A 341     120.328 125.629 130.733
ATOM   3214  CB  ASP A 341     119.171 125.361 131.737
ATOM   3215  CG  ASP A 341     119.373 124.117 132.594
ATOM   3216  OD1 ASP A 341     119.476 122.992 132.034
ATOM   3217  OD2 ASP A 341     119.406 124.284 133.842
ATOM   3218  C   ASP A 341     121.590 126.038 131.431
ATOM   3219  O   ASP A 341     122.496 125.222 131.632
ATOM   3220  N   TYR A 342     121.699 127.349 131.752
ATOM   3221  H   TYR A 342     120.991 128.026 131.568
ATOM   3222  CA  TYR A 342     122.870 127.792 132.447
ATOM   3223  CB  TYR A 342     123.852 128.747 131.681
ATOM   3224  CG  TYR A 342     123.387 130.153 131.455
ATOM   3225  CD1 TYR A 342     123.831 131.120 132.371
ATOM   3226  CE1 TYR A 342     123.455 132.453 132.266
ATOM   3227  CZ  TYR A 342     122.611 132.834 131.229
ATOM   3228  OH  TYR A 342     122.233 134.187 131.123
ATOM   3229  HH  TYR A 342     122.739 134.690 131.767
ATOM   3230  CE2 TYR A 342     122.151 131.880 130.310
ATOM   3231  CD2 TYR A 342     122.534 130.539 130.420
ATOM   3232  C   TYR A 342     122.373 128.494 133.683
ATOM   3233  O   TYR A 342     121.240 128.984 133.751
ATOM   3234  N   GLN A 343     123.269 128.545 134.682
ATOM   3235  H   GLN A 343     124.167 128.136 134.562
ATOM   3236  CA  GLN A 343     123.066 129.155 135.961
ATOM   3237  CB  GLN A 343     123.280 128.163 137.130
ATOM   3238  CG  GLN A 343     122.542 126.815 136.985
ATOM   3239  CD  GLN A 343     121.022 126.970 136.978
ATOM   3240  OE1 GLN A 343     120.403 127.644 137.801
ATOM   3241  NE2 GLN A 343     120.392 126.319 135.965
ATOM   3242 1HE2 GLN A 343     120.919 125.783 135.304
ATOM   3243 2HE2 GLN A 343     119.399 126.383 135.865
ATOM   3244  C   GLN A 343     124.134 130.224 136.055
ATOM   3245  O   GLN A 343     125.148 130.190 135.353
ATOM   3246  N   TYR A 344     123.903 131.226 136.922
ATOM   3247  H   TYR A 344     123.083 131.248 137.489
ATOM   3248  CA  TYR A 344     124.803 132.330 137.105
ATOM   3249  CB  TYR A 344     124.022 133.594 136.694
ATOM   3250  CG  TYR A 344     124.669 134.929 136.810
ATOM   3251  CD1 TYR A 344     125.784 135.279 136.046
ATOM   3252  CE1 TYR A 344     126.323 136.562 136.150
ATOM   3253  CZ  TYR A 344     125.743 137.512 136.993
ATOM   3254  OH  TYR A 344     126.286 138.810 137.096
ATOM   3255  HH  TYR A 344     125.699 139.333 137.645
ATOM   3256  CE2 TYR A 344     124.612 137.175 137.733
ATOM   3257  CD2 TYR A 344     124.074 135.892 137.632
ATOM   3258  C   TYR A 344     125.219 132.345 138.542
ATOM   3259  O   TYR A 344     124.376 132.354 139.440
ATOM   3260  N   GLU A 345     126.546 132.329 138.784
ATOM   3261  H   GLU A 345     127.227 132.317 138.055
ATOM   3262  CA  GLU A 345     127.061 132.334 140.122
ATOM   3263  CB  GLU A 345     127.831 131.027 140.422
ATOM   3264  CG  GLU A 345     128.353 130.851 141.853
ATOM   3265  CD  GLU A 345     129.041 129.490 141.966
ATOM   3266  OE1 GLU A 345     128.383 128.444 141.716
ATOM   3267  OE2 GLU A 345     130.251 129.478 142.310
ATOM   3268  C   GLU A 345     127.946 133.538 140.250
ATOM   3269  O   GLU A 345     128.935 133.667 139.525
ATOM   3270  N   THR A 346     127.580 134.473 141.161
ATOM   3271  H   THR A 346     126.785 134.373 141.754
ATOM   3272  CA  THR A 346     128.386 135.650 141.347
ATOM   3273  CB  THR A 346     127.797 136.896 140.731
ATOM   3274  CG2 THR A 346     128.846 138.029 140.777
ATOM   3275  OG1 THR A 346     127.556 136.655 139.354
ATOM   3276  HG1 THR A 346     126.781 136.089 139.314
ATOM   3277  C   THR A 346     128.606 135.809 142.825
ATOM   3278  O   THR A 346     127.705 135.609 143.645
ATOM   3279  N   LYS A 347     129.848 136.214 143.155
ATOM   3280  H   LYS A 347     130.518 136.377 142.433
ATOM   3281  CA  LYS A 347     130.369 136.406 144.475
ATOM   3282  CB  LYS A 347     131.875 136.778 144.399
ATOM   3283  CG  LYS A 347     132.639 136.887 145.723
ATOM   3284  CD  LYS A 347     134.124 137.205 145.561
ATOM   3285  CE  LYS A 347     134.859 137.332 146.896
ATOM   3286  NZ  LYS A 347     136.283 137.638 146.662
ATOM   3287  HZ1 LYS A 347     136.369 138.376 145.938
ATOM   3288  HZ2 LYS A 347     136.718 137.970 147.543
ATOM   3289  HZ3 LYS A 347     136.777 136.785 146.341
ATOM   3290  C   LYS A 347     129.639 137.419 145.312
ATOM   3291  O   LYS A 347     129.187 138.475 144.848
ATOM   3292  N   LYS A 348     129.436 137.021 146.587
ATOM   3293  H   LYS A 348     129.771 136.144 146.922
ATOM   3294  CA  LYS A 348     128.824 137.864 147.567
ATOM   3295  CB  LYS A 348     128.131 137.125 148.725
ATOM   3296  CG  LYS A 348     126.872 136.385 148.271
ATOM   3297  CD  LYS A 348     126.098 135.714 149.404
ATOM   3298  CE  LYS A 348     124.873 134.938 148.922
ATOM   3299  NZ  LYS A 348     124.170 134.342 150.075
ATOM   3300  HZ1 LYS A 348     123.614 133.526 149.760
ATOM   3301  HZ2 LYS A 348     124.861 134.032 150.783
ATOM   3302  HZ3 LYS A 348     123.534 135.043 150.500
ATOM   3303  C   LYS A 348     129.924 138.728 148.103
ATOM   3304  O   LYS A 348     131.055 138.274 148.307
ATOM   3305  N   THR A 349     129.617 140.027 148.277
ATOM   3306  H   THR A 349     128.712 140.396 148.086
ATOM   3307  CA  THR A 349     130.574 140.963 148.794
ATOM   3308  CB  THR A 349     130.996 142.054 147.818
ATOM   3309  CG2 THR A 349     131.683 141.412 146.595
ATOM   3310  OG1 THR A 349     129.904 142.871 147.414
ATOM   3311  HG1 THR A 349     129.695 143.413 148.180
ATOM   3312  C   THR A 349     130.039 141.524 150.080
ATOM   3313  O   THR A 349     128.898 141.253 150.468
ATOM   3314  N   GLY A 350     130.889 142.282 150.806
ATOM   3315  H   GLY A 350     131.819 142.468 150.502
ATOM   3316  CA  GLY A 350     130.508 142.881 152.056
ATOM   3317  C   GLY A 350     129.595 144.045 151.836
ATOM   3318  O   GLY A 350     129.571 144.651 150.761
ATOM   3319  N   CYS A 351     128.817 144.361 152.899
ATOM   3320  H   CYS A 351     128.891 143.832 153.740
ATOM   3321  CA  CYS A 351     127.867 145.442 152.977
ATOM   3322  CB  CYS A 351     128.606 146.790 152.870
ATOM   3323  SG  CYS A 351     129.969 146.999 154.053
ATOM   3324  C   CYS A 351     126.821 145.369 151.883
ATOM   3325  O   CYS A 351     126.378 146.404 151.376
ATOM   3326  N   THR A 352     126.403 144.137 151.491
ATOM   3327  H   THR A 352     126.752 143.291 151.889
ATOM   3328  CA  THR A 352     125.422 143.990 150.447
ATOM   3329  CB  THR A 352     126.014 144.177 149.052
ATOM   3330  CG2 THR A 352     127.004 143.058 148.709
ATOM   3331  OG1 THR A 352     124.994 144.176 148.072
ATOM   3332  HG1 THR A 352     125.457 144.210 147.235
ATOM   3333  C   THR A 352     124.648 142.691 150.479
ATOM   3334  O   THR A 352     125.066 141.689 151.067
ATOM   3335  N   ALA A 353     123.456 142.756 149.841
ATOM   3336  H   ALA A 353     123.161 143.628 149.457
ATOM   3337  CA  ALA A 353     122.524 141.684 149.631
ATOM   3338  CB  ALA A 353     121.059 142.090 149.862
ATOM   3339  C   ALA A 353     122.682 141.349 148.168
ATOM   3340  O   ALA A 353     122.816 142.254 147.340
ATOM   3341  N   CYS A 354     122.691 140.041 147.823
ATOM   3342  H   CYS A 354     122.581 139.312 148.493
ATOM   3343  CA  CYS A 354     122.856 139.626 146.456
ATOM   3344  CB  CYS A 354     124.129 138.777 146.253
ATOM   3345  SG  CYS A 354     124.396 138.253 144.532
ATOM   3346  C   CYS A 354     121.689 138.832 145.958
ATOM   3347  O   CYS A 354     121.220 137.901 146.617
ATOM   3348  N   GLY A 355     121.202 139.214 144.758
ATOM   3349  H   GLY A 355     121.598 139.990 144.271
ATOM   3350  CA  GLY A 355     120.106 138.548 144.100
ATOM   3351  C   GLY A 355     120.600 138.195 142.732
ATOM   3352  O   GLY A 355     121.269 139.006 142.092
ATOM   3353  N   LEU A 356     120.287 136.967 142.257
ATOM   3354  H   LEU A 356     119.742 136.321 142.785
ATOM   3355  CA  LEU A 356     120.708 136.509 140.954
ATOM   3356  CB  LEU A 356     121.675 135.301 141.036
ATOM   3357  CG  LEU A 356     122.978 135.543 141.845
ATOM   3358  CD1 LEU A 356     123.767 134.243 142.038
ATOM   3359  CD2 LEU A 356     123.843 136.677 141.275
ATOM   3360  C   LEU A 356     119.457 136.045 140.260
ATOM   3361  O   LEU A 356     118.724 135.214 140.803
ATOM   3362  N   TYR A 357     119.167 136.589 139.051
ATOM   3363  H   TYR A 357     119.737 137.294 138.636
ATOM   3364  CA  TYR A 357     117.979 136.215 138.310
ATOM   3365  CB  TYR A 357     116.809 137.236 138.390
ATOM   3366  CG  TYR A 357     116.312 137.425 139.786
ATOM   3367  CD1 TYR A 357     116.820 138.436 140.614
ATOM   3368  CE1 TYR A 357     116.340 138.591 141.919
ATOM   3369  CZ  TYR A 357     115.347 137.734 142.404
ATOM   3370  OH  TYR A 357     114.853 137.881 143.718
ATOM   3371  HH  TYR A 357     115.305 138.627 144.124
ATOM   3372  CE2 TYR A 357     114.838 136.726 141.584
ATOM   3373  CD2 TYR A 357     115.320 136.573 140.283
ATOM   3374  C   TYR A 357     118.224 136.061 136.837
ATOM   3375  O   TYR A 357     119.061 136.759 136.267
ATOM   3376  N   LEU A 358     117.511 135.099 136.194
ATOM   3377  H   LEU A 358     116.852 134.523 136.670
ATOM   3378  CA  LEU A 358     117.603 134.896 134.767
ATOM   3379  CB  LEU A 358     117.598 133.417 134.310
ATOM   3380  CG  LEU A 358     118.758 132.536 134.832
ATOM   3381  CD1 LEU A 358     118.575 131.082 134.375
ATOM   3382  CD2 LEU A 358     120.142 133.078 134.435
ATOM   3383  C   LEU A 358     116.371 135.587 134.251
ATOM   3384  O   LEU A 358     115.249 135.114 134.458
ATOM   3385  N   ASP A 359     116.571 136.730 133.558
ATOM   3386  H   ASP A 359     117.493 137.063 133.371
ATOM   3387  CA  ASP A 359     115.486 137.532 133.043
ATOM   3388  CB  ASP A 359     115.951 138.938 132.591
ATOM   3389  CG  ASP A 359     116.295 139.863 133.763
ATOM   3390  OD1 ASP A 359     115.949 139.570 134.938
ATOM   3391  OD2 ASP A 359     116.923 140.916 133.473
ATOM   3392  C   ASP A 359     114.776 136.910 131.881
ATOM   3393  O   ASP A 359     113.547 136.836 131.875
ATOM   3394  N   GLN A 360     115.554 136.449 130.882
ATOM   3395  H   GLN A 360     116.546 136.518 130.948
ATOM   3396  CA  GLN A 360     115.076 135.823 129.677
ATOM   3397  CB  GLN A 360     116.020 136.039 128.477
ATOM   3398  CG  GLN A 360     116.104 137.477 127.961
ATOM   3399  CD  GLN A 360     116.896 137.465 126.657
ATOM   3400  OE1 GLN A 360     118.122 137.566 126.651
ATOM   3401  NE2 GLN A 360     116.182 137.313 125.511
ATOM   3402 1HE2 GLN A 360     115.189 137.200 125.549
ATOM   3403 2HE2 GLN A 360     116.652 137.292 124.629
ATOM   3404  C   GLN A 360     114.833 134.348 129.823
ATOM   3405  O   GLN A 360     115.230 133.722 130.809
ATOM   3406  N   LEU A 361     114.123 133.778 128.819
ATOM   3407  H   LEU A 361     113.805 134.327 128.050
ATOM   3408  CA  LEU A 361     113.799 132.377 128.727
ATOM   3409  CB  LEU A 361     112.772 132.049 127.620
ATOM   3410  CG  LEU A 361     111.370 132.665 127.814
ATOM   3411  CD1 LEU A 361     110.485 132.383 126.593
ATOM   3412  CD2 LEU A 361     110.712 132.219 129.132
ATOM   3413  C   LEU A 361     115.057 131.593 128.454
ATOM   3414  O   LEU A 361     116.044 132.130 127.950
ATOM   3415  N   LYS A 362     115.008 130.276 128.755
ATOM   3416  H   LYS A 362     114.168 129.885 129.123
ATOM   3417  CA  LYS A 362     116.089 129.328 128.628
ATOM   3418  CB  LYS A 362     115.552 127.884 128.835
ATOM   3419  CG  LYS A 362     116.555 126.725 128.827
ATOM   3420  CD  LYS A 362     115.877 125.381 129.099
ATOM   3421  CE  LYS A 362     116.793 124.162 128.979
ATOM   3422  NZ  LYS A 362     116.025 122.937 129.280
ATOM   3423  HZ1 LYS A 362     115.913 122.830 130.307
ATOM   3424  HZ2 LYS A 362     115.088 123.004 128.841
ATOM   3425  HZ3 LYS A 362     116.521 122.109 128.902
ATOM   3426  C   LYS A 362     116.919 129.378 127.350
ATOM   3427  O   LYS A 362     118.138 129.338 127.541
ATOM   3428  N   PRO A 363     116.446 129.481 126.094
ATOM   3429  CA  PRO A 363     117.318 129.493 124.934
ATOM   3430  CB  PRO A 363     116.421 129.294 123.709
ATOM   3431  CG  PRO A 363     115.012 129.675 124.188
ATOM   3432  CD  PRO A 363     115.040 129.399 125.697
ATOM   3433  C   PRO A 363     118.284 130.637 124.758
ATOM   3434  O   PRO A 363     119.384 130.363 124.276
ATOM   3435  N   VAL A 364     117.926 131.893 125.122
ATOM   3436  H   VAL A 364     117.043 132.105 125.534
ATOM   3437  CA  VAL A 364     118.872 132.986 125.022
ATOM   3438  CB  VAL A 364     118.486 134.099 124.050
ATOM   3439  CG1 VAL A 364     119.563 135.210 124.057
ATOM   3440  CG2 VAL A 364     118.267 133.509 122.644
ATOM   3441  C   VAL A 364     118.872 133.530 126.411
ATOM   3442  O   VAL A 364     117.836 133.985 126.896
ATOM   3443  N   GLY A 365     120.049 133.517 127.066
ATOM   3444  H   GLY A 365     120.893 133.171 126.665
ATOM   3445  CA  GLY A 365     120.113 133.971 128.421
ATOM   3446  C   GLY A 365     120.651 135.336 128.689
ATOM   3447  O   GLY A 365     121.563 135.839 128.026
ATOM   3448  N   SER A 366     120.048 135.934 129.736
ATOM   3449  H   SER A 366     119.318 135.472 130.233
ATOM   3450  CA  SER A 366     120.401 137.219 130.257
ATOM   3451  CB  SER A 366     119.465 138.368 129.823
ATOM   3452  OG  SER A 366     119.903 139.610 130.359
ATOM   3453  HG  SER A 366     119.313 140.277 129.998
ATOM   3454  C   SER A 366     120.295 137.035 131.749
ATOM   3455  O   SER A 366     119.259 136.590 132.254
ATOM   3456  N   ALA A 367     121.386 137.365 132.476
ATOM   3457  H   ALA A 367     122.218 137.699 132.040
ATOM   3458  CA  ALA A 367     121.410 137.226 133.906
ATOM   3459  CB  ALA A 367     122.392 136.168 134.394
ATOM   3460  C   ALA A 367     121.692 138.524 134.590
ATOM   3461  O   ALA A 367     122.707 139.181 134.369
ATOM   3462  N   TYR A 368     120.749 138.898 135.467
ATOM   3463  H   TYR A 368     119.974 138.305 135.657
ATOM   3464  CA  TYR A 368     120.741 140.113 136.222
ATOM   3465  CB  TYR A 368     119.302 140.643 136.058
ATOM   3466  CG  TYR A 368     118.926 141.966 136.616
ATOM   3467  CD1 TYR A 368     119.416 143.152 136.062
ATOM   3468  CE1 TYR A 368     119.020 144.385 136.578
ATOM   3469  CZ  TYR A 368     118.115 144.438 137.640
ATOM   3470  OH  TYR A 368     117.716 145.688 138.152
ATOM   3471  HH  TYR A 368     117.150 145.531 138.913
ATOM   3472  CE2 TYR A 368     117.602 143.258 138.183
ATOM   3473  CD2 TYR A 368     118.002 142.025 137.664
ATOM   3474  C   TYR A 368     121.133 139.880 137.661
ATOM   3475  O   TYR A 368     120.558 139.033 138.343
ATOM   3476  N   LYS A 369     122.174 140.613 138.120
ATOM   3477  H   LYS A 369     122.634 141.248 137.508
ATOM   3478  CA  LYS A 369     122.696 140.601 139.468
ATOM   3479  CB  LYS A 369     124.243 140.607 139.569
ATOM   3480  CG  LYS A 369     124.811 140.566 141.003
ATOM   3481  CD  LYS A 369     126.337 140.576 141.073
ATOM   3482  CE  LYS A 369     126.944 140.751 142.476
ATOM   3483  NZ  LYS A 369     126.715 139.578 143.350
ATOM   3484  HZ1 LYS A 369     126.526 138.734 142.776
ATOM   3485  HZ2 LYS A 369     127.550 139.410 143.952
ATOM   3486  HZ3 LYS A 369     125.892 139.774 143.952
ATOM   3487  C   LYS A 369     122.256 141.862 140.154
ATOM   3488  O   LYS A 369     122.377 142.951 139.597
ATOM   3489  N   ILE A 370     121.737 141.731 141.392
ATOM   3490  H   ILE A 370     121.647 140.840 141.827
ATOM   3491  CA  ILE A 370     121.307 142.859 142.176
ATOM   3492  CB  ILE A 370     119.875 142.746 142.694
ATOM   3493  CG2 ILE A 370     119.526 144.003 143.531
ATOM   3494  CG1 ILE A 370     118.876 142.596 141.534
ATOM   3495  CD1 ILE A 370     117.461 142.229 141.981
ATOM   3496  C   ILE A 370     122.212 142.887 143.389
ATOM   3497  O   ILE A 370     122.387 141.872 144.065
ATOM   3498  N   ILE A 371     122.842 144.057 143.623
ATOM   3499  H   ILE A 371     122.756 144.801 142.964
ATOM   3500  CA  ILE A 371     123.700 144.386 144.743
ATOM   3501  CB  ILE A 371     124.939 145.162 144.286
ATOM   3502  CG2 ILE A 371     125.727 145.809 145.446
ATOM   3503  CG1 ILE A 371     125.805 144.324 143.337
ATOM   3504  CD1 ILE A 371     126.914 145.145 142.682
ATOM   3505  C   ILE A 371     122.838 145.338 145.539
ATOM   3506  O   ILE A 371     122.337 146.287 144.948
ATOM   3507  N   THR A 372     122.638 145.134 146.867
ATOM   3508  H   THR A 372     123.003 144.341 147.349
ATOM   3509  CA  THR A 372     121.830 146.063 147.636
ATOM   3510  CB  THR A 372     120.436 145.553 147.953
ATOM   3511  CG2 THR A 372     119.627 146.660 148.670
ATOM   3512  OG1 THR A 372     119.755 145.230 146.750
ATOM   3513  HG1 THR A 372     120.171 144.425 146.428
ATOM   3514  C   THR A 372     122.563 146.361 148.918
ATOM   3515  O   THR A 372     122.626 145.534 149.827
ATOM   3516  N   ILE A 373     123.138 147.578 148.987
ATOM   3517  H   ILE A 373     123.044 148.199 148.213
ATOM   3518  CA  ILE A 373     123.897 148.106 150.102
ATOM   3519  CB  ILE A 373     124.712 149.286 149.590
ATOM   3520  CG2 ILE A 373     125.170 150.263 150.683
ATOM   3521  CG1 ILE A 373     125.791 148.718 148.640
ATOM   3522  CD1 ILE A 373     126.565 149.737 147.816
ATOM   3523  C   ILE A 373     123.070 148.409 151.337
ATOM   3524  O   ILE A 373     121.902 148.767 151.192
ATOM   3525  N   ARG A 374     123.626 148.191 152.579
ATOM   3526  H   ARG A 374     124.549 147.840 152.709
ATOM   3527  CA  ARG A 374     122.872 148.534 153.771
ATOM   3528  CB  ARG A 374     121.681 147.587 154.119
ATOM   3529  CG  ARG A 374     120.698 148.222 155.123
ATOM   3530  CD  ARG A 374     119.359 147.507 155.348
ATOM   3531  NE  ARG A 374     118.627 147.467 154.040
ATOM   3532  HE  ARG A 374     119.114 147.747 153.212
ATOM   3533  CZ  ARG A 374     117.347 146.990 153.931
ATOM   3534  NH1 ARG A 374     116.578 146.729 155.030
ATOM   3535 1HH1 ARG A 374     116.903 146.964 155.947
ATOM   3536 2HH1 ARG A 374     115.638 146.401 154.930
ATOM   3537  NH2 ARG A 374     116.808 146.806 152.691
ATOM   3538 1HH2 ARG A 374     117.345 147.002 151.872
ATOM   3539 2HH2 ARG A 374     115.869 146.477 152.595
ATOM   3540  C   ARG A 374     123.671 148.831 155.028
ATOM   3541  O   ARG A 374     124.004 147.935 155.811
ATOM   3542  N   TYR A 375     124.024 150.128 155.212
ATOM   3543  H   TYR A 375     123.766 150.823 154.544
ATOM   3544  CA  TYR A 375     124.699 150.643 156.387
ATOM   3545  CB  TYR A 375     125.610 151.876 156.171
ATOM   3546  CG  TYR A 375     126.927 151.547 155.543
ATOM   3547  CD1 TYR A 375     127.868 152.577 155.430
ATOM   3548  CE1 TYR A 375     129.142 152.342 154.911
ATOM   3549  CZ  TYR A 375     129.489 151.056 154.501
ATOM   3550  OH  TYR A 375     130.772 150.792 153.968
ATOM   3551  HH  TYR A 375     130.728 149.939 153.522
ATOM   3552  CE2 TYR A 375     128.557 150.022 154.605
ATOM   3553  CD2 TYR A 375     127.288 150.259 155.122
ATOM   3554  C   TYR A 375     123.745 150.940 157.518
ATOM   3555  O   TYR A 375     122.557 151.150 157.272
ATOM   3556  N   SER A 376     124.241 150.929 158.790
ATOM   3557  H   SER A 376     125.199 150.731 158.977
ATOM   3558  CA  SER A 376     123.431 151.196 159.963
ATOM   3559  CB  SER A 376     122.563 149.978 160.386
ATOM   3560  OG  SER A 376     123.357 148.900 160.858
ATOM   3561  HG  SER A 376     123.719 148.469 160.081
ATOM   3562  C   SER A 376     124.258 151.672 161.153
ATOM   3563  O   SER A 376     125.404 152.112 161.001
ATOM   3564  N   ARG A 377     123.635 151.638 162.364
ATOM   3565  H   ARG A 377     122.698 151.316 162.451
ATOM   3566  CA  ARG A 377     124.206 151.998 163.640
ATOM   3567  CB  ARG A 377     123.572 153.257 164.293
ATOM   3568  CG  ARG A 377     123.724 154.566 163.502
ATOM   3569  CD  ARG A 377     125.154 155.126 163.516
ATOM   3570  NE  ARG A 377     125.147 156.461 162.840
ATOM   3571  HE  ARG A 377     124.296 156.784 162.422
ATOM   3572  CZ  ARG A 377     126.262 157.260 162.790
ATOM   3573  NH1 ARG A 377     127.448 156.911 163.379
ATOM   3574 1HH1 ARG A 377     127.540 156.044 163.870
ATOM   3575 2HH1 ARG A 377     128.247 157.508 163.297
ATOM   3576  NH2 ARG A 377     126.188 158.442 162.114
ATOM   3577 1HH2 ARG A 377     125.340 158.709 161.656
ATOM   3578 2HH2 ARG A 377     126.994 159.027 162.035
ATOM   3579  C   ARG A 377     124.125 150.816 164.593
ATOM   3580  O   ARG A 377     123.749 149.712 164.201
ATOM   3581  N   ARG A 378     124.538 151.016 165.870
ATOM   3582  H   ARG A 378     124.838 151.915 166.178
ATOM   3583  CA  ARG A 378     124.582 149.994 166.885
ATOM   3584  CB  ARG A 378     125.927 150.074 167.603
ATOM   3585  CG  ARG A 378     127.156 149.874 166.717
ATOM   3586  CD  ARG A 378     128.412 150.235 167.493
ATOM   3587  NE  ARG A 378     128.298 151.715 167.703
ATOM   3588  HE  ARG A 378     127.683 152.228 167.104
ATOM   3589  CZ  ARG A 378     128.966 152.384 168.689
ATOM   3590  NH1 ARG A 378     129.851 151.758 169.520
ATOM   3591 1HH1 ARG A 378     130.045 150.782 169.410
ATOM   3592 2HH1 ARG A 378     130.331 152.281 170.225
ATOM   3593  NH2 ARG A 378     128.723 153.718 168.858
ATOM   3594 1HH2 ARG A 378     128.065 154.192 168.272
ATOM   3595 2HH2 ARG A 378     129.171 154.223 169.597
ATOM   3596  C   ARG A 378     123.576 150.187 167.981
ATOM   3597  O   ARG A 378     123.385 151.308 168.464
ATOM   3598  N   VAL A 379     122.884 149.074 168.335
ATOM   3599  H   VAL A 379     123.056 148.220 167.848
ATOM   3600  CA  VAL A 379     121.934 148.943 169.422
ATOM   3601  CB  VAL A 379     120.867 150.001 169.556
ATOM   3602  CG1 VAL A 379     119.719 149.846 168.557
ATOM   3603  CG2 VAL A 379     120.600 150.168 171.057
ATOM   3604  C   VAL A 379     121.434 147.498 169.427
ATOM   3605  O   VAL A 379     121.941 146.703 168.634
ATOM   3606  N   CYS A 380     120.508 147.085 170.350
ATOM   3607  H   CYS A 380     120.094 147.702 171.013
ATOM   3608  CA  CYS A 380     120.005 145.721 170.407
ATOM   3609  CB  CYS A 380     119.093 145.440 171.614
ATOM   3610  SG  CYS A 380     120.031 145.417 173.174
ATOM   3611  C   CYS A 380     119.267 145.425 169.135
ATOM   3612  O   CYS A 380     118.439 146.230 168.708
ATOM   3613  N   VAL A 381     119.584 144.257 168.512
ATOM   3614  H   VAL A 381     120.228 143.612 168.915
ATOM   3615  CA  VAL A 381     119.030 143.879 167.230
ATOM   3616  CB  VAL A 381     120.115 143.902 166.133
ATOM   3617  CG1 VAL A 381     119.575 143.503 164.749
ATOM   3618  CG2 VAL A 381     120.818 145.259 166.063
ATOM   3619  C   VAL A 381     118.419 142.495 167.158
ATOM   3620  O   VAL A 381     119.086 141.483 167.379
ATOM   3621  N   GLN A 382     117.113 142.442 166.820
ATOM   3622  H   GLN A 382     116.598 143.276 166.657
ATOM   3623  CA  GLN A 382     116.391 141.217 166.594
ATOM   3624  CB  GLN A 382     114.962 141.116 167.168
ATOM   3625  CG  GLN A 382     114.859 141.122 168.694
ATOM   3626  CD  GLN A 382     113.391 140.912 169.059
ATOM   3627  OE1 GLN A 382     112.579 141.833 169.115
ATOM   3628  NE2 GLN A 382     113.026 139.628 169.310
ATOM   3629 1HE2 GLN A 382     113.696 138.891 169.230
ATOM   3630 2HE2 GLN A 382     112.075 139.414 169.532
ATOM   3631  C   GLN A 382     116.252 141.127 165.094
ATOM   3632  O   GLN A 382     116.028 142.129 164.423
ATOM   3633  N   PHE A 383     116.445 139.921 164.531
ATOM   3634  H   PHE A 383     116.672 139.144 165.104
ATOM   3635  CA  PHE A 383     116.342 139.612 163.126
ATOM   3636  CB  PHE A 383     117.187 138.349 162.798
ATOM   3637  CG  PHE A 383     117.287 138.017 161.345
ATOM   3638  CD1 PHE A 383     118.031 138.814 160.468
ATOM   3639  CE1 PHE A 383     118.125 138.479 159.113
ATOM   3640  CZ  PHE A 383     117.495 137.333 158.630
ATOM   3641  CE2 PHE A 383     116.775 136.516 159.502
ATOM   3642  CD2 PHE A 383     116.681 136.855 160.854
ATOM   3643  C   PHE A 383     114.882 139.463 162.743
ATOM   3644  O   PHE A 383     114.043 139.135 163.585
ATOM   3645  N   GLY A 384     114.578 139.667 161.432
ATOM   3646  H   GLY A 384     115.298 139.903 160.785
ATOM   3647  CA  GLY A 384     113.254 139.635 160.844
ATOM   3648  C   GLY A 384     112.448 138.382 161.022
ATOM   3649  O   GLY A 384     111.221 138.456 161.075
ATOM   3650  N   GLU A 385     113.112 137.216 161.159
ATOM   3651  H   GLU A 385     114.106 137.186 161.127
ATOM   3652  CA  GLU A 385     112.464 135.938 161.341
ATOM   3653  CB  GLU A 385     113.260 134.802 160.669
ATOM   3654  CG  GLU A 385     113.351 134.915 159.139
ATOM   3655  CD  GLU A 385     114.162 133.770 158.523
ATOM   3656  OE1 GLU A 385     114.267 133.780 157.269
ATOM   3657  OE2 GLU A 385     114.693 132.885 159.248
ATOM   3658  C   GLU A 385     112.319 135.643 162.824
ATOM   3659  O   GLU A 385     112.092 134.495 163.216
ATOM   3660  N   GLU A 386     112.425 136.705 163.672
ATOM   3661  H   GLU A 386     112.611 137.615 163.313
ATOM   3662  CA  GLU A 386     112.362 136.723 165.118
ATOM   3663  CB  GLU A 386     111.032 136.174 165.711
ATOM   3664  CG  GLU A 386     109.740 136.832 165.192
ATOM   3665  CD  GLU A 386     109.555 138.285 165.651
ATOM   3666  OE1 GLU A 386     108.626 138.921 165.089
ATOM   3667  OE2 GLU A 386     110.274 138.782 166.560
ATOM   3668  C   GLU A 386     113.547 136.037 165.749
ATOM   3669  O   GLU A 386     113.511 135.639 166.916
ATOM   3670  N   ASN A 387     114.658 135.934 164.981
ATOM   3671  H   ASN A 387     114.680 136.294 164.053
ATOM   3672  CA  ASN A 387     115.886 135.338 165.438
ATOM   3673  CB  ASN A 387     116.784 134.767 164.315
ATOM   3674  CG  ASN A 387     116.122 133.550 163.668
ATOM   3675  OD1 ASN A 387     115.797 132.560 164.322
ATOM   3676  ND2 ASN A 387     115.935 133.609 162.325
ATOM   3677 1HD2 ASN A 387     116.234 134.412 161.810
ATOM   3678 2HD2 ASN A 387     115.510 132.843 161.842
ATOM   3679  C   ASN A 387     116.675 136.362 166.204
ATOM   3680  O   ASN A 387     116.452 137.565 166.062
ATOM   3681  N   LEU A 388     117.581 135.906 167.094
ATOM   3682  H   LEU A 388     117.752 134.934 167.237
ATOM   3683  CA  LEU A 388     118.395 136.811 167.858
ATOM   3684  CB  LEU A 388     118.619 136.327 169.304
ATOM   3685  CG  LEU A 388     117.330 136.049 170.121
ATOM   3686  CD1 LEU A 388     117.683 135.575 171.538
ATOM   3687  CD2 LEU A 388     116.306 137.198 170.090
ATOM   3688  C   LEU A 388     119.706 136.880 167.119
ATOM   3689  O   LEU A 388     120.436 135.888 167.042
ATOM   3690  N   CYS A 389     120.048 138.083 166.599
ATOM   3691  H   CYS A 389     119.480 138.894 166.733
ATOM   3692  CA  CYS A 389     121.241 138.303 165.812
ATOM   3693  CB  CYS A 389     121.311 139.714 165.198
ATOM   3694  SG  CYS A 389     120.037 139.993 163.935
ATOM   3695  C   CYS A 389     122.548 138.077 166.519
ATOM   3696  O   CYS A 389     122.702 138.430 167.690
ATOM   3697  N   LYS A 390     123.494 137.418 165.801
ATOM   3698  H   LYS A 390     123.321 137.106 164.870
ATOM   3699  CA  LYS A 390     124.815 137.156 166.305
ATOM   3700  CB  LYS A 390     124.991 135.795 167.024
ATOM   3701  CG  LYS A 390     126.373 135.622 167.671
ATOM   3702  CD  LYS A 390     126.529 134.354 168.510
ATOM   3703  CE  LYS A 390     127.985 133.961 168.781
ATOM   3704  NZ  LYS A 390     128.646 134.948 169.662
ATOM   3705  HZ1 LYS A 390     128.111 135.049 170.546
ATOM   3706  HZ2 LYS A 390     129.606 134.621 169.882
ATOM   3707  HZ3 LYS A 390     128.706 135.867 169.183
ATOM   3708  C   LYS A 390     125.752 137.291 165.131
ATOM   3709  O   LYS A 390     126.039 136.325 164.415
ATOM   3710  N   ILE A 391     126.196 138.549 164.894
ATOM   3711  H   ILE A 391     125.933 139.300 165.498
ATOM   3712  CA  ILE A 391     127.099 138.937 163.826
ATOM   3713  CB  ILE A 391     126.411 139.474 162.554
ATOM   3714  CG2 ILE A 391     125.702 138.329 161.801
ATOM   3715  CG1 ILE A 391     125.519 140.713 162.843
ATOM   3716  CD1 ILE A 391     124.998 141.442 161.603
ATOM   3717  C   ILE A 391     128.017 140.042 164.307
ATOM   3718  O   ILE A 391     127.753 140.675 165.326
ATOM   3719  N   ILE A 392     129.156 140.257 163.602
ATOM   3720  H   ILE A 392     129.378 139.715 162.796
ATOM   3721  CA  ILE A 392     130.089 141.331 163.898
ATOM   3722  CB  ILE A 392     131.550 140.969 163.686
ATOM   3723  CG2 ILE A 392     132.427 142.218 163.950
ATOM   3724  CG1 ILE A 392     131.941 139.794 164.607
ATOM   3725  CD1 ILE A 392     133.308 139.183 164.304
ATOM   3726  C   ILE A 392     129.660 142.380 162.893
ATOM   3727  O   ILE A 392     129.529 142.067 161.703
ATOM   3728  N   ASP A 393     129.438 143.642 163.343
ATOM   3729  H   ASP A 393     129.564 143.926 164.294
ATOM   3730  CA  ASP A 393     128.957 144.623 162.414
ATOM   3731  CB  ASP A 393     127.852 145.429 163.132
ATOM   3732  CG  ASP A 393     127.106 146.395 162.238
ATOM   3733  OD1 ASP A 393     126.216 147.096 162.784
ATOM   3734  OD2 ASP A 393     127.367 146.439 161.008
ATOM   3735  C   ASP A 393     130.063 145.497 161.860
ATOM   3736  O   ASP A 393     130.420 145.343 160.689
ATOM   3737  N   MET A 394     130.622 146.433 162.671
ATOM   3738  H   MET A 394     130.336 146.562 163.617
ATOM   3739  CA  MET A 394     131.693 147.271 162.194
ATOM   3740  CB  MET A 394     131.256 148.725 161.897
ATOM   3741  CG  MET A 394     132.309 149.624 161.229
ATOM   3742  SD  MET A 394     133.566 150.345 162.327
ATOM   3743  CE  MET A 394     134.531 151.056 160.964
ATOM   3744  C   MET A 394     132.771 147.279 163.234
ATOM   3745  O   MET A 394     133.892 146.838 162.975
ATOM   3746  N   ASN A 395     132.466 147.907 164.393
ATOM   3747  H   ASN A 395     131.567 148.314 164.541
ATOM   3748  CA  ASN A 395     133.362 148.023 165.507
ATOM   3749  CB  ASN A 395     133.632 149.498 165.920
ATOM   3750  CG  ASN A 395     132.375 150.239 166.381
ATOM   3751  OD1 ASN A 395     131.325 150.234 165.737
ATOM   3752  ND2 ASN A 395     132.489 150.893 167.564
ATOM   3753 1HD2 ASN A 395     133.353 150.866 168.067
ATOM   3754 2HD2 ASN A 395     131.709 151.392 167.937
ATOM   3755  C   ASN A 395     132.855 147.253 166.693
ATOM   3756  O   ASN A 395     133.607 147.053 167.648
ATOM   3757  N   ASP A 396     131.564 146.835 166.674
ATOM   3758  H   ASP A 396     130.957 147.017 165.905
ATOM   3759  CA  ASP A 396     130.981 146.087 167.752
ATOM   3760  CB  ASP A 396     130.042 146.864 168.711
ATOM   3761  CG  ASP A 396     130.886 147.823 169.554
ATOM   3762  OD1 ASP A 396     130.760 149.062 169.386
ATOM   3763  OD2 ASP A 396     131.668 147.318 170.403
ATOM   3764  C   ASP A 396     130.346 144.812 167.327
ATOM   3765  O   ASP A 396     129.777 144.688 166.234
ATOM   3766  N   CYS A 397     130.519 143.817 168.221
ATOM   3767  H   CYS A 397     131.002 143.986 169.077
ATOM   3768  CA  CYS A 397     130.021 142.481 168.076
ATOM   3769  CB  CYS A 397     130.943 141.416 168.694
ATOM   3770  SG  CYS A 397     132.553 141.314 167.855
ATOM   3771  C   CYS A 397     128.676 142.359 168.718
ATOM   3772  O   CYS A 397     128.457 142.835 169.835
ATOM   3773  N   PHE A 398     127.744 141.719 167.982
ATOM   3774  H   PHE A 398     127.959 141.346 167.085
ATOM   3775  CA  PHE A 398     126.387 141.502 168.411
ATOM   3776  CB  PHE A 398     125.343 141.603 167.265
ATOM   3777  CG  PHE A 398     125.207 142.954 166.611
ATOM   3778  CD1 PHE A 398     125.980 144.081 166.940
ATOM   3779  CE1 PHE A 398     125.794 145.305 166.293
ATOM   3780  CZ  PHE A 398     124.828 145.413 165.292
ATOM   3781  CE2 PHE A 398     124.059 144.303 164.940
ATOM   3782  CD2 PHE A 398     124.253 143.087 165.598
ATOM   3783  C   PHE A 398     126.311 140.077 168.884
ATOM   3784  O   PHE A 398     126.759 139.169 168.175
ATOM   3785  N   VAL A 399     125.754 139.841 170.100
ATOM   3786  H   VAL A 399     125.390 140.569 170.676
ATOM   3787  CA  VAL A 399     125.642 138.501 170.628
ATOM   3788  CB  VAL A 399     126.638 138.174 171.755
ATOM   3789  CG1 VAL A 399     126.440 136.724 172.254
ATOM   3790  CG2 VAL A 399     128.090 138.411 171.294
ATOM   3791  C   VAL A 399     124.244 138.302 171.163
ATOM   3792  O   VAL A 399     123.838 138.960 172.125
ATOM   3793  N   SER A 400     123.486 137.382 170.507
ATOM   3794  H   SER A 400     123.855 136.902 169.716
ATOM   3795  CA  SER A 400     122.145 136.975 170.868
ATOM   3796  CB  SER A 400     122.134 135.921 172.002
ATOM   3797  OG  SER A 400     122.826 134.753 171.580
ATOM   3798  HG  SER A 400     122.771 134.138 172.316
ATOM   3799  C   SER A 400     121.187 138.108 171.137
ATOM   3800  O   SER A 400     120.599 138.205 172.216
ATOM   3801  N   ARG A 401     121.076 139.019 170.142
ATOM   3802  H   ARG A 401     121.622 138.880 169.318
ATOM   3803  CA  ARG A 401     120.279 140.228 170.064
ATOM   3804  CB  ARG A 401     118.752 140.205 170.430
ATOM   3805  CG  ARG A 401     118.312 140.194 171.907
ATOM   3806  CD  ARG A 401     116.801 140.262 172.109
ATOM   3807  NE  ARG A 401     116.543 140.390 173.574
ATOM   3808  HE  ARG A 401     117.319 140.480 174.199
ATOM   3809  CZ  ARG A 401     115.270 140.427 174.079
ATOM   3810  NH1 ARG A 401     114.169 140.255 173.286
ATOM   3811 1HH1 ARG A 401     114.270 140.070 172.309
ATOM   3812 2HH1 ARG A 401     113.253 140.294 173.684
ATOM   3813  NH2 ARG A 401     115.102 140.653 175.414
ATOM   3814 1HH2 ARG A 401     115.896 140.796 176.004
ATOM   3815 2HH2 ARG A 401     114.183 140.703 175.805
ATOM   3816  C   ARG A 401     120.868 141.363 170.853
ATOM   3817  O   ARG A 401     120.636 142.517 170.500
ATOM   3818  N   HIS A 402     121.615 141.071 171.941
ATOM   3819  H   HIS A 402     121.836 140.135 172.202
ATOM   3820  CA  HIS A 402     122.214 142.068 172.785
ATOM   3821  CB  HIS A 402     122.387 141.599 174.244
ATOM   3822  CG  HIS A 402     121.054 141.405 174.910
ATOM   3823  ND1 HIS A 402     120.273 142.435 175.387
ATOM   3824  CE1 HIS A 402     119.132 141.876 175.863
ATOM   3825  NE2 HIS A 402     119.123 140.563 175.728
ATOM   3826  CD2 HIS A 402     120.337 140.267 175.131
ATOM   3827  C   HIS A 402     123.516 142.565 172.244
ATOM   3828  O   HIS A 402     124.228 141.854 171.531
ATOM   3829  N   VAL A 403     123.816 143.850 172.541
ATOM   3830  H   VAL A 403     123.215 144.403 173.113
ATOM   3831  CA  VAL A 403     125.023 144.513 172.106
ATOM   3832  CB  VAL A 403     124.801 145.498 170.962
ATOM   3833  CG1 VAL A 403     124.240 144.762 169.745
ATOM   3834  CG2 VAL A 403     123.933 146.686 171.418
ATOM   3835  C   VAL A 403     125.571 145.341 173.248
ATOM   3836  O   VAL A 403     124.951 145.459 174.308
ATOM   3837  N   LYS A 404     126.783 145.900 173.030
ATOM   3838  H   LYS A 404     127.278 145.747 172.178
ATOM   3839  CA  LYS A 404     127.430 146.798 173.944
ATOM   3840  CB  LYS A 404     128.789 146.320 174.500
ATOM   3841  CG  LYS A 404     129.360 147.297 175.536
ATOM   3842  CD  LYS A 404     130.757 146.980 176.062
ATOM   3843  CE  LYS A 404     131.223 148.014 177.090
ATOM   3844  NZ  LYS A 404     132.512 147.612 177.679
ATOM   3845  HZ1 LYS A 404     133.245 147.654 176.947
ATOM   3846  HZ2 LYS A 404     132.759 148.263 178.448
ATOM   3847  HZ3 LYS A 404     132.452 146.645 178.051
ATOM   3848  C   LYS A 404     127.691 148.001 173.064
ATOM   3849  O   LYS A 404     128.180 147.857 171.939
ATOM   3850  N   VAL A 405     127.326 149.214 173.547
ATOM   3851  H   VAL A 405     126.923 149.325 174.451
ATOM   3852  CA  VAL A 405     127.522 150.430 172.795
ATOM   3853  CB  VAL A 405     126.213 151.168 172.482
ATOM   3854  CG1 VAL A 405     126.471 152.475 171.699
ATOM   3855  CG2 VAL A 405     125.253 150.240 171.714
ATOM   3856  C   VAL A 405     128.419 151.329 173.613
ATOM   3857  O   VAL A 405     128.250 151.465 174.827
ATOM   3858  N   CYS A 406     129.417 151.933 172.931
ATOM   3859  H   CYS A 406     129.523 151.772 171.954
ATOM   3860  CA  CYS A 406     130.366 152.862 173.495
ATOM   3861  CB  CYS A 406     131.817 152.343 173.481
ATOM   3862  SG  CYS A 406     132.031 150.852 174.504
ATOM   3863  C   CYS A 406     130.278 154.068 172.598
ATOM   3864  O   CYS A 406     130.030 153.932 171.395
ATOM   3865  N   ILE A 407     130.478 155.289 173.154
ATOM   3866  H   ILE A 407     130.698 155.412 174.118
ATOM   3867  CA  ILE A 407     130.362 156.487 172.355
ATOM   3868  CB  ILE A 407     130.202 157.746 173.202
ATOM   3869  CG2 ILE A 407     130.146 158.995 172.287
ATOM   3870  CG1 ILE A 407     128.902 157.636 174.033
ATOM   3871  CD1 ILE A 407     128.733 158.709 175.108
ATOM   3872  C   ILE A 407     131.535 156.592 171.404
ATOM   3873  O   ILE A 407     132.696 156.686 171.808
ATOM   3874  N   ILE A 408     131.185 156.535 170.100
ATOM   3875  H   ILE A 408     130.222 156.427 169.863
ATOM   3876  CA  ILE A 408     132.056 156.638 168.951
ATOM   3877  CB  ILE A 408     132.895 155.379 168.673
ATOM   3878  CG2 ILE A 408     131.999 154.197 168.265
ATOM   3879  CG1 ILE A 408     134.032 155.651 167.665
ATOM   3880  CD1 ILE A 408     135.097 154.554 167.615
ATOM   3881  C   ILE A 408     131.124 157.014 167.797
ATOM   3882  O   ILE A 408     129.910 156.792 167.876
ATOM   3883  N   GLY A 409     131.672 157.594 166.702
ATOM   3884  H   GLY A 409     132.652 157.763 166.633
ATOM   3885  CA  GLY A 409     130.887 158.031 165.570
ATOM   3886  C   GLY A 409     130.923 157.221 164.303
ATOM   3887  O   GLY A 409     130.436 157.714 163.283
ATOM   3888  N   THR A 410     131.469 155.980 164.324
ATOM   3889  H   THR A 410     131.829 155.592 165.169
ATOM   3890  CA  THR A 410     131.585 155.119 163.161
ATOM   3891  CB  THR A 410     132.401 153.870 163.430
ATOM   3892  CG2 THR A 410     133.863 154.262 163.701
ATOM   3893  OG1 THR A 410     131.877 153.151 164.539
ATOM   3894  HG1 THR A 410     131.133 152.646 164.202
ATOM   3895  C   THR A 410     130.268 154.688 162.554
ATOM   3896  O   THR A 410     129.248 154.609 163.243
ATOM   3897  N   VAL A 411     130.269 154.491 161.208
ATOM   3898  H   VAL A 411     131.101 154.594 160.668
ATOM   3899  CA  VAL A 411     129.107 154.053 160.465
ATOM   3900  CB  VAL A 411     128.836 154.863 159.211
ATOM   3901  CG1 VAL A 411     127.601 154.313 158.479
ATOM   3902  CG2 VAL A 411     128.645 156.341 159.608
ATOM   3903  C   VAL A 411     129.376 152.597 160.160
ATOM   3904  O   VAL A 411     130.466 152.253 159.691
ATOM   3905  N   SER A 412     128.362 151.726 160.389
ATOM   3906  H   SER A 412     127.458 152.019 160.698
ATOM   3907  CA  SER A 412     128.505 150.303 160.227
ATOM   3908  CB  SER A 412     127.442 149.481 160.951
ATOM   3909  OG  SER A 412     126.182 149.526 160.310
ATOM   3910  HG  SER A 412     125.721 148.734 160.608
ATOM   3911  C   SER A 412     128.616 149.765 158.838
ATOM   3912  O   SER A 412     128.391 150.475 157.864
ATOM   3913  N   LYS A 413     129.053 148.489 158.742
ATOM   3914  H   LYS A 413     129.242 147.935 159.550
ATOM   3915  CA  LYS A 413     129.214 147.810 157.492
ATOM   3916  CB  LYS A 413     130.539 147.016 157.437
ATOM   3917  CG  LYS A 413     131.782 147.896 157.641
ATOM   3918  CD  LYS A 413     131.928 148.999 156.591
ATOM   3919  CE  LYS A 413     133.173 149.871 156.728
ATOM   3920  NZ  LYS A 413     133.056 151.020 155.806
ATOM   3921  HZ1 LYS A 413     133.975 151.491 155.707
ATOM   3922  HZ2 LYS A 413     132.732 150.694 154.875
ATOM   3923  HZ3 LYS A 413     132.365 151.696 156.185
ATOM   3924  C   LYS A 413     128.068 146.882 157.193
ATOM   3925  O   LYS A 413     127.937 146.436 156.055
ATOM   3926  N   PHE A 414     127.211 146.552 158.186
ATOM   3927  H   PHE A 414     127.304 146.912 159.110
ATOM   3928  CA  PHE A 414     126.102 145.648 157.984
ATOM   3929  CB  PHE A 414     126.369 144.168 158.413
ATOM   3930  CG  PHE A 414     127.503 143.516 157.695
ATOM   3931  CD1 PHE A 414     128.791 143.501 158.245
ATOM   3932  CE1 PHE A 414     129.846 142.889 157.562
ATOM   3933  CZ  PHE A 414     129.616 142.286 156.322
ATOM   3934  CE2 PHE A 414     128.334 142.293 155.767
ATOM   3935  CD2 PHE A 414     127.283 142.907 156.454
ATOM   3936  C   PHE A 414     124.879 146.022 158.770
ATOM   3937  O   PHE A 414     124.882 146.925 159.605
ATOM   3938  N   SER A 415     123.763 145.384 158.369
ATOM   3939  H   SER A 415     123.844 144.761 157.592
ATOM   3940  CA  SER A 415     122.449 145.431 158.957
ATOM   3941  CB  SER A 415     121.673 146.755 158.811
ATOM   3942  OG  SER A 415     120.381 146.599 159.376
ATOM   3943  HG  SER A 415     119.872 147.360 159.091
ATOM   3944  C   SER A 415     121.797 144.412 158.076
ATOM   3945  O   SER A 415     121.418 144.747 156.955
ATOM   3946  N   GLN A 416     121.542 143.191 158.584
ATOM   3947  H   GLN A 416     121.767 142.972 159.529
ATOM   3948  CA  GLN A 416     121.026 142.094 157.793
ATOM   3949  CB  GLN A 416     120.813 140.843 158.662
ATOM   3950  CG  GLN A 416     122.119 140.218 159.166
ATOM   3951  CD  GLN A 416     121.791 139.008 160.029
ATOM   3952  OE1 GLN A 416     121.674 139.110 161.249
ATOM   3953  NE2 GLN A 416     121.610 137.828 159.380
ATOM   3954 1HE2 GLN A 416     121.692 137.789 158.384
ATOM   3955 2HE2 GLN A 416     121.374 137.004 159.895
ATOM   3956  C   GLN A 416     119.786 142.318 156.961
ATOM   3957  O   GLN A 416     119.554 141.563 156.013
ATOM   3958  N   GLY A 417     118.981 143.355 157.268
ATOM   3959  H   GLY A 417     119.184 143.980 158.018
ATOM   3960  CA  GLY A 417     117.787 143.638 156.518
ATOM   3961  C   GLY A 417     116.968 144.526 157.378
ATOM   3962  O   GLY A 417     117.493 145.449 158.008
ATOM   3963  N   ASP A 418     115.640 144.271 157.405
ATOM   3964  H   ASP A 418     115.232 143.529 156.880
ATOM   3965  CA  ASP A 418     114.729 145.046 158.204
ATOM   3966  CB  ASP A 418     113.291 145.077 157.632
ATOM   3967  CG  ASP A 418     113.219 146.030 156.446
ATOM   3968  OD1 ASP A 418     113.904 145.782 155.418
ATOM   3969  OD2 ASP A 418     112.457 147.026 156.551
ATOM   3970  C   ASP A 418     114.735 144.459 159.591
ATOM   3971  O   ASP A 418     113.768 143.863 160.076
ATOM   3972  N   THR A 419     115.906 144.612 160.241
ATOM   3973  H   THR A 419     116.660 145.104 159.810
ATOM   3974  CA  THR A 419     116.184 144.183 161.575
ATOM   3975  CB  THR A 419     117.660 144.037 161.833
ATOM   3976  CG2 THR A 419     118.209 142.884 160.974
ATOM   3977  OG1 THR A 419     118.355 145.241 161.542
ATOM   3978  HG1 THR A 419     118.119 145.860 162.238
ATOM   3979  C   THR A 419     115.535 145.165 162.503
ATOM   3980  O   THR A 419     115.460 146.362 162.206
ATOM   3981  N   LEU A 420     114.996 144.631 163.616
ATOM   3982  H   LEU A 420     115.117 143.670 163.834
ATOM   3983  CA  LEU A 420     114.326 145.407 164.618
ATOM   3984  CB  LEU A 420     113.210 144.641 165.362
ATOM   3985  CG  LEU A 420     111.850 144.518 164.636
ATOM   3986  CD1 LEU A 420     111.916 143.623 163.384
ATOM   3987  CD2 LEU A 420     110.750 144.085 165.615
ATOM   3988  C   LEU A 420     115.320 145.846 165.652
ATOM   3989  O   LEU A 420     115.973 145.018 166.289
ATOM   3990  N   LEU A 421     115.452 147.178 165.803
ATOM   3991  H   LEU A 421     114.909 147.801 165.253
ATOM   3992  CA  LEU A 421     116.319 147.830 166.746
ATOM   3993  CB  LEU A 421     116.952 149.159 166.288
ATOM   3994  CG  LEU A 421     117.911 149.158 165.097
ATOM   3995  CD1 LEU A 421     118.372 150.593 164.793
ATOM   3996  CD2 LEU A 421     119.099 148.219 165.318
ATOM   3997  C   LEU A 421     115.559 148.282 167.949
ATOM   3998  O   LEU A 421     114.421 148.750 167.834
ATOM   3999  N   PHE A 422     116.200 148.127 169.132
ATOM   4000  H   PHE A 422     117.099 147.695 169.170
ATOM   4001  CA  PHE A 422     115.651 148.553 170.391
ATOM   4002  CB  PHE A 422     115.075 147.433 171.299
ATOM   4003  CG  PHE A 422     113.954 146.737 170.598
ATOM   4004  CD1 PHE A 422     114.193 145.561 169.877
ATOM   4005  CE1 PHE A 422     113.148 144.918 169.213
ATOM   4006  CZ  PHE A 422     111.855 145.445 169.259
ATOM   4007  CE2 PHE A 422     111.609 146.620 169.971
ATOM   4008  CD2 PHE A 422     112.657 147.263 170.636
ATOM   4009  C   PHE A 422     116.750 149.238 171.150
ATOM   4010  O   PHE A 422     117.739 148.607 171.536
ATOM   4011  N   PHE A 423     116.614 150.581 171.292
ATOM   4012  H   PHE A 423     115.849 151.053 170.854
ATOM   4013  CA  PHE A 423     117.533 151.434 172.015
ATOM   4014  CB  PHE A 423     117.480 152.927 171.595
ATOM   4015  CG  PHE A 423     118.137 153.195 170.272
ATOM   4016  CD1 PHE A 423     117.404 153.145 169.080
ATOM   4017  CE1 PHE A 423     118.005 153.407 167.846
ATOM   4018  CZ  PHE A 423     119.360 153.743 167.795
ATOM   4019  CE2 PHE A 423     120.103 153.823 168.977
ATOM   4020  CD2 PHE A 423     119.489 153.558 170.207
ATOM   4021  C   PHE A 423     117.275 151.372 173.497
ATOM   4022  O   PHE A 423     116.120 151.401 173.932
ATOM   4023  N   GLY A 424     118.360 151.273 174.302
ATOM   4024  H   GLY A 424     119.288 151.233 173.938
ATOM   4025  CA  GLY A 424     118.243 151.215 175.735
ATOM   4026  C   GLY A 424     119.507 151.720 176.363
ATOM   4027  O   GLY A 424     120.503 150.994 176.310
ATOM   4028  N   PRO A 425     119.538 152.929 176.930
ATOM   4029  CA  PRO A 425     120.706 153.487 177.577
ATOM   4030  CB  PRO A 425     120.375 154.958 177.843
ATOM   4031  CG  PRO A 425     118.836 155.026 177.846
ATOM   4032  CD  PRO A 425     118.398 153.844 176.964
ATOM   4033  C   PRO A 425     121.082 152.711 178.810
ATOM   4034  O   PRO A 425     120.194 152.209 179.506
ATOM   4035  N   LEU A 426     122.404 152.595 179.064
ATOM   4036  H   LEU A 426     123.078 153.062 178.498
ATOM   4037  CA  LEU A 426     122.946 151.782 180.123
ATOM   4038  CB  LEU A 426     124.476 151.576 179.998
ATOM   4039  CG  LEU A 426     124.934 150.805 178.732
ATOM   4040  CD1 LEU A 426     126.467 150.783 178.617
ATOM   4041  CD2 LEU A 426     124.328 149.391 178.654
ATOM   4042  C   LEU A 426     122.634 152.411 181.455
ATOM   4043  O   LEU A 426     122.524 153.635 181.569
ATOM   4044  N   LYS A 427     122.483 151.568 182.502
ATOM   4045  H   LYS A 427     122.581 150.582 182.393
ATOM   4046  CA  LYS A 427     122.159 152.019 183.836
ATOM   4047  CB  LYS A 427     121.895 150.857 184.813
ATOM   4048  CG  LYS A 427     120.586 150.107 184.547
ATOM   4049  CD  LYS A 427     120.331 148.958 185.523
ATOM   4050  CE  LYS A 427     119.028 148.202 185.257
ATOM   4051  NZ  LYS A 427     118.885 147.079 186.206
ATOM   4052  HZ1 LYS A 427     118.009 146.563 186.001
ATOM   4053  HZ2 LYS A 427     119.690 146.433 186.108
ATOM   4054  HZ3 LYS A 427     118.849 147.436 187.180
ATOM   4055  C   LYS A 427     123.248 152.877 184.417
ATOM   4056  O   LYS A 427     122.956 153.896 185.045
ATOM   4057  N   LYS A 428     124.525 152.497 184.170
ATOM   4058  H   LYS A 428     124.721 151.673 183.644
ATOM   4059  CA  LYS A 428     125.684 153.210 184.646
ATOM   4060  CB  LYS A 428     126.995 152.447 184.379
ATOM   4061  CG  LYS A 428     127.161 151.191 185.236
ATOM   4062  CD  LYS A 428     128.460 150.433 184.969
ATOM   4063  CE  LYS A 428     128.608 149.160 185.802
ATOM   4064  NZ  LYS A 428     129.868 148.476 185.455
ATOM   4065  HZ1 LYS A 428     129.926 147.571 185.959
ATOM   4066  HZ2 LYS A 428     129.898 148.300 184.433
ATOM   4067  HZ3 LYS A 428     130.674 149.070 185.724
ATOM   4068  C   LYS A 428     125.791 154.553 183.979
ATOM   4069  O   LYS A 428     126.145 155.533 184.631
ATOM   4070  N   THR A 429     125.461 154.629 182.667
ATOM   4071  H   THR A 429     125.141 153.835 182.156
ATOM   4072  CA  THR A 429     125.523 155.861 181.920
ATOM   4073  CB  THR A 429     125.484 155.690 180.413
ATOM   4074  CG2 THR A 429     126.729 154.902 179.964
ATOM   4075  OG1 THR A 429     124.308 155.018 179.988
ATOM   4076  HG1 THR A 429     123.584 155.635 180.120
ATOM   4077  C   THR A 429     124.466 156.840 182.347
ATOM   4078  O   THR A 429     124.691 158.047 182.243
ATOM   4079  N   LYS A 430     123.294 156.346 182.827
ATOM   4080  H   LYS A 430     123.104 155.367 182.869
ATOM   4081  CA  LYS A 430     122.235 157.230 183.250
ATOM   4082  CB  LYS A 430     120.900 156.524 183.560
ATOM   4083  CG  LYS A 430     120.152 155.968 182.350
ATOM   4084  CD  LYS A 430     118.836 155.302 182.750
ATOM   4085  CE  LYS A 430     118.053 154.700 181.586
ATOM   4086  NZ  LYS A 430     116.802 154.094 182.084
ATOM   4087  HZ1 LYS A 430     117.021 153.353 182.776
ATOM   4088  HZ2 LYS A 430     116.221 154.824 182.538
ATOM   4089  HZ3 LYS A 430     116.273 153.680 181.294
ATOM   4090  C   LYS A 430     122.578 158.033 184.472
ATOM   4091  O   LYS A 430     122.458 159.257 184.415
ATOM   4092  N   ASP A 431     123.077 157.380 185.563
ATOM   4093  H   ASP A 431     123.207 156.391 185.556
ATOM   4094  CA  ASP A 431     123.422 158.041 186.809
ATOM   4095  CB  ASP A 431     124.827 158.717 186.828
ATOM   4096  CG  ASP A 431     125.964 157.700 186.939
ATOM   4097  OD1 ASP A 431     125.727 156.512 187.290
ATOM   4098  OD2 ASP A 431     127.121 158.122 186.681
ATOM   4099  C   ASP A 431     122.301 158.929 187.317
ATOM   4100  O   ASP A 431     121.228 158.418 187.645
ATOM   4101  N   ILE A 432     122.543 160.257 187.439
ATOM   4102  H   ILE A 432     123.416 160.657 187.177
ATOM   4103  CA  ILE A 432     121.577 161.229 187.889
ATOM   4104  CB  ILE A 432     122.209 162.441 188.568
ATOM   4105  CG2 ILE A 432     122.921 161.947 189.845
ATOM   4106  CG1 ILE A 432     123.105 163.276 187.618
ATOM   4107  CD1 ILE A 432     123.527 164.633 188.178
ATOM   4108  C   ILE A 432     120.640 161.704 186.796
ATOM   4109  O   ILE A 432     119.496 162.062 187.083
ATOM   4110  N   ASP A 433     121.127 161.710 185.529
ATOM   4111  H   ASP A 433     122.035 161.342 185.343
ATOM   4112  CA  ASP A 433     120.432 162.175 184.349
ATOM   4113  CB  ASP A 433     121.349 162.290 183.108
ATOM   4114  CG  ASP A 433     122.351 163.427 183.293
ATOM   4115  OD1 ASP A 433     121.929 164.571 183.610
ATOM   4116  OD2 ASP A 433     123.569 163.161 183.124
ATOM   4117  C   ASP A 433     119.210 161.425 183.916
ATOM   4118  O   ASP A 433     119.114 160.204 184.040
ATOM   4119  N   PHE A 434     118.214 162.208 183.442
ATOM   4120  H   PHE A 434     118.327 163.197 183.394
ATOM   4121  CA  PHE A 434     116.954 161.718 182.948
ATOM   4122  CB  PHE A 434     115.818 162.753 183.089
ATOM   4123  CG  PHE A 434     115.478 162.808 184.546
ATOM   4124  CD1 PHE A 434     115.984 163.832 185.358
ATOM   4125  CE1 PHE A 434     115.673 163.880 186.721
ATOM   4126  CZ  PHE A 434     114.852 162.900 187.283
ATOM   4127  CE2 PHE A 434     114.341 161.875 186.485
ATOM   4128  CD2 PHE A 434     114.654 161.830 185.124
ATOM   4129  C   PHE A 434     117.051 161.234 181.527
ATOM   4130  O   PHE A 434     116.389 160.257 181.173
ATOM   4131  N   ASP A 435     117.880 161.922 180.694
ATOM   4132  H   ASP A 435     118.380 162.713 181.037
ATOM   4133  CA  ASP A 435     118.132 161.633 179.296
ATOM   4134  CB  ASP A 435     118.772 160.241 179.010
ATOM   4135  CG  ASP A 435     120.163 160.158 179.635
ATOM   4136  OD1 ASP A 435     120.986 161.092 179.436
ATOM   4137  OD2 ASP A 435     120.424 159.139 180.324
ATOM   4138  C   ASP A 435     116.951 161.881 178.392
ATOM   4139  O   ASP A 435     115.877 162.289 178.844
ATOM   4140  N   ASN A 436     117.163 161.689 177.068
ATOM   4141  H   ASN A 436     118.041 161.362 176.724
ATOM   4142  CA  ASN A 436     116.162 161.880 176.054
ATOM   4143  CB  ASN A 436     116.534 163.016 175.064
ATOM   4144  CG  ASN A 436     115.382 163.305 174.100
ATOM   4145  OD1 ASN A 436     114.281 163.687 174.493
ATOM   4146  ND2 ASN A 436     115.639 163.069 172.788
ATOM   4147 1HD2 ASN A 436     116.544 162.746 172.509
ATOM   4148 2HD2 ASN A 436     114.915 163.182 172.107
ATOM   4149  C   ASN A 436     116.046 160.615 175.254
ATOM   4150  O   ASN A 436     117.053 159.988 174.921
ATOM   4151  N   LEU A 437     114.792 160.218 174.937
ATOM   4152  H   LEU A 437     113.989 160.740 175.213
ATOM   4153  CA  LEU A 437     114.531 159.040 174.155
ATOM   4154  CB  LEU A 437     113.418 158.150 174.751
ATOM   4155  CG  LEU A 437     113.646 157.674 176.212
ATOM   4156  CD1 LEU A 437     112.448 156.844 176.694
ATOM   4157  CD2 LEU A 437     115.000 156.973 176.445
ATOM   4158  C   LEU A 437     114.075 159.542 172.811
ATOM   4159  O   LEU A 437     113.266 160.471 172.728
ATOM   4160  N   GLY A 438     114.611 158.941 171.726
ATOM   4161  H   GLY A 438     115.258 158.187 171.812
ATOM   4162  CA  GLY A 438     114.274 159.321 170.377
ATOM   4163  C   GLY A 438     113.474 158.224 169.773
ATOM   4164  O   GLY A 438     112.491 157.765 170.360
ATOM   4165  N   GLU A 439     113.889 157.783 168.562
ATOM   4166  H   GLU A 439     114.682 158.170 168.098
ATOM   4167  CA  GLU A 439     113.209 156.722 167.869
ATOM   4168  CB  GLU A 439     113.309 156.848 166.332
ATOM   4169  CG  GLU A 439     112.583 158.071 165.734
ATOM   4170  CD  GLU A 439     113.408 159.367 165.745
ATOM   4171  OE1 GLU A 439     114.572 159.398 166.227
ATOM   4172  OE2 GLU A 439     112.846 160.378 165.248
ATOM   4173  C   GLU A 439     113.800 155.425 168.365
ATOM   4174  O   GLU A 439     114.501 154.713 167.639
ATOM   4175  N   ASN A 440     113.462 155.091 169.645
ATOM   4176  H   ASN A 440     112.874 155.687 170.187
ATOM   4177  CA  ASN A 440     113.960 153.919 170.321
ATOM   4178  CB  ASN A 440     113.591 153.798 171.822
ATOM   4179  CG  ASN A 440     114.323 154.813 172.686
ATOM   4180  OD1 ASN A 440     115.263 155.523 172.327
ATOM   4181  ND2 ASN A 440     113.898 154.810 173.972
ATOM   4182 1HD2 ASN A 440     113.166 154.193 174.259
ATOM   4183 2HD2 ASN A 440     114.361 155.379 174.646
ATOM   4184  C   ASN A 440     113.582 152.642 169.611
ATOM   4185  O   ASN A 440     114.524 151.874 169.404
ATOM   4186  N   PRO A 441     112.324 152.293 169.289
ATOM   4187  CA  PRO A 441     112.033 151.102 168.525
ATOM   4188  CB  PRO A 441     110.654 150.648 169.006
ATOM   4189  CG  PRO A 441     109.942 151.958 169.396
ATOM   4190  CD  PRO A 441     111.089 152.905 169.800
ATOM   4191  C   PRO A 441     112.090 151.483 167.057
ATOM   4192  O   PRO A 441     111.524 152.523 166.700
ATOM   4193  N   CYS A 442     112.730 150.671 166.186
ATOM   4194  H   CYS A 442     113.241 149.865 166.486
ATOM   4195  CA  CYS A 442     112.620 150.904 164.761
ATOM   4196  CB  CYS A 442     113.490 152.086 164.259
ATOM   4197  SG  CYS A 442     115.274 151.865 164.509
ATOM   4198  C   CYS A 442     112.990 149.707 163.936
ATOM   4199  O   CYS A 442     113.557 148.749 164.452
ATOM   4200  N   LYS A 443     112.601 149.719 162.637
ATOM   4201  H   LYS A 443     112.113 150.499 162.251
ATOM   4202  CA  LYS A 443     112.933 148.685 161.681
ATOM   4203  CB  LYS A 443     111.765 148.107 160.860
ATOM   4204  CG  LYS A 443     110.812 147.225 161.661
ATOM   4205  CD  LYS A 443     109.737 146.560 160.799
ATOM   4206  CE  LYS A 443     108.827 145.599 161.568
ATOM   4207  NZ  LYS A 443     108.025 146.332 162.569
ATOM   4208  HZ1 LYS A 443     107.575 147.155 162.125
ATOM   4209  HZ2 LYS A 443     107.292 145.708 162.956
ATOM   4210  HZ3 LYS A 443     108.636 146.655 163.342
ATOM   4211  C   LYS A 443     113.890 149.337 160.721
ATOM   4212  O   LYS A 443     113.613 150.434 160.226
ATOM   4213  N   ILE A 444     115.025 148.659 160.414
ATOM   4214  H   ILE A 444     115.232 147.777 160.831
ATOM   4215  CA  ILE A 444     116.028 149.237 159.545
ATOM   4216  CB  ILE A 444     117.460 148.777 159.867
ATOM   4217  CG2 ILE A 444     118.494 149.501 158.965
ATOM   4218  CG1 ILE A 444     117.826 149.075 161.322
ATOM   4219  CD1 ILE A 444     119.149 148.430 161.733
ATOM   4220  C   ILE A 444     115.736 149.001 158.073
ATOM   4221  O   ILE A 444     116.322 148.131 157.422
ATOM   4222  N   GLY A 445     114.787 149.785 157.515
ATOM   4223  H   GLY A 445     114.298 150.470 158.052
ATOM   4224  CA  GLY A 445     114.456 149.714 156.108
ATOM   4225  C   GLY A 445     115.520 150.517 155.407
ATOM   4226  O   GLY A 445     116.144 150.054 154.452
ATOM   4227  N   LEU A 446     115.732 151.750 155.919
ATOM   4228  H   LEU A 446     115.182 152.070 156.687
ATOM   4229  CA  LEU A 446     116.718 152.702 155.486
ATOM   4230  CB  LEU A 446     116.229 154.166 155.290
ATOM   4231  CG  LEU A 446     115.122 154.450 154.274
ATOM   4232  CD1 LEU A 446     114.702 155.930 154.284
ATOM   4233  CD2 LEU A 446     115.596 154.052 152.895
ATOM   4234  C   LEU A 446     117.701 152.801 156.618
ATOM   4235  O   LEU A 446     117.573 152.131 157.646
ATOM   4236  N   GLN A 447     118.770 153.601 156.413
ATOM   4237  H   GLN A 447     118.900 154.111 155.567
ATOM   4238  CA  GLN A 447     119.747 153.820 157.433
ATOM   4239  CB  GLN A 447     121.032 154.459 156.855
ATOM   4240  CG  GLN A 447     122.191 154.712 157.833
ATOM   4241  CD  GLN A 447     123.410 155.271 157.086
ATOM   4242  OE1 GLN A 447     123.473 155.419 155.864
ATOM   4243  NE2 GLN A 447     124.460 155.611 157.877
ATOM   4244 1HE2 GLN A 447     124.394 155.517 158.870
ATOM   4245 2HE2 GLN A 447     125.302 155.958 157.464
ATOM   4246  C   GLN A 447     119.128 154.758 158.434
ATOM   4247  O   GLN A 447     118.735 155.880 158.096
ATOM   4248  N   THR A 448     118.984 154.275 159.694
ATOM   4249  H   THR A 448     119.272 153.355 159.944
ATOM   4250  CA  THR A 448     118.478 155.097 160.773
ATOM   4251  CB  THR A 448     118.096 154.308 162.005
ATOM   4252  CG2 THR A 448     117.531 155.265 163.072
ATOM   4253  OG1 THR A 448     117.091 153.358 161.679
ATOM   4254  HG1 THR A 448     117.553 152.556 161.426
ATOM   4255  C   THR A 448     119.714 155.930 161.037
ATOM   4256  O   THR A 448     120.784 155.365 161.288
ATOM   4257  N   SER A 449     119.592 157.280 160.982
ATOM   4258  H   SER A 449     118.733 157.746 160.790
ATOM   4259  CA  SER A 449     120.763 158.108 161.139
ATOM   4260  CB  SER A 449     120.535 159.579 160.741
ATOM   4261  OG  SER A 449     120.298 159.676 159.343
ATOM   4262  HG  SER A 449     120.157 160.609 159.166
ATOM   4263  C   SER A 449     121.363 158.091 162.506
ATOM   4264  O   SER A 449     122.530 157.730 162.650
ATOM   4265  N   SER A 450     120.556 158.462 163.513
ATOM   4266  H   SER A 450     119.614 158.718 163.309
ATOM   4267  CA  SER A 450     120.878 158.526 164.915
ATOM   4268  CB  SER A 450     122.185 159.298 165.258
ATOM   4269  OG  SER A 450     122.392 159.399 166.662
ATOM   4270  HG  SER A 450     123.078 160.063 166.776
ATOM   4271  C   SER A 450     119.720 159.278 165.523
ATOM   4272  O   SER A 450     118.947 159.939 164.821
ATOM   4273  N   ILE A 451     119.581 159.194 166.865
ATOM   4274  H   ILE A 451     120.223 158.671 167.420
ATOM   4275  CA  ILE A 451     118.544 159.893 167.586
ATOM   4276  CB  ILE A 451     118.458 159.411 169.033
ATOM   4277  CG2 ILE A 451     117.611 160.370 169.902
ATOM   4278  CG1 ILE A 451     117.960 157.950 169.062
ATOM   4279  CD1 ILE A 451     118.085 157.264 170.423
ATOM   4280  C   ILE A 451     118.936 161.351 167.516
ATOM   4281  O   ILE A 451     118.129 162.194 167.117
ATOM   4282  N   GLU A 452     120.214 161.646 167.864
ATOM   4283  H   GLU A 452     120.851 160.935 168.149
ATOM   4284  CA  GLU A 452     120.753 162.972 167.814
ATOM   4285  CB  GLU A 452     122.025 163.123 168.679
ATOM   4286  CG  GLU A 452     122.582 164.549 168.797
ATOM   4287  CD  GLU A 452     123.829 164.530 169.676
ATOM   4288  OE1 GLU A 452     123.725 164.160 170.875
ATOM   4289  OE2 GLU A 452     124.915 164.893 169.155
ATOM   4290  C   GLU A 452     121.097 163.165 166.376
ATOM   4291  O   GLU A 452     121.873 162.389 165.812
ATOM   4292  N   GLY A 453     120.543 164.229 165.763
ATOM   4293  H   GLY A 453     119.925 164.859 166.226
ATOM   4294  CA  GLY A 453     120.810 164.474 164.381
ATOM   4295  C   GLY A 453     120.019 163.563 163.500
ATOM   4296  O   GLY A 453     120.589 163.008 162.559
ATOM   4297  N   ALA A 454     118.712 163.313 163.818
ATOM   4298  H   ALA A 454     118.264 163.706 164.616
ATOM   4299  CA  ALA A 454     117.899 162.492 162.944
ATOM   4300  CB  ALA A 454     116.509 162.144 163.512
ATOM   4301  C   ALA A 454     117.762 163.433 161.779
ATOM   4302  O   ALA A 454     117.127 164.489 161.878
ATOM   4303  N   TRP A 455     118.353 163.031 160.630
ATOM   4304  H   TRP A 455     118.817 162.153 160.548
ATOM   4305  CA  TRP A 455     118.396 163.891 159.476
ATOM   4306  CB  TRP A 455     119.675 163.666 158.623
ATOM   4307  CG  TRP A 455     120.994 164.003 159.285
ATOM   4308  CD1 TRP A 455     121.955 163.136 159.727
ATOM   4309  NE1 TRP A 455     123.001 163.828 160.294
ATOM   4310  HE1 TRP A 455     123.799 163.428 160.691
ATOM   4311  CE2 TRP A 455     122.729 165.175 160.215
ATOM   4312  CZ2 TRP A 455     123.455 166.283 160.634
ATOM   4313  CH2 TRP A 455     122.909 167.553 160.412
ATOM   4314  CZ3 TRP A 455     121.665 167.703 159.786
ATOM   4315  CE3 TRP A 455     120.930 166.587 159.365
ATOM   4316  CD2 TRP A 455     121.475 165.325 159.585
ATOM   4317  C   TRP A 455     117.182 163.732 158.624
ATOM   4318  O   TRP A 455     117.258 163.404 157.434
ATOM   4319  N   GLY A 456     116.005 164.011 159.241
ATOM   4320  H   GLY A 456     115.973 164.310 160.192
ATOM   4321  CA  GLY A 456     114.732 163.865 158.587
ATOM   4322  C   GLY A 456     114.587 162.388 158.370
ATOM   4323  O   GLY A 456     114.025 161.965 157.358
ATOM   4324  N   SER A 457     115.127 161.585 159.328
ATOM   4325  H   SER A 457     115.554 161.956 160.148
ATOM   4326  CA  SER A 457     115.139 160.170 159.215
ATOM   4327  CB  SER A 457     116.228 159.498 160.076
ATOM   4328  OG  SER A 457     117.493 160.071 159.779
ATOM   4329  HG  SER A 457     117.836 159.579 159.027
ATOM   4330  C   SER A 457     113.816 159.594 159.538
ATOM   4331  O   SER A 457     113.438 159.359 160.686
ATOM   4332  N   GLU A 458     113.100 159.362 158.427
ATOM   4333  H   GLU A 458     113.464 159.619 157.534
ATOM   4334  CA  GLU A 458     111.809 158.752 158.381
ATOM   4335  CB  GLU A 458     111.003 159.173 157.137
ATOM   4336  CG  GLU A 458     110.625 160.663 157.114
ATOM   4337  CD  GLU A 458     109.842 161.045 155.853
ATOM   4338  OE1 GLU A 458     109.645 160.210 154.930
ATOM   4339  OE2 GLU A 458     109.419 162.229 155.805
ATOM   4340  C   GLU A 458     112.055 157.262 158.291
ATOM   4341  O   GLU A 458     111.109 156.482 158.391
ATOM   4342  N   PHE A 459     113.348 156.857 158.094
ATOM   4343  H   PHE A 459     114.060 157.546 157.999
ATOM   4344  CA  PHE A 459     113.890 155.524 157.971
ATOM   4345  CB  PHE A 459     114.529 154.932 159.273
ATOM   4346  CG  PHE A 459     113.678 155.104 160.493
ATOM   4347  CD1 PHE A 459     113.981 156.123 161.401
ATOM   4348  CE1 PHE A 459     113.204 156.309 162.544
ATOM   4349  CZ  PHE A 459     112.115 155.471 162.793
ATOM   4350  CE2 PHE A 459     111.807 154.444 161.899
ATOM   4351  CD2 PHE A 459     112.588 154.261 160.756
ATOM   4352  C   PHE A 459     112.982 154.476 157.270
ATOM   4353  O   PHE A 459     112.250 154.895 156.335
ATOM   4354  OXT PHE A 459     113.015 153.262 157.612
TER
END
