# Supplementary material for: DNA Vaccines Encoding HTNV GP-Derived Th Epitopes Benefited from a LAMP-Targeting Strategy and Established Cellular Immunoprotection
Source: Vaccines (Basel). 2024 Aug 19;12(8):928. doi: 10.3390/vaccines12080928 (PMC11359959; doi:10.3390/vaccines12080928)
Supplement: Supplementary file 1 [file vaccines-12-00928-s001.zip › Supplementary Material_S3/I-TASSER model 2/optimized model_1.pdb]

ATOM      1  N   MET A   1      89.248  78.045 102.149
ATOM      2  H1  MET A   1      88.497  77.410 102.481
ATOM      3  H2  MET A   1      89.518  78.687 102.918
ATOM      4  H3  MET A   1      90.065  77.483 101.847
ATOM      5  CA  MET A   1      88.742  78.845 101.012
ATOM      6  CB  MET A   1      88.113  77.880  99.978
ATOM      7  CG  MET A   1      88.439  78.199  98.514
ATOM      8  SD  MET A   1      86.975  78.379  97.449
ATOM      9  CE  MET A   1      87.806  77.899  95.906
ATOM     10  C   MET A   1      87.748  79.857 101.525
ATOM     11  O   MET A   1      87.789  80.206 102.706
ATOM     12  N   ALA A   2      86.844  80.367 100.645
ATOM     13  H   ALA A   2      86.844  80.093  99.688
ATOM     14  CA  ALA A   2      85.817  81.325 100.976
ATOM     15  CB  ALA A   2      85.064  81.835  99.731
ATOM     16  C   ALA A   2      84.813  80.684 101.889
ATOM     17  O   ALA A   2      84.274  81.357 102.766
ATOM     18  N   LEU A   3      84.548  79.365 101.672
ATOM     19  H   LEU A   3      85.012  78.894 100.927
ATOM     20  CA  LEU A   3      83.649  78.499 102.411
ATOM     21  CB  LEU A   3      84.222  78.211 103.825
ATOM     22  CG  LEU A   3      85.645  77.601 103.800
ATOM     23  CD1 LEU A   3      86.233  77.486 105.203
ATOM     24  CD2 LEU A   3      85.688  76.249 103.065
ATOM     25  C   LEU A   3      82.224  79.016 102.470
ATOM     26  O   LEU A   3      81.455  78.684 103.374
ATOM     27  N   ARG A   4      81.819  79.770 101.425
ATOM     28  H   ARG A   4      82.435  79.967 100.667
ATOM     29  CA  ARG A   4      80.521  80.386 101.315
ATOM     30  CB  ARG A   4      80.593  81.814 100.714
ATOM     31  CG  ARG A   4      81.364  82.828 101.557
ATOM     32  CD  ARG A   4      81.324  84.271 101.051
ATOM     33  NE  ARG A   4      82.118  85.088 102.021
ATOM     34  HE  ARG A   4      82.591  84.614 102.765
ATOM     35  CZ  ARG A   4      82.224  86.451 101.915
ATOM     36  NH1 ARG A   4      81.596  87.161 100.928
ATOM     37 1HH1 ARG A   4      81.041  86.692 100.242
ATOM     38 2HH1 ARG A   4      81.700  88.156 100.882
ATOM     39  NH2 ARG A   4      82.981  87.130 102.827
ATOM     40 1HH2 ARG A   4      83.460  86.637 103.553
ATOM     41 2HH2 ARG A   4      83.066  88.126 102.762
ATOM     42  C   ARG A   4      79.500  79.599 100.526
ATOM     43  O   ARG A   4      78.433  80.128 100.218
ATOM     44  N   ASN A   5      79.790  78.326 100.165
ATOM     45  H   ASN A   5      80.649  77.894 100.424
ATOM     46  CA  ASN A   5      78.880  77.507  99.388
ATOM     47  CB  ASN A   5      79.517  76.195  98.870
ATOM     48  CG  ASN A   5      80.565  76.471  97.788
ATOM     49  OD1 ASN A   5      80.490  77.405  96.991
ATOM     50  ND2 ASN A   5      81.622  75.617  97.774
ATOM     51 1HD2 ASN A   5      81.676  74.876  98.443
ATOM     52 2HD2 ASN A   5      82.353  75.737  97.102
ATOM     53  C   ASN A   5      77.574  77.142 100.046
ATOM     54  O   ASN A   5      77.533  76.809 101.231
ATOM     55  N   VAL A   6      76.457  77.274  99.282
ATOM     56  H   VAL A   6      76.509  77.602  98.342
ATOM     57  CA  VAL A   6      75.121  76.923  99.727
ATOM     58  CB  VAL A   6      74.206  78.090 100.115
ATOM     59  CG1 VAL A   6      72.830  77.568 100.578
ATOM     60  CG2 VAL A   6      74.869  79.004 101.161
ATOM     61  C   VAL A   6      74.496  76.221  98.533
ATOM     62  O   VAL A   6      74.492  76.759  97.427
ATOM     63  N   TYR A   7      74.009  74.972  98.723
ATOM     64  H   TYR A   7      74.049  74.537  99.619
ATOM     65  CA  TYR A   7      73.355  74.191  97.691
ATOM     66  CB  TYR A   7      73.647  72.674  97.749
ATOM     67  CG  TYR A   7      75.005  72.361  97.209
ATOM     68  CD1 TYR A   7      76.155  72.385  98.007
ATOM     69  CE1 TYR A   7      77.404  72.071  97.459
ATOM     70  CZ  TYR A   7      77.507  71.711  96.111
ATOM     71  OH  TYR A   7      78.760  71.391  95.546
ATOM     72  HH  TYR A   7      79.423  71.456  96.239
ATOM     73  CE2 TYR A   7      76.362  71.661  95.315
ATOM     74  CD2 TYR A   7      75.119  71.979  95.866
ATOM     75  C   TYR A   7      71.860  74.366  97.668
ATOM     76  O   TYR A   7      71.232  74.466  98.725
ATOM     77  N   ASP A   8      71.268  74.424  96.445
ATOM     78  H   ASP A   8      71.796  74.372  95.600
ATOM     79  CA  ASP A   8      69.840  74.577  96.266
ATOM     80  CB  ASP A   8      69.414  76.074  96.340
ATOM     81  CG  ASP A   8      67.941  76.313  96.705
ATOM     82  OD1 ASP A   8      67.175  75.349  96.974
ATOM     83  OD2 ASP A   8      67.558  77.512  96.705
ATOM     84  C   ASP A   8      69.426  74.060  94.897
ATOM     85  O   ASP A   8      70.263  73.855  94.021
ATOM     86  N   MET A   9      68.111  73.758  94.732
ATOM     87  H   MET A   9      67.491  73.900  95.499
ATOM     88  CA  MET A   9      67.423  73.337  93.526
ATOM     89  CB  MET A   9      67.346  74.452  92.448
ATOM     90  CG  MET A   9      66.545  75.692  92.866
ATOM     91  SD  MET A   9      64.773  75.408  93.177
ATOM     92  CE  MET A   9      64.289  75.144  91.447
ATOM     93  C   MET A   9      67.783  72.061  92.817
ATOM     94  O   MET A   9      68.724  71.365  93.204
ATOM     95  N   LYS A  10      66.767  71.556  92.064
ATOM     96  H   LYS A  10      65.912  72.058  91.964
ATOM     97  CA  LYS A  10      66.858  70.372  91.248
ATOM     98  CB  LYS A  10      65.983  69.187  91.700
ATOM     99  CG  LYS A  10      66.349  68.493  93.009
ATOM    100  CD  LYS A  10      65.406  67.317  93.257
ATOM    101  CE  LYS A  10      65.651  66.529  94.539
ATOM    102  NZ  LYS A  10      64.685  65.414  94.597
ATOM    103  HZ1 LYS A  10      63.730  65.774  94.413
ATOM    104  HZ2 LYS A  10      64.926  64.709  93.874
ATOM    105  HZ3 LYS A  10      64.711  64.969  95.533
ATOM    106  C   LYS A  10      66.408  70.632  89.831
ATOM    107  O   LYS A  10      67.044  70.151  88.902
ATOM    108  N   ILE A  11      65.299  71.399  89.638
ATOM    109  H   ILE A  11      64.817  71.766  90.429
ATOM    110  CA  ILE A  11      64.665  71.754  88.374
ATOM    111  CB  ILE A  11      65.510  72.582  87.395
ATOM    112  CG2 ILE A  11      64.794  72.774  86.034
ATOM    113  CG1 ILE A  11      65.848  73.932  88.071
ATOM    114  CD1 ILE A  11      66.831  74.830  87.321
ATOM    115  C   ILE A  11      63.897  70.604  87.744
ATOM    116  O   ILE A  11      62.673  70.709  87.669
ATOM    117  N   GLU A  12      64.558  69.493  87.314
ATOM    118  H   GLU A  12      65.549  69.424  87.412
ATOM    119  CA  GLU A  12      63.912  68.332  86.713
ATOM    120  CB  GLU A  12      63.118  67.464  87.731
ATOM    121  CG  GLU A  12      64.004  66.766  88.779
ATOM    122  CD  GLU A  12      63.191  65.955  89.799
ATOM    123  OE1 GLU A  12      61.933  65.909  89.733
ATOM    124  OE2 GLU A  12      63.850  65.361  90.692
ATOM    125  C   GLU A  12      63.110  68.619  85.445
ATOM    126  O   GLU A  12      63.667  68.614  84.347
ATOM    127  N   CYS A  13      61.776  68.837  85.580
ATOM    128  H   CYS A  13      61.377  68.838  86.493
ATOM    129  CA  CYS A  13      60.786  69.122  84.555
ATOM    130  CB  CYS A  13      60.908  70.576  84.036
ATOM    131  SG  CYS A  13      60.461  71.802  85.300
ATOM    132  C   CYS A  13      60.608  68.144  83.389
ATOM    133  O   CYS A  13      60.654  68.550  82.221
ATOM    134  N   PRO A  14      60.329  66.861  83.654
ATOM    135  CA  PRO A  14      60.135  65.834  82.648
ATOM    136  CB  PRO A  14      60.225  64.506  83.398
ATOM    137  CG  PRO A  14      59.785  64.835  84.829
ATOM    138  CD  PRO A  14      60.156  66.312  85.003
ATOM    139  C   PRO A  14      58.886  65.923  81.811
ATOM    140  O   PRO A  14      58.793  65.155  80.858
ATOM    141  N   HIS A  15      57.895  66.763  82.176
ATOM    142  H   HIS A  15      57.995  67.401  82.934
ATOM    143  CA  HIS A  15      56.575  66.687  81.590
ATOM    144  CB  HIS A  15      55.478  66.731  82.679
ATOM    145  CG  HIS A  15      55.563  65.593  83.652
ATOM    146  ND1 HIS A  15      55.246  64.284  83.361
ATOM    147  CE1 HIS A  15      55.489  63.564  84.485
ATOM    148  NE2 HIS A  15      55.935  64.316  85.474
ATOM    149  CD2 HIS A  15      55.980  65.593  84.948
ATOM    150  C   HIS A  15      56.301  67.804  80.611
ATOM    151  O   HIS A  15      55.165  67.930  80.145
ATOM    152  N   THR A  16      57.333  68.599  80.227
ATOM    153  H   THR A  16      58.259  68.453  80.568
ATOM    154  CA  THR A  16      57.155  69.751  79.368
ATOM    155  CB  THR A  16      58.475  70.506  79.258
ATOM    156  CG2 THR A  16      58.313  71.790  78.416
ATOM    157  OG1 THR A  16      58.910  70.891  80.558
ATOM    158  HG1 THR A  16      59.359  70.125  80.926
ATOM    159  C   THR A  16      56.596  69.437  77.991
ATOM    160  O   THR A  16      55.519  69.943  77.667
ATOM    161  N   VAL A  17      57.273  68.601  77.166
ATOM    162  H   VAL A  17      58.137  68.177  77.429
ATOM    163  CA  VAL A  17      56.756  68.254  75.854
ATOM    164  CB  VAL A  17      57.614  68.722  74.669
ATOM    165  CG1 VAL A  17      57.576  70.261  74.618
ATOM    166  CG2 VAL A  17      59.072  68.213  74.757
ATOM    167  C   VAL A  17      56.491  66.774  75.796
ATOM    168  O   VAL A  17      55.449  66.316  75.328
ATOM    169  N   SER A  18      57.476  66.025  76.311
ATOM    170  H   SER A  18      58.279  66.496  76.664
ATOM    171  CA  SER A  18      57.588  64.600  76.443
ATOM    172  CB  SER A  18      58.077  63.924  75.133
ATOM    173  OG  SER A  18      59.416  64.287  74.818
ATOM    174  HG  SER A  18      59.626  63.827  74.000
ATOM    175  C   SER A  18      58.611  64.452  77.555
ATOM    176  O   SER A  18      58.947  65.444  78.215
ATOM    177  N   PHE A  19      59.109  63.212  77.820
ATOM    178  H   PHE A  19      58.833  62.407  77.302
ATOM    179  CA  PHE A  19      60.103  62.991  78.847
ATOM    180  CB  PHE A  19      60.460  61.490  79.045
ATOM    181  CG  PHE A  19      61.387  61.286  80.211
ATOM    182  CD1 PHE A  19      60.889  61.301  81.520
ATOM    183  CE1 PHE A  19      61.742  61.112  82.613
ATOM    184  CZ  PHE A  19      63.106  60.901  82.404
ATOM    185  CE2 PHE A  19      63.614  60.875  81.104
ATOM    186  CD2 PHE A  19      62.758  61.063  80.016
ATOM    187  C   PHE A  19      61.340  63.766  78.445
ATOM    188  O   PHE A  19      61.839  63.625  77.326
ATOM    189  N   GLY A  20      61.821  64.628  79.365
ATOM    190  H   GLY A  20      61.378  64.746  80.250
ATOM    191  CA  GLY A  20      62.976  65.441  79.119
ATOM    192  C   GLY A  20      63.480  65.976  80.414
ATOM    193  O   GLY A  20      63.357  67.176  80.666
ATOM    194  N   GLU A  21      64.035  65.090  81.276
ATOM    195  H   GLU A  21      64.127  64.122  81.058
ATOM    196  CA  GLU A  21      64.547  65.508  82.554
ATOM    197  CB  GLU A  21      64.717  64.332  83.543
ATOM    198  CG  GLU A  21      65.176  64.711  84.962
ATOM    199  CD  GLU A  21      65.312  63.487  85.876
ATOM    200  OE1 GLU A  21      65.105  62.323  85.437
ATOM    201  OE2 GLU A  21      65.643  63.719  87.068
ATOM    202  C   GLU A  21      65.857  66.219  82.363
ATOM    203  O   GLU A  21      66.753  65.735  81.668
ATOM    204  N   ASN A  22      65.954  67.418  82.975
ATOM    205  H   ASN A  22      65.190  67.786  83.499
ATOM    206  CA  ASN A  22      67.119  68.259  82.938
ATOM    207  CB  ASN A  22      67.000  69.476  81.977
ATOM    208  CG  ASN A  22      66.918  69.034  80.520
ATOM    209  OD1 ASN A  22      67.915  68.655  79.906
ATOM    210  ND2 ASN A  22      65.688  69.066  79.944
ATOM    211 1HD2 ASN A  22      64.887  69.321  80.485
ATOM    212 2HD2 ASN A  22      65.574  68.773  78.995
ATOM    213  C   ASN A  22      67.215  68.778  84.341
ATOM    214  O   ASN A  22      66.519  69.729  84.711
ATOM    215  N   SER A  23      68.059  68.120  85.171
ATOM    216  H   SER A  23      68.608  67.341  84.877
ATOM    217  CA  SER A  23      68.206  68.528  86.538
ATOM    218  CB  SER A  23      68.379  67.348  87.514
ATOM    219  OG  SER A  23      67.234  66.511  87.462
ATOM    220  HG  SER A  23      67.393  65.802  88.091
ATOM    221  C   SER A  23      69.337  69.492  86.703
ATOM    222  O   SER A  23      70.513  69.119  86.692
ATOM    223  N   VAL A  24      68.978  70.782  86.878
ATOM    224  H   VAL A  24      68.025  71.074  86.920
ATOM    225  CA  VAL A  24      69.971  71.800  87.044
ATOM    226  CB  VAL A  24      69.798  72.985  86.098
ATOM    227  CG1 VAL A  24      70.889  74.052  86.337
ATOM    228  CG2 VAL A  24      69.780  72.483  84.639
ATOM    229  C   VAL A  24      69.941  72.247  88.478
ATOM    230  O   VAL A  24      68.928  72.736  88.985
ATOM    231  N   LYS A  25      71.078  72.021  89.164
ATOM    232  H   LYS A  25      71.868  71.600  88.726
ATOM    233  CA  LYS A  25      71.278  72.425  90.530
ATOM    234  CB  LYS A  25      72.291  71.563  91.306
ATOM    235  CG  LYS A  25      71.796  70.134  91.534
ATOM    236  CD  LYS A  25      72.767  69.261  92.326
ATOM    237  CE  LYS A  25      72.211  67.865  92.611
ATOM    238  NZ  LYS A  25      73.180  67.087  93.406
ATOM    239  HZ1 LYS A  25      73.414  67.609  94.271
ATOM    240  HZ2 LYS A  25      72.766  66.171  93.662
ATOM    241  HZ3 LYS A  25      74.045  66.929  92.855
ATOM    242  C   LYS A  25      71.754  73.853  90.508
ATOM    243  O   LYS A  25      72.261  74.325  89.490
ATOM    244  N   LYS A  26      71.565  74.580  91.630
ATOM    245  H   LYS A  26      71.152  74.204  92.453
ATOM    246  CA  LYS A  26      71.980  75.949  91.700
ATOM    247  CB  LYS A  26      70.781  76.920  91.548
ATOM    248  CG  LYS A  26      71.106  78.419  91.517
ATOM    249  CD  LYS A  26      69.870  79.281  91.252
ATOM    250  CE  LYS A  26      70.163  80.769  91.052
ATOM    251  NZ  LYS A  26      68.901  81.486  90.772
ATOM    252  HZ1 LYS A  26      68.325  80.938  90.106
ATOM    253  HZ2 LYS A  26      68.372  81.610  91.656
ATOM    254  HZ3 LYS A  26      69.107  82.418  90.365
ATOM    255  C   LYS A  26      72.700  76.238  92.989
ATOM    256  O   LYS A  26      72.102  76.253  94.067
ATOM    257  N   ILE A  27      74.041  76.423  92.891
ATOM    258  H   ILE A  27      74.508  76.378  92.012
ATOM    259  CA  ILE A  27      74.874  76.790  94.020
ATOM    260  CB  ILE A  27      76.366  76.522  93.851
ATOM    261  CG2 ILE A  27      77.158  77.092  95.056
ATOM    262  CG1 ILE A  27      76.607  75.010  93.676
ATOM    263  CD1 ILE A  27      78.038  74.629  93.288
ATOM    264  C   ILE A  27      74.605  78.272  94.132
ATOM    265  O   ILE A  27      74.644  78.995  93.131
ATOM    266  N   VAL A  28      74.318  78.737  95.364
ATOM    267  H   VAL A  28      74.311  78.145  96.164
ATOM    268  CA  VAL A  28      73.967  80.106  95.610
ATOM    269  CB  VAL A  28      72.426  80.150  95.734
ATOM    270  CG1 VAL A  28      71.921  79.326  96.940
ATOM    271  CG2 VAL A  28      71.861  81.571  95.674
ATOM    272  C   VAL A  28      74.672  80.674  96.834
ATOM    273  O   VAL A  28      74.971  79.922  97.762
ATOM    274  N   PRO A  29      75.044  81.958  96.842
ATOM    275  CA  PRO A  29      75.653  82.624  97.975
ATOM    276  CB  PRO A  29      76.447  83.790  97.391
ATOM    277  CG  PRO A  29      75.688  84.141  96.107
ATOM    278  CD  PRO A  29      75.151  82.782  95.634
ATOM    279  C   PRO A  29      74.627  83.052  99.008
ATOM    280  O   PRO A  29      73.434  83.148  98.700
ATOM    281  N   ILE A  30      75.109  83.353 100.237
ATOM    282  H   ILE A  30      76.090  83.315 100.409
ATOM    283  CA  ILE A  30      74.312  83.658 101.403
ATOM    284  CB  ILE A  30      75.206  83.757 102.642
ATOM    285  CG2 ILE A  30      74.463  84.349 103.868
ATOM    286  CG1 ILE A  30      75.772  82.353 102.945
ATOM    287  CD1 ILE A  30      76.894  82.317 103.981
ATOM    288  C   ILE A  30      73.526  84.935 101.184
ATOM    289  O   ILE A  30      72.359  84.998 101.577
ATOM    290  N   HIS A  31      74.123  85.948 100.501
ATOM    291  H   HIS A  31      75.056  85.872 100.161
ATOM    292  CA  HIS A  31      73.464  87.211 100.254
ATOM    293  CB  HIS A  31      74.391  88.353  99.764
ATOM    294  CG  HIS A  31      75.009  88.211  98.405
ATOM    295  ND1 HIS A  31      74.438  88.727  97.265
ATOM    296  CE1 HIS A  31      75.271  88.426  96.241
ATOM    297  NE2 HIS A  31      76.333  87.749  96.639
ATOM    298  CD2 HIS A  31      76.165  87.614  98.005
ATOM    299  C   HIS A  31      72.265  87.059  99.356
ATOM    300  O   HIS A  31      71.237  87.698  99.580
ATOM    301  N   ALA A  32      72.344  86.158  98.349
ATOM    302  H   ALA A  32      73.158  85.601  98.204
ATOM    303  CA  ALA A  32      71.253  85.925  97.440
ATOM    304  CB  ALA A  32      71.656  85.083  96.226
ATOM    305  C   ALA A  32      70.116  85.260  98.165
ATOM    306  O   ALA A  32      68.956  85.590  97.910
ATOM    307  N   CYS A  33      70.443  84.341  99.113
ATOM    308  H   CYS A  33      71.395  84.065  99.260
ATOM    309  CA  CYS A  33      69.452  83.641  99.898
ATOM    310  CB  CYS A  33      70.073  82.546 100.784
ATOM    311  SG  CYS A  33      70.724  81.148  99.822
ATOM    312  C   CYS A  33      68.722  84.603 100.799
ATOM    313  O   CYS A  33      67.493  84.543 100.897
ATOM    314  N   ASN A  34      69.461  85.551 101.432
ATOM    315  H   ASN A  34      70.451  85.602 101.327
ATOM    316  CA  ASN A  34      68.866  86.521 102.312
ATOM    317  CB  ASN A  34      69.824  87.157 103.352
ATOM    318  CG  ASN A  34      70.982  87.979 102.805
ATOM    319  OD1 ASN A  34      70.829  88.925 102.034
ATOM    320  ND2 ASN A  34      72.208  87.620 103.265
ATOM    321 1HD2 ASN A  34      72.301  86.839 103.882
ATOM    322 2HD2 ASN A  34      73.010  88.158 103.008
ATOM    323  C   ASN A  34      68.049  87.532 101.556
ATOM    324  O   ASN A  34      67.239  88.212 102.183
ATOM    325  N   MET A  35      68.315  87.716 100.232
ATOM    326  H   MET A  35      69.118  87.306  99.800
ATOM    327  CA  MET A  35      67.539  88.606  99.403
ATOM    328  CB  MET A  35      68.271  89.172  98.169
ATOM    329  CG  MET A  35      69.374  90.185  98.490
ATOM    330  SD  MET A  35      70.073  91.039  97.041
ATOM    331  CE  MET A  35      71.048  89.650  96.394
ATOM    332  C   MET A  35      66.245  87.995  98.909
ATOM    333  O   MET A  35      65.237  88.699  98.859
ATOM    334  N   MET A  36      66.237  86.708  98.465
ATOM    335  H   MET A  36      67.054  86.134  98.474
ATOM    336  CA  MET A  36      65.021  86.096  97.961
ATOM    337  CB  MET A  36      64.986  86.066  96.411
ATOM    338  CG  MET A  36      63.747  85.427  95.766
ATOM    339  SD  MET A  36      63.712  85.487  93.947
ATOM    340  CE  MET A  36      64.925  84.157  93.697
ATOM    341  C   MET A  36      64.889  84.682  98.458
ATOM    342  O   MET A  36      65.801  83.874  98.275
ATOM    343  N   LYS A  37      63.724  84.348  99.077
ATOM    344  H   LYS A  37      62.984  85.003  99.204
ATOM    345  CA  LYS A  37      63.500  83.016  99.585
ATOM    346  CB  LYS A  37      62.447  82.996 100.714
ATOM    347  CG  LYS A  37      62.866  83.815 101.944
ATOM    348  CD  LYS A  37      64.024  83.227 102.754
ATOM    349  CE  LYS A  37      64.447  84.108 103.930
ATOM    350  NZ  LYS A  37      65.596  83.504 104.631
ATOM    351  HZ1 LYS A  37      66.304  83.189 103.942
ATOM    352  HZ2 LYS A  37      66.022  84.203 105.268
ATOM    353  HZ3 LYS A  37      65.273  82.689 105.186
ATOM    354  C   LYS A  37      63.071  82.111  98.458
ATOM    355  O   LYS A  37      63.746  81.114  98.190
ATOM    356  N   SER A  38      61.952  82.461  97.769
ATOM    357  H   SER A  38      61.425  83.269  98.022
ATOM    358  CA  SER A  38      61.431  81.727  96.638
ATOM    359  CB  SER A  38      60.895  80.306  96.969
ATOM    360  OG  SER A  38      60.376  79.660  95.812
ATOM    361  HG  SER A  38      60.064  78.801  96.110
ATOM    362  C   SER A  38      60.276  82.537  96.113
ATOM    363  O   SER A  38      59.370  82.876  96.875
ATOM    364  N   CYS A  39      60.296  82.862  94.800
ATOM    365  H   CYS A  39      61.042  82.573  94.206
ATOM    366  CA  CYS A  39      59.246  83.614  94.153
ATOM    367  CB  CYS A  39      59.734  84.778  93.267
ATOM    368  SG  CYS A  39      60.608  86.074  94.189
ATOM    369  C   CYS A  39      58.418  82.716  93.280
ATOM    370  O   CYS A  39      58.945  81.788  92.663
ATOM    371  N   LEU A  40      57.089  82.971  93.230
ATOM    372  H   LEU A  40      56.675  83.719  93.744
ATOM    373  CA  LEU A  40      56.191  82.191  92.419
ATOM    374  CB  LEU A  40      55.347  81.187  93.265
ATOM    375  CG  LEU A  40      54.549  80.054  92.549
ATOM    376  CD1 LEU A  40      53.185  80.506  91.997
ATOM    377  CD2 LEU A  40      55.399  79.326  91.492
ATOM    378  C   LEU A  40      55.304  83.183  91.726
ATOM    379  O   LEU A  40      54.391  83.740  92.335
ATOM    380  N   ILE A  41      55.595  83.463  90.434
ATOM    381  H   ILE A  41      56.351  83.030  89.949
ATOM    382  CA  ILE A  41      54.793  84.386  89.677
ATOM    383  CB  ILE A  41      55.599  85.441  88.926
ATOM    384  CG2 ILE A  41      54.646  86.337  88.094
ATOM    385  CG1 ILE A  41      56.421  86.277  89.933
ATOM    386  CD1 ILE A  41      57.447  87.218  89.303
ATOM    387  C   ILE A  41      53.979  83.550  88.732
ATOM    388  O   ILE A  41      54.515  82.874  87.848
ATOM    389  N   ALA A  42      52.647  83.579  88.931
ATOM    390  H   ALA A  42      52.231  84.110  89.666
ATOM    391  CA  ALA A  42      51.738  82.856  88.093
ATOM    392  CB  ALA A  42      51.105  81.614  88.748
ATOM    393  C   ALA A  42      50.657  83.822  87.753
ATOM    394  O   ALA A  42      49.993  84.382  88.629
ATOM    395  N   LEU A  43      50.484  84.034  86.437
ATOM    396  H   LEU A  43      51.042  83.556  85.764
ATOM    397  CA  LEU A  43      49.501  84.927  85.886
ATOM    398  CB  LEU A  43      49.999  85.599  84.582
ATOM    399  CG  LEU A  43      51.270  86.470  84.727
ATOM    400  CD1 LEU A  43      51.704  87.017  83.361
ATOM    401  CD2 LEU A  43      51.125  87.577  85.788
ATOM    402  C   LEU A  43      48.214  84.165  85.651
ATOM    403  O   LEU A  43      48.027  83.078  86.209
ATOM    404  N   GLY A  44      47.267  84.751  84.866
ATOM    405  H   GLY A  44      47.400  85.651  84.460
ATOM    406  CA  GLY A  44      45.999  84.130  84.563
ATOM    407  C   GLY A  44      45.143  84.146  85.795
ATOM    408  O   GLY A  44      44.797  85.236  86.255
ATOM    409  N   PRO A  45      44.749  82.991  86.325
ATOM    410  CA  PRO A  45      43.942  82.887  87.520
ATOM    411  CB  PRO A  45      43.286  81.504  87.430
ATOM    412  CG  PRO A  45      44.303  80.663  86.638
ATOM    413  CD  PRO A  45      44.947  81.686  85.687
ATOM    414  C   PRO A  45      44.827  83.126  88.725
ATOM    415  O   PRO A  45      45.259  82.167  89.368
ATOM    416  N   TYR A  46      45.102  84.424  89.006
ATOM    417  H   TYR A  46      44.561  85.133  88.561
ATOM    418  CA  TYR A  46      46.354  84.925  89.526
ATOM    419  CB  TYR A  46      46.348  86.449  89.803
ATOM    420  CG  TYR A  46      46.309  87.261  88.552
ATOM    421  CD1 TYR A  46      47.451  87.433  87.762
ATOM    422  CE1 TYR A  46      47.398  88.203  86.596
ATOM    423  CZ  TYR A  46      46.201  88.813  86.217
ATOM    424  OH  TYR A  46      46.150  89.589  85.041
ATOM    425  HH  TYR A  46      45.259  89.941  84.957
ATOM    426  CE2 TYR A  46      45.059  88.656  87.005
ATOM    427  CD2 TYR A  46      45.117  87.886  88.168
ATOM    428  C   TYR A  46      46.802  84.321  90.820
ATOM    429  O   TYR A  46      46.024  84.170  91.766
ATOM    430  N   ARG A  47      48.099  83.946  90.842
ATOM    431  H   ARG A  47      48.683  84.083  90.046
ATOM    432  CA  ARG A  47      48.758  83.367  91.981
ATOM    433  CB  ARG A  47      48.965  81.837  91.859
ATOM    434  CG  ARG A  47      47.727  80.942  91.906
ATOM    435  CD  ARG A  47      48.106  79.462  91.822
ATOM    436  NE  ARG A  47      48.551  79.186  90.419
ATOM    437  HE  ARG A  47      48.431  79.900  89.729
ATOM    438  CZ  ARG A  47      49.114  77.992  90.051
ATOM    439  NH1 ARG A  47      49.310  76.974  90.942
ATOM    440 1HH1 ARG A  47      49.040  77.078  91.899
ATOM    441 2HH1 ARG A  47      49.733  76.119  90.643
ATOM    442  NH2 ARG A  47      49.504  77.826  88.754
ATOM    443 1HH2 ARG A  47      49.377  78.562  88.091
ATOM    444 2HH2 ARG A  47      49.928  76.969  88.461
ATOM    445  C   ARG A  47      50.127  84.024  91.982
ATOM    446  O   ARG A  47      51.152  83.377  91.748
ATOM    447  N   VAL A  48      50.167  85.364  92.178
ATOM    448  H   VAL A  48      49.343  85.900  92.345
ATOM    449  CA  VAL A  48      51.414  86.089  92.191
ATOM    450  CB  VAL A  48      51.316  87.470  91.550
ATOM    451  CG1 VAL A  48      52.662  88.219  91.631
ATOM    452  CG2 VAL A  48      50.828  87.319  90.096
ATOM    453  C   VAL A  48      51.893  86.188  93.621
ATOM    454  O   VAL A  48      51.161  86.636  94.508
ATOM    455  N   GLN A  49      53.149  85.748  93.849
ATOM    456  H   GLN A  49      53.690  85.344  93.118
ATOM    457  CA  GLN A  49      53.794  85.770  95.133
ATOM    458  CB  GLN A  49      53.830  84.382  95.819
ATOM    459  CG  GLN A  49      54.393  84.390  97.250
ATOM    460  CD  GLN A  49      54.467  82.974  97.829
ATOM    461  OE1 GLN A  49      53.923  81.987  97.332
ATOM    462  NE2 GLN A  49      55.224  82.864  98.951
ATOM    463 1HE2 GLN A  49      55.679  83.670  99.330
ATOM    464 2HE2 GLN A  49      55.346  81.973  99.388
ATOM    465  C   GLN A  49      55.214  86.215  94.887
ATOM    466  O   GLN A  49      56.084  85.419  94.520
ATOM    467  N   VAL A  50      55.464  87.532  95.044
ATOM    468  H   VAL A  50      54.760  88.174  95.336
ATOM    469  CA  VAL A  50      56.785  88.080  94.864
ATOM    470  CB  VAL A  50      56.804  89.465  94.228
ATOM    471  CG1 VAL A  50      58.251  89.996  94.116
ATOM    472  CG2 VAL A  50      56.111  89.398  92.855
ATOM    473  C   VAL A  50      57.386  88.140  96.243
ATOM    474  O   VAL A  50      56.771  88.672  97.170
ATOM    475  N   VAL A  51      58.591  87.547  96.406
ATOM    476  H   VAL A  51      59.074  87.108  95.653
ATOM    477  CA  VAL A  51      59.272  87.561  97.676
ATOM    478  CB  VAL A  51      59.500  86.179  98.288
ATOM    479  CG1 VAL A  51      60.268  86.291  99.625
ATOM    480  CG2 VAL A  51      58.140  85.479  98.487
ATOM    481  C   VAL A  51      60.595  88.231  97.438
ATOM    482  O   VAL A  51      61.390  87.783  96.608
ATOM    483  N   TYR A  52      60.818  89.357  98.149
ATOM    484  H   TYR A  52      60.135  89.716  98.782
ATOM    485  CA  TYR A  52      62.050  90.092  98.079
ATOM    486  CB  TYR A  52      62.082  91.233  97.026
ATOM    487  CG  TYR A  52      63.475  91.782  96.911
ATOM    488  CD1 TYR A  52      64.487  91.024  96.303
ATOM    489  CE1 TYR A  52      65.786  91.526  96.186
ATOM    490  CZ  TYR A  52      66.086  92.800  96.671
ATOM    491  OH  TYR A  52      67.400  93.303  96.551
ATOM    492  HH  TYR A  52      67.418  94.185  96.930
ATOM    493  CE2 TYR A  52      65.085  93.570  97.268
ATOM    494  CD2 TYR A  52      63.787  93.063  97.383
ATOM    495  C   TYR A  52      62.190  90.644  99.470
ATOM    496  O   TYR A  52      61.390  91.475  99.907
ATOM    497  N   GLU A  53      63.210  90.151 100.201
ATOM    498  H   GLU A  53      63.841  89.479  99.828
ATOM    499  CA  GLU A  53      63.477  90.546 101.552
ATOM    500  CB  GLU A  53      63.464  89.347 102.532
ATOM    501  CG  GLU A  53      62.094  88.667 102.694
ATOM    502  CD  GLU A  53      62.113  87.538 103.733
ATOM    503  OE1 GLU A  53      61.018  86.951 103.931
ATOM    504  OE2 GLU A  53      63.174  87.227 104.339
ATOM    505  C   GLU A  53      64.851  91.139 101.538
ATOM    506  O   GLU A  53      65.853  90.434 101.629
ATOM    507  N   ARG A  54      64.932  92.477 101.429
ATOM    508  H   ARG A  54      64.121  93.054 101.375
ATOM    509  CA  ARG A  54      66.199  93.149 101.384
ATOM    510  CB  ARG A  54      66.018  94.575 100.851
ATOM    511  CG  ARG A  54      67.262  95.292 100.339
ATOM    512  CD  ARG A  54      66.891  96.686  99.838
ATOM    513  NE  ARG A  54      66.514  97.492 101.044
ATOM    514  HE  ARG A  54      66.798  97.159 101.944
ATOM    515  CZ  ARG A  54      65.809  98.664 100.961
ATOM    516  NH1 ARG A  54      65.358  99.153  99.767
ATOM    517 1HH1 ARG A  54      65.544  98.661  98.917
ATOM    518 2HH1 ARG A  54      64.828 100.000  99.736
ATOM    519  NH2 ARG A  54      65.543  99.352 102.111
ATOM    520 1HH2 ARG A  54      65.862  99.002 102.992
ATOM    521 2HH2 ARG A  54      65.019 100.202 102.085
ATOM    522  C   ARG A  54      66.744  93.211 102.781
ATOM    523  O   ARG A  54      66.283  93.983 103.625
ATOM    524  N   SER A  55      67.778  92.389 103.025
ATOM    525  H   SER A  55      68.141  91.776 102.327
ATOM    526  CA  SER A  55      68.425  92.327 104.302
ATOM    527  CB  SER A  55      68.257  90.944 104.964
ATOM    528  OG  SER A  55      68.808  89.939 104.137
ATOM    529  HG  SER A  55      68.138  89.731 103.478
ATOM    530  C   SER A  55      69.850  92.771 104.084
ATOM    531  O   SER A  55      70.076  93.628 103.224
ATOM    532  N   TYR A  56      70.842  92.246 104.858
ATOM    533  H   TYR A  56      70.685  91.555 105.557
ATOM    534  CA  TYR A  56      72.214  92.663 104.680
ATOM    535  CB  TYR A  56      73.203  92.121 105.736
ATOM    536  CG  TYR A  56      72.897  92.688 107.082
ATOM    537  CD1 TYR A  56      72.212  91.910 108.025
ATOM    538  CE1 TYR A  56      71.918  92.424 109.291
ATOM    539  CZ  TYR A  56      72.311  93.721 109.625
ATOM    540  OH  TYR A  56      72.013  94.238 110.904
ATOM    541  HH  TYR A  56      72.350  95.138 110.946
ATOM    542  CE2 TYR A  56      72.998  94.503 108.693
ATOM    543  CD2 TYR A  56      73.291  93.987 107.427
ATOM    544  C   TYR A  56      72.680  92.167 103.349
ATOM    545  O   TYR A  56      72.786  90.962 103.103
ATOM    546  N   CYS A  57      72.955  93.142 102.462
ATOM    547  H   CYS A  57      72.855  94.109 102.683
ATOM    548  CA  CYS A  57      73.403  92.848 101.138
ATOM    549  CB  CYS A  57      72.254  92.705 100.113
ATOM    550  SG  CYS A  57      72.830  92.224  98.453
ATOM    551  C   CYS A  57      74.310  93.935 100.662
ATOM    552  O   CYS A  57      74.150  95.114 100.986
ATOM    553  N   MET A  58      75.304  93.501  99.872
ATOM    554  H   MET A  58      75.374  92.529  99.655
ATOM    555  CA  MET A  58      76.309  94.304  99.233
ATOM    556  CB  MET A  58      77.740  94.021  99.743
ATOM    557  CG  MET A  58      78.861  94.878  99.138
ATOM    558  SD  MET A  58      80.525  94.270  99.565
ATOM    559  CE  MET A  58      81.488  95.565  98.742
ATOM    560  C   MET A  58      76.216  93.721  97.856
ATOM    561  O   MET A  58      76.643  92.586  97.634
ATOM    562  N   THR A  59      75.695  94.516  96.900
ATOM    563  H   THR A  59      75.404  95.448  97.099
ATOM    564  CA  THR A  59      75.497  94.091  95.533
ATOM    565  CB  THR A  59      74.674  95.085  94.758
ATOM    566  CG2 THR A  59      73.222  95.094  95.273
ATOM    567  OG1 THR A  59      75.268  96.368  94.877
ATOM    568  HG1 THR A  59      74.674  96.984  94.438
ATOM    569  C   THR A  59      76.764  93.776  94.782
ATOM    570  O   THR A  59      76.765  92.799  94.036
ATOM    571  N   GLY A  60      77.830  94.608  94.907
ATOM    572  H   GLY A  60      77.775  95.437  95.458
ATOM    573  CA  GLY A  60      79.118  94.326  94.304
ATOM    574  C   GLY A  60      79.185  94.085  92.820
ATOM    575  O   GLY A  60      79.786  93.084  92.418
ATOM    576  N   VAL A  61      78.557  94.942  91.979
ATOM    577  H   VAL A  61      78.145  95.794  92.292
ATOM    578  CA  VAL A  61      78.587  94.711  90.549
ATOM    579  CB  VAL A  61      77.499  95.480  89.807
ATOM    580  CG1 VAL A  61      77.589  95.226  88.289
ATOM    581  CG2 VAL A  61      76.119  95.129  90.398
ATOM    582  C   VAL A  61      79.962  95.105  90.057
ATOM    583  O   VAL A  61      80.378  96.252  90.194
ATOM    584  N   LEU A  62      80.714  94.145  89.475
ATOM    585  H   LEU A  62      80.381  93.218  89.320
ATOM    586  CA  LEU A  62      82.034  94.431  88.979
ATOM    587  CB  LEU A  62      82.979  93.208  89.088
ATOM    588  CG  LEU A  62      84.495  93.482  89.219
ATOM    589  CD1 LEU A  62      85.217  92.255  89.796
ATOM    590  CD2 LEU A  62      85.141  93.920  87.897
ATOM    591  C   LEU A  62      81.843  94.869  87.560
ATOM    592  O   LEU A  62      81.403  94.097  86.704
ATOM    593  N   ILE A  63      82.184  96.147  87.308
ATOM    594  H   ILE A  63      82.587  96.725  88.015
ATOM    595  CA  ILE A  63      82.064  96.757  86.011
ATOM    596  CB  ILE A  63      81.055  97.905  85.935
ATOM    597  CG2 ILE A  63      79.636  97.323  86.068
ATOM    598  CG1 ILE A  63      81.384  99.068  86.891
ATOM    599  CD1 ILE A  63      80.542 100.320  86.641
ATOM    600  C   ILE A  63      83.439  97.185  85.567
ATOM    601  O   ILE A  63      84.443  96.721  86.116
ATOM    602  N   GLU A  64      83.516  98.055  84.524
ATOM    603  H   GLU A  64      82.708  98.406  84.060
ATOM    604  CA  GLU A  64      84.769  98.533  84.005
ATOM    605  CB  GLU A  64      84.634  99.491  82.805
ATOM    606  CG  GLU A  64      84.232  98.755  81.516
ATOM    607  CD  GLU A  64      84.112  99.685  80.303
ATOM    608  OE1 GLU A  64      84.304 100.926  80.411
ATOM    609  OE2 GLU A  64      83.811  99.133  79.213
ATOM    610  C   GLU A  64      85.578  99.182  85.084
ATOM    611  O   GLU A  64      85.091 100.006  85.860
ATOM    612  N   GLY A  65      86.847  98.735  85.154
ATOM    613  H   GLY A  65      87.187  98.039  84.528
ATOM    614  CA  GLY A  65      87.798  99.199  86.112
ATOM    615  C   GLY A  65      87.829  98.296  87.307
ATOM    616  O   GLY A  65      88.807  97.568  87.474
ATOM    617  N   LYS A  66      86.777  98.327  88.166
ATOM    618  H   LYS A  66      85.979  98.905  88.007
ATOM    619  CA  LYS A  66      86.745  97.505  89.355
ATOM    620  CB  LYS A  66      87.694  97.989  90.503
ATOM    621  CG  LYS A  66      87.395  99.349  91.137
ATOM    622  CD  LYS A  66      88.404  99.780  92.199
ATOM    623  CE  LYS A  66      88.102 101.154  92.797
ATOM    624  NZ  LYS A  66      89.112 101.485  93.819
ATOM    625  HZ1 LYS A  66      88.925 102.432  94.199
ATOM    626  HZ2 LYS A  66      89.071 100.792  94.589
ATOM    627  HZ3 LYS A  66      90.056 101.468  93.390
ATOM    628  C   LYS A  66      85.337  97.324  89.875
ATOM    629  O   LYS A  66      84.355  97.601  89.180
ATOM    630  N   CYS A  67      85.223  96.754  91.105
ATOM    631  H   CYS A  67      86.020  96.475  91.633
ATOM    632  CA  CYS A  67      83.967  96.528  91.761
ATOM    633  CB  CYS A  67      84.096  95.680  93.042
ATOM    634  SG  CYS A  67      82.506  95.367  93.864
ATOM    635  C   CYS A  67      83.338  97.847  92.117
ATOM    636  O   CYS A  67      83.955  98.723  92.730
ATOM    637  N   PHE A  68      82.078  97.986  91.672
ATOM    638  H   PHE A  68      81.641  97.260  91.155
ATOM    639  CA  PHE A  68      81.219  99.117  91.853
ATOM    640  CB  PHE A  68      80.587  99.479  90.485
ATOM    641  CG  PHE A  68      79.661 100.648  90.444
ATOM    642  CD1 PHE A  68      80.186 101.941  90.352
ATOM    643  CE1 PHE A  68      79.342 103.054  90.294
ATOM    644  CZ  PHE A  68      77.957 102.874  90.315
ATOM    645  CE2 PHE A  68      77.422 101.587  90.385
ATOM    646  CD2 PHE A  68      78.273 100.480  90.441
ATOM    647  C   PHE A  68      80.179  98.600  92.818
ATOM    648  O   PHE A  68      79.729  97.454  92.708
ATOM    649  N   VAL A  69      79.778  99.424  93.814
ATOM    650  H   VAL A  69      80.117 100.356  93.924
ATOM    651  CA  VAL A  69      78.804  98.961  94.771
ATOM    652  CB  VAL A  69      79.338  98.840  96.202
ATOM    653  CG1 VAL A  69      78.250  98.254  97.133
ATOM    654  CG2 VAL A  69      80.646  98.029  96.223
ATOM    655  C   VAL A  69      77.608  99.889  94.752
ATOM    656  O   VAL A  69      77.637 100.931  95.417
ATOM    657  N   PRO A  70      76.579  99.600  93.947
ATOM    658  CA  PRO A  70      75.374 100.392  93.914
ATOM    659  CB  PRO A  70      74.646 100.007  92.624
ATOM    660  CG  PRO A  70      75.175  98.604  92.272
ATOM    661  CD  PRO A  70      76.555  98.527  92.951
ATOM    662  C   PRO A  70      74.594 100.094  95.167
ATOM    663  O   PRO A  70      74.395  98.919  95.489
ATOM    664  N   ASP A  71      74.140 101.147  95.867
ATOM    665  H   ASP A  71      74.267 102.083  95.549
ATOM    666  CA  ASP A  71      73.538 101.000  97.159
ATOM    667  CB  ASP A  71      73.731 102.269  98.029
ATOM    668  CG  ASP A  71      73.315 102.108  99.497
ATOM    669  OD1 ASP A  71      73.482 103.121 100.225
ATOM    670  OD2 ASP A  71      72.845 101.023  99.935
ATOM    671  C   ASP A  71      72.079 100.696  96.952
ATOM    672  O   ASP A  71      71.366 101.382  96.220
ATOM    673  N   GLN A  72      71.632  99.647  97.661
ATOM    674  H   GLN A  72      72.269  99.205  98.283
ATOM    675  CA  GLN A  72      70.296  99.105  97.661
ATOM    676  CB  GLN A  72      70.267  97.607  98.081
ATOM    677  CG  GLN A  72      70.936  97.227  99.416
ATOM    678  CD  GLN A  72      72.437  97.050  99.212
ATOM    679  OE1 GLN A  72      73.230  97.807  99.768
ATOM    680  NE2 GLN A  72      72.848  96.044  98.399
ATOM    681 1HE2 GLN A  72      72.175  95.445  97.963
ATOM    682 2HE2 GLN A  72      73.824  95.908  98.234
ATOM    683  C   GLN A  72      69.349  99.874  98.548
ATOM    684  O   GLN A  72      68.189  99.481  98.687
ATOM    685  N   SER A  73      69.840 100.960  99.193
ATOM    686  H   SER A  73      70.792 101.236  99.085
ATOM    687  CA  SER A  73      69.077 101.819 100.059
ATOM    688  CB  SER A  73      69.959 102.810 100.857
ATOM    689  OG  SER A  73      70.579 103.758  99.997
ATOM    690  HG  SER A  73      71.381 104.037 100.449
ATOM    691  C   SER A  73      68.028 102.581  99.285
ATOM    692  O   SER A  73      68.090 102.701  98.059
ATOM    693  N   VAL A  74      67.030 103.102 100.030
ATOM    694  H   VAL A  74      67.038 102.983 101.019
ATOM    695  CA  VAL A  74      65.894 103.833  99.525
ATOM    696  CB  VAL A  74      64.820 104.095 100.574
ATOM    697  CG1 VAL A  74      64.285 102.738 101.072
ATOM    698  CG2 VAL A  74      65.354 105.003 101.705
ATOM    699  C   VAL A  74      66.200 105.107  98.783
ATOM    700  O   VAL A  74      67.226 105.761  98.974
ATOM    701  N   VAL A  75      65.228 105.463  97.918
ATOM    702  H   VAL A  75      64.418 104.888  97.851
ATOM    703  CA  VAL A  75      65.206 106.584  97.013
ATOM    704  CB  VAL A  75      64.222 106.379  95.861
ATOM    705  CG1 VAL A  75      64.645 105.126  95.066
ATOM    706  CG2 VAL A  75      62.766 106.309  96.371
ATOM    707  C   VAL A  75      65.006 107.951  97.624
ATOM    708  O   VAL A  75      64.894 108.929  96.884
ATOM    709  N   SER A  76      64.993 108.065  98.975
ATOM    710  H   SER A  76      65.117 107.270  99.563
ATOM    711  CA  SER A  76      64.794 109.312  99.684
ATOM    712  CB  SER A  76      64.921 109.109 101.209
ATOM    713  OG  SER A  76      66.217 108.634 101.553
ATOM    714  HG  SER A  76      66.207 108.509 102.506
ATOM    715  C   SER A  76      65.740 110.405  99.243
ATOM    716  O   SER A  76      65.358 111.577  99.228
ATOM    717  N   ILE A  77      66.988 110.030  98.882
ATOM    718  H   ILE A  77      67.258 109.071  98.923
ATOM    719  CA  ILE A  77      68.001 110.944  98.420
ATOM    720  CB  ILE A  77      69.413 110.415  98.669
ATOM    721  CG2 ILE A  77      69.608 110.305 100.196
ATOM    722  CG1 ILE A  77      69.719 109.102  97.903
ATOM    723  CD1 ILE A  77      71.177 108.645  97.960
ATOM    724  C   ILE A  77      67.842 111.415  96.982
ATOM    725  O   ILE A  77      67.991 112.610  96.725
ATOM    726  N   ILE A  78      67.527 110.499  96.025
ATOM    727  H   ILE A  78      67.366 109.547  96.273
ATOM    728  CA  ILE A  78      67.383 110.799  94.609
ATOM    729  CB  ILE A  78      67.887 109.705  93.685
ATOM    730  CG2 ILE A  78      69.411 109.587  93.881
ATOM    731  CG1 ILE A  78      67.112 108.383  93.840
ATOM    732  CD1 ILE A  78      67.453 107.363  92.760
ATOM    733  C   ILE A  78      66.048 111.298  94.111
ATOM    734  O   ILE A  78      65.013 111.092  94.745
ATOM    735  N   LYS A  79      66.086 112.028  92.959
ATOM    736  H   LYS A  79      66.952 112.206  92.498
ATOM    737  CA  LYS A  79      64.933 112.596  92.298
ATOM    738  CB  LYS A  79      64.888 114.141  92.409
ATOM    739  CG  LYS A  79      64.627 114.675  93.822
ATOM    740  CD  LYS A  79      64.561 116.201  93.922
ATOM    741  CE  LYS A  79      63.318 116.808  93.267
ATOM    742  NZ  LYS A  79      63.270 118.260  93.517
ATOM    743  HZ1 LYS A  79      62.343 118.632  93.236
ATOM    744  HZ2 LYS A  79      63.419 118.442  94.527
ATOM    745  HZ3 LYS A  79      64.010 118.737  92.968
ATOM    746  C   LYS A  79      64.883 112.203  90.832
ATOM    747  O   LYS A  79      64.323 112.924  90.001
ATOM    748  N   HIS A  80      65.438 111.020  90.478
ATOM    749  H   HIS A  80      65.848 110.419  91.159
ATOM    750  CA  HIS A  80      65.496 110.533  89.114
ATOM    751  CB  HIS A  80      66.672 109.553  88.896
ATOM    752  CG  HIS A  80      68.027 110.182  89.014
ATOM    753  ND1 HIS A  80      68.535 111.111  88.133
ATOM    754  CE1 HIS A  80      69.775 111.433  88.576
ATOM    755  NE2 HIS A  80      70.100 110.778  89.675
ATOM    756  CD2 HIS A  80      68.997 109.990  89.950
ATOM    757  C   HIS A  80      64.243 109.811  88.680
ATOM    758  O   HIS A  80      64.180 109.304  87.556
ATOM    759  N   GLY A  81      63.198 109.795  89.538
ATOM    760  H   GLY A  81      63.251 110.230  90.432
ATOM    761  CA  GLY A  81      61.970 109.097  89.281
ATOM    762  C   GLY A  81      62.142 107.787  89.994
ATOM    763  O   GLY A  81      62.845 107.714  91.008
ATOM    764  N   ILE A  82      61.463 106.729  89.500
ATOM    765  H   ILE A  82      60.887 106.811  88.691
ATOM    766  CA  ILE A  82      61.558 105.414  90.083
ATOM    767  CB  ILE A  82      60.445 104.462  89.622
ATOM    768  CG2 ILE A  82      60.510 104.218  88.095
ATOM    769  CG1 ILE A  82      60.411 103.182  90.489
ATOM    770  CD1 ILE A  82      59.187 102.292  90.276
ATOM    771  C   ILE A  82      62.938 104.849  89.817
ATOM    772  O   ILE A  82      63.524 105.071  88.753
ATOM    773  N   PHE A  83      63.498 104.152  90.830
ATOM    774  H   PHE A  83      63.027 103.997  91.695
ATOM    775  CA  PHE A  83      64.800 103.568  90.711
ATOM    776  CB  PHE A  83      65.884 104.352  91.495
ATOM    777  CG  PHE A  83      67.267 103.815  91.272
ATOM    778  CD1 PHE A  83      67.926 104.042  90.057
ATOM    779  CE1 PHE A  83      69.217 103.550  89.844
ATOM    780  CZ  PHE A  83      69.865 102.832  90.852
ATOM    781  CE2 PHE A  83      69.224 102.610  92.073
ATOM    782  CD2 PHE A  83      67.933 103.104  92.282
ATOM    783  C   PHE A  83      64.710 102.174  91.246
ATOM    784  O   PHE A  83      64.372 101.963  92.414
ATOM    785  N   ASP A  84      64.976 101.198  90.353
ATOM    786  H   ASP A  84      65.229 101.403  89.411
ATOM    787  CA  ASP A  84      64.980  99.804  90.702
ATOM    788  CB  ASP A  84      64.124  98.916  89.767
ATOM    789  CG  ASP A  84      62.643  99.278  89.889
ATOM    790  OD1 ASP A  84      62.091  99.238  91.020
ATOM    791  OD2 ASP A  84      62.039  99.613  88.837
ATOM    792  C   ASP A  84      66.410  99.359  90.594
ATOM    793  O   ASP A  84      67.099  99.683  89.622
ATOM    794  N   ILE A  85      66.892  98.630  91.625
ATOM    795  H   ILE A  85      66.311  98.394  92.399
ATOM    796  CA  ILE A  85      68.245  98.123  91.683
ATOM    797  CB  ILE A  85      68.744  97.784  93.079
ATOM    798  CG2 ILE A  85      68.841  99.108  93.865
ATOM    799  CG1 ILE A  85      67.901  96.683  93.767
ATOM    800  CD1 ILE A  85      68.490  96.164  95.076
ATOM    801  C   ILE A  85      68.447  96.952  90.758
ATOM    802  O   ILE A  85      67.525  96.162  90.532
ATOM    803  N   ALA A  86      69.666  96.847  90.179
ATOM    804  H   ALA A  86      70.403  97.492  90.364
ATOM    805  CA  ALA A  86      69.975  95.782  89.271
ATOM    806  CB  ALA A  86      70.128  96.265  87.818
ATOM    807  C   ALA A  86      71.241  95.077  89.658
ATOM    808  O   ALA A  86      72.206  95.690  90.122
ATOM    809  N   SER A  87      71.230  93.740  89.468
ATOM    810  H   SER A  87      70.430  93.277  89.096
ATOM    811  CA  SER A  87      72.347  92.887  89.747
ATOM    812  CB  SER A  87      72.060  91.808  90.816
ATOM    813  OG  SER A  87      71.687  92.421  92.042
ATOM    814  HG  SER A  87      71.506  91.700  92.650
ATOM    815  C   SER A  87      72.612  92.268  88.407
ATOM    816  O   SER A  87      72.176  91.157  88.094
ATOM    817  N   VAL A  88      73.361  93.023  87.575
ATOM    818  H   VAL A  88      73.730  93.906  87.858
ATOM    819  CA  VAL A  88      73.661  92.627  86.226
ATOM    820  CB  VAL A  88      73.839  93.862  85.345
ATOM    821  CG1 VAL A  88      74.188  93.490  83.905
ATOM    822  CG2 VAL A  88      72.558  94.713  85.397
ATOM    823  C   VAL A  88      74.843  91.690  86.134
ATOM    824  O   VAL A  88      75.996  92.053  86.376
ATOM    825  N   HIS A  89      74.529  90.432  85.770
ATOM    826  H   HIS A  89      73.582  90.183  85.581
ATOM    827  CA  HIS A  89      75.479  89.366  85.577
ATOM    828  CB  HIS A  89      74.956  88.007  86.075
ATOM    829  CG  HIS A  89      74.436  88.038  87.476
ATOM    830  ND1 HIS A  89      75.183  88.055  88.628
ATOM    831  CE1 HIS A  89      74.299  88.125  89.654
ATOM    832  NE2 HIS A  89      73.046  88.147  89.248
ATOM    833  CD2 HIS A  89      73.135  88.088  87.873
ATOM    834  C   HIS A  89      75.435  89.274  84.070
ATOM    835  O   HIS A  89      74.339  89.142  83.512
ATOM    836  N   ILE A  90      76.587  89.359  83.359
ATOM    837  H   ILE A  90      77.494  89.424  83.777
ATOM    838  CA  ILE A  90      76.529  89.289  81.911
ATOM    839  CB  ILE A  90      76.901  90.586  81.154
ATOM    840  CG2 ILE A  90      76.873  90.393  79.613
ATOM    841  CG1 ILE A  90      75.963  91.740  81.512
ATOM    842  CD1 ILE A  90      76.390  93.100  80.947
ATOM    843  C   ILE A  90      77.459  88.231  81.424
ATOM    844  O   ILE A  90      78.577  88.098  81.915
ATOM    845  N   VAL A  91      76.967  87.420  80.466
ATOM    846  H   VAL A  91      76.037  87.521  80.118
ATOM    847  CA  VAL A  91      77.759  86.413  79.824
ATOM    848  CB  VAL A  91      77.473  84.986  80.245
ATOM    849  CG1 VAL A  91      78.462  84.066  79.525
ATOM    850  CG2 VAL A  91      77.517  84.818  81.777
ATOM    851  C   VAL A  91      77.353  86.647  78.377
ATOM    852  O   VAL A  91      76.176  86.863  78.072
ATOM    853  N   CYS A  92      78.344  86.672  77.462
ATOM    854  H   CYS A  92      79.293  86.550  77.734
ATOM    855  CA  CYS A  92      78.132  86.888  76.050
ATOM    856  CB  CYS A  92      78.852  88.137  75.508
ATOM    857  SG  CYS A  92      78.366  89.686  76.322
ATOM    858  C   CYS A  92      78.739  85.731  75.314
ATOM    859  O   CYS A  92      79.687  85.115  75.805
ATOM    860  N   PHE A  93      78.172  85.391  74.129
ATOM    861  H   PHE A  93      77.395  85.891  73.756
ATOM    862  CA  PHE A  93      78.657  84.309  73.303
ATOM    863  CB  PHE A  93      77.984  82.937  73.419
ATOM    864  CG  PHE A  93      78.382  82.298  74.697
ATOM    865  CD1 PHE A  93      77.688  82.486  75.887
ATOM    866  CE1 PHE A  93      78.091  81.859  77.055
ATOM    867  CZ  PHE A  93      79.195  81.026  77.037
ATOM    868  CE2 PHE A  93      79.899  80.813  75.855
ATOM    869  CD2 PHE A  93      79.487  81.448  74.687
ATOM    870  C   PHE A  93      79.023  84.581  71.883
ATOM    871  O   PHE A  93      78.825  85.687  71.380
ATOM    872  N   PHE A  94      79.588  83.526  71.226
ATOM    873  H   PHE A  94      79.721  82.651  71.681
ATOM    874  CA  PHE A  94      80.113  83.565  69.894
ATOM    875  CB  PHE A  94      80.965  82.309  69.533
ATOM    876  CG  PHE A  94      81.808  82.482  68.291
ATOM    877  CD1 PHE A  94      82.896  83.367  68.303
ATOM    878  CE1 PHE A  94      83.714  83.544  67.185
ATOM    879  CZ  PHE A  94      83.466  82.807  66.027
ATOM    880  CE2 PHE A  94      82.410  81.896  66.002
ATOM    881  CD2 PHE A  94      81.600  81.736  67.130
ATOM    882  C   PHE A  94      79.163  83.968  68.810
ATOM    883  O   PHE A  94      78.001  83.560  68.695
ATOM    884  N   VAL A  95      79.752  84.871  68.013
ATOM    885  H   VAL A  95      80.696  85.140  68.190
ATOM    886  CA  VAL A  95      79.192  85.540  66.889
ATOM    887  CB  VAL A  95      79.517  87.040  66.982
ATOM    888  CG1 VAL A  95      78.922  87.864  65.830
ATOM    889  CG2 VAL A  95      78.995  87.570  68.333
ATOM    890  C   VAL A  95      79.770  84.887  65.653
ATOM    891  O   VAL A  95      80.766  85.343  65.085
ATOM    892  N   ALA A  96      79.165  83.742  65.249
ATOM    893  H   ALA A  96      78.369  83.373  65.723
ATOM    894  CA  ALA A  96      79.581  83.025  64.068
ATOM    895  CB  ALA A  96      79.163  81.555  64.024
ATOM    896  C   ALA A  96      78.956  83.658  62.874
ATOM    897  O   ALA A  96      77.729  83.753  62.784
ATOM    898  N   VAL A  97      79.807  84.108  61.931
ATOM    899  H   VAL A  97      80.797  84.029  62.020
ATOM    900  CA  VAL A  97      79.328  84.735  60.733
ATOM    901  CB  VAL A  97      79.110  86.245  60.914
ATOM    902  CG1 VAL A  97      80.429  86.977  61.246
ATOM    903  CG2 VAL A  97      78.327  86.832  59.721
ATOM    904  C   VAL A  97      80.264  84.444  59.583
ATOM    905  O   VAL A  97      81.483  84.346  59.749
ATOM    906  N   LYS A  98      79.664  84.254  58.391
ATOM    907  H   LYS A  98      78.669  84.285  58.317
ATOM    908  CA  LYS A  98      80.353  84.034  57.148
ATOM    909  CB  LYS A  98      80.187  82.613  56.557
ATOM    910  CG  LYS A  98      80.885  82.358  55.212
ATOM    911  CD  LYS A  98      82.418  82.416  55.248
ATOM    912  CE  LYS A  98      83.079  82.107  53.900
ATOM    913  NZ  LYS A  98      84.541  82.326  53.985
ATOM    914  HZ1 LYS A  98      84.948  82.375  53.030
ATOM    915  HZ2 LYS A  98      84.725  83.222  54.476
ATOM    916  HZ3 LYS A  98      84.986  81.547  54.512
ATOM    917  C   LYS A  98      79.560  85.042  56.367
ATOM    918  O   LYS A  98      78.427  84.784  55.953
ATOM    919  N   LYS A  99      80.165  86.235  56.188
ATOM    920  H   LYS A  99      81.088  86.404  56.526
ATOM    921  CA  LYS A  99      79.527  87.353  55.545
ATOM    922  CB  LYS A  99      80.323  88.659  55.702
ATOM    923  CG  LYS A  99      80.251  89.217  57.127
ATOM    924  CD  LYS A  99      80.925  90.577  57.313
ATOM    925  CE  LYS A  99      82.453  90.507  57.357
ATOM    926  NZ  LYS A  99      83.013  91.846  57.620
ATOM    927  HZ1 LYS A  99      82.437  92.331  58.333
ATOM    928  HZ2 LYS A  99      83.985  91.753  57.970
ATOM    929  HZ3 LYS A  99      83.018  92.404  56.745
ATOM    930  C   LYS A  99      79.153  87.195  54.109
ATOM    931  O   LYS A  99      78.052  87.589  53.739
ATOM    932  N   ASP A 100      80.025  86.549  53.302
ATOM    933  H   ASP A 100      80.880  86.203  53.675
ATOM    934  CA  ASP A 100      79.870  86.323  51.879
ATOM    935  CB  ASP A 100      78.724  85.319  51.542
ATOM    936  CG  ASP A 100      79.042  83.931  52.101
ATOM    937  OD1 ASP A 100      80.170  83.413  51.871
ATOM    938  OD2 ASP A 100      78.156  83.377  52.800
ATOM    939  C   ASP A 100      79.790  87.623  51.087
ATOM    940  O   ASP A 100      80.465  88.584  51.466
ATOM    941  N   THR A 101      78.993  87.702  49.984
ATOM    942  H   THR A 101      78.431  86.943  49.669
ATOM    943  CA  THR A 101      78.916  88.900  49.174
ATOM    944  CB  THR A 101      78.501  88.551  47.752
ATOM    945  CG2 THR A 101      78.473  89.807  46.852
ATOM    946  OG1 THR A 101      79.439  87.634  47.203
ATOM    947  HG1 THR A 101      79.313  86.811  47.684
ATOM    948  C   THR A 101      77.979  89.912  49.779
ATOM    949  O   THR A 101      78.390  91.037  50.073
ATOM    950  N   GLU A 102      76.708  89.512  50.012
ATOM    951  H   GLU A 102      76.415  88.585  49.789
ATOM    952  CA  GLU A 102      75.704  90.372  50.604
ATOM    953  CB  GLU A 102      74.264  89.871  50.380
ATOM    954  CG  GLU A 102      73.819  89.859  48.912
ATOM    955  CD  GLU A 102      72.391  89.330  48.832
ATOM    956  OE1 GLU A 102      71.476  90.002  49.374
ATOM    957  OE2 GLU A 102      72.186  88.254  48.211
ATOM    958  C   GLU A 102      75.959  90.338  52.091
ATOM    959  O   GLU A 102      76.701  89.481  52.569
ATOM    960  N   ASN A 103      75.373  91.275  52.877
ATOM    961  H   ASN A 103      74.768  91.978  52.512
ATOM    962  CA  ASN A 103      75.582  91.258  54.309
ATOM    963  CB  ASN A 103      75.405  92.651  54.972
ATOM    964  CG  ASN A 103      75.825  92.634  56.451
ATOM    965  OD1 ASN A 103      76.611  91.819  56.935
ATOM    966  ND2 ASN A 103      75.241  93.586  57.224
ATOM    967 1HD2 ASN A 103      74.598  94.236  56.818
ATOM    968 2HD2 ASN A 103      75.439  93.627  58.203
ATOM    969  C   ASN A 103      74.574  90.263  54.849
ATOM    970  O   ASN A 103      73.596  90.608  55.522
ATOM    971  N   LYS A 104      74.813  88.969  54.530
ATOM    972  H   LYS A 104      75.623  88.693  54.014
ATOM    973  CA  LYS A 104      73.944  87.915  54.935
ATOM    974  CB  LYS A 104      73.949  86.694  53.982
ATOM    975  CG  LYS A 104      72.916  85.616  54.341
ATOM    976  CD  LYS A 104      72.891  84.415  53.397
ATOM    977  CE  LYS A 104      71.849  83.364  53.786
ATOM    978  NZ  LYS A 104      71.881  82.245  52.825
ATOM    979  HZ1 LYS A 104      71.780  82.616  51.862
ATOM    980  HZ2 LYS A 104      72.784  81.739  52.904
ATOM    981  HZ3 LYS A 104      71.099  81.591  53.020
ATOM    982  C   LYS A 104      74.331  87.476  56.307
ATOM    983  O   LYS A 104      75.434  86.981  56.553
ATOM    984  N   VAL A 105      73.373  87.681  57.227
ATOM    985  H   VAL A 105      72.502  88.085  56.950
ATOM    986  CA  VAL A 105      73.448  87.315  58.620
ATOM    987  CB  VAL A 105      72.304  87.987  59.362
ATOM    988  CG1 VAL A 105      72.250  87.569  60.823
ATOM    989  CG2 VAL A 105      72.481  89.516  59.246
ATOM    990  C   VAL A 105      73.296  85.807  58.542
ATOM    991  O   VAL A 105      72.267  85.325  58.061
ATOM    992  N   GLN A 106      74.313  85.039  59.015
ATOM    993  H   GLN A 106      75.139  85.424  59.419
ATOM    994  CA  GLN A 106      74.253  83.602  58.870
ATOM    995  CB  GLN A 106      75.665  82.995  58.653
ATOM    996  CG  GLN A 106      75.690  81.483  58.372
ATOM    997  CD  GLN A 106      77.124  81.023  58.172
ATOM    998  OE1 GLN A 106      77.953  81.050  59.081
ATOM    999  NE2 GLN A 106      77.426  80.554  56.933
ATOM   1000 1HE2 GLN A 106      76.731  80.554  56.215
ATOM   1001 2HE2 GLN A 106      78.351  80.229  56.736
ATOM   1002  C   GLN A 106      73.540  82.797  59.921
ATOM   1003  O   GLN A 106      72.540  82.150  59.606
ATOM   1004  N   GLY A 107      74.009  82.855  61.183
ATOM   1005  H   GLY A 107      74.813  83.395  61.422
ATOM   1006  CA  GLY A 107      73.427  82.097  62.261
ATOM   1007  C   GLY A 107      74.406  82.180  63.385
ATOM   1008  O   GLY A 107      75.599  81.952  63.191
ATOM   1009  N   TYR A 108      73.880  82.384  64.619
ATOM   1010  H   TYR A 108      72.895  82.372  64.773
ATOM   1011  CA  TYR A 108      74.724  82.662  65.762
ATOM   1012  CB  TYR A 108      74.540  84.118  66.174
ATOM   1013  CG  TYR A 108      74.934  85.017  65.036
ATOM   1014  CD1 TYR A 108      74.004  85.320  64.037
ATOM   1015  CE1 TYR A 108      74.341  86.142  62.974
ATOM   1016  CZ  TYR A 108      75.604  86.707  62.890
ATOM   1017  OH  TYR A 108      75.926  87.549  61.805
ATOM   1018  HH  TYR A 108      75.138  87.657  61.267
ATOM   1019  CE2 TYR A 108      76.531  86.438  63.890
ATOM   1020  CD2 TYR A 108      76.196  85.600  64.959
ATOM   1021  C   TYR A 108      74.619  81.810  66.997
ATOM   1022  O   TYR A 108      73.728  80.971  67.127
ATOM   1023  N   TYR A 109      75.582  81.979  67.952
ATOM   1024  H   TYR A 109      76.332  82.641  67.935
ATOM   1025  CA  TYR A 109      75.592  81.130  69.121
ATOM   1026  CB  TYR A 109      76.993  80.552  69.456
ATOM   1027  CG  TYR A 109      77.613  79.893  68.246
ATOM   1028  CD1 TYR A 109      76.902  79.506  67.096
ATOM   1029  CE1 TYR A 109      77.514  78.951  65.983
ATOM   1030  CZ  TYR A 109      78.885  78.752  66.014
ATOM   1031  OH  TYR A 109      79.518  78.204  64.883
ATOM   1032  HH  TYR A 109      80.461  78.160  65.056
ATOM   1033  CE2 TYR A 109      79.612  79.087  67.153
ATOM   1034  CD2 TYR A 109      78.981  79.647  68.261
ATOM   1035  C   TYR A 109      75.091  81.869  70.327
ATOM   1036  O   TYR A 109      75.247  83.083  70.443
ATOM   1037  N   ILE A 110      74.456  81.110  71.241
ATOM   1038  H   ILE A 110      74.308  80.141  71.056
ATOM   1039  CA  ILE A 110      73.850  81.556  72.474
ATOM   1040  CB  ILE A 110      72.764  80.577  72.879
ATOM   1041  CG2 ILE A 110      72.374  80.623  74.360
ATOM   1042  CG1 ILE A 110      71.663  80.742  71.815
ATOM   1043  CD1 ILE A 110      70.495  79.783  71.777
ATOM   1044  C   ILE A 110      74.645  82.071  73.645
ATOM   1045  O   ILE A 110      75.509  81.376  74.170
ATOM   1046  N   CYS A 111      74.196  83.278  74.101
ATOM   1047  H   CYS A 111      73.438  83.672  73.599
ATOM   1048  CA  CYS A 111      74.617  84.187  75.152
ATOM   1049  CB  CYS A 111      73.750  85.457  75.209
ATOM   1050  SG  CYS A 111      73.855  86.624  73.846
ATOM   1051  C   CYS A 111      74.529  83.826  76.617
ATOM   1052  O   CYS A 111      75.491  84.124  77.323
ATOM   1053  N   ILE A 112      73.384  83.261  77.111
ATOM   1054  H   ILE A 112      72.620  83.058  76.505
ATOM   1055  CA  ILE A 112      73.140  82.927  78.516
ATOM   1056  CB  ILE A 112      73.230  81.460  78.957
ATOM   1057  CG2 ILE A 112      73.063  81.260  80.487
ATOM   1058  CG1 ILE A 112      72.130  80.704  78.185
ATOM   1059  CD1 ILE A 112      72.090  79.196  78.412
ATOM   1060  C   ILE A 112      73.545  83.996  79.525
ATOM   1061  O   ILE A 112      74.574  83.895  80.192
ATOM   1062  N   VAL A 113      72.775  85.113  79.513
ATOM   1063  H   VAL A 113      71.982  85.151  78.910
ATOM   1064  CA  VAL A 113      72.928  86.305  80.333
ATOM   1065  CB  VAL A 113      72.302  87.531  79.651
ATOM   1066  CG1 VAL A 113      72.381  88.820  80.501
ATOM   1067  CG2 VAL A 113      72.900  87.702  78.252
ATOM   1068  C   VAL A 113      72.285  86.147  81.690
ATOM   1069  O   VAL A 113      71.186  85.610  81.805
ATOM   1070  N   GLY A 114      72.951  86.647  82.756
ATOM   1071  H   GLY A 114      73.837  87.096  82.670
ATOM   1072  CA  GLY A 114      72.416  86.566  84.091
ATOM   1073  C   GLY A 114      72.707  85.235  84.706
ATOM   1074  O   GLY A 114      73.219  84.320  84.056
ATOM   1075  N   GLY A 115      72.349  85.119  86.003
ATOM   1076  H   GLY A 115      71.922  85.873  86.494
ATOM   1077  CA  GLY A 115      72.545  83.920  86.772
ATOM   1078  C   GLY A 115      71.642  82.811  86.318
ATOM   1079  O   GLY A 115      71.997  81.643  86.463
ATOM   1080  N   ASN A 116      70.435  83.145  85.806
ATOM   1081  H   ASN A 116      70.132  84.090  85.712
ATOM   1082  CA  ASN A 116      69.537  82.134  85.326
ATOM   1083  CB  ASN A 116      68.470  81.682  86.366
ATOM   1084  CG  ASN A 116      67.573  80.539  85.852
ATOM   1085  OD1 ASN A 116      67.857  79.805  84.904
ATOM   1086  ND2 ASN A 116      66.410  80.376  86.533
ATOM   1087 1HD2 ASN A 116      66.192  80.974  87.305
ATOM   1088 2HD2 ASN A 116      65.766  79.661  86.261
ATOM   1089  C   ASN A 116      68.849  82.710  84.135
ATOM   1090  O   ASN A 116      68.193  83.752  84.228
ATOM   1091  N   SER A 117      69.011  82.024  82.986
ATOM   1092  H   SER A 117      69.555  81.190  82.939
ATOM   1093  CA  SER A 117      68.393  82.426  81.760
ATOM   1094  CB  SER A 117      69.085  83.594  81.029
ATOM   1095  OG  SER A 117      70.374  83.225  80.566
ATOM   1096  HG  SER A 117      70.862  84.048  80.491
ATOM   1097  C   SER A 117      68.276  81.285  80.801
ATOM   1098  O   SER A 117      68.903  80.231  80.948
ATOM   1099  N   ALA A 118      67.410  81.528  79.802
ATOM   1100  H   ALA A 118      66.938  82.406  79.769
ATOM   1101  CA  ALA A 118      67.070  80.676  78.705
ATOM   1102  CB  ALA A 118      65.613  80.939  78.249
ATOM   1103  C   ALA A 118      68.006  81.010  77.560
ATOM   1104  O   ALA A 118      68.564  82.110  77.546
ATOM   1105  N   PRO A 119      68.212  80.124  76.590
ATOM   1106  CA  PRO A 119      69.128  80.353  75.495
ATOM   1107  CB  PRO A 119      69.315  78.967  74.884
ATOM   1108  CG  PRO A 119      68.061  78.181  75.261
ATOM   1109  CD  PRO A 119      67.689  78.760  76.610
ATOM   1110  C   PRO A 119      68.866  81.451  74.478
ATOM   1111  O   PRO A 119      68.006  81.309  73.612
ATOM   1112  N   ILE A 120      69.763  82.466  74.476
ATOM   1113  H   ILE A 120      70.539  82.425  75.099
ATOM   1114  CA  ILE A 120      69.640  83.747  73.814
ATOM   1115  CB  ILE A 120      69.944  84.851  74.856
ATOM   1116  CG2 ILE A 120      70.178  86.257  74.272
ATOM   1117  CG1 ILE A 120      68.923  84.816  76.010
ATOM   1118  CD1 ILE A 120      69.274  85.706  77.205
ATOM   1119  C   ILE A 120      70.588  83.832  72.634
ATOM   1120  O   ILE A 120      71.794  83.955  72.822
ATOM   1121  N   TYR A 121      70.085  83.767  71.372
ATOM   1122  H   TYR A 121      69.108  83.663  71.203
ATOM   1123  CA  TYR A 121      70.929  83.879  70.181
ATOM   1124  CB  TYR A 121      70.166  83.745  68.848
ATOM   1125  CG  TYR A 121      69.824  82.321  68.654
ATOM   1126  CD1 TYR A 121      68.509  81.861  68.761
ATOM   1127  CE1 TYR A 121      68.236  80.504  68.568
ATOM   1128  CZ  TYR A 121      69.263  79.604  68.273
ATOM   1129  OH  TYR A 121      69.002  78.228  68.074
ATOM   1130  HH  TYR A 121      69.824  77.785  67.835
ATOM   1131  CE2 TYR A 121      70.564  80.082  68.170
ATOM   1132  CD2 TYR A 121      70.848  81.426  68.356
ATOM   1133  C   TYR A 121      71.541  85.253  70.117
ATOM   1134  O   TYR A 121      70.918  86.185  70.614
ATOM   1135  N   VAL A 122      72.756  85.427  69.520
ATOM   1136  H   VAL A 122      73.284  84.677  69.129
ATOM   1137  CA  VAL A 122      73.348  86.760  69.433
ATOM   1138  CB  VAL A 122      74.828  86.831  69.848
ATOM   1139  CG1 VAL A 122      75.324  88.291  69.811
ATOM   1140  CG2 VAL A 122      75.110  86.109  71.159
ATOM   1141  C   VAL A 122      73.288  87.008  67.916
ATOM   1142  O   VAL A 122      74.303  86.847  67.243
ATOM   1143  N   PRO A 123      72.169  87.447  67.333
ATOM   1144  CA  PRO A 123      71.970  87.622  65.903
ATOM   1145  CB  PRO A 123      70.476  87.881  65.726
ATOM   1146  CG  PRO A 123      70.054  88.545  67.040
ATOM   1147  CD  PRO A 123      71.048  88.010  68.078
ATOM   1148  C   PRO A 123      72.724  88.638  65.091
ATOM   1149  O   PRO A 123      72.755  88.448  63.876
ATOM   1150  N   THR A 124      73.252  89.735  65.670
ATOM   1151  H   THR A 124      73.216  89.894  66.651
ATOM   1152  CA  THR A 124      73.811  90.799  64.863
ATOM   1153  CB  THR A 124      73.031  92.114  64.851
ATOM   1154  CG2 THR A 124      71.630  91.895  64.253
ATOM   1155  OG1 THR A 124      72.927  92.684  66.145
ATOM   1156  HG1 THR A 124      73.787  93.065  66.339
ATOM   1157  C   THR A 124      75.245  91.057  65.231
ATOM   1158  O   THR A 124      75.697  90.727  66.329
ATOM   1159  N   LEU A 125      75.961  91.703  64.282
ATOM   1160  H   LEU A 125      75.520  91.976  63.431
ATOM   1161  CA  LEU A 125      77.364  92.018  64.330
ATOM   1162  CB  LEU A 125      77.865  92.558  62.970
ATOM   1163  CG  LEU A 125      77.884  91.501  61.838
ATOM   1164  CD1 LEU A 125      78.200  92.136  60.474
ATOM   1165  CD2 LEU A 125      78.812  90.319  62.162
ATOM   1166  C   LEU A 125      77.839  92.936  65.416
ATOM   1167  O   LEU A 125      78.917  92.673  65.954
ATOM   1168  N   ASP A 126      77.098  94.028  65.766
ATOM   1169  H   ASP A 126      76.228  94.254  65.336
ATOM   1170  CA  ASP A 126      77.546  94.891  66.844
ATOM   1171  CB  ASP A 126      76.842  96.268  66.904
ATOM   1172  CG  ASP A 126      77.396  97.193  68.003
ATOM   1173  OD1 ASP A 126      78.214  96.783  68.871
ATOM   1174  OD2 ASP A 126      76.994  98.384  67.959
ATOM   1175  C   ASP A 126      77.185  94.063  68.037
ATOM   1176  O   ASP A 126      76.010  93.914  68.367
ATOM   1177  N   ASP A 127      78.231  93.583  68.736
ATOM   1178  H   ASP A 127      79.168  93.779  68.459
ATOM   1179  CA  ASP A 127      78.088  92.672  69.837
ATOM   1180  CB  ASP A 127      79.458  92.228  70.408
ATOM   1181  CG  ASP A 127      80.234  91.289  69.481
ATOM   1182  OD1 ASP A 127      79.681  90.781  68.471
ATOM   1183  OD2 ASP A 127      81.430  91.056  69.797
ATOM   1184  C   ASP A 127      77.303  93.143  71.015
ATOM   1185  O   ASP A 127      76.360  92.461  71.421
ATOM   1186  N   PHE A 128      77.610  94.353  71.523
ATOM   1187  H   PHE A 128      78.323  94.926  71.123
ATOM   1188  CA  PHE A 128      76.967  94.868  72.702
ATOM   1189  CB  PHE A 128      77.792  96.048  73.281
ATOM   1190  CG  PHE A 128      77.284  96.542  74.600
ATOM   1191  CD1 PHE A 128      77.488  95.764  75.749
ATOM   1192  CE1 PHE A 128      77.039  96.202  76.998
ATOM   1193  CZ  PHE A 128      76.396  97.436  77.106
ATOM   1194  CE2 PHE A 128      76.208  98.228  75.971
ATOM   1195  CD2 PHE A 128      76.654  97.786  74.723
ATOM   1196  C   PHE A 128      75.525  95.227  72.457
ATOM   1197  O   PHE A 128      74.660  94.835  73.245
ATOM   1198  N   ARG A 129      75.239  95.918  71.328
ATOM   1199  H   ARG A 129      75.953  96.187  70.684
ATOM   1200  CA  ARG A 129      73.898  96.321  70.989
ATOM   1201  CB  ARG A 129      73.831  97.358  69.861
ATOM   1202  CG  ARG A 129      74.308  98.727  70.345
ATOM   1203  CD  ARG A 129      74.319  99.812  69.275
ATOM   1204  NE  ARG A 129      74.812 101.056  69.935
ATOM   1205  HE  ARG A 129      74.918 101.062  70.930
ATOM   1206  CZ  ARG A 129      75.115 102.187  69.225
ATOM   1207  NH1 ARG A 129      75.007 102.236  67.863
ATOM   1208 1HH1 ARG A 129      74.708 101.431  67.352
ATOM   1209 2HH1 ARG A 129      75.230 103.077  67.370
ATOM   1210  NH2 ARG A 129      75.537 103.295  69.900
ATOM   1211 1HH2 ARG A 129      75.621 103.275  70.896
ATOM   1212 2HH2 ARG A 129      75.758 104.134  69.406
ATOM   1213  C   ARG A 129      73.037  95.143  70.658
ATOM   1214  O   ARG A 129      71.840  95.175  70.943
ATOM   1215  N   SER A 130      73.638  94.077  70.070
ATOM   1216  H   SER A 130      74.608  94.089  69.838
ATOM   1217  CA  SER A 130      72.947  92.861  69.713
ATOM   1218  CB  SER A 130      73.864  91.840  69.007
ATOM   1219  OG  SER A 130      73.176  90.658  68.625
ATOM   1220  HG  SER A 130      73.846  90.100  68.221
ATOM   1221  C   SER A 130      72.488  92.195  70.979
ATOM   1222  O   SER A 130      71.325  91.801  71.061
ATOM   1223  N   MET A 131      73.379  92.143  72.007
ATOM   1224  H   MET A 131      74.319  92.463  71.886
ATOM   1225  CA  MET A 131      73.104  91.529  73.287
ATOM   1226  CB  MET A 131      74.269  91.689  74.285
ATOM   1227  CG  MET A 131      75.550  90.905  74.003
ATOM   1228  SD  MET A 131      75.375  89.107  74.034
ATOM   1229  CE  MET A 131      75.071  89.120  75.822
ATOM   1230  C   MET A 131      71.952  92.198  73.981
ATOM   1231  O   MET A 131      70.976  91.521  74.318
ATOM   1232  N   GLU A 132      71.931  93.555  73.937
ATOM   1233  H   GLU A 132      72.684  94.071  73.531
ATOM   1234  CA  GLU A 132      70.896  94.342  74.560
ATOM   1235  CB  GLU A 132      71.130  95.863  74.501
ATOM   1236  CG  GLU A 132      72.249  96.427  75.383
ATOM   1237  CD  GLU A 132      72.407  97.937  75.147
ATOM   1238  OE1 GLU A 132      71.819  98.517  74.193
ATOM   1239  OE2 GLU A 132      73.117  98.556  75.979
ATOM   1240  C   GLU A 132      69.570  94.136  73.901
ATOM   1241  O   GLU A 132      68.570  93.944  74.592
ATOM   1242  N   ALA A 133      69.555  94.112  72.549
ATOM   1243  H   ALA A 133      70.391  94.238  72.020
ATOM   1244  CA  ALA A 133      68.355  93.952  71.774
ATOM   1245  CB  ALA A 133      68.605  94.144  70.267
ATOM   1246  C   ALA A 133      67.728  92.604  71.945
ATOM   1247  O   ALA A 133      66.506  92.516  72.079
ATOM   1248  N   PHE A 134      68.555  91.532  72.002
ATOM   1249  H   PHE A 134      69.545  91.623  71.926
ATOM   1250  CA  PHE A 134      68.047  90.190  72.118
ATOM   1251  CB  PHE A 134      69.088  89.106  71.804
ATOM   1252  CG  PHE A 134      68.338  87.942  71.222
ATOM   1253  CD1 PHE A 134      67.960  88.004  69.878
ATOM   1254  CE1 PHE A 134      67.273  86.955  69.269
ATOM   1255  CZ  PHE A 134      66.941  85.827  70.017
ATOM   1256  CE2 PHE A 134      67.279  85.752  71.364
ATOM   1257  CD2 PHE A 134      67.967  86.811  71.952
ATOM   1258  C   PHE A 134      67.484  89.972  73.501
ATOM   1259  O   PHE A 134      66.557  89.176  73.660
ATOM   1260  N   THR A 135      68.064  90.638  74.532
ATOM   1261  H   THR A 135      68.890  91.189  74.402
ATOM   1262  CA  THR A 135      67.572  90.541  75.886
ATOM   1263  CB  THR A 135      68.576  91.107  76.873
ATOM   1264  CG2 THR A 135      68.052  90.959  78.315
ATOM   1265  OG1 THR A 135      69.795  90.378  76.780
ATOM   1266  HG1 THR A 135      70.236  90.700  75.988
ATOM   1267  C   THR A 135      66.242  91.287  75.959
ATOM   1268  O   THR A 135      65.288  90.785  76.556
ATOM   1269  N   LYS A 136      66.138  92.461  75.275
ATOM   1270  H   LYS A 136      66.918  92.817  74.766
ATOM   1271  CA  LYS A 136      64.968  93.317  75.249
ATOM   1272  CB  LYS A 136      65.253  94.667  74.550
ATOM   1273  CG  LYS A 136      64.121  95.700  74.600
ATOM   1274  CD  LYS A 136      64.494  97.051  73.993
ATOM   1275  CE  LYS A 136      63.380  98.093  74.105
ATOM   1276  NZ  LYS A 136      63.823  99.368  73.510
ATOM   1277  HZ1 LYS A 136      63.648  99.357  72.488
ATOM   1278  HZ2 LYS A 136      63.299 100.155  73.938
ATOM   1279  HZ3 LYS A 136      64.837  99.499  73.683
ATOM   1280  C   LYS A 136      63.782  92.641  74.601
ATOM   1281  O   LYS A 136      62.649  92.845  75.044
ATOM   1282  N   LYS A 137      64.031  91.794  73.568
ATOM   1283  H   LYS A 137      64.964  91.677  73.230
ATOM   1284  CA  LYS A 137      63.026  91.041  72.842
ATOM   1285  CB  LYS A 137      63.577  90.254  71.634
ATOM   1286  CG  LYS A 137      64.019  91.157  70.482
ATOM   1287  CD  LYS A 137      64.576  90.428  69.259
ATOM   1288  CE  LYS A 137      64.990  91.404  68.155
ATOM   1289  NZ  LYS A 137      65.488  90.684  66.968
ATOM   1290  HZ1 LYS A 137      64.710  90.560  66.292
ATOM   1291  HZ2 LYS A 137      66.244  91.234  66.518
ATOM   1292  HZ3 LYS A 137      65.849  89.746  67.230
ATOM   1293  C   LYS A 137      62.307  90.062  73.738
ATOM   1294  O   LYS A 137      61.214  89.603  73.397
ATOM   1295  N   ALA A 138      62.943  89.697  74.882
ATOM   1296  H   ALA A 138      63.840  90.075  75.100
ATOM   1297  CA  ALA A 138      62.451  88.823  75.913
ATOM   1298  CB  ALA A 138      61.095  89.246  76.529
ATOM   1299  C   ALA A 138      62.414  87.371  75.574
ATOM   1300  O   ALA A 138      63.066  86.600  76.279
ATOM   1301  N   GLY A 139      61.660  86.955  74.528
ATOM   1302  H   GLY A 139      61.127  87.584  73.965
ATOM   1303  CA  GLY A 139      61.616  85.552  74.203
ATOM   1304  C   GLY A 139      61.081  85.202  72.854
ATOM   1305  O   GLY A 139      60.899  84.017  72.574
ATOM   1306  N   GLU A 140      60.863  86.207  71.980
ATOM   1307  H   GLU A 140      61.052  87.154  72.229
ATOM   1308  CA  GLU A 140      60.301  86.022  70.667
ATOM   1309  CB  GLU A 140      60.066  87.380  69.982
ATOM   1310  CG  GLU A 140      58.935  88.211  70.607
ATOM   1311  CD  GLU A 140      58.861  89.622  70.011
ATOM   1312  OE1 GLU A 140      59.713  90.022  69.172
ATOM   1313  OE2 GLU A 140      57.911  90.342  70.415
ATOM   1314  C   GLU A 140      61.113  85.194  69.707
ATOM   1315  O   GLU A 140      60.532  84.388  68.975
ATOM   1316  N   GLU A 141      62.459  85.351  69.701
ATOM   1317  H   GLU A 141      62.923  85.988  70.311
ATOM   1318  CA  GLU A 141      63.298  84.632  68.772
ATOM   1319  CB  GLU A 141      64.171  85.577  67.917
ATOM   1320  CG  GLU A 141      63.387  86.515  66.989
ATOM   1321  CD  GLU A 141      64.356  87.289  66.102
ATOM   1322  OE1 GLU A 141      64.163  87.240  64.860
ATOM   1323  OE2 GLU A 141      65.285  87.955  66.632
ATOM   1324  C   GLU A 141      64.159  83.519  69.327
ATOM   1325  O   GLU A 141      65.010  82.987  68.610
ATOM   1326  N   ILE A 142      64.000  83.159  70.622
ATOM   1327  H   ILE A 142      63.306  83.588  71.195
ATOM   1328  CA  ILE A 142      64.752  82.085  71.245
ATOM   1329  CB  ILE A 142      64.543  82.068  72.767
ATOM   1330  CG2 ILE A 142      65.008  80.754  73.443
ATOM   1331  CG1 ILE A 142      65.135  83.352  73.386
ATOM   1332  CD1 ILE A 142      64.815  83.565  74.867
ATOM   1333  C   ILE A 142      64.336  80.753  70.649
ATOM   1334  O   ILE A 142      63.144  80.469  70.529
ATOM   1335  N   ALA A 143      65.333  79.932  70.238
ATOM   1336  H   ALA A 143      66.293  80.188  70.318
ATOM   1337  CA  ALA A 143      65.081  78.614  69.712
ATOM   1338  CB  ALA A 143      65.469  78.404  68.237
ATOM   1339  C   ALA A 143      65.940  77.783  70.616
ATOM   1340  O   ALA A 143      67.168  77.736  70.485
ATOM   1341  N   SER A 144      65.271  77.072  71.548
ATOM   1342  H   SER A 144      64.276  77.094  71.602
ATOM   1343  CA  SER A 144      65.918  76.289  72.567
ATOM   1344  CB  SER A 144      65.083  76.295  73.875
ATOM   1345  OG  SER A 144      63.760  75.828  73.638
ATOM   1346  HG  SER A 144      63.339  75.786  74.501
ATOM   1347  C   SER A 144      66.285  74.884  72.175
ATOM   1348  O   SER A 144      65.991  73.917  72.884
ATOM   1349  N   TYR A 145      67.006  74.748  71.042
ATOM   1350  H   TYR A 145      67.298  75.527  70.492
ATOM   1351  CA  TYR A 145      67.375  73.442  70.588
ATOM   1352  CB  TYR A 145      67.466  73.318  69.065
ATOM   1353  CG  TYR A 145      66.037  73.219  68.618
ATOM   1354  CD1 TYR A 145      65.263  74.354  68.339
ATOM   1355  CE1 TYR A 145      63.935  74.233  67.921
ATOM   1356  CZ  TYR A 145      63.367  72.965  67.775
ATOM   1357  OH  TYR A 145      62.026  72.837  67.353
ATOM   1358  HH  TYR A 145      61.811  71.900  67.325
ATOM   1359  CE2 TYR A 145      64.128  71.825  68.045
ATOM   1360  CD2 TYR A 145      65.455  71.954  68.462
ATOM   1361  C   TYR A 145      68.417  72.707  71.369
ATOM   1362  O   TYR A 145      69.532  73.165  71.632
ATOM   1363  N   SER A 146      67.981  71.495  71.748
ATOM   1364  H   SER A 146      67.071  71.199  71.473
ATOM   1365  CA  SER A 146      68.662  70.518  72.537
ATOM   1366  CB  SER A 146      67.626  69.929  73.532
ATOM   1367  OG  SER A 146      68.122  68.834  74.291
ATOM   1368  HG  SER A 146      67.393  68.550  74.850
ATOM   1369  C   SER A 146      69.244  69.357  71.774
ATOM   1370  O   SER A 146      68.527  68.686  71.032
ATOM   1371  N   ILE A 147      70.574  69.127  71.921
ATOM   1372  H   ILE A 147      71.138  69.719  72.490
ATOM   1373  CA  ILE A 147      71.265  67.973  71.368
ATOM   1374  CB  ILE A 147      71.893  67.962  69.955
ATOM   1375  CG2 ILE A 147      72.634  66.620  69.722
ATOM   1376  CG1 ILE A 147      70.860  68.161  68.831
ATOM   1377  CD1 ILE A 147      71.464  68.301  67.429
ATOM   1378  C   ILE A 147      72.303  67.628  72.391
ATOM   1379  O   ILE A 147      73.167  68.447  72.708
ATOM   1380  N   VAL A 148      72.182  66.411  72.966
ATOM   1381  H   VAL A 148      71.460  65.776  72.702
ATOM   1382  CA  VAL A 148      73.105  65.915  73.959
ATOM   1383  CB  VAL A 148      72.433  65.088  75.050
ATOM   1384  CG1 VAL A 148      73.479  64.553  76.054
ATOM   1385  CG2 VAL A 148      71.346  65.943  75.732
ATOM   1386  C   VAL A 148      74.074  65.068  73.189
ATOM   1387  O   VAL A 148      73.648  64.227  72.388
ATOM   1388  N   GLY A 149      75.398  65.248  73.418
ATOM   1389  H   GLY A 149      75.790  65.907  74.056
ATOM   1390  CA  GLY A 149      76.276  64.435  72.639
ATOM   1391  C   GLY A 149      77.730  64.417  72.937
ATOM   1392  O   GLY A 149      78.198  65.088  73.858
ATOM   1393  N   PRO A 150      78.407  63.646  72.056
ATOM   1394  CA  PRO A 150      79.823  63.365  72.122
ATOM   1395  CB  PRO A 150      80.495  64.214  71.046
ATOM   1396  CG  PRO A 150      79.430  64.215  69.935
ATOM   1397  CD  PRO A 150      78.093  63.931  70.647
ATOM   1398  C   PRO A 150      80.487  63.171  73.449
ATOM   1399  O   PRO A 150      81.468  63.850  73.757
ATOM   1400  N   ALA A 151      79.932  62.213  74.228
ATOM   1401  H   ALA A 151      79.094  61.750  73.950
ATOM   1402  CA  ALA A 151      80.582  61.643  75.378
ATOM   1403  CB  ALA A 151      79.638  60.827  76.280
ATOM   1404  C   ALA A 151      81.701  60.740  74.933
ATOM   1405  O   ALA A 151      81.549  59.951  73.997
ATOM   1406  N   ASN A 152      82.862  60.875  75.605
ATOM   1407  H   ASN A 152      82.950  61.529  76.353
ATOM   1408  CA  ASN A 152      84.056  60.125  75.319
ATOM   1409  CB  ASN A 152      85.160  61.045  74.702
ATOM   1410  CG  ASN A 152      85.642  62.181  75.631
ATOM   1411  OD1 ASN A 152      85.115  62.465  76.708
ATOM   1412  ND2 ASN A 152      86.723  62.869  75.180
ATOM   1413 1HD2 ASN A 152      87.142  62.630  74.304
ATOM   1414 2HD2 ASN A 152      87.111  63.608  75.730
ATOM   1415  C   ASN A 152      84.599  59.377  76.521
ATOM   1416  O   ASN A 152      85.808  59.132  76.590
ATOM   1417  N   ALA A 153      83.728  58.964  77.480
ATOM   1418  H   ALA A 153      82.748  59.127  77.409
ATOM   1419  CA  ALA A 153      84.181  58.301  78.684
ATOM   1420  CB  ALA A 153      83.057  58.061  79.707
ATOM   1421  C   ALA A 153      84.900  57.005  78.469
ATOM   1422  O   ALA A 153      84.370  56.016  77.956
ATOM   1423  N   LYS A 154      86.176  57.035  78.895
ATOM   1424  H   LYS A 154      86.560  57.857  79.307
ATOM   1425  CA  LYS A 154      87.076  55.926  78.818
ATOM   1426  CB  LYS A 154      88.514  56.369  78.465
ATOM   1427  CG  LYS A 154      89.541  55.246  78.278
ATOM   1428  CD  LYS A 154      90.877  55.735  77.715
ATOM   1429  CE  LYS A 154      91.775  56.441  78.735
ATOM   1430  NZ  LYS A 154      93.008  56.917  78.077
ATOM   1431  HZ1 LYS A 154      92.770  57.648  77.381
ATOM   1432  HZ2 LYS A 154      93.657  57.315  78.782
ATOM   1433  HZ3 LYS A 154      93.473  56.126  77.592
ATOM   1434  C   LYS A 154      87.059  55.321  80.184
ATOM   1435  O   LYS A 154      87.218  56.034  81.182
ATOM   1436  N   VAL A 155      86.851  53.986  80.262
ATOM   1437  H   VAL A 155      86.712  53.418  79.453
ATOM   1438  CA  VAL A 155      86.833  53.304  81.534
ATOM   1439  CB  VAL A 155      85.467  52.745  81.952
ATOM   1440  CG1 VAL A 155      85.562  52.186  83.390
ATOM   1441  CG2 VAL A 155      84.367  53.822  81.830
ATOM   1442  C   VAL A 155      87.865  52.189  81.434
ATOM   1443  O   VAL A 155      87.521  51.043  81.126
ATOM   1444  N   PRO A 156      89.148  52.492  81.636
ATOM   1445  CA  PRO A 156      90.233  51.534  81.594
ATOM   1446  CB  PRO A 156      91.482  52.367  81.320
ATOM   1447  CG  PRO A 156      91.179  53.729  81.959
ATOM   1448  CD  PRO A 156      89.650  53.837  81.929
ATOM   1449  C   PRO A 156      90.342  50.709  82.854
ATOM   1450  O   PRO A 156      91.206  49.832  82.889
ATOM   1451  N   HIS A 157      89.535  51.021  83.906
ATOM   1452  H   HIS A 157      88.813  51.696  83.790
ATOM   1453  CA  HIS A 157      89.699  50.633  85.292
ATOM   1454  CB  HIS A 157      89.914  49.121  85.571
ATOM   1455  CG  HIS A 157      88.745  48.276  85.149
ATOM   1456  ND1 HIS A 157      87.531  48.242  85.801
ATOM   1457  CE1 HIS A 157      86.735  47.391  85.105
ATOM   1458  NE2 HIS A 157      87.350  46.876  84.057
ATOM   1459  CD2 HIS A 157      88.616  47.433  84.086
ATOM   1460  C   HIS A 157      90.781  51.451  85.930
ATOM   1461  O   HIS A 157      90.492  52.175  86.886
ATOM   1462  N   SER A 158      92.035  51.399  85.404
ATOM   1463  H   SER A 158      92.256  50.795  84.639
ATOM   1464  CA  SER A 158      93.121  52.185  85.950
ATOM   1465  CB  SER A 158      94.513  51.573  85.674
ATOM   1466  OG  SER A 158      94.597  50.278  86.255
ATOM   1467  HG  SER A 158      95.483  49.958  86.065
ATOM   1468  C   SER A 158      92.966  53.506  85.233
ATOM   1469  O   SER A 158      93.590  53.778  84.202
ATOM   1470  N   ALA A 159      92.086  54.354  85.813
ATOM   1471  H   ALA A 159      91.603  54.079  86.640
ATOM   1472  CA  ALA A 159      91.713  55.634  85.277
ATOM   1473  CB  ALA A 159      90.522  56.270  86.019
ATOM   1474  C   ALA A 159      92.765  56.683  85.120
ATOM   1475  O   ALA A 159      93.542  56.986  86.027
ATOM   1476  N   LYS A 160      92.788  57.221  83.883
ATOM   1477  H   LYS A 160      92.153  56.888  83.191
ATOM   1478  CA  LYS A 160      93.651  58.278  83.437
ATOM   1479  CB  LYS A 160      94.968  57.751  82.815
ATOM   1480  CG  LYS A 160      95.977  58.840  82.443
ATOM   1481  CD  LYS A 160      97.277  58.283  81.873
ATOM   1482  CE  LYS A 160      98.281  59.361  81.472
ATOM   1483  NZ  LYS A 160      99.485  58.726  80.910
ATOM   1484  HZ1 LYS A 160     100.181  59.452  80.656
ATOM   1485  HZ2 LYS A 160      99.899  58.085  81.613
ATOM   1486  HZ3 LYS A 160      99.230  58.185  80.062
ATOM   1487  C   LYS A 160      92.769  58.936  82.400
ATOM   1488  O   LYS A 160      92.968  58.797  81.187
ATOM   1489  N   LYS A 161      91.724  59.645  82.885
ATOM   1490  H   LYS A 161      91.568  59.760  83.863
ATOM   1491  CA  LYS A 161      90.778  60.280  82.011
ATOM   1492  CB  LYS A 161      89.401  60.455  82.679
ATOM   1493  CG  LYS A 161      88.705  59.129  82.994
ATOM   1494  CD  LYS A 161      87.371  59.288  83.721
ATOM   1495  CE  LYS A 161      86.706  57.951  84.044
ATOM   1496  NZ  LYS A 161      85.427  58.179  84.742
ATOM   1497  HZ1 LYS A 161      85.611  58.664  85.640
ATOM   1498  HZ2 LYS A 161      84.802  58.764  84.157
ATOM   1499  HZ3 LYS A 161      84.970  57.268  84.933
ATOM   1500  C   LYS A 161      91.277  61.600  81.520
ATOM   1501  O   LYS A 161      91.335  62.592  82.252
ATOM   1502  N   TYR A 162      91.654  61.602  80.224
ATOM   1503  H   TYR A 162      91.595  60.780  79.663
ATOM   1504  CA  TYR A 162      92.148  62.772  79.555
ATOM   1505  CB  TYR A 162      93.088  62.440  78.361
ATOM   1506  CG  TYR A 162      93.684  63.680  77.756
ATOM   1507  CD1 TYR A 162      94.728  64.345  78.413
ATOM   1508  CE1 TYR A 162      95.294  65.499  77.868
ATOM   1509  CZ  TYR A 162      94.823  66.002  76.653
ATOM   1510  OH  TYR A 162      95.396  67.172  76.106
ATOM   1511  HH  TYR A 162      96.078  67.479  76.710
ATOM   1512  CE2 TYR A 162      93.789  65.344  75.981
ATOM   1513  CD2 TYR A 162      93.227  64.188  76.530
ATOM   1514  C   TYR A 162      90.949  63.542  79.066
ATOM   1515  O   TYR A 162      89.976  62.959  78.580
ATOM   1516  N   TYR A 163      90.992  64.880  79.237
ATOM   1517  H   TYR A 163      91.778  65.335  79.648
ATOM   1518  CA  TYR A 163      89.931  65.747  78.792
ATOM   1519  CB  TYR A 163      89.091  66.446  79.895
ATOM   1520  CG  TYR A 163      88.285  65.388  80.581
ATOM   1521  CD1 TYR A 163      88.729  64.780  81.760
ATOM   1522  CE1 TYR A 163      87.964  63.782  82.370
ATOM   1523  CZ  TYR A 163      86.749  63.380  81.804
ATOM   1524  OH  TYR A 163      85.982  62.371  82.427
ATOM   1525  HH  TYR A 163      85.191  62.231  81.899
ATOM   1526  CE2 TYR A 163      86.300  63.981  80.627
ATOM   1527  CD2 TYR A 163      87.068  64.978  80.020
ATOM   1528  C   TYR A 163      90.425  66.756  77.810
ATOM   1529  O   TYR A 163      91.538  67.272  77.935
ATOM   1530  N   GLU A 164      89.585  67.008  76.780
ATOM   1531  H   GLU A 164      88.698  66.558  76.713
ATOM   1532  CA  GLU A 164      89.863  67.943  75.722
ATOM   1533  CB  GLU A 164      90.205  67.256  74.373
ATOM   1534  CG  GLU A 164      89.112  66.329  73.807
ATOM   1535  CD  GLU A 164      89.535  65.804  72.441
ATOM   1536  OE1 GLU A 164      89.621  64.557  72.295
ATOM   1537  OE2 GLU A 164      89.757  66.629  71.516
ATOM   1538  C   GLU A 164      88.683  68.863  75.498
ATOM   1539  O   GLU A 164      87.559  68.571  75.914
ATOM   1540  N   ALA A 165      88.965  70.020  74.844
ATOM   1541  H   ALA A 165      89.905  70.190  74.561
ATOM   1542  CA  ALA A 165      88.066  71.090  74.460
ATOM   1543  CB  ALA A 165      87.280  70.726  73.172
ATOM   1544  C   ALA A 165      87.174  71.609  75.577
ATOM   1545  O   ALA A 165      87.623  71.688  76.721
ATOM   1546  N   VAL A 166      85.904  72.001  75.271
ATOM   1547  H   VAL A 166      85.559  71.984  74.337
ATOM   1548  CA  VAL A 166      84.939  72.484  76.240
ATOM   1549  CB  VAL A 166      84.655  73.986  76.247
ATOM   1550  CG1 VAL A 166      83.609  74.290  77.344
ATOM   1551  CG2 VAL A 166      85.950  74.799  76.438
ATOM   1552  C   VAL A 166      83.717  71.780  75.722
ATOM   1553  O   VAL A 166      83.206  72.143  74.655
ATOM   1554  N   HIS A 167      83.227  70.761  76.477
ATOM   1555  H   HIS A 167      83.622  70.532  77.361
ATOM   1556  CA  HIS A 167      82.104  69.974  76.011
ATOM   1557  CB  HIS A 167      82.566  69.157  74.755
ATOM   1558  CG  HIS A 167      81.563  68.384  73.951
ATOM   1559  ND1 HIS A 167      80.666  68.956  73.082
ATOM   1560  CE1 HIS A 167      79.960  67.945  72.523
ATOM   1561  NE2 HIS A 167      80.343  66.769  72.971
ATOM   1562  CD2 HIS A 167      81.351  67.046  73.873
ATOM   1563  C   HIS A 167      81.436  68.946  76.928
ATOM   1564  O   HIS A 167      80.223  68.840  76.742
ATOM   1565  N   PRO A 168      81.993  68.292  77.964
ATOM   1566  CA  PRO A 168      81.336  67.192  78.673
ATOM   1567  CB  PRO A 168      82.322  66.780  79.767
ATOM   1568  CG  PRO A 168      83.694  67.084  79.156
ATOM   1569  CD  PRO A 168      83.428  68.297  78.257
ATOM   1570  C   PRO A 168      79.911  67.062  79.163
ATOM   1571  O   PRO A 168      79.480  65.907  79.182
ATOM   1572  N   CYS A 169      79.163  68.113  79.568
ATOM   1573  H   CYS A 169      79.492  69.053  79.574
ATOM   1574  CA  CYS A 169      77.753  67.912  79.840
ATOM   1575  CB  CYS A 169      77.343  68.147  81.311
ATOM   1576  SG  CYS A 169      75.563  67.890  81.596
ATOM   1577  C   CYS A 169      77.092  68.919  78.979
ATOM   1578  O   CYS A 169      77.098  70.106  79.294
ATOM   1579  N   THR A 170      76.467  68.457  77.883
ATOM   1580  H   THR A 170      76.417  67.490  77.645
ATOM   1581  CA  THR A 170      75.889  69.380  76.964
ATOM   1582  CB  THR A 170      76.913  69.720  75.902
ATOM   1583  CG2 THR A 170      77.344  68.448  75.143
ATOM   1584  OG1 THR A 170      76.454  70.761  75.055
ATOM   1585  HG1 THR A 170      77.071  71.488  75.174
ATOM   1586  C   THR A 170      74.554  68.985  76.409
ATOM   1587  O   THR A 170      74.128  67.833  76.465
ATOM   1588  N   VAL A 171      73.861  70.042  75.946
ATOM   1589  H   VAL A 171      74.331  70.923  75.974
ATOM   1590  CA  VAL A 171      72.544  70.134  75.358
ATOM   1591  CB  VAL A 171      71.547  70.072  76.526
ATOM   1592  CG1 VAL A 171      71.900  71.062  77.640
ATOM   1593  CG2 VAL A 171      70.127  70.288  76.042
ATOM   1594  C   VAL A 171      72.748  71.406  74.545
ATOM   1595  O   VAL A 171      72.251  72.482  74.863
ATOM   1596  N   PHE A 172      73.508  71.221  73.437
ATOM   1597  H   PHE A 172      73.701  70.277  73.178
ATOM   1598  CA  PHE A 172      74.059  72.213  72.535
ATOM   1599  CB  PHE A 172      75.512  71.789  72.198
ATOM   1600  CG  PHE A 172      75.663  70.436  71.506
ATOM   1601  CD1 PHE A 172      75.456  70.274  70.124
ATOM   1602  CE1 PHE A 172      75.602  69.040  69.492
ATOM   1603  CZ  PHE A 172      75.993  67.927  70.236
ATOM   1604  CE2 PHE A 172      76.241  68.064  71.599
ATOM   1605  CD2 PHE A 172      76.082  69.310  72.209
ATOM   1606  C   PHE A 172      73.560  72.567  71.154
ATOM   1607  O   PHE A 172      74.181  73.437  70.537
ATOM   1608  N   CYS A 173      72.428  72.019  70.690
ATOM   1609  H   CYS A 173      71.874  71.431  71.272
ATOM   1610  CA  CYS A 173      71.997  72.085  69.308
ATOM   1611  CB  CYS A 173      70.583  71.530  69.098
ATOM   1612  SG  CYS A 173      69.949  71.526  67.387
ATOM   1613  C   CYS A 173      72.086  73.247  68.402
ATOM   1614  O   CYS A 173      71.684  74.373  68.687
ATOM   1615  N   VAL A 174      72.650  72.861  67.233
ATOM   1616  H   VAL A 174      72.913  71.907  67.117
ATOM   1617  CA  VAL A 174      72.922  73.646  66.077
ATOM   1618  CB  VAL A 174      74.161  73.138  65.338
ATOM   1619  CG1 VAL A 174      74.444  74.002  64.095
ATOM   1620  CG2 VAL A 174      75.349  72.942  66.295
ATOM   1621  C   VAL A 174      71.770  73.445  65.124
ATOM   1622  O   VAL A 174      71.510  72.326  64.666
ATOM   1623  N   LEU A 175      71.038  74.544  64.869
ATOM   1624  H   LEU A 175      71.217  75.397  65.354
ATOM   1625  CA  LEU A 175      69.975  74.601  63.902
ATOM   1626  CB  LEU A 175      68.736  75.427  64.265
ATOM   1627  CG  LEU A 175      67.905  74.962  65.448
ATOM   1628  CD1 LEU A 175      66.797  75.992  65.688
ATOM   1629  CD2 LEU A 175      67.353  73.546  65.212
ATOM   1630  C   LEU A 175      70.600  75.388  62.796
ATOM   1631  O   LEU A 175      71.167  76.455  63.039
ATOM   1632  N   SER A 176      70.492  74.884  61.556
ATOM   1633  H   SER A 176      70.018  74.024  61.377
ATOM   1634  CA  SER A 176      71.073  75.548  60.423
ATOM   1635  CB  SER A 176      72.243  74.731  59.819
ATOM   1636  OG  SER A 176      73.272  74.547  60.782
ATOM   1637  HG  SER A 176      73.997  74.119  60.319
ATOM   1638  C   SER A 176      69.995  75.770  59.398
ATOM   1639  O   SER A 176      70.169  75.470  58.213
ATOM   1640  N   LYS A 177      68.845  76.341  59.844
ATOM   1641  H   LYS A 177      68.736  76.604  60.799
ATOM   1642  CA  LYS A 177      67.706  76.586  58.985
ATOM   1643  CB  LYS A 177      66.508  77.229  59.718
ATOM   1644  CG  LYS A 177      65.790  76.314  60.713
ATOM   1645  CD  LYS A 177      64.592  76.996  61.376
ATOM   1646  CE  LYS A 177      63.871  76.148  62.424
ATOM   1647  NZ  LYS A 177      62.745  76.915  62.995
ATOM   1648  HZ1 LYS A 177      63.098  77.706  63.566
ATOM   1649  HZ2 LYS A 177      62.158  77.285  62.222
ATOM   1650  HZ3 LYS A 177      62.168  76.293  63.592
ATOM   1651  C   LYS A 177      68.062  77.512  57.854
ATOM   1652  O   LYS A 177      67.685  77.253  56.709
ATOM   1653  N   LYS A 178      68.812  78.599  58.165
ATOM   1654  H   LYS A 178      69.091  78.750  59.109
ATOM   1655  CA  LYS A 178      69.288  79.618  57.253
ATOM   1656  CB  LYS A 178      70.481  79.151  56.383
ATOM   1657  CG  LYS A 178      71.738  78.821  57.191
ATOM   1658  CD  LYS A 178      72.949  78.471  56.327
ATOM   1659  CE  LYS A 178      74.154  77.995  57.139
ATOM   1660  NZ  LYS A 178      75.271  77.651  56.239
ATOM   1661  HZ1 LYS A 178      75.420  78.414  55.552
ATOM   1662  HZ2 LYS A 178      76.137  77.512  56.793
ATOM   1663  HZ3 LYS A 178      75.044  76.774  55.732
ATOM   1664  C   LYS A 178      68.217  80.265  56.403
ATOM   1665  O   LYS A 178      68.477  80.803  55.325
ATOM   1666  N   GLN A 179      66.964  80.195  56.891
ATOM   1667  H   GLN A 179      66.789  79.739  57.758
ATOM   1668  CA  GLN A 179      65.800  80.792  56.289
ATOM   1669  CB  GLN A 179      64.598  79.824  56.234
ATOM   1670  CG  GLN A 179      64.846  78.595  55.353
ATOM   1671  CD  GLN A 179      63.590  77.736  55.328
ATOM   1672  OE1 GLN A 179      62.664  77.965  54.552
ATOM   1673  NE2 GLN A 179      63.561  76.694  56.198
ATOM   1674 1HE2 GLN A 179      64.339  76.524  56.802
ATOM   1675 2HE2 GLN A 179      62.769  76.083  56.224
ATOM   1676  C   GLN A 179      65.526  81.878  57.288
ATOM   1677  O   GLN A 179      65.387  83.054  56.949
ATOM   1678  N   GLN A 180      65.455  81.449  58.568
ATOM   1679  H   GLN A 180      65.551  80.479  58.774
ATOM   1680  CA  GLN A 180      65.294  82.252  59.736
ATOM   1681  CB  GLN A 180      64.240  81.713  60.730
ATOM   1682  CG  GLN A 180      64.069  82.546  62.010
ATOM   1683  CD  GLN A 180      62.938  81.952  62.842
ATOM   1684  OE1 GLN A 180      61.758  82.097  62.524
ATOM   1685  NE2 GLN A 180      63.304  81.258  63.952
ATOM   1686 1HE2 GLN A 180      64.270  81.168  64.197
ATOM   1687 2HE2 GLN A 180      62.604  80.852  64.540
ATOM   1688  C   GLN A 180      66.649  82.053  60.368
ATOM   1689  O   GLN A 180      67.163  80.926  60.412
ATOM   1690  N   VAL A 181      67.275  83.158  60.828
ATOM   1691  H   VAL A 181      66.856  84.060  60.767
ATOM   1692  CA  VAL A 181      68.563  83.100  61.470
ATOM   1693  CB  VAL A 181      69.214  84.468  61.605
ATOM   1694  CG1 VAL A 181      70.550  84.390  62.371
ATOM   1695  CG2 VAL A 181      69.404  85.042  60.188
ATOM   1696  C   VAL A 181      68.337  82.471  62.819
ATOM   1697  O   VAL A 181      67.495  82.911  63.602
ATOM   1698  N   ASN A 182      69.072  81.372  63.068
ATOM   1699  H   ASN A 182      69.723  81.033  62.395
ATOM   1700  CA  ASN A 182      69.026  80.623  64.297
ATOM   1701  CB  ASN A 182      68.161  79.337  64.170
ATOM   1702  CG  ASN A 182      66.684  79.679  64.015
ATOM   1703  OD1 ASN A 182      66.002  80.088  64.953
ATOM   1704  ND2 ASN A 182      66.168  79.539  62.770
ATOM   1705 1HD2 ASN A 182      66.764  79.286  62.007
ATOM   1706 2HD2 ASN A 182      65.204  79.743  62.606
ATOM   1707  C   ASN A 182      70.478  80.344  64.618
ATOM   1708  O   ASN A 182      71.286  81.270  64.527
ATOM   1709  N   PHE A 183      70.792  79.104  65.084
ATOM   1710  H   PHE A 183      70.066  78.440  65.235
ATOM   1711  CA  PHE A 183      72.048  78.480  65.414
ATOM   1712  CB  PHE A 183      73.383  79.034  64.857
ATOM   1713  CG  PHE A 183      73.691  78.536  63.478
ATOM   1714  CD1 PHE A 183      72.976  78.921  62.339
ATOM   1715  CE1 PHE A 183      73.326  78.463  61.068
ATOM   1716  CZ  PHE A 183      74.427  77.621  60.920
ATOM   1717  CE2 PHE A 183      75.170  77.248  62.039
ATOM   1718  CD2 PHE A 183      74.807  77.714  63.306
ATOM   1719  C   PHE A 183      72.196  77.645  66.646
ATOM   1720  O   PHE A 183      71.386  76.735  66.816
ATOM   1721  N   VAL A 184      73.168  77.964  67.535
ATOM   1722  H   VAL A 184      73.650  78.836  67.449
ATOM   1723  CA  VAL A 184      73.519  77.127  68.671
ATOM   1724  CB  VAL A 184      75.038  76.959  68.760
ATOM   1725  CG1 VAL A 184      75.531  76.134  69.962
ATOM   1726  CG2 VAL A 184      75.497  76.303  67.460
ATOM   1727  C   VAL A 184      73.000  77.443  70.017
ATOM   1728  O   VAL A 184      73.314  78.490  70.572
ATOM   1729  N   CYS A 185      72.313  76.441  70.603
ATOM   1730  H   CYS A 185      72.160  75.577  70.129
ATOM   1731  CA  CYS A 185      71.708  76.545  71.884
ATOM   1732  CB  CYS A 185      70.234  76.146  71.741
ATOM   1733  SG  CYS A 185      69.312  76.093  73.290
ATOM   1734  C   CYS A 185      72.327  75.771  72.997
ATOM   1735  O   CYS A 185      72.172  74.556  73.080
ATOM   1736  N   GLN A 186      73.069  76.476  73.879
ATOM   1737  H   GLN A 186      73.197  77.459  73.783
ATOM   1738  CA  GLN A 186      73.626  75.875  75.068
ATOM   1739  CB  GLN A 186      74.748  76.663  75.762
ATOM   1740  CG  GLN A 186      74.469  78.153  75.962
ATOM   1741  CD  GLN A 186      75.465  78.805  76.897
ATOM   1742  OE1 GLN A 186      76.159  78.183  77.696
ATOM   1743  NE2 GLN A 186      75.521  80.153  76.798
ATOM   1744 1HE2 GLN A 186      75.144  80.616  75.994
ATOM   1745 2HE2 GLN A 186      76.035  80.673  77.480
ATOM   1746  C   GLN A 186      72.485  75.856  76.058
ATOM   1747  O   GLN A 186      71.697  76.805  76.093
ATOM   1748  N   ARG A 187      72.340  74.781  76.868
ATOM   1749  H   ARG A 187      72.933  73.980  76.839
ATOM   1750  CA  ARG A 187      71.261  74.790  77.833
ATOM   1751  CB  ARG A 187      69.987  73.971  77.491
ATOM   1752  CG  ARG A 187      69.141  74.433  76.304
ATOM   1753  CD  ARG A 187      67.949  73.514  76.008
ATOM   1754  NE  ARG A 187      67.084  73.472  77.231
ATOM   1755  HE  ARG A 187      67.112  74.249  77.861
ATOM   1756  CZ  ARG A 187      66.279  72.403  77.528
ATOM   1757  NH1 ARG A 187      66.170  71.325  76.695
ATOM   1758 1HH1 ARG A 187      66.660  71.309  75.824
ATOM   1759 2HH1 ARG A 187      65.560  70.569  76.928
ATOM   1760  NH2 ARG A 187      65.567  72.418  78.693
ATOM   1761 1HH2 ARG A 187      65.633  73.200  79.312
ATOM   1762 2HH2 ARG A 187      64.964  71.656  78.926
ATOM   1763  C   ARG A 187      71.752  74.397  79.193
ATOM   1764  O   ARG A 187      71.451  73.324  79.723
ATOM   1765  N   VAL A 188      72.576  75.283  79.784
ATOM   1766  H   VAL A 188      72.811  76.145  79.342
ATOM   1767  CA  VAL A 188      73.139  75.089  81.096
ATOM   1768  CB  VAL A 188      74.595  74.625  81.100
ATOM   1769  CG1 VAL A 188      74.720  73.233  80.450
ATOM   1770  CG2 VAL A 188      75.463  75.665  80.368
ATOM   1771  C   VAL A 188      72.985  76.352  81.900
ATOM   1772  O   VAL A 188      72.572  77.397  81.394
ATOM   1773  N   ASP A 189      73.314  76.252  83.205
ATOM   1774  H   ASP A 189      73.632  75.387  83.586
ATOM   1775  CA  ASP A 189      73.252  77.335  84.149
ATOM   1776  CB  ASP A 189      73.591  76.889  85.597
ATOM   1777  CG  ASP A 189      74.980  76.253  85.661
ATOM   1778  OD1 ASP A 189      75.864  76.863  86.309
ATOM   1779  OD2 ASP A 189      75.177  75.156  85.075
ATOM   1780  C   ASP A 189      74.184  78.457  83.762
ATOM   1781  O   ASP A 189      73.888  79.606  84.100
ATOM   1782  N   MET A 190      75.349  78.149  83.119
ATOM   1783  H   MET A 190      75.610  77.220  82.869
ATOM   1784  CA  MET A 190      76.230  79.217  82.742
ATOM   1785  CB  MET A 190      77.350  79.407  83.806
ATOM   1786  CG  MET A 190      78.230  80.667  83.725
ATOM   1787  SD  MET A 190      79.706  80.564  82.684
ATOM   1788  CE  MET A 190      80.080  82.334  82.653
ATOM   1789  C   MET A 190      76.834  79.168  81.360
ATOM   1790  O   MET A 190      76.242  79.749  80.448
ATOM   1791  N   ASP A 191      77.726  78.169  81.112
ATOM   1792  H   ASP A 191      78.020  77.539  81.824
ATOM   1793  CA  ASP A 191      78.476  78.098  79.878
ATOM   1794  CB  ASP A 191      79.809  78.845  80.158
ATOM   1795  CG  ASP A 191      80.869  79.020  79.084
ATOM   1796  OD1 ASP A 191      80.780  78.496  77.945
ATOM   1797  OD2 ASP A 191      81.871  79.670  79.468
ATOM   1798  C   ASP A 191      78.885  76.751  79.352
ATOM   1799  O   ASP A 191      79.801  76.151  79.917
ATOM   1800  N   ILE A 192      78.206  76.234  78.290
ATOM   1801  H   ILE A 192      77.445  76.741  77.893
ATOM   1802  CA  ILE A 192      78.570  75.007  77.605
ATOM   1803  CB  ILE A 192      78.161  73.654  78.246
ATOM   1804  CG2 ILE A 192      78.768  72.528  77.376
ATOM   1805  CG1 ILE A 192      78.759  73.498  79.663
ATOM   1806  CD1 ILE A 192      78.328  72.372  80.576
ATOM   1807  C   ILE A 192      78.027  75.160  76.188
ATOM   1808  O   ILE A 192      77.023  74.549  75.813
ATOM   1809  N   VAL A 193      78.634  76.067  75.377
ATOM   1810  H   VAL A 193      79.414  76.605  75.687
ATOM   1811  CA  VAL A 193      78.230  76.260  73.995
ATOM   1812  CB  VAL A 193      78.513  77.639  73.412
ATOM   1813  CG1 VAL A 193      78.181  77.745  71.911
ATOM   1814  CG2 VAL A 193      77.619  78.614  74.159
ATOM   1815  C   VAL A 193      78.917  75.215  73.189
ATOM   1816  O   VAL A 193      80.102  74.969  73.418
ATOM   1817  N   VAL A 194      78.177  74.507  72.297
ATOM   1818  H   VAL A 194      77.202  74.645  72.138
ATOM   1819  CA  VAL A 194      78.860  73.548  71.475
ATOM   1820  CB  VAL A 194      78.912  72.090  71.967
ATOM   1821  CG1 VAL A 194      79.698  71.241  70.955
ATOM   1822  CG2 VAL A 194      79.470  71.934  73.395
ATOM   1823  C   VAL A 194      78.270  73.561  70.087
ATOM   1824  O   VAL A 194      77.117  73.195  69.855
ATOM   1825  N   TYR A 195      79.081  74.046  69.133
ATOM   1826  H   TYR A 195      79.998  74.369  69.351
ATOM   1827  CA  TYR A 195      78.762  74.054  67.739
ATOM   1828  CB  TYR A 195      79.409  75.250  67.002
ATOM   1829  CG  TYR A 195      79.141  75.249  65.526
ATOM   1830  CD1 TYR A 195      77.868  75.418  64.980
ATOM   1831  CE1 TYR A 195      77.687  75.427  63.597
ATOM   1832  CZ  TYR A 195      78.774  75.288  62.738
ATOM   1833  OH  TYR A 195      78.570  75.301  61.341
ATOM   1834  HH  TYR A 195      79.424  75.175  60.918
ATOM   1835  CE2 TYR A 195      80.056  75.148  63.268
ATOM   1836  CD2 TYR A 195      80.234  75.135  64.654
ATOM   1837  C   TYR A 195      79.310  72.749  67.211
ATOM   1838  O   TYR A 195      80.459  72.694  66.774
ATOM   1839  N   CYS A 196      78.522  71.648  67.298
ATOM   1840  H   CYS A 196      77.604  71.661  67.687
ATOM   1841  CA  CYS A 196      79.001  70.392  66.775
ATOM   1842  CB  CYS A 196      78.387  69.109  67.354
ATOM   1843  SG  CYS A 196      78.922  68.763  69.052
ATOM   1844  C   CYS A 196      78.875  70.311  65.296
ATOM   1845  O   CYS A 196      77.824  70.607  64.724
ATOM   1846  N   ASN A 197      79.997  69.930  64.659
ATOM   1847  H   ASN A 197      80.836  69.737  65.162
ATOM   1848  CA  ASN A 197      80.102  69.763  63.234
ATOM   1849  CB  ASN A 197      80.116  71.106  62.449
ATOM   1850  CG  ASN A 197      81.343  71.947  62.748
ATOM   1851  OD1 ASN A 197      81.676  72.240  63.893
ATOM   1852  ND2 ASN A 197      82.011  72.406  61.662
ATOM   1853 1HD2 ASN A 197      81.706  72.155  60.743
ATOM   1854 2HD2 ASN A 197      82.791  73.018  61.784
ATOM   1855  C   ASN A 197      81.299  68.893  62.943
ATOM   1856  O   ASN A 197      81.954  68.399  63.866
ATOM   1857  N   GLY A 198      81.575  68.635  61.638
ATOM   1858  H   GLY A 198      81.017  69.014  60.904
ATOM   1859  CA  GLY A 198      82.702  67.837  61.209
ATOM   1860  C   GLY A 198      83.986  68.550  61.542
ATOM   1861  O   GLY A 198      84.998  67.918  61.847
ATOM   1862  N   GLN A 199      83.947  69.898  61.495
ATOM   1863  H   GLN A 199      83.106  70.376  61.255
ATOM   1864  CA  GLN A 199      85.056  70.752  61.806
ATOM   1865  CB  GLN A 199      85.150  71.990  60.871
ATOM   1866  CG  GLN A 199      85.274  71.661  59.372
ATOM   1867  CD  GLN A 199      86.550  70.864  59.083
ATOM   1868  OE1 GLN A 199      87.671  71.301  59.344
ATOM   1869  NE2 GLN A 199      86.372  69.635  58.532
ATOM   1870 1HE2 GLN A 199      85.450  69.296  58.344
ATOM   1871 2HE2 GLN A 199      87.164  69.061  58.324
ATOM   1872  C   GLN A 199      84.987  71.126  63.277
ATOM   1873  O   GLN A 199      84.284  70.486  64.061
ATOM   1874  N   ARG A 200      85.769  72.152  63.683
ATOM   1875  H   ARG A 200      86.343  72.636  63.029
ATOM   1876  CA  ARG A 200      85.892  72.651  65.030
ATOM   1877  CB  ARG A 200      86.837  73.861  65.102
ATOM   1878  CG  ARG A 200      88.317  73.588  64.831
ATOM   1879  CD  ARG A 200      89.121  74.888  64.826
ATOM   1880  NE  ARG A 200      88.770  75.625  63.570
ATOM   1881  HE  ARG A 200      88.376  75.113  62.807
ATOM   1882  CZ  ARG A 200      88.992  76.968  63.420
ATOM   1883  NH1 ARG A 200      89.487  77.742  64.433
ATOM   1884 1HH1 ARG A 200      89.663  77.345  65.333
ATOM   1885 2HH1 ARG A 200      89.619  78.724  64.299
ATOM   1886  NH2 ARG A 200      88.705  77.548  62.219
ATOM   1887 1HH2 ARG A 200      88.350  76.994  61.466
ATOM   1888 2HH2 ARG A 200      88.850  78.527  62.083
ATOM   1889  C   ARG A 200      84.622  73.123  65.675
ATOM   1890  O   ARG A 200      83.809  73.828  65.073
ATOM   1891  N   LYS A 201      84.463  72.703  66.951
ATOM   1892  H   LYS A 201      85.159  72.135  67.383
ATOM   1893  CA  LYS A 201      83.355  73.032  67.803
ATOM   1894  CB  LYS A 201      83.216  72.010  68.954
ATOM   1895  CG  LYS A 201      82.867  70.588  68.502
ATOM   1896  CD  LYS A 201      82.866  69.561  69.638
ATOM   1897  CE  LYS A 201      82.527  68.144  69.173
ATOM   1898  NZ  LYS A 201      82.592  67.199  70.307
ATOM   1899  HZ1 LYS A 201      82.186  66.288  70.017
ATOM   1900  HZ2 LYS A 201      83.588  67.057  70.562
ATOM   1901  HZ3 LYS A 201      82.078  67.570  71.130
ATOM   1902  C   LYS A 201      83.722  74.359  68.403
ATOM   1903  O   LYS A 201      84.677  74.449  69.180
ATOM   1904  N   VAL A 202      82.977  75.427  68.035
ATOM   1905  H   VAL A 202      82.206  75.346  67.410
ATOM   1906  CA  VAL A 202      83.268  76.745  68.548
ATOM   1907  CB  VAL A 202      83.644  77.799  67.514
ATOM   1908  CG1 VAL A 202      85.052  77.463  66.986
ATOM   1909  CG2 VAL A 202      82.648  77.804  66.350
ATOM   1910  C   VAL A 202      82.356  77.255  69.625
ATOM   1911  O   VAL A 202      81.144  77.015  69.636
ATOM   1912  N   ILE A 203      83.026  77.927  70.591
ATOM   1913  H   ILE A 203      84.012  78.038  70.495
ATOM   1914  CA  ILE A 203      82.524  78.548  71.790
ATOM   1915  CB  ILE A 203      82.713  77.607  72.990
ATOM   1916  CG2 ILE A 203      84.195  77.179  73.155
ATOM   1917  CG1 ILE A 203      82.061  78.144  74.273
ATOM   1918  CD1 ILE A 203      81.993  77.106  75.387
ATOM   1919  C   ILE A 203      83.307  79.838  72.013
ATOM   1920  O   ILE A 203      84.465  79.933  71.599
ATOM   1921  N   LEU A 204      82.668  80.888  72.601
ATOM   1922  H   LEU A 204      81.716  80.836  72.892
ATOM   1923  CA  LEU A 204      83.366  82.121  72.917
ATOM   1924  CB  LEU A 204      83.614  83.124  71.761
ATOM   1925  CG  LEU A 204      84.446  84.382  72.122
ATOM   1926  CD1 LEU A 204      85.893  84.031  72.515
ATOM   1927  CD2 LEU A 204      84.344  85.457  71.031
ATOM   1928  C   LEU A 204      82.642  82.839  74.015
ATOM   1929  O   LEU A 204      81.658  83.540  73.783
ATOM   1930  N   THR A 205      83.135  82.649  75.246
ATOM   1931  H   THR A 205      83.939  82.074  75.376
ATOM   1932  CA  THR A 205      82.618  83.213  76.465
ATOM   1933  CB  THR A 205      83.121  82.398  77.630
ATOM   1934  CG2 THR A 205      82.490  82.860  78.962
ATOM   1935  OG1 THR A 205      82.792  81.036  77.420
ATOM   1936  HG1 THR A 205      81.861  80.944  77.639
ATOM   1937  C   THR A 205      83.170  84.610  76.659
ATOM   1938  O   THR A 205      84.343  84.860  76.374
ATOM   1939  N   LYS A 206      82.312  85.551  77.122
ATOM   1940  H   LYS A 206      81.343  85.351  77.258
ATOM   1941  CA  LYS A 206      82.741  86.895  77.437
ATOM   1942  CB  LYS A 206      82.485  87.954  76.343
ATOM   1943  CG  LYS A 206      83.064  89.331  76.689
ATOM   1944  CD  LYS A 206      82.924  90.374  75.583
ATOM   1945  CE  LYS A 206      83.630  91.689  75.916
ATOM   1946  NZ  LYS A 206      83.521  92.627  74.783
ATOM   1947  HZ1 LYS A 206      83.251  92.113  73.924
ATOM   1948  HZ2 LYS A 206      82.803  93.345  74.995
ATOM   1949  HZ3 LYS A 206      84.436  93.093  74.631
ATOM   1950  C   LYS A 206      81.935  87.213  78.665
ATOM   1951  O   LYS A 206      80.746  87.509  78.567
ATOM   1952  N   THR A 207      82.566  87.139  79.857
ATOM   1953  H   THR A 207      83.530  86.903  79.942
ATOM   1954  CA  THR A 207      81.852  87.364  81.088
ATOM   1955  CB  THR A 207      82.055  86.182  82.023
ATOM   1956  CG2 THR A 207      81.166  86.290  83.275
ATOM   1957  OG1 THR A 207      81.635  85.000  81.358
ATOM   1958  HG1 THR A 207      82.045  84.274  81.835
ATOM   1959  C   THR A 207      82.196  88.672  81.772
ATOM   1960  O   THR A 207      83.358  89.081  81.812
ATOM   1961  N   LEU A 208      81.136  89.365  82.266
ATOM   1962  H   LEU A 208      80.226  88.972  82.190
ATOM   1963  CA  LEU A 208      81.186  90.595  83.033
ATOM   1964  CB  LEU A 208      80.346  91.776  82.498
ATOM   1965  CG  LEU A 208      80.466  93.058  83.360
ATOM   1966  CD1 LEU A 208      81.882  93.660  83.288
ATOM   1967  CD2 LEU A 208      79.368  94.079  83.036
ATOM   1968  C   LEU A 208      80.563  90.079  84.312
ATOM   1969  O   LEU A 208      79.459  89.524  84.288
ATOM   1970  N   VAL A 209      81.235  90.323  85.461
ATOM   1971  H   VAL A 209      82.076  90.857  85.472
ATOM   1972  CA  VAL A 209      80.838  89.739  86.721
ATOM   1973  CB  VAL A 209      81.986  88.863  87.277
ATOM   1974  CG1 VAL A 209      82.335  87.711  86.324
ATOM   1975  CG2 VAL A 209      83.226  89.720  87.606
ATOM   1976  C   VAL A 209      80.327  90.512  87.915
ATOM   1977  O   VAL A 209      80.285  91.738  87.976
ATOM   1978  N   ILE A 210      79.844  89.687  88.873
ATOM   1979  H   ILE A 210      79.818  88.715  88.653
ATOM   1980  CA  ILE A 210      79.354  89.934  90.211
ATOM   1981  CB  ILE A 210      77.833  90.081  90.352
ATOM   1982  CG2 ILE A 210      77.390  90.234  91.828
ATOM   1983  CG1 ILE A 210      77.345  91.295  89.563
ATOM   1984  CD1 ILE A 210      75.833  91.394  89.528
ATOM   1985  C   ILE A 210      79.810  88.639  90.904
ATOM   1986  O   ILE A 210      80.106  87.634  90.243
ATOM   1987  N   GLY A 211      79.864  88.606  92.263
ATOM   1988  H   GLY A 211      79.653  89.410  92.812
ATOM   1989  CA  GLY A 211      80.246  87.434  93.024
ATOM   1990  C   GLY A 211      79.315  86.285  92.692
ATOM   1991  O   GLY A 211      79.738  85.130  92.661
ATOM   1992  N   GLN A 212      78.034  86.590  92.362
ATOM   1993  H   GLN A 212      77.705  87.531  92.371
ATOM   1994  CA  GLN A 212      77.060  85.592  91.998
ATOM   1995  CB  GLN A 212      75.618  86.098  91.944
ATOM   1996  CG  GLN A 212      75.032  86.467  93.302
ATOM   1997  CD  GLN A 212      73.577  86.870  93.118
ATOM   1998  OE1 GLN A 212      72.697  86.029  92.940
ATOM   1999  NE2 GLN A 212      73.310  88.200  93.163
ATOM   2000 1HE2 GLN A 212      74.052  88.856  93.301
ATOM   2001 2HE2 GLN A 212      72.371  88.524  93.054
ATOM   2002  C   GLN A 212      77.393  84.960  90.665
ATOM   2003  O   GLN A 212      77.021  83.811  90.436
ATOM   2004  N   CYS A 213      78.108  85.678  89.756
ATOM   2005  H   CYS A 213      78.463  86.584  89.966
ATOM   2006  CA  CYS A 213      78.521  85.161  88.466
ATOM   2007  CB  CYS A 213      79.171  86.186  87.533
ATOM   2008  SG  CYS A 213      78.036  87.453  86.930
ATOM   2009  C   CYS A 213      79.591  84.145  88.722
ATOM   2010  O   CYS A 213      79.619  83.109  88.060
ATOM   2011  N   ILE A 214      80.476  84.414  89.724
ATOM   2012  H   ILE A 214      80.430  85.289  90.209
ATOM   2013  CA  ILE A 214      81.546  83.520  90.121
ATOM   2014  CB  ILE A 214      82.405  84.130  91.222
ATOM   2015  CG2 ILE A 214      83.257  83.067  91.948
ATOM   2016  CG1 ILE A 214      83.196  85.322  90.644
ATOM   2017  CD1 ILE A 214      83.891  86.193  91.690
ATOM   2018  C   ILE A 214      80.881  82.235  90.562
ATOM   2019  O   ILE A 214      81.339  81.161  90.178
ATOM   2020  N   TYR A 215      79.756  82.329  91.314
ATOM   2021  H   TYR A 215      79.444  83.215  91.660
ATOM   2022  CA  TYR A 215      79.029  81.163  91.753
ATOM   2023  CB  TYR A 215      78.031  81.434  92.902
ATOM   2024  CG  TYR A 215      78.874  81.581  94.131
ATOM   2025  CD1 TYR A 215      79.114  82.846  94.676
ATOM   2026  CE1 TYR A 215      79.912  83.000  95.811
ATOM   2027  CZ  TYR A 215      80.480  81.876  96.415
ATOM   2028  OH  TYR A 215      81.292  82.023  97.559
ATOM   2029  HH  TYR A 215      81.354  82.960  97.761
ATOM   2030  CE2 TYR A 215      80.245  80.605  95.888
ATOM   2031  CD2 TYR A 215      79.445  80.461  94.752
ATOM   2032  C   TYR A 215      78.359  80.421  90.627
ATOM   2033  O   TYR A 215      78.312  79.194  90.653
ATOM   2034  N   THR A 216      77.865  81.128  89.583
ATOM   2035  H   THR A 216      77.850  82.124  89.603
ATOM   2036  CA  THR A 216      77.216  80.498  88.451
ATOM   2037  CB  THR A 216      76.541  81.545  87.597
ATOM   2038  CG2 THR A 216      75.689  80.849  86.535
ATOM   2039  OG1 THR A 216      75.603  82.258  88.394
ATOM   2040  HG1 THR A 216      76.120  82.812  88.984
ATOM   2041  C   THR A 216      78.284  79.667  87.721
ATOM   2042  O   THR A 216      78.024  78.557  87.249
ATOM   2043  N   ILE A 217      79.542  80.178  87.670
ATOM   2044  H   ILE A 217      79.729  81.086  88.038
ATOM   2045  CA  ILE A 217      80.680  79.509  87.076
ATOM   2046  CB  ILE A 217      81.871  80.459  86.950
ATOM   2047  CG2 ILE A 217      83.147  79.704  86.535
ATOM   2048  CG1 ILE A 217      81.543  81.564  85.928
ATOM   2049  CD1 ILE A 217      82.526  82.738  85.903
ATOM   2050  C   ILE A 217      81.024  78.301  87.955
ATOM   2051  O   ILE A 217      81.285  77.222  87.422
ATOM   2052  N   THR A 218      80.977  78.433  89.314
ATOM   2053  H   THR A 218      80.780  79.310  89.740
ATOM   2054  CA  THR A 218      81.295  77.348  90.233
ATOM   2055  CB  THR A 218      81.373  77.675  91.729
ATOM   2056  CG2 THR A 218      82.447  78.734  91.989
ATOM   2057  OG1 THR A 218      80.145  78.147  92.257
ATOM   2058  HG1 THR A 218      79.562  77.386  92.315
ATOM   2059  C   THR A 218      80.304  76.229  90.109
ATOM   2060  O   THR A 218      80.694  75.081  90.293
ATOM   2061  N   SER A 219      79.015  76.564  89.848
ATOM   2062  H   SER A 219      78.758  77.521  89.763
ATOM   2063  CA  SER A 219      77.917  75.649  89.664
ATOM   2064  CB  SER A 219      76.521  76.266  89.920
ATOM   2065  OG  SER A 219      76.241  77.363  89.071
ATOM   2066  HG  SER A 219      76.158  77.006  88.185
ATOM   2067  C   SER A 219      78.010  74.946  88.349
ATOM   2068  O   SER A 219      77.594  73.792  88.257
ATOM   2069  N   LEU A 220      78.569  75.622  87.309
ATOM   2070  H   LEU A 220      78.765  76.599  87.386
ATOM   2071  CA  LEU A 220      78.811  75.049  86.003
ATOM   2072  CB  LEU A 220      79.481  76.070  85.076
ATOM   2073  CG  LEU A 220      79.768  75.588  83.658
ATOM   2074  CD1 LEU A 220      78.462  75.268  82.922
ATOM   2075  CD2 LEU A 220      80.737  76.543  82.953
ATOM   2076  C   LEU A 220      79.805  73.939  86.263
ATOM   2077  O   LEU A 220      79.674  72.841  85.724
ATOM   2078  N   PHE A 221      80.825  74.237  87.111
ATOM   2079  H   PHE A 221      80.938  75.156  87.478
ATOM   2080  CA  PHE A 221      81.797  73.272  87.551
ATOM   2081  CB  PHE A 221      83.141  73.901  87.972
ATOM   2082  CG  PHE A 221      83.708  74.446  86.686
ATOM   2083  CD1 PHE A 221      83.831  75.830  86.522
ATOM   2084  CE1 PHE A 221      84.321  76.381  85.336
ATOM   2085  CZ  PHE A 221      84.678  75.548  84.279
ATOM   2086  CE2 PHE A 221      84.534  74.167  84.412
ATOM   2087  CD2 PHE A 221      84.044  73.626  85.601
ATOM   2088  C   PHE A 221      81.070  72.518  88.668
ATOM   2089  O   PHE A 221      80.012  72.942  89.124
ATOM   2090  N   SER A 222      81.540  71.327  89.115
ATOM   2091  H   SER A 222      82.389  70.940  88.766
ATOM   2092  CA  SER A 222      80.838  70.505  90.121
ATOM   2093  CB  SER A 222      80.639  71.185  91.509
ATOM   2094  OG  SER A 222      81.893  71.487  92.106
ATOM   2095  HG  SER A 222      81.684  71.928  92.935
ATOM   2096  C   SER A 222      79.483  69.991  89.587
ATOM   2097  O   SER A 222      78.620  69.471  90.295
ATOM   2098  N   LEU A 223      79.391  70.117  88.257
ATOM   2099  H   LEU A 223      80.175  70.588  87.878
ATOM   2100  CA  LEU A 223      78.519  69.793  87.160
ATOM   2101  CB  LEU A 223      77.307  70.705  86.811
ATOM   2102  CG  LEU A 223      76.198  70.813  87.893
ATOM   2103  CD1 LEU A 223      75.181  71.924  87.570
ATOM   2104  CD2 LEU A 223      75.501  69.464  88.136
ATOM   2105  C   LEU A 223      79.586  69.764  86.056
ATOM   2106  O   LEU A 223      80.762  70.063  86.315
ATOM   2107  N   LEU A 224      79.251  69.421  84.788
ATOM   2108  H   LEU A 224      78.315  69.194  84.533
ATOM   2109  CA  LEU A 224      80.246  69.303  83.726
ATOM   2110  CB  LEU A 224      80.818  70.705  83.307
ATOM   2111  CG  LEU A 224      81.875  70.832  82.184
ATOM   2112  CD1 LEU A 224      81.365  70.361  80.828
ATOM   2113  CD2 LEU A 224      82.396  72.272  82.104
ATOM   2114  C   LEU A 224      81.305  68.303  84.219
ATOM   2115  O   LEU A 224      82.475  68.670  84.358
ATOM   2116  N   PRO A 225      80.909  67.044  84.529
ATOM   2117  CA  PRO A 225      81.789  66.005  85.049
ATOM   2118  CB  PRO A 225      80.942  64.737  85.172
ATOM   2119  CG  PRO A 225      79.768  64.950  84.203
ATOM   2120  CD  PRO A 225      79.623  66.473  84.109
ATOM   2121  C   PRO A 225      82.991  65.825  84.179
ATOM   2122  O   PRO A 225      82.839  65.663  82.968
ATOM   2123  N   GLY A 226      84.178  65.772  84.811
ATOM   2124  H   GLY A 226      84.247  65.844  85.802
ATOM   2125  CA  GLY A 226      85.423  65.730  84.093
ATOM   2126  C   GLY A 226      85.671  67.206  83.970
ATOM   2127  O   GLY A 226      85.800  67.764  82.881
ATOM   2128  N   VAL A 227      85.678  67.840  85.163
ATOM   2129  H   VAL A 227      85.584  67.294  85.991
ATOM   2130  CA  VAL A 227      85.795  69.243  85.418
ATOM   2131  CB  VAL A 227      85.419  69.531  86.885
ATOM   2132  CG1 VAL A 227      85.595  71.006  87.281
ATOM   2133  CG2 VAL A 227      83.983  69.053  87.167
ATOM   2134  C   VAL A 227      87.154  69.805  85.141
ATOM   2135  O   VAL A 227      88.143  69.450  85.785
ATOM   2136  N   ALA A 228      87.177  70.771  84.199
ATOM   2137  H   ALA A 228      86.346  71.041  83.718
ATOM   2138  CA  ALA A 228      88.359  71.493  83.824
ATOM   2139  CB  ALA A 228      88.530  71.645  82.297
ATOM   2140  C   ALA A 228      88.026  72.812  84.470
ATOM   2141  O   ALA A 228      87.525  73.744  83.839
ATOM   2142  N   HIS A 229      88.319  72.865  85.788
ATOM   2143  H   HIS A 229      88.749  72.068  86.206
ATOM   2144  CA  HIS A 229      88.069  73.934  86.724
ATOM   2145  CB  HIS A 229      88.702  73.502  88.070
ATOM   2146  CG  HIS A 229      88.386  74.208  89.354
ATOM   2147  ND1 HIS A 229      88.913  75.416  89.750
ATOM   2148  CE1 HIS A 229      88.488  75.633  91.019
ATOM   2149  NE2 HIS A 229      87.719  74.656  91.462
ATOM   2150  CD2 HIS A 229      87.652  73.762  90.410
ATOM   2151  C   HIS A 229      88.654  75.254  86.299
ATOM   2152  O   HIS A 229      89.833  75.335  85.951
ATOM   2153  N   SER A 230      87.790  76.305  86.302
ATOM   2154  H   SER A 230      86.834  76.187  86.557
ATOM   2155  CA  SER A 230      88.166  77.653  85.945
ATOM   2156  CB  SER A 230      87.853  78.013  84.471
ATOM   2157  OG  SER A 230      88.581  77.186  83.573
ATOM   2158  HG  SER A 230      88.312  77.463  82.693
ATOM   2159  C   SER A 230      87.378  78.547  86.870
ATOM   2160  O   SER A 230      86.326  79.084  86.506
ATOM   2161  N   ILE A 231      87.856  78.686  88.131
ATOM   2162  H   ILE A 231      88.699  78.245  88.431
ATOM   2163  CA  ILE A 231      87.176  79.479  89.126
ATOM   2164  CB  ILE A 231      86.534  78.574  90.186
ATOM   2165  CG2 ILE A 231      85.894  79.408  91.308
ATOM   2166  CG1 ILE A 231      85.492  77.626  89.543
ATOM   2167  CD1 ILE A 231      84.995  76.491  90.436
ATOM   2168  C   ILE A 231      88.130  80.452  89.778
ATOM   2169  O   ILE A 231      89.278  80.124  90.081
ATOM   2170  N   ALA A 232      87.640  81.697  89.970
ATOM   2171  H   ALA A 232      86.712  81.930  89.689
ATOM   2172  CA  ALA A 232      88.348  82.762  90.624
ATOM   2173  CB  ALA A 232      88.526  84.007  89.734
ATOM   2174  C   ALA A 232      87.409  83.140  91.719
ATOM   2175  O   ALA A 232      86.270  83.442  91.398
ATOM   2176  N   VAL A 233      87.800  83.109  93.019
ATOM   2177  H   VAL A 233      88.711  82.823  93.309
ATOM   2178  CA  VAL A 233      86.848  83.493  94.049
ATOM   2179  CB  VAL A 233      86.444  82.425  95.075
ATOM   2180  CG1 VAL A 233      85.760  81.247  94.375
ATOM   2181  CG2 VAL A 233      87.634  81.975  95.928
ATOM   2182  C   VAL A 233      87.243  84.769  94.742
ATOM   2183  O   VAL A 233      88.316  85.319  94.495
ATOM   2184  N   GLU A 234      86.318  85.310  95.570
ATOM   2185  H   GLU A 234      85.437  84.868  95.720
ATOM   2186  CA  GLU A 234      86.519  86.515  96.335
ATOM   2187  CB  GLU A 234      85.679  87.722  95.845
ATOM   2188  CG  GLU A 234      85.946  88.146  94.392
ATOM   2189  CD  GLU A 234      85.130  89.388  94.053
ATOM   2190  OE1 GLU A 234      83.873  89.324  94.101
ATOM   2191  OE2 GLU A 234      85.763  90.427  93.730
ATOM   2192  C   GLU A 234      86.158  86.216  97.772
ATOM   2193  O   GLU A 234      85.827  85.078  98.108
ATOM   2194  N   LEU A 235      86.365  87.204  98.677
ATOM   2195  H   LEU A 235      86.725  88.090  98.393
ATOM   2196  CA  LEU A 235      86.035  87.102 100.077
ATOM   2197  CB  LEU A 235      87.223  86.571 100.927
ATOM   2198  CG  LEU A 235      86.921  86.169 102.392
ATOM   2199  CD1 LEU A 235      85.891  85.032 102.502
ATOM   2200  CD2 LEU A 235      88.226  85.875 103.139
ATOM   2201  C   LEU A 235      85.686  88.519 100.483
ATOM   2202  O   LEU A 235      86.238  89.065 101.443
ATOM   2203  N   CYS A 236      84.752  89.164  99.740
ATOM   2204  H   CYS A 236      84.307  88.727  98.962
ATOM   2205  CA  CYS A 236      84.344  90.520 100.019
ATOM   2206  CB  CYS A 236      83.429  91.120  98.935
ATOM   2207  SG  CYS A 236      84.291  91.328  97.349
ATOM   2208  C   CYS A 236      83.610  90.564 101.326
ATOM   2209  O   CYS A 236      82.722  89.746 101.576
ATOM   2210  N   VAL A 237      84.056  91.475 102.220
ATOM   2211  H   VAL A 237      84.821  92.077 102.000
ATOM   2212  CA  VAL A 237      83.476  91.664 103.527
ATOM   2213  CB  VAL A 237      84.416  91.415 104.703
ATOM   2214  CG1 VAL A 237      84.763  89.915 104.719
ATOM   2215  CG2 VAL A 237      85.662  92.325 104.649
ATOM   2216  C   VAL A 237      82.616  92.880 103.804
ATOM   2217  O   VAL A 237      81.740  92.690 104.651
ATOM   2218  N   PRO A 238      82.737  94.098 103.233
ATOM   2219  CA  PRO A 238      81.881  95.220 103.586
ATOM   2220  CB  PRO A 238      82.362  96.403 102.747
ATOM   2221  CG  PRO A 238      83.820  96.058 102.413
ATOM   2222  CD  PRO A 238      83.823  94.525 102.354
ATOM   2223  C   PRO A 238      80.421  94.937 103.389
ATOM   2224  O   PRO A 238      80.020  94.533 102.299
ATOM   2225  N   GLY A 239      79.627  95.112 104.460
ATOM   2226  H   GLY A 239      79.994  95.407 105.338
ATOM   2227  CA  GLY A 239      78.207  94.891 104.426
ATOM   2228  C   GLY A 239      77.819  93.454 104.652
ATOM   2229  O   GLY A 239      76.645  93.184 104.903
ATOM   2230  N   PHE A 240      78.786  92.507 104.556
ATOM   2231  H   PHE A 240      79.735  92.744 104.367
ATOM   2232  CA  PHE A 240      78.556  91.103 104.772
ATOM   2233  CB  PHE A 240      79.575  90.161 104.093
ATOM   2234  CG  PHE A 240      79.277  90.057 102.634
ATOM   2235  CD1 PHE A 240      79.866  90.923 101.707
ATOM   2236  CE1 PHE A 240      79.589  90.803 100.342
ATOM   2237  CZ  PHE A 240      78.722  89.806  99.892
ATOM   2238  CE2 PHE A 240      78.138  88.929 100.809
ATOM   2239  CD2 PHE A 240      78.419  89.052 102.171
ATOM   2240  C   PHE A 240      78.551  90.818 106.241
ATOM   2241  O   PHE A 240      79.250  91.469 107.021
ATOM   2242  N   HIS A 241      77.733  89.821 106.625
ATOM   2243  H   HIS A 241      77.190  89.321 105.955
ATOM   2244  CA  HIS A 241      77.547  89.390 107.981
ATOM   2245  CB  HIS A 241      76.089  89.628 108.461
ATOM   2246  CG  HIS A 241      75.035  88.802 107.766
ATOM   2247  ND1 HIS A 241      74.492  89.137 106.546
ATOM   2248  CE1 HIS A 241      73.580  88.179 106.245
ATOM   2249  NE2 HIS A 241      73.498  87.255 107.185
ATOM   2250  CD2 HIS A 241      74.413  87.650 108.143
ATOM   2251  C   HIS A 241      77.905  87.939 108.107
ATOM   2252  O   HIS A 241      78.004  87.215 107.111
ATOM   2253  N   GLY A 242      78.140  87.495 109.364
ATOM   2254  H   GLY A 242      78.052  88.096 110.155
ATOM   2255  CA  GLY A 242      78.509  86.136 109.660
ATOM   2256  C   GLY A 242      79.999  86.051 109.522
ATOM   2257  O   GLY A 242      80.707  85.795 110.491
ATOM   2258  N   TRP A 243      80.490  86.307 108.291
ATOM   2259  H   TRP A 243      79.855  86.500 107.547
ATOM   2260  CA  TRP A 243      81.872  86.305 107.883
ATOM   2261  CB  TRP A 243      81.983  86.428 106.349
ATOM   2262  CG  TRP A 243      81.450  85.178 105.700
ATOM   2263  CD1 TRP A 243      80.244  84.981 105.093
ATOM   2264  NE1 TRP A 243      80.087  83.653 104.776
ATOM   2265  HE1 TRP A 243      79.299  83.252 104.364
ATOM   2266  CE2 TRP A 243      81.231  82.979 105.137
ATOM   2267  CZ2 TRP A 243      81.578  81.641 105.030
ATOM   2268  CH2 TRP A 243      82.843  81.252 105.482
ATOM   2269  CZ3 TRP A 243      83.734  82.182 106.034
ATOM   2270  CE3 TRP A 243      83.373  83.525 106.166
ATOM   2271  CD2 TRP A 243      82.119  83.910 105.706
ATOM   2272  C   TRP A 243      82.626  87.447 108.503
ATOM   2273  O   TRP A 243      83.841  87.354 108.680
ATOM   2274  N   ALA A 244      81.913  88.556 108.816
ATOM   2275  H   ALA A 244      80.933  88.600 108.641
ATOM   2276  CA  ALA A 244      82.479  89.729 109.427
ATOM   2277  CB  ALA A 244      81.571  90.962 109.301
ATOM   2278  C   ALA A 244      82.744  89.484 110.883
ATOM   2279  O   ALA A 244      83.823  89.821 111.371
ATOM   2280  N   THR A 245      81.776  88.852 111.597
ATOM   2281  H   THR A 245      80.918  88.573 111.174
ATOM   2282  CA  THR A 245      81.892  88.529 113.003
ATOM   2283  CB  THR A 245      80.588  88.088 113.634
ATOM   2284  CG2 THR A 245      79.583  89.254 113.585
ATOM   2285  OG1 THR A 245      80.050  86.956 112.966
ATOM   2286  HG1 THR A 245      79.423  86.563 113.580
ATOM   2287  C   THR A 245      82.945  87.465 113.178
ATOM   2288  O   THR A 245      83.687  87.475 114.162
ATOM   2289  N   ALA A 246      83.027  86.547 112.185
ATOM   2290  H   ALA A 246      82.370  86.572 111.435
ATOM   2291  CA  ALA A 246      83.961  85.456 112.102
ATOM   2292  CB  ALA A 246      83.505  84.372 111.110
ATOM   2293  C   ALA A 246      85.341  85.922 111.697
ATOM   2294  O   ALA A 246      86.272  85.117 111.711
ATOM   2295  N   ALA A 247      85.504  87.219 111.308
ATOM   2296  H   ALA A 247      84.741  87.860 111.294
ATOM   2297  CA  ALA A 247      86.764  87.807 110.925
ATOM   2298  CB  ALA A 247      87.723  88.044 112.121
ATOM   2299  C   ALA A 247      87.483  87.159 109.770
ATOM   2300  O   ALA A 247      88.573  86.604 109.917
ATOM   2301  N   LEU A 248      86.816  87.185 108.592
ATOM   2302  H   LEU A 248      85.880  87.531 108.571
ATOM   2303  CA  LEU A 248      87.265  86.677 107.314
ATOM   2304  CB  LEU A 248      88.726  87.005 106.886
ATOM   2305  CG  LEU A 248      89.087  88.491 106.695
ATOM   2306  CD1 LEU A 248      90.582  88.621 106.393
ATOM   2307  CD2 LEU A 248      88.236  89.165 105.611
ATOM   2308  C   LEU A 248      87.059  85.220 107.059
ATOM   2309  O   LEU A 248      86.564  84.880 105.984
ATOM   2310  N   LEU A 249      87.443  84.327 107.998
ATOM   2311  H   LEU A 249      87.846  84.615 108.865
ATOM   2312  CA  LEU A 249      87.301  82.901 107.795
ATOM   2313  CB  LEU A 249      88.658  82.173 107.560
ATOM   2314  CG  LEU A 249      89.458  82.621 106.310
ATOM   2315  CD1 LEU A 249      90.869  82.014 106.287
ATOM   2316  CD2 LEU A 249      88.694  82.331 105.009
ATOM   2317  C   LEU A 249      86.538  82.231 108.911
ATOM   2318  O   LEU A 249      85.976  82.904 109.772
ATOM   2319  N   VAL A 250      86.420  80.875 108.856
ATOM   2320  H   VAL A 250      86.839  80.350 108.119
ATOM   2321  CA  VAL A 250      85.732  80.066 109.843
ATOM   2322  CB  VAL A 250      84.361  79.511 109.427
ATOM   2323  CG1 VAL A 250      83.376  80.661 109.171
ATOM   2324  CG2 VAL A 250      84.496  78.556 108.227
ATOM   2325  C   VAL A 250      86.625  78.984 110.436
ATOM   2326  O   VAL A 250      87.830  78.949 110.175
ATOM   2327  N   THR A 251      86.004  78.043 111.202
ATOM   2328  H   THR A 251      85.018  78.098 111.337
ATOM   2329  CA  THR A 251      86.569  76.939 111.947
ATOM   2330  CB  THR A 251      85.499  76.069 112.573
ATOM   2331  CG2 THR A 251      84.761  76.870 113.660
ATOM   2332  OG1 THR A 251      84.587  75.599 111.586
ATOM   2333  HG1 THR A 251      85.020  74.855 111.158
ATOM   2334  C   THR A 251      87.541  76.036 111.246
ATOM   2335  O   THR A 251      88.321  75.357 111.914
ATOM   2336  N   PHE A 252      87.518  75.982 109.899
ATOM   2337  H   PHE A 252      86.872  76.521 109.366
ATOM   2338  CA  PHE A 252      88.438  75.170 109.140
ATOM   2339  CB  PHE A 252      88.133  75.171 107.629
ATOM   2340  CG  PHE A 252      87.004  74.228 107.351
ATOM   2341  CD1 PHE A 252      85.681  74.684 107.285
ATOM   2342  CE1 PHE A 252      84.630  73.802 107.015
ATOM   2343  CZ  PHE A 252      84.900  72.448 106.804
ATOM   2344  CE2 PHE A 252      86.214  71.980 106.860
ATOM   2345  CD2 PHE A 252      87.259  72.867 107.130
ATOM   2346  C   PHE A 252      89.866  75.622 109.356
ATOM   2347  O   PHE A 252      90.785  74.820 109.188
ATOM   2348  N   CYS A 253      90.085  76.914 109.714
ATOM   2349  H   CYS A 253      89.338  77.562 109.853
ATOM   2350  CA  CYS A 253      91.406  77.427 109.944
ATOM   2351  CB  CYS A 253      91.683  78.662 109.074
ATOM   2352  SG  CYS A 253      91.646  78.297 107.294
ATOM   2353  C   CYS A 253      91.715  77.777 111.381
ATOM   2354  O   CYS A 253      91.082  78.649 111.981
ATOM   2355  N   PHE A 254      92.717  77.069 111.957
ATOM   2356  H   PHE A 254      93.197  76.364 111.440
ATOM   2357  CA  PHE A 254      93.233  77.273 113.296
ATOM   2358  CB  PHE A 254      92.690  76.423 114.480
ATOM   2359  CG  PHE A 254      91.265  76.671 114.845
ATOM   2360  CD1 PHE A 254      90.216  75.856 114.415
ATOM   2361  CE1 PHE A 254      88.902  76.142 114.807
ATOM   2362  CZ  PHE A 254      88.625  77.240 115.623
ATOM   2363  CE2 PHE A 254      89.667  78.059 116.052
ATOM   2364  CD2 PHE A 254      90.976  77.770 115.662
ATOM   2365  C   PHE A 254      94.725  77.089 113.319
ATOM   2366  O   PHE A 254      95.303  76.456 112.433
ATOM   2367  N   GLY A 255      95.374  77.686 114.345
ATOM   2368  H   GLY A 255      94.872  78.214 115.026
ATOM   2369  CA  GLY A 255      96.797  77.617 114.561
ATOM   2370  C   GLY A 255      97.016  78.322 115.858
ATOM   2371  O   GLY A 255      96.722  79.512 115.980
ATOM   2372  N   TRP A 256      97.561  77.587 116.845
ATOM   2373  H   TRP A 256      97.809  76.633 116.697
ATOM   2374  CA  TRP A 256      97.810  78.084 118.171
ATOM   2375  CB  TRP A 256      97.776  76.956 119.223
ATOM   2376  CG  TRP A 256      96.413  76.358 119.496
ATOM   2377  CD1 TRP A 256      95.803  75.298 118.885
ATOM   2378  NE1 TRP A 256      94.590  75.035 119.480
ATOM   2379  HE1 TRP A 256      93.966  74.330 119.218
ATOM   2380  CE2 TRP A 256      94.404  75.928 120.510
ATOM   2381  CZ2 TRP A 256      93.365  76.076 121.420
ATOM   2382  CH2 TRP A 256      93.462  77.096 122.375
ATOM   2383  CZ3 TRP A 256      94.583  77.938 122.415
ATOM   2384  CE3 TRP A 256      95.635  77.786 121.503
ATOM   2385  CD2 TRP A 256      95.531  76.778 120.551
ATOM   2386  C   TRP A 256      99.088  78.835 118.385
ATOM   2387  O   TRP A 256     100.134  78.503 117.823
ATOM   2388  N   VAL A 257      98.971  79.914 119.193
ATOM   2389  H   VAL A 257      98.081  80.165 119.561
ATOM   2390  CA  VAL A 257     100.044  80.762 119.637
ATOM   2391  CB  VAL A 257      99.913  82.229 119.307
ATOM   2392  CG1 VAL A 257     101.106  83.005 119.895
ATOM   2393  CG2 VAL A 257      99.910  82.351 117.775
ATOM   2394  C   VAL A 257      99.990  80.495 121.116
ATOM   2395  O   VAL A 257      98.953  80.656 121.769
ATOM   2396  N   LEU A 258     101.154  80.060 121.624
ATOM   2397  H   LEU A 258     101.947  80.001 121.023
ATOM   2398  CA  LEU A 258     101.441  79.632 122.966
ATOM   2399  CB  LEU A 258     102.702  78.734 122.996
ATOM   2400  CG  LEU A 258     102.584  77.408 122.211
ATOM   2401  CD1 LEU A 258     103.926  76.664 122.202
ATOM   2402  CD2 LEU A 258     101.423  76.529 122.713
ATOM   2403  C   LEU A 258     101.555  80.618 124.095
ATOM   2404  O   LEU A 258     101.621  81.834 123.919
ATOM   2405  N   ILE A 259     101.589  80.026 125.317
ATOM   2406  H   ILE A 259     101.549  79.031 125.361
ATOM   2407  CA  ILE A 259     101.686  80.643 126.618
ATOM   2408  CB  ILE A 259     101.685  79.551 127.700
ATOM   2409  CG2 ILE A 259     102.018  80.108 129.105
ATOM   2410  CG1 ILE A 259     100.325  78.816 127.684
ATOM   2411  CD1 ILE A 259     100.280  77.544 128.531
ATOM   2412  C   ILE A 259     102.960  81.481 126.666
ATOM   2413  O   ILE A 259     104.018  81.023 126.223
ATOM   2414  N   PRO A 260     102.879  82.691 127.238
ATOM   2415  CA  PRO A 260     103.968  83.643 127.361
ATOM   2416  CB  PRO A 260     103.364  84.918 127.955
ATOM   2417  CG  PRO A 260     101.877  84.851 127.597
ATOM   2418  CD  PRO A 260     101.590  83.351 127.473
ATOM   2419  C   PRO A 260     105.209  83.210 128.083
ATOM   2420  O   PRO A 260     106.150  84.007 128.119
ATOM   2421  N   ALA A 261     105.236  81.995 128.681
ATOM   2422  H   ALA A 261     104.455  81.378 128.667
ATOM   2423  CA  ALA A 261     106.407  81.494 129.338
ATOM   2424  CB  ALA A 261     106.079  80.369 130.341
ATOM   2425  C   ALA A 261     107.443  81.023 128.336
ATOM   2426  O   ALA A 261     107.654  79.828 128.112
ATOM   2427  N   ILE A 262     108.089  82.025 127.684
ATOM   2428  H   ILE A 262     107.829  82.967 127.878
ATOM   2429  CA  ILE A 262     109.172  81.929 126.730
ATOM   2430  CB  ILE A 262     110.453  81.373 127.390
ATOM   2431  CG2 ILE A 262     111.606  81.145 126.378
ATOM   2432  CG1 ILE A 262     110.892  82.337 128.517
ATOM   2433  CD1 ILE A 262     111.986  81.793 129.436
ATOM   2434  C   ILE A 262     108.932  81.324 125.357
ATOM   2435  O   ILE A 262     109.286  81.956 124.360
ATOM   2436  N   THR A 263     108.259  80.155 125.268
ATOM   2437  H   THR A 263     107.894  79.715 126.085
ATOM   2438  CA  THR A 263     108.110  79.408 124.035
ATOM   2439  CB  THR A 263     107.310  78.142 124.254
ATOM   2440  CG2 THR A 263     108.110  77.184 125.156
ATOM   2441  OG1 THR A 263     106.054  78.441 124.852
ATOM   2442  HG1 THR A 263     105.515  77.654 124.739
ATOM   2443  C   THR A 263     107.598  80.002 122.741
ATOM   2444  O   THR A 263     108.352  79.918 121.766
ATOM   2445  N   PHE A 264     106.389  80.626 122.664
ATOM   2446  H   PHE A 264     105.771  80.720 123.441
ATOM   2447  CA  PHE A 264     105.949  81.153 121.384
ATOM   2448  CB  PHE A 264     105.396  80.051 120.420
ATOM   2449  CG  PHE A 264     105.232  80.538 119.006
ATOM   2450  CD1 PHE A 264     106.346  80.788 118.192
ATOM   2451  CE1 PHE A 264     106.183  81.235 116.878
ATOM   2452  CZ  PHE A 264     104.899  81.425 116.361
ATOM   2453  CE2 PHE A 264     103.778  81.163 117.153
ATOM   2454  CD2 PHE A 264     103.950  80.717 118.466
ATOM   2455  C   PHE A 264     104.958  82.280 121.466
ATOM   2456  O   PHE A 264     103.756  82.062 121.629
ATOM   2457  N   ILE A 265     105.490  83.515 121.352
ATOM   2458  H   ILE A 265     106.477  83.613 121.240
ATOM   2459  CA  ILE A 265     104.782  84.781 121.338
ATOM   2460  CB  ILE A 265     104.592  85.475 122.692
ATOM   2461  CG2 ILE A 265     103.478  84.764 123.487
ATOM   2462  CG1 ILE A 265     105.923  85.706 123.450
ATOM   2463  CD1 ILE A 265     105.787  86.545 124.721
ATOM   2464  C   ILE A 265     105.562  85.671 120.396
ATOM   2465  O   ILE A 265     106.793  85.586 120.356
ATOM   2466  N   ILE A 266     104.877  86.536 119.597
ATOM   2467  H   ILE A 266     103.886  86.632 119.624
ATOM   2468  CA  ILE A 266     105.584  87.386 118.664
ATOM   2469  CB  ILE A 266     105.237  87.090 117.207
ATOM   2470  CG2 ILE A 266     106.202  87.899 116.310
ATOM   2471  CG1 ILE A 266     105.506  85.606 116.862
ATOM   2472  CD1 ILE A 266     104.934  85.150 115.517
ATOM   2473  C   ILE A 266     105.329  88.839 119.062
ATOM   2474  O   ILE A 266     104.256  89.181 119.567
ATOM   2475  N   LEU A 267     106.306  89.722 118.717
ATOM   2476  H   LEU A 267     107.105  89.373 118.236
ATOM   2477  CA  LEU A 267     106.433  91.130 119.037
ATOM   2478  CB  LEU A 267     107.612  91.793 118.292
ATOM   2479  CG  LEU A 267     109.002  91.320 118.764
ATOM   2480  CD1 LEU A 267     110.103  91.920 117.888
ATOM   2481  CD2 LEU A 267     109.239  91.588 120.261
ATOM   2482  C   LEU A 267     105.295  92.112 119.017
ATOM   2483  O   LEU A 267     104.305  91.992 118.298
ATOM   2484  N   THR A 268     105.479  93.110 119.917
ATOM   2485  H   THR A 268     106.323  93.105 120.446
ATOM   2486  CA  THR A 268     104.628  94.224 120.271
ATOM   2487  CB  THR A 268     105.236  94.981 121.452
ATOM   2488  CG2 THR A 268     104.327  96.124 121.957
ATOM   2489  OG1 THR A 268     105.421  94.077 122.534
ATOM   2490  HG1 THR A 268     106.153  93.508 122.280
ATOM   2491  C   THR A 268     104.307  95.177 119.139
ATOM   2492  O   THR A 268     105.146  95.531 118.313
ATOM   2493  N   VAL A 269     103.024  95.595 119.143
ATOM   2494  H   VAL A 269     102.436  95.242 119.867
ATOM   2495  CA  VAL A 269     102.318  96.488 118.254
ATOM   2496  CB  VAL A 269     100.805  96.403 118.551
ATOM   2497  CG1 VAL A 269     100.481  96.955 119.958
ATOM   2498  CG2 VAL A 269      99.953  97.047 117.440
ATOM   2499  C   VAL A 269     102.797  97.930 118.241
ATOM   2500  O   VAL A 269     103.266  98.459 119.251
ATOM   2501  N   LEU A 270     102.751  98.557 117.031
ATOM   2502  H   LEU A 270     102.403  98.085 116.226
ATOM   2503  CA  LEU A 270     103.091  99.945 116.813
ATOM   2504  CB  LEU A 270     103.319 100.281 115.320
ATOM   2505  CG  LEU A 270     104.362 101.381 114.992
ATOM   2506  CD1 LEU A 270     104.606 101.436 113.477
ATOM   2507  CD2 LEU A 270     104.028 102.770 115.565
ATOM   2508  C   LEU A 270     101.849 100.669 117.289
ATOM   2509  O   LEU A 270     100.729 100.308 116.913
ATOM   2510  N   LYS A 271     102.036 101.699 118.142
ATOM   2511  H   LYS A 271     102.947 101.984 118.429
ATOM   2512  CA  LYS A 271     100.939 102.435 118.716
ATOM   2513  CB  LYS A 271     101.313 103.106 120.051
ATOM   2514  CG  LYS A 271     101.569 102.127 121.196
ATOM   2515  CD  LYS A 271     101.897 102.835 122.508
ATOM   2516  CE  LYS A 271     102.236 101.887 123.657
ATOM   2517  NZ  LYS A 271     102.508 102.669 124.878
ATOM   2518  HZ1 LYS A 271     101.676 102.647 125.498
ATOM   2519  HZ2 LYS A 271     103.319 102.262 125.381
ATOM   2520  HZ3 LYS A 271     102.720 103.652 124.622
ATOM   2521  C   LYS A 271     100.254 103.492 117.902
ATOM   2522  O   LYS A 271      99.027 103.434 117.784
ATOM   2523  N   LYS A 272     101.014 104.455 117.299
ATOM   2524  H   LYS A 272     102.007 104.458 117.383
ATOM   2525  CA  LYS A 272     100.449 105.565 116.540
ATOM   2526  CB  LYS A 272      99.870 105.189 115.145
ATOM   2527  CG  LYS A 272     100.842 104.605 114.118
ATOM   2528  CD  LYS A 272     101.821 105.648 113.564
ATOM   2529  CE  LYS A 272     102.795 105.100 112.521
ATOM   2530  NZ  LYS A 272     103.729 106.160 112.084
ATOM   2531  HZ1 LYS A 272     104.123 106.650 112.909
ATOM   2532  HZ2 LYS A 272     104.501 105.734 111.538
ATOM   2533  HZ3 LYS A 272     103.229 106.842 111.480
ATOM   2534  C   LYS A 272      99.417 106.321 117.359
ATOM   2535  O   LYS A 272      98.338 106.694 116.889
ATOM   2536  N   GLU A 273      99.783 106.569 118.634
ATOM   2537  H   GLU A 273     100.677 106.271 118.958
ATOM   2538  CA  GLU A 273      98.980 107.220 119.634
ATOM   2539  CB  GLU A 273      99.568 107.049 121.055
ATOM   2540  CG  GLU A 273     100.956 107.659 121.305
ATOM   2541  CD  GLU A 273     101.434 107.215 122.684
ATOM   2542  OE1 GLU A 273     100.772 107.554 123.700
ATOM   2543  OE2 GLU A 273     102.475 106.510 122.738
ATOM   2544  C   GLU A 273      98.611 108.648 119.379
ATOM   2545  O   GLU A 273      97.579 109.089 119.891
ATOM   2546  N   CYS A 274      99.431 109.395 118.594
ATOM   2547  H   CYS A 274     100.261 109.021 118.188
ATOM   2548  CA  CYS A 274      99.149 110.779 118.300
ATOM   2549  CB  CYS A 274     100.257 111.471 117.485
ATOM   2550  SG  CYS A 274     101.788 111.683 118.442
ATOM   2551  C   CYS A 274      97.870 110.859 117.512
ATOM   2552  O   CYS A 274      97.726 110.241 116.455
ATOM   2553  N   GLU A 275      96.910 111.639 118.061
ATOM   2554  H   GLU A 275      97.066 112.121 118.920
ATOM   2555  CA  GLU A 275      95.609 111.828 117.474
ATOM   2556  CB  GLU A 275      94.594 112.466 118.445
ATOM   2557  CG  GLU A 275      94.135 111.539 119.586
ATOM   2558  CD  GLU A 275      93.469 110.274 119.038
ATOM   2559  OE1 GLU A 275      92.502 110.389 118.239
ATOM   2560  OE2 GLU A 275      93.930 109.164 119.411
ATOM   2561  C   GLU A 275      95.683 112.657 116.233
ATOM   2562  O   GLU A 275      95.011 112.351 115.245
ATOM   2563  N   THR A 276      96.513 113.724 116.271
ATOM   2564  H   THR A 276      97.046 113.931 117.086
ATOM   2565  CA  THR A 276      96.717 114.611 115.159
ATOM   2566  CB  THR A 276      97.377 115.898 115.604
ATOM   2567  CG2 THR A 276      97.476 116.883 114.426
ATOM   2568  OG1 THR A 276      96.570 116.509 116.603
ATOM   2569  HG1 THR A 276      96.626 115.935 117.373
ATOM   2570  C   THR A 276      97.558 113.834 114.166
ATOM   2571  O   THR A 276      98.547 113.201 114.545
ATOM   2572  N   TYR A 277      97.155 113.890 112.870
ATOM   2573  H   TYR A 277      96.347 114.417 112.623
ATOM   2574  CA  TYR A 277      97.772 113.206 111.751
ATOM   2575  CB  TYR A 277      99.188 113.709 111.326
ATOM   2576  CG  TYR A 277      99.177 115.153 110.953
ATOM   2577  CD1 TYR A 277      99.790 116.090 111.791
ATOM   2578  CE1 TYR A 277      99.789 117.448 111.463
ATOM   2579  CZ  TYR A 277      99.171 117.880 110.288
ATOM   2580  OH  TYR A 277      99.168 119.251 109.954
ATOM   2581  HH  TYR A 277      99.620 119.728 110.656
ATOM   2582  CE2 TYR A 277      98.557 116.953 109.443
ATOM   2583  CD2 TYR A 277      98.560 115.595 109.775
ATOM   2584  C   TYR A 277      97.785 111.709 111.949
ATOM   2585  O   TYR A 277      98.829 111.053 111.874
ATOM   2586  N   LYS A 278      96.588 111.146 112.248
ATOM   2587  H   LYS A 278      95.759 111.695 112.318
ATOM   2588  CA  LYS A 278      96.418 109.734 112.473
ATOM   2589  CB  LYS A 278      95.029 109.401 113.066
ATOM   2590  CG  LYS A 278      94.759 107.928 113.394
ATOM   2591  CD  LYS A 278      95.319 107.480 114.745
ATOM   2592  CE  LYS A 278      95.094 105.996 115.030
ATOM   2593  NZ  LYS A 278      95.650 105.655 116.354
ATOM   2594  HZ1 LYS A 278      95.021 106.016 117.097
ATOM   2595  HZ2 LYS A 278      95.729 104.624 116.447
ATOM   2596  HZ3 LYS A 278      96.591 106.083 116.460
ATOM   2597  C   LYS A 278      96.615 109.001 111.166
ATOM   2598  O   LYS A 278      95.994 109.323 110.150
ATOM   2599  N   GLU A 279      97.535 108.011 111.195
ATOM   2600  H   GLU A 279      98.009 107.787 112.042
ATOM   2601  CA  GLU A 279      97.896 107.184 110.075
ATOM   2602  CB  GLU A 279      99.419 106.976 109.940
ATOM   2603  CG  GLU A 279     100.198 108.266 109.627
ATOM   2604  CD  GLU A 279     101.703 108.022 109.465
ATOM   2605  OE1 GLU A 279     102.209 106.889 109.693
ATOM   2606  OE2 GLU A 279     102.386 109.009 109.088
ATOM   2607  C   GLU A 279      97.254 105.830 110.138
ATOM   2608  O   GLU A 279      97.001 105.295 111.222
ATOM   2609  N   LEU A 280      96.930 105.287 108.941
ATOM   2610  H   LEU A 280      97.114 105.769 108.087
ATOM   2611  CA  LEU A 280      96.323 103.989 108.799
ATOM   2612  CB  LEU A 280      95.083 104.014 107.872
ATOM   2613  CG  LEU A 280      93.921 104.964 108.257
ATOM   2614  CD1 LEU A 280      92.812 104.921 107.193
ATOM   2615  CD2 LEU A 280      93.377 104.727 109.673
ATOM   2616  C   LEU A 280      97.283 103.018 108.146
ATOM   2617  O   LEU A 280      97.203 101.814 108.381
ATOM   2618  N   LYS A 281      98.257 103.542 107.366
ATOM   2619  H   LYS A 281      98.316 104.529 107.246
ATOM   2620  CA  LYS A 281      99.222 102.799 106.591
ATOM   2621  CB  LYS A 281     100.021 103.727 105.642
ATOM   2622  CG  LYS A 281     100.944 104.766 106.292
ATOM   2623  CD  LYS A 281     101.657 105.642 105.260
ATOM   2624  CE  LYS A 281     102.591 106.694 105.857
ATOM   2625  NZ  LYS A 281     103.183 107.505 104.775
ATOM   2626  HZ1 LYS A 281     103.694 108.312 105.178
ATOM   2627  HZ2 LYS A 281     103.842 106.922 104.225
ATOM   2628  HZ3 LYS A 281     102.433 107.855 104.148
ATOM   2629  C   LYS A 281     100.162 101.836 107.261
ATOM   2630  O   LYS A 281     100.566 100.872 106.606
ATOM   2631  N   ALA A 282     100.558 102.076 108.535
ATOM   2632  H   ALA A 282     100.225 102.864 109.047
ATOM   2633  CA  ALA A 282     101.461 101.199 109.249
ATOM   2634  CB  ALA A 282     101.998 101.811 110.554
ATOM   2635  C   ALA A 282     100.794  99.894 109.586
ATOM   2636  O   ALA A 282      99.716  99.873 110.183
ATOM   2637  N   HIS A 283     101.462  98.776 109.214
ATOM   2638  H   HIS A 283     102.343  98.830 108.752
ATOM   2639  CA  HIS A 283     100.949  97.444 109.420
ATOM   2640  CB  HIS A 283     101.136  96.543 108.176
ATOM   2641  CG  HIS A 283     100.369  96.977 106.961
ATOM   2642  ND1 HIS A 283      98.995  96.949 106.859
ATOM   2643  CE1 HIS A 283      98.684  97.413 105.622
ATOM   2644  NE2 HIS A 283      99.759  97.736 104.925
ATOM   2645  CD2 HIS A 283     100.819  97.461 105.771
ATOM   2646  C   HIS A 283     101.513  96.690 110.594
ATOM   2647  O   HIS A 283     101.040  95.588 110.885
ATOM   2648  N   GLY A 284     102.520  97.238 111.309
ATOM   2649  H   GLY A 284     102.924  98.122 111.087
ATOM   2650  CA  GLY A 284     103.082  96.534 112.429
ATOM   2651  C   GLY A 284     104.476  96.986 112.658
ATOM   2652  O   GLY A 284     104.820  98.148 112.451
ATOM   2653  N   VAL A 285     105.277  96.056 113.199
ATOM   2654  H   VAL A 285     104.942  95.136 113.388
ATOM   2655  CA  VAL A 285     106.677  96.237 113.472
ATOM   2656  CB  VAL A 285     107.056  96.209 114.958
ATOM   2657  CG1 VAL A 285     106.373  97.385 115.682
ATOM   2658  CG2 VAL A 285     106.721  94.843 115.608
ATOM   2659  C   VAL A 285     107.355  95.094 112.768
ATOM   2660  O   VAL A 285     106.706  94.101 112.427
ATOM   2661  N   SER A 286     108.675  95.221 112.493
ATOM   2662  H   SER A 286     109.199  96.028 112.752
ATOM   2663  CA  SER A 286     109.410  94.153 111.870
ATOM   2664  CB  SER A 286     110.836  94.554 111.436
ATOM   2665  OG  SER A 286     111.518  93.454 110.849
ATOM   2666  HG  SER A 286     112.386  93.787 110.602
ATOM   2667  C   SER A 286     109.486  93.089 112.930
ATOM   2668  O   SER A 286     109.738  93.383 114.104
ATOM   2669  N   CYS A 287     109.205  91.829 112.545
ATOM   2670  H   CYS A 287     108.980  91.577 111.608
ATOM   2671  CA  CYS A 287     109.269  90.784 113.516
ATOM   2672  CB  CYS A 287     108.010  89.896 113.524
ATOM   2673  SG  CYS A 287     106.534  90.846 113.978
ATOM   2674  C   CYS A 287     110.469  90.025 113.077
ATOM   2675  O   CYS A 287     110.319  89.177 112.206
ATOM   2676  N   PRO A 288     111.654  90.244 113.655
ATOM   2677  CA  PRO A 288     112.876  89.566 113.263
ATOM   2678  CB  PRO A 288     113.990  90.194 114.102
ATOM   2679  CG  PRO A 288     113.269  90.759 115.335
ATOM   2680  CD  PRO A 288     111.869  91.103 114.815
ATOM   2681  C   PRO A 288     112.815  88.066 113.417
ATOM   2682  O   PRO A 288     113.629  87.374 112.808
ATOM   2683  N   GLN A 289     111.872  87.581 114.249
ATOM   2684  H   GLN A 289     111.239  88.202 114.702
ATOM   2685  CA  GLN A 289     111.686  86.208 114.612
ATOM   2686  CB  GLN A 289     111.053  86.117 116.019
ATOM   2687  CG  GLN A 289     111.923  86.679 117.150
ATOM   2688  CD  GLN A 289     111.143  86.605 118.458
ATOM   2689  OE1 GLN A 289     110.889  85.536 119.010
ATOM   2690  NE2 GLN A 289     110.752  87.797 118.982
ATOM   2691 1HE2 GLN A 289     111.003  88.651 118.528
ATOM   2692 2HE2 GLN A 289     110.233  87.821 119.837
ATOM   2693  C   GLN A 289     110.768  85.440 113.680
ATOM   2694  O   GLN A 289     110.623  84.232 113.864
ATOM   2695  N   SER A 290     110.097  86.093 112.696
ATOM   2696  H   SER A 290     110.199  87.077 112.532
ATOM   2697  CA  SER A 290     109.182  85.404 111.803
ATOM   2698  CB  SER A 290     107.842  86.161 111.595
ATOM   2699  OG  SER A 290     108.047  87.449 111.026
ATOM   2700  HG  SER A 290     107.481  87.496 110.249
ATOM   2701  C   SER A 290     109.713  85.026 110.448
ATOM   2702  O   SER A 290     110.568  85.725 109.898
ATOM   2703  N   GLN A 291     109.255  83.857 109.912
ATOM   2704  H   GLN A 291     108.598  83.276 110.385
ATOM   2705  CA  GLN A 291     109.664  83.427 108.599
ATOM   2706  CB  GLN A 291     110.405  82.069 108.604
ATOM   2707  CG  GLN A 291     111.781  82.099 109.288
ATOM   2708  CD  GLN A 291     112.452  80.722 109.251
ATOM   2709  OE1 GLN A 291     111.958  79.720 108.732
ATOM   2710  NE2 GLN A 291     113.674  80.668 109.841
ATOM   2711 1HE2 GLN A 291     114.060  81.484 110.272
ATOM   2712 2HE2 GLN A 291     114.191  79.812 109.845
ATOM   2713  C   GLN A 291     108.475  83.322 107.673
ATOM   2714  O   GLN A 291     108.378  84.104 106.726
ATOM   2715  N   CYS A 292     107.532  82.371 107.962
ATOM   2716  H   CYS A 292     107.661  81.785 108.758
ATOM   2717  CA  CYS A 292     106.314  82.062 107.217
ATOM   2718  CB  CYS A 292     105.161  83.035 107.575
ATOM   2719  SG  CYS A 292     104.649  82.893 109.315
ATOM   2720  C   CYS A 292     106.559  81.994 105.704
ATOM   2721  O   CYS A 292     105.900  82.711 104.949
ATOM   2722  N   PRO A 293     107.439  81.118 105.211
ATOM   2723  CA  PRO A 293     107.822  81.032 103.813
ATOM   2724  CB  PRO A 293     108.994  80.048 103.768
ATOM   2725  CG  PRO A 293     108.826  79.170 105.015
ATOM   2726  CD  PRO A 293     108.070  80.060 106.004
ATOM   2727  C   PRO A 293     106.858  80.717 102.712
ATOM   2728  O   PRO A 293     107.186  81.121 101.592
ATOM   2729  N   TYR A 294     105.733  79.995 102.956
ATOM   2730  H   TYR A 294     105.453  79.721 103.872
ATOM   2731  CA  TYR A 294     104.972  79.456 101.848
ATOM   2732  CB  TYR A 294     103.930  78.380 102.269
ATOM   2733  CG  TYR A 294     103.204  77.818 101.076
ATOM   2734  CD1 TYR A 294     103.844  76.956 100.175
ATOM   2735  CE1 TYR A 294     103.158  76.442  99.071
ATOM   2736  CZ  TYR A 294     101.819  76.779  98.859
ATOM   2737  OH  TYR A 294     101.129  76.258  97.742
ATOM   2738  HH  TYR A 294     100.222  76.576  97.777
ATOM   2739  CE2 TYR A 294     101.166  77.627  99.757
ATOM   2740  CD2 TYR A 294     101.856  78.139 100.859
ATOM   2741  C   TYR A 294     104.291  80.598 101.145
ATOM   2742  O   TYR A 294     103.449  81.286 101.723
ATOM   2743  N   LYS A 295     104.667  80.789  99.861
ATOM   2744  H   LYS A 295     105.338  80.202  99.416
ATOM   2745  CA  LYS A 295     104.132  81.850  99.059
ATOM   2746  CB  LYS A 295     105.212  82.646  98.298
ATOM   2747  CG  LYS A 295     106.213  83.392  99.180
ATOM   2748  CD  LYS A 295     107.203  84.236  98.378
ATOM   2749  CE  LYS A 295     108.251  84.942  99.239
ATOM   2750  NZ  LYS A 295     109.214  83.958  99.785
ATOM   2751  HZ1 LYS A 295     109.915  84.441 100.378
ATOM   2752  HZ2 LYS A 295     108.719  83.245 100.356
ATOM   2753  HZ3 LYS A 295     109.701  83.484  99.001
ATOM   2754  C   LYS A 295     103.238  81.269  98.022
ATOM   2755  O   LYS A 295     103.678  80.473  97.186
ATOM   2756  N   LYS A 296     101.948  81.656  98.064
ATOM   2757  H   LYS A 296     101.580  82.280  98.748
ATOM   2758  CA  LYS A 296     101.034  81.164  97.089
ATOM   2759  CB  LYS A 296      99.652  80.800  97.670
ATOM   2760  CG  LYS A 296      98.759  80.031  96.696
ATOM   2761  CD  LYS A 296      97.448  79.559  97.317
ATOM   2762  CE  LYS A 296      96.604  78.709  96.368
ATOM   2763  NZ  LYS A 296      95.435  78.164  97.086
ATOM   2764  HZ1 LYS A 296      94.889  78.938  97.512
ATOM   2765  HZ2 LYS A 296      94.835  77.639  96.423
ATOM   2766  HZ3 LYS A 296      95.756  77.523  97.836
ATOM   2767  C   LYS A 296     100.969  82.200  96.011
ATOM   2768  O   LYS A 296     100.687  83.376  96.252
ATOM   2769  N   ILE A 297     101.325  81.728  94.799
ATOM   2770  H   ILE A 297     101.576  80.771  94.705
ATOM   2771  CA  ILE A 297     101.348  82.470  93.568
ATOM   2772  CB  ILE A 297     102.129  81.731  92.482
ATOM   2773  CG2 ILE A 297     101.487  80.365  92.148
ATOM   2774  CG1 ILE A 297     102.378  82.624  91.260
ATOM   2775  CD1 ILE A 297     103.354  82.025  90.257
ATOM   2776  C   ILE A 297      99.946  82.819  93.131
ATOM   2777  O   ILE A 297      99.034  81.993  93.207
ATOM   2778  N   GLY A 298      99.752  84.086  92.711
ATOM   2779  H   GLY A 298     100.478  84.770  92.724
ATOM   2780  CA  GLY A 298      98.475  84.550  92.243
ATOM   2781  C   GLY A 298      98.749  85.198  90.937
ATOM   2782  O   GLY A 298      99.537  86.142  90.864
ATOM   2783  N   VAL A 299      98.103  84.685  89.871
ATOM   2784  H   VAL A 299      97.468  83.920  89.944
ATOM   2785  CA  VAL A 299      98.295  85.219  88.561
ATOM   2786  CB  VAL A 299      99.003  84.221  87.653
ATOM   2787  CG1 VAL A 299      99.185  84.849  86.288
ATOM   2788  CG2 VAL A 299     100.370  83.797  88.221
ATOM   2789  C   VAL A 299      96.922  85.548  88.030
ATOM   2790  O   VAL A 299      96.157  84.658  87.644
ATOM   2791  N   ASP A 300      96.578  86.858  88.033
ATOM   2792  H   ASP A 300      97.208  87.565  88.345
ATOM   2793  CA  ASP A 300      95.325  87.320  87.494
ATOM   2794  CB  ASP A 300      94.761  88.621  88.099
ATOM   2795  CG  ASP A 300      94.304  88.376  89.539
ATOM   2796  OD1 ASP A 300      93.534  87.405  89.768
ATOM   2797  OD2 ASP A 300      94.722  89.152  90.436
ATOM   2798  C   ASP A 300      95.589  87.468  86.037
ATOM   2799  O   ASP A 300      96.537  88.146  85.633
ATOM   2800  N   VAL A 301      94.738  86.801  85.231
ATOM   2801  H   VAL A 301      93.974  86.282  85.602
ATOM   2802  CA  VAL A 301      94.865  86.750  83.797
ATOM   2803  CB  VAL A 301      95.369  85.394  83.305
ATOM   2804  CG1 VAL A 301      96.795  85.126  83.789
ATOM   2805  CG2 VAL A 301      94.419  84.278  83.802
ATOM   2806  C   VAL A 301      93.650  87.037  82.964
ATOM   2807  O   VAL A 301      92.511  87.008  83.434
ATOM   2808  N   HIS A 302      93.931  87.372  81.681
ATOM   2809  H   HIS A 302      94.880  87.450  81.378
ATOM   2810  CA  HIS A 302      92.944  87.609  80.664
ATOM   2811  CB  HIS A 302      93.250  88.811  79.743
ATOM   2812  CG  HIS A 302      92.133  89.141  78.787
ATOM   2813  ND1 HIS A 302      91.951  88.510  77.576
ATOM   2814  CE1 HIS A 302      90.850  89.060  77.005
ATOM   2815  NE2 HIS A 302      90.312  89.998  77.762
ATOM   2816  CD2 HIS A 302      91.121  90.047  78.884
ATOM   2817  C   HIS A 302      92.955  86.354  79.833
ATOM   2818  O   HIS A 302      94.017  85.906  79.382
ATOM   2819  N   ALA A 303      91.754  85.764  79.625
ATOM   2820  H   ALA A 303      90.907  86.140  79.991
ATOM   2821  CA  ALA A 303      91.632  84.562  78.853
ATOM   2822  CB  ALA A 303      90.320  83.795  79.104
ATOM   2823  C   ALA A 303      91.728  84.884  77.399
ATOM   2824  O   ALA A 303      90.864  85.540  76.813
ATOM   2825  N   LEU A 304      92.828  84.407  76.796
ATOM   2826  H   LEU A 304      93.503  83.857  77.281
ATOM   2827  CA  LEU A 304      93.079  84.591  75.401
ATOM   2828  CB  LEU A 304      94.557  84.840  75.034
ATOM   2829  CG  LEU A 304      95.218  86.085  75.668
ATOM   2830  CD1 LEU A 304      96.709  86.146  75.301
ATOM   2831  CD2 LEU A 304      94.478  87.391  75.331
ATOM   2832  C   LEU A 304      92.657  83.290  74.796
ATOM   2833  O   LEU A 304      92.934  82.210  75.335
ATOM   2834  N   GLY A 305      91.998  83.390  73.622
ATOM   2835  H   GLY A 305      91.825  84.279  73.207
ATOM   2836  CA  GLY A 305      91.481  82.261  72.892
ATOM   2837  C   GLY A 305      92.574  81.333  72.461
ATOM   2838  O   GLY A 305      93.738  81.726  72.359
ATOM   2839  N   HIS A 306      92.171  80.075  72.165
ATOM   2840  H   HIS A 306      91.209  79.824  72.222
ATOM   2841  CA  HIS A 306      93.061  79.007  71.789
ATOM   2842  CB  HIS A 306      92.338  77.699  71.404
ATOM   2843  CG  HIS A 306      91.632  76.993  72.521
ATOM   2844  ND1 HIS A 306      92.270  76.320  73.540
ATOM   2845  CE1 HIS A 306      91.300  75.801  74.334
ATOM   2846  NE2 HIS A 306      90.088  76.093  73.899
ATOM   2847  CD2 HIS A 306      90.300  76.845  72.757
ATOM   2848  C   HIS A 306      93.921  79.331  70.613
ATOM   2849  O   HIS A 306      93.456  79.858  69.600
ATOM   2850  N   TRP A 307      95.232  79.048  70.783
ATOM   2851  H   TRP A 307      95.552  78.592  71.614
ATOM   2852  CA  TRP A 307      96.202  79.270  69.742
ATOM   2853  CB  TRP A 307      97.640  79.493  70.254
ATOM   2854  CG  TRP A 307      97.860  80.824  70.958
ATOM   2855  CD1 TRP A 307      96.991  81.866  71.150
ATOM   2856  NE1 TRP A 307      97.606  82.888  71.834
ATOM   2857  HE1 TRP A 307      97.192  83.737  72.084
ATOM   2858  CE2 TRP A 307      98.902  82.513  72.106
ATOM   2859  CZ2 TRP A 307      99.926  83.175  72.771
ATOM   2860  CH2 TRP A 307     101.160  82.524  72.899
ATOM   2861  CZ3 TRP A 307     101.354  81.241  72.368
ATOM   2862  CE3 TRP A 307     100.322  80.574  71.695
ATOM   2863  CD2 TRP A 307      99.098  81.221  71.573
ATOM   2864  C   TRP A 307      96.120  78.106  68.806
ATOM   2865  O   TRP A 307      96.084  76.956  69.244
ATOM   2866  N   PHE A 308      96.044  78.399  67.491
ATOM   2867  H   PHE A 308      96.071  79.335  67.152
ATOM   2868  CA  PHE A 308      95.919  77.373  66.493
ATOM   2869  CB  PHE A 308      94.772  77.626  65.486
ATOM   2870  CG  PHE A 308      93.437  77.590  66.162
ATOM   2871  CD1 PHE A 308      92.815  78.783  66.546
ATOM   2872  CE1 PHE A 308      91.570  78.769  67.183
ATOM   2873  CZ  PHE A 308      90.935  77.553  67.444
ATOM   2874  CE2 PHE A 308      91.547  76.358  67.063
ATOM   2875  CD2 PHE A 308      92.790  76.379  66.425
ATOM   2876  C   PHE A 308      97.153  77.180  65.666
ATOM   2877  O   PHE A 308      97.816  78.139  65.261
ATOM   2878  N   ASP A 309      97.487  75.894  65.436
ATOM   2879  H   ASP A 309      96.945  75.147  65.811
ATOM   2880  CA  ASP A 309      98.585  75.464  64.609
ATOM   2881  CB  ASP A 309      99.313  74.223  65.176
ATOM   2882  CG  ASP A 309     100.668  73.992  64.503
ATOM   2883  OD1 ASP A 309     100.717  73.676  63.284
ATOM   2884  OD2 ASP A 309     101.691  74.131  65.222
ATOM   2885  C   ASP A 309      97.892  75.063  63.331
ATOM   2886  O   ASP A 309      96.824  74.447  63.378
ATOM   2887  N   GLY A 310      98.482  75.399  62.161
ATOM   2888  H   GLY A 310      99.362  75.865  62.107
ATOM   2889  CA  GLY A 310      97.850  75.053  60.917
ATOM   2890  C   GLY A 310      98.838  74.832  59.824
ATOM   2891  O   GLY A 310     100.023  75.156  59.935
ATOM   2892  N   ARG A 311      98.328  74.260  58.715
ATOM   2893  H   ARG A 311      97.362  74.034  58.645
ATOM   2894  CA  ARG A 311      99.116  73.953  57.558
ATOM   2895  CB  ARG A 311      98.785  72.562  56.972
ATOM   2896  CG  ARG A 311      98.998  71.453  58.008
ATOM   2897  CD  ARG A 311     100.459  71.165  58.359
ATOM   2898  NE  ARG A 311     100.466  69.990  59.282
ATOM   2899  HE  ARG A 311     100.484  69.069  58.892
ATOM   2900  CZ  ARG A 311     100.421  70.142  60.645
ATOM   2901  NH1 ARG A 311     100.408  71.374  61.242
ATOM   2902 1HH1 ARG A 311     100.442  72.205  60.687
ATOM   2903 2HH1 ARG A 311     100.389  71.456  62.239
ATOM   2904  NH2 ARG A 311     100.393  69.022  61.425
ATOM   2905 1HH2 ARG A 311     100.410  68.118  61.000
ATOM   2906 2HH2 ARG A 311     100.371  69.098  62.421
ATOM   2907  C   ARG A 311      98.827  74.995  56.524
ATOM   2908  O   ARG A 311      97.669  75.272  56.206
ATOM   2909  N   LEU A 312      99.903  75.625  56.005
ATOM   2910  H   LEU A 312     100.831  75.389  56.279
ATOM   2911  CA  LEU A 312      99.790  76.641  54.994
ATOM   2912  CB  LEU A 312     100.922  77.691  55.088
ATOM   2913  CG  LEU A 312     100.862  78.868  54.090
ATOM   2914  CD1 LEU A 312      99.657  79.781  54.363
ATOM   2915  CD2 LEU A 312     102.184  79.645  54.062
ATOM   2916  C   LEU A 312      99.834  75.948  53.660
ATOM   2917  O   LEU A 312     100.725  75.131  53.412
ATOM   2918  N   ASN A 313      98.839  76.242  52.790
ATOM   2919  H   ASN A 313      98.110  76.885  53.018
ATOM   2920  CA  ASN A 313      98.773  75.656  51.474
ATOM   2921  CB  ASN A 313      97.639  74.629  51.261
ATOM   2922  CG  ASN A 313      97.847  73.432  52.175
ATOM   2923  OD1 ASN A 313      98.715  72.590  51.952
ATOM   2924  ND2 ASN A 313      97.041  73.363  53.260
ATOM   2925 1HD2 ASN A 313      96.354  74.070  53.427
ATOM   2926 2HD2 ASN A 313      97.131  72.614  53.916
ATOM   2927  C   ASN A 313      98.623  76.716  50.429
ATOM   2928  O   ASN A 313      97.957  77.729  50.648
ATOM   2929  N   LEU A 314      99.291  76.496  49.273
ATOM   2930  H   LEU A 314      99.828  75.668  49.134
ATOM   2931  CA  LEU A 314      99.266  77.392  48.151
ATOM   2932  CB  LEU A 314     100.690  77.737  47.630
ATOM   2933  CG  LEU A 314     100.810  78.632  46.364
ATOM   2934  CD1 LEU A 314     100.282  80.061  46.565
ATOM   2935  CD2 LEU A 314     102.246  78.613  45.824
ATOM   2936  C   LEU A 314      98.486  76.797  47.017
ATOM   2937  O   LEU A 314      98.792  75.702  46.538
ATOM   2938  N   LYS A 315      97.442  77.530  46.581
ATOM   2939  H   LYS A 315      97.211  78.410  46.991
ATOM   2940  CA  LYS A 315      96.630  77.135  45.462
ATOM   2941  CB  LYS A 315      95.119  76.971  45.723
ATOM   2942  CG  LYS A 315      94.720  75.785  46.600
ATOM   2943  CD  LYS A 315      93.202  75.637  46.730
ATOM   2944  CE  LYS A 315      92.756  74.424  47.547
ATOM   2945  NZ  LYS A 315      91.282  74.352  47.612
ATOM   2946  HZ1 LYS A 315      90.884  75.222  48.020
ATOM   2947  HZ2 LYS A 315      90.896  74.216  46.659
ATOM   2948  HZ3 LYS A 315      91.009  73.546  48.205
ATOM   2949  C   LYS A 315      96.782  78.197  44.415
ATOM   2950  O   LYS A 315      96.959  79.376  44.724
ATOM   2951  N   THR A 316      96.773  77.776  43.134
ATOM   2952  H   THR A 316      96.658  76.816  42.894
ATOM   2953  CA  THR A 316      96.887  78.686  42.025
ATOM   2954  CB  THR A 316      98.200  78.562  41.281
ATOM   2955  CG2 THR A 316      98.271  79.624  40.164
ATOM   2956  OG1 THR A 316      99.277  78.793  42.180
ATOM   2957  HG1 THR A 316     100.066  78.481  41.728
ATOM   2958  C   THR A 316      95.731  78.328  41.133
ATOM   2959  O   THR A 316      95.518  77.150  40.826
ATOM   2960  N   SER A 317      94.950  79.351  40.717
ATOM   2961  H   SER A 317      95.136  80.297  40.967
ATOM   2962  CA  SER A 317      93.808  79.115  39.886
ATOM   2963  CB  SER A 317      92.498  79.332  40.666
ATOM   2964  OG  SER A 317      91.365  79.013  39.876
ATOM   2965  HG  SER A 317      90.603  79.271  40.401
ATOM   2966  C   SER A 317      93.835  80.026  38.697
ATOM   2967  O   SER A 317      93.964  81.248  38.825
ATOM   2968  N   PHE A 318      93.738  79.393  37.506
ATOM   2969  H   PHE A 318      93.637  78.402  37.466
ATOM   2970  CA  PHE A 318      93.719  80.045  36.227
ATOM   2971  CB  PHE A 318      94.610  79.353  35.165
ATOM   2972  CG  PHE A 318      96.057  79.443  35.534
ATOM   2973  CD1 PHE A 318      96.664  78.423  36.279
ATOM   2974  CE1 PHE A 318      98.015  78.501  36.625
ATOM   2975  CZ  PHE A 318      98.774  79.603  36.226
ATOM   2976  CE2 PHE A 318      98.182  80.624  35.479
ATOM   2977  CD2 PHE A 318      96.831  80.538  35.135
ATOM   2978  C   PHE A 318      92.307  79.947  35.725
ATOM   2979  O   PHE A 318      91.730  78.856  35.692
ATOM   2980  N   HIS A 319      91.709  81.099  35.350
ATOM   2981  H   HIS A 319      92.173  81.981  35.415
ATOM   2982  CA  HIS A 319      90.364  81.144  34.828
ATOM   2983  CB  HIS A 319      89.406  81.958  35.723
ATOM   2984  CG  HIS A 319      89.316  81.453  37.143
ATOM   2985  ND1 HIS A 319      88.598  80.345  37.528
ATOM   2986  CE1 HIS A 319      88.712  80.248  38.877
ATOM   2987  NE2 HIS A 319      89.455  81.213  39.387
ATOM   2988  CD2 HIS A 319      89.836  81.970  38.292
ATOM   2989  C   HIS A 319      90.528  81.872  33.524
ATOM   2990  O   HIS A 319      91.144  82.936  33.507
ATOM   2991  N   CYS A 320      90.012  81.313  32.400
ATOM   2992  H   CYS A 320      89.522  80.445  32.420
ATOM   2993  CA  CYS A 320      90.153  81.931  31.097
ATOM   2994  CB  CYS A 320      89.965  80.922  29.952
ATOM   2995  SG  CYS A 320      91.300  79.688  29.899
ATOM   2996  C   CYS A 320      89.245  83.104  30.839
ATOM   2997  O   CYS A 320      89.699  84.141  30.355
ATOM   2998  N   TYR A 321      87.933  82.946  31.115
ATOM   2999  H   TYR A 321      87.583  82.086  31.481
ATOM   3000  CA  TYR A 321      86.939  83.981  30.940
ATOM   3001  CB  TYR A 321      86.632  84.377  29.451
ATOM   3002  CG  TYR A 321      86.189  83.230  28.583
ATOM   3003  CD1 TYR A 321      84.838  82.874  28.461
ATOM   3004  CE1 TYR A 321      84.451  81.806  27.647
ATOM   3005  CZ  TYR A 321      85.413  81.085  26.936
ATOM   3006  OH  TYR A 321      85.030  80.005  26.114
ATOM   3007  HH  TYR A 321      84.077  79.898  26.191
ATOM   3008  CE2 TYR A 321      86.760  81.438  27.036
ATOM   3009  CD2 TYR A 321      87.140  82.506  27.852
ATOM   3010  C   TYR A 321      85.681  83.553  31.637
ATOM   3011  O   TYR A 321      85.488  82.361  31.886
ATOM   3012  N   GLY A 322      84.794  84.526  31.944
ATOM   3013  H   GLY A 322      84.971  85.486  31.741
ATOM   3014  CA  GLY A 322      83.543  84.247  32.592
ATOM   3015  C   GLY A 322      83.248  85.245  33.663
ATOM   3016  O   GLY A 322      84.004  86.192  33.893
ATOM   3017  N   ALA A 323      82.097  85.036  34.341
ATOM   3018  H   ALA A 323      81.505  84.261  34.136
ATOM   3019  CA  ALA A 323      81.655  85.892  35.407
ATOM   3020  CB  ALA A 323      80.177  85.687  35.783
ATOM   3021  C   ALA A 323      82.484  85.641  36.632
ATOM   3022  O   ALA A 323      82.808  84.498  36.951
ATOM   3023  N   CYS A 324      82.820  86.729  37.362
ATOM   3024  H   CYS A 324      82.530  87.639  37.079
ATOM   3025  CA  CYS A 324      83.608  86.689  38.572
ATOM   3026  CB  CYS A 324      83.982  88.089  39.094
ATOM   3027  SG  CYS A 324      85.155  88.940  37.994
ATOM   3028  C   CYS A 324      82.882  85.937  39.656
ATOM   3029  O   CYS A 324      83.513  85.290  40.491
ATOM   3030  N   THR A 325      81.527  85.994  39.635
ATOM   3031  H   THR A 325      81.053  86.516  38.931
ATOM   3032  CA  THR A 325      80.653  85.314  40.560
ATOM   3033  CB  THR A 325      79.202  85.712  40.392
ATOM   3034  CG2 THR A 325      79.040  87.199  40.759
ATOM   3035  OG1 THR A 325      78.759  85.478  39.059
ATOM   3036  HG1 THR A 325      78.584  84.535  38.999
ATOM   3037  C   THR A 325      80.785  83.818  40.387
ATOM   3038  O   THR A 325      80.614  83.063  41.345
ATOM   3039  N   LYS A 326      81.057  83.378  39.135
ATOM   3040  H   LYS A 326      81.207  84.020  38.387
ATOM   3041  CA  LYS A 326      81.239  81.999  38.770
ATOM   3042  CB  LYS A 326      80.865  81.723  37.302
ATOM   3043  CG  LYS A 326      79.381  81.924  36.993
ATOM   3044  CD  LYS A 326      79.021  81.644  35.535
ATOM   3045  CE  LYS A 326      77.529  81.792  35.242
ATOM   3046  NZ  LYS A 326      77.270  81.484  33.824
ATOM   3047  HZ1 LYS A 326      76.271  81.233  33.698
ATOM   3048  HZ2 LYS A 326      77.492  82.311  33.239
ATOM   3049  HZ3 LYS A 326      77.863  80.685  33.529
ATOM   3050  C   LYS A 326      82.669  81.570  38.954
ATOM   3051  O   LYS A 326      82.947  80.373  39.036
ATOM   3052  N   TYR A 327      83.625  82.531  38.995
ATOM   3053  H   TYR A 327      83.415  83.498  38.882
ATOM   3054  CA  TYR A 327      85.013  82.198  39.141
ATOM   3055  CB  TYR A 327      85.877  82.547  37.896
ATOM   3056  CG  TYR A 327      85.368  81.709  36.751
ATOM   3057  CD1 TYR A 327      84.607  82.266  35.722
ATOM   3058  CE1 TYR A 327      84.129  81.471  34.677
ATOM   3059  CZ  TYR A 327      84.401  80.103  34.647
ATOM   3060  OH  TYR A 327      83.912  79.311  33.584
ATOM   3061  HH  TYR A 327      84.193  78.403  33.735
ATOM   3062  CE2 TYR A 327      85.153  79.528  35.671
ATOM   3063  CD2 TYR A 327      85.624  80.329  36.713
ATOM   3064  C   TYR A 327      85.618  82.609  40.448
ATOM   3065  O   TYR A 327      86.589  83.367  40.519
ATOM   3066  N   GLU A 328      84.976  82.114  41.533
ATOM   3067  H   GLU A 328      84.175  81.530  41.426
ATOM   3068  CA  GLU A 328      85.399  82.309  42.896
ATOM   3069  CB  GLU A 328      84.349  81.898  43.945
ATOM   3070  CG  GLU A 328      83.069  82.741  43.923
ATOM   3071  CD  GLU A 328      82.193  82.342  45.106
ATOM   3072  OE1 GLU A 328      81.945  83.221  45.971
ATOM   3073  OE2 GLU A 328      81.749  81.165  45.166
ATOM   3074  C   GLU A 328      86.609  81.430  43.079
ATOM   3075  O   GLU A 328      86.728  80.372  42.452
ATOM   3076  N   TYR A 329      87.544  81.873  43.944
ATOM   3077  H   TYR A 329      87.428  82.725  44.448
ATOM   3078  CA  TYR A 329      88.768  81.163  44.185
ATOM   3079  CB  TYR A 329      89.813  82.056  44.870
ATOM   3080  CG  TYR A 329      90.186  83.126  43.898
ATOM   3081  CD1 TYR A 329      89.804  84.442  44.175
ATOM   3082  CE1 TYR A 329      90.121  85.475  43.295
ATOM   3083  CZ  TYR A 329      90.812  85.193  42.118
ATOM   3084  OH  TYR A 329      91.131  86.246  41.239
ATOM   3085  HH  TYR A 329      91.748  85.908  40.585
ATOM   3086  CE2 TYR A 329      91.180  83.876  41.817
ATOM   3087  CD2 TYR A 329      90.864  82.845  42.703
ATOM   3088  C   TYR A 329      88.547  79.919  45.012
ATOM   3089  O   TYR A 329      87.741  79.956  45.940
ATOM   3090  N   PRO A 330      89.249  78.814  44.742
ATOM   3091  CA  PRO A 330      89.130  77.553  45.456
ATOM   3092  CB  PRO A 330      89.957  76.546  44.656
ATOM   3093  CG  PRO A 330      90.976  77.401  43.892
ATOM   3094  CD  PRO A 330      90.226  78.718  43.657
ATOM   3095  C   PRO A 330      89.507  77.597  46.920
ATOM   3096  O   PRO A 330      89.359  76.582  47.602
ATOM   3097  N   TRP A 331      90.092  78.719  47.376
ATOM   3098  H   TRP A 331      90.280  79.477  46.758
ATOM   3099  CA  TRP A 331      90.427  78.993  48.745
ATOM   3100  CB  TRP A 331      91.935  79.339  48.885
ATOM   3101  CG  TRP A 331      92.535  80.267  47.839
ATOM   3102  CD1 TRP A 331      93.295  79.894  46.767
ATOM   3103  NE1 TRP A 331      93.616  80.982  45.994
ATOM   3104  HE1 TRP A 331      94.163  80.969  45.185
ATOM   3105  CE2 TRP A 331      93.046  82.097  46.560
ATOM   3106  CZ2 TRP A 331      93.061  83.428  46.170
ATOM   3107  CH2 TRP A 331      92.366  84.350  46.959
ATOM   3108  CZ3 TRP A 331      91.687  83.951  48.115
ATOM   3109  CE3 TRP A 331      91.682  82.611  48.513
ATOM   3110  CD2 TRP A 331      92.360  81.690  47.725
ATOM   3111  C   TRP A 331      89.593  80.056  49.427
ATOM   3112  O   TRP A 331      89.862  80.368  50.589
ATOM   3113  N   HIS A 332      88.523  80.585  48.772
ATOM   3114  H   HIS A 332      88.277  80.281  47.854
ATOM   3115  CA  HIS A 332      87.698  81.661  49.306
ATOM   3116  CB  HIS A 332      86.578  82.136  48.335
ATOM   3117  CG  HIS A 332      85.392  81.224  48.128
ATOM   3118  ND1 HIS A 332      85.413  80.054  47.404
ATOM   3119  CE1 HIS A 332      84.154  79.549  47.435
ATOM   3120  NE2 HIS A 332      83.327  80.310  48.127
ATOM   3121  CD2 HIS A 332      84.108  81.365  48.562
ATOM   3122  C   HIS A 332      87.069  81.393  50.653
ATOM   3123  O   HIS A 332      86.827  82.325  51.423
ATOM   3124  N   THR A 333      86.804  80.105  50.950
ATOM   3125  H   THR A 333      87.031  79.386  50.297
ATOM   3126  CA  THR A 333      86.209  79.617  52.170
ATOM   3127  CB  THR A 333      85.897  78.139  52.078
ATOM   3128  CG2 THR A 333      84.824  77.917  50.994
ATOM   3129  OG1 THR A 333      87.069  77.393  51.768
ATOM   3130  HG1 THR A 333      87.571  77.335  52.586
ATOM   3131  C   THR A 333      87.053  79.874  53.391
ATOM   3132  O   THR A 333      86.500  80.062  54.476
ATOM   3133  N   ALA A 334      88.401  79.904  53.234
ATOM   3134  H   ALA A 334      88.820  79.789  52.336
ATOM   3135  CA  ALA A 334      89.332  80.123  54.315
ATOM   3136  CB  ALA A 334      90.804  79.976  53.901
ATOM   3137  C   ALA A 334      89.183  81.459  54.986
ATOM   3138  O   ALA A 334      88.775  82.455  54.381
ATOM   3139  N   LYS A 335      89.422  81.443  56.318
ATOM   3140  H   LYS A 335      89.705  80.605  56.779
ATOM   3141  CA  LYS A 335      89.354  82.610  57.152
ATOM   3142  CB  LYS A 335      89.132  82.249  58.636
ATOM   3143  CG  LYS A 335      87.733  81.686  58.914
ATOM   3144  CD  LYS A 335      87.476  81.328  60.381
ATOM   3145  CE  LYS A 335      86.100  80.703  60.647
ATOM   3146  NZ  LYS A 335      85.019  81.684  60.416
ATOM   3147  HZ1 LYS A 335      84.951  81.891  59.402
ATOM   3148  HZ2 LYS A 335      84.117  81.291  60.745
ATOM   3149  HZ3 LYS A 335      85.222  82.560  60.932
ATOM   3150  C   LYS A 335      90.641  83.385  57.022
ATOM   3151  O   LYS A 335      90.608  84.607  56.864
ATOM   3152  N   CYS A 336      91.798  82.675  57.087
ATOM   3153  H   CYS A 336      91.795  81.686  57.209
ATOM   3154  CA  CYS A 336      93.100  83.278  56.976
ATOM   3155  CB  CYS A 336      94.093  82.753  58.038
ATOM   3156  SG  CYS A 336      95.729  83.542  57.960
ATOM   3157  C   CYS A 336      93.650  82.975  55.616
ATOM   3158  O   CYS A 336      93.949  81.817  55.299
ATOM   3159  N   HIS A 337      93.795  84.040  54.794
ATOM   3160  H   HIS A 337      93.553  84.964  55.082
ATOM   3161  CA  HIS A 337      94.306  83.926  53.457
ATOM   3162  CB  HIS A 337      93.232  83.510  52.411
ATOM   3163  CG  HIS A 337      92.083  84.462  52.234
ATOM   3164  ND1 HIS A 337      90.966  84.455  53.038
ATOM   3165  CE1 HIS A 337      90.146  85.432  52.578
ATOM   3166  NE2 HIS A 337      90.658  86.066  51.538
ATOM   3167  CD2 HIS A 337      91.879  85.454  51.323
ATOM   3168  C   HIS A 337      95.007  85.175  52.995
ATOM   3169  O   HIS A 337      94.700  86.284  53.437
ATOM   3170  N   TYR A 338      95.990  84.972  52.091
ATOM   3171  H   TYR A 338      96.177  84.044  51.779
ATOM   3172  CA  TYR A 338      96.812  85.973  51.457
ATOM   3173  CB  TYR A 338      98.305  85.834  51.874
ATOM   3174  CG  TYR A 338      99.232  86.762  51.143
ATOM   3175  CD1 TYR A 338      99.264  88.140  51.394
ATOM   3176  CE1 TYR A 338     100.148  88.967  50.691
ATOM   3177  CZ  TYR A 338     101.014  88.422  49.739
ATOM   3178  OH  TYR A 338     101.908  89.251  49.026
ATOM   3179  HH  TYR A 338     102.397  88.700  48.408
ATOM   3180  CE2 TYR A 338     100.998  87.048  49.494
ATOM   3181  CD2 TYR A 338     100.115  86.227  50.196
ATOM   3182  C   TYR A 338      96.655  85.705  49.984
ATOM   3183  O   TYR A 338      96.692  84.550  49.566
ATOM   3184  N   GLU A 339      96.489  86.764  49.163
ATOM   3185  H   GLU A 339      96.474  87.704  49.497
ATOM   3186  CA  GLU A 339      96.301  86.596  47.743
ATOM   3187  CB  GLU A 339      94.814  86.739  47.349
ATOM   3188  CG  GLU A 339      94.151  88.080  47.718
ATOM   3189  CD  GLU A 339      92.652  88.019  47.444
ATOM   3190  OE1 GLU A 339      91.884  88.194  48.425
ATOM   3191  OE2 GLU A 339      92.243  87.825  46.269
ATOM   3192  C   GLU A 339      97.114  87.536  46.902
ATOM   3193  O   GLU A 339      97.482  88.630  47.339
ATOM   3194  N   ARG A 340      97.437  87.079  45.667
ATOM   3195  H   ARG A 340      97.176  86.161  45.376
ATOM   3196  CA  ARG A 340      98.179  87.837  44.695
ATOM   3197  CB  ARG A 340      99.664  87.430  44.534
ATOM   3198  CG  ARG A 340     100.549  87.699  45.758
ATOM   3199  CD  ARG A 340     101.999  87.222  45.620
ATOM   3200  NE  ARG A 340     102.627  87.982  44.496
ATOM   3201  HE  ARG A 340     102.156  88.789  44.140
ATOM   3202  CZ  ARG A 340     103.818  87.604  43.934
ATOM   3203  NH1 ARG A 340     104.519  86.518  44.382
ATOM   3204 1HH1 ARG A 340     104.175  85.973  45.145
ATOM   3205 2HH1 ARG A 340     105.383  86.264  43.948
ATOM   3206  NH2 ARG A 340     104.308  88.327  42.886
ATOM   3207 1HH2 ARG A 340     103.801  89.114  42.536
ATOM   3208 2HH2 ARG A 340     105.167  88.063  42.449
ATOM   3209  C   ARG A 340      97.499  87.577  43.382
ATOM   3210  O   ARG A 340      97.572  86.473  42.832
ATOM   3211  N   ASP A 341      96.778  88.607  42.885
ATOM   3212  H   ASP A 341      96.728  89.481  43.363
ATOM   3213  CA  ASP A 341      96.060  88.550  41.639
ATOM   3214  CB  ASP A 341      94.811  89.462  41.592
ATOM   3215  CG  ASP A 341      93.728  89.018  42.571
ATOM   3216  OD1 ASP A 341      93.341  87.820  42.576
ATOM   3217  OD2 ASP A 341      93.272  89.897  43.349
ATOM   3218  C   ASP A 341      96.939  89.010  40.521
ATOM   3219  O   ASP A 341      97.616  90.036  40.631
ATOM   3220  N   TYR A 342      96.975  88.216  39.433
ATOM   3221  H   TYR A 342      96.444  87.378  39.379
ATOM   3222  CA  TYR A 342      97.722  88.548  38.251
ATOM   3223  CB  TYR A 342      98.567  87.405  37.648
ATOM   3224  CG  TYR A 342      99.666  87.060  38.606
ATOM   3225  CD1 TYR A 342      99.499  86.015  39.525
ATOM   3226  CE1 TYR A 342     100.517  85.686  40.426
ATOM   3227  CZ  TYR A 342     101.715  86.406  40.414
ATOM   3228  OH  TYR A 342     102.750  86.083  41.317
ATOM   3229  HH  TYR A 342     102.452  85.350  41.864
ATOM   3230  CE2 TYR A 342     101.891  87.452  39.506
ATOM   3231  CD2 TYR A 342     100.870  87.777  38.608
ATOM   3232  C   TYR A 342      96.665  89.025  37.295
ATOM   3233  O   TYR A 342      95.613  88.395  37.138
ATOM   3234  N   GLN A 343      96.964  90.183  36.669
ATOM   3235  H   GLN A 343      97.849  90.608  36.843
ATOM   3236  CA  GLN A 343      96.146  90.936  35.754
ATOM   3237  CB  GLN A 343      96.669  92.374  35.526
ATOM   3238  CG  GLN A 343      96.638  93.276  36.771
ATOM   3239  CD  GLN A 343      95.200  93.467  37.258
ATOM   3240  OE1 GLN A 343      94.310  93.915  36.534
ATOM   3241  NE2 GLN A 343      94.960  93.094  38.542
ATOM   3242 1HE2 GLN A 343      95.702  92.730  39.105
ATOM   3243 2HE2 GLN A 343      94.040  93.180  38.925
ATOM   3244  C   GLN A 343      95.798  90.368  34.420
ATOM   3245  O   GLN A 343      96.526  89.571  33.827
ATOM   3246  N   TYR A 344      94.620  90.833  33.949
ATOM   3247  H   TYR A 344      94.105  91.507  34.473
ATOM   3248  CA  TYR A 344      93.980  90.460  32.728
ATOM   3249  CB  TYR A 344      92.910  89.377  33.044
ATOM   3250  CG  TYR A 344      91.813  89.803  33.985
ATOM   3251  CD1 TYR A 344      90.559  90.226  33.542
ATOM   3252  CE1 TYR A 344      89.567  90.612  34.450
ATOM   3253  CZ  TYR A 344      89.822  90.582  35.821
ATOM   3254  OH  TYR A 344      88.819  90.974  36.735
ATOM   3255  HH  TYR A 344      89.174  90.878  37.624
ATOM   3256  CE2 TYR A 344      91.070  90.165  36.284
ATOM   3257  CD2 TYR A 344      92.051  89.779  35.368
ATOM   3258  C   TYR A 344      93.496  91.631  31.917
ATOM   3259  O   TYR A 344      93.463  92.769  32.386
ATOM   3260  N   GLU A 345      93.097  91.343  30.657
ATOM   3261  H   GLU A 345      93.114  90.400  30.332
ATOM   3262  CA  GLU A 345      92.628  92.286  29.667
ATOM   3263  CB  GLU A 345      92.613  91.659  28.262
ATOM   3264  CG  GLU A 345      94.023  91.361  27.738
ATOM   3265  CD  GLU A 345      93.938  90.559  26.449
ATOM   3266  OE1 GLU A 345      94.522  89.445  26.413
ATOM   3267  OE2 GLU A 345      93.315  91.051  25.471
ATOM   3268  C   GLU A 345      91.268  92.875  29.951
ATOM   3269  O   GLU A 345      90.789  93.715  29.190
ATOM   3270  N   THR A 346      90.611  92.404  31.037
ATOM   3271  H   THR A 346      91.056  91.703  31.583
ATOM   3272  CA  THR A 346      89.309  92.753  31.574
ATOM   3273  CB  THR A 346      89.097  94.218  31.965
ATOM   3274  CG2 THR A 346      90.200  94.644  32.954
ATOM   3275  OG1 THR A 346      89.068  95.081  30.835
ATOM   3276  HG1 THR A 346      88.704  95.913  31.150
ATOM   3277  C   THR A 346      88.147  92.227  30.779
ATOM   3278  O   THR A 346      87.000  92.338  31.220
ATOM   3279  N   LYS A 347      88.420  91.611  29.608
ATOM   3280  H   LYS A 347      89.348  91.530  29.260
ATOM   3281  CA  LYS A 347      87.408  91.009  28.789
ATOM   3282  CB  LYS A 347      87.349  91.569  27.351
ATOM   3283  CG  LYS A 347      86.900  93.029  27.253
ATOM   3284  CD  LYS A 347      86.840  93.547  25.816
ATOM   3285  CE  LYS A 347      86.383  95.001  25.695
ATOM   3286  NZ  LYS A 347      86.323  95.384  24.271
ATOM   3287  HZ1 LYS A 347      87.264  95.307  23.842
ATOM   3288  HZ2 LYS A 347      85.668  94.752  23.772
ATOM   3289  HZ3 LYS A 347      85.985  96.361  24.186
ATOM   3290  C   LYS A 347      87.737  89.547  28.699
ATOM   3291  O   LYS A 347      86.855  88.695  28.813
ATOM   3292  N   LYS A 348      89.046  89.248  28.512
ATOM   3293  H   LYS A 348      89.735  89.964  28.436
ATOM   3294  CA  LYS A 348      89.567  87.917  28.390
ATOM   3295  CB  LYS A 348      89.777  87.487  26.913
ATOM   3296  CG  LYS A 348      90.773  88.302  26.084
ATOM   3297  CD  LYS A 348      90.805  87.859  24.621
ATOM   3298  CE  LYS A 348      91.807  88.618  23.754
ATOM   3299  NZ  LYS A 348      91.754  88.113  22.370
ATOM   3300  HZ1 LYS A 348      91.519  87.102  22.376
ATOM   3301  HZ2 LYS A 348      91.025  88.628  21.841
ATOM   3302  HZ3 LYS A 348      92.671  88.253  21.908
ATOM   3303  C   LYS A 348      90.822  87.789  29.216
ATOM   3304  O   LYS A 348      91.250  88.762  29.847
ATOM   3305  N   THR A 349      91.404  86.554  29.231
ATOM   3306  H   THR A 349      90.981  85.814  28.715
ATOM   3307  CA  THR A 349      92.584  86.112  29.957
ATOM   3308  CB  THR A 349      93.735  87.113  30.051
ATOM   3309  CG2 THR A 349      94.927  86.522  30.835
ATOM   3310  OG1 THR A 349      94.169  87.446  28.738
ATOM   3311  HG1 THR A 349      94.635  88.284  28.813
ATOM   3312  C   THR A 349      92.097  85.637  31.303
ATOM   3313  O   THR A 349      92.481  84.545  31.722
ATOM   3314  N   GLY A 350      91.248  86.437  31.997
ATOM   3315  H   GLY A 350      90.984  87.333  31.654
ATOM   3316  CA  GLY A 350      90.649  86.069  33.255
ATOM   3317  C   GLY A 350      91.530  86.238  34.444
ATOM   3318  O   GLY A 350      92.736  86.471  34.331
ATOM   3319  N   CYS A 351      90.908  86.079  35.634
ATOM   3320  H   CYS A 351      89.936  85.866  35.693
ATOM   3321  CA  CYS A 351      91.594  86.217  36.885
ATOM   3322  CB  CYS A 351      90.629  86.237  38.079
ATOM   3323  SG  CYS A 351      89.527  87.679  38.091
ATOM   3324  C   CYS A 351      92.494  85.035  37.064
ATOM   3325  O   CYS A 351      92.062  83.882  36.993
ATOM   3326  N   THR A 352      93.793  85.321  37.279
ATOM   3327  H   THR A 352      94.150  86.254  37.290
ATOM   3328  CA  THR A 352      94.763  84.286  37.484
ATOM   3329  CB  THR A 352      95.810  84.194  36.383
ATOM   3330  CG2 THR A 352      95.134  83.737  35.075
ATOM   3331  OG1 THR A 352      96.448  85.442  36.162
ATOM   3332  HG1 THR A 352      96.951  85.616  36.960
ATOM   3333  C   THR A 352      95.341  84.632  38.813
ATOM   3334  O   THR A 352      96.062  85.619  38.942
ATOM   3335  N   ALA A 353      95.024  83.832  39.848
ATOM   3336  H   ALA A 353      94.518  82.978  39.732
ATOM   3337  CA  ALA A 353      95.537  84.184  41.144
ATOM   3338  CB  ALA A 353      94.498  84.807  42.086
ATOM   3339  C   ALA A 353      96.167  83.085  41.905
ATOM   3340  O   ALA A 353      95.827  81.913  41.745
ATOM   3341  N   CYS A 354      97.143  83.488  42.743
ATOM   3342  H   CYS A 354      97.395  84.451  42.822
ATOM   3343  CA  CYS A 354      97.851  82.598  43.614
ATOM   3344  CB  CYS A 354      99.384  82.716  43.539
ATOM   3345  SG  CYS A 354     100.051  82.307  41.898
ATOM   3346  C   CYS A 354      97.430  83.009  44.992
ATOM   3347  O   CYS A 354      97.390  84.204  45.307
ATOM   3348  N   GLY A 355      97.090  82.018  45.843
ATOM   3349  H   GLY A 355      97.101  81.054  45.598
ATOM   3350  CA  GLY A 355      96.675  82.335  47.173
ATOM   3351  C   GLY A 355      97.109  81.320  48.168
ATOM   3352  O   GLY A 355      97.060  80.110  47.939
ATOM   3353  N   LEU A 356      97.546  81.858  49.322
ATOM   3354  H   LEU A 356      97.519  82.844  49.450
ATOM   3355  CA  LEU A 356      97.995  81.125  50.469
ATOM   3356  CB  LEU A 356      99.142  81.816  51.242
ATOM   3357  CG  LEU A 356     100.486  82.005  50.513
ATOM   3358  CD1 LEU A 356     101.447  82.843  51.369
ATOM   3359  CD2 LEU A 356     101.127  80.656  50.156
ATOM   3360  C   LEU A 356      96.842  81.095  51.420
ATOM   3361  O   LEU A 356      96.179  82.117  51.608
ATOM   3362  N   TYR A 357      96.558  79.916  52.017
ATOM   3363  H   TYR A 357      97.066  79.081  51.817
ATOM   3364  CA  TYR A 357      95.487  79.813  52.975
ATOM   3365  CB  TYR A 357      94.117  79.384  52.371
ATOM   3366  CG  TYR A 357      94.061  77.968  51.902
ATOM   3367  CD1 TYR A 357      93.509  76.989  52.737
ATOM   3368  CE1 TYR A 357      93.453  75.660  52.326
ATOM   3369  CZ  TYR A 357      93.954  75.295  51.079
ATOM   3370  OH  TYR A 357      93.898  73.947  50.667
ATOM   3371  HH  TYR A 357      93.540  73.430  51.395
ATOM   3372  CE2 TYR A 357      94.514  76.266  50.246
ATOM   3373  CD2 TYR A 357      94.570  77.598  50.655
ATOM   3374  C   TYR A 357      95.932  78.899  54.083
ATOM   3375  O   TYR A 357      96.751  78.001  53.871
ATOM   3376  N   LEU A 358      95.400  79.135  55.301
ATOM   3377  H   LEU A 358      94.749  79.879  55.451
ATOM   3378  CA  LEU A 358      95.758  78.355  56.452
ATOM   3379  CB  LEU A 358      96.015  79.331  57.620
ATOM   3380  CG  LEU A 358      96.526  78.773  58.950
ATOM   3381  CD1 LEU A 358      97.943  78.204  58.784
ATOM   3382  CD2 LEU A 358      96.461  79.848  60.046
ATOM   3383  C   LEU A 358      94.617  77.401  56.734
ATOM   3384  O   LEU A 358      93.476  77.834  56.918
ATOM   3385  N   ASP A 359      94.904  76.073  56.765
ATOM   3386  H   ASP A 359      95.825  75.722  56.613
ATOM   3387  CA  ASP A 359      93.891  75.072  57.018
ATOM   3388  CB  ASP A 359      93.416  74.284  55.752
ATOM   3389  CG  ASP A 359      94.442  73.369  55.056
ATOM   3390  OD1 ASP A 359      95.558  73.101  55.577
ATOM   3391  OD2 ASP A 359      94.082  72.889  53.949
ATOM   3392  C   ASP A 359      94.340  74.084  58.064
ATOM   3393  O   ASP A 359      95.451  74.181  58.588
ATOM   3394  N   GLN A 360      93.437  73.120  58.402
ATOM   3395  H   GLN A 360      92.539  73.107  57.971
ATOM   3396  CA  GLN A 360      93.639  72.047  59.353
ATOM   3397  CB  GLN A 360      94.579  70.941  58.808
ATOM   3398  CG  GLN A 360      94.052  70.271  57.534
ATOM   3399  CD  GLN A 360      95.167  69.431  56.934
ATOM   3400  OE1 GLN A 360      95.305  68.243  57.222
ATOM   3401  NE2 GLN A 360      95.997  70.070  56.067
ATOM   3402 1HE2 GLN A 360      95.863  71.043  55.872
ATOM   3403 2HE2 GLN A 360      96.746  69.572  55.631
ATOM   3404  C   GLN A 360      94.081  72.557  60.696
ATOM   3405  O   GLN A 360      95.018  72.041  61.313
ATOM   3406  N   LEU A 361      93.374  73.613  61.160
ATOM   3407  H   LEU A 361      92.618  73.993  60.634
ATOM   3408  CA  LEU A 361      93.644  74.265  62.410
ATOM   3409  CB  LEU A 361      92.818  75.554  62.602
ATOM   3410  CG  LEU A 361      93.169  76.685  61.611
ATOM   3411  CD1 LEU A 361      92.223  77.884  61.762
ATOM   3412  CD2 LEU A 361      94.642  77.096  61.726
ATOM   3413  C   LEU A 361      93.375  73.354  63.569
ATOM   3414  O   LEU A 361      92.291  72.781  63.698
ATOM   3415  N   LYS A 362      94.409  73.204  64.424
ATOM   3416  H   LYS A 362      95.277  73.668  64.262
ATOM   3417  CA  LYS A 362      94.367  72.369  65.597
ATOM   3418  CB  LYS A 362      95.399  71.220  65.533
ATOM   3419  CG  LYS A 362      95.160  70.208  64.411
ATOM   3420  CD  LYS A 362      96.226  69.116  64.348
ATOM   3421  CE  LYS A 362      96.055  68.163  63.164
ATOM   3422  NZ  LYS A 362      97.160  67.183  63.143
ATOM   3423  HZ1 LYS A 362      97.838  67.445  62.404
ATOM   3424  HZ2 LYS A 362      97.639  67.178  64.063
ATOM   3425  HZ3 LYS A 362      96.791  66.234  62.945
ATOM   3426  C   LYS A 362      94.755  73.218  66.784
ATOM   3427  O   LYS A 362      95.800  73.876  66.719
ATOM   3428  N   PRO A 363      93.953  73.285  67.853
ATOM   3429  CA  PRO A 363      94.284  74.054  69.033
ATOM   3430  CB  PRO A 363      92.999  74.137  69.859
ATOM   3431  CG  PRO A 363      92.152  72.936  69.395
ATOM   3432  CD  PRO A 363      92.645  72.640  67.963
ATOM   3433  C   PRO A 363      95.439  73.432  69.769
ATOM   3434  O   PRO A 363      95.375  72.244  70.097
ATOM   3435  N   VAL A 364      96.488  74.235  70.043
ATOM   3436  H   VAL A 364      96.510  75.187  69.753
ATOM   3437  CA  VAL A 364      97.633  73.771  70.780
ATOM   3438  CB  VAL A 364      98.966  74.369  70.334
ATOM   3439  CG1 VAL A 364      99.176  74.023  68.853
ATOM   3440  CG2 VAL A 364      99.059  75.888  70.606
ATOM   3441  C   VAL A 364      97.463  73.979  72.256
ATOM   3442  O   VAL A 364      98.050  73.234  73.039
ATOM   3443  N   GLY A 365      96.636  74.971  72.659
ATOM   3444  H   GLY A 365      96.155  75.557  72.012
ATOM   3445  CA  GLY A 365      96.415  75.256  74.050
ATOM   3446  C   GLY A 365      95.721  76.572  74.218
ATOM   3447  O   GLY A 365      95.430  77.277  73.245
ATOM   3448  N   SER A 366      95.467  76.917  75.502
ATOM   3449  H   SER A 366      95.805  76.342  76.246
ATOM   3450  CA  SER A 366      94.795  78.130  75.884
ATOM   3451  CB  SER A 366      93.643  77.880  76.884
ATOM   3452  OG  SER A 366      93.023  79.094  77.286
ATOM   3453  HG  SER A 366      92.507  78.881  78.070
ATOM   3454  C   SER A 366      95.807  79.050  76.504
ATOM   3455  O   SER A 366      96.608  78.644  77.352
ATOM   3456  N   ALA A 367      95.780  80.323  76.049
ATOM   3457  H   ALA A 367      95.092  80.624  75.392
ATOM   3458  CA  ALA A 367      96.673  81.350  76.507
ATOM   3459  CB  ALA A 367      97.188  82.240  75.370
ATOM   3460  C   ALA A 367      96.062  82.220  77.566
ATOM   3461  O   ALA A 367      94.867  82.517  77.540
ATOM   3462  N   TYR A 368      96.891  82.620  78.556
ATOM   3463  H   TYR A 368      97.835  82.309  78.579
ATOM   3464  CA  TYR A 368      96.483  83.462  79.650
ATOM   3465  CB  TYR A 368      96.276  82.684  80.981
ATOM   3466  CG  TYR A 368      95.159  81.698  80.827
ATOM   3467  CD1 TYR A 368      95.393  80.341  80.568
ATOM   3468  CE1 TYR A 368      94.319  79.456  80.410
ATOM   3469  CZ  TYR A 368      93.006  79.927  80.506
ATOM   3470  OH  TYR A 368      91.911  79.052  80.342
ATOM   3471  HH  TYR A 368      91.110  79.585  80.358
ATOM   3472  CE2 TYR A 368      92.766  81.275  80.763
ATOM   3473  CD2 TYR A 368      93.839  82.151  80.920
ATOM   3474  C   TYR A 368      97.513  84.540  79.842
ATOM   3475  O   TYR A 368      98.638  84.268  80.265
ATOM   3476  N   LYS A 369      97.144  85.803  79.506
ATOM   3477  H   LYS A 369      96.211  86.010  79.213
ATOM   3478  CA  LYS A 369      98.054  86.920  79.624
ATOM   3479  CB  LYS A 369      97.784  88.029  78.598
ATOM   3480  CG  LYS A 369      98.871  89.101  78.539
ATOM   3481  CD  LYS A 369      98.597  90.165  77.485
ATOM   3482  CE  LYS A 369      99.699  91.216  77.391
ATOM   3483  NZ  LYS A 369      99.290  92.267  76.442
ATOM   3484  HZ1 LYS A 369      99.997  93.026  76.439
ATOM   3485  HZ2 LYS A 369      99.204  91.867  75.489
ATOM   3486  HZ3 LYS A 369      98.375  92.659  76.739
ATOM   3487  C   LYS A 369      97.988  87.464  81.020
ATOM   3488  O   LYS A 369      96.910  87.823  81.500
ATOM   3489  N   ILE A 370      99.170  87.545  81.676
ATOM   3490  H   ILE A 370     100.021  87.272  81.234
ATOM   3491  CA  ILE A 370      99.302  87.998  83.039
ATOM   3492  CB  ILE A 370     100.660  87.640  83.620
ATOM   3493  CG2 ILE A 370     100.807  88.200  85.057
ATOM   3494  CG1 ILE A 370     100.807  86.109  83.606
ATOM   3495  CD1 ILE A 370     102.193  85.584  83.955
ATOM   3496  C   ILE A 370      99.088  89.485  83.120
ATOM   3497  O   ILE A 370      99.803  90.268  82.488
ATOM   3498  N   ILE A 371      98.065  89.874  83.914
ATOM   3499  H   ILE A 371      97.497  89.214  84.396
ATOM   3500  CA  ILE A 371      97.744  91.259  84.130
ATOM   3501  CB  ILE A 371      96.283  91.662  83.959
ATOM   3502  CG2 ILE A 371      95.934  91.471  82.471
ATOM   3503  CG1 ILE A 371      95.300  90.954  84.909
ATOM   3504  CD1 ILE A 371      93.897  91.560  84.944
ATOM   3505  C   ILE A 371      98.291  91.702  85.458
ATOM   3506  O   ILE A 371      98.657  92.871  85.576
ATOM   3507  N   THR A 372      98.318  90.808  86.489
ATOM   3508  H   THR A 372      97.965  89.878  86.394
ATOM   3509  CA  THR A 372      98.887  91.153  87.774
ATOM   3510  CB  THR A 372      98.059  92.101  88.656
ATOM   3511  CG2 THR A 372      96.703  91.499  89.049
ATOM   3512  OG1 THR A 372      98.778  92.457  89.830
ATOM   3513  HG1 THR A 372      99.460  93.074  89.549
ATOM   3514  C   THR A 372      99.300  89.912  88.523
ATOM   3515  O   THR A 372      98.695  88.845  88.387
ATOM   3516  N   ILE A 373     100.410  90.049  89.284
ATOM   3517  H   ILE A 373     100.882  90.923  89.353
ATOM   3518  CA  ILE A 373     100.955  89.004  90.108
ATOM   3519  CB  ILE A 373     102.389  88.579  89.816
ATOM   3520  CG2 ILE A 373     102.388  87.763  88.510
ATOM   3521  CG1 ILE A 373     103.392  89.755  89.856
ATOM   3522  CD1 ILE A 373     104.860  89.336  89.871
ATOM   3523  C   ILE A 373     100.826  89.426  91.542
ATOM   3524  O   ILE A 373     101.119  90.570  91.903
ATOM   3525  N   ARG A 374     100.325  88.498  92.383
ATOM   3526  H   ARG A 374     100.083  87.589  92.051
ATOM   3527  CA  ARG A 374     100.135  88.720  93.794
ATOM   3528  CB  ARG A 374      98.658  88.930  94.180
ATOM   3529  CG  ARG A 374      98.086  90.213  93.572
ATOM   3530  CD  ARG A 374      96.643  90.511  93.931
ATOM   3531  NE  ARG A 374      96.301  91.801  93.270
ATOM   3532  HE  ARG A 374      96.978  92.233  92.673
ATOM   3533  CZ  ARG A 374      95.084  92.398  93.451
ATOM   3534  NH1 ARG A 374      94.135  91.879  94.287
ATOM   3535 1HH1 ARG A 374      94.338  91.079  94.855
ATOM   3536 2HH1 ARG A 374      93.269  92.361  94.419
ATOM   3537  NH2 ARG A 374      94.822  93.559  92.786
ATOM   3538 1HH2 ARG A 374      95.511  93.957  92.179
ATOM   3539 2HH2 ARG A 374      93.949  94.028  92.916
ATOM   3540  C   ARG A 374     100.648  87.503  94.504
ATOM   3541  O   ARG A 374     100.613  86.395  93.965
ATOM   3542  N   TYR A 375     101.228  87.697  95.711
ATOM   3543  H   TYR A 375     101.303  88.600  96.126
ATOM   3544  CA  TYR A 375     101.758  86.611  96.497
ATOM   3545  CB  TYR A 375     103.311  86.553  96.529
ATOM   3546  CG  TYR A 375     103.766  86.241  95.137
ATOM   3547  CD1 TYR A 375     103.946  87.260  94.191
ATOM   3548  CE1 TYR A 375     104.346  86.962  92.888
ATOM   3549  CZ  TYR A 375     104.588  85.641  92.520
ATOM   3550  OH  TYR A 375     104.996  85.345  91.201
ATOM   3551  HH  TYR A 375     105.046  84.391  91.113
ATOM   3552  CE2 TYR A 375     104.434  84.620  93.462
ATOM   3553  CD2 TYR A 375     104.026  84.918  94.764
ATOM   3554  C   TYR A 375     101.203  86.757  97.871
ATOM   3555  O   TYR A 375     101.307  87.828  98.478
ATOM   3556  N   SER A 376     100.570  85.670  98.370
ATOM   3557  H   SER A 376     100.472  84.822  97.850
ATOM   3558  CA  SER A 376      99.967  85.704  99.675
ATOM   3559  CB  SER A 376      98.481  86.148  99.601
ATOM   3560  OG  SER A 376      97.695  85.220  98.866
ATOM   3561  HG  SER A 376      96.809  85.593  98.840
ATOM   3562  C   SER A 376     100.056  84.414 100.445
ATOM   3563  O   SER A 376     100.364  83.354  99.894
ATOM   3564  N   ARG A 377      99.851  84.523 101.780
ATOM   3565  H   ARG A 377      99.675  85.412 102.201
ATOM   3566  CA  ARG A 377      99.839  83.397 102.672
ATOM   3567  CB  ARG A 377     101.168  83.113 103.421
ATOM   3568  CG  ARG A 377     101.117  81.853 104.305
ATOM   3569  CD  ARG A 377     102.436  81.436 104.964
ATOM   3570  NE  ARG A 377     102.168  80.188 105.752
ATOM   3571  HE  ARG A 377     102.244  79.311 105.275
ATOM   3572  CZ  ARG A 377     101.755  80.186 107.059
ATOM   3573  NH1 ARG A 377     101.723  81.322 107.814
ATOM   3574 1HH1 ARG A 377     102.009  82.197 107.424
ATOM   3575 2HH1 ARG A 377     101.438  81.279 108.772
ATOM   3576  NH2 ARG A 377     101.385  79.004 107.632
ATOM   3577 1HH2 ARG A 377     101.399  78.159 107.099
ATOM   3578 2HH2 ARG A 377     101.082  78.977 108.584
ATOM   3579  C   ARG A 377      98.763  83.684 103.686
ATOM   3580  O   ARG A 377      98.663  84.789 104.226
ATOM   3581  N   ARG A 378      97.881  82.688 103.908
ATOM   3582  H   ARG A 378      97.965  81.809 103.444
ATOM   3583  CA  ARG A 378      96.813  82.779 104.869
ATOM   3584  CB  ARG A 378      95.676  81.786 104.564
ATOM   3585  CG  ARG A 378      94.887  82.168 103.303
ATOM   3586  CD  ARG A 378      94.129  81.024 102.620
ATOM   3587  NE  ARG A 378      93.156  80.404 103.569
ATOM   3588  HE  ARG A 378      92.973  80.853 104.443
ATOM   3589  CZ  ARG A 378      92.546  79.213 103.273
ATOM   3590  NH1 ARG A 378      92.754  78.570 102.082
ATOM   3591 1HH1 ARG A 378      93.375  78.954 101.400
ATOM   3592 2HH1 ARG A 378      92.326  77.685 101.904
ATOM   3593  NH2 ARG A 378      91.720  78.640 104.194
ATOM   3594 1HH2 ARG A 378      91.597  79.063 105.090
ATOM   3595 2HH2 ARG A 378      91.331  77.736 104.022
ATOM   3596  C   ARG A 378      97.440  82.466 106.193
ATOM   3597  O   ARG A 378      98.144  81.461 106.324
ATOM   3598  N   VAL A 379      97.245  83.364 107.188
ATOM   3599  H   VAL A 379      96.676  84.174 107.069
ATOM   3600  CA  VAL A 379      97.805  83.161 108.499
ATOM   3601  CB  VAL A 379      98.903  84.148 108.884
ATOM   3602  CG1 VAL A 379      99.423  83.891 110.315
ATOM   3603  CG2 VAL A 379     100.051  84.053 107.861
ATOM   3604  C   VAL A 379      96.682  83.230 109.490
ATOM   3605  O   VAL A 379      95.882  84.170 109.497
ATOM   3606  N   CYS A 380      96.619  82.175 110.327
ATOM   3607  H   CYS A 380      97.295  81.445 110.274
ATOM   3608  CA  CYS A 380      95.649  82.006 111.369
ATOM   3609  CB  CYS A 380      94.981  80.634 111.286
ATOM   3610  SG  CYS A 380      94.151  80.482 109.685
ATOM   3611  C   CYS A 380      96.414  82.074 112.658
ATOM   3612  O   CYS A 380      97.479  81.466 112.792
ATOM   3613  N   VAL A 381      95.892  82.858 113.626
ATOM   3614  H   VAL A 381      95.044  83.358 113.480
ATOM   3615  CA  VAL A 381      96.491  83.066 114.922
ATOM   3616  CB  VAL A 381      97.089  84.471 115.053
ATOM   3617  CG1 VAL A 381      97.649  84.727 116.460
ATOM   3618  CG2 VAL A 381      98.221  84.648 114.021
ATOM   3619  C   VAL A 381      95.441  82.887 115.979
ATOM   3620  O   VAL A 381      94.407  83.555 115.950
ATOM   3621  N   GLN A 382      95.695  81.964 116.935
ATOM   3622  H   GLN A 382      96.513  81.393 116.927
ATOM   3623  CA  GLN A 382      94.774  81.741 118.012
ATOM   3624  CB  GLN A 382      94.056  80.371 117.982
ATOM   3625  CG  GLN A 382      93.028  80.193 119.112
ATOM   3626  CD  GLN A 382      92.330  78.837 119.045
ATOM   3627  OE1 GLN A 382      92.692  77.906 118.326
ATOM   3628  NE2 GLN A 382      91.253  78.717 119.865
ATOM   3629 1HE2 GLN A 382      91.001  79.471 120.473
ATOM   3630 2HE2 GLN A 382      90.728  77.867 119.878
ATOM   3631  C   GLN A 382      95.571  81.854 119.272
ATOM   3632  O   GLN A 382      96.358  80.971 119.613
ATOM   3633  N   PHE A 383      95.384  82.987 119.976
ATOM   3634  H   PHE A 383      94.714  83.674 119.699
ATOM   3635  CA  PHE A 383      96.062  83.224 121.217
ATOM   3636  CB  PHE A 383      96.688  84.638 121.317
ATOM   3637  CG  PHE A 383      97.486  84.783 122.579
ATOM   3638  CD1 PHE A 383      98.789  84.276 122.659
ATOM   3639  CE1 PHE A 383      99.537  84.413 123.831
ATOM   3640  CZ  PHE A 383      98.987  85.062 124.938
ATOM   3641  CE2 PHE A 383      97.690  85.573 124.872
ATOM   3642  CD2 PHE A 383      96.948  85.433 123.697
ATOM   3643  C   PHE A 383      94.938  83.094 122.193
ATOM   3644  O   PHE A 383      94.017  83.918 122.210
ATOM   3645  N   GLY A 384      95.015  82.041 123.039
ATOM   3646  H   GLY A 384      95.776  81.398 123.004
ATOM   3647  CA  GLY A 384      94.002  81.760 124.021
ATOM   3648  C   GLY A 384      92.734  81.447 123.283
ATOM   3649  O   GLY A 384      92.699  80.567 122.422
ATOM   3650  N   GLU A 385      91.661  82.174 123.640
ATOM   3651  H   GLU A 385      91.722  82.879 124.341
ATOM   3652  CA  GLU A 385      90.372  82.019 123.028
ATOM   3653  CB  GLU A 385      89.220  82.426 123.970
ATOM   3654  CG  GLU A 385      89.024  81.510 125.190
ATOM   3655  CD  GLU A 385      88.629  80.100 124.746
ATOM   3656  OE1 GLU A 385      89.380  79.148 125.080
ATOM   3657  OE2 GLU A 385      87.566  79.947 124.088
ATOM   3658  C   GLU A 385      90.210  82.808 121.755
ATOM   3659  O   GLU A 385      89.372  82.443 120.926
ATOM   3660  N   GLU A 386      91.002  83.894 121.566
ATOM   3661  H   GLU A 386      91.734  84.140 122.200
ATOM   3662  CA  GLU A 386      90.871  84.728 120.400
ATOM   3663  CB  GLU A 386      91.247  86.194 120.712
ATOM   3664  CG  GLU A 386      91.042  87.224 119.587
ATOM   3665  CD  GLU A 386      91.312  88.654 120.077
ATOM   3666  OE1 GLU A 386      91.257  89.563 119.208
ATOM   3667  OE2 GLU A 386      91.541  88.885 121.295
ATOM   3668  C   GLU A 386      91.594  84.209 119.192
ATOM   3669  O   GLU A 386      92.823  84.137 119.147
ATOM   3670  N   ASN A 387      90.783  83.848 118.176
ATOM   3671  H   ASN A 387      89.793  83.935 118.255
ATOM   3672  CA  ASN A 387      91.237  83.336 116.915
ATOM   3673  CB  ASN A 387      90.612  81.959 116.568
ATOM   3674  CG  ASN A 387      91.036  81.452 115.183
ATOM   3675  OD1 ASN A 387      90.167  81.271 114.333
ATOM   3676  ND2 ASN A 387      92.353  81.234 114.927
ATOM   3677 1HD2 ASN A 387      93.038  81.424 115.630
ATOM   3678 2HD2 ASN A 387      92.632  80.910 114.023
ATOM   3679  C   ASN A 387      90.894  84.317 115.832
ATOM   3680  O   ASN A 387      89.744  84.747 115.711
ATOM   3681  N   LEU A 388      91.919  84.695 115.036
ATOM   3682  H   LEU A 388      92.842  84.358 115.192
ATOM   3683  CA  LEU A 388      91.768  85.599 113.927
ATOM   3684  CB  LEU A 388      92.418  86.983 114.150
ATOM   3685  CG  LEU A 388      91.860  87.849 115.299
ATOM   3686  CD1 LEU A 388      92.744  89.086 115.517
ATOM   3687  CD2 LEU A 388      90.383  88.222 115.082
ATOM   3688  C   LEU A 388      92.501  84.981 112.768
ATOM   3689  O   LEU A 388      93.629  84.506 112.918
ATOM   3690  N   CYS A 389      91.861  84.963 111.579
ATOM   3691  H   CYS A 389      90.949  85.349 111.463
ATOM   3692  CA  CYS A 389      92.448  84.415 110.389
ATOM   3693  CB  CYS A 389      91.664  83.206 109.863
ATOM   3694  SG  CYS A 389      91.619  81.846 111.067
ATOM   3695  C   CYS A 389      92.404  85.492 109.350
ATOM   3696  O   CYS A 389      91.367  86.126 109.150
ATOM   3697  N   LYS A 390      93.552  85.753 108.686
ATOM   3698  H   LYS A 390      94.399  85.258 108.868
ATOM   3699  CA  LYS A 390      93.622  86.770 107.668
ATOM   3700  CB  LYS A 390      94.154  88.151 108.152
ATOM   3701  CG  LYS A 390      93.229  88.896 109.126
ATOM   3702  CD  LYS A 390      93.719  90.272 109.576
ATOM   3703  CE  LYS A 390      92.747  90.949 110.545
ATOM   3704  NZ  LYS A 390      93.218  92.305 110.888
ATOM   3705  HZ1 LYS A 390      94.122  92.248 111.393
ATOM   3706  HZ2 LYS A 390      93.338  92.863 110.022
ATOM   3707  HZ3 LYS A 390      92.515  92.767 111.497
ATOM   3708  C   LYS A 390      94.469  86.348 106.510
ATOM   3709  O   LYS A 390      95.254  85.402 106.585
ATOM   3710  N   ILE A 391      94.234  87.028 105.365
ATOM   3711  H   ILE A 391      93.561  87.763 105.331
ATOM   3712  CA  ILE A 391      94.969  86.823 104.143
ATOM   3713  CB  ILE A 391      94.176  87.242 102.918
ATOM   3714  CG2 ILE A 391      95.051  87.016 101.660
ATOM   3715  CG1 ILE A 391      92.851  86.466 102.815
ATOM   3716  CD1 ILE A 391      91.898  87.051 101.771
ATOM   3717  C   ILE A 391      96.073  87.849 104.307
ATOM   3718  O   ILE A 391      95.782  89.029 104.526
ATOM   3719  N   ILE A 392      97.359  87.432 104.262
ATOM   3720  H   ILE A 392      97.648  86.483 104.158
ATOM   3721  CA  ILE A 392      98.425  88.388 104.383
ATOM   3722  CB  ILE A 392      99.395  88.083 105.506
ATOM   3723  CG2 ILE A 392     100.501  89.155 105.569
ATOM   3724  CG1 ILE A 392      98.666  88.054 106.850
ATOM   3725  CD1 ILE A 392      99.581  87.538 107.942
ATOM   3726  C   ILE A 392      99.163  88.403 103.072
ATOM   3727  O   ILE A 392      99.415  87.351 102.481
ATOM   3728  N   ASP A 393      99.467  89.629 102.579
ATOM   3729  H   ASP A 393      99.222  90.457 103.076
ATOM   3730  CA  ASP A 393     100.217  89.853 101.367
ATOM   3731  CB  ASP A 393     100.025  91.253 100.742
ATOM   3732  CG  ASP A 393      98.644  91.416 100.098
ATOM   3733  OD1 ASP A 393      97.908  90.413  99.892
ATOM   3734  OD2 ASP A 393      98.313  92.588  99.782
ATOM   3735  C   ASP A 393     101.683  89.679 101.686
ATOM   3736  O   ASP A 393     102.108  89.844 102.830
ATOM   3737  N   MET A 394     102.504  89.418 100.643
ATOM   3738  H   MET A 394     102.105  89.180  99.760
ATOM   3739  CA  MET A 394     103.926  89.160 100.742
ATOM   3740  CB  MET A 394     104.499  88.914  99.328
ATOM   3741  CG  MET A 394     105.951  88.441  99.223
ATOM   3742  SD  MET A 394     106.496  88.055  97.533
ATOM   3743  CE  MET A 394     106.446  89.756  96.899
ATOM   3744  C   MET A 394     104.731  90.219 101.475
ATOM   3745  O   MET A 394     105.817  89.917 101.972
ATOM   3746  N   ASN A 395     104.314  91.499 101.398
ATOM   3747  H   ASN A 395     103.477  91.743 100.914
ATOM   3748  CA  ASN A 395     104.981  92.592 102.069
ATOM   3749  CB  ASN A 395     105.181  93.807 101.119
ATOM   3750  CG  ASN A 395     103.865  94.429 100.610
ATOM   3751  OD1 ASN A 395     102.745  93.963 100.818
ATOM   3752  ND2 ASN A 395     104.017  95.572  99.895
ATOM   3753 1HD2 ASN A 395     104.930  95.946  99.733
ATOM   3754 2HD2 ASN A 395     103.213  96.046  99.536
ATOM   3755  C   ASN A 395     104.288  93.059 103.339
ATOM   3756  O   ASN A 395     104.845  93.874 104.079
ATOM   3757  N   ASP A 396     103.050  92.572 103.592
ATOM   3758  H   ASP A 396     102.649  91.878 102.998
ATOM   3759  CA  ASP A 396     102.220  92.921 104.723
ATOM   3760  CB  ASP A 396     100.702  92.878 104.406
ATOM   3761  CG  ASP A 396     100.260  94.066 103.541
ATOM   3762  OD1 ASP A 396     101.025  95.052 103.361
ATOM   3763  OD2 ASP A 396      99.101  94.003 103.057
ATOM   3764  C   ASP A 396     102.463  92.190 106.016
ATOM   3765  O   ASP A 396     103.225  91.222 106.088
ATOM   3766  N   CYS A 397     101.823  92.712 107.095
ATOM   3767  H   CYS A 397     101.227  93.507 107.017
ATOM   3768  CA  CYS A 397     101.930  92.156 108.412
ATOM   3769  CB  CYS A 397     102.740  93.067 109.350
ATOM   3770  SG  CYS A 397     104.423  93.377 108.738
ATOM   3771  C   CYS A 397     100.570  92.013 109.053
ATOM   3772  O   CYS A 397      99.702  92.880 108.919
ATOM   3773  N   PHE A 398     100.368  90.856 109.730
ATOM   3774  H   PHE A 398     101.076  90.165 109.718
ATOM   3775  CA  PHE A 398      99.209  90.475 110.504
ATOM   3776  CB  PHE A 398      99.265  89.004 110.980
ATOM   3777  CG  PHE A 398      98.036  88.529 111.679
ATOM   3778  CD1 PHE A 398      96.910  88.141 110.949
ATOM   3779  CE1 PHE A 398      95.763  87.691 111.606
ATOM   3780  CZ  PHE A 398      95.740  87.629 112.998
ATOM   3781  CE2 PHE A 398      96.860  88.010 113.734
ATOM   3782  CD2 PHE A 398      98.005  88.454 113.077
ATOM   3783  C   PHE A 398      99.331  91.287 111.761
ATOM   3784  O   PHE A 398     100.402  91.305 112.377
ATOM   3785  N   VAL A 399      98.211  91.931 112.146
ATOM   3786  H   VAL A 399      97.376  91.854 111.607
ATOM   3787  CA  VAL A 399      98.088  92.775 113.304
ATOM   3788  CB  VAL A 399      97.432  94.122 112.951
ATOM   3789  CG1 VAL A 399      97.272  95.040 114.187
ATOM   3790  CG2 VAL A 399      98.152  94.796 111.773
ATOM   3791  C   VAL A 399      97.128  92.127 114.275
ATOM   3792  O   VAL A 399      96.037  91.707 113.882
ATOM   3793  N   SER A 400      97.544  92.013 115.556
ATOM   3794  H   SER A 400      98.457  92.299 115.837
ATOM   3795  CA  SER A 400      96.704  91.524 116.621
ATOM   3796  CB  SER A 400      96.493  89.991 116.757
ATOM   3797  OG  SER A 400      97.663  89.295 117.138
ATOM   3798  HG  SER A 400      98.204  89.251 116.346
ATOM   3799  C   SER A 400      97.225  92.139 117.892
ATOM   3800  O   SER A 400      98.314  92.720 117.924
ATOM   3801  N   ARG A 401      96.431  92.030 118.976
ATOM   3802  H   ARG A 401      95.554  91.558 118.925
ATOM   3803  CA  ARG A 401      96.751  92.584 120.265
ATOM   3804  CB  ARG A 401      95.599  92.346 121.262
ATOM   3805  CG  ARG A 401      95.660  93.131 122.582
ATOM   3806  CD  ARG A 401      94.531  92.831 123.584
ATOM   3807  NE  ARG A 401      93.202  92.922 122.900
ATOM   3808  HE  ARG A 401      92.881  93.814 122.582
ATOM   3809  CZ  ARG A 401      92.447  91.803 122.653
ATOM   3810  NH1 ARG A 401      92.819  90.570 123.113
ATOM   3811 1HH1 ARG A 401      93.646  90.458 123.663
ATOM   3812 2HH1 ARG A 401      92.273  89.766 122.878
ATOM   3813  NH2 ARG A 401      91.310  91.910 121.906
ATOM   3814 1HH2 ARG A 401      91.027  92.798 121.545
ATOM   3815 2HH2 ARG A 401      90.785  91.092 121.671
ATOM   3816  C   ARG A 401      97.963  91.929 120.870
ATOM   3817  O   ARG A 401      98.802  92.613 121.460
ATOM   3818  N   HIS A 402      98.071  90.589 120.722
ATOM   3819  H   HIS A 402      97.396  90.058 120.216
ATOM   3820  CA  HIS A 402      99.147  89.842 121.310
ATOM   3821  CB  HIS A 402      98.583  88.662 122.134
ATOM   3822  CG  HIS A 402      97.694  89.101 123.264
ATOM   3823  ND1 HIS A 402      98.126  89.735 124.407
ATOM   3824  CE1 HIS A 402      97.020  90.006 125.146
ATOM   3825  NE2 HIS A 402      95.911  89.591 124.560
ATOM   3826  CD2 HIS A 402      96.338  89.020 123.375
ATOM   3827  C   HIS A 402     100.151  89.268 120.349
ATOM   3828  O   HIS A 402     101.156  88.721 120.813
ATOM   3829  N   VAL A 403      99.909  89.316 119.008
ATOM   3830  H   VAL A 403      99.092  89.738 118.620
ATOM   3831  CA  VAL A 403     100.837  88.730 118.055
ATOM   3832  CB  VAL A 403     100.376  87.314 117.599
ATOM   3833  CG1 VAL A 403     101.329  86.643 116.591
ATOM   3834  CG2 VAL A 403     100.144  86.370 118.791
ATOM   3835  C   VAL A 403     100.946  89.582 116.799
ATOM   3836  O   VAL A 403     100.015  90.286 116.405
ATOM   3837  N   LYS A 404     102.144  89.567 116.175
ATOM   3838  H   LYS A 404     102.907  89.045 116.550
ATOM   3839  CA  LYS A 404     102.425  90.198 114.911
ATOM   3840  CB  LYS A 404     103.420  91.372 114.899
ATOM   3841  CG  LYS A 404     102.948  92.661 115.547
ATOM   3842  CD  LYS A 404     101.921  93.348 114.653
ATOM   3843  CE  LYS A 404     101.422  94.664 115.207
ATOM   3844  NZ  LYS A 404     100.473  95.289 114.270
ATOM   3845  HZ1 LYS A 404      99.763  95.829 114.804
ATOM   3846  HZ2 LYS A 404     100.969  95.932 113.624
ATOM   3847  HZ3 LYS A 404     100.000  94.553 113.710
ATOM   3848  C   LYS A 404     103.001  89.119 114.058
ATOM   3849  O   LYS A 404     103.782  88.305 114.542
ATOM   3850  N   VAL A 405     102.580  89.035 112.779
ATOM   3851  H   VAL A 405     101.922  89.694 112.413
ATOM   3852  CA  VAL A 405     103.130  88.022 111.897
ATOM   3853  CB  VAL A 405     102.218  86.844 111.539
ATOM   3854  CG1 VAL A 405     102.969  85.868 110.605
ATOM   3855  CG2 VAL A 405     101.704  86.135 112.804
ATOM   3856  C   VAL A 405     103.459  88.778 110.651
ATOM   3857  O   VAL A 405     102.574  89.116 109.869
ATOM   3858  N   CYS A 406     104.755  89.088 110.470
ATOM   3859  H   CYS A 406     105.459  88.815 111.121
ATOM   3860  CA  CYS A 406     105.224  89.822 109.325
ATOM   3861  CB  CYS A 406     106.415  90.718 109.681
ATOM   3862  SG  CYS A 406     105.959  91.915 110.954
ATOM   3863  C   CYS A 406     105.720  88.904 108.252
ATOM   3864  O   CYS A 406     106.420  87.929 108.542
ATOM   3865  N   ILE A 407     105.320  89.173 106.985
ATOM   3866  H   ILE A 407     104.716  89.934 106.753
ATOM   3867  CA  ILE A 407     105.808  88.392 105.876
ATOM   3868  CB  ILE A 407     104.730  87.705 105.045
ATOM   3869  CG2 ILE A 407     105.373  86.965 103.848
ATOM   3870  CG1 ILE A 407     103.943  86.723 105.942
ATOM   3871  CD1 ILE A 407     102.706  86.106 105.293
ATOM   3872  C   ILE A 407     106.627  89.374 105.071
ATOM   3873  O   ILE A 407     106.191  90.497 104.808
ATOM   3874  N   ILE A 408     107.879  88.981 104.735
ATOM   3875  H   ILE A 408     108.222  88.078 104.985
ATOM   3876  CA  ILE A 408     108.791  89.785 103.958
ATOM   3877  CB  ILE A 408     109.977  90.299 104.782
ATOM   3878  CG2 ILE A 408     110.938  91.091 103.863
ATOM   3879  CG1 ILE A 408     109.498  91.170 105.970
ATOM   3880  CD1 ILE A 408     110.578  91.529 106.994
ATOM   3881  C   ILE A 408     109.296  88.827 102.905
ATOM   3882  O   ILE A 408     109.670  87.693 103.224
ATOM   3883  N   GLY A 409     109.312  89.261 101.623
ATOM   3884  H   GLY A 409     109.001  90.170 101.354
ATOM   3885  CA  GLY A 409     109.797  88.402 100.578
ATOM   3886  C   GLY A 409     109.797  89.070  99.245
ATOM   3887  O   GLY A 409     109.138  90.090  99.030
ATOM   3888  N   THR A 410     110.571  88.463  98.320
ATOM   3889  H   THR A 410     111.080  87.636  98.543
ATOM   3890  CA  THR A 410     110.730  88.896  96.957
ATOM   3891  CB  THR A 410     112.125  89.411  96.630
ATOM   3892  CG2 THR A 410     112.443  90.666  97.467
ATOM   3893  OG1 THR A 410     113.114  88.410  96.845
ATOM   3894  HG1 THR A 410     113.032  87.793  96.112
ATOM   3895  C   THR A 410     110.410  87.736  96.049
ATOM   3896  O   THR A 410     110.465  86.574  96.466
ATOM   3897  N   VAL A 411     110.012  88.052  94.792
ATOM   3898  H   VAL A 411     109.957  89.002  94.495
ATOM   3899  CA  VAL A 411     109.677  87.083  93.774
ATOM   3900  CB  VAL A 411     108.189  86.860  93.571
ATOM   3901  CG1 VAL A 411     107.597  86.188  94.821
ATOM   3902  CG2 VAL A 411     107.507  88.213  93.251
ATOM   3903  C   VAL A 411     110.272  87.423  92.431
ATOM   3904  O   VAL A 411     110.467  88.594  92.095
ATOM   3905  N   SER A 412     110.628  86.363  91.670
ATOM   3906  H   SER A 412     110.512  85.430  92.002
ATOM   3907  CA  SER A 412     111.184  86.464  90.342
ATOM   3908  CB  SER A 412     112.690  86.100  90.328
ATOM   3909  OG  SER A 412     112.909  84.779  90.813
ATOM   3910  HG  SER A 412     113.853  84.620  90.711
ATOM   3911  C   SER A 412     110.468  85.541  89.370
ATOM   3912  O   SER A 412     110.861  85.447  88.205
ATOM   3913  N   LYS A 413     109.385  84.862  89.823
ATOM   3914  H   LYS A 413     109.062  85.000  90.755
ATOM   3915  CA  LYS A 413     108.641  83.876  89.071
ATOM   3916  CB  LYS A 413     107.522  83.260  89.939
ATOM   3917  CG  LYS A 413     108.002  82.360  91.079
ATOM   3918  CD  LYS A 413     106.850  81.827  91.934
ATOM   3919  CE  LYS A 413     107.274  81.033  93.172
ATOM   3920  NZ  LYS A 413     107.829  79.722  92.781
ATOM   3921  HZ1 LYS A 413     108.589  79.853  92.087
ATOM   3922  HZ2 LYS A 413     108.209  79.241  93.618
ATOM   3923  HZ3 LYS A 413     107.080  79.138  92.363
ATOM   3924  C   LYS A 413     107.979  84.321  87.805
ATOM   3925  O   LYS A 413     108.145  83.647  86.789
ATOM   3926  N   PHE A 414     107.212  85.435  87.824
ATOM   3927  H   PHE A 414     107.092  85.981  88.649
ATOM   3928  CA  PHE A 414     106.541  85.937  86.646
ATOM   3929  CB  PHE A 414     105.080  85.460  86.382
ATOM   3930  CG  PHE A 414     105.020  83.992  86.110
ATOM   3931  CD1 PHE A 414     104.703  83.073  87.112
ATOM   3932  CE1 PHE A 414     104.663  81.703  86.834
ATOM   3933  CZ  PHE A 414     104.948  81.244  85.547
ATOM   3934  CE2 PHE A 414     105.272  82.154  84.539
ATOM   3935  CD2 PHE A 414     105.309  83.521  84.822
ATOM   3936  C   PHE A 414     106.534  87.427  86.620
ATOM   3937  O   PHE A 414     106.815  88.085  87.623
ATOM   3938  N   SER A 415     106.249  87.976  85.421
ATOM   3939  H   SER A 415     106.066  87.417  84.615
ATOM   3940  CA  SER A 415     106.179  89.389  85.199
ATOM   3941  CB  SER A 415     107.345  89.917  84.338
ATOM   3942  OG  SER A 415     108.587  89.664  84.980
ATOM   3943  HG  SER A 415     109.262  89.955  84.359
ATOM   3944  C   SER A 415     104.901  89.695  84.468
ATOM   3945  O   SER A 415     104.275  88.818  83.864
ATOM   3946  N   GLN A 416     104.464  90.975  84.561
ATOM   3947  H   GLN A 416     104.972  91.657  85.080
ATOM   3948  CA  GLN A 416     103.281  91.468  83.900
ATOM   3949  CB  GLN A 416     102.938  92.928  84.277
ATOM   3950  CG  GLN A 416     101.628  93.487  83.691
ATOM   3951  CD  GLN A 416     101.321  94.887  84.241
ATOM   3952  OE1 GLN A 416     102.047  95.500  85.026
ATOM   3953  NE2 GLN A 416     100.163  95.436  83.790
ATOM   3954 1HE2 GLN A 416      99.581  94.928  83.156
ATOM   3955 2HE2 GLN A 416      99.893  96.352  84.087
ATOM   3956  C   GLN A 416     103.546  91.400  82.417
ATOM   3957  O   GLN A 416     104.623  91.778  81.949
ATOM   3958  N   GLY A 417     102.562  90.879  81.659
ATOM   3959  H   GLY A 417     101.698  90.572  82.050
ATOM   3960  CA  GLY A 417     102.679  90.754  80.235
ATOM   3961  C   GLY A 417     103.177  89.411  79.791
ATOM   3962  O   GLY A 417     103.201  89.164  78.584
ATOM   3963  N   ASP A 418     103.588  88.516  80.732
ATOM   3964  H   ASP A 418     103.586  88.724  81.709
ATOM   3965  CA  ASP A 418     104.043  87.191  80.376
ATOM   3966  CB  ASP A 418     104.780  86.425  81.499
ATOM   3967  CG  ASP A 418     106.183  86.972  81.775
ATOM   3968  OD1 ASP A 418     106.708  87.822  81.006
ATOM   3969  OD2 ASP A 418     106.765  86.520  82.796
ATOM   3970  C   ASP A 418     102.822  86.398  79.989
ATOM   3971  O   ASP A 418     101.739  86.595  80.546
ATOM   3972  N   THR A 419     102.956  85.523  78.971
ATOM   3973  H   THR A 419     103.819  85.363  78.499
ATOM   3974  CA  THR A 419     101.825  84.751  78.547
ATOM   3975  CB  THR A 419     101.533  84.936  77.070
ATOM   3976  CG2 THR A 419     100.285  84.132  76.651
ATOM   3977  OG1 THR A 419     101.264  86.312  76.827
ATOM   3978  HG1 THR A 419     102.096  86.771  76.970
ATOM   3979  C   THR A 419     102.008  83.304  78.909
ATOM   3980  O   THR A 419     102.946  82.636  78.467
ATOM   3981  N   LEU A 420     101.089  82.816  79.769
ATOM   3982  H   LEU A 420     100.343  83.387  80.099
ATOM   3983  CA  LEU A 420     101.033  81.450  80.218
ATOM   3984  CB  LEU A 420     100.133  81.248  81.457
ATOM   3985  CG  LEU A 420     100.567  81.956  82.754
ATOM   3986  CD1 LEU A 420      99.489  81.807  83.839
ATOM   3987  CD2 LEU A 420     101.933  81.459  83.242
ATOM   3988  C   LEU A 420     100.353  80.683  79.117
ATOM   3989  O   LEU A 420      99.348  81.155  78.584
ATOM   3990  N   LEU A 421     100.892  79.507  78.727
ATOM   3991  H   LEU A 421     101.716  79.126  79.139
ATOM   3992  CA  LEU A 421     100.257  78.719  77.701
ATOM   3993  CB  LEU A 421     101.062  78.613  76.378
ATOM   3994  CG  LEU A 421     100.398  77.804  75.236
ATOM   3995  CD1 LEU A 421      99.075  78.431  74.774
ATOM   3996  CD2 LEU A 421     101.362  77.618  74.059
ATOM   3997  C   LEU A 421     100.064  77.362  78.306
ATOM   3998  O   LEU A 421     101.035  76.680  78.646
ATOM   3999  N   PHE A 422      98.779  76.978  78.491
ATOM   4000  H   PHE A 422      98.012  77.552  78.208
ATOM   4001  CA  PHE A 422      98.420  75.706  79.065
ATOM   4002  CB  PHE A 422      97.230  75.818  80.053
ATOM   4003  CG  PHE A 422      97.586  76.561  81.320
ATOM   4004  CD1 PHE A 422      96.551  76.902  82.198
ATOM   4005  CE1 PHE A 422      96.807  77.592  83.387
ATOM   4006  CZ  PHE A 422      98.112  77.954  83.719
ATOM   4007  CE2 PHE A 422      99.163  77.625  82.862
ATOM   4008  CD2 PHE A 422      98.896  76.935  81.677
ATOM   4009  C   PHE A 422      98.039  74.824  77.915
ATOM   4010  O   PHE A 422      97.080  75.112  77.194
ATOM   4011  N   PHE A 423      98.800  73.720  77.737
ATOM   4012  H   PHE A 423      99.559  73.511  78.348
ATOM   4013  CA  PHE A 423      98.606  72.783  76.658
ATOM   4014  CB  PHE A 423      99.872  71.934  76.404
ATOM   4015  CG  PHE A 423     100.928  72.768  75.754
ATOM   4016  CD1 PHE A 423     101.938  73.359  76.523
ATOM   4017  CE1 PHE A 423     102.930  74.134  75.916
ATOM   4018  CZ  PHE A 423     102.921  74.316  74.532
ATOM   4019  CE2 PHE A 423     101.924  73.723  73.753
ATOM   4020  CD2 PHE A 423     100.936  72.950  74.366
ATOM   4021  C   PHE A 423      97.477  71.819  76.851
ATOM   4022  O   PHE A 423      96.744  71.536  75.901
ATOM   4023  N   GLY A 424      97.312  71.317  78.092
ATOM   4024  H   GLY A 424      97.904  71.587  78.847
ATOM   4025  CA  GLY A 424      96.292  70.360  78.420
ATOM   4026  C   GLY A 424      95.407  70.856  79.524
ATOM   4027  O   GLY A 424      95.451  72.041  79.863
ATOM   4028  N   PRO A 425      94.620  69.962  80.130
ATOM   4029  CA  PRO A 425      93.692  70.288  81.191
ATOM   4030  CB  PRO A 425      92.698  69.119  81.203
ATOM   4031  CG  PRO A 425      93.551  67.922  80.753
ATOM   4032  CD  PRO A 425      94.509  68.557  79.732
ATOM   4033  C   PRO A 425      94.352  70.592  82.512
ATOM   4034  O   PRO A 425      94.314  69.775  83.435
ATOM   4035  N   LEU A 426      95.009  71.767  82.595
ATOM   4036  H   LEU A 426      95.084  72.381  81.813
ATOM   4037  CA  LEU A 426      95.554  72.243  83.830
ATOM   4038  CB  LEU A 426      96.625  73.339  83.682
ATOM   4039  CG  LEU A 426      98.059  72.798  83.479
ATOM   4040  CD1 LEU A 426      98.271  72.197  82.077
ATOM   4041  CD2 LEU A 426      99.109  73.850  83.853
ATOM   4042  C   LEU A 426      94.467  72.755  84.723
ATOM   4043  O   LEU A 426      93.543  73.446  84.279
ATOM   4044  N   LYS A 427      94.553  72.370  86.016
ATOM   4045  H   LYS A 427      95.294  71.793  86.349
ATOM   4046  CA  LYS A 427      93.597  72.799  86.997
ATOM   4047  CB  LYS A 427      93.602  71.931  88.273
ATOM   4048  CG  LYS A 427      92.531  72.279  89.312
ATOM   4049  CD  LYS A 427      92.564  71.343  90.518
ATOM   4050  CE  LYS A 427      91.520  71.655  91.589
ATOM   4051  NZ  LYS A 427      91.656  70.691  92.699
ATOM   4052  HZ1 LYS A 427      90.940  70.884  93.424
ATOM   4053  HZ2 LYS A 427      91.526  69.726  92.341
ATOM   4054  HZ3 LYS A 427      92.600  70.772  93.120
ATOM   4055  C   LYS A 427      93.963  74.214  87.343
ATOM   4056  O   LYS A 427      95.057  74.497  87.839
ATOM   4057  N   LYS A 428      93.025  75.132  87.045
ATOM   4058  H   LYS A 428      92.149  74.875  86.641
ATOM   4059  CA  LYS A 428      93.175  76.538  87.286
ATOM   4060  CB  LYS A 428      92.621  77.323  86.086
ATOM   4061  CG  LYS A 428      93.459  77.072  84.828
ATOM   4062  CD  LYS A 428      92.812  77.477  83.507
ATOM   4063  CE  LYS A 428      91.782  76.427  83.074
ATOM   4064  NZ  LYS A 428      91.194  76.749  81.762
ATOM   4065  HZ1 LYS A 428      91.221  77.773  81.606
ATOM   4066  HZ2 LYS A 428      91.734  76.279  81.011
ATOM   4067  HZ3 LYS A 428      90.210  76.421  81.732
ATOM   4068  C   LYS A 428      92.361  76.814  88.503
ATOM   4069  O   LYS A 428      91.226  76.351  88.587
ATOM   4070  N   THR A 429      92.938  77.510  89.507
ATOM   4071  H   THR A 429      93.866  77.868  89.456
ATOM   4072  CA  THR A 429      92.198  77.814  90.703
ATOM   4073  CB  THR A 429      92.377  76.771  91.806
ATOM   4074  CG2 THR A 429      91.477  77.100  93.019
ATOM   4075  OG1 THR A 429      92.007  75.482  91.334
ATOM   4076  HG1 THR A 429      92.683  75.231  90.700
ATOM   4077  C   THR A 429      92.684  79.133  91.222
ATOM   4078  O   THR A 429      93.893  79.360  91.314
ATOM   4079  N   LYS A 430      91.741  80.057  91.512
ATOM   4080  H   LYS A 430      90.767  79.904  91.363
ATOM   4081  CA  LYS A 430      92.117  81.307  92.095
ATOM   4082  CB  LYS A 430      91.840  82.596  91.307
ATOM   4083  CG  LYS A 430      92.571  82.813  89.983
ATOM   4084  CD  LYS A 430      92.150  84.163  89.408
ATOM   4085  CE  LYS A 430      92.691  84.536  88.035
ATOM   4086  NZ  LYS A 430      92.165  85.875  87.694
ATOM   4087  HZ1 LYS A 430      92.604  86.582  88.317
ATOM   4088  HZ2 LYS A 430      92.360  86.111  86.703
ATOM   4089  HZ3 LYS A 430      91.139  85.885  87.849
ATOM   4090  C   LYS A 430      91.264  81.365  93.314
ATOM   4091  O   LYS A 430      90.036  81.277  93.256
ATOM   4092  N   ASP A 431      91.931  81.469  94.466
ATOM   4093  H   ASP A 431      92.926  81.523  94.486
ATOM   4094  CA  ASP A 431      91.295  81.558  95.736
ATOM   4095  CB  ASP A 431      92.049  80.774  96.860
ATOM   4096  CG  ASP A 431      93.450  81.285  97.232
ATOM   4097  OD1 ASP A 431      93.901  82.369  96.777
ATOM   4098  OD2 ASP A 431      94.089  80.564  98.041
ATOM   4099  C   ASP A 431      91.029  83.008  96.056
ATOM   4100  O   ASP A 431      91.045  83.882  95.185
ATOM   4101  N   ILE A 432      90.669  83.244  97.327
ATOM   4102  H   ILE A 432      90.602  82.479  97.960
ATOM   4103  CA  ILE A 432      90.386  84.513  97.931
ATOM   4104  CB  ILE A 432      89.950  84.302  99.377
ATOM   4105  CG2 ILE A 432      88.592  83.578  99.346
ATOM   4106  CG1 ILE A 432      91.009  83.523 100.211
ATOM   4107  CD1 ILE A 432      90.737  83.400 101.709
ATOM   4108  C   ILE A 432      91.589  85.434  97.867
ATOM   4109  O   ILE A 432      92.740  84.989  97.873
ATOM   4110  N   ASP A 433      91.313  86.740  97.653
ATOM   4111  H   ASP A 433      90.370  87.044  97.544
ATOM   4112  CA  ASP A 433      92.303  87.791  97.605
ATOM   4113  CB  ASP A 433      93.025  87.882  96.234
ATOM   4114  CG  ASP A 433      94.211  88.841  96.288
ATOM   4115  OD1 ASP A 433      95.338  88.346  96.034
ATOM   4116  OD2 ASP A 433      94.026  90.064  96.520
ATOM   4117  C   ASP A 433      91.481  89.029  97.851
ATOM   4118  O   ASP A 433      90.658  89.387  97.003
ATOM   4119  N   PHE A 434      91.648  89.687  99.026
ATOM   4120  H   PHE A 434      92.302  89.403  99.722
ATOM   4121  CA  PHE A 434      90.874  90.868  99.297
ATOM   4122  CB  PHE A 434      89.699  90.573 100.270
ATOM   4123  CG  PHE A 434      88.741  91.719 100.340
ATOM   4124  CD1 PHE A 434      88.020  92.103  99.200
ATOM   4125  CE1 PHE A 434      87.110  93.161  99.252
ATOM   4126  CZ  PHE A 434      86.900  93.834 100.455
ATOM   4127  CE2 PHE A 434      87.593  93.440 101.602
ATOM   4128  CD2 PHE A 434      88.504  92.383 101.547
ATOM   4129  C   PHE A 434      91.815  91.916  99.819
ATOM   4130  O   PHE A 434      92.222  91.909 100.981
ATOM   4131  N   ASP A 435      92.144  92.870  98.926
ATOM   4132  H   ASP A 435      91.770  92.841  98.003
ATOM   4133  CA  ASP A 435      93.053  93.962  99.164
ATOM   4134  CB  ASP A 435      93.295  94.808  97.890
ATOM   4135  CG  ASP A 435      94.172  94.127  96.843
ATOM   4136  OD1 ASP A 435      94.858  93.114  97.138
ATOM   4137  OD2 ASP A 435      94.157  94.639  95.693
ATOM   4138  C   ASP A 435      92.598  94.958 100.191
ATOM   4139  O   ASP A 435      93.424  95.438 100.971
ATOM   4140  N   ASN A 436      91.278  95.261 100.236
ATOM   4141  H   ASN A 436      90.623  94.831  99.619
ATOM   4142  CA  ASN A 436      90.742  96.253 101.131
ATOM   4143  CB  ASN A 436      89.555  97.013 100.454
ATOM   4144  CG  ASN A 436      89.083  98.259 101.225
ATOM   4145  OD1 ASN A 436      89.804  98.907 101.984
ATOM   4146  ND2 ASN A 436      87.786  98.608 101.020
ATOM   4147 1HD2 ASN A 436      87.211  98.071 100.402
ATOM   4148 2HD2 ASN A 436      87.393  99.385 101.510
ATOM   4149  C   ASN A 436      90.353  95.695 102.485
ATOM   4150  O   ASN A 436      89.204  95.793 102.924
ATOM   4151  N   LEU A 437      91.328  95.065 103.180
ATOM   4152  H   LEU A 437      92.254  94.990 102.816
ATOM   4153  CA  LEU A 437      91.127  94.542 104.515
ATOM   4154  CB  LEU A 437      92.229  93.582 105.013
ATOM   4155  CG  LEU A 437      92.416  92.280 104.216
ATOM   4156  CD1 LEU A 437      93.597  91.471 104.769
ATOM   4157  CD2 LEU A 437      91.123  91.457 104.130
ATOM   4158  C   LEU A 437      91.173  95.743 105.430
ATOM   4159  O   LEU A 437      91.790  96.756 105.088
ATOM   4160  N   GLY A 438      90.494  95.676 106.604
ATOM   4161  H   GLY A 438      89.992  94.863 106.883
ATOM   4162  CA  GLY A 438      90.493  96.781 107.540
ATOM   4163  C   GLY A 438      91.880  96.974 108.091
ATOM   4164  O   GLY A 438      92.556  95.996 108.420
ATOM   4165  N   GLU A 439      92.326  98.251 108.199
ATOM   4166  H   GLU A 439      91.785  99.040 107.916
ATOM   4167  CA  GLU A 439      93.651  98.521 108.699
ATOM   4168  CB  GLU A 439      94.489  99.519 107.854
ATOM   4169  CG  GLU A 439      94.910  99.071 106.444
ATOM   4170  CD  GLU A 439      93.833  99.325 105.383
ATOM   4171  OE1 GLU A 439      94.099  98.915 104.224
ATOM   4172  OE2 GLU A 439      92.763  99.927 105.673
ATOM   4173  C   GLU A 439      93.696  99.062 110.102
ATOM   4174  O   GLU A 439      94.251  98.396 110.977
ATOM   4175  N   ASN A 440      93.116 100.266 110.353
ATOM   4176  H   ASN A 440      92.644 100.774 109.637
ATOM   4177  CA  ASN A 440      93.133 100.916 111.651
ATOM   4178  CB  ASN A 440      94.334 101.897 111.833
ATOM   4179  CG  ASN A 440      95.633 101.135 112.093
ATOM   4180  OD1 ASN A 440      95.855 100.632 113.194
ATOM   4181  ND2 ASN A 440      96.508 101.024 111.061
ATOM   4182 1HD2 ASN A 440      96.276 101.402 110.166
ATOM   4183 2HD2 ASN A 440      97.375 100.541 111.186
ATOM   4184  C   ASN A 440      91.841 101.660 111.930
ATOM   4185  O   ASN A 440      91.147 102.026 110.977
ATOM   4186  N   PRO A 441      91.483 101.918 113.200
ATOM   4187  CA  PRO A 441      90.252 102.592 113.568
ATOM   4188  CB  PRO A 441      89.904 102.058 114.964
ATOM   4189  CG  PRO A 441      91.270 101.726 115.580
ATOM   4190  CD  PRO A 441      92.095 101.271 114.368
ATOM   4191  C   PRO A 441      90.157 104.094 113.440
ATOM   4192  O   PRO A 441      90.322 104.807 114.434
ATOM   4193  N   CYS A 442      89.878 104.582 112.216
ATOM   4194  H   CYS A 442      89.874 103.982 111.415
ATOM   4195  CA  CYS A 442      89.306 105.892 112.015
ATOM   4196  CB  CYS A 442      90.208 106.838 111.199
ATOM   4197  SG  CYS A 442      91.793 107.158 112.015
ATOM   4198  C   CYS A 442      88.023 105.717 111.249
ATOM   4199  O   CYS A 442      87.834 104.719 110.548
ATOM   4200  N   LYS A 443      87.091 106.691 111.401
ATOM   4201  H   LYS A 443      87.264 107.481 111.983
ATOM   4202  CA  LYS A 443      85.806 106.695 110.735
ATOM   4203  CB  LYS A 443      84.827 107.744 111.293
ATOM   4204  CG  LYS A 443      84.330 107.462 112.710
ATOM   4205  CD  LYS A 443      83.355 108.526 113.208
ATOM   4206  CE  LYS A 443      82.838 108.288 114.625
ATOM   4207  NZ  LYS A 443      81.901 109.366 114.990
ATOM   4208  HZ1 LYS A 443      81.621 109.268 115.984
ATOM   4209  HZ2 LYS A 443      82.358 110.287 114.851
ATOM   4210  HZ3 LYS A 443      81.057 109.308 114.390
ATOM   4211  C   LYS A 443      85.972 106.993 109.270
ATOM   4212  O   LYS A 443      86.690 107.926 108.900
ATOM   4213  N   ILE A 444      85.317 106.175 108.412
ATOM   4214  H   ILE A 444      84.752 105.421 108.738
ATOM   4215  CA  ILE A 444      85.378 106.330 106.980
ATOM   4216  CB  ILE A 444      86.599 105.602 106.382
ATOM   4217  CG2 ILE A 444      86.539 104.087 106.695
ATOM   4218  CG1 ILE A 444      86.827 105.942 104.892
ATOM   4219  CD1 ILE A 444      88.194 105.519 104.354
ATOM   4220  C   ILE A 444      84.073 105.860 106.364
ATOM   4221  O   ILE A 444      83.385 104.992 106.910
ATOM   4222  N   GLY A 445      83.699 106.470 105.215
ATOM   4223  H   GLY A 445      84.256 107.191 104.809
ATOM   4224  CA  GLY A 445      82.516 106.127 104.471
ATOM   4225  C   GLY A 445      82.990 105.944 103.059
ATOM   4226  O   GLY A 445      83.770 106.760 102.559
ATOM   4227  N   LEU A 446      82.521 104.863 102.387
ATOM   4228  H   LEU A 446      81.877 104.223 102.799
ATOM   4229  CA  LEU A 446      82.916 104.574 101.032
ATOM   4230  CB  LEU A 446      83.729 103.259 100.883
ATOM   4231  CG  LEU A 446      85.104 103.188 101.589
ATOM   4232  CD1 LEU A 446      85.683 101.765 101.522
ATOM   4233  CD2 LEU A 446      86.090 104.235 101.043
ATOM   4234  C   LEU A 446      81.710 104.392 100.159
ATOM   4235  O   LEU A 446      80.776 103.672 100.522
ATOM   4236  N   GLN A 447      81.714 105.077  98.991
ATOM   4237  H   GLN A 447      82.471 105.676  98.741
ATOM   4238  CA  GLN A 447      80.657 104.978  98.016
ATOM   4239  CB  GLN A 447      79.436 105.896  98.301
ATOM   4240  CG  GLN A 447      78.262 105.797  97.304
ATOM   4241  CD  GLN A 447      77.544 104.447  97.430
ATOM   4242  OE1 GLN A 447      77.214 103.966  98.514
ATOM   4243  NE2 GLN A 447      77.307 103.796  96.261
ATOM   4244 1HE2 GLN A 447      77.569 104.219  95.394
ATOM   4245 2HE2 GLN A 447      76.888 102.888  96.270
ATOM   4246  C   GLN A 447      81.273 105.370  96.695
ATOM   4247  O   GLN A 447      82.036 106.335  96.614
ATOM   4248  N   THR A 448      80.972 104.586  95.637
ATOM   4249  H   THR A 448      80.366 103.801  95.734
ATOM   4250  CA  THR A 448      81.452 104.810  94.297
ATOM   4251  CB  THR A 448      81.452 103.536  93.483
ATOM   4252  CG2 THR A 448      82.500 102.560  94.051
ATOM   4253  OG1 THR A 448      80.164 102.929  93.492
ATOM   4254  HG1 THR A 448      79.594 103.503  92.974
ATOM   4255  C   THR A 448      80.692 105.913  93.596
ATOM   4256  O   THR A 448      79.468 106.005  93.720
ATOM   4257  N   SER A 449      81.429 106.814  92.899
ATOM   4258  H   SER A 449      82.422 106.756  92.836
ATOM   4259  CA  SER A 449      80.826 107.902  92.172
ATOM   4260  CB  SER A 449      81.569 109.237  92.415
ATOM   4261  OG  SER A 449      82.943 109.131  92.064
ATOM   4262  HG  SER A 449      83.332 109.985  92.274
ATOM   4263  C   SER A 449      80.768 107.598  90.696
ATOM   4264  O   SER A 449      79.695 107.654  90.090
ATOM   4265  N   SER A 450      81.935 107.254  90.102
ATOM   4266  H   SER A 450      82.783 107.235  90.628
ATOM   4267  CA  SER A 450      82.090 106.920  88.708
ATOM   4268  CB  SER A 450      82.121 108.164  87.778
ATOM   4269  OG  SER A 450      83.258 108.983  88.024
ATOM   4270  HG  SER A 450      83.199 109.705  87.393
ATOM   4271  C   SER A 450      83.362 106.133  88.540
ATOM   4272  O   SER A 450      84.191 106.077  89.456
ATOM   4273  N   ILE A 451      83.508 105.443  87.380
ATOM   4274  H   ILE A 451      82.818 105.454  86.659
ATOM   4275  CA  ILE A 451      84.701 104.687  87.101
ATOM   4276  CB  ILE A 451      84.765 103.360  87.848
ATOM   4277  CG2 ILE A 451      83.558 102.462  87.500
ATOM   4278  CG1 ILE A 451      86.141 102.707  87.678
ATOM   4279  CD1 ILE A 451      86.389 101.616  88.697
ATOM   4280  C   ILE A 451      84.863 104.551  85.606
ATOM   4281  O   ILE A 451      83.896 104.303  84.880
ATOM   4282  N   GLU A 452      86.112 104.755  85.121
ATOM   4283  H   GLU A 452      86.876 104.966  85.725
ATOM   4284  CA  GLU A 452      86.446 104.670  83.720
ATOM   4285  CB  GLU A 452      86.766 106.035  83.068
ATOM   4286  CG  GLU A 452      85.592 107.030  83.030
ATOM   4287  CD  GLU A 452      85.975 108.354  82.358
ATOM   4288  OE1 GLU A 452      85.053 109.202  82.234
ATOM   4289  OE2 GLU A 452      87.153 108.561  81.960
ATOM   4290  C   GLU A 452      87.682 103.829  83.579
ATOM   4291  O   GLU A 452      88.571 103.865  84.437
ATOM   4292  N   GLY A 453      87.762 103.066  82.464
ATOM   4293  H   GLY A 453      87.042 103.054  81.773
ATOM   4294  CA  GLY A 453      88.887 102.209  82.217
ATOM   4295  C   GLY A 453      88.421 101.000  81.472
ATOM   4296  O   GLY A 453      87.633 101.094  80.528
ATOM   4297  N   ALA A 454      88.995  99.840  81.849
ATOM   4298  H   ALA A 454      89.663  99.816  82.590
ATOM   4299  CA  ALA A 454      88.681  98.557  81.275
ATOM   4300  CB  ALA A 454      89.548  98.205  80.045
ATOM   4301  C   ALA A 454      88.925  97.490  82.314
ATOM   4302  O   ALA A 454      89.445  97.768  83.399
ATOM   4303  N   TRP A 455      88.478  96.246  82.017
ATOM   4304  H   TRP A 455      88.027  96.046  81.150
ATOM   4305  CA  TRP A 455      88.671  95.111  82.881
ATOM   4306  CB  TRP A 455      87.355  94.547  83.487
ATOM   4307  CG  TRP A 455      87.466  93.281  84.326
ATOM   4308  CD1 TRP A 455      87.068  92.014  83.996
ATOM   4309  NE1 TRP A 455      87.377  91.133  85.006
ATOM   4310  HE1 TRP A 455      87.176  90.178  85.007
ATOM   4311  CE2 TRP A 455      88.007  91.826  86.015
ATOM   4312  CZ2 TRP A 455      88.523  91.403  87.234
ATOM   4313  CH2 TRP A 455      89.120  92.358  88.067
ATOM   4314  CZ3 TRP A 455      89.199  93.704  87.680
ATOM   4315  CE3 TRP A 455      88.680  94.131  86.448
ATOM   4316  CD2 TRP A 455      88.083  93.181  85.625
ATOM   4317  C   TRP A 455      89.374  94.066  82.062
ATOM   4318  O   TRP A 455      89.004  93.813  80.913
ATOM   4319  N   GLY A 456      90.415  93.440  82.663
ATOM   4320  H   GLY A 456      90.688  93.666  83.595
ATOM   4321  CA  GLY A 456      91.205  92.424  82.017
ATOM   4322  C   GLY A 456      92.274  93.019  81.140
ATOM   4323  O   GLY A 456      92.866  92.303  80.333
ATOM   4324  N   SER A 457      92.536  94.339  81.273
ATOM   4325  H   SER A 457      92.056  94.906  81.937
ATOM   4326  CA  SER A 457      93.524  95.024  80.490
ATOM   4327  CB  SER A 457      92.943  96.261  79.761
ATOM   4328  OG  SER A 457      93.947  97.004  79.079
ATOM   4329  HG  SER A 457      93.490  97.742  78.665
ATOM   4330  C   SER A 457      94.632  95.477  81.396
ATOM   4331  O   SER A 457      94.423  95.762  82.578
ATOM   4332  N   GLU A 458      95.853  95.541  80.817
ATOM   4333  H   GLU A 458      95.966  95.314  79.853
ATOM   4334  CA  GLU A 458      97.056  95.969  81.486
ATOM   4335  CB  GLU A 458      98.355  95.707  80.685
ATOM   4336  CG  GLU A 458      98.675  94.228  80.398
ATOM   4337  CD  GLU A 458      97.819  93.711  79.241
ATOM   4338  OE1 GLU A 458      97.155  92.659  79.423
ATOM   4339  OE2 GLU A 458      97.844  94.327  78.142
ATOM   4340  C   GLU A 458      96.970  97.450  81.746
ATOM   4341  O   GLU A 458      97.434  97.915  82.790
ATOM   4342  N   PHE A 459      96.354  98.199  80.787
ATOM   4343  H   PHE A 459      95.990  97.751  79.974
ATOM   4344  CA  PHE A 459      96.141  99.627  80.807
ATOM   4345  CB  PHE A 459      95.076 100.058  81.856
ATOM   4346  CG  PHE A 459      93.989 100.846  81.199
ATOM   4347  CD1 PHE A 459      93.078 100.241  80.320
ATOM   4348  CE1 PHE A 459      92.065 100.993  79.717
ATOM   4349  CZ  PHE A 459      91.950 102.357  79.994
ATOM   4350  CE2 PHE A 459      92.847 102.968  80.873
ATOM   4351  CD2 PHE A 459      93.859 102.213  81.471
ATOM   4352  C   PHE A 459      97.467 100.405  80.974
ATOM   4353  O   PHE A 459      98.445 100.022  80.278
ATOM   4354  OXT PHE A 459      97.539 101.378  81.771
TER
END
