# Supplementary material for: DNA Vaccines Encoding HTNV GP-Derived Th Epitopes Benefited from a LAMP-Targeting Strategy and Established Cellular Immunoprotection
Source: Vaccines (Basel). 2024 Aug 19;12(8):928. doi: 10.3390/vaccines12080928 (PMC11359959; doi:10.3390/vaccines12080928)
Supplement: Supplementary file 1 [file vaccines-12-00928-s001.zip › Supplementary Material_S3/I-TASSER model 2/optimized model_2.pdb]

ATOM      1  N   MET A   1      89.132  77.991 102.136
ATOM      2  H1  MET A   1      90.152  77.811 102.104
ATOM      3  H2  MET A   1      88.621  77.094 102.027
ATOM      4  H3  MET A   1      88.880  78.425 103.044
ATOM      5  CA  MET A   1      88.757  78.919 101.047
ATOM      6  CB  MET A   1      88.242  78.091  99.844
ATOM      7  CG  MET A   1      89.309  77.833  98.779
ATOM      8  SD  MET A   1      88.921  78.510  97.139
ATOM      9  CE  MET A   1      88.656  76.897  96.348
ATOM     10  C   MET A   1      87.738  79.907 101.559
ATOM     11  O   MET A   1      87.753  80.227 102.750
ATOM     12  N   ALA A   2      86.838  80.425 100.678
ATOM     13  H   ALA A   2      86.844  80.174  99.714
ATOM     14  CA  ALA A   2      85.805  81.372 101.027
ATOM     15  CB  ALA A   2      85.039  81.890  99.793
ATOM     16  C   ALA A   2      84.806  80.739 101.954
ATOM     17  O   ALA A   2      84.275  81.423 102.826
ATOM     18  N   LEU A   3      84.536  79.421 101.752
ATOM     19  H   LEU A   3      84.997  78.944 101.009
ATOM     20  CA  LEU A   3      83.641  78.559 102.496
ATOM     21  CB  LEU A   3      84.251  78.145 103.861
ATOM     22  CG  LEU A   3      85.620  77.432 103.724
ATOM     23  CD1 LEU A   3      86.247  77.148 105.086
ATOM     24  CD2 LEU A   3      85.538  76.157 102.864
ATOM     25  C   LEU A   3      82.221  79.072 102.617
ATOM     26  O   LEU A   3      81.499  78.769 103.569
ATOM     27  N   ARG A   4      81.766  79.792 101.571
ATOM     28  H   ARG A   4      82.356  79.972 100.787
ATOM     29  CA  ARG A   4      80.458  80.400 101.500
ATOM     30  CB  ARG A   4      80.495  81.808 100.858
ATOM     31  CG  ARG A   4      81.226  82.866 101.670
ATOM     32  CD  ARG A   4      81.132  84.275 101.096
ATOM     33  NE  ARG A   4      81.802  85.183 102.074
ATOM     34  HE  ARG A   4      82.165  84.791 102.920
ATOM     35  CZ  ARG A   4      81.926  86.527 101.845
ATOM     36  NH1 ARG A   4      81.472  87.113 100.694
ATOM     37 1HH1 ARG A   4      81.048  86.556  99.980
ATOM     38 2HH1 ARG A   4      81.575  88.097 100.546
ATOM     39  NH2 ARG A   4      82.505  87.302 102.808
ATOM     40 1HH2 ARG A   4      82.817  86.891 103.664
ATOM     41 2HH2 ARG A   4      82.595  88.289 102.671
ATOM     42  C   ARG A   4      79.428  79.592 100.738
ATOM     43  O   ARG A   4      78.392  80.131 100.348
ATOM     44  N   ASN A   5      79.679  78.289 100.479
ATOM     45  H   ASN A   5      80.511  77.841 100.794
ATOM     46  CA  ASN A   5      78.766  77.453  99.723
ATOM     47  CB  ASN A   5      79.391  76.096  99.332
ATOM     48  CG  ASN A   5      80.509  76.321  98.319
ATOM     49  OD1 ASN A   5      81.641  76.626  98.692
ATOM     50  ND2 ASN A   5      80.200  76.135  97.009
ATOM     51 1HD2 ASN A   5      79.283  75.836  96.747
ATOM     52 2HD2 ASN A   5      80.906  76.250  96.311
ATOM     53  C   ASN A   5      77.429  77.159 100.360
ATOM     54  O   ASN A   5      77.352  76.811 101.539
ATOM     55  N   VAL A   6      76.332  77.357  99.580
ATOM     56  H   VAL A   6      76.413  77.737  98.661
ATOM     57  CA  VAL A   6      74.964  77.069  99.980
ATOM     58  CB  VAL A   6      74.089  78.287 100.292
ATOM     59  CG1 VAL A   6      72.662  77.852 100.689
ATOM     60  CG2 VAL A   6      74.748  79.167 101.369
ATOM     61  C   VAL A   6      74.391  76.343  98.771
ATOM     62  O   VAL A   6      74.582  76.774  97.634
ATOM     63  N   TYR A   7      73.702  75.196  98.988
ATOM     64  H   TYR A   7      73.560  74.839  99.909
ATOM     65  CA  TYR A   7      73.117  74.407  97.919
ATOM     66  CB  TYR A   7      73.489  72.908  98.022
ATOM     67  CG  TYR A   7      74.950  72.757  97.718
ATOM     68  CD1 TYR A   7      75.921  72.865  98.724
ATOM     69  CE1 TYR A   7      77.281  72.728  98.427
ATOM     70  CZ  TYR A   7      77.683  72.464  97.116
ATOM     71  OH  TYR A   7      79.054  72.327  96.809
ATOM     72  HH  TYR A   7      79.139  72.212  95.858
ATOM     73  CE2 TYR A   7      76.723  72.331  96.110
ATOM     74  CD2 TYR A   7      75.365  72.472  96.411
ATOM     75  C   TYR A   7      71.617  74.543  97.834
ATOM     76  O   TYR A   7      70.939  74.526  98.864
ATOM     77  N   ASP A   8      71.072  74.701  96.594
ATOM     78  H   ASP A   8      71.633  74.794  95.774
ATOM     79  CA  ASP A   8      69.646  74.841  96.369
ATOM     80  CB  ASP A   8      69.231  76.342  96.457
ATOM     81  CG  ASP A   8      67.754  76.596  96.792
ATOM     82  OD1 ASP A   8      66.977  75.638  97.053
ATOM     83  OD2 ASP A   8      67.384  77.799  96.797
ATOM     84  C   ASP A   8      69.251  74.325  94.989
ATOM     85  O   ASP A   8      70.101  74.100  94.133
ATOM     86  N   MET A   9      67.935  74.045  94.792
ATOM     87  H   MET A   9      67.299  74.216  95.540
ATOM     88  CA  MET A   9      67.259  73.622  93.577
ATOM     89  CB  MET A   9      67.142  74.747  92.515
ATOM     90  CG  MET A   9      66.207  75.885  92.949
ATOM     91  SD  MET A   9      65.995  77.247  91.761
ATOM     92  CE  MET A   9      67.596  78.035  92.086
ATOM     93  C   MET A   9      67.575  72.326  92.877
ATOM     94  O   MET A   9      68.522  71.622  93.232
ATOM     95  N   LYS A  10      66.531  71.837  92.150
ATOM     96  H   LYS A  10      65.692  72.367  92.066
ATOM     97  CA  LYS A  10      66.540  70.628  91.363
ATOM     98  CB  LYS A  10      65.490  69.583  91.797
ATOM     99  CG  LYS A  10      65.646  68.901  93.153
ATOM    100  CD  LYS A  10      64.500  67.909  93.362
ATOM    101  CE  LYS A  10      64.499  67.151  94.686
ATOM    102  NZ  LYS A  10      63.341  66.232  94.711
ATOM    103  HZ1 LYS A  10      62.460  66.779  94.680
ATOM    104  HZ2 LYS A  10      63.378  65.602  93.886
ATOM    105  HZ3 LYS A  10      63.359  65.663  95.577
ATOM    106  C   LYS A  10      66.191  70.871  89.912
ATOM    107  O   LYS A  10      66.870  70.350  89.035
ATOM    108  N   ILE A  11      65.122  71.667  89.634
ATOM    109  H   ILE A  11      64.598  72.061  90.384
ATOM    110  CA  ILE A  11      64.579  72.007  88.325
ATOM    111  CB  ILE A  11      65.510  72.783  87.382
ATOM    112  CG2 ILE A  11      64.915  72.931  85.960
ATOM    113  CG1 ILE A  11      65.818  74.150  88.043
ATOM    114  CD1 ILE A  11      66.882  75.013  87.363
ATOM    115  C   ILE A  11      63.781  70.874  87.699
ATOM    116  O   ILE A  11      62.577  71.058  87.525
ATOM    117  N   GLU A  12      64.387  69.697  87.374
ATOM    118  H   GLU A  12      65.362  69.566  87.538
ATOM    119  CA  GLU A  12      63.692  68.548  86.801
ATOM    120  CB  GLU A  12      62.778  67.810  87.827
ATOM    121  CG  GLU A  12      63.526  67.119  88.984
ATOM    122  CD  GLU A  12      62.569  66.465  89.994
ATOM    123  OE1 GLU A  12      61.319  66.549  89.850
ATOM    124  OE2 GLU A  12      63.105  65.858  90.959
ATOM    125  C   GLU A  12      62.973  68.812  85.480
ATOM    126  O   GLU A  12      63.575  68.711  84.412
ATOM    127  N   CYS A  13      61.651  69.117  85.540
ATOM    128  H   CYS A  13      61.212  69.197  86.431
ATOM    129  CA  CYS A  13      60.727  69.404  84.455
ATOM    130  CB  CYS A  13      60.974  70.819  83.868
ATOM    131  SG  CYS A  13      60.566  72.139  85.048
ATOM    132  C   CYS A  13      60.532  68.379  83.331
ATOM    133  O   CYS A  13      60.644  68.729  82.150
ATOM    134  N   PRO A  14      60.146  67.128  83.636
ATOM    135  CA  PRO A  14      59.936  66.067  82.667
ATOM    136  CB  PRO A  14      59.709  64.787  83.473
ATOM    137  CG  PRO A  14      60.251  65.092  84.873
ATOM    138  CD  PRO A  14      60.049  66.605  84.999
ATOM    139  C   PRO A  14      58.795  66.254  81.705
ATOM    140  O   PRO A  14      58.758  65.514  80.728
ATOM    141  N   HIS A  15      57.826  67.149  81.992
ATOM    142  H   HIS A  15      57.898  67.773  82.766
ATOM    143  CA  HIS A  15      56.544  67.127  81.325
ATOM    144  CB  HIS A  15      55.387  67.199  82.347
ATOM    145  CG  HIS A  15      55.372  66.031  83.289
ATOM    146  ND1 HIS A  15      55.018  64.751  82.928
ATOM    147  CE1 HIS A  15      55.160  63.978  84.034
ATOM    148  NE2 HIS A  15      55.577  64.670  85.078
ATOM    149  CD2 HIS A  15      55.710  65.964  84.607
ATOM    150  C   HIS A  15      56.368  68.247  80.328
ATOM    151  O   HIS A  15      55.259  68.426  79.817
ATOM    152  N   THR A  16      57.459  68.981  79.979
ATOM    153  H   THR A  16      58.358  68.788  80.365
ATOM    154  CA  THR A  16      57.395  70.134  79.103
ATOM    155  CB  THR A  16      58.779  70.766  78.993
ATOM    156  CG2 THR A  16      58.727  72.053  78.140
ATOM    157  OG1 THR A  16      59.244  71.128  80.289
ATOM    158  HG1 THR A  16      59.679  70.347  80.645
ATOM    159  C   THR A  16      56.827  69.841  77.722
ATOM    160  O   THR A  16      55.820  70.453  77.358
ATOM    161  N   VAL A  17      57.420  68.907  76.938
ATOM    162  H   VAL A  17      58.223  68.396  77.233
ATOM    163  CA  VAL A  17      56.889  68.577  75.627
ATOM    164  CB  VAL A  17      57.894  68.779  74.486
ATOM    165  CG1 VAL A  17      57.267  68.374  73.133
ATOM    166  CG2 VAL A  17      58.374  70.245  74.475
ATOM    167  C   VAL A  17      56.497  67.127  75.728
ATOM    168  O   VAL A  17      55.350  66.738  75.502
ATOM    169  N   SER A  18      57.504  66.328  76.112
ATOM    170  H   SER A  18      58.399  66.736  76.274
ATOM    171  CA  SER A  18      57.510  64.912  76.333
ATOM    172  CB  SER A  18      57.954  64.129  75.068
ATOM    173  OG  SER A  18      59.309  64.400  74.726
ATOM    174  HG  SER A  18      59.837  63.757  75.209
ATOM    175  C   SER A  18      58.518  64.757  77.456
ATOM    176  O   SER A  18      58.913  65.755  78.072
ATOM    177  N   PHE A  19      58.931  63.501  77.776
ATOM    178  H   PHE A  19      58.590  62.695  77.300
ATOM    179  CA  PHE A  19      59.902  63.248  78.817
ATOM    180  CB  PHE A  19      60.128  61.733  79.082
ATOM    181  CG  PHE A  19      61.056  61.506  80.240
ATOM    182  CD1 PHE A  19      60.604  61.661  81.557
ATOM    183  CE1 PHE A  19      61.467  61.450  82.638
ATOM    184  CZ  PHE A  19      62.792  61.073  82.408
ATOM    185  CE2 PHE A  19      63.251  60.902  81.100
ATOM    186  CD2 PHE A  19      62.384  61.114  80.025
ATOM    187  C   PHE A  19      61.195  63.927  78.418
ATOM    188  O   PHE A  19      61.688  63.741  77.304
ATOM    189  N   GLY A  20      61.731  64.763  79.334
ATOM    190  H   GLY A  20      61.290  64.926  80.212
ATOM    191  CA  GLY A  20      62.942  65.494  79.104
ATOM    192  C   GLY A  20      63.412  66.065  80.402
ATOM    193  O   GLY A  20      63.305  67.274  80.614
ATOM    194  N   GLU A  21      63.918  65.199  81.311
ATOM    195  H   GLU A  21      64.013  64.225  81.121
ATOM    196  CA  GLU A  21      64.396  65.642  82.595
ATOM    197  CB  GLU A  21      64.499  64.483  83.611
ATOM    198  CG  GLU A  21      64.942  64.872  85.026
ATOM    199  CD  GLU A  21      64.885  63.642  85.920
ATOM    200  OE1 GLU A  21      64.131  63.696  86.926
ATOM    201  OE2 GLU A  21      65.602  62.644  85.641
ATOM    202  C   GLU A  21      65.732  66.317  82.429
ATOM    203  O   GLU A  21      66.619  65.803  81.742
ATOM    204  N   ASN A  22      65.872  67.510  83.048
ATOM    205  H   ASN A  22      65.132  67.920  83.578
ATOM    206  CA  ASN A  22      67.085  68.273  83.002
ATOM    207  CB  ASN A  22      67.027  69.420  81.951
ATOM    208  CG  ASN A  22      68.340  70.211  81.847
ATOM    209  OD1 ASN A  22      69.401  69.856  82.361
ATOM    210  ND2 ASN A  22      68.252  71.378  81.156
ATOM    211 1HD2 ASN A  22      67.365  71.696  80.821
ATOM    212 2HD2 ASN A  22      69.065  71.946  81.030
ATOM    213  C   ASN A  22      67.125  68.845  84.393
ATOM    214  O   ASN A  22      66.434  69.826  84.691
ATOM    215  N   SER A  23      67.910  68.197  85.290
ATOM    216  H   SER A  23      68.457  67.393  85.064
ATOM    217  CA  SER A  23      67.985  68.663  86.644
ATOM    218  CB  SER A  23      67.984  67.524  87.683
ATOM    219  OG  SER A  23      66.756  66.813  87.616
ATOM    220  HG  SER A  23      66.805  66.134  88.295
ATOM    221  C   SER A  23      69.153  69.567  86.879
ATOM    222  O   SER A  23      70.305  69.131  86.962
ATOM    223  N   VAL A  24      68.851  70.879  87.010
ATOM    224  H   VAL A  24      67.916  71.219  86.968
ATOM    225  CA  VAL A  24      69.880  71.849  87.245
ATOM    226  CB  VAL A  24      69.816  73.057  86.316
ATOM    227  CG1 VAL A  24      70.939  74.064  86.643
ATOM    228  CG2 VAL A  24      69.874  72.581  84.851
ATOM    229  C   VAL A  24      69.826  72.280  88.686
ATOM    230  O   VAL A  24      68.835  72.828  89.173
ATOM    231  N   LYS A  25      70.927  71.971  89.396
ATOM    232  H   LYS A  25      71.687  71.493  88.964
ATOM    233  CA  LYS A  25      71.151  72.323  90.773
ATOM    234  CB  LYS A  25      72.077  71.323  91.484
ATOM    235  CG  LYS A  25      71.447  69.934  91.633
ATOM    236  CD  LYS A  25      72.407  68.845  92.117
ATOM    237  CE  LYS A  25      73.283  68.297  90.984
ATOM    238  NZ  LYS A  25      74.141  67.194  91.461
ATOM    239  HZ1 LYS A  25      73.589  66.553  92.062
ATOM    240  HZ2 LYS A  25      74.509  66.665  90.648
ATOM    241  HZ3 LYS A  25      74.935  67.579  92.006
ATOM    242  C   LYS A  25      71.822  73.668  90.750
ATOM    243  O   LYS A  25      72.519  73.990  89.783
ATOM    244  N   LYS A  26      71.590  74.505  91.786
ATOM    245  H   LYS A  26      71.004  74.268  92.552
ATOM    246  CA  LYS A  26      72.217  75.795  91.818
ATOM    247  CB  LYS A  26      71.257  76.969  91.506
ATOM    248  CG  LYS A  26      71.962  78.322  91.338
ATOM    249  CD  LYS A  26      71.048  79.508  91.032
ATOM    250  CE  LYS A  26      71.827  80.811  90.842
ATOM    251  NZ  LYS A  26      70.899  81.926  90.578
ATOM    252  HZ1 LYS A  26      70.685  82.402  91.476
ATOM    253  HZ2 LYS A  26      71.335  82.608  89.930
ATOM    254  HZ3 LYS A  26      70.016  81.566  90.168
ATOM    255  C   LYS A  26      72.885  76.063  93.140
ATOM    256  O   LYS A  26      72.281  75.958  94.210
ATOM    257  N   ILE A  27      74.199  76.373  93.065
ATOM    258  H   ILE A  27      74.665  76.423  92.186
ATOM    259  CA  ILE A  27      75.004  76.731  94.208
ATOM    260  CB  ILE A  27      76.496  76.491  94.033
ATOM    261  CG2 ILE A  27      77.252  76.985  95.291
ATOM    262  CG1 ILE A  27      76.774  75.000  93.772
ATOM    263  CD1 ILE A  27      78.214  74.683  93.368
ATOM    264  C   ILE A  27      74.760  78.223  94.303
ATOM    265  O   ILE A  27      74.864  78.940  93.302
ATOM    266  N   VAL A  28      74.409  78.706  95.514
ATOM    267  H   VAL A  28      74.344  78.112  96.310
ATOM    268  CA  VAL A  28      74.116  80.096  95.761
ATOM    269  CB  VAL A  28      72.616  80.377  95.992
ATOM    270  CG1 VAL A  28      71.811  80.086  94.721
ATOM    271  CG2 VAL A  28      72.061  79.559  97.179
ATOM    272  C   VAL A  28      74.860  80.654  96.959
ATOM    273  O   VAL A  28      75.223  79.890  97.856
ATOM    274  N   PRO A  29      75.195  81.949  96.958
ATOM    275  CA  PRO A  29      75.828  82.627  98.069
ATOM    276  CB  PRO A  29      76.598  83.793  97.453
ATOM    277  CG  PRO A  29      75.791  84.141  96.196
ATOM    278  CD  PRO A  29      75.213  82.787  95.754
ATOM    279  C   PRO A  29      74.789  83.062  99.089
ATOM    280  O   PRO A  29      73.608  83.197  98.750
ATOM    281  N   ILE A  30      75.239  83.342 100.334
ATOM    282  H   ILE A  30      76.215  83.277 100.531
ATOM    283  CA  ILE A  30      74.414  83.617 101.493
ATOM    284  CB  ILE A  30      75.306  83.751 102.727
ATOM    285  CG2 ILE A  30      74.529  84.288 103.955
ATOM    286  CG1 ILE A  30      75.934  82.372 103.021
ATOM    287  CD1 ILE A  30      77.068  82.381 104.041
ATOM    288  C   ILE A  30      73.586  84.869 101.262
ATOM    289  O   ILE A  30      72.408  84.900 101.626
ATOM    290  N   HIS A  31      74.167  85.892 100.583
ATOM    291  H   HIS A  31      75.108  85.834 100.257
ATOM    292  CA  HIS A  31      73.481  87.133 100.313
ATOM    293  CB  HIS A  31      74.383  88.293  99.820
ATOM    294  CG  HIS A  31      74.948  88.198  98.432
ATOM    295  ND1 HIS A  31      74.325  88.734  97.328
ATOM    296  CE1 HIS A  31      75.130  88.490  96.267
ATOM    297  NE2 HIS A  31      76.224  87.832  96.609
ATOM    298  CD2 HIS A  31      76.106  87.649  97.975
ATOM    299  C   HIS A  31      72.308  86.944  99.382
ATOM    300  O   HIS A  31      71.314  87.659  99.510
ATOM    301  N   ALA A  32      72.381  85.956  98.449
ATOM    302  H   ALA A  32      73.140  85.306  98.419
ATOM    303  CA  ALA A  32      71.322  85.679  97.509
ATOM    304  CB  ALA A  32      71.733  84.690  96.403
ATOM    305  C   ALA A  32      70.142  85.108  98.237
ATOM    306  O   ALA A  32      69.014  85.528  97.979
ATOM    307  N   CYS A  33      70.395  84.196  99.216
ATOM    308  H   CYS A  33      71.326  83.871  99.379
ATOM    309  CA  CYS A  33      69.357  83.575 100.013
ATOM    310  CB  CYS A  33      69.921  82.504 100.966
ATOM    311  SG  CYS A  33      70.556  81.047 100.083
ATOM    312  C   CYS A  33      68.659  84.629 100.838
ATOM    313  O   CYS A  33      67.433  84.627 100.965
ATOM    314  N   ASN A  34      69.454  85.595 101.352
ATOM    315  H   ASN A  34      70.442  85.550 101.213
ATOM    316  CA  ASN A  34      69.021  86.711 102.147
ATOM    317  CB  ASN A  34      70.225  87.482 102.727
ATOM    318  CG  ASN A  34      70.889  86.689 103.857
ATOM    319  OD1 ASN A  34      70.329  85.793 104.489
ATOM    320  ND2 ASN A  34      72.171  87.041 104.132
ATOM    321 1HD2 ASN A  34      72.601  87.794 103.634
ATOM    322 2HD2 ASN A  34      72.676  86.556 104.845
ATOM    323  C   ASN A  34      68.164  87.653 101.343
ATOM    324  O   ASN A  34      67.407  88.424 101.938
ATOM    325  N   MET A  35      68.340  87.680  99.994
ATOM    326  H   MET A  35      68.934  87.034  99.518
ATOM    327  CA  MET A  35      67.547  88.506  99.124
ATOM    328  CB  MET A  35      68.254  88.952  97.826
ATOM    329  CG  MET A  35      69.402  89.946  98.030
ATOM    330  SD  MET A  35      70.086  90.654  96.496
ATOM    331  CE  MET A  35      70.952  89.166  95.921
ATOM    332  C   MET A  35      66.247  87.858  98.723
ATOM    333  O   MET A  35      65.226  88.543  98.685
ATOM    334  N   MET A  36      66.234  86.536  98.408
ATOM    335  H   MET A  36      67.052  85.966  98.439
ATOM    336  CA  MET A  36      65.006  85.896  97.982
ATOM    337  CB  MET A  36      64.913  85.850  96.436
ATOM    338  CG  MET A  36      63.613  85.306  95.832
ATOM    339  SD  MET A  36      63.561  85.328  94.013
ATOM    340  CE  MET A  36      63.372  87.126  93.827
ATOM    341  C   MET A  36      64.892  84.485  98.480
ATOM    342  O   MET A  36      65.817  83.692  98.294
ATOM    343  N   LYS A  37      63.756  84.148  99.152
ATOM    344  H   LYS A  37      63.019  84.798  99.315
ATOM    345  CA  LYS A  37      63.555  82.802  99.629
ATOM    346  CB  LYS A  37      62.500  82.650 100.747
ATOM    347  CG  LYS A  37      62.832  83.211 102.131
ATOM    348  CD  LYS A  37      61.726  82.830 103.122
ATOM    349  CE  LYS A  37      61.972  83.152 104.599
ATOM    350  NZ  LYS A  37      61.770  84.584 104.873
ATOM    351  HZ1 LYS A  37      61.783  84.752 105.897
ATOM    352  HZ2 LYS A  37      62.516  85.152 104.428
ATOM    353  HZ3 LYS A  37      60.853  84.890 104.496
ATOM    354  C   LYS A  37      63.083  81.938  98.487
ATOM    355  O   LYS A  37      63.738  80.947  98.158
ATOM    356  N   SER A  38      61.942  82.325  97.857
ATOM    357  H   SER A  38      61.454  83.143  98.150
ATOM    358  CA  SER A  38      61.337  81.639  96.737
ATOM    359  CB  SER A  38      60.773  80.231  97.077
ATOM    360  OG  SER A  38      60.110  79.640  95.964
ATOM    361  HG  SER A  38      59.641  78.877  96.314
ATOM    362  C   SER A  38      60.170  82.491  96.311
ATOM    363  O   SER A  38      59.431  82.996  97.158
ATOM    364  N   CYS A  39      59.971  82.642  94.984
ATOM    365  H   CYS A  39      60.556  82.203  94.307
ATOM    366  CA  CYS A  39      58.888  83.424  94.445
ATOM    367  CB  CYS A  39      59.344  84.599  93.564
ATOM    368  SG  CYS A  39      60.335  85.813  94.466
ATOM    369  C   CYS A  39      58.024  82.577  93.562
ATOM    370  O   CYS A  39      58.492  81.598  92.977
ATOM    371  N   LEU A  40      56.720  82.932  93.488
ATOM    372  H   LEU A  40      56.362  83.721  93.984
ATOM    373  CA  LEU A  40      55.771  82.239  92.652
ATOM    374  CB  LEU A  40      54.580  81.642  93.445
ATOM    375  CG  LEU A  40      53.488  80.925  92.612
ATOM    376  CD1 LEU A  40      54.021  79.669  91.902
ATOM    377  CD2 LEU A  40      52.237  80.646  93.460
ATOM    378  C   LEU A  40      55.246  83.302  91.723
ATOM    379  O   LEU A  40      54.703  84.307  92.181
ATOM    380  N   ILE A  41      55.394  83.115  90.389
ATOM    381  H   ILE A  41      55.815  82.302  89.994
ATOM    382  CA  ILE A  41      54.919  84.113  89.459
ATOM    383  CB  ILE A  41      56.023  84.753  88.603
ATOM    384  CG2 ILE A  41      55.381  85.857  87.720
ATOM    385  CG1 ILE A  41      57.196  85.325  89.441
ATOM    386  CD1 ILE A  41      56.864  86.472  90.397
ATOM    387  C   ILE A  41      53.941  83.383  88.567
ATOM    388  O   ILE A  41      54.304  82.860  87.507
ATOM    389  N   ALA A  42      52.673  83.281  89.022
ATOM    390  H   ALA A  42      52.376  83.640  89.905
ATOM    391  CA  ALA A  42      51.659  82.625  88.243
ATOM    392  CB  ALA A  42      50.923  81.495  88.989
ATOM    393  C   ALA A  42      50.646  83.615  87.765
ATOM    394  O   ALA A  42      50.045  84.360  88.543
ATOM    395  N   LEU A  43      50.441  83.615  86.435
ATOM    396  H   LEU A  43      50.936  82.986  85.841
ATOM    397  CA  LEU A  43      49.500  84.468  85.759
ATOM    398  CB  LEU A  43      50.021  84.928  84.374
ATOM    399  CG  LEU A  43      51.319  85.769  84.407
ATOM    400  CD1 LEU A  43      51.795  86.091  82.984
ATOM    401  CD2 LEU A  43      51.173  87.037  85.270
ATOM    402  C   LEU A  43      48.189  83.715  85.640
ATOM    403  O   LEU A  43      47.973  82.729  86.354
ATOM    404  N   GLY A  44      47.256  84.193  84.769
ATOM    405  H   GLY A  44      47.416  85.011  84.223
ATOM    406  CA  GLY A  44      45.962  83.575  84.573
ATOM    407  C   GLY A  44      45.187  83.789  85.840
ATOM    408  O   GLY A  44      45.019  84.952  86.219
ATOM    409  N   PRO A  45      44.644  82.749  86.481
ATOM    410  CA  PRO A  45      43.942  82.896  87.734
ATOM    411  CB  PRO A  45      43.219  81.566  87.955
ATOM    412  CG  PRO A  45      44.043  80.536  87.153
ATOM    413  CD  PRO A  45      44.679  81.362  86.019
ATOM    414  C   PRO A  45      44.992  83.232  88.768
ATOM    415  O   PRO A  45      45.849  82.396  89.057
ATOM    416  N   TYR A  46      44.894  84.445  89.344
ATOM    417  H   TYR A  46      44.044  84.962  89.297
ATOM    418  CA  TYR A  46      46.065  85.256  89.564
ATOM    419  CB  TYR A  46      45.639  86.744  89.653
ATOM    420  CG  TYR A  46      46.757  87.735  89.678
ATOM    421  CD1 TYR A  46      47.396  88.076  88.480
ATOM    422  CE1 TYR A  46      48.430  89.015  88.467
ATOM    423  CZ  TYR A  46      48.828  89.629  89.657
ATOM    424  OH  TYR A  46      49.874  90.577  89.639
ATOM    425  HH  TYR A  46      50.005  90.888  90.540
ATOM    426  CE2 TYR A  46      48.189  89.303  90.857
ATOM    427  CD2 TYR A  46      47.154  88.364  90.864
ATOM    428  C   TYR A  46      46.733  84.810  90.835
ATOM    429  O   TYR A  46      46.104  84.806  91.897
ATOM    430  N   ARG A  47      48.024  84.403  90.735
ATOM    431  H   ARG A  47      48.524  84.410  89.871
ATOM    432  CA  ARG A  47      48.769  83.955  91.883
ATOM    433  CB  ARG A  47      48.849  82.415  92.047
ATOM    434  CG  ARG A  47      47.576  81.651  92.404
ATOM    435  CD  ARG A  47      47.874  80.175  92.668
ATOM    436  NE  ARG A  47      48.254  79.537  91.370
ATOM    437  HE  ARG A  47      48.053  80.023  90.519
ATOM    438  CZ  ARG A  47      48.844  78.302  91.314
ATOM    439  NH1 ARG A  47      49.147  77.597  92.446
ATOM    440 1HH1 ARG A  47      48.942  77.977  93.348
ATOM    441 2HH1 ARG A  47      49.582  76.701  92.379
ATOM    442  NH2 ARG A  47      49.154  77.773  90.096
ATOM    443 1HH2 ARG A  47      48.957  78.283  89.259
ATOM    444 2HH2 ARG A  47      49.589  76.875  90.033
ATOM    445  C   ARG A  47      50.189  84.473  91.801
ATOM    446  O   ARG A  47      51.139  83.711  91.593
ATOM    447  N   VAL A  48      50.371  85.811  91.883
ATOM    448  H   VAL A  48      49.620  86.453  92.013
ATOM    449  CA  VAL A  48      51.704  86.364  91.860
ATOM    450  CB  VAL A  48      51.887  87.584  90.973
ATOM    451  CG1 VAL A  48      53.331  88.112  91.062
ATOM    452  CG2 VAL A  48      51.569  87.177  89.524
ATOM    453  C   VAL A  48      52.037  86.655  93.299
ATOM    454  O   VAL A  48      51.319  87.391  93.981
ATOM    455  N   GLN A  49      53.140  86.042  93.783
ATOM    456  H   GLN A  49      53.707  85.467  93.203
ATOM    457  CA  GLN A  49      53.603  86.194  95.134
ATOM    458  CB  GLN A  49      53.319  84.967  96.036
ATOM    459  CG  GLN A  49      51.828  84.682  96.268
ATOM    460  CD  GLN A  49      51.676  83.473  97.181
ATOM    461  OE1 GLN A  49      51.890  82.328  96.782
ATOM    462  NE2 GLN A  49      51.245  83.725  98.443
ATOM    463 1HE2 GLN A  49      51.063  84.664  98.734
ATOM    464 2HE2 GLN A  49      51.090  82.970  99.081
ATOM    465  C   GLN A  49      55.086  86.385  95.034
ATOM    466  O   GLN A  49      55.858  85.425  94.948
ATOM    467  N   VAL A  50      55.492  87.670  94.971
ATOM    468  H   VAL A  50      54.838  88.421  95.021
ATOM    469  CA  VAL A  50      56.877  88.050  94.881
ATOM    470  CB  VAL A  50      57.098  89.383  94.167
ATOM    471  CG1 VAL A  50      58.597  89.760  94.136
ATOM    472  CG2 VAL A  50      56.471  89.329  92.766
ATOM    473  C   VAL A  50      57.388  88.163  96.295
ATOM    474  O   VAL A  50      56.757  88.797  97.144
ATOM    475  N   VAL A  51      58.532  87.503  96.577
ATOM    476  H   VAL A  51      59.017  86.972  95.890
ATOM    477  CA  VAL A  51      59.164  87.557  97.869
ATOM    478  CB  VAL A  51      59.314  86.203  98.553
ATOM    479  CG1 VAL A  51      60.041  86.356  99.908
ATOM    480  CG2 VAL A  51      57.920  85.563  98.714
ATOM    481  C   VAL A  51      60.519  88.124  97.557
ATOM    482  O   VAL A  51      61.279  87.526  96.791
ATOM    483  N   TYR A  52      60.826  89.317  98.116
ATOM    484  H   TYR A  52      60.193  89.803  98.714
ATOM    485  CA  TYR A  52      62.107  89.925  97.890
ATOM    486  CB  TYR A  52      62.142  90.904  96.686
ATOM    487  CG  TYR A  52      63.557  91.241  96.316
ATOM    488  CD1 TYR A  52      64.315  90.309  95.597
ATOM    489  CE1 TYR A  52      65.632  90.584  95.225
ATOM    490  CZ  TYR A  52      66.207  91.808  95.570
ATOM    491  OH  TYR A  52      67.537  92.084  95.189
ATOM    492  HH  TYR A  52      67.753  92.972  95.484
ATOM    493  CE2 TYR A  52      65.463  92.753  96.285
ATOM    494  CD2 TYR A  52      64.144  92.469  96.654
ATOM    495  C   TYR A  52      62.397  90.657  99.165
ATOM    496  O   TYR A  52      61.830  91.716  99.444
ATOM    497  N   GLU A  53      63.264  90.043  99.987
ATOM    498  H   GLU A  53      63.713  89.197  99.715
ATOM    499  CA  GLU A  53      63.690  90.563 101.250
ATOM    500  CB  GLU A  53      63.912  89.467 102.311
ATOM    501  CG  GLU A  53      62.600  88.729 102.632
ATOM    502  CD  GLU A  53      62.737  87.647 103.702
ATOM    503  OE1 GLU A  53      63.855  87.313 104.176
ATOM    504  OE2 GLU A  53      61.651  87.137 104.079
ATOM    505  C   GLU A  53      64.936  91.361 101.046
ATOM    506  O   GLU A  53      65.826  90.980 100.286
ATOM    507  N   ARG A  54      65.030  92.512 101.727
ATOM    508  H   ARG A  54      64.327  92.835 102.355
ATOM    509  CA  ARG A  54      66.180  93.340 101.572
ATOM    510  CB  ARG A  54      65.771  94.760 101.113
ATOM    511  CG  ARG A  54      66.919  95.717 100.781
ATOM    512  CD  ARG A  54      66.460  97.072 100.237
ATOM    513  NE  ARG A  54      65.698  97.784 101.311
ATOM    514  HE  ARG A  54      65.573  97.333 102.196
ATOM    515  CZ  ARG A  54      65.109  99.002 101.094
ATOM    516  NH1 ARG A  54      65.301  99.704  99.936
ATOM    517 1HH1 ARG A  54      65.918  99.357  99.228
ATOM    518 2HH1 ARG A  54      64.831 100.574  99.793
ATOM    519  NH2 ARG A  54      64.310  99.530 102.068
ATOM    520 1HH2 ARG A  54      64.152  99.028 102.917
ATOM    521 2HH2 ARG A  54      63.854 100.409 101.930
ATOM    522  C   ARG A  54      66.889  93.351 102.890
ATOM    523  O   ARG A  54      66.794  94.295 103.678
ATOM    524  N   SER A  55      67.595  92.235 103.172
ATOM    525  H   SER A  55      67.635  91.461 102.547
ATOM    526  CA  SER A  55      68.368  92.106 104.376
ATOM    527  CB  SER A  55      68.264  90.715 105.030
ATOM    528  OG  SER A  55      68.824  89.726 104.194
ATOM    529  HG  SER A  55      68.639  88.887 104.622
ATOM    530  C   SER A  55      69.774  92.572 104.068
ATOM    531  O   SER A  55      69.975  93.292 103.082
ATOM    532  N   TYR A  56      70.772  92.242 104.930
ATOM    533  H   TYR A  56      70.621  91.687 105.743
ATOM    534  CA  TYR A  56      72.126  92.685 104.692
ATOM    535  CB  TYR A  56      73.111  92.389 105.843
ATOM    536  CG  TYR A  56      72.776  93.282 106.992
ATOM    537  CD1 TYR A  56      72.064  92.788 108.093
ATOM    538  CE1 TYR A  56      71.748  93.627 109.166
ATOM    539  CZ  TYR A  56      72.142  94.968 109.147
ATOM    540  OH  TYR A  56      71.825  95.819 110.228
ATOM    541  HH  TYR A  56      71.350  95.301 110.884
ATOM    542  CE2 TYR A  56      72.852  95.469 108.054
ATOM    543  CD2 TYR A  56      73.167  94.629 106.983
ATOM    544  C   TYR A  56      72.663  92.097 103.427
ATOM    545  O   TYR A  56      72.778  90.880 103.263
ATOM    546  N   CYS A  57      72.971  93.022 102.495
ATOM    547  H   CYS A  57      72.840  93.997 102.661
ATOM    548  CA  CYS A  57      73.489  92.676 101.208
ATOM    549  CB  CYS A  57      72.386  92.407 100.156
ATOM    550  SG  CYS A  57      73.018  91.861  98.536
ATOM    551  C   CYS A  57      74.345  93.786 100.685
ATOM    552  O   CYS A  57      74.095  94.969 100.923
ATOM    553  N   MET A  58      75.401  93.370  99.965
ATOM    554  H   MET A  58      75.547  92.394  99.822
ATOM    555  CA  MET A  58      76.375  94.186  99.294
ATOM    556  CB  MET A  58      77.816  93.949  99.810
ATOM    557  CG  MET A  58      78.942  94.719  99.104
ATOM    558  SD  MET A  58      80.602  94.270  99.699
ATOM    559  CE  MET A  58      81.563  95.297  98.558
ATOM    560  C   MET A  58      76.258  93.630  97.915
ATOM    561  O   MET A  58      76.661  92.491  97.679
ATOM    562  N   THR A  59      75.792  94.466  96.965
ATOM    563  H   THR A  59      75.543  95.408  97.175
ATOM    564  CA  THR A  59      75.577  94.060  95.596
ATOM    565  CB  THR A  59      74.780  95.082  94.830
ATOM    566  CG2 THR A  59      73.346  95.154  95.388
ATOM    567  OG1 THR A  59      75.421  96.344  94.924
ATOM    568  HG1 THR A  59      74.883  96.955  94.415
ATOM    569  C   THR A  59      76.821  93.721  94.817
ATOM    570  O   THR A  59      76.793  92.733  94.087
ATOM    571  N   GLY A  60      77.900  94.542  94.905
ATOM    572  H   GLY A  60      77.871  95.379  95.444
ATOM    573  CA  GLY A  60      79.165  94.242  94.261
ATOM    574  C   GLY A  60      79.186  94.021  92.771
ATOM    575  O   GLY A  60      79.743  93.005  92.344
ATOM    576  N   VAL A  61      78.570  94.909  91.950
ATOM    577  H   VAL A  61      78.237  95.795  92.271
ATOM    578  CA  VAL A  61      78.565  94.681  90.519
ATOM    579  CB  VAL A  61      77.457  95.444  89.798
ATOM    580  CG1 VAL A  61      77.516  95.188  88.278
ATOM    581  CG2 VAL A  61      76.091  95.089  90.416
ATOM    582  C   VAL A  61      79.923  95.080  89.985
ATOM    583  O   VAL A  61      80.320  96.238  90.080
ATOM    584  N   LEU A  62      80.679  94.118  89.408
ATOM    585  H   LEU A  62      80.358  93.183  89.275
ATOM    586  CA  LEU A  62      81.983  94.411  88.872
ATOM    587  CB  LEU A  62      82.939  93.194  88.953
ATOM    588  CG  LEU A  62      84.460  93.472  88.956
ATOM    589  CD1 LEU A  62      85.221  92.304  89.605
ATOM    590  CD2 LEU A  62      85.008  93.742  87.546
ATOM    591  C   LEU A  62      81.759  94.868  87.462
ATOM    592  O   LEU A  62      81.279  94.115  86.610
ATOM    593  N   ILE A  63      82.122  96.142  87.210
ATOM    594  H   ILE A  63      82.554  96.705  87.913
ATOM    595  CA  ILE A  63      81.975  96.775  85.925
ATOM    596  CB  ILE A  63      80.973  97.932  85.905
ATOM    597  CG2 ILE A  63      79.554  97.358  86.052
ATOM    598  CG1 ILE A  63      81.339  99.070  86.881
ATOM    599  CD1 ILE A  63      80.504 100.337  86.687
ATOM    600  C   ILE A  63      83.338  97.193  85.431
ATOM    601  O   ILE A  63      84.354  96.663  85.891
ATOM    602  N   GLU A  64      83.387  98.133  84.447
ATOM    603  H   GLU A  64      82.566  98.541  84.057
ATOM    604  CA  GLU A  64      84.614  98.629  83.876
ATOM    605  CB  GLU A  64      84.415  99.808  82.903
ATOM    606  CG  GLU A  64      83.792  99.447  81.550
ATOM    607  CD  GLU A  64      83.620 100.684  80.658
ATOM    608  OE1 GLU A  64      83.995 101.828  81.036
ATOM    609  OE2 GLU A  64      83.067 100.480  79.546
ATOM    610  C   GLU A  64      85.505  99.153  84.959
ATOM    611  O   GLU A  64      85.076  99.918  85.824
ATOM    612  N   GLY A  65      86.759  98.661  84.952
ATOM    613  H   GLY A  65      87.062  98.005  84.266
ATOM    614  CA  GLY A  65      87.760  99.071  85.887
ATOM    615  C   GLY A  65      87.752  98.368  87.207
ATOM    616  O   GLY A  65      88.755  97.743  87.552
ATOM    617  N   LYS A  66      86.636  98.455  87.972
ATOM    618  H   LYS A  66      85.818  98.937  87.665
ATOM    619  CA  LYS A  66      86.587  97.865  89.287
ATOM    620  CB  LYS A  66      87.182  98.831  90.359
ATOM    621  CG  LYS A  66      86.408 100.146  90.549
ATOM    622  CD  LYS A  66      86.987 101.097  91.596
ATOM    623  CE  LYS A  66      86.209 102.411  91.707
ATOM    624  NZ  LYS A  66      86.787 103.259  92.768
ATOM    625  HZ1 LYS A  66      87.723 103.592  92.468
ATOM    626  HZ2 LYS A  66      86.174 104.078  92.940
ATOM    627  HZ3 LYS A  66      86.884 102.712  93.644
ATOM    628  C   LYS A  66      85.207  97.465  89.737
ATOM    629  O   LYS A  66      84.218  97.581  89.006
ATOM    630  N   CYS A  67      85.155  96.896  90.971
ATOM    631  H   CYS A  67      85.976  96.752  91.516
ATOM    632  CA  CYS A  67      83.937  96.500  91.615
ATOM    633  CB  CYS A  67      84.163  95.626  92.864
ATOM    634  SG  CYS A  67      82.616  95.098  93.657
ATOM    635  C   CYS A  67      83.264  97.784  92.031
ATOM    636  O   CYS A  67      83.852  98.630  92.711
ATOM    637  N   PHE A  68      82.012  97.945  91.569
ATOM    638  H   PHE A  68      81.582  97.262  90.992
ATOM    639  CA  PHE A  68      81.173  99.082  91.812
ATOM    640  CB  PHE A  68      80.521  99.508  90.474
ATOM    641  CG  PHE A  68      79.671 100.733  90.508
ATOM    642  CD1 PHE A  68      80.303 101.975  90.382
ATOM    643  CE1 PHE A  68      79.564 103.160  90.396
ATOM    644  CZ  PHE A  68      78.176 103.105  90.532
ATOM    645  CE2 PHE A  68      77.533 101.870  90.645
ATOM    646  CD2 PHE A  68      78.279 100.688  90.627
ATOM    647  C   PHE A  68      80.124  98.548  92.758
ATOM    648  O   PHE A  68      79.626  97.431  92.578
ATOM    649  N   VAL A  69      79.764  99.320  93.812
ATOM    650  H   VAL A  69      80.150 100.221  93.996
ATOM    651  CA  VAL A  69      78.774  98.826  94.739
ATOM    652  CB  VAL A  69      79.305  98.555  96.147
ATOM    653  CG1 VAL A  69      78.191  97.946  97.033
ATOM    654  CG2 VAL A  69      80.562  97.669  96.075
ATOM    655  C   VAL A  69      77.606  99.785  94.803
ATOM    656  O   VAL A  69      77.676 100.778  95.539
ATOM    657  N   PRO A  70      76.558  99.576  93.995
ATOM    658  CA  PRO A  70      75.373 100.396  94.032
ATOM    659  CB  PRO A  70      74.617 100.111  92.734
ATOM    660  CG  PRO A  70      75.100  98.720  92.283
ATOM    661  CD  PRO A  70      76.488  98.569  92.933
ATOM    662  C   PRO A  70      74.599 100.041  95.272
ATOM    663  O   PRO A  70      74.381  98.854  95.533
ATOM    664  N   ASP A  71      74.172 101.064  96.029
ATOM    665  H   ASP A  71      74.287 102.009  95.739
ATOM    666  CA  ASP A  71      73.556 100.878  97.309
ATOM    667  CB  ASP A  71      73.771 102.112  98.224
ATOM    668  CG  ASP A  71      73.306 101.936  99.672
ATOM    669  OD1 ASP A  71      73.471 102.939 100.414
ATOM    670  OD2 ASP A  71      72.786 100.862 100.077
ATOM    671  C   ASP A  71      72.095 100.627  97.063
ATOM    672  O   ASP A  71      71.431 101.348  96.321
ATOM    673  N   GLN A  72      71.572  99.600  97.749
ATOM    674  H   GLN A  72      72.161  99.124  98.392
ATOM    675  CA  GLN A  72      70.210  99.123  97.684
ATOM    676  CB  GLN A  72      70.105  97.607  98.016
ATOM    677  CG  GLN A  72      70.597  97.140  99.402
ATOM    678  CD  GLN A  72      72.115  96.997  99.427
ATOM    679  OE1 GLN A  72      72.778  97.683 100.203
ATOM    680  NE2 GLN A  72      72.691  96.121  98.564
ATOM    681 1HE2 GLN A  72      72.125  95.597  97.928
ATOM    682 2HE2 GLN A  72      73.685  96.008  98.565
ATOM    683  C   GLN A  72      69.275  99.898  98.586
ATOM    684  O   GLN A  72      68.126  99.493  98.788
ATOM    685  N   SER A  73      69.776 101.011  99.170
ATOM    686  H   SER A  73      70.716 101.294  99.000
ATOM    687  CA  SER A  73      69.060 101.902 100.040
ATOM    688  CB  SER A  73      69.989 102.910 100.751
ATOM    689  OG  SER A  73      70.577 103.810  99.820
ATOM    690  HG  SER A  73      71.453 104.004 100.168
ATOM    691  C   SER A  73      67.960 102.642  99.319
ATOM    692  O   SER A  73      67.887 102.662  98.088
ATOM    693  N   VAL A  74      67.065 103.250 100.124
ATOM    694  H   VAL A  74      67.199 103.218 101.111
ATOM    695  CA  VAL A  74      65.894 103.985  99.715
ATOM    696  CB  VAL A  74      64.966 104.326 100.878
ATOM    697  CG1 VAL A  74      64.471 103.014 101.514
ATOM    698  CG2 VAL A  74      65.654 105.281 101.881
ATOM    699  C   VAL A  74      66.108 105.225  98.886
ATOM    700  O   VAL A  74      67.168 105.851  98.886
ATOM    701  N   VAL A  75      65.014 105.579  98.178
ATOM    702  H   VAL A  75      64.199 105.014  98.269
ATOM    703  CA  VAL A  75      64.830 106.669  97.253
ATOM    704  CB  VAL A  75      63.545 106.513  96.437
ATOM    705  CG1 VAL A  75      63.623 105.210  95.611
ATOM    706  CG2 VAL A  75      62.294 106.574  97.343
ATOM    707  C   VAL A  75      64.894 108.075  97.810
ATOM    708  O   VAL A  75      64.835 109.027  97.032
ATOM    709  N   SER A  76      65.044 108.254  99.146
ATOM    710  H   SER A  76      65.113 107.479  99.767
ATOM    711  CA  SER A  76      65.092 109.554  99.785
ATOM    712  CB  SER A  76      65.337 109.429 101.305
ATOM    713  OG  SER A  76      66.587 108.805 101.567
ATOM    714  HG  SER A  76      66.687 108.812 102.523
ATOM    715  C   SER A  76      66.123 110.493  99.193
ATOM    716  O   SER A  76      65.898 111.704  99.154
ATOM    717  N   ILE A  77      67.268 109.940  98.734
ATOM    718  H   ILE A  77      67.412 108.956  98.802
ATOM    719  CA  ILE A  77      68.344 110.683  98.123
ATOM    720  CB  ILE A  77      69.680 109.948  98.225
ATOM    721  CG2 ILE A  77      70.035 109.827  99.722
ATOM    722  CG1 ILE A  77      69.688 108.592  97.470
ATOM    723  CD1 ILE A  77      71.054 107.910  97.367
ATOM    724  C   ILE A  77      68.092 111.124  96.688
ATOM    725  O   ILE A  77      68.431 112.256  96.341
ATOM    726  N   ILE A  78      67.490 110.245  95.840
ATOM    727  H   ILE A  78      67.177 109.362  96.181
ATOM    728  CA  ILE A  78      67.209 110.481  94.432
ATOM    729  CB  ILE A  78      67.146 109.215  93.584
ATOM    730  CG2 ILE A  78      68.552 108.585  93.541
ATOM    731  CG1 ILE A  78      66.027 108.260  94.041
ATOM    732  CD1 ILE A  78      65.767 107.077  93.116
ATOM    733  C   ILE A  78      66.020 111.353  94.098
ATOM    734  O   ILE A  78      65.068 111.460  94.875
ATOM    735  N   LYS A  79      66.110 112.051  92.932
ATOM    736  H   LYS A  79      66.918 111.980  92.352
ATOM    737  CA  LYS A  79      65.075 112.932  92.440
ATOM    738  CB  LYS A  79      65.509 114.420  92.503
ATOM    739  CG  LYS A  79      66.702 114.788  91.604
ATOM    740  CD  LYS A  79      67.104 116.259  91.635
ATOM    741  CE  LYS A  79      68.201 116.587  90.621
ATOM    742  NZ  LYS A  79      68.546 118.019  90.688
ATOM    743  HZ1 LYS A  79      69.124 118.272  89.865
ATOM    744  HZ2 LYS A  79      67.677 118.585  90.682
ATOM    745  HZ3 LYS A  79      69.079 118.215  91.555
ATOM    746  C   LYS A  79      64.658 112.669  91.004
ATOM    747  O   LYS A  79      63.730 113.310  90.505
ATOM    748  N   HIS A  80      65.300 111.696  90.319
ATOM    749  H   HIS A  80      66.006 111.143  90.751
ATOM    750  CA  HIS A  80      65.078 111.419  88.916
ATOM    751  CB  HIS A  80      66.380 110.938  88.250
ATOM    752  CG  HIS A  80      67.480 111.949  88.278
ATOM    753  ND1 HIS A  80      68.387 112.039  89.311
ATOM    754  CE1 HIS A  80      69.224 113.062  89.007
ATOM    755  NE2 HIS A  80      68.917 113.633  87.856
ATOM    756  CD2 HIS A  80      67.818 112.929  87.398
ATOM    757  C   HIS A  80      63.986 110.435  88.594
ATOM    758  O   HIS A  80      63.903 109.930  87.469
ATOM    759  N   GLY A  81      63.099 110.161  89.567
ATOM    760  H   GLY A  81      63.155 110.586  90.466
ATOM    761  CA  GLY A  81      62.046 109.202  89.403
ATOM    762  C   GLY A  81      62.511 107.977  90.136
ATOM    763  O   GLY A  81      63.612 107.943  90.696
ATOM    764  N   ILE A  82      61.656 106.933  90.156
ATOM    765  H   ILE A  82      60.780 106.962  89.682
ATOM    766  CA  ILE A  82      61.974 105.714  90.850
ATOM    767  CB  ILE A  82      60.728 104.861  91.126
ATOM    768  CG2 ILE A  82      61.098 103.495  91.762
ATOM    769  CG1 ILE A  82      59.715 105.639  92.004
ATOM    770  CD1 ILE A  82      60.207 106.039  93.398
ATOM    771  C   ILE A  82      63.000 104.935  90.060
ATOM    772  O   ILE A  82      62.916 104.836  88.835
ATOM    773  N   PHE A  83      64.030 104.435  90.781
ATOM    774  H   PHE A  83      64.089 104.566  91.767
ATOM    775  CA  PHE A  83      65.063 103.616  90.214
ATOM    776  CB  PHE A  83      66.529 104.114  90.248
ATOM    777  CG  PHE A  83      66.774 105.261  89.333
ATOM    778  CD1 PHE A  83      67.017 105.020  87.974
ATOM    779  CE1 PHE A  83      67.270 106.076  87.096
ATOM    780  CZ  PHE A  83      67.301 107.385  87.578
ATOM    781  CE2 PHE A  83      67.087 107.628  88.937
ATOM    782  CD2 PHE A  83      66.833 106.570  89.809
ATOM    783  C   PHE A  83      65.061 102.301  90.911
ATOM    784  O   PHE A  83      65.010 102.239  92.143
ATOM    785  N   ASP A  84      65.070 101.224  90.099
ATOM    786  H   ASP A  84      65.094 101.328  89.108
ATOM    787  CA  ASP A  84      65.098  99.865  90.573
ATOM    788  CB  ASP A  84      64.331  98.880  89.661
ATOM    789  CG  ASP A  84      62.836  99.190  89.640
ATOM    790  OD1 ASP A  84      62.221  99.357  90.726
ATOM    791  OD2 ASP A  84      62.284  99.273  88.513
ATOM    792  C   ASP A  84      66.525  99.393  90.611
ATOM    793  O   ASP A  84      67.329  99.751  89.744
ATOM    794  N   ILE A  85      66.865  98.598  91.652
ATOM    795  H   ILE A  85      66.194  98.350  92.347
ATOM    796  CA  ILE A  85      68.187  98.029  91.832
ATOM    797  CB  ILE A  85      68.517  97.609  93.262
ATOM    798  CG2 ILE A  85      68.592  98.885  94.123
ATOM    799  CG1 ILE A  85      67.554  96.522  93.810
ATOM    800  CD1 ILE A  85      67.976  95.911  95.146
ATOM    801  C   ILE A  85      68.390  96.879  90.881
ATOM    802  O   ILE A  85      67.442  96.154  90.564
ATOM    803  N   ALA A  86      69.635  96.708  90.376
ATOM    804  H   ALA A  86      70.398  97.295  90.627
ATOM    805  CA  ALA A  86      69.925  95.648  89.451
ATOM    806  CB  ALA A  86      70.108  96.152  88.009
ATOM    807  C   ALA A  86      71.165  94.894  89.823
ATOM    808  O   ALA A  86      72.119  95.455  90.369
ATOM    809  N   SER A  87      71.146  93.576  89.524
ATOM    810  H   SER A  87      70.356  93.150  89.090
ATOM    811  CA  SER A  87      72.243  92.688  89.772
ATOM    812  CB  SER A  87      71.917  91.544  90.770
ATOM    813  OG  SER A  87      70.686  90.906  90.449
ATOM    814  HG  SER A  87      70.711  90.052  90.889
ATOM    815  C   SER A  87      72.556  92.158  88.400
ATOM    816  O   SER A  87      72.120  91.079  87.995
ATOM    817  N   VAL A  88      73.351  92.949  87.649
ATOM    818  H   VAL A  88      73.722  93.801  88.009
ATOM    819  CA  VAL A  88      73.699  92.634  86.286
ATOM    820  CB  VAL A  88      74.023  93.919  85.521
ATOM    821  CG1 VAL A  88      74.427  93.633  84.074
ATOM    822  CG2 VAL A  88      72.826  94.884  85.593
ATOM    823  C   VAL A  88      74.835  91.636  86.186
ATOM    824  O   VAL A  88      76.002  91.941  86.436
ATOM    825  N   HIS A  89      74.473  90.396  85.797
ATOM    826  H   HIS A  89      73.520  90.183  85.597
ATOM    827  CA  HIS A  89      75.392  89.302  85.594
ATOM    828  CB  HIS A  89      74.855  87.952  86.095
ATOM    829  CG  HIS A  89      74.366  87.988  87.506
ATOM    830  ND1 HIS A  89      75.145  88.048  88.635
ATOM    831  CE1 HIS A  89      74.289  88.103  89.685
ATOM    832  NE2 HIS A  89      73.026  88.073  89.315
ATOM    833  CD2 HIS A  89      73.076  87.997  87.939
ATOM    834  C   HIS A  89      75.326  89.205  84.090
ATOM    835  O   HIS A  89      74.220  89.092  83.548
ATOM    836  N   ILE A  90      76.472  89.260  83.368
ATOM    837  H   ILE A  90      77.386  89.308  83.773
ATOM    838  CA  ILE A  90      76.393  89.188  81.922
ATOM    839  CB  ILE A  90      76.757  90.484  81.163
ATOM    840  CG2 ILE A  90      76.692  90.292  79.623
ATOM    841  CG1 ILE A  90      75.826  91.642  81.539
ATOM    842  CD1 ILE A  90      76.259  92.998  80.970
ATOM    843  C   ILE A  90      77.313  88.123  81.429
ATOM    844  O   ILE A  90      78.430  87.980  81.920
ATOM    845  N   VAL A  91      76.811  87.320  80.469
ATOM    846  H   VAL A  91      75.885  87.442  80.118
ATOM    847  CA  VAL A  91      77.578  86.299  79.816
ATOM    848  CB  VAL A  91      77.226  84.875  80.198
ATOM    849  CG1 VAL A  91      78.147  83.902  79.451
ATOM    850  CG2 VAL A  91      77.264  84.681  81.724
ATOM    851  C   VAL A  91      77.179  86.572  78.376
ATOM    852  O   VAL A  91      76.002  86.786  78.068
ATOM    853  N   CYS A  92      78.180  86.632  77.476
ATOM    854  H   CYS A  92      79.127  86.511  77.757
ATOM    855  CA  CYS A  92      77.989  86.882  76.069
ATOM    856  CB  CYS A  92      78.743  88.125  75.553
ATOM    857  SG  CYS A  92      78.303  89.684  76.378
ATOM    858  C   CYS A  92      78.583  85.723  75.324
ATOM    859  O   CYS A  92      79.512  85.078  75.814
ATOM    860  N   PHE A  93      78.021  85.421  74.128
ATOM    861  H   PHE A  93      77.257  85.954  73.771
ATOM    862  CA  PHE A  93      78.468  84.353  73.266
ATOM    863  CB  PHE A  93      77.729  83.021  73.317
ATOM    864  CG  PHE A  93      78.184  82.300  74.520
ATOM    865  CD1 PHE A  93      77.620  82.414  75.787
ATOM    866  CE1 PHE A  93      78.134  81.669  76.840
ATOM    867  CZ  PHE A  93      79.202  80.809  76.623
ATOM    868  CE2 PHE A  93      79.765  80.684  75.364
ATOM    869  CD2 PHE A  93      79.250  81.429  74.315
ATOM    870  C   PHE A  93      78.892  84.619  71.867
ATOM    871  O   PHE A  93      78.725  85.726  71.358
ATOM    872  N   PHE A  94      79.468  83.551  71.238
ATOM    873  H   PHE A  94      79.572  82.671  71.692
ATOM    874  CA  PHE A  94      80.034  83.585  69.925
ATOM    875  CB  PHE A  94      80.903  82.335  69.581
ATOM    876  CG  PHE A  94      81.767  82.529  68.355
ATOM    877  CD1 PHE A  94      82.854  83.412  68.411
ATOM    878  CE1 PHE A  94      83.694  83.618  67.315
ATOM    879  CZ  PHE A  94      83.467  82.913  66.134
ATOM    880  CE2 PHE A  94      82.411  82.005  66.060
ATOM    881  CD2 PHE A  94      81.578  81.816  67.168
ATOM    882  C   PHE A  94      79.090  83.970  68.831
ATOM    883  O   PHE A  94      77.938  83.536  68.699
ATOM    884  N   VAL A  95      79.670  84.895  68.055
ATOM    885  H   VAL A  95      80.605  85.177  68.255
ATOM    886  CA  VAL A  95      79.132  85.572  66.923
ATOM    887  CB  VAL A  95      79.486  87.069  67.023
ATOM    888  CG1 VAL A  95      78.921  87.910  65.866
ATOM    889  CG2 VAL A  95      78.964  87.618  68.369
ATOM    890  C   VAL A  95      79.701  84.914  65.683
ATOM    891  O   VAL A  95      80.664  85.398  65.084
ATOM    892  N   ALA A  96      79.133  83.738  65.304
ATOM    893  H   ALA A  96      78.370  83.337  65.803
ATOM    894  CA  ALA A  96      79.558  83.027  64.119
ATOM    895  CB  ALA A  96      79.140  81.556  64.060
ATOM    896  C   ALA A  96      78.948  83.681  62.927
ATOM    897  O   ALA A  96      77.723  83.800  62.836
ATOM    898  N   VAL A  97      79.816  84.127  61.995
ATOM    899  H   VAL A  97      80.802  84.020  62.098
ATOM    900  CA  VAL A  97      79.376  84.782  60.795
ATOM    901  CB  VAL A  97      79.053  86.271  61.030
ATOM    902  CG1 VAL A  97      80.286  87.058  61.531
ATOM    903  CG2 VAL A  97      78.381  86.888  59.785
ATOM    904  C   VAL A  97      80.380  84.633  59.678
ATOM    905  O   VAL A  97      81.594  84.710  59.889
ATOM    906  N   LYS A  98      79.857  84.337  58.468
ATOM    907  H   LYS A  98      78.876  84.214  58.337
ATOM    908  CA  LYS A  98      80.638  84.273  57.262
ATOM    909  CB  LYS A  98      80.483  83.017  56.387
ATOM    910  CG  LYS A  98      81.413  83.056  55.172
ATOM    911  CD  LYS A  98      81.176  81.960  54.137
ATOM    912  CE  LYS A  98      82.127  82.077  52.945
ATOM    913  NZ  LYS A  98      81.795  81.063  51.929
ATOM    914  HZ1 LYS A  98      80.783  81.134  51.704
ATOM    915  HZ2 LYS A  98      82.343  81.248  51.067
ATOM    916  HZ3 LYS A  98      82.003  80.111  52.282
ATOM    917  C   LYS A  98      79.936  85.413  56.573
ATOM    918  O   LYS A  98      78.739  85.324  56.283
ATOM    919  N   LYS A  99      80.676  86.503  56.288
ATOM    920  H   LYS A  99      81.651  86.548  56.488
ATOM    921  CA  LYS A  99      80.102  87.691  55.713
ATOM    922  CB  LYS A  99      81.068  88.889  55.696
ATOM    923  CG  LYS A  99      81.356  89.485  57.073
ATOM    924  CD  LYS A  99      82.278  90.699  56.992
ATOM    925  CE  LYS A  99      82.628  91.320  58.342
ATOM    926  NZ  LYS A  99      83.513  92.480  58.126
ATOM    927  HZ1 LYS A  99      84.105  92.321  57.288
ATOM    928  HZ2 LYS A  99      82.931  93.326  57.976
ATOM    929  HZ3 LYS A  99      84.122  92.623  58.953
ATOM    930  C   LYS A  99      79.521  87.608  54.340
ATOM    931  O   LYS A  99      78.451  88.179  54.130
ATOM    932  N   ASP A 100      80.194  86.895  53.396
ATOM    933  H   ASP A 100      81.049  86.436  53.619
ATOM    934  CA  ASP A 100      79.779  86.765  52.009
ATOM    935  CB  ASP A 100      78.385  86.092  51.795
ATOM    936  CG  ASP A 100      78.406  84.587  52.074
ATOM    937  OD1 ASP A 100      79.502  83.972  52.142
ATOM    938  OD2 ASP A 100      77.292  84.018  52.219
ATOM    939  C   ASP A 100      79.850  88.115  51.312
ATOM    940  O   ASP A 100      80.419  89.066  51.857
ATOM    941  N   THR A 101      79.343  88.218  50.054
ATOM    942  H   THR A 101      78.932  87.444  49.580
ATOM    943  CA  THR A 101      79.352  89.475  49.333
ATOM    944  CB  THR A 101      79.216  89.279  47.833
ATOM    945  CG2 THR A 101      79.267  90.638  47.103
ATOM    946  OG1 THR A 101      80.291  88.477  47.361
ATOM    947  HG1 THR A 101      80.111  87.586  47.672
ATOM    948  C   THR A 101      78.215  90.296  49.891
ATOM    949  O   THR A 101      78.424  91.418  50.359
ATOM    950  N   GLU A 102      76.992  89.714  49.881
ATOM    951  H   GLU A 102      76.863  88.797  49.516
ATOM    952  CA  GLU A 102      75.802  90.317  50.424
ATOM    953  CB  GLU A 102      74.523  89.660  49.872
ATOM    954  CG  GLU A 102      73.195  90.288  50.319
ATOM    955  CD  GLU A 102      71.997  89.593  49.659
ATOM    956  OE1 GLU A 102      72.162  88.633  48.860
ATOM    957  OE2 GLU A 102      70.861  90.032  49.971
ATOM    958  C   GLU A 102      75.938  90.066  51.902
ATOM    959  O   GLU A 102      76.418  88.997  52.291
ATOM    960  N   ASN A 103      75.504  91.022  52.761
ATOM    961  H   ASN A 103      75.112  91.884  52.451
ATOM    962  CA  ASN A 103      75.660  90.849  54.187
ATOM    963  CB  ASN A 103      75.687  92.192  54.972
ATOM    964  CG  ASN A 103      76.066  91.993  56.453
ATOM    965  OD1 ASN A 103      76.718  91.036  56.870
ATOM    966  ND2 ASN A 103      75.607  92.945  57.307
ATOM    967 1HD2 ASN A 103      75.117  93.743  56.957
ATOM    968 2HD2 ASN A 103      75.782  92.857  58.288
ATOM    969  C   ASN A 103      74.587  89.932  54.723
ATOM    970  O   ASN A 103      73.618  90.348  55.367
ATOM    971  N   LYS A 104      74.761  88.624  54.428
ATOM    972  H   LYS A 104      75.554  88.298  53.919
ATOM    973  CA  LYS A 104      73.849  87.630  54.883
ATOM    974  CB  LYS A 104      73.725  86.347  54.032
ATOM    975  CG  LYS A 104      73.073  86.506  52.659
ATOM    976  CD  LYS A 104      72.995  85.165  51.922
ATOM    977  CE  LYS A 104      72.140  85.155  50.653
ATOM    978  NZ  LYS A 104      72.703  86.038  49.616
ATOM    979  HZ1 LYS A 104      72.017  86.785  49.391
ATOM    980  HZ2 LYS A 104      73.585  86.472  49.946
ATOM    981  HZ3 LYS A 104      72.894  85.483  48.760
ATOM    982  C   LYS A 104      74.247  87.207  56.251
ATOM    983  O   LYS A 104      75.338  86.680  56.480
ATOM    984  N   VAL A 105      73.319  87.464  57.189
ATOM    985  H   VAL A 105      72.457  87.891  56.930
ATOM    986  CA  VAL A 105      73.419  87.113  58.585
ATOM    987  CB  VAL A 105      72.293  87.803  59.338
ATOM    988  CG1 VAL A 105      72.255  87.407  60.806
ATOM    989  CG2 VAL A 105      72.481  89.327  59.196
ATOM    990  C   VAL A 105      73.233  85.609  58.504
ATOM    991  O   VAL A 105      72.192  85.148  58.027
ATOM    992  N   GLN A 106      74.241  84.816  58.963
ATOM    993  H   GLN A 106      75.079  85.170  59.367
ATOM    994  CA  GLN A 106      74.127  83.386  58.797
ATOM    995  CB  GLN A 106      75.376  82.717  58.179
ATOM    996  CG  GLN A 106      75.675  83.220  56.757
ATOM    997  CD  GLN A 106      76.836  82.463  56.109
ATOM    998  OE1 GLN A 106      77.363  81.461  56.593
ATOM    999  NE2 GLN A 106      77.255  82.970  54.921
ATOM   1000 1HE2 GLN A 106      76.838  83.800  54.550
ATOM   1001 2HE2 GLN A 106      78.009  82.539  54.426
ATOM   1002  C   GLN A 106      73.621  82.464  59.867
ATOM   1003  O   GLN A 106      72.912  81.514  59.524
ATOM   1004  N   GLY A 107      73.917  82.720  61.157
ATOM   1005  H   GLY A 107      74.479  83.499  61.424
ATOM   1006  CA  GLY A 107      73.474  81.854  62.229
ATOM   1007  C   GLY A 107      74.422  82.071  63.371
ATOM   1008  O   GLY A 107      75.632  81.971  63.183
ATOM   1009  N   TYR A 108      73.880  82.266  64.606
ATOM   1010  H   TYR A 108      72.896  82.201  64.747
ATOM   1011  CA  TYR A 108      74.682  82.622  65.766
ATOM   1012  CB  TYR A 108      74.446  84.088  66.124
ATOM   1013  CG  TYR A 108      74.885  84.983  65.000
ATOM   1014  CD1 TYR A 108      74.041  85.205  63.909
ATOM   1015  CE1 TYR A 108      74.420  86.032  62.864
ATOM   1016  CZ  TYR A 108      75.640  86.687  62.892
ATOM   1017  OH  TYR A 108      75.996  87.535  61.824
ATOM   1018  HH  TYR A 108      76.843  87.937  62.032
ATOM   1019  CE2 TYR A 108      76.484  86.498  63.981
ATOM   1020  CD2 TYR A 108      76.107  85.653  65.032
ATOM   1021  C   TYR A 108      74.540  81.804  67.029
ATOM   1022  O   TYR A 108      73.609  81.013  67.183
ATOM   1023  N   TYR A 109      75.498  81.960  67.991
ATOM   1024  H   TYR A 109      76.272  82.595  67.964
ATOM   1025  CA  TYR A 109      75.468  81.128  69.176
ATOM   1026  CB  TYR A 109      76.855  80.553  69.569
ATOM   1027  CG  TYR A 109      77.497  79.897  68.375
ATOM   1028  CD1 TYR A 109      76.798  79.436  67.248
ATOM   1029  CE1 TYR A 109      77.445  78.904  66.147
ATOM   1030  CZ  TYR A 109      78.825  78.803  66.163
ATOM   1031  OH  TYR A 109      79.481  78.277  65.035
ATOM   1032  HH  TYR A 109      80.425  78.396  65.153
ATOM   1033  CE2 TYR A 109      79.541  79.217  67.281
ATOM   1034  CD2 TYR A 109      78.879  79.755  68.380
ATOM   1035  C   TYR A 109      74.942  81.864  70.369
ATOM   1036  O   TYR A 109      75.071  83.081  70.479
ATOM   1037  N   ILE A 110      74.315  81.093  71.279
ATOM   1038  H   ILE A 110      74.188  80.120  71.095
ATOM   1039  CA  ILE A 110      73.696  81.526  72.508
ATOM   1040  CB  ILE A 110      72.624  80.530  72.907
ATOM   1041  CG2 ILE A 110      72.252  80.555  74.391
ATOM   1042  CG1 ILE A 110      71.514  80.669  71.847
ATOM   1043  CD1 ILE A 110      70.354  79.698  71.830
ATOM   1044  C   ILE A 110      74.484  82.029  73.690
ATOM   1045  O   ILE A 110      75.354  81.330  74.201
ATOM   1046  N   CYS A 111      74.031  83.224  74.169
ATOM   1047  H   CYS A 111      73.267  83.627  73.679
ATOM   1048  CA  CYS A 111      74.460  84.099  75.249
ATOM   1049  CB  CYS A 111      73.627  85.395  75.341
ATOM   1050  SG  CYS A 111      73.810  86.642  74.061
ATOM   1051  C   CYS A 111      74.367  83.716  76.710
ATOM   1052  O   CYS A 111      75.335  83.976  77.421
ATOM   1053  N   ILE A 112      73.210  83.164  77.194
ATOM   1054  H   ILE A 112      72.453  82.966  76.579
ATOM   1055  CA  ILE A 112      72.944  82.825  78.596
ATOM   1056  CB  ILE A 112      73.029  81.366  79.063
ATOM   1057  CG2 ILE A 112      72.744  81.194  80.579
ATOM   1058  CG1 ILE A 112      72.020  80.552  78.231
ATOM   1059  CD1 ILE A 112      71.993  79.055  78.533
ATOM   1060  C   ILE A 112      73.342  83.889  79.607
ATOM   1061  O   ILE A 112      74.359  83.777  80.289
ATOM   1062  N   VAL A 113      72.584  85.013  79.578
ATOM   1063  H   VAL A 113      71.802  85.050  78.961
ATOM   1064  CA  VAL A 113      72.720  86.209  80.393
ATOM   1065  CB  VAL A 113      72.049  87.413  79.711
ATOM   1066  CG1 VAL A 113      72.105  88.708  80.554
ATOM   1067  CG2 VAL A 113      72.618  87.591  78.298
ATOM   1068  C   VAL A 113      72.115  86.042  81.770
ATOM   1069  O   VAL A 113      71.022  85.499  81.920
ATOM   1070  N   GLY A 114      72.809  86.548  82.816
ATOM   1071  H   GLY A 114      73.687  87.005  82.701
ATOM   1072  CA  GLY A 114      72.317  86.461  84.167
ATOM   1073  C   GLY A 114      72.647  85.136  84.779
ATOM   1074  O   GLY A 114      73.173  84.232  84.126
ATOM   1075  N   GLY A 115      72.315  85.015  86.083
ATOM   1076  H   GLY A 115      71.881  85.761  86.582
ATOM   1077  CA  GLY A 115      72.549  83.825  86.852
ATOM   1078  C   GLY A 115      71.647  82.700  86.440
ATOM   1079  O   GLY A 115      72.015  81.541  86.624
ATOM   1080  N   ASN A 116      70.429  83.004  85.930
ATOM   1081  H   ASN A 116      70.111  83.940  85.806
ATOM   1082  CA  ASN A 116      69.546  81.955  85.499
ATOM   1083  CB  ASN A 116      68.547  81.510  86.607
ATOM   1084  CG  ASN A 116      67.714  80.283  86.208
ATOM   1085  OD1 ASN A 116      66.914  80.276  85.273
ATOM   1086  ND2 ASN A 116      67.898  79.181  86.982
ATOM   1087 1HD2 ASN A 116      68.538  79.205  87.749
ATOM   1088 2HD2 ASN A 116      67.377  78.348  86.796
ATOM   1089  C   ASN A 116      68.793  82.496  84.325
ATOM   1090  O   ASN A 116      68.081  83.497  84.450
ATOM   1091  N   SER A 117      68.957  81.837  83.157
ATOM   1092  H   SER A 117      69.553  81.043  83.072
ATOM   1093  CA  SER A 117      68.267  82.233  81.961
ATOM   1094  CB  SER A 117      68.852  83.460  81.221
ATOM   1095  OG  SER A 117      70.121  83.175  80.653
ATOM   1096  HG  SER A 117      69.943  82.878  79.757
ATOM   1097  C   SER A 117      68.192  81.113  80.969
ATOM   1098  O   SER A 117      68.859  80.082  81.086
ATOM   1099  N   ALA A 118      67.324  81.353  79.968
ATOM   1100  H   ALA A 118      66.812  82.208  79.963
ATOM   1101  CA  ALA A 118      67.019  80.526  78.841
ATOM   1102  CB  ALA A 118      65.559  80.759  78.384
ATOM   1103  C   ALA A 118      67.954  80.901  77.704
ATOM   1104  O   ALA A 118      68.492  82.013  77.699
ATOM   1105  N   PRO A 119      68.177  80.016  76.732
ATOM   1106  CA  PRO A 119      69.088  80.259  75.635
ATOM   1107  CB  PRO A 119      69.312  78.869  75.038
ATOM   1108  CG  PRO A 119      68.078  78.054  75.418
ATOM   1109  CD  PRO A 119      67.684  78.640  76.757
ATOM   1110  C   PRO A 119      68.772  81.326  74.599
ATOM   1111  O   PRO A 119      67.879  81.129  73.777
ATOM   1112  N   ILE A 120      69.625  82.387  74.522
ATOM   1113  H   ILE A 120      70.425  82.455  75.111
ATOM   1114  CA  ILE A 120      69.334  83.577  73.746
ATOM   1115  CB  ILE A 120      69.359  84.840  74.612
ATOM   1116  CG2 ILE A 120      69.057  86.074  73.736
ATOM   1117  CG1 ILE A 120      68.338  84.752  75.766
ATOM   1118  CD1 ILE A 120      68.466  85.860  76.814
ATOM   1119  C   ILE A 120      70.377  83.720  72.657
ATOM   1120  O   ILE A 120      71.563  83.899  72.933
ATOM   1121  N   TYR A 121      69.951  83.650  71.373
ATOM   1122  H   TYR A 121      68.986  83.518  71.161
ATOM   1123  CA  TYR A 121      70.822  83.788  70.214
ATOM   1124  CB  TYR A 121      70.077  83.656  68.870
ATOM   1125  CG  TYR A 121      69.691  82.243  68.692
ATOM   1126  CD1 TYR A 121      68.366  81.829  68.852
ATOM   1127  CE1 TYR A 121      68.038  80.483  68.685
ATOM   1128  CZ  TYR A 121      69.025  79.551  68.358
ATOM   1129  OH  TYR A 121      68.722  78.185  68.185
ATOM   1130  HH  TYR A 121      67.893  78.004  68.636
ATOM   1131  CE2 TYR A 121      70.338  79.977  68.199
ATOM   1132  CD2 TYR A 121      70.674  81.313  68.361
ATOM   1133  C   TYR A 121      71.403  85.171  70.171
ATOM   1134  O   TYR A 121      70.765  86.098  70.668
ATOM   1135  N   VAL A 122      72.613  85.359  69.572
ATOM   1136  H   VAL A 122      73.151  84.613  69.188
ATOM   1137  CA  VAL A 122      73.192  86.693  69.480
ATOM   1138  CB  VAL A 122      74.633  86.804  70.011
ATOM   1139  CG1 VAL A 122      75.072  88.282  70.066
ATOM   1140  CG2 VAL A 122      74.841  86.048  71.315
ATOM   1141  C   VAL A 122      73.254  86.912  67.957
ATOM   1142  O   VAL A 122      74.342  86.823  67.387
ATOM   1143  N   PRO A 123      72.158  87.215  67.242
ATOM   1144  CA  PRO A 123      72.134  87.359  65.802
ATOM   1145  CB  PRO A 123      70.695  87.098  65.370
ATOM   1146  CG  PRO A 123      69.866  87.492  66.585
ATOM   1147  CD  PRO A 123      70.813  87.353  67.783
ATOM   1148  C   PRO A 123      72.729  88.523  65.066
ATOM   1149  O   PRO A 123      72.858  88.383  63.850
ATOM   1150  N   THR A 124      73.035  89.672  65.698
ATOM   1151  H   THR A 124      72.900  89.814  66.675
ATOM   1152  CA  THR A 124      73.577  90.787  64.948
ATOM   1153  CB  THR A 124      72.755  92.070  64.974
ATOM   1154  CG2 THR A 124      71.371  91.804  64.353
ATOM   1155  OG1 THR A 124      72.605  92.584  66.286
ATOM   1156  HG1 THR A 124      73.447  92.986  66.517
ATOM   1157  C   THR A 124      75.013  91.058  65.309
ATOM   1158  O   THR A 124      75.479  90.699  66.391
ATOM   1159  N   LEU A 125      75.713  91.746  64.376
ATOM   1160  H   LEU A 125      75.259  92.045  63.540
ATOM   1161  CA  LEU A 125      77.116  92.075  64.418
ATOM   1162  CB  LEU A 125      77.575  92.719  63.088
ATOM   1163  CG  LEU A 125      77.574  91.767  61.865
ATOM   1164  CD1 LEU A 125      77.843  92.532  60.560
ATOM   1165  CD2 LEU A 125      78.530  90.575  62.042
ATOM   1166  C   LEU A 125      77.628  92.933  65.540
ATOM   1167  O   LEU A 125      78.700  92.611  66.058
ATOM   1168  N   ASP A 126      76.925  94.032  65.946
ATOM   1169  H   ASP A 126      76.056  94.301  65.542
ATOM   1170  CA  ASP A 126      77.419  94.839  67.048
ATOM   1171  CB  ASP A 126      76.760  96.226  67.231
ATOM   1172  CG  ASP A 126      77.497  96.976  68.345
ATOM   1173  OD1 ASP A 126      78.688  97.324  68.134
ATOM   1174  OD2 ASP A 126      76.901  97.195  69.431
ATOM   1175  C   ASP A 126      77.073  93.982  68.227
ATOM   1176  O   ASP A 126      75.894  93.763  68.513
ATOM   1177  N   ASP A 127      78.118  93.554  68.964
ATOM   1178  H   ASP A 127      79.054  93.803  68.730
ATOM   1179  CA  ASP A 127      77.972  92.634  70.057
ATOM   1180  CB  ASP A 127      79.332  92.275  70.704
ATOM   1181  CG  ASP A 127      80.209  91.388  69.816
ATOM   1182  OD1 ASP A 127      81.406  91.258  70.182
ATOM   1183  OD2 ASP A 127      79.746  90.851  68.776
ATOM   1184  C   ASP A 127      77.098  93.090  71.178
ATOM   1185  O   ASP A 127      76.133  92.393  71.498
ATOM   1186  N   PHE A 128      77.353  94.297  71.729
ATOM   1187  H   PHE A 128      78.094  94.881  71.407
ATOM   1188  CA  PHE A 128      76.580  94.788  72.837
ATOM   1189  CB  PHE A 128      77.287  95.847  73.707
ATOM   1190  CG  PHE A 128      78.152  95.094  74.675
ATOM   1191  CD1 PHE A 128      79.527  94.944  74.459
ATOM   1192  CE1 PHE A 128      80.317  94.237  75.371
ATOM   1193  CZ  PHE A 128      79.739  93.670  76.510
ATOM   1194  CE2 PHE A 128      78.369  93.812  76.739
ATOM   1195  CD2 PHE A 128      77.584  94.521  75.824
ATOM   1196  C   PHE A 128      75.183  95.193  72.528
ATOM   1197  O   PHE A 128      74.291  94.877  73.314
ATOM   1198  N   ARG A 129      74.948  95.852  71.369
ATOM   1199  H   ARG A 129      75.680  96.079  70.730
ATOM   1200  CA  ARG A 129      73.616  96.266  70.994
ATOM   1201  CB  ARG A 129      73.569  97.252  69.816
ATOM   1202  CG  ARG A 129      74.113  98.625  70.212
ATOM   1203  CD  ARG A 129      74.066  99.673  69.104
ATOM   1204  NE  ARG A 129      74.833 100.859  69.595
ATOM   1205  HE  ARG A 129      74.366 101.521  70.182
ATOM   1206  CZ  ARG A 129      76.159 101.050  69.303
ATOM   1207  NH1 ARG A 129      76.851 100.204  68.481
ATOM   1208 1HH1 ARG A 129      76.401  99.407  68.079
ATOM   1209 2HH1 ARG A 129      77.819 100.365  68.291
ATOM   1210  NH2 ARG A 129      76.807 102.119  69.850
ATOM   1211 1HH2 ARG A 129      76.321 102.739  70.465
ATOM   1212 2HH2 ARG A 129      77.772 102.282  69.649
ATOM   1213  C   ARG A 129      72.767  95.068  70.690
ATOM   1214  O   ARG A 129      71.569  95.093  70.976
ATOM   1215  N   SER A 130      73.380  93.990  70.130
ATOM   1216  H   SER A 130      74.351  93.999  69.901
ATOM   1217  CA  SER A 130      72.692  92.763  69.813
ATOM   1218  CB  SER A 130      73.588  91.732  69.098
ATOM   1219  OG  SER A 130      72.875  90.551  68.750
ATOM   1220  HG  SER A 130      73.515  89.991  68.305
ATOM   1221  C   SER A 130      72.271  92.127  71.109
ATOM   1222  O   SER A 130      71.111  91.742  71.237
ATOM   1223  N   MET A 131      73.183  92.099  72.118
ATOM   1224  H   MET A 131      74.117  92.422  71.970
ATOM   1225  CA  MET A 131      72.940  91.515  73.419
ATOM   1226  CB  MET A 131      74.110  91.733  74.404
ATOM   1227  CG  MET A 131      75.401  90.955  74.170
ATOM   1228  SD  MET A 131      75.237  89.165  74.336
ATOM   1229  CE  MET A 131      74.942  89.298  76.123
ATOM   1230  C   MET A 131      71.790  92.182  74.119
ATOM   1231  O   MET A 131      70.828  91.498  74.483
ATOM   1232  N   GLU A 132      71.747  93.536  74.046
ATOM   1233  H   GLU A 132      72.474  94.058  73.607
ATOM   1234  CA  GLU A 132      70.718  94.319  74.674
ATOM   1235  CB  GLU A 132      70.925  95.843  74.592
ATOM   1236  CG  GLU A 132      71.983  96.443  75.517
ATOM   1237  CD  GLU A 132      71.932  97.959  75.336
ATOM   1238  OE1 GLU A 132      72.982  98.536  74.950
ATOM   1239  OE2 GLU A 132      70.855  98.568  75.587
ATOM   1240  C   GLU A 132      69.387  94.084  74.042
ATOM   1241  O   GLU A 132      68.424  93.831  74.762
ATOM   1242  N   ALA A 133      69.327  94.075  72.690
ATOM   1243  H   ALA A 133      70.145  94.211  72.136
ATOM   1244  CA  ALA A 133      68.101  93.898  71.954
ATOM   1245  CB  ALA A 133      68.305  94.063  70.438
ATOM   1246  C   ALA A 133      67.495  92.550  72.175
ATOM   1247  O   ALA A 133      66.281  92.434  72.353
ATOM   1248  N   PHE A 134      68.348  91.508  72.217
ATOM   1249  H   PHE A 134      69.330  91.633  72.103
ATOM   1250  CA  PHE A 134      67.910  90.154  72.394
ATOM   1251  CB  PHE A 134      68.857  89.144  71.714
ATOM   1252  CG  PHE A 134      68.410  89.358  70.297
ATOM   1253  CD1 PHE A 134      69.088  90.247  69.449
ATOM   1254  CE1 PHE A 134      68.647  90.480  68.146
ATOM   1255  CZ  PHE A 134      67.512  89.818  67.677
ATOM   1256  CE2 PHE A 134      66.833  88.929  68.513
ATOM   1257  CD2 PHE A 134      67.273  88.701  69.814
ATOM   1258  C   PHE A 134      67.431  89.844  73.771
ATOM   1259  O   PHE A 134      66.596  88.953  73.936
ATOM   1260  N   THR A 135      67.972  90.553  74.789
ATOM   1261  H   THR A 135      68.744  91.173  74.640
ATOM   1262  CA  THR A 135      67.522  90.399  76.149
ATOM   1263  CB  THR A 135      68.523  90.980  77.129
ATOM   1264  CG2 THR A 135      68.035  90.766  78.577
ATOM   1265  OG1 THR A 135      69.776  90.322  76.982
ATOM   1266  HG1 THR A 135      70.175  90.691  76.187
ATOM   1267  C   THR A 135      66.174  91.116  76.258
ATOM   1268  O   THR A 135      65.229  90.571  76.831
ATOM   1269  N   LYS A 136      66.051  92.317  75.625
ATOM   1270  H   LYS A 136      66.825  92.697  75.125
ATOM   1271  CA  LYS A 136      64.870  93.159  75.637
ATOM   1272  CB  LYS A 136      65.101  94.546  75.003
ATOM   1273  CG  LYS A 136      65.984  95.452  75.868
ATOM   1274  CD  LYS A 136      66.313  96.811  75.250
ATOM   1275  CE  LYS A 136      67.288  97.628  76.102
ATOM   1276  NZ  LYS A 136      67.692  98.859  75.393
ATOM   1277  HZ1 LYS A 136      68.705  99.026  75.552
ATOM   1278  HZ2 LYS A 136      67.521  98.750  74.375
ATOM   1279  HZ3 LYS A 136      67.149  99.670  75.745
ATOM   1280  C   LYS A 136      63.663  92.538  75.000
ATOM   1281  O   LYS A 136      62.552  92.756  75.488
ATOM   1282  N   LYS A 137      63.853  91.733  73.922
ATOM   1283  H   LYS A 137      64.762  91.608  73.530
ATOM   1284  CA  LYS A 137      62.780  91.049  73.231
ATOM   1285  CB  LYS A 137      63.173  90.392  71.896
ATOM   1286  CG  LYS A 137      63.455  91.398  70.782
ATOM   1287  CD  LYS A 137      63.769  90.742  69.442
ATOM   1288  CE  LYS A 137      64.023  91.747  68.320
ATOM   1289  NZ  LYS A 137      64.269  91.041  67.047
ATOM   1290  HZ1 LYS A 137      64.840  90.187  67.204
ATOM   1291  HZ2 LYS A 137      63.364  90.765  66.621
ATOM   1292  HZ3 LYS A 137      64.772  91.673  66.397
ATOM   1293  C   LYS A 137      62.113  90.003  74.091
ATOM   1294  O   LYS A 137      61.017  89.542  73.759
ATOM   1295  N   ALA A 138      62.794  89.579  75.186
ATOM   1296  H   ALA A 138      63.692  89.955  75.404
ATOM   1297  CA  ALA A 138      62.342  88.634  76.170
ATOM   1298  CB  ALA A 138      61.006  89.002  76.860
ATOM   1299  C   ALA A 138      62.295  87.207  75.742
ATOM   1300  O   ALA A 138      62.992  86.404  76.361
ATOM   1301  N   GLY A 139      61.478  86.845  74.720
ATOM   1302  H   GLY A 139      60.898  87.493  74.233
ATOM   1303  CA  GLY A 139      61.433  85.462  74.321
ATOM   1304  C   GLY A 139      60.985  85.155  72.929
ATOM   1305  O   GLY A 139      60.835  83.975  72.610
ATOM   1306  N   GLU A 140      60.804  86.176  72.062
ATOM   1307  H   GLU A 140      60.953  87.124  72.332
ATOM   1308  CA  GLU A 140      60.321  85.976  70.717
ATOM   1309  CB  GLU A 140      60.032  87.306  69.995
ATOM   1310  CG  GLU A 140      58.809  88.066  70.532
ATOM   1311  CD  GLU A 140      58.619  89.420  69.836
ATOM   1312  OE1 GLU A 140      57.601  90.076  70.178
ATOM   1313  OE2 GLU A 140      59.438  89.828  68.969
ATOM   1314  C   GLU A 140      61.200  85.184  69.786
ATOM   1315  O   GLU A 140      60.671  84.381  69.014
ATOM   1316  N   GLU A 141      62.541  85.369  69.847
ATOM   1317  H   GLU A 141      62.966  86.006  70.484
ATOM   1318  CA  GLU A 141      63.429  84.676  68.939
ATOM   1319  CB  GLU A 141      64.369  85.624  68.158
ATOM   1320  CG  GLU A 141      63.591  86.581  67.237
ATOM   1321  CD  GLU A 141      64.494  87.454  66.365
ATOM   1322  OE1 GLU A 141      63.943  88.429  65.789
ATOM   1323  OE2 GLU A 141      65.707  87.159  66.203
ATOM   1324  C   GLU A 141      64.231  83.516  69.474
ATOM   1325  O   GLU A 141      65.058  82.954  68.752
ATOM   1326  N   ILE A 142      64.033  83.138  70.755
ATOM   1327  H   ILE A 142      63.352  83.593  71.324
ATOM   1328  CA  ILE A 142      64.722  82.027  71.383
ATOM   1329  CB  ILE A 142      64.457  82.020  72.896
ATOM   1330  CG2 ILE A 142      64.856  80.692  73.586
ATOM   1331  CG1 ILE A 142      65.067  83.282  73.543
ATOM   1332  CD1 ILE A 142      64.678  83.498  75.008
ATOM   1333  C   ILE A 142      64.264  80.716  70.770
ATOM   1334  O   ILE A 142      63.064  80.490  70.613
ATOM   1335  N   ALA A 143      65.227  79.843  70.386
ATOM   1336  H   ALA A 143      66.195  80.044  70.510
ATOM   1337  CA  ALA A 143      64.928  78.537  69.853
ATOM   1338  CB  ALA A 143      65.245  78.339  68.359
ATOM   1339  C   ALA A 143      65.822  77.701  70.720
ATOM   1340  O   ALA A 143      67.044  77.661  70.542
ATOM   1341  N   SER A 144      65.187  76.979  71.667
ATOM   1342  H   SER A 144      64.192  76.976  71.737
ATOM   1343  CA  SER A 144      65.864  76.198  72.667
ATOM   1344  CB  SER A 144      65.075  76.230  74.004
ATOM   1345  OG  SER A 144      63.739  75.785  73.808
ATOM   1346  HG  SER A 144      63.332  75.783  74.679
ATOM   1347  C   SER A 144      66.227  74.786  72.305
ATOM   1348  O   SER A 144      65.970  73.844  73.062
ATOM   1349  N   TYR A 145      66.898  74.612  71.144
ATOM   1350  H   TYR A 145      67.164  75.364  70.546
ATOM   1351  CA  TYR A 145      67.258  73.285  70.751
ATOM   1352  CB  TYR A 145      67.234  72.997  69.248
ATOM   1353  CG  TYR A 145      65.786  72.758  68.924
ATOM   1354  CD1 TYR A 145      64.916  73.783  68.528
ATOM   1355  CE1 TYR A 145      63.575  73.513  68.232
ATOM   1356  CZ  TYR A 145      63.091  72.205  68.329
ATOM   1357  OH  TYR A 145      61.740  71.921  68.034
ATOM   1358  HH  TYR A 145      61.598  70.979  68.171
ATOM   1359  CE2 TYR A 145      63.947  71.174  68.719
ATOM   1360  CD2 TYR A 145      65.284  71.452  69.012
ATOM   1361  C   TYR A 145      68.311  72.573  71.531
ATOM   1362  O   TYR A 145      69.433  73.027  71.771
ATOM   1363  N   SER A 146      67.855  71.383  71.948
ATOM   1364  H   SER A 146      66.939  71.096  71.679
ATOM   1365  CA  SER A 146      68.513  70.413  72.757
ATOM   1366  CB  SER A 146      67.444  69.827  73.723
ATOM   1367  OG  SER A 146      67.916  68.752  74.525
ATOM   1368  HG  SER A 146      67.202  68.547  75.136
ATOM   1369  C   SER A 146      69.114  69.257  72.010
ATOM   1370  O   SER A 146      68.408  68.579  71.264
ATOM   1371  N   ILE A 147      70.444  69.041  72.172
ATOM   1372  H   ILE A 147      70.993  69.635  72.751
ATOM   1373  CA  ILE A 147      71.148  67.888  71.630
ATOM   1374  CB  ILE A 147      71.714  67.834  70.192
ATOM   1375  CG2 ILE A 147      72.442  66.482  69.979
ATOM   1376  CG1 ILE A 147      70.639  67.999  69.100
ATOM   1377  CD1 ILE A 147      71.193  68.075  67.674
ATOM   1378  C   ILE A 147      72.217  67.581  72.632
ATOM   1379  O   ILE A 147      73.103  68.398  72.879
ATOM   1380  N   VAL A 148      72.101  66.398  73.271
ATOM   1381  H   VAL A 148      71.360  65.764  73.069
ATOM   1382  CA  VAL A 148      73.055  65.949  74.256
ATOM   1383  CB  VAL A 148      72.411  65.218  75.427
ATOM   1384  CG1 VAL A 148      73.486  64.726  76.421
ATOM   1385  CG2 VAL A 148      71.378  66.146  76.097
ATOM   1386  C   VAL A 148      73.983  65.029  73.521
ATOM   1387  O   VAL A 148      73.521  64.141  72.796
ATOM   1388  N   GLY A 149      75.315  65.207  73.698
ATOM   1389  H   GLY A 149      75.732  65.911  74.268
ATOM   1390  CA  GLY A 149      76.162  64.320  72.965
ATOM   1391  C   GLY A 149      77.640  64.401  73.122
ATOM   1392  O   GLY A 149      78.152  65.152  73.955
ATOM   1393  N   PRO A 150      78.278  63.605  72.232
ATOM   1394  CA  PRO A 150      79.711  63.409  72.175
ATOM   1395  CB  PRO A 150      80.222  64.259  71.011
ATOM   1396  CG  PRO A 150      79.065  64.146  70.005
ATOM   1397  CD  PRO A 150      77.822  63.796  70.847
ATOM   1398  C   PRO A 150      80.508  63.308  73.437
ATOM   1399  O   PRO A 150      81.534  63.975  73.577
ATOM   1400  N   ALA A 151      80.039  62.432  74.351
ATOM   1401  H   ALA A 151      79.194  61.925  74.205
ATOM   1402  CA  ALA A 151      80.789  62.062  75.515
ATOM   1403  CB  ALA A 151      79.928  61.912  76.784
ATOM   1404  C   ALA A 151      81.477  60.757  75.244
ATOM   1405  O   ALA A 151      80.878  59.835  74.683
ATOM   1406  N   ASN A 152      82.771  60.672  75.629
ATOM   1407  H   ASN A 152      83.244  61.432  76.068
ATOM   1408  CA  ASN A 152      83.550  59.482  75.427
ATOM   1409  CB  ASN A 152      84.472  59.531  74.164
ATOM   1410  CG  ASN A 152      85.483  60.686  74.157
ATOM   1411  OD1 ASN A 152      85.149  61.860  74.318
ATOM   1412  ND2 ASN A 152      86.782  60.330  73.976
ATOM   1413 1HD2 ASN A 152      87.024  59.369  73.838
ATOM   1414 2HD2 ASN A 152      87.500  61.026  73.995
ATOM   1415  C   ASN A 152      84.302  59.120  76.682
ATOM   1416  O   ASN A 152      85.516  59.316  76.799
ATOM   1417  N   ALA A 153      83.561  58.574  77.678
ATOM   1418  H   ALA A 153      82.583  58.408  77.585
ATOM   1419  CA  ALA A 153      84.159  58.185  78.926
ATOM   1420  CB  ALA A 153      83.156  58.030  80.084
ATOM   1421  C   ALA A 153      84.907  56.901  78.761
ATOM   1422  O   ALA A 153      84.338  55.835  78.510
ATOM   1423  N   LYS A 154      86.240  57.019  78.895
ATOM   1424  H   LYS A 154      86.665  57.898  79.094
ATOM   1425  CA  LYS A 154      87.146  55.914  78.790
ATOM   1426  CB  LYS A 154      88.534  56.369  78.296
ATOM   1427  CG  LYS A 154      89.571  55.274  78.046
ATOM   1428  CD  LYS A 154      90.878  55.863  77.521
ATOM   1429  CE  LYS A 154      91.992  54.850  77.267
ATOM   1430  NZ  LYS A 154      93.155  55.556  76.695
ATOM   1431  HZ1 LYS A 154      92.880  56.001  75.800
ATOM   1432  HZ2 LYS A 154      93.481  56.289  77.352
ATOM   1433  HZ3 LYS A 154      93.926  54.885  76.520
ATOM   1434  C   LYS A 154      87.252  55.349  80.170
ATOM   1435  O   LYS A 154      87.509  56.090  81.123
ATOM   1436  N   VAL A 155      87.033  54.020  80.313
ATOM   1437  H   VAL A 155      86.825  53.426  79.541
ATOM   1438  CA  VAL A 155      87.130  53.385  81.607
ATOM   1439  CB  VAL A 155      85.809  52.857  82.178
ATOM   1440  CG1 VAL A 155      86.050  52.257  83.583
ATOM   1441  CG2 VAL A 155      84.764  53.991  82.233
ATOM   1442  C   VAL A 155      88.151  52.270  81.459
ATOM   1443  O   VAL A 155      87.793  51.147  81.090
ATOM   1444  N   PRO A 156      89.434  52.551  81.703
ATOM   1445  CA  PRO A 156      90.513  51.586  81.613
ATOM   1446  CB  PRO A 156      91.816  52.390  81.634
ATOM   1447  CG  PRO A 156      91.405  53.837  81.337
ATOM   1448  CD  PRO A 156      89.967  53.903  81.870
ATOM   1449  C   PRO A 156      90.510  50.605  82.760
ATOM   1450  O   PRO A 156      91.279  49.646  82.691
ATOM   1451  N   HIS A 157      89.708  50.865  83.830
ATOM   1452  H   HIS A 157      89.009  51.569  83.752
ATOM   1453  CA  HIS A 157      89.906  50.456  85.207
ATOM   1454  CB  HIS A 157      90.248  48.964  85.472
ATOM   1455  CG  HIS A 157      89.167  48.003  85.062
ATOM   1456  ND1 HIS A 157      87.969  47.854  85.727
ATOM   1457  CE1 HIS A 157      87.269  46.899  85.065
ATOM   1458  NE2 HIS A 157      87.930  46.424  84.025
ATOM   1459  CD2 HIS A 157      89.125  47.121  84.025
ATOM   1460  C   HIS A 157      90.941  51.335  85.845
ATOM   1461  O   HIS A 157      90.614  52.044  86.799
ATOM   1462  N   SER A 158      92.194  51.354  85.320
ATOM   1463  H   SER A 158      92.453  50.789  84.540
ATOM   1464  CA  SER A 158      93.239  52.195  85.858
ATOM   1465  CB  SER A 158      94.655  51.629  85.611
ATOM   1466  OG  SER A 158      94.781  50.343  86.205
ATOM   1467  HG  SER A 158      95.689  50.069  86.048
ATOM   1468  C   SER A 158      93.049  53.513  85.148
ATOM   1469  O   SER A 158      93.728  53.844  84.172
ATOM   1470  N   ALA A 159      92.066  54.286  85.659
ATOM   1471  H   ALA A 159      91.533  53.975  86.443
ATOM   1472  CA  ALA A 159      91.668  55.547  85.108
ATOM   1473  CB  ALA A 159      90.307  56.032  85.641
ATOM   1474  C   ALA A 159      92.616  56.696  85.176
ATOM   1475  O   ALA A 159      93.157  57.050  86.226
ATOM   1476  N   LYS A 160      92.826  57.271  83.974
ATOM   1477  H   LYS A 160      92.389  56.875  83.169
ATOM   1478  CA  LYS A 160      93.631  58.431  83.688
ATOM   1479  CB  LYS A 160      95.072  58.132  83.199
ATOM   1480  CG  LYS A 160      95.984  57.496  84.252
ATOM   1481  CD  LYS A 160      97.428  57.299  83.798
ATOM   1482  CE  LYS A 160      98.331  56.721  84.890
ATOM   1483  NZ  LYS A 160      99.704  56.551  84.378
ATOM   1484  HZ1 LYS A 160     100.057  55.614  84.648
ATOM   1485  HZ2 LYS A 160      99.708  56.631  83.343
ATOM   1486  HZ3 LYS A 160     100.324  57.279  84.781
ATOM   1487  C   LYS A 160      92.814  59.043  82.584
ATOM   1488  O   LYS A 160      93.122  58.917  81.394
ATOM   1489  N   LYS A 161      91.699  59.696  82.983
ATOM   1490  H   LYS A 161      91.462  59.806  83.946
ATOM   1491  CA  LYS A 161      90.793  60.268  82.030
ATOM   1492  CB  LYS A 161      89.368  60.380  82.607
ATOM   1493  CG  LYS A 161      88.739  59.017  82.923
ATOM   1494  CD  LYS A 161      87.339  59.081  83.537
ATOM   1495  CE  LYS A 161      86.773  57.702  83.882
ATOM   1496  NZ  LYS A 161      85.408  57.822  84.426
ATOM   1497  HZ1 LYS A 161      84.722  57.836  83.648
ATOM   1498  HZ2 LYS A 161      85.213  57.010  85.043
ATOM   1499  HZ3 LYS A 161      85.324  58.697  84.977
ATOM   1500  C   LYS A 161      91.257  61.596  81.519
ATOM   1501  O   LYS A 161      91.280  62.603  82.233
ATOM   1502  N   TYR A 162      91.654  61.587  80.228
ATOM   1503  H   TYR A 162      91.635  60.749  79.688
ATOM   1504  CA  TYR A 162      92.108  62.753  79.526
ATOM   1505  CB  TYR A 162      93.038  62.418  78.323
ATOM   1506  CG  TYR A 162      93.511  63.647  77.592
ATOM   1507  CD1 TYR A 162      94.456  64.507  78.167
ATOM   1508  CE1 TYR A 162      94.896  65.644  77.483
ATOM   1509  CZ  TYR A 162      94.400  65.928  76.208
ATOM   1510  OH  TYR A 162      94.839  67.075  75.509
ATOM   1511  HH  TYR A 162      95.488  67.530  76.053
ATOM   1512  CE2 TYR A 162      93.468  65.070  75.616
ATOM   1513  CD2 TYR A 162      93.032  63.934  76.305
ATOM   1514  C   TYR A 162      90.893  63.498  79.051
ATOM   1515  O   TYR A 162      89.925  62.895  78.583
ATOM   1516  N   TYR A 163      90.920  64.838  79.207
ATOM   1517  H   TYR A 163      91.702  65.314  79.601
ATOM   1518  CA  TYR A 163      89.834  65.672  78.764
ATOM   1519  CB  TYR A 163      89.008  66.391  79.865
ATOM   1520  CG  TYR A 163      88.267  65.333  80.624
ATOM   1521  CD1 TYR A 163      88.800  64.784  81.796
ATOM   1522  CE1 TYR A 163      88.112  63.784  82.487
ATOM   1523  CZ  TYR A 163      86.884  63.317  82.011
ATOM   1524  OH  TYR A 163      86.200  62.304  82.719
ATOM   1525  HH  TYR A 163      85.395  62.092  82.239
ATOM   1526  CE2 TYR A 163      86.341  63.858  80.843
ATOM   1527  CD2 TYR A 163      87.033  64.859  80.154
ATOM   1528  C   TYR A 163      90.319  66.640  77.736
ATOM   1529  O   TYR A 163      91.469  67.081  77.765
ATOM   1530  N   GLU A 164      89.435  66.933  76.760
ATOM   1531  H   GLU A 164      88.517  66.544  76.757
ATOM   1532  CA  GLU A 164      89.713  67.830  75.674
ATOM   1533  CB  GLU A 164      90.041  67.082  74.355
ATOM   1534  CG  GLU A 164      88.944  66.124  73.855
ATOM   1535  CD  GLU A 164      89.376  65.466  72.550
ATOM   1536  OE1 GLU A 164      89.452  64.211  72.509
ATOM   1537  OE2 GLU A 164      89.615  66.209  71.561
ATOM   1538  C   GLU A 164      88.555  68.774  75.441
ATOM   1539  O   GLU A 164      87.424  68.505  75.853
ATOM   1540  N   ALA A 165      88.863  69.923  74.784
ATOM   1541  H   ALA A 165      89.807  70.074  74.506
ATOM   1542  CA  ALA A 165      87.993  71.016  74.401
ATOM   1543  CB  ALA A 165      87.165  70.669  73.134
ATOM   1544  C   ALA A 165      87.144  71.570  75.533
ATOM   1545  O   ALA A 165      87.627  71.657  76.663
ATOM   1546  N   VAL A 166      85.877  71.989  75.258
ATOM   1547  H   VAL A 166      85.504  71.965  74.334
ATOM   1548  CA  VAL A 166      84.948  72.506  76.241
ATOM   1549  CB  VAL A 166      84.682  74.009  76.212
ATOM   1550  CG1 VAL A 166      83.675  74.357  77.331
ATOM   1551  CG2 VAL A 166      85.994  74.810  76.317
ATOM   1552  C   VAL A 166      83.714  71.806  75.748
ATOM   1553  O   VAL A 166      83.194  72.159  74.681
ATOM   1554  N   HIS A 167      83.226  70.799  76.521
ATOM   1555  H   HIS A 167      83.622  70.579  77.407
ATOM   1556  CA  HIS A 167      82.096  70.017  76.067
ATOM   1557  CB  HIS A 167      82.539  69.189  74.810
ATOM   1558  CG  HIS A 167      81.530  68.403  74.026
ATOM   1559  ND1 HIS A 167      80.613  68.954  73.164
ATOM   1560  CE1 HIS A 167      79.916  67.928  72.622
ATOM   1561  NE2 HIS A 167      80.321  66.762  73.076
ATOM   1562  CD2 HIS A 167      81.337  67.062  73.962
ATOM   1563  C   HIS A 167      81.441  68.990  76.989
ATOM   1564  O   HIS A 167      80.225  68.891  76.825
ATOM   1565  N   PRO A 168      82.012  68.324  78.006
ATOM   1566  CA  PRO A 168      81.351  67.227  78.715
ATOM   1567  CB  PRO A 168      82.370  66.750  79.753
ATOM   1568  CG  PRO A 168      83.726  67.052  79.102
ATOM   1569  CD  PRO A 168      83.453  68.309  78.269
ATOM   1570  C   PRO A 168      79.938  67.121  79.242
ATOM   1571  O   PRO A 168      79.510  65.966  79.324
ATOM   1572  N   CYS A 169      79.199  68.192  79.616
ATOM   1573  H   CYS A 169      79.536  69.130  79.582
ATOM   1574  CA  CYS A 169      77.794  68.005  79.918
ATOM   1575  CB  CYS A 169      77.435  68.121  81.418
ATOM   1576  SG  CYS A 169      75.659  67.859  81.730
ATOM   1577  C   CYS A 169      77.073  69.075  79.174
ATOM   1578  O   CYS A 169      76.961  70.210  79.639
ATOM   1579  N   THR A 170      76.527  68.713  78.001
ATOM   1580  H   THR A 170      76.583  67.787  77.637
ATOM   1581  CA  THR A 170      75.867  69.688  77.193
ATOM   1582  CB  THR A 170      76.838  70.324  76.217
ATOM   1583  CG2 THR A 170      77.467  69.254  75.314
ATOM   1584  OG1 THR A 170      76.244  71.399  75.500
ATOM   1585  HG1 THR A 170      76.550  72.205  75.924
ATOM   1586  C   THR A 170      74.600  69.218  76.553
ATOM   1587  O   THR A 170      74.314  68.028  76.437
ATOM   1588  N   VAL A 171      73.792  70.237  76.205
ATOM   1589  H   VAL A 171      74.134  71.159  76.367
ATOM   1590  CA  VAL A 171      72.490  70.215  75.584
ATOM   1591  CB  VAL A 171      71.423  70.541  76.632
ATOM   1592  CG1 VAL A 171      70.064  70.356  76.003
ATOM   1593  CG2 VAL A 171      71.535  69.693  77.917
ATOM   1594  C   VAL A 171      72.745  71.397  74.656
ATOM   1595  O   VAL A 171      72.252  72.500  74.880
ATOM   1596  N   PHE A 172      73.515  71.132  73.573
ATOM   1597  H   PHE A 172      73.758  70.183  73.388
ATOM   1598  CA  PHE A 172      74.068  72.079  72.627
ATOM   1599  CB  PHE A 172      75.514  71.628  72.288
ATOM   1600  CG  PHE A 172      75.662  70.254  71.642
ATOM   1601  CD1 PHE A 172      75.454  70.059  70.265
ATOM   1602  CE1 PHE A 172      75.600  68.807  69.666
ATOM   1603  CZ  PHE A 172      75.988  67.712  70.439
ATOM   1604  CE2 PHE A 172      76.227  67.881  71.801
ATOM   1605  CD2 PHE A 172      76.068  69.142  72.378
ATOM   1606  C   PHE A 172      73.546  72.418  71.250
ATOM   1607  O   PHE A 172      74.172  73.262  70.604
ATOM   1608  N   CYS A 173      72.388  71.896  70.820
ATOM   1609  H   CYS A 173      71.837  71.323  71.420
ATOM   1610  CA  CYS A 173      71.933  71.960  69.446
ATOM   1611  CB  CYS A 173      70.519  71.394  69.257
ATOM   1612  SG  CYS A 173      69.868  71.359  67.552
ATOM   1613  C   CYS A 173      72.001  73.127  68.543
ATOM   1614  O   CYS A 173      71.599  74.251  68.841
ATOM   1615  N   VAL A 174      72.542  72.753  67.360
ATOM   1616  H   VAL A 174      72.809  71.802  67.226
ATOM   1617  CA  VAL A 174      72.779  73.554  66.210
ATOM   1618  CB  VAL A 174      74.004  73.083  65.431
ATOM   1619  CG1 VAL A 174      74.226  73.984  64.203
ATOM   1620  CG2 VAL A 174      75.226  72.895  66.347
ATOM   1621  C   VAL A 174      71.604  73.323  65.295
ATOM   1622  O   VAL A 174      71.342  72.193  64.867
ATOM   1623  N   LEU A 175      70.853  74.408  65.044
ATOM   1624  H   LEU A 175      71.050  75.269  65.504
ATOM   1625  CA  LEU A 175      69.755  74.447  64.116
ATOM   1626  CB  LEU A 175      68.506  75.223  64.559
ATOM   1627  CG  LEU A 175      67.737  74.688  65.760
ATOM   1628  CD1 LEU A 175      66.614  75.673  66.100
ATOM   1629  CD2 LEU A 175      67.203  73.270  65.488
ATOM   1630  C   LEU A 175      70.329  75.281  63.020
ATOM   1631  O   LEU A 175      70.758  76.408  63.270
ATOM   1632  N   SER A 176      70.319  74.759  61.784
ATOM   1633  H   SER A 176      69.955  73.851  61.600
ATOM   1634  CA  SER A 176      70.872  75.457  60.658
ATOM   1635  CB  SER A 176      72.096  74.707  60.076
ATOM   1636  OG  SER A 176      73.099  74.552  61.071
ATOM   1637  HG  SER A 176      73.850  74.149  60.628
ATOM   1638  C   SER A 176      69.803  75.636  59.618
ATOM   1639  O   SER A 176      70.013  75.366  58.433
ATOM   1640  N   LYS A 177      68.619  76.140  60.050
ATOM   1641  H   LYS A 177      68.483  76.381  61.007
ATOM   1642  CA  LYS A 177      67.479  76.345  59.185
ATOM   1643  CB  LYS A 177      66.239  76.848  59.951
ATOM   1644  CG  LYS A 177      65.618  75.786  60.867
ATOM   1645  CD  LYS A 177      64.375  76.268  61.616
ATOM   1646  CE  LYS A 177      63.780  75.241  62.582
ATOM   1647  NZ  LYS A 177      62.621  75.832  63.285
ATOM   1648  HZ1 LYS A 177      62.944  76.597  63.907
ATOM   1649  HZ2 LYS A 177      61.953  76.218  62.590
ATOM   1650  HZ3 LYS A 177      62.141  75.108  63.852
ATOM   1651  C   LYS A 177      67.793  77.309  58.071
ATOM   1652  O   LYS A 177      67.394  77.076  56.929
ATOM   1653  N   LYS A 178      68.526  78.403  58.395
ATOM   1654  H   LYS A 178      68.806  78.540  59.340
ATOM   1655  CA  LYS A 178      68.979  79.439  57.493
ATOM   1656  CB  LYS A 178      70.200  79.014  56.646
ATOM   1657  CG  LYS A 178      71.471  78.766  57.459
ATOM   1658  CD  LYS A 178      72.664  78.393  56.580
ATOM   1659  CE  LYS A 178      73.950  78.103  57.351
ATOM   1660  NZ  LYS A 178      74.469  79.340  57.973
ATOM   1661  HZ1 LYS A 178      73.718  80.057  58.030
ATOM   1662  HZ2 LYS A 178      74.826  79.132  58.925
ATOM   1663  HZ3 LYS A 178      75.250  79.697  57.390
ATOM   1664  C   LYS A 178      67.921  80.095  56.637
ATOM   1665  O   LYS A 178      68.192  80.617  55.552
ATOM   1666  N   GLN A 179      66.667  80.048  57.118
ATOM   1667  H   GLN A 179      66.469  79.606  57.989
ATOM   1668  CA  GLN A 179      65.543  80.694  56.491
ATOM   1669  CB  GLN A 179      64.277  79.811  56.388
ATOM   1670  CG  GLN A 179      63.101  80.496  55.666
ATOM   1671  CD  GLN A 179      61.885  79.571  55.534
ATOM   1672  OE1 GLN A 179      61.890  78.375  55.829
ATOM   1673  NE2 GLN A 179      60.763  80.166  55.051
ATOM   1674 1HE2 GLN A 179      60.782  81.126  54.771
ATOM   1675 2HE2 GLN A 179      59.921  79.636  54.949
ATOM   1676  C   GLN A 179      65.319  81.783  57.504
ATOM   1677  O   GLN A 179      65.184  82.962  57.174
ATOM   1678  N   GLN A 180      65.273  81.348  58.785
ATOM   1679  H   GLN A 180      65.360  80.376  58.989
ATOM   1680  CA  GLN A 180      65.164  82.151  59.954
ATOM   1681  CB  GLN A 180      64.119  81.646  60.975
ATOM   1682  CG  GLN A 180      62.676  81.565  60.446
ATOM   1683  CD  GLN A 180      62.129  82.960  60.137
ATOM   1684  OE1 GLN A 180      62.255  83.909  60.912
ATOM   1685  NE2 GLN A 180      61.511  83.101  58.936
ATOM   1686 1HE2 GLN A 180      61.414  82.317  58.322
ATOM   1687 2HE2 GLN A 180      61.154  83.994  58.662
ATOM   1688  C   GLN A 180      66.527  81.930  60.551
ATOM   1689  O   GLN A 180      67.014  80.792  60.601
ATOM   1690  N   VAL A 181      67.193  83.026  60.976
ATOM   1691  H   VAL A 181      66.788  83.935  60.926
ATOM   1692  CA  VAL A 181      68.501  82.945  61.574
ATOM   1693  CB  VAL A 181      69.191  84.297  61.691
ATOM   1694  CG1 VAL A 181      70.540  84.193  62.436
ATOM   1695  CG2 VAL A 181      69.361  84.868  60.270
ATOM   1696  C   VAL A 181      68.312  82.318  62.927
ATOM   1697  O   VAL A 181      67.493  82.760  63.732
ATOM   1698  N   ASN A 182      69.060  81.225  63.153
ATOM   1699  H   ASN A 182      69.691  80.887  62.458
ATOM   1700  CA  ASN A 182      69.055  80.472  64.378
ATOM   1701  CB  ASN A 182      68.240  79.151  64.254
ATOM   1702  CG  ASN A 182      66.730  79.366  64.182
ATOM   1703  OD1 ASN A 182      66.143  80.345  64.640
ATOM   1704  ND2 ASN A 182      66.050  78.359  63.580
ATOM   1705 1HD2 ASN A 182      66.538  77.548  63.259
ATOM   1706 2HD2 ASN A 182      65.058  78.424  63.475
ATOM   1707  C   ASN A 182      70.522  80.201  64.627
ATOM   1708  O   ASN A 182      71.346  81.085  64.398
ATOM   1709  N   PHE A 183      70.833  79.030  65.229
ATOM   1710  H   PHE A 183      70.096  78.439  65.547
ATOM   1711  CA  PHE A 183      72.082  78.388  65.536
ATOM   1712  CB  PHE A 183      73.497  78.887  65.112
ATOM   1713  CG  PHE A 183      73.926  78.620  63.703
ATOM   1714  CD1 PHE A 183      73.083  78.179  62.678
ATOM   1715  CE1 PHE A 183      73.578  77.946  61.393
ATOM   1716  CZ  PHE A 183      74.933  78.131  61.121
ATOM   1717  CE2 PHE A 183      75.795  78.542  62.136
ATOM   1718  CD2 PHE A 183      75.287  78.773  63.415
ATOM   1719  C   PHE A 183      72.190  77.540  66.753
ATOM   1720  O   PHE A 183      71.428  76.582  66.851
ATOM   1721  N   VAL A 184      73.101  77.888  67.695
ATOM   1722  H   VAL A 184      73.573  78.766  67.641
ATOM   1723  CA  VAL A 184      73.417  77.045  68.828
ATOM   1724  CB  VAL A 184      74.930  76.853  68.961
ATOM   1725  CG1 VAL A 184      75.373  76.014  70.174
ATOM   1726  CG2 VAL A 184      75.408  76.181  67.684
ATOM   1727  C   VAL A 184      72.898  77.373  70.163
ATOM   1728  O   VAL A 184      73.242  78.408  70.724
ATOM   1729  N   CYS A 185      72.171  76.391  70.722
ATOM   1730  H   CYS A 185      71.979  75.548  70.225
ATOM   1731  CA  CYS A 185      71.577  76.485  72.005
ATOM   1732  CB  CYS A 185      70.127  76.011  71.901
ATOM   1733  SG  CYS A 185      69.265  75.928  73.481
ATOM   1734  C   CYS A 185      72.269  75.730  73.085
ATOM   1735  O   CYS A 185      72.203  74.505  73.135
ATOM   1736  N   GLN A 186      72.979  76.466  73.968
ATOM   1737  H   GLN A 186      73.070  77.454  73.875
ATOM   1738  CA  GLN A 186      73.604  75.883  75.127
ATOM   1739  CB  GLN A 186      74.743  76.720  75.740
ATOM   1740  CG  GLN A 186      74.407  78.169  76.114
ATOM   1741  CD  GLN A 186      75.569  78.893  76.771
ATOM   1742  OE1 GLN A 186      76.642  78.353  77.028
ATOM   1743  NE2 GLN A 186      75.329  80.191  77.082
ATOM   1744 1HE2 GLN A 186      74.492  80.635  76.766
ATOM   1745 2HE2 GLN A 186      75.991  80.713  77.619
ATOM   1746  C   GLN A 186      72.494  75.810  76.154
ATOM   1747  O   GLN A 186      71.685  76.740  76.240
ATOM   1748  N   ARG A 187      72.388  74.702  76.926
ATOM   1749  H   ARG A 187      72.991  73.913  76.840
ATOM   1750  CA  ARG A 187      71.348  74.641  77.932
ATOM   1751  CB  ARG A 187      70.069  73.812  77.631
ATOM   1752  CG  ARG A 187      69.126  74.307  76.531
ATOM   1753  CD  ARG A 187      67.936  73.370  76.273
ATOM   1754  NE  ARG A 187      67.154  73.221  77.546
ATOM   1755  HE  ARG A 187      67.118  73.993  78.180
ATOM   1756  CZ  ARG A 187      66.480  72.069  77.865
ATOM   1757  NH1 ARG A 187      66.462  70.986  77.031
ATOM   1758 1HH1 ARG A 187      66.955  71.007  76.162
ATOM   1759 2HH1 ARG A 187      65.944  70.168  77.281
ATOM   1760  NH2 ARG A 187      65.811  71.995  79.054
ATOM   1761 1HH2 ARG A 187      65.816  72.769  79.685
ATOM   1762 2HH2 ARG A 187      65.296  71.173  79.295
ATOM   1763  C   ARG A 187      71.877  74.203  79.259
ATOM   1764  O   ARG A 187      71.704  73.061  79.694
ATOM   1765  N   VAL A 188      72.583  75.138  79.924
ATOM   1766  H   VAL A 188      72.716  76.048  79.537
ATOM   1767  CA  VAL A 188      73.164  74.955  81.231
ATOM   1768  CB  VAL A 188      74.642  74.537  81.244
ATOM   1769  CG1 VAL A 188      74.840  73.130  80.643
ATOM   1770  CG2 VAL A 188      75.460  75.568  80.449
ATOM   1771  C   VAL A 188      72.962  76.208  82.047
ATOM   1772  O   VAL A 188      72.522  77.246  81.545
ATOM   1773  N   ASP A 189      73.277  76.108  83.357
ATOM   1774  H   ASP A 189      73.621  75.250  83.731
ATOM   1775  CA  ASP A 189      73.181  77.176  84.319
ATOM   1776  CB  ASP A 189      73.479  76.689  85.763
ATOM   1777  CG  ASP A 189      74.808  75.933  85.924
ATOM   1778  OD1 ASP A 189      75.550  75.687  84.933
ATOM   1779  OD2 ASP A 189      75.062  75.534  87.086
ATOM   1780  C   ASP A 189      74.074  78.325  83.939
ATOM   1781  O   ASP A 189      73.752  79.466  84.280
ATOM   1782  N   MET A 190      75.243  78.044  83.301
ATOM   1783  H   MET A 190      75.531  77.119  83.066
ATOM   1784  CA  MET A 190      76.059  79.139  82.879
ATOM   1785  CB  MET A 190      77.270  79.424  83.786
ATOM   1786  CG  MET A 190      77.917  80.769  83.453
ATOM   1787  SD  MET A 190      79.205  81.281  84.601
ATOM   1788  CE  MET A 190      79.638  82.745  83.629
ATOM   1789  C   MET A 190      76.524  79.040  81.453
ATOM   1790  O   MET A 190      75.785  79.480  80.568
ATOM   1791  N   ASP A 191      77.570  78.201  81.181
ATOM   1792  H   ASP A 191      78.087  77.712  81.879
ATOM   1793  CA  ASP A 191      78.086  78.161  79.842
ATOM   1794  CB  ASP A 191      79.063  79.340  79.555
ATOM   1795  CG  ASP A 191      80.352  79.372  80.387
ATOM   1796  OD1 ASP A 191      81.445  79.236  79.775
ATOM   1797  OD2 ASP A 191      80.276  79.556  81.628
ATOM   1798  C   ASP A 191      78.746  76.922  79.330
ATOM   1799  O   ASP A 191      79.730  76.470  79.914
ATOM   1800  N   ILE A 192      78.154  76.308  78.267
ATOM   1801  H   ILE A 192      77.343  76.714  77.855
ATOM   1802  CA  ILE A 192      78.689  75.164  77.557
ATOM   1803  CB  ILE A 192      78.492  73.758  78.157
ATOM   1804  CG2 ILE A 192      79.238  72.762  77.235
ATOM   1805  CG1 ILE A 192      79.150  73.626  79.542
ATOM   1806  CD1 ILE A 192      78.814  72.401  80.362
ATOM   1807  C   ILE A 192      78.077  75.234  76.162
ATOM   1808  O   ILE A 192      77.069  74.584  75.867
ATOM   1809  N   VAL A 193      78.623  76.122  75.294
ATOM   1810  H   VAL A 193      79.377  76.711  75.566
ATOM   1811  CA  VAL A 193      78.194  76.246  73.913
ATOM   1812  CB  VAL A 193      78.444  77.604  73.262
ATOM   1813  CG1 VAL A 193      78.132  77.645  71.755
ATOM   1814  CG2 VAL A 193      77.436  78.551  73.889
ATOM   1815  C   VAL A 193      78.873  75.182  73.128
ATOM   1816  O   VAL A 193      80.051  74.918  73.375
ATOM   1817  N   VAL A 194      78.126  74.472  72.243
ATOM   1818  H   VAL A 194      77.156  74.629  72.070
ATOM   1819  CA  VAL A 194      78.795  73.502  71.425
ATOM   1820  CB  VAL A 194      78.848  72.043  71.910
ATOM   1821  CG1 VAL A 194      79.621  71.175  70.894
ATOM   1822  CG2 VAL A 194      79.410  71.901  73.336
ATOM   1823  C   VAL A 194      78.182  73.517  70.052
ATOM   1824  O   VAL A 194      77.040  73.103  69.837
ATOM   1825  N   TYR A 195      78.957  74.054  69.092
ATOM   1826  H   TYR A 195      79.858  74.423  69.306
ATOM   1827  CA  TYR A 195      78.623  74.073  67.698
ATOM   1828  CB  TYR A 195      79.244  75.280  66.964
ATOM   1829  CG  TYR A 195      78.862  75.344  65.516
ATOM   1830  CD1 TYR A 195      77.560  75.607  65.090
ATOM   1831  CE1 TYR A 195      77.251  75.690  63.735
ATOM   1832  CZ  TYR A 195      78.251  75.534  62.780
ATOM   1833  OH  TYR A 195      77.927  75.623  61.410
ATOM   1834  HH  TYR A 195      78.746  75.565  60.911
ATOM   1835  CE2 TYR A 195      79.564  75.301  63.189
ATOM   1836  CD2 TYR A 195      79.868  75.215  64.549
ATOM   1837  C   TYR A 195      79.213  72.784  67.192
ATOM   1838  O   TYR A 195      80.323  72.761  66.657
ATOM   1839  N   CYS A 196      78.492  71.659  67.408
ATOM   1840  H   CYS A 196      77.605  71.663  67.863
ATOM   1841  CA  CYS A 196      78.997  70.388  66.968
ATOM   1842  CB  CYS A 196      78.459  69.190  67.769
ATOM   1843  SG  CYS A 196      79.124  67.575  67.252
ATOM   1844  C   CYS A 196      78.752  70.147  65.517
ATOM   1845  O   CYS A 196      77.634  70.296  65.024
ATOM   1846  N   ASN A 197      79.846  69.813  64.807
ATOM   1847  H   ASN A 197      80.741  69.750  65.244
ATOM   1848  CA  ASN A 197      79.840  69.488  63.406
ATOM   1849  CB  ASN A 197      79.539  70.651  62.406
ATOM   1850  CG  ASN A 197      80.528  71.808  62.381
ATOM   1851  OD1 ASN A 197      81.570  71.867  63.028
ATOM   1852  ND2 ASN A 197      80.177  72.793  61.517
ATOM   1853 1HD2 ASN A 197      79.316  72.733  61.011
ATOM   1854 2HD2 ASN A 197      80.756  73.602  61.421
ATOM   1855  C   ASN A 197      81.106  68.737  63.079
ATOM   1856  O   ASN A 197      81.870  68.378  63.981
ATOM   1857  N   GLY A 198      81.324  68.421  61.776
ATOM   1858  H   GLY A 198      80.679  68.678  61.061
ATOM   1859  CA  GLY A 198      82.503  67.723  61.313
ATOM   1860  C   GLY A 198      83.728  68.579  61.504
ATOM   1861  O   GLY A 198      84.829  68.062  61.701
ATOM   1862  N   GLN A 199      83.542  69.917  61.451
ATOM   1863  H   GLN A 199      82.636  70.304  61.299
ATOM   1864  CA  GLN A 199      84.578  70.891  61.635
ATOM   1865  CB  GLN A 199      84.403  72.134  60.728
ATOM   1866  CG  GLN A 199      84.553  71.795  59.235
ATOM   1867  CD  GLN A 199      84.367  73.015  58.326
ATOM   1868  OE1 GLN A 199      84.297  74.177  58.728
ATOM   1869  NE2 GLN A 199      84.293  72.725  57.000
ATOM   1870 1HE2 GLN A 199      84.340  71.775  56.691
ATOM   1871 2HE2 GLN A 199      84.192  73.460  56.329
ATOM   1872  C   GLN A 199      84.656  71.247  63.111
ATOM   1873  O   GLN A 199      84.110  70.544  63.965
ATOM   1874  N   ARG A 200      85.398  72.329  63.439
ATOM   1875  H   ARG A 200      85.843  72.867  62.729
ATOM   1876  CA  ARG A 200      85.629  72.820  64.777
ATOM   1877  CB  ARG A 200      86.471  74.106  64.772
ATOM   1878  CG  ARG A 200      87.918  73.951  64.309
ATOM   1879  CD  ARG A 200      88.621  75.303  64.193
ATOM   1880  NE  ARG A 200      87.999  76.002  63.023
ATOM   1881  HE  ARG A 200      87.346  75.495  62.461
ATOM   1882  CZ  ARG A 200      88.282  77.303  62.700
ATOM   1883  NH1 ARG A 200      89.141  78.060  63.447
ATOM   1884 1HH1 ARG A 200      89.540  77.695  64.287
ATOM   1885 2HH1 ARG A 200      89.339  79.004  63.182
ATOM   1886  NH2 ARG A 200      87.681  77.855  61.604
ATOM   1887 1HH2 ARG A 200      87.025  77.324  61.067
ATOM   1888 2HH2 ARG A 200      87.897  78.788  61.323
ATOM   1889  C   ARG A 200      84.378  73.193  65.521
ATOM   1890  O   ARG A 200      83.471  73.828  64.978
ATOM   1891  N   LYS A 201      84.336  72.761  66.804
ATOM   1892  H   LYS A 201      85.095  72.247  67.194
ATOM   1893  CA  LYS A 201      83.258  73.017  67.719
ATOM   1894  CB  LYS A 201      83.203  71.944  68.828
ATOM   1895  CG  LYS A 201      82.929  70.528  68.310
ATOM   1896  CD  LYS A 201      83.021  69.437  69.379
ATOM   1897  CE  LYS A 201      82.716  68.040  68.834
ATOM   1898  NZ  LYS A 201      82.853  67.025  69.899
ATOM   1899  HZ1 LYS A 201      82.105  67.123  70.612
ATOM   1900  HZ2 LYS A 201      82.800  66.083  69.465
ATOM   1901  HZ3 LYS A 201      83.781  67.135  70.352
ATOM   1902  C   LYS A 201      83.629  74.332  68.346
ATOM   1903  O   LYS A 201      84.604  74.412  69.101
ATOM   1904  N   VAL A 202      82.865  75.401  68.022
ATOM   1905  H   VAL A 202      82.079  75.329  67.411
ATOM   1906  CA  VAL A 202      83.160  76.709  68.557
ATOM   1907  CB  VAL A 202      83.549  77.772  67.539
ATOM   1908  CG1 VAL A 202      84.955  77.432  67.007
ATOM   1909  CG2 VAL A 202      82.549  77.813  66.381
ATOM   1910  C   VAL A 202      82.241  77.218  69.628
ATOM   1911  O   VAL A 202      81.026  76.994  69.618
ATOM   1912  N   ILE A 203      82.909  77.869  70.608
ATOM   1913  H   ILE A 203      83.897  77.966  70.516
ATOM   1914  CA  ILE A 203      82.416  78.489  71.813
ATOM   1915  CB  ILE A 203      82.615  77.561  73.027
ATOM   1916  CG2 ILE A 203      84.096  77.133  73.187
ATOM   1917  CG1 ILE A 203      81.975  78.125  74.310
ATOM   1918  CD1 ILE A 203      81.891  77.151  75.482
ATOM   1919  C   ILE A 203      83.192  79.780  72.044
ATOM   1920  O   ILE A 203      84.339  79.895  71.607
ATOM   1921  N   LEU A 204      82.551  80.810  72.665
ATOM   1922  H   LEU A 204      81.603  80.737  72.965
ATOM   1923  CA  LEU A 204      83.235  82.040  73.010
ATOM   1924  CB  LEU A 204      83.536  83.039  71.868
ATOM   1925  CG  LEU A 204      84.413  84.255  72.259
ATOM   1926  CD1 LEU A 204      85.837  83.838  72.673
ATOM   1927  CD2 LEU A 204      84.375  85.338  71.172
ATOM   1928  C   LEU A 204      82.497  82.762  74.101
ATOM   1929  O   LEU A 204      81.572  83.535  73.845
ATOM   1930  N   THR A 205      82.901  82.481  75.354
ATOM   1931  H   THR A 205      83.637  81.829  75.515
ATOM   1932  CA  THR A 205      82.344  83.055  76.552
ATOM   1933  CB  THR A 205      82.663  82.182  77.751
ATOM   1934  CG2 THR A 205      81.960  82.717  79.016
ATOM   1935  OG1 THR A 205      82.187  80.866  77.517
ATOM   1936  HG1 THR A 205      82.537  80.323  78.230
ATOM   1937  C   THR A 205      82.955  84.419  76.795
ATOM   1938  O   THR A 205      84.168  84.592  76.650
ATOM   1939  N   LYS A 206      82.109  85.420  77.137
ATOM   1940  H   LYS A 206      81.121  85.279  77.146
ATOM   1941  CA  LYS A 206      82.568  86.750  77.472
ATOM   1942  CB  LYS A 206      82.343  87.826  76.383
ATOM   1943  CG  LYS A 206      82.921  89.202  76.748
ATOM   1944  CD  LYS A 206      82.767  90.272  75.668
ATOM   1945  CE  LYS A 206      83.389  91.612  76.065
ATOM   1946  NZ  LYS A 206      83.272  92.573  74.953
ATOM   1947  HZ1 LYS A 206      83.478  93.532  75.294
ATOM   1948  HZ2 LYS A 206      83.950  92.320  74.210
ATOM   1949  HZ3 LYS A 206      82.312  92.548  74.562
ATOM   1950  C   LYS A 206      81.764  87.097  78.692
ATOM   1951  O   LYS A 206      80.596  87.472  78.587
ATOM   1952  N   THR A 207      82.372  86.958  79.889
ATOM   1953  H   THR A 207      83.319  86.662  79.984
ATOM   1954  CA  THR A 207      81.666  87.223  81.112
ATOM   1955  CB  THR A 207      81.812  86.052  82.072
ATOM   1956  CG2 THR A 207      80.955  86.249  83.334
ATOM   1957  OG1 THR A 207      81.307  84.883  81.441
ATOM   1958  HG1 THR A 207      81.648  84.141  81.946
ATOM   1959  C   THR A 207      82.042  88.544  81.756
ATOM   1960  O   THR A 207      83.205  88.957  81.742
ATOM   1961  N   LEU A 208      81.000  89.250  82.269
ATOM   1962  H   LEU A 208      80.088  88.851  82.235
ATOM   1963  CA  LEU A 208      81.077  90.498  83.002
ATOM   1964  CB  LEU A 208      80.282  91.681  82.406
ATOM   1965  CG  LEU A 208      80.441  93.002  83.198
ATOM   1966  CD1 LEU A 208      81.884  93.535  83.111
ATOM   1967  CD2 LEU A 208      79.412  94.057  82.769
ATOM   1968  C   LEU A 208      80.439  90.017  84.289
ATOM   1969  O   LEU A 208      79.317  89.499  84.277
ATOM   1970  N   VAL A 209      81.137  90.235  85.428
ATOM   1971  H   VAL A 209      81.997  90.739  85.421
ATOM   1972  CA  VAL A 209      80.747  89.677  86.702
ATOM   1973  CB  VAL A 209      81.894  88.800  87.259
ATOM   1974  CG1 VAL A 209      82.226  87.635  86.319
ATOM   1975  CG2 VAL A 209      83.144  89.648  87.577
ATOM   1976  C   VAL A 209      80.253  90.464  87.894
ATOM   1977  O   VAL A 209      80.213  91.690  87.943
ATOM   1978  N   ILE A 210      79.787  89.646  88.869
ATOM   1979  H   ILE A 210      79.757  88.673  88.658
ATOM   1980  CA  ILE A 210      79.316  89.896  90.211
ATOM   1981  CB  ILE A 210      77.798  90.047  90.368
ATOM   1982  CG2 ILE A 210      77.363  90.191  91.849
ATOM   1983  CG1 ILE A 210      77.311  91.266  89.586
ATOM   1984  CD1 ILE A 210      75.801  91.371  89.557
ATOM   1985  C   ILE A 210      79.775  88.601  90.901
ATOM   1986  O   ILE A 210      80.048  87.589  90.239
ATOM   1987  N   GLY A 211      79.854  88.579  92.259
ATOM   1988  H   GLY A 211      79.668  89.394  92.801
ATOM   1989  CA  GLY A 211      80.241  87.410  93.023
ATOM   1990  C   GLY A 211      79.309  86.252  92.718
ATOM   1991  O   GLY A 211      79.732  85.095  92.727
ATOM   1992  N   GLN A 212      78.027  86.547  92.376
ATOM   1993  H   GLN A 212      77.694  87.486  92.349
ATOM   1994  CA  GLN A 212      77.056  85.535  92.038
ATOM   1995  CB  GLN A 212      75.608  86.028  91.961
ATOM   1996  CG  GLN A 212      75.004  86.445  93.299
ATOM   1997  CD  GLN A 212      73.536  86.796  93.087
ATOM   1998  OE1 GLN A 212      72.685  85.913  92.994
ATOM   1999  NE2 GLN A 212      73.227  88.117  93.002
ATOM   2000 1HE2 GLN A 212      73.945  88.809  93.080
ATOM   2001 2HE2 GLN A 212      72.279  88.399  92.856
ATOM   2002  C   GLN A 212      77.393  84.878  90.720
ATOM   2003  O   GLN A 212      77.054  83.713  90.521
ATOM   2004  N   CYS A 213      78.080  85.596  89.790
ATOM   2005  H   CYS A 213      78.408  86.517  89.975
ATOM   2006  CA  CYS A 213      78.494  85.064  88.510
ATOM   2007  CB  CYS A 213      79.107  86.084  87.545
ATOM   2008  SG  CYS A 213      77.935  87.300  86.906
ATOM   2009  C   CYS A 213      79.590  84.075  88.768
ATOM   2010  O   CYS A 213      79.628  83.031  88.121
ATOM   2011  N   ILE A 214      80.481  84.374  89.756
ATOM   2012  H   ILE A 214      80.423  85.252  90.231
ATOM   2013  CA  ILE A 214      81.583  83.509  90.139
ATOM   2014  CB  ILE A 214      82.463  84.161  91.196
ATOM   2015  CG2 ILE A 214      83.427  83.134  91.831
ATOM   2016  CG1 ILE A 214      83.187  85.367  90.555
ATOM   2017  CD1 ILE A 214      83.890  86.299  91.542
ATOM   2018  C   ILE A 214      80.957  82.214  90.616
ATOM   2019  O   ILE A 214      81.427  81.138  90.246
ATOM   2020  N   TYR A 215      79.847  82.292  91.393
ATOM   2021  H   TYR A 215      79.520  83.173  91.738
ATOM   2022  CA  TYR A 215      79.157  81.109  91.843
ATOM   2023  CB  TYR A 215      78.192  81.333  93.028
ATOM   2024  CG  TYR A 215      79.049  81.334  94.256
ATOM   2025  CD1 TYR A 215      79.449  82.524  94.874
ATOM   2026  CE1 TYR A 215      80.256  82.496  96.017
ATOM   2027  CZ  TYR A 215      80.665  81.271  96.553
ATOM   2028  OH  TYR A 215      81.481  81.238  97.704
ATOM   2029  HH  TYR A 215      81.690  80.320  97.893
ATOM   2030  CE2 TYR A 215      80.265  80.077  95.950
ATOM   2031  CD2 TYR A 215      79.461  80.113  94.810
ATOM   2032  C   TYR A 215      78.491  80.347  90.729
ATOM   2033  O   TYR A 215      78.478  79.120  90.777
ATOM   2034  N   THR A 216      77.969  81.034  89.682
ATOM   2035  H   THR A 216      77.931  82.030  89.694
ATOM   2036  CA  THR A 216      77.325  80.390  88.555
ATOM   2037  CB  THR A 216      76.587  81.399  87.706
ATOM   2038  CG2 THR A 216      75.734  80.648  86.681
ATOM   2039  OG1 THR A 216      75.647  82.096  88.515
ATOM   2040  HG1 THR A 216      76.156  82.699  89.062
ATOM   2041  C   THR A 216      78.396  79.591  87.796
ATOM   2042  O   THR A 216      78.130  78.496  87.293
ATOM   2043  N   ILE A 217      79.656  80.111  87.746
ATOM   2044  H   ILE A 217      79.842  81.014  88.124
ATOM   2045  CA  ILE A 217      80.794  79.459  87.119
ATOM   2046  CB  ILE A 217      82.048  80.344  87.132
ATOM   2047  CG2 ILE A 217      83.251  79.547  86.606
ATOM   2048  CG1 ILE A 217      81.886  81.599  86.261
ATOM   2049  CD1 ILE A 217      82.974  82.662  86.437
ATOM   2050  C   ILE A 217      81.094  78.221  87.970
ATOM   2051  O   ILE A 217      81.300  77.133  87.434
ATOM   2052  N   THR A 218      81.060  78.361  89.321
ATOM   2053  H   THR A 218      80.896  79.258  89.723
ATOM   2054  CA  THR A 218      81.334  77.311  90.283
ATOM   2055  CB  THR A 218      81.358  77.866  91.704
ATOM   2056  CG2 THR A 218      81.645  76.777  92.760
ATOM   2057  OG1 THR A 218      82.381  78.847  91.802
ATOM   2058  HG1 THR A 218      82.053  79.624  91.344
ATOM   2059  C   THR A 218      80.325  76.193  90.163
ATOM   2060  O   THR A 218      80.706  75.036  90.324
ATOM   2061  N   SER A 219      79.040  76.529  89.886
ATOM   2062  H   SER A 219      78.779  77.482  89.780
ATOM   2063  CA  SER A 219      77.940  75.613  89.713
ATOM   2064  CB  SER A 219      76.551  76.252  89.943
ATOM   2065  OG  SER A 219      76.267  77.280  89.009
ATOM   2066  HG  SER A 219      75.904  76.840  88.236
ATOM   2067  C   SER A 219      78.035  74.903  88.397
ATOM   2068  O   SER A 219      77.616  73.750  88.313
ATOM   2069  N   LEU A 220      78.596  75.573  87.351
ATOM   2070  H   LEU A 220      78.816  76.543  87.431
ATOM   2071  CA  LEU A 220      78.834  74.997  86.042
ATOM   2072  CB  LEU A 220      79.492  76.008  85.084
ATOM   2073  CG  LEU A 220      79.770  75.501  83.665
ATOM   2074  CD1 LEU A 220      78.469  75.159  82.927
ATOM   2075  CD2 LEU A 220      80.728  76.443  82.930
ATOM   2076  C   LEU A 220      79.830  73.888  86.301
ATOM   2077  O   LEU A 220      79.706  72.794  85.752
ATOM   2078  N   PHE A 221      80.849  74.182  87.152
ATOM   2079  H   PHE A 221      80.956  75.100  87.527
ATOM   2080  CA  PHE A 221      81.817  73.211  87.587
ATOM   2081  CB  PHE A 221      83.154  73.837  88.037
ATOM   2082  CG  PHE A 221      83.743  74.387  86.766
ATOM   2083  CD1 PHE A 221      83.886  75.768  86.615
ATOM   2084  CE1 PHE A 221      84.398  76.321  85.440
ATOM   2085  CZ  PHE A 221      84.756  75.491  84.380
ATOM   2086  CE2 PHE A 221      84.590  74.113  84.502
ATOM   2087  CD2 PHE A 221      84.079  73.568  85.678
ATOM   2088  C   PHE A 221      81.070  72.458  88.689
ATOM   2089  O   PHE A 221      80.016  72.889  89.144
ATOM   2090  N   SER A 222      81.528  71.267  89.141
ATOM   2091  H   SER A 222      82.366  70.869  88.775
ATOM   2092  CA  SER A 222      80.818  70.424  90.125
ATOM   2093  CB  SER A 222      80.690  70.967  91.586
ATOM   2094  OG  SER A 222      79.934  72.165  91.696
ATOM   2095  HG  SER A 222      80.438  72.844  91.238
ATOM   2096  C   SER A 222      79.459  69.921  89.586
ATOM   2097  O   SER A 222      78.576  69.410  90.275
ATOM   2098  N   LEU A 223      79.393  70.040  88.257
ATOM   2099  H   LEU A 223      80.175  70.530  87.904
ATOM   2100  CA  LEU A 223      78.560  69.730  87.129
ATOM   2101  CB  LEU A 223      77.377  70.660  86.736
ATOM   2102  CG  LEU A 223      76.230  70.783  87.771
ATOM   2103  CD1 LEU A 223      75.238  71.900  87.398
ATOM   2104  CD2 LEU A 223      75.522  69.437  87.995
ATOM   2105  C   LEU A 223      79.674  69.698  86.069
ATOM   2106  O   LEU A 223      80.850  69.944  86.389
ATOM   2107  N   LEU A 224      79.381  69.406  84.777
ATOM   2108  H   LEU A 224      78.449  69.224  84.473
ATOM   2109  CA  LEU A 224      80.422  69.295  83.759
ATOM   2110  CB  LEU A 224      81.036  70.692  83.383
ATOM   2111  CG  LEU A 224      82.103  70.779  82.266
ATOM   2112  CD1 LEU A 224      81.584  70.304  80.916
ATOM   2113  CD2 LEU A 224      82.673  72.199  82.167
ATOM   2114  C   LEU A 224      81.460  68.278  84.258
ATOM   2115  O   LEU A 224      82.623  68.644  84.451
ATOM   2116  N   PRO A 225      81.061  67.014  84.524
ATOM   2117  CA  PRO A 225      81.936  65.968  85.037
ATOM   2118  CB  PRO A 225      81.096  64.692  85.097
ATOM   2119  CG  PRO A 225      79.941  64.930  84.108
ATOM   2120  CD  PRO A 225      79.784  66.455  84.070
ATOM   2121  C   PRO A 225      83.151  65.824  84.179
ATOM   2122  O   PRO A 225      83.018  65.651  82.967
ATOM   2123  N   GLY A 226      84.331  65.818  84.825
ATOM   2124  H   GLY A 226      84.388  65.913  85.816
ATOM   2125  CA  GLY A 226      85.585  65.807  84.124
ATOM   2126  C   GLY A 226      85.780  67.289  84.006
ATOM   2127  O   GLY A 226      85.828  67.861  82.917
ATOM   2128  N   VAL A 227      85.835  67.907  85.202
ATOM   2129  H   VAL A 227      85.812  67.350  86.029
ATOM   2130  CA  VAL A 227      85.919  69.311  85.465
ATOM   2131  CB  VAL A 227      85.564  69.567  86.943
ATOM   2132  CG1 VAL A 227      85.706  71.038  87.364
ATOM   2133  CG2 VAL A 227      84.141  69.050  87.234
ATOM   2134  C   VAL A 227      87.254  69.917  85.156
ATOM   2135  O   VAL A 227      88.263  69.599  85.786
ATOM   2136  N   ALA A 228      87.235  70.877  84.206
ATOM   2137  H   ALA A 228      86.392  71.121  83.734
ATOM   2138  CA  ALA A 228      88.388  71.628  83.802
ATOM   2139  CB  ALA A 228      88.516  71.769  82.269
ATOM   2140  C   ALA A 228      88.053  72.950  84.446
ATOM   2141  O   ALA A 228      87.568  73.886  83.810
ATOM   2142  N   HIS A 229      88.332  73.003  85.768
ATOM   2143  H   HIS A 229      88.756  72.208  86.193
ATOM   2144  CA  HIS A 229      88.078  74.075  86.702
ATOM   2145  CB  HIS A 229      88.695  73.654  88.053
ATOM   2146  CG  HIS A 229      88.387  74.407  89.310
ATOM   2147  ND1 HIS A 229      88.930  75.625  89.642
ATOM   2148  CE1 HIS A 229      88.531  75.903  90.906
ATOM   2149  NE2 HIS A 229      87.763  74.955  91.408
ATOM   2150  CD2 HIS A 229      87.668  74.015  90.397
ATOM   2151  C   HIS A 229      88.656  75.403  86.297
ATOM   2152  O   HIS A 229      89.830  75.496  85.936
ATOM   2153  N   SER A 230      87.788  76.450  86.344
ATOM   2154  H   SER A 230      86.840  76.326  86.623
ATOM   2155  CA  SER A 230      88.160  77.802  86.005
ATOM   2156  CB  SER A 230      87.816  78.169  84.538
ATOM   2157  OG  SER A 230      88.501  77.330  83.620
ATOM   2158  HG  SER A 230      88.107  77.513  82.763
ATOM   2159  C   SER A 230      87.372  78.691  86.940
ATOM   2160  O   SER A 230      86.342  79.255  86.559
ATOM   2161  N   ILE A 231      87.816  78.805  88.218
ATOM   2162  H   ILE A 231      88.632  78.335  88.546
ATOM   2163  CA  ILE A 231      87.105  79.612  89.188
ATOM   2164  CB  ILE A 231      86.437  78.736  90.257
ATOM   2165  CG2 ILE A 231      85.693  79.602  91.293
ATOM   2166  CG1 ILE A 231      85.438  77.752  89.606
ATOM   2167  CD1 ILE A 231      84.933  76.642  90.525
ATOM   2168  C   ILE A 231      88.057  80.600  89.827
ATOM   2169  O   ILE A 231      89.226  80.295  90.070
ATOM   2170  N   ALA A 232      87.549  81.830  90.087
ATOM   2171  H   ALA A 232      86.604  82.057  89.864
ATOM   2172  CA  ALA A 232      88.293  82.882  90.715
ATOM   2173  CB  ALA A 232      88.606  84.046  89.749
ATOM   2174  C   ALA A 232      87.408  83.389  91.806
ATOM   2175  O   ALA A 232      86.509  84.162  91.514
ATOM   2176  N   VAL A 233      87.597  82.946  93.075
ATOM   2177  H   VAL A 233      88.328  82.309  93.301
ATOM   2178  CA  VAL A 233      86.756  83.393  94.170
ATOM   2179  CB  VAL A 233      86.426  82.356  95.245
ATOM   2180  CG1 VAL A 233      85.673  81.178  94.608
ATOM   2181  CG2 VAL A 233      87.676  81.921  96.019
ATOM   2182  C   VAL A 233      87.166  84.702  94.800
ATOM   2183  O   VAL A 233      88.235  85.240  94.515
ATOM   2184  N   GLU A 234      86.256  85.275  95.626
ATOM   2185  H   GLU A 234      85.386  84.829  95.821
ATOM   2186  CA  GLU A 234      86.460  86.511  96.343
ATOM   2187  CB  GLU A 234      85.640  87.704  95.790
ATOM   2188  CG  GLU A 234      86.030  88.130  94.364
ATOM   2189  CD  GLU A 234      85.210  89.315  93.841
ATOM   2190  OE1 GLU A 234      84.366  89.896  94.573
ATOM   2191  OE2 GLU A 234      85.452  89.670  92.657
ATOM   2192  C   GLU A 234      86.095  86.270  97.790
ATOM   2193  O   GLU A 234      85.760  85.146  98.164
ATOM   2194  N   LEU A 235      86.294  87.289  98.664
ATOM   2195  H   LEU A 235      86.634  88.172  98.352
ATOM   2196  CA  LEU A 235      85.961  87.225 100.066
ATOM   2197  CB  LEU A 235      87.112  86.644 100.929
ATOM   2198  CG  LEU A 235      86.750  86.240 102.376
ATOM   2199  CD1 LEU A 235      85.730  85.088 102.437
ATOM   2200  CD2 LEU A 235      88.032  85.965 103.170
ATOM   2201  C   LEU A 235      85.675  88.652 100.478
ATOM   2202  O   LEU A 235      86.317  89.201 101.378
ATOM   2203  N   CYS A 236      84.698  89.304  99.803
ATOM   2204  H   CYS A 236      84.166  88.868  99.083
ATOM   2205  CA  CYS A 236      84.336  90.666 100.109
ATOM   2206  CB  CYS A 236      83.406  91.315  99.069
ATOM   2207  SG  CYS A 236      84.229  91.537  97.467
ATOM   2208  C   CYS A 236      83.635  90.694 101.434
ATOM   2209  O   CYS A 236      82.732  89.892 101.678
ATOM   2210  N   VAL A 237      84.124  91.571 102.341
ATOM   2211  H   VAL A 237      84.896  92.162 102.121
ATOM   2212  CA  VAL A 237      83.585  91.747 103.667
ATOM   2213  CB  VAL A 237      84.595  91.576 104.804
ATOM   2214  CG1 VAL A 237      85.122  90.128 104.773
ATOM   2215  CG2 VAL A 237      85.728  92.617 104.736
ATOM   2216  C   VAL A 237      82.677  92.930 103.952
ATOM   2217  O   VAL A 237      81.790  92.698 104.776
ATOM   2218  N   PRO A 238      82.774  94.164 103.409
ATOM   2219  CA  PRO A 238      81.875  95.249 103.760
ATOM   2220  CB  PRO A 238      82.385  96.492 103.029
ATOM   2221  CG  PRO A 238      83.224  95.940 101.867
ATOM   2222  CD  PRO A 238      83.711  94.572 102.365
ATOM   2223  C   PRO A 238      80.423  94.961 103.520
ATOM   2224  O   PRO A 238      80.044  94.585 102.412
ATOM   2225  N   GLY A 239      79.606  95.121 104.577
ATOM   2226  H   GLY A 239      79.958  95.402 105.467
ATOM   2227  CA  GLY A 239      78.189  94.891 104.510
ATOM   2228  C   GLY A 239      77.812  93.453 104.748
ATOM   2229  O   GLY A 239      76.633  93.171 104.964
ATOM   2230  N   PHE A 240      78.792  92.517 104.693
ATOM   2231  H   PHE A 240      79.745  92.758 104.527
ATOM   2232  CA  PHE A 240      78.567  91.116 104.933
ATOM   2233  CB  PHE A 240      79.578  90.159 104.266
ATOM   2234  CG  PHE A 240      79.260  90.014 102.816
ATOM   2235  CD1 PHE A 240      79.804  90.882 101.865
ATOM   2236  CE1 PHE A 240      79.508  90.724 100.508
ATOM   2237  CZ  PHE A 240      78.672  89.686 100.093
ATOM   2238  CE2 PHE A 240      78.135  88.804 101.034
ATOM   2239  CD2 PHE A 240      78.434  88.967 102.389
ATOM   2240  C   PHE A 240      78.587  90.854 106.403
ATOM   2241  O   PHE A 240      79.297  91.515 107.163
ATOM   2242  N   HIS A 241      77.775  89.862 106.811
ATOM   2243  H   HIS A 241      77.224  89.345 106.161
ATOM   2244  CA  HIS A 241      77.634  89.457 108.178
ATOM   2245  CB  HIS A 241      76.234  89.787 108.763
ATOM   2246  CG  HIS A 241      75.068  89.041 108.172
ATOM   2247  ND1 HIS A 241      74.430  89.420 107.012
ATOM   2248  CE1 HIS A 241      73.421  88.535 106.813
ATOM   2249  NE2 HIS A 241      73.367  87.616 107.760
ATOM   2250  CD2 HIS A 241      74.405  87.937 108.615
ATOM   2251  C   HIS A 241      77.941  87.995 108.297
ATOM   2252  O   HIS A 241      77.972  87.259 107.305
ATOM   2253  N   GLY A 242      78.226  87.552 109.544
ATOM   2254  H   GLY A 242      78.214  88.161 110.333
ATOM   2255  CA  GLY A 242      78.569  86.182 109.821
ATOM   2256  C   GLY A 242      80.057  86.094 109.653
ATOM   2257  O   GLY A 242      80.779  85.803 110.602
ATOM   2258  N   TRP A 243      80.535  86.387 108.424
ATOM   2259  H   TRP A 243      79.895  86.608 107.691
ATOM   2260  CA  TRP A 243      81.917  86.391 108.011
ATOM   2261  CB  TRP A 243      82.028  86.527 106.480
ATOM   2262  CG  TRP A 243      81.528  85.268 105.824
ATOM   2263  CD1 TRP A 243      80.328  85.034 105.216
ATOM   2264  NE1 TRP A 243      80.221  83.705 104.882
ATOM   2265  HE1 TRP A 243      79.451  83.281 104.458
ATOM   2266  CE2 TRP A 243      81.388  83.069 105.238
ATOM   2267  CZ2 TRP A 243      81.783  81.746 105.117
ATOM   2268  CH2 TRP A 243      83.061  81.398 105.567
ATOM   2269  CZ3 TRP A 243      83.916  82.355 106.129
ATOM   2270  CE3 TRP A 243      83.508  83.682 106.275
ATOM   2271  CD2 TRP A 243      82.241  84.025 105.818
ATOM   2272  C   TRP A 243      82.673  87.524 108.647
ATOM   2273  O   TRP A 243      83.889  87.433 108.819
ATOM   2274  N   ALA A 244      81.956  88.627 108.978
ATOM   2275  H   ALA A 244      80.976  88.673 108.803
ATOM   2276  CA  ALA A 244      82.513  89.792 109.612
ATOM   2277  CB  ALA A 244      81.589  91.019 109.519
ATOM   2278  C   ALA A 244      82.774  89.505 111.063
ATOM   2279  O   ALA A 244      83.844  89.842 111.570
ATOM   2280  N   THR A 245      81.811  88.834 111.749
ATOM   2281  H   THR A 245      80.962  88.553 111.310
ATOM   2282  CA  THR A 245      81.923  88.467 113.146
ATOM   2283  CB  THR A 245      80.614  88.008 113.759
ATOM   2284  CG2 THR A 245      79.617  89.180 113.731
ATOM   2285  OG1 THR A 245      80.070  86.898 113.058
ATOM   2286  HG1 THR A 245      80.610  86.141 113.302
ATOM   2287  C   THR A 245      82.988  87.409 113.293
ATOM   2288  O   THR A 245      83.723  87.395 114.282
ATOM   2289  N   ALA A 246      83.086  86.521 112.273
ATOM   2290  H   ALA A 246      82.430  86.553 111.523
ATOM   2291  CA  ALA A 246      84.034  85.445 112.160
ATOM   2292  CB  ALA A 246      83.599  84.396 111.124
ATOM   2293  C   ALA A 246      85.410  85.945 111.779
ATOM   2294  O   ALA A 246      86.358  85.161 111.792
ATOM   2295  N   ALA A 247      85.549  87.251 111.415
ATOM   2296  H   ALA A 247      84.768  87.870 111.390
ATOM   2297  CA  ALA A 247      86.800  87.873 111.057
ATOM   2298  CB  ALA A 247      87.745  88.103 112.265
ATOM   2299  C   ALA A 247      87.538  87.266 109.892
ATOM   2300  O   ALA A 247      88.634  86.718 110.034
ATOM   2301  N   LEU A 248      86.876  87.318 108.711
ATOM   2302  H   LEU A 248      85.932  87.645 108.691
ATOM   2303  CA  LEU A 248      87.344  86.856 107.422
ATOM   2304  CB  LEU A 248      88.808  87.218 107.030
ATOM   2305  CG  LEU A 248      89.023  88.553 106.282
ATOM   2306  CD1 LEU A 248      88.604  89.792 107.095
ATOM   2307  CD2 LEU A 248      90.465  88.628 105.766
ATOM   2308  C   LEU A 248      87.155  85.404 107.131
ATOM   2309  O   LEU A 248      86.670  85.082 106.045
ATOM   2310  N   LEU A 249      87.540  84.492 108.050
ATOM   2311  H   LEU A 249      87.943  84.758 108.925
ATOM   2312  CA  LEU A 249      87.410  83.073 107.803
ATOM   2313  CB  LEU A 249      88.774  82.382 107.532
ATOM   2314  CG  LEU A 249      89.519  82.858 106.262
ATOM   2315  CD1 LEU A 249      90.936  82.282 106.209
ATOM   2316  CD2 LEU A 249      88.738  82.549 104.973
ATOM   2317  C   LEU A 249      86.676  82.369 108.914
ATOM   2318  O   LEU A 249      86.089  83.013 109.780
ATOM   2319  N   VAL A 250      86.613  81.013 108.848
ATOM   2320  H   VAL A 250      87.059  80.514 108.110
ATOM   2321  CA  VAL A 250      85.957  80.167 109.820
ATOM   2322  CB  VAL A 250      84.629  79.544 109.374
ATOM   2323  CG1 VAL A 250      83.589  80.644 109.119
ATOM   2324  CG2 VAL A 250      84.851  78.651 108.140
ATOM   2325  C   VAL A 250      86.884  79.141 110.443
ATOM   2326  O   VAL A 250      88.083  79.104 110.155
ATOM   2327  N   THR A 251      86.289  78.244 111.275
ATOM   2328  H   THR A 251      85.306  78.303 111.425
ATOM   2329  CA  THR A 251      86.880  77.191 112.068
ATOM   2330  CB  THR A 251      85.831  76.342 112.753
ATOM   2331  CG2 THR A 251      85.092  77.186 113.807
ATOM   2332  OG1 THR A 251      84.919  75.811 111.798
ATOM   2333  HG1 THR A 251      84.483  75.073 112.233
ATOM   2334  C   THR A 251      87.831  76.261 111.384
ATOM   2335  O   THR A 251      88.637  75.623 112.059
ATOM   2336  N   PHE A 252      87.769  76.154 110.042
ATOM   2337  H   PHE A 252      87.111  76.673 109.503
ATOM   2338  CA  PHE A 252      88.646  75.300 109.294
ATOM   2339  CB  PHE A 252      88.268  75.195 107.807
ATOM   2340  CG  PHE A 252      87.135  74.223 107.735
ATOM   2341  CD1 PHE A 252      87.395  72.844 107.743
ATOM   2342  CE1 PHE A 252      86.348  71.921 107.682
ATOM   2343  CZ  PHE A 252      85.029  72.372 107.618
ATOM   2344  CE2 PHE A 252      84.755  73.742 107.617
ATOM   2345  CD2 PHE A 252      85.806  74.660 107.678
ATOM   2346  C   PHE A 252      90.099  75.648 109.452
ATOM   2347  O   PHE A 252      90.932  74.764 109.249
ATOM   2348  N   CYS A 253      90.453  76.918 109.791
ATOM   2349  H   CYS A 253      89.805  77.660 109.965
ATOM   2350  CA  CYS A 253      91.853  77.194 109.955
ATOM   2351  CB  CYS A 253      92.411  78.117 108.854
ATOM   2352  SG  CYS A 253      94.216  78.317 108.949
ATOM   2353  C   CYS A 253      92.182  77.713 111.336
ATOM   2354  O   CYS A 253      91.618  78.706 111.799
ATOM   2355  N   PHE A 254      93.100  76.990 112.030
ATOM   2356  H   PHE A 254      93.516  76.179 111.625
ATOM   2357  CA  PHE A 254      93.606  77.313 113.351
ATOM   2358  CB  PHE A 254      93.174  76.435 114.559
ATOM   2359  CG  PHE A 254      91.727  76.445 114.909
ATOM   2360  CD1 PHE A 254      90.877  75.397 114.545
ATOM   2361  CE1 PHE A 254      89.525  75.433 114.907
ATOM   2362  CZ  PHE A 254      89.013  76.516 115.624
ATOM   2363  CE2 PHE A 254      89.856  77.567 115.984
ATOM   2364  CD2 PHE A 254      91.207  77.528 115.628
ATOM   2365  C   PHE A 254      95.112  77.167 113.356
ATOM   2366  O   PHE A 254      95.696  76.554 112.458
ATOM   2367  N   GLY A 255      95.768  77.769 114.380
ATOM   2368  H   GLY A 255      95.271  78.278 115.080
ATOM   2369  CA  GLY A 255      97.197  77.718 114.568
ATOM   2370  C   GLY A 255      97.477  78.427 115.856
ATOM   2371  O   GLY A 255      97.235  79.628 115.969
ATOM   2372  N   TRP A 256      98.029  77.688 116.841
ATOM   2373  H   TRP A 256      98.239  76.724 116.700
ATOM   2374  CA  TRP A 256      98.334  78.192 118.159
ATOM   2375  CB  TRP A 256      98.474  77.088 119.230
ATOM   2376  CG  TRP A 256      97.213  76.390 119.678
ATOM   2377  CD1 TRP A 256      96.656  75.230 119.224
ATOM   2378  NE1 TRP A 256      95.537  74.917 119.961
ATOM   2379  HE1 TRP A 256      94.967  74.137 119.823
ATOM   2380  CE2 TRP A 256      95.359  75.887 120.922
ATOM   2381  CZ2 TRP A 256      94.397  76.034 121.913
ATOM   2382  CH2 TRP A 256      94.481  77.150 122.756
ATOM   2383  CZ3 TRP A 256      95.512  78.089 122.613
ATOM   2384  CE3 TRP A 256      96.487  77.936 121.618
ATOM   2385  CD2 TRP A 256      96.395  76.832 120.775
ATOM   2386  C   TRP A 256      99.561  79.027 118.342
ATOM   2387  O   TRP A 256     100.602  78.800 117.723
ATOM   2388  N   VAL A 257      99.401  80.053 119.210
ATOM   2389  H   VAL A 257      98.503  80.231 119.602
ATOM   2390  CA  VAL A 257     100.425  80.959 119.659
ATOM   2391  CB  VAL A 257     100.281  82.408 119.261
ATOM   2392  CG1 VAL A 257     101.433  83.225 119.879
ATOM   2393  CG2 VAL A 257     100.350  82.481 117.726
ATOM   2394  C   VAL A 257     100.293  80.760 121.147
ATOM   2395  O   VAL A 257      99.229  80.962 121.741
ATOM   2396  N   LEU A 258     101.416  80.314 121.738
ATOM   2397  H   LEU A 258     102.242  80.212 121.190
ATOM   2398  CA  LEU A 258     101.596  79.951 123.119
ATOM   2399  CB  LEU A 258     102.745  78.923 123.286
ATOM   2400  CG  LEU A 258     102.557  77.578 122.542
ATOM   2401  CD1 LEU A 258     103.783  76.679 122.754
ATOM   2402  CD2 LEU A 258     101.231  76.873 122.883
ATOM   2403  C   LEU A 258     101.783  81.021 124.161
ATOM   2404  O   LEU A 258     101.976  82.202 123.873
ATOM   2405  N   ILE A 259     101.732  80.562 125.439
ATOM   2406  H   ILE A 259     101.568  79.594 125.605
ATOM   2407  CA  ILE A 259     101.873  81.336 126.646
ATOM   2408  CB  ILE A 259     101.692  80.499 127.912
ATOM   2409  CG2 ILE A 259     100.219  80.048 127.958
ATOM   2410  CG1 ILE A 259     102.727  79.348 128.023
ATOM   2411  CD1 ILE A 259     102.724  78.613 129.361
ATOM   2412  C   ILE A 259     103.208  82.062 126.708
ATOM   2413  O   ILE A 259     104.225  81.538 126.237
ATOM   2414  N   PRO A 260     103.232  83.256 127.309
ATOM   2415  CA  PRO A 260     104.402  84.099 127.448
ATOM   2416  CB  PRO A 260     103.918  85.430 128.027
ATOM   2417  CG  PRO A 260     102.427  85.490 127.675
ATOM   2418  CD  PRO A 260     102.010  84.020 127.587
ATOM   2419  C   PRO A 260     105.578  83.543 128.191
ATOM   2420  O   PRO A 260     106.596  84.239 128.244
ATOM   2421  N   ALA A 261     105.466  82.333 128.790
ATOM   2422  H   ALA A 261     104.626  81.798 128.757
ATOM   2423  CA  ALA A 261     106.561  81.722 129.486
ATOM   2424  CB  ALA A 261     106.102  80.640 130.483
ATOM   2425  C   ALA A 261     107.575  81.148 128.518
ATOM   2426  O   ALA A 261     107.663  79.940 128.284
ATOM   2427  N   ILE A 262     108.349  82.081 127.909
ATOM   2428  H   ILE A 262     108.185  83.044 128.112
ATOM   2429  CA  ILE A 262     109.448  81.882 126.996
ATOM   2430  CB  ILE A 262     110.638  81.172 127.679
ATOM   2431  CG2 ILE A 262     111.794  80.850 126.694
ATOM   2432  CG1 ILE A 262     111.147  82.051 128.844
ATOM   2433  CD1 ILE A 262     112.144  81.364 129.776
ATOM   2434  C   ILE A 262     109.199  81.337 125.601
ATOM   2435  O   ILE A 262     109.592  81.994 124.634
ATOM   2436  N   THR A 263     108.483  80.195 125.459
ATOM   2437  H   THR A 263     108.084  79.736 126.250
ATOM   2438  CA  THR A 263     108.346  79.511 124.187
ATOM   2439  CB  THR A 263     107.583  78.212 124.332
ATOM   2440  CG2 THR A 263     108.422  77.233 125.174
ATOM   2441  OG1 THR A 263     106.319  78.429 124.948
ATOM   2442  HG1 THR A 263     105.815  77.626 124.788
ATOM   2443  C   THR A 263     107.862  80.153 122.907
ATOM   2444  O   THR A 263     108.652  80.121 121.957
ATOM   2445  N   PHE A 264     106.646  80.759 122.810
ATOM   2446  H   PHE A 264     105.991  80.803 123.561
ATOM   2447  CA  PHE A 264     106.258  81.340 121.536
ATOM   2448  CB  PHE A 264     105.748  80.313 120.467
ATOM   2449  CG  PHE A 264     105.645  80.955 119.105
ATOM   2450  CD1 PHE A 264     106.789  81.210 118.335
ATOM   2451  CE1 PHE A 264     106.684  81.805 117.074
ATOM   2452  CZ  PHE A 264     105.428  82.139 116.561
ATOM   2453  CE2 PHE A 264     104.279  81.871 117.306
ATOM   2454  CD2 PHE A 264     104.391  81.277 118.566
ATOM   2455  C   PHE A 264     105.296  82.484 121.623
ATOM   2456  O   PHE A 264     104.088  82.296 121.797
ATOM   2457  N   ILE A 265     105.869  83.699 121.476
ATOM   2458  H   ILE A 265     106.856  83.765 121.327
ATOM   2459  CA  ILE A 265     105.192  84.980 121.463
ATOM   2460  CB  ILE A 265     105.131  85.718 122.808
ATOM   2461  CG2 ILE A 265     104.072  85.026 123.696
ATOM   2462  CG1 ILE A 265     106.535  85.882 123.464
ATOM   2463  CD1 ILE A 265     106.541  86.758 124.718
ATOM   2464  C   ILE A 265     105.984  85.813 120.469
ATOM   2465  O   ILE A 265     107.189  85.606 120.289
ATOM   2466  N   ILE A 266     105.331  86.793 119.800
ATOM   2467  H   ILE A 266     104.370  87.005 119.957
ATOM   2468  CA  ILE A 266     106.002  87.616 118.824
ATOM   2469  CB  ILE A 266     105.878  87.015 117.423
ATOM   2470  CG2 ILE A 266     104.399  86.816 117.095
ATOM   2471  CG1 ILE A 266     106.725  87.712 116.344
ATOM   2472  CD1 ILE A 266     106.833  86.895 115.057
ATOM   2473  C   ILE A 266     105.659  89.079 119.043
ATOM   2474  O   ILE A 266     104.588  89.399 119.568
ATOM   2475  N   LEU A 267     106.544  89.982 118.538
ATOM   2476  H   LEU A 267     107.344  89.659 118.040
ATOM   2477  CA  LEU A 267     106.538  91.413 118.753
ATOM   2478  CB  LEU A 267     107.559  92.181 117.888
ATOM   2479  CG  LEU A 267     109.028  91.951 118.284
ATOM   2480  CD1 LEU A 267     109.952  92.684 117.312
ATOM   2481  CD2 LEU A 267     109.310  92.328 119.749
ATOM   2482  C   LEU A 267     105.328  92.290 118.837
ATOM   2483  O   LEU A 267     104.318  92.151 118.150
ATOM   2484  N   THR A 268     105.513  93.239 119.785
ATOM   2485  H   THR A 268     106.383  93.234 120.271
ATOM   2486  CA  THR A 268     104.652  94.278 120.286
ATOM   2487  CB  THR A 268     105.334  94.943 121.478
ATOM   2488  CG2 THR A 268     104.429  95.985 122.171
ATOM   2489  OG1 THR A 268     105.639  93.940 122.441
ATOM   2490  HG1 THR A 268     106.339  94.304 122.989
ATOM   2491  C   THR A 268     104.218  95.293 119.251
ATOM   2492  O   THR A 268     104.944  95.659 118.323
ATOM   2493  N   VAL A 269     102.954  95.732 119.433
ATOM   2494  H   VAL A 269     102.440  95.374 120.209
ATOM   2495  CA  VAL A 269     102.200  96.680 118.653
ATOM   2496  CB  VAL A 269     100.714  96.720 119.008
ATOM   2497  CG1 VAL A 269     100.094  95.344 118.708
ATOM   2498  CG2 VAL A 269     100.500  97.157 120.474
ATOM   2499  C   VAL A 269     102.730  98.087 118.579
ATOM   2500  O   VAL A 269     103.327  98.610 119.521
ATOM   2501  N   LEU A 270     102.583  98.675 117.366
ATOM   2502  H   LEU A 270     102.074  98.223 116.640
ATOM   2503  CA  LEU A 270     102.959 100.032 117.069
ATOM   2504  CB  LEU A 270     103.315 100.205 115.578
ATOM   2505  CG  LEU A 270     103.719 101.611 115.100
ATOM   2506  CD1 LEU A 270     105.035 102.097 115.728
ATOM   2507  CD2 LEU A 270     103.791 101.622 113.567
ATOM   2508  C   LEU A 270     101.711 100.786 117.440
ATOM   2509  O   LEU A 270     100.620 100.446 116.970
ATOM   2510  N   LYS A 271     101.858 101.797 118.325
ATOM   2511  H   LYS A 271     102.750 102.052 118.689
ATOM   2512  CA  LYS A 271     100.729 102.552 118.804
ATOM   2513  CB  LYS A 271     100.985 103.173 120.193
ATOM   2514  CG  LYS A 271     101.139 102.180 121.344
ATOM   2515  CD  LYS A 271     101.379 102.885 122.679
ATOM   2516  CE  LYS A 271     101.718 101.949 123.837
ATOM   2517  NZ  LYS A 271     101.918 102.738 125.069
ATOM   2518  HZ1 LYS A 271     102.293 102.128 125.819
ATOM   2519  HZ2 LYS A 271     102.577 103.521 124.898
ATOM   2520  HZ3 LYS A 271     101.002 103.123 125.366
ATOM   2521  C   LYS A 271     100.205 103.669 117.951
ATOM   2522  O   LYS A 271      99.034 103.625 117.565
ATOM   2523  N   LYS A 272     101.065 104.676 117.621
ATOM   2524  H   LYS A 272     102.008 104.665 117.942
ATOM   2525  CA  LYS A 272     100.711 105.858 116.851
ATOM   2526  CB  LYS A 272     100.768 105.708 115.317
ATOM   2527  CG  LYS A 272     102.211 105.490 114.862
ATOM   2528  CD  LYS A 272     102.416 105.474 113.353
ATOM   2529  CE  LYS A 272     103.880 105.268 112.959
ATOM   2530  NZ  LYS A 272     104.016 105.177 111.494
ATOM   2531  HZ1 LYS A 272     104.042 106.133 111.091
ATOM   2532  HZ2 LYS A 272     104.894 104.680 111.253
ATOM   2533  HZ3 LYS A 272     103.207 104.668 111.084
ATOM   2534  C   LYS A 272      99.453 106.517 117.369
ATOM   2535  O   LYS A 272      98.535 106.895 116.639
ATOM   2536  N   GLU A 273      99.449 106.655 118.709
ATOM   2537  H   GLU A 273     100.245 106.347 119.224
ATOM   2538  CA  GLU A 273      98.414 107.189 119.544
ATOM   2539  CB  GLU A 273      98.695 106.869 121.034
ATOM   2540  CG  GLU A 273      99.948 107.523 121.640
ATOM   2541  CD  GLU A 273     100.172 106.976 123.046
ATOM   2542  OE1 GLU A 273      99.295 107.170 123.929
ATOM   2543  OE2 GLU A 273     101.245 106.353 123.260
ATOM   2544  C   GLU A 273      98.095 108.639 119.356
ATOM   2545  O   GLU A 273      96.992 109.054 119.719
ATOM   2546  N   CYS A 274      99.041 109.436 118.792
ATOM   2547  H   CYS A 274      99.924 109.077 118.506
ATOM   2548  CA  CYS A 274      98.839 110.849 118.583
ATOM   2549  CB  CYS A 274     100.072 111.565 117.992
ATOM   2550  SG  CYS A 274      99.832 113.356 117.763
ATOM   2551  C   CYS A 274      97.675 111.075 117.661
ATOM   2552  O   CYS A 274      97.611 110.538 116.554
ATOM   2553  N   GLU A 275      96.722 111.896 118.157
ATOM   2554  H   GLU A 275      96.820 112.296 119.064
ATOM   2555  CA  GLU A 275      95.507 112.253 117.475
ATOM   2556  CB  GLU A 275      94.466 112.920 118.400
ATOM   2557  CG  GLU A 275      93.787 111.963 119.399
ATOM   2558  CD  GLU A 275      93.016 110.850 118.678
ATOM   2559  OE1 GLU A 275      93.288 109.654 118.960
ATOM   2560  OE2 GLU A 275      92.121 111.172 117.852
ATOM   2561  C   GLU A 275      95.748 113.134 116.289
ATOM   2562  O   GLU A 275      95.045 113.013 115.283
ATOM   2563  N   THR A 276      96.741 114.046 116.390
ATOM   2564  H   THR A 276      97.293 114.129 117.217
ATOM   2565  CA  THR A 276      97.079 114.940 115.314
ATOM   2566  CB  THR A 276      97.971 116.062 115.802
ATOM   2567  CG2 THR A 276      98.198 117.077 114.670
ATOM   2568  OG1 THR A 276      97.327 116.754 116.865
ATOM   2569  HG1 THR A 276      97.377 116.172 117.629
ATOM   2570  C   THR A 276      97.767 114.087 114.261
ATOM   2571  O   THR A 276      98.705 113.350 114.569
ATOM   2572  N   TYR A 277      97.290 114.196 112.993
ATOM   2573  H   TYR A 277      96.528 114.803 112.790
ATOM   2574  CA  TYR A 277      97.779 113.461 111.849
ATOM   2575  CB  TYR A 277      99.116 113.968 111.237
ATOM   2576  CG  TYR A 277      98.952 115.361 110.719
ATOM   2577  CD1 TYR A 277      99.493 116.455 111.401
ATOM   2578  CE1 TYR A 277      99.333 117.754 110.908
ATOM   2579  CZ  TYR A 277      98.630 117.967 109.719
ATOM   2580  OH  TYR A 277      98.463 119.274 109.216
ATOM   2581  HH  TYR A 277      98.901 119.882 109.820
ATOM   2582  CE2 TYR A 277      98.092 116.881 109.026
ATOM   2583  CD2 TYR A 277      98.254 115.587 109.525
ATOM   2584  C   TYR A 277      97.759 111.958 111.976
ATOM   2585  O   TYR A 277      98.782 111.281 111.823
ATOM   2586  N   LYS A 278      96.560 111.410 112.305
ATOM   2587  H   LYS A 278      95.751 111.977 112.442
ATOM   2588  CA  LYS A 278      96.364 109.985 112.437
ATOM   2589  CB  LYS A 278      95.015 109.555 113.045
ATOM   2590  CG  LYS A 278      94.942 109.857 114.537
ATOM   2591  CD  LYS A 278      93.619 109.565 115.252
ATOM   2592  CE  LYS A 278      93.242 108.099 115.462
ATOM   2593  NZ  LYS A 278      92.087 108.040 116.386
ATOM   2594  HZ1 LYS A 278      91.257 108.464 115.931
ATOM   2595  HZ2 LYS A 278      91.877 107.055 116.633
ATOM   2596  HZ3 LYS A 278      92.306 108.570 117.254
ATOM   2597  C   LYS A 278      96.482 109.337 111.095
ATOM   2598  O   LYS A 278      95.889 109.792 110.113
ATOM   2599  N   GLU A 279      97.303 108.271 111.049
ATOM   2600  H   GLU A 279      97.781 107.944 111.860
ATOM   2601  CA  GLU A 279      97.545 107.531 109.844
ATOM   2602  CB  GLU A 279      99.043 107.424 109.465
ATOM   2603  CG  GLU A 279      99.951 106.681 110.456
ATOM   2604  CD  GLU A 279     101.355 106.569 109.871
ATOM   2605  OE1 GLU A 279     101.958 107.620 109.528
ATOM   2606  OE2 GLU A 279     101.856 105.419 109.767
ATOM   2607  C   GLU A 279      96.940 106.166 109.914
ATOM   2608  O   GLU A 279      96.855 105.561 110.989
ATOM   2609  N   LEU A 280      96.428 105.710 108.750
ATOM   2610  H   LEU A 280      96.483 106.253 107.915
ATOM   2611  CA  LEU A 280      95.827 104.419 108.604
ATOM   2612  CB  LEU A 280      94.809 104.350 107.435
ATOM   2613  CG  LEU A 280      93.557 105.266 107.496
ATOM   2614  CD1 LEU A 280      92.765 105.186 106.182
ATOM   2615  CD2 LEU A 280      92.645 104.985 108.700
ATOM   2616  C   LEU A 280      96.872 103.382 108.309
ATOM   2617  O   LEU A 280      96.951 102.376 109.015
ATOM   2618  N   LYS A 281      97.746 103.649 107.298
ATOM   2619  H   LYS A 281      97.720 104.494 106.771
ATOM   2620  CA  LYS A 281      98.732 102.683 106.902
ATOM   2621  CB  LYS A 281      99.092 102.742 105.404
ATOM   2622  CG  LYS A 281      97.910 102.333 104.527
ATOM   2623  CD  LYS A 281      98.165 102.389 103.024
ATOM   2624  CE  LYS A 281      96.926 101.987 102.224
ATOM   2625  NZ  LYS A 281      97.202 102.017 100.777
ATOM   2626  HZ1 LYS A 281      96.524 101.398 100.294
ATOM   2627  HZ2 LYS A 281      97.094 102.986 100.421
ATOM   2628  HZ3 LYS A 281      98.166 101.685 100.586
ATOM   2629  C   LYS A 281      99.967 102.670 107.733
ATOM   2630  O   LYS A 281     100.902 103.456 107.563
ATOM   2631  N   ALA A 282      99.934 101.705 108.667
ATOM   2632  H   ALA A 282      99.114 101.137 108.739
ATOM   2633  CA  ALA A 282     100.965 101.390 109.615
ATOM   2634  CB  ALA A 282     100.896 102.226 110.914
ATOM   2635  C   ALA A 282     100.609  99.963 109.907
ATOM   2636  O   ALA A 282      99.726  99.686 110.723
ATOM   2637  N   HIS A 283     101.312  99.035 109.229
ATOM   2638  H   HIS A 283     102.039  99.301 108.599
ATOM   2639  CA  HIS A 283     101.061  97.619 109.315
ATOM   2640  CB  HIS A 283     101.512  96.868 108.038
ATOM   2641  CG  HIS A 283     100.667  97.138 106.827
ATOM   2642  ND1 HIS A 283      99.419  96.594 106.614
ATOM   2643  CE1 HIS A 283      98.976  97.083 105.428
ATOM   2644  NE2 HIS A 283      99.849  97.899 104.865
ATOM   2645  CD2 HIS A 283     100.913  97.932 105.749
ATOM   2646  C   HIS A 283     101.630  96.871 110.479
ATOM   2647  O   HIS A 283     101.290  95.701 110.639
ATOM   2648  N   GLY A 284     102.489  97.484 111.318
ATOM   2649  H   GLY A 284     102.783  98.430 111.199
ATOM   2650  CA  GLY A 284     103.039  96.767 112.436
ATOM   2651  C   GLY A 284     104.441  97.220 112.637
ATOM   2652  O   GLY A 284     104.757  98.399 112.499
ATOM   2653  N   VAL A 285     105.275  96.278 113.111
ATOM   2654  H   VAL A 285     104.964  95.340 113.241
ATOM   2655  CA  VAL A 285     106.686  96.471 113.322
ATOM   2656  CB  VAL A 285     107.170  96.568 114.778
ATOM   2657  CG1 VAL A 285     106.554  97.807 115.453
ATOM   2658  CG2 VAL A 285     106.898  95.267 115.565
ATOM   2659  C   VAL A 285     107.337  95.292 112.650
ATOM   2660  O   VAL A 285     106.677  94.282 112.373
ATOM   2661  N   SER A 286     108.648  95.413 112.329
ATOM   2662  H   SER A 286     109.177  96.232 112.536
ATOM   2663  CA  SER A 286     109.366  94.324 111.723
ATOM   2664  CB  SER A 286     110.768  94.694 111.194
ATOM   2665  OG  SER A 286     111.410  93.555 110.635
ATOM   2666  HG  SER A 286     112.251  93.868 110.289
ATOM   2667  C   SER A 286     109.487  93.299 112.813
ATOM   2668  O   SER A 286     109.747  93.631 113.974
ATOM   2669  N   CYS A 287     109.236  92.026 112.463
ATOM   2670  H   CYS A 287     109.020  91.750 111.530
ATOM   2671  CA  CYS A 287     109.331  90.999 113.448
ATOM   2672  CB  CYS A 287     108.064  90.123 113.497
ATOM   2673  SG  CYS A 287     106.602  91.091 113.979
ATOM   2674  C   CYS A 287     110.527  90.244 112.987
ATOM   2675  O   CYS A 287     110.360  89.382 112.133
ATOM   2676  N   PRO A 288     111.727  90.486 113.529
ATOM   2677  CA  PRO A 288     112.954  89.827 113.115
ATOM   2678  CB  PRO A 288     114.068  90.459 113.953
ATOM   2679  CG  PRO A 288     113.353  91.002 115.199
ATOM   2680  CD  PRO A 288     111.949  91.343 114.688
ATOM   2681  C   PRO A 288     112.923  88.326 113.251
ATOM   2682  O   PRO A 288     113.706  87.654 112.579
ATOM   2683  N   GLN A 289     112.042  87.816 114.132
ATOM   2684  H   GLN A 289     111.465  88.435 114.660
ATOM   2685  CA  GLN A 289     111.856  86.429 114.451
ATOM   2686  CB  GLN A 289     111.214  86.270 115.845
ATOM   2687  CG  GLN A 289     112.094  86.738 117.006
ATOM   2688  CD  GLN A 289     111.312  86.571 118.302
ATOM   2689  OE1 GLN A 289     111.100  85.469 118.807
ATOM   2690  NE2 GLN A 289     110.870  87.720 118.875
ATOM   2691 1HE2 GLN A 289     111.083  88.601 118.455
ATOM   2692 2HE2 GLN A 289     110.354  87.682 119.730
ATOM   2693  C   GLN A 289     110.964  85.652 113.504
ATOM   2694  O   GLN A 289     110.889  84.432 113.644
ATOM   2695  N   SER A 290     110.232  86.303 112.566
ATOM   2696  H   SER A 290     110.283  87.295 112.434
ATOM   2697  CA  SER A 290     109.335  85.599 111.665
ATOM   2698  CB  SER A 290     107.988  86.336 111.455
ATOM   2699  OG  SER A 290     108.176  87.606 110.843
ATOM   2700  HG  SER A 290     107.484  87.690 110.180
ATOM   2701  C   SER A 290     109.861  85.212 110.308
ATOM   2702  O   SER A 290     110.724  85.899 109.755
ATOM   2703  N   GLN A 291     109.386  84.047 109.776
ATOM   2704  H   GLN A 291     108.727  83.473 110.253
ATOM   2705  CA  GLN A 291     109.777  83.608 108.462
ATOM   2706  CB  GLN A 291     110.505  82.241 108.433
ATOM   2707  CG  GLN A 291     111.874  82.200 109.116
ATOM   2708  CD  GLN A 291     112.458  80.804 108.912
ATOM   2709  OE1 GLN A 291     112.934  80.459 107.830
ATOM   2710  NE2 GLN A 291     112.431  79.968 109.981
ATOM   2711 1HE2 GLN A 291     112.022  80.269 110.842
ATOM   2712 2HE2 GLN A 291     112.820  79.049 109.906
ATOM   2713  C   GLN A 291     108.582  83.499 107.545
ATOM   2714  O   GLN A 291     108.461  84.291 106.610
ATOM   2715  N   CYS A 292     107.658  82.528 107.834
ATOM   2716  H   CYS A 292     107.797  81.942 108.628
ATOM   2717  CA  CYS A 292     106.443  82.200 107.098
ATOM   2718  CB  CYS A 292     105.286  83.168 107.453
ATOM   2719  SG  CYS A 292     104.762  83.019 109.189
ATOM   2720  C   CYS A 292     106.700  82.140 105.584
ATOM   2721  O   CYS A 292     106.033  82.848 104.827
ATOM   2722  N   PRO A 293     107.602  81.284 105.093
ATOM   2723  CA  PRO A 293     107.992  81.209 103.696
ATOM   2724  CB  PRO A 293     109.184  80.249 103.655
ATOM   2725  CG  PRO A 293     109.026  79.362 104.897
ATOM   2726  CD  PRO A 293     108.237  80.227 105.883
ATOM   2727  C   PRO A 293     107.034  80.872 102.597
ATOM   2728  O   PRO A 293     107.330  81.307 101.480
ATOM   2729  N   TYR A 294     105.944  80.102 102.849
ATOM   2730  H   TYR A 294     105.714  79.796 103.769
ATOM   2731  CA  TYR A 294     105.142  79.565 101.770
ATOM   2732  CB  TYR A 294     104.123  78.499 102.261
ATOM   2733  CG  TYR A 294     103.292  77.957 101.137
ATOM   2734  CD1 TYR A 294     103.841  77.142 100.136
ATOM   2735  CE1 TYR A 294     103.038  76.653  99.101
ATOM   2736  CZ  TYR A 294     101.677  76.963  99.066
ATOM   2737  OH  TYR A 294     100.864  76.471  98.022
ATOM   2738  HH  TYR A 294      99.974  76.810  98.152
ATOM   2739  CE2 TYR A 294     101.118  77.757 100.069
ATOM   2740  CD2 TYR A 294     101.921  78.246 101.100
ATOM   2741  C   TYR A 294     104.449  80.702 101.069
ATOM   2742  O   TYR A 294     103.703  81.457 101.690
ATOM   2743  N   LYS A 295     104.689  80.822  99.742
ATOM   2744  H   LYS A 295     105.282  80.196  99.241
ATOM   2745  CA  LYS A 295     104.106  81.896  98.990
ATOM   2746  CB  LYS A 295     105.158  82.840  98.360
ATOM   2747  CG  LYS A 295     106.001  83.589  99.393
ATOM   2748  CD  LYS A 295     107.104  84.469  98.810
ATOM   2749  CE  LYS A 295     107.965  85.121  99.893
ATOM   2750  NZ  LYS A 295     108.817  84.098 100.545
ATOM   2751  HZ1 LYS A 295     109.649  83.924  99.949
ATOM   2752  HZ2 LYS A 295     109.133  84.442 101.472
ATOM   2753  HZ3 LYS A 295     108.295  83.207 100.666
ATOM   2754  C   LYS A 295     103.242  81.389  97.888
ATOM   2755  O   LYS A 295     103.706  80.688  96.984
ATOM   2756  N   LYS A 296     101.938  81.734  97.972
ATOM   2757  H   LYS A 296     101.585  82.301  98.712
ATOM   2758  CA  LYS A 296     100.983  81.360  96.969
ATOM   2759  CB  LYS A 296      99.505  81.379  97.415
ATOM   2760  CG  LYS A 296      99.070  80.335  98.440
ATOM   2761  CD  LYS A 296      97.568  80.426  98.724
ATOM   2762  CE  LYS A 296      97.050  79.522  99.846
ATOM   2763  NZ  LYS A 296      96.967  78.120  99.383
ATOM   2764  HZ1 LYS A 296      96.562  78.094  98.427
ATOM   2765  HZ2 LYS A 296      97.911  77.690  99.369
ATOM   2766  HZ3 LYS A 296      96.355  77.583 100.026
ATOM   2767  C   LYS A 296     101.077  82.368  95.874
ATOM   2768  O   LYS A 296     100.918  83.569  96.105
ATOM   2769  N   ILE A 297     101.392  81.861  94.667
ATOM   2770  H   ILE A 297     101.555  80.884  94.563
ATOM   2771  CA  ILE A 297     101.482  82.633  93.460
ATOM   2772  CB  ILE A 297     102.316  81.944  92.377
ATOM   2773  CG2 ILE A 297     101.746  80.551  92.013
ATOM   2774  CG1 ILE A 297     102.532  82.876  91.171
ATOM   2775  CD1 ILE A 297     103.540  82.344  90.163
ATOM   2776  C   ILE A 297     100.075  82.957  93.008
ATOM   2777  O   ILE A 297      99.192  82.095  93.041
ATOM   2778  N   GLY A 298      99.835  84.229  92.633
ATOM   2779  H   GLY A 298     100.532  84.942  92.674
ATOM   2780  CA  GLY A 298      98.545  84.656  92.167
ATOM   2781  C   GLY A 298      98.795  85.309  90.858
ATOM   2782  O   GLY A 298      99.575  86.259  90.775
ATOM   2783  N   VAL A 299      98.135  84.797  89.801
ATOM   2784  H   VAL A 299      97.510  84.025  89.887
ATOM   2785  CA  VAL A 299      98.298  85.326  88.482
ATOM   2786  CB  VAL A 299      99.006  84.319  87.582
ATOM   2787  CG1 VAL A 299      99.160  84.914  86.201
ATOM   2788  CG2 VAL A 299     100.393  83.943  88.136
ATOM   2789  C   VAL A 299      96.912  85.631  87.972
ATOM   2790  O   VAL A 299      96.164  84.723  87.596
ATOM   2791  N   ASP A 300      96.534  86.935  87.968
ATOM   2792  H   ASP A 300      97.148  87.666  88.257
ATOM   2793  CA  ASP A 300      95.245  87.324  87.451
ATOM   2794  CB  ASP A 300      94.619  88.598  88.059
ATOM   2795  CG  ASP A 300      93.160  88.831  87.622
ATOM   2796  OD1 ASP A 300      92.568  88.014  86.864
ATOM   2797  OD2 ASP A 300      92.607  89.869  88.071
ATOM   2798  C   ASP A 300      95.521  87.504  85.990
ATOM   2799  O   ASP A 300      96.445  88.223  85.596
ATOM   2800  N   VAL A 301      94.705  86.809  85.174
ATOM   2801  H   VAL A 301      93.954  86.271  85.541
ATOM   2802  CA  VAL A 301      94.836  86.777  83.744
ATOM   2803  CB  VAL A 301      95.358  85.432  83.231
ATOM   2804  CG1 VAL A 301      96.779  85.175  83.727
ATOM   2805  CG2 VAL A 301      94.416  84.283  83.668
ATOM   2806  C   VAL A 301      93.601  87.032  82.934
ATOM   2807  O   VAL A 301      92.471  86.941  83.420
ATOM   2808  N   HIS A 302      93.850  87.409  81.657
ATOM   2809  H   HIS A 302      94.789  87.544  81.342
ATOM   2810  CA  HIS A 302      92.822  87.606  80.671
ATOM   2811  CB  HIS A 302      93.019  88.827  79.745
ATOM   2812  CG  HIS A 302      91.828  89.079  78.856
ATOM   2813  ND1 HIS A 302      91.610  88.425  77.663
ATOM   2814  CE1 HIS A 302      90.439  88.894  77.165
ATOM   2815  NE2 HIS A 302      89.890  89.801  77.951
ATOM   2816  CD2 HIS A 302      90.766  89.916  79.015
ATOM   2817  C   HIS A 302      92.899  86.355  79.835
ATOM   2818  O   HIS A 302      93.974  86.001  79.333
ATOM   2819  N   ALA A 303      91.745  85.661  79.681
ATOM   2820  H   ALA A 303      90.884  85.960  80.084
ATOM   2821  CA  ALA A 303      91.708  84.450  78.913
ATOM   2822  CB  ALA A 303      90.537  83.518  79.267
ATOM   2823  C   ALA A 303      91.656  84.768  77.457
ATOM   2824  O   ALA A 303      90.671  85.289  76.928
ATOM   2825  N   LEU A 304      92.777  84.454  76.789
ATOM   2826  H   LEU A 304      93.551  84.018  77.240
ATOM   2827  CA  LEU A 304      92.922  84.646  75.381
ATOM   2828  CB  LEU A 304      94.353  84.996  74.922
ATOM   2829  CG  LEU A 304      94.944  86.300  75.508
ATOM   2830  CD1 LEU A 304      96.399  86.484  75.050
ATOM   2831  CD2 LEU A 304      94.074  87.536  75.217
ATOM   2832  C   LEU A 304      92.534  83.320  74.803
ATOM   2833  O   LEU A 304      92.882  82.260  75.339
ATOM   2834  N   GLY A 305      91.825  83.377  73.656
ATOM   2835  H   GLY A 305      91.599  84.250  73.232
ATOM   2836  CA  GLY A 305      91.322  82.220  72.961
ATOM   2837  C   GLY A 305      92.419  81.307  72.510
ATOM   2838  O   GLY A 305      93.579  81.710  72.400
ATOM   2839  N   HIS A 306      92.021  80.049  72.208
ATOM   2840  H   HIS A 306      91.060  79.791  72.271
ATOM   2841  CA  HIS A 306      92.913  78.988  71.814
ATOM   2842  CB  HIS A 306      92.189  77.681  71.431
ATOM   2843  CG  HIS A 306      91.480  76.968  72.543
ATOM   2844  ND1 HIS A 306      92.110  76.295  73.567
ATOM   2845  CE1 HIS A 306      91.133  75.764  74.346
ATOM   2846  NE2 HIS A 306      89.925  76.048  73.897
ATOM   2847  CD2 HIS A 306      90.145  76.808  72.762
ATOM   2848  C   HIS A 306      93.743  79.329  70.620
ATOM   2849  O   HIS A 306      93.244  79.838  69.614
ATOM   2850  N   TRP A 307      95.065  79.077  70.763
ATOM   2851  H   TRP A 307      95.423  78.650  71.593
ATOM   2852  CA  TRP A 307      96.010  79.321  69.704
ATOM   2853  CB  TRP A 307      97.461  79.507  70.191
ATOM   2854  CG  TRP A 307      97.733  80.796  70.949
ATOM   2855  CD1 TRP A 307      96.886  81.819  71.285
ATOM   2856  NE1 TRP A 307      97.564  82.800  71.970
ATOM   2857  HE1 TRP A 307      97.173  83.623  72.321
ATOM   2858  CE2 TRP A 307      98.882  82.416  72.092
ATOM   2859  CZ2 TRP A 307      99.968  83.041  72.694
ATOM   2860  CH2 TRP A 307     101.207  82.389  72.658
ATOM   2861  CZ3 TRP A 307     101.347  81.143  72.030
ATOM   2862  CE3 TRP A 307     100.253  80.515  71.422
ATOM   2863  CD2 TRP A 307      99.024  81.162  71.463
ATOM   2864  C   TRP A 307      95.924  78.164  68.759
ATOM   2865  O   TRP A 307      95.989  77.009  69.182
ATOM   2866  N   PHE A 308      95.734  78.466  67.458
ATOM   2867  H   PHE A 308      95.672  79.407  67.137
ATOM   2868  CA  PHE A 308      95.610  77.453  66.446
ATOM   2869  CB  PHE A 308      94.465  77.712  65.438
ATOM   2870  CG  PHE A 308      93.117  77.636  66.078
ATOM   2871  CD1 PHE A 308      92.508  78.798  66.566
ATOM   2872  CE1 PHE A 308      91.245  78.744  67.163
ATOM   2873  CZ  PHE A 308      90.576  77.523  67.270
ATOM   2874  CE2 PHE A 308      91.173  76.360  66.779
ATOM   2875  CD2 PHE A 308      92.436  76.420  66.184
ATOM   2876  C   PHE A 308      96.845  77.334  65.609
ATOM   2877  O   PHE A 308      97.390  78.336  65.135
ATOM   2878  N   ASP A 309      97.316  76.079  65.440
ATOM   2879  H   ASP A 309      96.866  75.291  65.855
ATOM   2880  CA  ASP A 309      98.451  75.776  64.604
ATOM   2881  CB  ASP A 309      99.402  74.714  65.202
ATOM   2882  CG  ASP A 309     100.687  74.613  64.381
ATOM   2883  OD1 ASP A 309     101.460  75.606  64.334
ATOM   2884  OD2 ASP A 309     100.915  73.528  63.788
ATOM   2885  C   ASP A 309      97.807  75.218  63.357
ATOM   2886  O   ASP A 309      96.862  74.428  63.447
ATOM   2887  N   GLY A 310      98.306  75.619  62.164
ATOM   2888  H   GLY A 310      99.079  76.243  62.079
ATOM   2889  CA  GLY A 310      97.721  75.137  60.941
ATOM   2890  C   GLY A 310      98.706  74.983  59.834
ATOM   2891  O   GLY A 310      99.819  75.513  59.871
ATOM   2892  N   ARG A 311      98.268  74.214  58.814
ATOM   2893  H   ARG A 311      97.338  73.854  58.809
ATOM   2894  CA  ARG A 311      99.024  73.914  57.633
ATOM   2895  CB  ARG A 311      98.574  72.573  57.008
ATOM   2896  CG  ARG A 311      99.345  72.088  55.777
ATOM   2897  CD  ARG A 311      98.788  70.782  55.207
ATOM   2898  NE  ARG A 311      99.585  70.448  53.987
ATOM   2899  HE  ARG A 311     100.448  70.928  53.832
ATOM   2900  CZ  ARG A 311      99.183  69.494  53.089
ATOM   2901  NH1 ARG A 311      97.993  68.833  53.220
ATOM   2902 1HH1 ARG A 311      97.384  69.032  53.987
ATOM   2903 2HH1 ARG A 311      97.721  68.149  52.543
ATOM   2904  NH2 ARG A 311      99.992  69.202  52.029
ATOM   2905 1HH2 ARG A 311     100.876  69.659  51.925
ATOM   2906 2HH2 ARG A 311      99.714  68.517  51.357
ATOM   2907  C   ARG A 311      98.784  75.014  56.639
ATOM   2908  O   ARG A 311      97.643  75.395  56.371
ATOM   2909  N   LEU A 312      99.889  75.562  56.091
ATOM   2910  H   LEU A 312     100.802  75.246  56.333
ATOM   2911  CA  LEU A 312      99.826  76.605  55.104
ATOM   2912  CB  LEU A 312     101.033  77.572  55.168
ATOM   2913  CG  LEU A 312     101.023  78.755  54.172
ATOM   2914  CD1 LEU A 312      99.891  79.750  54.479
ATOM   2915  CD2 LEU A 312     102.396  79.437  54.099
ATOM   2916  C   LEU A 312      99.812  75.921  53.766
ATOM   2917  O   LEU A 312     100.670  75.078  53.490
ATOM   2918  N   ASN A 313      98.804  76.252  52.929
ATOM   2919  H   ASN A 313      98.099  76.910  53.181
ATOM   2920  CA  ASN A 313      98.681  75.685  51.612
ATOM   2921  CB  ASN A 313      97.525  74.675  51.423
ATOM   2922  CG  ASN A 313      97.766  73.388  52.210
ATOM   2923  OD1 ASN A 313      98.886  72.900  52.356
ATOM   2924  ND2 ASN A 313      96.671  72.807  52.756
ATOM   2925 1HD2 ASN A 313      95.772  73.239  52.670
ATOM   2926 2HD2 ASN A 313      96.773  72.009  53.349
ATOM   2927  C   ASN A 313      98.551  76.745  50.569
ATOM   2928  O   ASN A 313      97.846  77.737  50.755
ATOM   2929  N   LEU A 314      99.294  76.545  49.458
ATOM   2930  H   LEU A 314      99.861  75.730  49.369
ATOM   2931  CA  LEU A 314      99.321  77.421  48.321
ATOM   2932  CB  LEU A 314     100.763  77.701  47.813
ATOM   2933  CG  LEU A 314     100.930  78.557  46.524
ATOM   2934  CD1 LEU A 314     100.451  80.012  46.674
ATOM   2935  CD2 LEU A 314     102.369  78.468  45.998
ATOM   2936  C   LEU A 314      98.540  76.823  47.193
ATOM   2937  O   LEU A 314      98.814  75.703  46.752
ATOM   2938  N   LYS A 315      97.535  77.581  46.711
ATOM   2939  H   LYS A 315      97.329  78.483  47.085
ATOM   2940  CA  LYS A 315      96.731  77.174  45.592
ATOM   2941  CB  LYS A 315      95.253  76.851  45.890
ATOM   2942  CG  LYS A 315      95.064  75.551  46.669
ATOM   2943  CD  LYS A 315      93.605  75.166  46.913
ATOM   2944  CE  LYS A 315      93.476  73.786  47.560
ATOM   2945  NZ  LYS A 315      92.069  73.487  47.885
ATOM   2946  HZ1 LYS A 315      91.740  74.129  48.631
ATOM   2947  HZ2 LYS A 315      91.479  73.603  47.040
ATOM   2948  HZ3 LYS A 315      91.991  72.509  48.224
ATOM   2949  C   LYS A 315      96.801  78.249  44.556
ATOM   2950  O   LYS A 315      96.902  79.434  44.875
ATOM   2951  N   THR A 316      96.813  77.831  43.273
ATOM   2952  H   THR A 316      96.774  76.864  43.031
ATOM   2953  CA  THR A 316      96.865  78.746  42.167
ATOM   2954  CB  THR A 316      98.184  78.687  41.423
ATOM   2955  CG2 THR A 316      98.209  79.739  40.294
ATOM   2956  OG1 THR A 316      99.247  78.982  42.322
ATOM   2957  HG1 THR A 316      99.305  78.230  42.918
ATOM   2958  C   THR A 316      95.714  78.373  41.270
ATOM   2959  O   THR A 316      95.493  77.193  40.976
ATOM   2960  N   SER A 317      94.945  79.397  40.842
ATOM   2961  H   SER A 317      95.145  80.341  41.089
ATOM   2962  CA  SER A 317      93.803  79.218  39.996
ATOM   2963  CB  SER A 317      92.484  79.561  40.721
ATOM   2964  OG  SER A 317      92.505  80.888  41.239
ATOM   2965  HG  SER A 317      91.587  81.143  41.354
ATOM   2966  C   SER A 317      93.888  80.052  38.760
ATOM   2967  O   SER A 317      94.099  81.265  38.829
ATOM   2968  N   PHE A 318      93.749  79.369  37.602
ATOM   2969  H   PHE A 318      93.602  78.382  37.604
ATOM   2970  CA  PHE A 318      93.759  79.963  36.294
ATOM   2971  CB  PHE A 318      94.607  79.180  35.262
ATOM   2972  CG  PHE A 318      96.058  79.235  35.607
ATOM   2973  CD1 PHE A 318      96.620  78.302  36.488
ATOM   2974  CE1 PHE A 318      97.980  78.354  36.806
ATOM   2975  CZ  PHE A 318      98.791  79.336  36.233
ATOM   2976  CE2 PHE A 318      98.244  80.260  35.341
ATOM   2977  CD2 PHE A 318      96.882  80.205  35.026
ATOM   2978  C   PHE A 318      92.341  79.872  35.813
ATOM   2979  O   PHE A 318      91.758  78.783  35.787
ATOM   2980  N   HIS A 319      91.743  81.027  35.453
ATOM   2981  H   HIS A 319      92.208  81.906  35.527
ATOM   2982  CA  HIS A 319      90.390  81.071  34.953
ATOM   2983  CB  HIS A 319      89.455  81.885  35.874
ATOM   2984  CG  HIS A 319      89.427  81.384  37.301
ATOM   2985  ND1 HIS A 319      88.804  80.228  37.718
ATOM   2986  CE1 HIS A 319      88.978  80.146  39.063
ATOM   2987  NE2 HIS A 319      89.668  81.166  39.540
ATOM   2988  CD2 HIS A 319      89.950  81.942  38.429
ATOM   2989  C   HIS A 319      90.539  81.780  33.634
ATOM   2990  O   HIS A 319      91.134  82.855  33.597
ATOM   2991  N   CYS A 320      90.026  81.190  32.523
ATOM   2992  H   CYS A 320      89.557  80.313  32.565
ATOM   2993  CA  CYS A 320      90.154  81.772  31.201
ATOM   2994  CB  CYS A 320      89.853  80.744  30.094
ATOM   2995  SG  CYS A 320      91.119  79.445  29.971
ATOM   2996  C   CYS A 320      89.268  82.964  30.959
ATOM   2997  O   CYS A 320      89.746  84.005  30.505
ATOM   2998  N   TYR A 321      87.949  82.820  31.214
ATOM   2999  H   TYR A 321      87.578  81.954  31.543
ATOM   3000  CA  TYR A 321      86.982  83.882  31.060
ATOM   3001  CB  TYR A 321      86.763  84.419  29.601
ATOM   3002  CG  TYR A 321      86.290  83.397  28.607
ATOM   3003  CD1 TYR A 321      84.923  83.189  28.376
ATOM   3004  CE1 TYR A 321      84.491  82.241  27.447
ATOM   3005  CZ  TYR A 321      85.427  81.493  26.730
ATOM   3006  OH  TYR A 321      84.987  80.536  25.791
ATOM   3007  HH  TYR A 321      85.764  80.145  25.382
ATOM   3008  CE2 TYR A 321      86.793  81.696  26.942
ATOM   3009  CD2 TYR A 321      87.218  82.646  27.873
ATOM   3010  C   TYR A 321      85.682  83.417  31.642
ATOM   3011  O   TYR A 321      85.436  82.212  31.730
ATOM   3012  N   GLY A 322      84.822  84.378  32.032
ATOM   3013  H   GLY A 322      85.056  85.346  31.977
ATOM   3014  CA  GLY A 322      83.533  84.081  32.585
ATOM   3015  C   GLY A 322      83.180  85.092  33.623
ATOM   3016  O   GLY A 322      83.884  86.087  33.821
ATOM   3017  N   ALA A 323      82.040  84.846  34.306
ATOM   3018  H   ALA A 323      81.487  84.035  34.135
ATOM   3019  CA  ALA A 323      81.570  85.715  35.347
ATOM   3020  CB  ALA A 323      80.103  85.466  35.736
ATOM   3021  C   ALA A 323      82.415  85.497  36.569
ATOM   3022  O   ALA A 323      82.775  84.363  36.889
ATOM   3023  N   CYS A 324      82.736  86.599  37.285
ATOM   3024  H   CYS A 324      82.433  87.503  36.995
ATOM   3025  CA  CYS A 324      83.532  86.579  38.491
ATOM   3026  CB  CYS A 324      83.895  87.986  39.005
ATOM   3027  SG  CYS A 324      85.062  88.847  37.903
ATOM   3028  C   CYS A 324      82.811  85.826  39.577
ATOM   3029  O   CYS A 324      83.449  85.180  40.409
ATOM   3030  N   THR A 325      81.455  85.877  39.565
ATOM   3031  H   THR A 325      80.973  86.403  38.869
ATOM   3032  CA  THR A 325      80.598  85.186  40.500
ATOM   3033  CB  THR A 325      79.138  85.561  40.358
ATOM   3034  CG2 THR A 325      78.957  87.042  40.735
ATOM   3035  OG1 THR A 325      78.678  85.320  39.033
ATOM   3036  HG1 THR A 325      77.717  85.322  39.086
ATOM   3037  C   THR A 325      80.753  83.691  40.324
ATOM   3038  O   THR A 325      80.605  82.936  41.285
ATOM   3039  N   LYS A 326      81.014  83.248  39.068
ATOM   3040  H   LYS A 326      81.131  83.884  38.310
ATOM   3041  CA  LYS A 326      81.222  81.871  38.717
ATOM   3042  CB  LYS A 326      80.892  81.562  37.246
ATOM   3043  CG  LYS A 326      79.400  81.678  36.942
ATOM   3044  CD  LYS A 326      79.028  81.333  35.503
ATOM   3045  CE  LYS A 326      77.532  81.475  35.228
ATOM   3046  NZ  LYS A 326      77.234  81.063  33.844
ATOM   3047  HZ1 LYS A 326      77.953  81.446  33.200
ATOM   3048  HZ2 LYS A 326      77.235  80.028  33.783
ATOM   3049  HZ3 LYS A 326      76.301  81.421  33.568
ATOM   3050  C   LYS A 326      82.643  81.451  38.975
ATOM   3051  O   LYS A 326      82.899  80.274  39.223
ATOM   3052  N   TYR A 327      83.614  82.393  38.880
ATOM   3053  H   TYR A 327      83.419  83.339  38.634
ATOM   3054  CA  TYR A 327      84.992  82.060  39.101
ATOM   3055  CB  TYR A 327      85.921  82.421  37.915
ATOM   3056  CG  TYR A 327      85.496  81.566  36.753
ATOM   3057  CD1 TYR A 327      84.716  82.089  35.718
ATOM   3058  CE1 TYR A 327      84.318  81.283  34.648
ATOM   3059  CZ  TYR A 327      84.694  79.941  34.596
ATOM   3060  OH  TYR A 327      84.285  79.140  33.507
ATOM   3061  HH  TYR A 327      84.618  78.249  33.649
ATOM   3062  CE2 TYR A 327      85.472  79.402  35.622
ATOM   3063  CD2 TYR A 327      85.863  80.213  36.690
ATOM   3064  C   TYR A 327      85.508  82.489  40.435
ATOM   3065  O   TYR A 327      86.378  83.355  40.569
ATOM   3066  N   GLU A 328      84.903  81.865  41.471
ATOM   3067  H   GLU A 328      84.185  81.194  41.305
ATOM   3068  CA  GLU A 328      85.238  82.037  42.858
ATOM   3069  CB  GLU A 328      84.209  81.414  43.818
ATOM   3070  CG  GLU A 328      82.822  82.063  43.761
ATOM   3071  CD  GLU A 328      81.942  81.450  44.846
ATOM   3072  OE1 GLU A 328      81.681  80.218  44.792
ATOM   3073  OE2 GLU A 328      81.524  82.208  45.759
ATOM   3074  C   GLU A 328      86.541  81.314  43.051
ATOM   3075  O   GLU A 328      86.809  80.302  42.396
ATOM   3076  N   TYR A 329      87.386  81.842  43.957
ATOM   3077  H   TYR A 329      87.139  82.650  44.487
ATOM   3078  CA  TYR A 329      88.683  81.292  44.228
ATOM   3079  CB  TYR A 329      89.553  82.308  44.990
ATOM   3080  CG  TYR A 329      89.773  83.495  44.099
ATOM   3081  CD1 TYR A 329      89.171  84.714  44.437
ATOM   3082  CE1 TYR A 329      89.342  85.844  43.635
ATOM   3083  CZ  TYR A 329      90.109  85.764  42.472
ATOM   3084  OH  TYR A 329      90.282  86.909  41.665
ATOM   3085  HH  TYR A 329      90.940  86.707  40.995
ATOM   3086  CE2 TYR A 329      90.696  84.547  42.115
ATOM   3087  CD2 TYR A 329      90.526  83.416  42.920
ATOM   3088  C   TYR A 329      88.537  80.022  45.039
ATOM   3089  O   TYR A 329      87.718  80.003  45.956
ATOM   3090  N   PRO A 330      89.301  78.956  44.782
ATOM   3091  CA  PRO A 330      89.231  77.688  45.495
ATOM   3092  CB  PRO A 330      90.173  76.744  44.748
ATOM   3093  CG  PRO A 330      91.173  77.674  44.045
ATOM   3094  CD  PRO A 330      90.347  78.938  43.761
ATOM   3095  C   PRO A 330      89.546  77.762  46.972
ATOM   3096  O   PRO A 330      89.358  76.768  47.674
ATOM   3097  N   TRP A 331      90.113  78.896  47.416
ATOM   3098  H   TRP A 331      90.301  79.640  46.781
ATOM   3099  CA  TRP A 331      90.464  79.199  48.771
ATOM   3100  CB  TRP A 331      91.987  79.511  48.878
ATOM   3101  CG  TRP A 331      92.601  80.338  47.754
ATOM   3102  CD1 TRP A 331      93.335  79.844  46.712
ATOM   3103  NE1 TRP A 331      93.665  80.842  45.829
ATOM   3104  HE1 TRP A 331      94.196  80.736  45.016
ATOM   3105  CE2 TRP A 331      93.130  82.020  46.291
ATOM   3106  CZ2 TRP A 331      93.166  83.304  45.768
ATOM   3107  CH2 TRP A 331      92.510  84.317  46.473
ATOM   3108  CZ3 TRP A 331      91.846  84.049  47.678
ATOM   3109  CE3 TRP A 331      91.815  82.756  48.208
ATOM   3110  CD2 TRP A 331      92.458  81.747  47.503
ATOM   3111  C   TRP A 331      89.639  80.275  49.438
ATOM   3112  O   TRP A 331      89.914  80.607  50.593
ATOM   3113  N   HIS A 332      88.563  80.787  48.777
ATOM   3114  H   HIS A 332      88.310  80.464  47.868
ATOM   3115  CA  HIS A 332      87.747  81.870  49.304
ATOM   3116  CB  HIS A 332      86.643  82.367  48.327
ATOM   3117  CG  HIS A 332      85.439  81.483  48.112
ATOM   3118  ND1 HIS A 332      85.424  80.331  47.360
ATOM   3119  CE1 HIS A 332      84.160  79.841  47.412
ATOM   3120  NE2 HIS A 332      83.362  80.596  48.144
ATOM   3121  CD2 HIS A 332      84.168  81.630  48.582
ATOM   3122  C   HIS A 332      87.108  81.603  50.647
ATOM   3123  O   HIS A 332      86.908  82.535  51.426
ATOM   3124  N   THR A 333      86.790  80.321  50.931
ATOM   3125  H   THR A 333      86.991  79.599  50.274
ATOM   3126  CA  THR A 333      86.174  79.842  52.147
ATOM   3127  CB  THR A 333      85.743  78.397  52.022
ATOM   3128  CG2 THR A 333      84.618  78.294  50.975
ATOM   3129  OG1 THR A 333      86.846  77.575  51.657
ATOM   3130  HG1 THR A 333      86.563  76.669  51.808
ATOM   3131  C   THR A 333      87.027  80.004  53.379
ATOM   3132  O   THR A 333      86.485  80.083  54.482
ATOM   3133  N   ALA A 334      88.373  80.036  53.224
ATOM   3134  H   ALA A 334      88.798  79.995  52.321
ATOM   3135  CA  ALA A 334      89.285  80.186  54.332
ATOM   3136  CB  ALA A 334      90.759  79.995  53.945
ATOM   3137  C   ALA A 334      89.159  81.524  55.010
ATOM   3138  O   ALA A 334      88.826  82.536  54.386
ATOM   3139  N   LYS A 335      89.330  81.508  56.354
ATOM   3140  H   LYS A 335      89.542  80.665  56.841
ATOM   3141  CA  LYS A 335      89.274  82.700  57.157
ATOM   3142  CB  LYS A 335      88.999  82.439  58.650
ATOM   3143  CG  LYS A 335      87.584  81.952  58.959
ATOM   3144  CD  LYS A 335      87.350  81.742  60.454
ATOM   3145  CE  LYS A 335      85.946  81.256  60.800
ATOM   3146  NZ  LYS A 335      85.820  81.111  62.261
ATOM   3147  HZ1 LYS A 335      86.383  80.304  62.588
ATOM   3148  HZ2 LYS A 335      86.160  81.976  62.723
ATOM   3149  HZ3 LYS A 335      84.824  80.959  62.505
ATOM   3150  C   LYS A 335      90.574  83.448  57.053
ATOM   3151  O   LYS A 335      90.562  84.667  56.872
ATOM   3152  N   CYS A 336      91.717  82.724  57.169
ATOM   3153  H   CYS A 336      91.701  81.736  57.303
ATOM   3154  CA  CYS A 336      93.014  83.338  57.082
ATOM   3155  CB  CYS A 336      93.987  82.909  58.205
ATOM   3156  SG  CYS A 336      95.594  83.767  58.144
ATOM   3157  C   CYS A 336      93.609  82.996  55.754
ATOM   3158  O   CYS A 336      93.973  81.843  55.496
ATOM   3159  N   HIS A 337      93.702  84.030  54.888
ATOM   3160  H   HIS A 337      93.389  84.945  55.133
ATOM   3161  CA  HIS A 337      94.250  83.902  53.568
ATOM   3162  CB  HIS A 337      93.228  83.439  52.488
ATOM   3163  CG  HIS A 337      92.061  84.343  52.197
ATOM   3164  ND1 HIS A 337      90.898  84.341  52.933
ATOM   3165  CE1 HIS A 337      90.073  85.255  52.364
ATOM   3166  NE2 HIS A 337      90.624  85.843  51.318
ATOM   3167  CD2 HIS A 337      91.877  85.267  51.215
ATOM   3168  C   HIS A 337      94.918  85.171  53.116
ATOM   3169  O   HIS A 337      94.528  86.271  53.514
ATOM   3170  N   TYR A 338      95.973  85.006  52.284
ATOM   3171  H   TYR A 338      96.250  84.089  52.009
ATOM   3172  CA  TYR A 338      96.754  86.072  51.701
ATOM   3173  CB  TYR A 338      98.248  86.068  52.118
ATOM   3174  CG  TYR A 338      98.335  86.301  53.594
ATOM   3175  CD1 TYR A 338      98.441  85.217  54.475
ATOM   3176  CE1 TYR A 338      98.505  85.422  55.857
ATOM   3177  CZ  TYR A 338      98.459  86.722  56.370
ATOM   3178  OH  TYR A 338      98.520  86.943  57.763
ATOM   3179  HH  TYR A 338      98.557  86.086  58.197
ATOM   3180  CE2 TYR A 338      98.350  87.809  55.500
ATOM   3181  CD2 TYR A 338      98.286  87.599  54.120
ATOM   3182  C   TYR A 338      96.685  85.802  50.227
ATOM   3183  O   TYR A 338      96.901  84.668  49.800
ATOM   3184  N   GLU A 339      96.398  86.837  49.405
ATOM   3185  H   GLU A 339      96.254  87.765  49.743
ATOM   3186  CA  GLU A 339      96.259  86.641  47.980
ATOM   3187  CB  GLU A 339      94.782  86.762  47.539
ATOM   3188  CG  GLU A 339      94.090  88.080  47.933
ATOM   3189  CD  GLU A 339      92.659  88.088  47.414
ATOM   3190  OE1 GLU A 339      92.381  88.919  46.511
ATOM   3191  OE2 GLU A 339      91.814  87.309  47.928
ATOM   3192  C   GLU A 339      97.061  87.584  47.129
ATOM   3193  O   GLU A 339      97.420  88.683  47.555
ATOM   3194  N   ARG A 340      97.373  87.124  45.892
ATOM   3195  H   ARG A 340      97.112  86.202  45.617
ATOM   3196  CA  ARG A 340      98.100  87.869  44.895
ATOM   3197  CB  ARG A 340      99.537  87.359  44.637
ATOM   3198  CG  ARG A 340     100.496  87.469  45.823
ATOM   3199  CD  ARG A 340     101.925  87.020  45.506
ATOM   3200  NE  ARG A 340     101.935  85.560  45.179
ATOM   3201  HE  ARG A 340     101.803  85.282  44.228
ATOM   3202  CZ  ARG A 340     102.140  84.602  46.136
ATOM   3203  NH1 ARG A 340     102.294  84.908  47.461
ATOM   3204 1HH1 ARG A 340     102.251  85.856  47.774
ATOM   3205 2HH1 ARG A 340     102.483  84.184  48.123
ATOM   3206  NH2 ARG A 340     102.220  83.297  45.751
ATOM   3207 1HH2 ARG A 340     102.137  83.054  44.785
ATOM   3208 2HH2 ARG A 340     102.439  82.591  46.424
ATOM   3209  C   ARG A 340      97.320  87.627  43.629
ATOM   3210  O   ARG A 340      97.298  86.510  43.107
ATOM   3211  N   ASP A 341      96.621  88.673  43.132
ATOM   3212  H   ASP A 341      96.643  89.571  43.560
ATOM   3213  CA  ASP A 341      95.831  88.568  41.933
ATOM   3214  CB  ASP A 341      94.501  89.363  42.027
ATOM   3215  CG  ASP A 341      93.518  89.107  40.871
ATOM   3216  OD1 ASP A 341      92.520  89.873  40.824
ATOM   3217  OD2 ASP A 341      93.690  88.152  40.065
ATOM   3218  C   ASP A 341      96.654  89.114  40.804
ATOM   3219  O   ASP A 341      97.209  90.212  40.894
ATOM   3220  N   TYR A 342      96.772  88.303  39.734
ATOM   3221  H   TYR A 342      96.302  87.430  39.708
ATOM   3222  CA  TYR A 342      97.492  88.636  38.535
ATOM   3223  CB  TYR A 342      98.314  87.469  37.944
ATOM   3224  CG  TYR A 342      99.396  87.121  38.924
ATOM   3225  CD1 TYR A 342      99.190  86.090  39.851
ATOM   3226  CE1 TYR A 342     100.178  85.750  40.779
ATOM   3227  CZ  TYR A 342     101.388  86.447  40.793
ATOM   3228  OH  TYR A 342     102.391  86.109  41.728
ATOM   3229  HH  TYR A 342     102.114  85.309  42.183
ATOM   3230  CE2 TYR A 342     101.603  87.482  39.879
ATOM   3231  CD2 TYR A 342     100.611  87.818  38.951
ATOM   3232  C   TYR A 342      96.409  89.059  37.586
ATOM   3233  O   TYR A 342      95.422  88.343  37.382
ATOM   3234  N   GLN A 343      96.615  90.258  37.003
ATOM   3235  H   GLN A 343      97.453  90.761  37.196
ATOM   3236  CA  GLN A 343      95.726  90.946  36.110
ATOM   3237  CB  GLN A 343      95.994  92.466  36.026
ATOM   3238  CG  GLN A 343      95.610  93.253  37.294
ATOM   3239  CD  GLN A 343      94.133  93.043  37.654
ATOM   3240  OE1 GLN A 343      93.825  92.502  38.715
ATOM   3241  NE2 GLN A 343      93.197  93.466  36.764
ATOM   3242 1HE2 GLN A 343      93.478  93.929  35.923
ATOM   3243 2HE2 GLN A 343      92.226  93.328  36.959
ATOM   3244  C   GLN A 343      95.486  90.420  34.738
ATOM   3245  O   GLN A 343      96.303  89.730  34.127
ATOM   3246  N   TYR A 344      94.288  90.809  34.260
ATOM   3247  H   TYR A 344      93.713  91.405  34.814
ATOM   3248  CA  TYR A 344      93.680  90.459  33.020
ATOM   3249  CB  TYR A 344      92.524  89.466  33.347
ATOM   3250  CG  TYR A 344      91.461  89.970  34.291
ATOM   3251  CD1 TYR A 344      90.264  90.531  33.854
ATOM   3252  CE1 TYR A 344      89.302  90.990  34.760
ATOM   3253  CZ  TYR A 344      89.531  90.896  36.132
ATOM   3254  OH  TYR A 344      88.552  91.367  37.035
ATOM   3255  HH  TYR A 344      88.886  91.243  37.928
ATOM   3256  CE2 TYR A 344      90.724  90.338  36.595
ATOM   3257  CD2 TYR A 344      91.675  89.881  35.677
ATOM   3258  C   TYR A 344      93.301  91.615  32.141
ATOM   3259  O   TYR A 344      93.308  92.771  32.563
ATOM   3260  N   GLU A 345      92.960  91.296  30.869
ATOM   3261  H   GLU A 345      92.957  90.341  30.576
ATOM   3262  CA  GLU A 345      92.577  92.231  29.833
ATOM   3263  CB  GLU A 345      92.657  91.595  28.433
ATOM   3264  CG  GLU A 345      94.099  91.302  27.995
ATOM   3265  CD  GLU A 345      94.170  90.508  26.688
ATOM   3266  OE1 GLU A 345      95.324  90.332  26.219
ATOM   3267  OE2 GLU A 345      93.130  90.060  26.135
ATOM   3268  C   GLU A 345      91.197  92.811  30.025
ATOM   3269  O   GLU A 345      90.742  93.617  29.214
ATOM   3270  N   THR A 346      90.493  92.363  31.093
ATOM   3271  H   THR A 346      90.917  91.682  31.680
ATOM   3272  CA  THR A 346      89.164  92.706  31.555
ATOM   3273  CB  THR A 346      88.917  94.176  31.905
ATOM   3274  CG2 THR A 346      89.950  94.630  32.956
ATOM   3275  OG1 THR A 346      88.955  95.021  30.763
ATOM   3276  HG1 THR A 346      88.155  94.832  30.264
ATOM   3277  C   THR A 346      88.050  92.142  30.722
ATOM   3278  O   THR A 346      86.882  92.248  31.100
ATOM   3279  N   LYS A 347      88.391  91.499  29.586
ATOM   3280  H   LYS A 347      89.339  91.418  29.294
ATOM   3281  CA  LYS A 347      87.433  90.866  28.726
ATOM   3282  CB  LYS A 347      87.416  91.457  27.298
ATOM   3283  CG  LYS A 347      86.955  92.915  27.225
ATOM   3284  CD  LYS A 347      86.942  93.497  25.812
ATOM   3285  CE  LYS A 347      86.489  94.956  25.765
ATOM   3286  NZ  LYS A 347      86.458  95.434  24.369
ATOM   3287  HZ1 LYS A 347      86.060  96.392  24.340
ATOM   3288  HZ2 LYS A 347      87.417  95.449  23.975
ATOM   3289  HZ3 LYS A 347      85.862  94.803  23.800
ATOM   3290  C   LYS A 347      87.838  89.425  28.607
ATOM   3291  O   LYS A 347      87.002  88.523  28.677
ATOM   3292  N   LYS A 348      89.164  89.203  28.445
ATOM   3293  H   LYS A 348      89.808  89.962  28.407
ATOM   3294  CA  LYS A 348      89.779  87.916  28.282
ATOM   3295  CB  LYS A 348      90.391  87.723  26.870
ATOM   3296  CG  LYS A 348      89.403  87.756  25.698
ATOM   3297  CD  LYS A 348      88.476  86.537  25.630
ATOM   3298  CE  LYS A 348      87.579  86.519  24.391
ATOM   3299  NZ  LYS A 348      86.723  85.312  24.387
ATOM   3300  HZ1 LYS A 348      87.314  84.469  24.258
ATOM   3301  HZ2 LYS A 348      86.199  85.238  25.280
ATOM   3302  HZ3 LYS A 348      86.046  85.374  23.603
ATOM   3303  C   LYS A 348      90.872  87.737  29.293
ATOM   3304  O   LYS A 348      91.130  88.625  30.112
ATOM   3305  N   THR A 349      91.499  86.529  29.258
ATOM   3306  H   THR A 349      91.207  85.863  28.577
ATOM   3307  CA  THR A 349      92.575  86.007  30.082
ATOM   3308  CB  THR A 349      93.886  86.783  30.152
ATOM   3309  CG2 THR A 349      94.475  86.852  28.731
ATOM   3310  OG1 THR A 349      93.731  88.093  30.665
ATOM   3311  HG1 THR A 349      93.647  87.974  31.613
ATOM   3312  C   THR A 349      92.082  85.562  31.427
ATOM   3313  O   THR A 349      92.463  84.478  31.867
ATOM   3314  N   GLY A 350      91.248  86.386  32.108
ATOM   3315  H   GLY A 350      91.018  87.291  31.758
ATOM   3316  CA  GLY A 350      90.645  86.034  33.372
ATOM   3317  C   GLY A 350      91.520  86.212  34.568
ATOM   3318  O   GLY A 350      92.716  86.490  34.455
ATOM   3319  N   CYS A 351      90.905  86.022  35.761
ATOM   3320  H   CYS A 351      89.945  85.768  35.830
ATOM   3321  CA  CYS A 351      91.602  86.167  37.008
ATOM   3322  CB  CYS A 351      90.671  86.163  38.236
ATOM   3323  SG  CYS A 351      89.557  87.597  38.306
ATOM   3324  C   CYS A 351      92.543  85.015  37.178
ATOM   3325  O   CYS A 351      92.157  83.852  37.039
ATOM   3326  N   THR A 352      93.817  85.344  37.465
ATOM   3327  H   THR A 352      94.126  86.290  37.560
ATOM   3328  CA  THR A 352      94.816  84.341  37.678
ATOM   3329  CB  THR A 352      95.966  84.424  36.703
ATOM   3330  CG2 THR A 352      96.988  83.313  37.016
ATOM   3331  OG1 THR A 352      95.482  84.269  35.375
ATOM   3332  HG1 THR A 352      95.965  84.905  34.842
ATOM   3333  C   THR A 352      95.257  84.687  39.055
ATOM   3334  O   THR A 352      95.895  85.714  39.260
ATOM   3335  N   ALA A 353      94.921  83.841  40.042
ATOM   3336  H   ALA A 353      94.484  82.959  39.867
ATOM   3337  CA  ALA A 353      95.316  84.197  41.375
ATOM   3338  CB  ALA A 353      94.159  84.663  42.270
ATOM   3339  C   ALA A 353      96.032  83.129  42.103
ATOM   3340  O   ALA A 353      95.772  81.943  41.916
ATOM   3341  N   CYS A 354      96.998  83.567  42.935
ATOM   3342  H   CYS A 354      97.199  84.538  43.041
ATOM   3343  CA  CYS A 354      97.767  82.687  43.766
ATOM   3344  CB  CYS A 354      99.293  82.850  43.643
ATOM   3345  SG  CYS A 354      99.930  82.470  41.984
ATOM   3346  C   CYS A 354      97.386  83.078  45.159
ATOM   3347  O   CYS A 354      97.352  84.268  45.489
ATOM   3348  N   GLY A 355      97.080  82.077  46.010
ATOM   3349  H   GLY A 355      97.082  81.115  45.752
ATOM   3350  CA  GLY A 355      96.706  82.386  47.355
ATOM   3351  C   GLY A 355      97.179  81.371  48.331
ATOM   3352  O   GLY A 355      97.196  80.167  48.073
ATOM   3353  N   LEU A 356      97.566  81.900  49.506
ATOM   3354  H   LEU A 356      97.501  82.881  49.659
ATOM   3355  CA  LEU A 356      98.039  81.165  50.643
ATOM   3356  CB  LEU A 356      99.187  81.878  51.390
ATOM   3357  CG  LEU A 356     100.506  82.099  50.625
ATOM   3358  CD1 LEU A 356     101.463  82.963  51.459
ATOM   3359  CD2 LEU A 356     101.170  80.765  50.253
ATOM   3360  C   LEU A 356      96.902  81.146  51.615
ATOM   3361  O   LEU A 356      96.255  82.176  51.808
ATOM   3362  N   TYR A 357      96.611  79.973  52.226
ATOM   3363  H   TYR A 357      97.095  79.127  52.017
ATOM   3364  CA  TYR A 357      95.547  79.898  53.198
ATOM   3365  CB  TYR A 357      94.154  79.551  52.579
ATOM   3366  CG  TYR A 357      94.030  78.146  52.082
ATOM   3367  CD1 TYR A 357      93.444  77.177  52.906
ATOM   3368  CE1 TYR A 357      93.327  75.858  52.480
ATOM   3369  CZ  TYR A 357      93.804  75.489  51.227
ATOM   3370  OH  TYR A 357      93.683  74.144  50.820
ATOM   3371  HH  TYR A 357      94.235  74.020  50.044
ATOM   3372  CE2 TYR A 357      94.397  76.445  50.395
ATOM   3373  CD2 TYR A 357      94.511  77.770  50.824
ATOM   3374  C   TYR A 357      95.911  78.917  54.283
ATOM   3375  O   TYR A 357      96.717  78.010  54.063
ATOM   3376  N   LEU A 358      95.335  79.113  55.494
ATOM   3377  H   LEU A 358      94.714  79.878  55.659
ATOM   3378  CA  LEU A 358      95.569  78.232  56.613
ATOM   3379  CB  LEU A 358      95.732  78.952  57.971
ATOM   3380  CG  LEU A 358      96.956  79.880  58.112
ATOM   3381  CD1 LEU A 358      96.924  80.613  59.460
ATOM   3382  CD2 LEU A 358      98.276  79.108  57.934
ATOM   3383  C   LEU A 358      94.445  77.249  56.775
ATOM   3384  O   LEU A 358      93.280  77.643  56.868
ATOM   3385  N   ASP A 359      94.783  75.938  56.808
ATOM   3386  H   ASP A 359      95.728  75.630  56.711
ATOM   3387  CA  ASP A 359      93.803  74.896  56.992
ATOM   3388  CB  ASP A 359      93.377  74.113  55.714
ATOM   3389  CG  ASP A 359      94.457  73.294  55.003
ATOM   3390  OD1 ASP A 359      94.085  72.730  53.941
ATOM   3391  OD2 ASP A 359      95.627  73.194  55.456
ATOM   3392  C   ASP A 359      94.277  73.922  58.042
ATOM   3393  O   ASP A 359      95.392  74.031  58.554
ATOM   3394  N   GLN A 360      93.385  72.959  58.411
ATOM   3395  H   GLN A 360      92.490  72.918  57.977
ATOM   3396  CA  GLN A 360      93.605  71.907  59.387
ATOM   3397  CB  GLN A 360      94.580  70.807  58.887
ATOM   3398  CG  GLN A 360      94.092  70.054  57.642
ATOM   3399  CD  GLN A 360      95.117  69.008  57.195
ATOM   3400  OE1 GLN A 360      96.078  68.633  57.867
ATOM   3401  NE2 GLN A 360      94.902  68.506  55.952
ATOM   3402 1HE2 GLN A 360      94.122  68.823  55.412
ATOM   3403 2HE2 GLN A 360      95.533  67.832  55.569
ATOM   3404  C   GLN A 360      94.057  72.483  60.708
ATOM   3405  O   GLN A 360      94.990  71.991  61.352
ATOM   3406  N   LEU A 361      93.369  73.577  61.119
ATOM   3407  H   LEU A 361      92.603  73.929  60.588
ATOM   3408  CA  LEU A 361      93.649  74.289  62.334
ATOM   3409  CB  LEU A 361      92.825  75.588  62.463
ATOM   3410  CG  LEU A 361      93.097  76.684  61.409
ATOM   3411  CD1 LEU A 361      92.108  77.846  61.583
ATOM   3412  CD2 LEU A 361      94.555  77.176  61.429
ATOM   3413  C   LEU A 361      93.315  73.420  63.509
ATOM   3414  O   LEU A 361      92.200  72.904  63.629
ATOM   3415  N   LYS A 362      94.326  73.234  64.385
ATOM   3416  H   LYS A 362      95.227  73.637  64.235
ATOM   3417  CA  LYS A 362      94.200  72.435  65.573
ATOM   3418  CB  LYS A 362      95.126  71.200  65.563
ATOM   3419  CG  LYS A 362      94.801  70.166  64.484
ATOM   3420  CD  LYS A 362      95.744  68.964  64.501
ATOM   3421  CE  LYS A 362      95.478  67.959  63.381
ATOM   3422  NZ  LYS A 362      96.455  66.854  63.454
ATOM   3423  HZ1 LYS A 362      96.587  66.558  64.439
ATOM   3424  HZ2 LYS A 362      96.112  66.048  62.898
ATOM   3425  HZ3 LYS A 362      97.363  67.174  63.068
ATOM   3426  C   LYS A 362      94.624  73.282  66.747
ATOM   3427  O   LYS A 362      95.683  73.914  66.673
ATOM   3428  N   PRO A 363      93.827  73.365  67.818
ATOM   3429  CA  PRO A 363      94.168  74.129  68.996
ATOM   3430  CB  PRO A 363      92.878  74.236  69.813
ATOM   3431  CG  PRO A 363      92.011  73.052  69.344
ATOM   3432  CD  PRO A 363      92.497  72.766  67.912
ATOM   3433  C   PRO A 363      95.308  73.490  69.740
ATOM   3434  O   PRO A 363      95.218  72.305  70.074
ATOM   3435  N   VAL A 364      96.375  74.274  70.012
ATOM   3436  H   VAL A 364      96.421  75.224  69.717
ATOM   3437  CA  VAL A 364      97.505  73.781  70.753
ATOM   3438  CB  VAL A 364      98.853  74.357  70.320
ATOM   3439  CG1 VAL A 364      99.063  74.013  68.836
ATOM   3440  CG2 VAL A 364      98.975  75.874  70.600
ATOM   3441  C   VAL A 364      97.321  73.976  72.230
ATOM   3442  O   VAL A 364      97.819  73.168  73.011
ATOM   3443  N   GLY A 365      96.572  75.027  72.634
ATOM   3444  H   GLY A 365      96.161  75.665  71.986
ATOM   3445  CA  GLY A 365      96.343  75.316  74.023
ATOM   3446  C   GLY A 365      95.699  76.660  74.162
ATOM   3447  O   GLY A 365      95.426  77.343  73.170
ATOM   3448  N   SER A 366      95.454  77.057  75.430
ATOM   3449  H   SER A 366      95.739  76.503  76.210
ATOM   3450  CA  SER A 366      94.828  78.314  75.734
ATOM   3451  CB  SER A 366      93.585  78.167  76.638
ATOM   3452  OG  SER A 366      93.033  79.430  76.988
ATOM   3453  HG  SER A 366      92.267  79.239  77.537
ATOM   3454  C   SER A 366      95.835  79.224  76.376
ATOM   3455  O   SER A 366      96.638  78.801  77.214
ATOM   3456  N   ALA A 367      95.805  80.504  75.936
ATOM   3457  H   ALA A 367      95.109  80.808  75.290
ATOM   3458  CA  ALA A 367      96.684  81.541  76.406
ATOM   3459  CB  ALA A 367      97.130  82.499  75.300
ATOM   3460  C   ALA A 367      96.068  82.360  77.501
ATOM   3461  O   ALA A 367      94.872  82.651  77.484
ATOM   3462  N   TYR A 368      96.899  82.739  78.501
ATOM   3463  H   TYR A 368      97.847  82.436  78.513
ATOM   3464  CA  TYR A 368      96.460  83.519  79.632
ATOM   3465  CB  TYR A 368      96.397  82.675  80.939
ATOM   3466  CG  TYR A 368      95.464  81.523  80.732
ATOM   3467  CD1 TYR A 368      95.999  80.276  80.390
ATOM   3468  CE1 TYR A 368      95.164  79.188  80.160
ATOM   3469  CZ  TYR A 368      93.784  79.331  80.267
ATOM   3470  OH  TYR A 368      92.957  78.214  80.024
ATOM   3471  HH  TYR A 368      93.523  77.475  79.783
ATOM   3472  CE2 TYR A 368      93.232  80.569  80.609
ATOM   3473  CD2 TYR A 368      94.074  81.663  80.839
ATOM   3474  C   TYR A 368      97.465  84.628  79.811
ATOM   3475  O   TYR A 368      98.606  84.381  80.206
ATOM   3476  N   LYS A 369      97.061  85.885  79.498
ATOM   3477  H   LYS A 369      96.119  86.075  79.221
ATOM   3478  CA  LYS A 369      97.947  87.023  79.607
ATOM   3479  CB  LYS A 369      97.596  88.138  78.608
ATOM   3480  CG  LYS A 369      98.609  89.279  78.562
ATOM   3481  CD  LYS A 369      98.267  90.353  77.538
ATOM   3482  CE  LYS A 369      99.352  91.418  77.455
ATOM   3483  NZ  LYS A 369      98.987  92.452  76.473
ATOM   3484  HZ1 LYS A 369      98.592  93.278  76.960
ATOM   3485  HZ2 LYS A 369      99.838  92.736  75.951
ATOM   3486  HZ3 LYS A 369      98.287  92.071  75.809
ATOM   3487  C   LYS A 369      97.925  87.551  81.013
ATOM   3488  O   LYS A 369      96.859  87.914  81.516
ATOM   3489  N   ILE A 370      99.124  87.626  81.646
ATOM   3490  H   ILE A 370      99.967  87.355  81.188
ATOM   3491  CA  ILE A 370      99.276  88.071  83.012
ATOM   3492  CB  ILE A 370     100.647  87.731  83.583
ATOM   3493  CG2 ILE A 370     100.796  88.299  85.017
ATOM   3494  CG1 ILE A 370     100.835  86.205  83.577
ATOM   3495  CD1 ILE A 370     102.239  85.723  83.924
ATOM   3496  C   ILE A 370      99.063  89.559  83.084
ATOM   3497  O   ILE A 370      99.792  90.340  82.465
ATOM   3498  N   ILE A 371      98.028  89.954  83.861
ATOM   3499  H   ILE A 371      97.448  89.298  84.337
ATOM   3500  CA  ILE A 371      97.712  91.344  84.060
ATOM   3501  CB  ILE A 371      96.263  91.753  83.834
ATOM   3502  CG2 ILE A 371      95.980  91.590  82.325
ATOM   3503  CG1 ILE A 371      95.256  91.040  84.758
ATOM   3504  CD1 ILE A 371      93.860  91.660  84.768
ATOM   3505  C   ILE A 371      98.201  91.804  85.409
ATOM   3506  O   ILE A 371      98.511  92.985  85.552
ATOM   3507  N   THR A 372      98.242  90.903  86.432
ATOM   3508  H   THR A 372      97.938  89.960  86.313
ATOM   3509  CA  THR A 372      98.746  91.253  87.742
ATOM   3510  CB  THR A 372      97.817  92.113  88.611
ATOM   3511  CG2 THR A 372      96.481  91.420  88.904
ATOM   3512  OG1 THR A 372      98.450  92.472  89.833
ATOM   3513  HG1 THR A 372      99.080  93.163  89.609
ATOM   3514  C   THR A 372      99.208  90.022  88.476
ATOM   3515  O   THR A 372      98.665  88.928  88.299
ATOM   3516  N   ILE A 373     100.283  90.203  89.279
ATOM   3517  H   ILE A 373     100.706  91.100  89.388
ATOM   3518  CA  ILE A 373     100.856  89.167  90.095
ATOM   3519  CB  ILE A 373     102.296  88.762  89.781
ATOM   3520  CG2 ILE A 373     102.305  87.944  88.479
ATOM   3521  CG1 ILE A 373     103.291  89.945  89.827
ATOM   3522  CD1 ILE A 373     104.762  89.539  89.748
ATOM   3523  C   ILE A 373     100.737  89.564  91.536
ATOM   3524  O   ILE A 373     100.996  90.713  91.904
ATOM   3525  N   ARG A 374     100.276  88.609  92.369
ATOM   3526  H   ARG A 374     100.063  87.695  92.030
ATOM   3527  CA  ARG A 374     100.126  88.800  93.788
ATOM   3528  CB  ARG A 374      98.681  88.957  94.315
ATOM   3529  CG  ARG A 374      98.087  90.350  94.100
ATOM   3530  CD  ARG A 374      97.173  90.494  92.879
ATOM   3531  NE  ARG A 374      96.749  91.927  92.803
ATOM   3532  HE  ARG A 374      97.226  92.521  92.153
ATOM   3533  CZ  ARG A 374      95.742  92.460  93.569
ATOM   3534  NH1 ARG A 374      95.057  91.743  94.509
ATOM   3535 1HH1 ARG A 374      95.268  90.777  94.668
ATOM   3536 2HH1 ARG A 374      94.380  92.194  95.091
ATOM   3537  NH2 ARG A 374      95.428  93.776  93.411
ATOM   3538 1HH2 ARG A 374      95.912  94.328  92.733
ATOM   3539 2HH2 ARG A 374      94.749  94.204  94.009
ATOM   3540  C   ARG A 374     100.697  87.594  94.463
ATOM   3541  O   ARG A 374     100.727  86.503  93.893
ATOM   3542  N   TYR A 375     101.255  87.791  95.677
ATOM   3543  H   TYR A 375     101.281  88.692  96.105
ATOM   3544  CA  TYR A 375     101.827  86.727  96.461
ATOM   3545  CB  TYR A 375     103.381  86.721  96.495
ATOM   3546  CG  TYR A 375     103.845  86.436  95.100
ATOM   3547  CD1 TYR A 375     104.007  87.456  94.149
ATOM   3548  CE1 TYR A 375     104.419  87.160  92.848
ATOM   3549  CZ  TYR A 375     104.692  85.840  92.486
ATOM   3550  OH  TYR A 375     105.115  85.540  91.172
ATOM   3551  HH  TYR A 375     105.240  84.590  91.108
ATOM   3552  CE2 TYR A 375     104.551  84.821  93.432
ATOM   3553  CD2 TYR A 375     104.130  85.118  94.730
ATOM   3554  C   TYR A 375     101.251  86.860  97.828
ATOM   3555  O   TYR A 375     101.341  87.926  98.443
ATOM   3556  N   SER A 376     100.611  85.769  98.310
ATOM   3557  H   SER A 376     100.538  84.923  97.782
ATOM   3558  CA  SER A 376      99.985  85.796  99.610
ATOM   3559  CB  SER A 376      98.470  86.105  99.522
ATOM   3560  OG  SER A 376      98.243  87.382  98.939
ATOM   3561  HG  SER A 376      97.291  87.479  98.861
ATOM   3562  C   SER A 376     100.128  84.518 100.388
ATOM   3563  O   SER A 376     100.456  83.464  99.836
ATOM   3564  N   ARG A 377      99.936  84.622 101.730
ATOM   3565  H   ARG A 377      99.754  85.504 102.159
ATOM   3566  CA  ARG A 377      99.986  83.479 102.602
ATOM   3567  CB  ARG A 377     101.323  83.280 103.355
ATOM   3568  CG  ARG A 377     101.414  81.948 104.122
ATOM   3569  CD  ARG A 377     102.760  81.724 104.812
ATOM   3570  NE  ARG A 377     102.782  80.365 105.440
ATOM   3571  HE  ARG A 377     103.203  79.629 104.909
ATOM   3572  CZ  ARG A 377     102.301  80.065 106.684
ATOM   3573  NH1 ARG A 377     101.660  80.980 107.468
ATOM   3574 1HH1 ARG A 377     101.507  81.911 107.138
ATOM   3575 2HH1 ARG A 377     101.330  80.712 108.372
ATOM   3576  NH2 ARG A 377     102.483  78.795 107.149
ATOM   3577 1HH2 ARG A 377     102.975  78.127 106.590
ATOM   3578 2HH2 ARG A 377     102.159  78.540 108.060
ATOM   3579  C   ARG A 377      98.914  83.709 103.644
ATOM   3580  O   ARG A 377      98.779  84.799 104.206
ATOM   3581  N   ARG A 378      98.083  82.670 103.873
ATOM   3582  H   ARG A 378      98.199  81.813 103.379
ATOM   3583  CA  ARG A 378      97.024  82.668 104.850
ATOM   3584  CB  ARG A 378      96.055  81.499 104.586
ATOM   3585  CG  ARG A 378      94.828  81.355 105.491
ATOM   3586  CD  ARG A 378      93.888  80.245 105.006
ATOM   3587  NE  ARG A 378      94.556  78.932 105.272
ATOM   3588  HE  ARG A 378      95.451  78.933 105.720
ATOM   3589  CZ  ARG A 378      94.003  77.738 104.891
ATOM   3590  NH1 ARG A 378      92.760  77.662 104.329
ATOM   3591 1HH1 ARG A 378      92.215  78.489 104.197
ATOM   3592 2HH1 ARG A 378      92.386  76.777 104.053
ATOM   3593  NH2 ARG A 378      94.717  76.589 105.074
ATOM   3594 1HH2 ARG A 378      95.630  76.621 105.481
ATOM   3595 2HH2 ARG A 378      94.347  75.711 104.771
ATOM   3596  C   ARG A 378      97.676  82.462 106.187
ATOM   3597  O   ARG A 378      98.463  81.524 106.346
ATOM   3598  N   VAL A 379      97.396  83.360 107.164
ATOM   3599  H   VAL A 379      96.772  84.128 107.026
ATOM   3600  CA  VAL A 379      97.960  83.224 108.486
ATOM   3601  CB  VAL A 379      99.072  84.212 108.843
ATOM   3602  CG1 VAL A 379      99.565  84.009 110.294
ATOM   3603  CG2 VAL A 379     100.252  84.018 107.869
ATOM   3604  C   VAL A 379      96.833  83.322 109.468
ATOM   3605  O   VAL A 379      96.021  84.250 109.434
ATOM   3606  N   CYS A 380      96.778  82.306 110.352
ATOM   3607  H   CYS A 380      97.457  81.576 110.342
ATOM   3608  CA  CYS A 380      95.793  82.199 111.387
ATOM   3609  CB  CYS A 380      94.941  80.940 111.237
ATOM   3610  SG  CYS A 380      94.063  81.016 109.652
ATOM   3611  C   CYS A 380      96.539  82.151 112.687
ATOM   3612  O   CYS A 380      97.561  81.470 112.811
ATOM   3613  N   VAL A 381      96.051  82.936 113.671
ATOM   3614  H   VAL A 381      95.234  83.485 113.529
ATOM   3615  CA  VAL A 381      96.618  83.063 114.987
ATOM   3616  CB  VAL A 381      97.241  84.439 115.210
ATOM   3617  CG1 VAL A 381      97.741  84.616 116.653
ATOM   3618  CG2 VAL A 381      98.430  84.597 114.240
ATOM   3619  C   VAL A 381      95.569  82.826 116.033
ATOM   3620  O   VAL A 381      94.511  83.455 116.023
ATOM   3621  N   GLN A 382      95.886  81.906 116.967
ATOM   3622  H   GLN A 382      96.734  81.386 116.915
ATOM   3623  CA  GLN A 382      95.034  81.558 118.064
ATOM   3624  CB  GLN A 382      94.592  80.081 118.009
ATOM   3625  CG  GLN A 382      93.642  79.605 119.114
ATOM   3626  CD  GLN A 382      93.309  78.122 118.913
ATOM   3627  OE1 GLN A 382      93.831  77.401 118.062
ATOM   3628  NE2 GLN A 382      92.373  77.627 119.763
ATOM   3629 1HE2 GLN A 382      91.972  78.216 120.465
ATOM   3630 2HE2 GLN A 382      92.102  76.667 119.698
ATOM   3631  C   GLN A 382      95.849  81.791 119.300
ATOM   3632  O   GLN A 382      96.727  80.997 119.646
ATOM   3633  N   PHE A 383      95.586  82.929 119.975
ATOM   3634  H   PHE A 383      94.858  83.554 119.700
ATOM   3635  CA  PHE A 383      96.279  83.243 121.190
ATOM   3636  CB  PHE A 383      96.825  84.696 121.242
ATOM   3637  CG  PHE A 383      97.657  84.893 122.476
ATOM   3638  CD1 PHE A 383      98.986  84.452 122.505
ATOM   3639  CE1 PHE A 383      99.775  84.627 123.645
ATOM   3640  CZ  PHE A 383      99.239  85.247 124.775
ATOM   3641  CE2 PHE A 383      97.915  85.693 124.761
ATOM   3642  CD2 PHE A 383      97.132  85.517 123.616
ATOM   3643  C   PHE A 383      95.167  83.062 122.176
ATOM   3644  O   PHE A 383      94.248  83.885 122.251
ATOM   3645  N   GLY A 384      95.246  81.958 122.955
ATOM   3646  H   GLY A 384      95.994  81.305 122.864
ATOM   3647  CA  GLY A 384      94.243  81.624 123.932
ATOM   3648  C   GLY A 384      92.962  81.345 123.205
ATOM   3649  O   GLY A 384      92.903  80.490 122.318
ATOM   3650  N   GLU A 385      91.904  82.067 123.616
ATOM   3651  H   GLU A 385      91.994  82.735 124.350
ATOM   3652  CA  GLU A 385      90.593  81.960 123.040
ATOM   3653  CB  GLU A 385      89.494  82.464 123.993
ATOM   3654  CG  GLU A 385      89.317  81.614 125.262
ATOM   3655  CD  GLU A 385      88.243  82.182 126.198
ATOM   3656  OE1 GLU A 385      88.055  81.551 127.270
ATOM   3657  OE2 GLU A 385      87.591  83.216 125.889
ATOM   3658  C   GLU A 385      90.448  82.740 121.756
ATOM   3659  O   GLU A 385      89.635  82.359 120.909
ATOM   3660  N   GLU A 386      91.230  83.842 121.585
ATOM   3661  H   GLU A 386      91.928  84.099 122.251
ATOM   3662  CA  GLU A 386      91.135  84.684 120.414
ATOM   3663  CB  GLU A 386      91.694  86.105 120.636
ATOM   3664  CG  GLU A 386      90.868  86.924 121.643
ATOM   3665  CD  GLU A 386      91.375  88.358 121.814
ATOM   3666  OE1 GLU A 386      92.385  88.773 121.187
ATOM   3667  OE2 GLU A 386      90.715  89.084 122.601
ATOM   3668  C   GLU A 386      91.766  84.091 119.191
ATOM   3669  O   GLU A 386      92.980  83.893 119.118
ATOM   3670  N   ASN A 387      90.896  83.845 118.191
ATOM   3671  H   ASN A 387      89.931  84.065 118.299
ATOM   3672  CA  ASN A 387      91.225  83.262 116.915
ATOM   3673  CB  ASN A 387      90.197  82.189 116.488
ATOM   3674  CG  ASN A 387      90.096  81.038 117.472
ATOM   3675  OD1 ASN A 387      91.011  80.241 117.646
ATOM   3676  ND2 ASN A 387      88.926  80.951 118.157
ATOM   3677 1HD2 ASN A 387      88.212  81.638 118.019
ATOM   3678 2HD2 ASN A 387      88.779  80.212 118.813
ATOM   3679  C   ASN A 387      91.040  84.324 115.864
ATOM   3680  O   ASN A 387      89.964  84.925 115.781
ATOM   3681  N   LEU A 388      92.082  84.595 115.045
ATOM   3682  H   LEU A 388      92.962  84.139 115.148
ATOM   3683  CA  LEU A 388      91.990  85.561 113.973
ATOM   3684  CB  LEU A 388      92.690  86.910 114.248
ATOM   3685  CG  LEU A 388      92.094  87.809 115.352
ATOM   3686  CD1 LEU A 388      93.023  88.996 115.641
ATOM   3687  CD2 LEU A 388      90.669  88.274 115.008
ATOM   3688  C   LEU A 388      92.671  84.970 112.772
ATOM   3689  O   LEU A 388      93.801  84.495 112.870
ATOM   3690  N   CYS A 389      91.994  84.988 111.604
ATOM   3691  H   CYS A 389      91.081  85.379 111.526
ATOM   3692  CA  CYS A 389      92.526  84.449 110.381
ATOM   3693  CB  CYS A 389      91.639  83.319 109.846
ATOM   3694  SG  CYS A 389      91.498  81.929 111.010
ATOM   3695  C   CYS A 389      92.507  85.543 109.359
ATOM   3696  O   CYS A 389      91.491  86.222 109.204
ATOM   3697  N   LYS A 390      93.641  85.768 108.654
ATOM   3698  H   LYS A 390      94.474  85.237 108.792
ATOM   3699  CA  LYS A 390      93.713  86.796 107.646
ATOM   3700  CB  LYS A 390      94.255  88.170 108.149
ATOM   3701  CG  LYS A 390      93.347  88.885 109.165
ATOM   3702  CD  LYS A 390      93.833  90.242 109.680
ATOM   3703  CE  LYS A 390      92.895  90.836 110.739
ATOM   3704  NZ  LYS A 390      93.402  92.140 111.216
ATOM   3705  HZ1 LYS A 390      93.177  92.871 110.515
ATOM   3706  HZ2 LYS A 390      92.948  92.385 112.118
ATOM   3707  HZ3 LYS A 390      94.429  92.099 111.353
ATOM   3708  C   LYS A 390      94.566  86.361 106.491
ATOM   3709  O   LYS A 390      95.316  85.382 106.552
ATOM   3710  N   ILE A 391      94.366  87.072 105.359
ATOM   3711  H   ILE A 391      93.724  87.835 105.341
ATOM   3712  CA  ILE A 391      95.101  86.876 104.138
ATOM   3713  CB  ILE A 391      94.303  87.306 102.917
ATOM   3714  CG2 ILE A 391      95.173  87.116 101.649
ATOM   3715  CG1 ILE A 391      92.981  86.524 102.811
ATOM   3716  CD1 ILE A 391      92.015  87.108 101.778
ATOM   3717  C   ILE A 391      96.214  87.891 104.305
ATOM   3718  O   ILE A 391      95.933  89.074 104.529
ATOM   3719  N   ILE A 392      97.495  87.455 104.263
ATOM   3720  H   ILE A 392      97.770  86.502 104.157
ATOM   3721  CA  ILE A 392      98.574  88.399 104.377
ATOM   3722  CB  ILE A 392      99.592  88.074 105.454
ATOM   3723  CG2 ILE A 392     100.699  89.147 105.488
ATOM   3724  CG1 ILE A 392      98.935  88.020 106.834
ATOM   3725  CD1 ILE A 392      99.920  87.526 107.881
ATOM   3726  C   ILE A 392      99.269  88.447 103.041
ATOM   3727  O   ILE A 392      99.514  87.412 102.422
ATOM   3728  N   ASP A 393      99.541  89.683 102.562
ATOM   3729  H   ASP A 393      99.293  90.492 103.090
ATOM   3730  CA  ASP A 393     100.250  89.966 101.338
ATOM   3731  CB  ASP A 393      99.971  91.403 100.825
ATOM   3732  CG  ASP A 393     100.639  91.698  99.484
ATOM   3733  OD1 ASP A 393     101.483  92.632  99.464
ATOM   3734  OD2 ASP A 393     100.333  91.013  98.473
ATOM   3735  C   ASP A 393     101.732  89.801 101.637
ATOM   3736  O   ASP A 393     102.169  89.952 102.778
ATOM   3737  N   MET A 394     102.546  89.559 100.584
ATOM   3738  H   MET A 394     102.130  89.311  99.710
ATOM   3739  CA  MET A 394     103.975  89.327 100.642
ATOM   3740  CB  MET A 394     104.518  89.229  99.198
ATOM   3741  CG  MET A 394     105.984  88.838  98.999
ATOM   3742  SD  MET A 394     106.486  88.687  97.258
ATOM   3743  CE  MET A 394     106.440  90.459  96.860
ATOM   3744  C   MET A 394     104.769  90.369 101.411
ATOM   3745  O   MET A 394     105.854  90.050 101.900
ATOM   3746  N   ASN A 395     104.357  91.657 101.370
ATOM   3747  H   ASN A 395     103.528  91.920 100.882
ATOM   3748  CA  ASN A 395     105.040  92.714 102.087
ATOM   3749  CB  ASN A 395     105.369  93.926 101.189
ATOM   3750  CG  ASN A 395     106.417  93.502 100.164
ATOM   3751  OD1 ASN A 395     107.552  93.173 100.508
ATOM   3752  ND2 ASN A 395     106.033  93.501  98.862
ATOM   3753 1HD2 ASN A 395     105.100  93.765  98.616
ATOM   3754 2HD2 ASN A 395     106.685  93.238  98.151
ATOM   3755  C   ASN A 395     104.306  93.206 103.318
ATOM   3756  O   ASN A 395     104.821  94.064 104.040
ATOM   3757  N   ASP A 396     103.079  92.693 103.567
ATOM   3758  H   ASP A 396     102.708  91.971 102.988
ATOM   3759  CA  ASP A 396     102.231  93.051 104.685
ATOM   3760  CB  ASP A 396     100.714  92.977 104.373
ATOM   3761  CG  ASP A 396     100.251  94.146 103.499
ATOM   3762  OD1 ASP A 396     100.995  95.148 103.317
ATOM   3763  OD2 ASP A 396      99.096  94.053 103.010
ATOM   3764  C   ASP A 396     102.480  92.330 105.982
ATOM   3765  O   ASP A 396     103.250  91.367 106.057
ATOM   3766  N   CYS A 397     101.832  92.847 107.059
ATOM   3767  H   CYS A 397     101.223  93.633 106.978
ATOM   3768  CA  CYS A 397     101.948  92.289 108.376
ATOM   3769  CB  CYS A 397     102.729  93.203 109.336
ATOM   3770  SG  CYS A 397     104.413  93.599 108.789
ATOM   3771  C   CYS A 397     100.594  92.130 109.028
ATOM   3772  O   CYS A 397      99.716  92.986 108.906
ATOM   3773  N   PHE A 398     100.407  90.969 109.700
ATOM   3774  H   PHE A 398     101.126  90.287 109.695
ATOM   3775  CA  PHE A 398      99.259  90.588 110.488
ATOM   3776  CB  PHE A 398      99.287  89.083 110.856
ATOM   3777  CG  PHE A 398      98.112  88.597 111.638
ATOM   3778  CD1 PHE A 398      96.899  88.323 111.005
ATOM   3779  CE1 PHE A 398      95.807  87.864 111.744
ATOM   3780  CZ  PHE A 398      95.925  87.677 113.119
ATOM   3781  CE2 PHE A 398      97.133  87.943 113.760
ATOM   3782  CD2 PHE A 398      98.223  88.396 113.021
ATOM   3783  C   PHE A 398      99.470  91.298 111.799
ATOM   3784  O   PHE A 398     100.579  91.241 112.341
ATOM   3785  N   VAL A 399      98.410  91.950 112.328
ATOM   3786  H   VAL A 399      97.521  91.978 111.877
ATOM   3787  CA  VAL A 399      98.501  92.642 113.592
ATOM   3788  CB  VAL A 399      98.254  94.151 113.523
ATOM   3789  CG1 VAL A 399      98.400  94.827 114.908
ATOM   3790  CG2 VAL A 399      99.155  94.789 112.479
ATOM   3791  C   VAL A 399      97.384  92.121 114.460
ATOM   3792  O   VAL A 399      96.247  91.968 114.005
ATOM   3793  N   SER A 400      97.723  91.807 115.726
ATOM   3794  H   SER A 400      98.674  91.811 116.035
ATOM   3795  CA  SER A 400      96.780  91.394 116.729
ATOM   3796  CB  SER A 400      96.535  89.871 116.876
ATOM   3797  OG  SER A 400      97.656  89.178 117.390
ATOM   3798  HG  SER A 400      97.403  88.251 117.409
ATOM   3799  C   SER A 400      97.280  92.007 118.018
ATOM   3800  O   SER A 400      98.343  92.633 118.055
ATOM   3801  N   ARG A 401      96.508  91.847 119.114
ATOM   3802  H   ARG A 401      95.656  91.332 119.071
ATOM   3803  CA  ARG A 401      96.827  92.394 120.410
ATOM   3804  CB  ARG A 401      95.745  92.046 121.444
ATOM   3805  CG  ARG A 401      94.403  92.767 121.301
ATOM   3806  CD  ARG A 401      93.317  92.143 122.184
ATOM   3807  NE  ARG A 401      93.749  92.273 123.609
ATOM   3808  HE  ARG A 401      94.436  92.962 123.844
ATOM   3809  CZ  ARG A 401      93.249  91.465 124.594
ATOM   3810  NH1 ARG A 401      92.272  90.540 124.357
ATOM   3811 1HH1 ARG A 401      91.897  90.412 123.438
ATOM   3812 2HH1 ARG A 401      91.928  89.969 125.101
ATOM   3813  NH2 ARG A 401      93.760  91.577 125.852
ATOM   3814 1HH2 ARG A 401      94.495  92.228 126.039
ATOM   3815 2HH2 ARG A 401      93.422  90.992 126.588
ATOM   3816  C   ARG A 401      98.107  91.861 120.991
ATOM   3817  O   ARG A 401      98.886  92.630 121.557
ATOM   3818  N   HIS A 402      98.340  90.535 120.869
ATOM   3819  H   HIS A 402      97.700  89.929 120.403
ATOM   3820  CA  HIS A 402      99.514  89.906 121.416
ATOM   3821  CB  HIS A 402      99.133  88.804 122.434
ATOM   3822  CG  HIS A 402      98.353  89.327 123.607
ATOM   3823  ND1 HIS A 402      98.893  90.111 124.602
ATOM   3824  CE1 HIS A 402      97.879  90.431 125.443
ATOM   3825  NE2 HIS A 402      96.727  89.911 125.061
ATOM   3826  CD2 HIS A 402      97.028  89.214 123.904
ATOM   3827  C   HIS A 402     100.422  89.291 120.389
ATOM   3828  O   HIS A 402     101.435  88.695 120.767
ATOM   3829  N   VAL A 403     100.077  89.366 119.073
ATOM   3830  H   VAL A 403      99.263  89.845 118.756
ATOM   3831  CA  VAL A 403     100.881  88.745 118.039
ATOM   3832  CB  VAL A 403     100.253  87.398 117.593
ATOM   3833  CG1 VAL A 403     100.984  86.700 116.433
ATOM   3834  CG2 VAL A 403     100.127  86.434 118.781
ATOM   3835  C   VAL A 403     100.985  89.624 116.808
ATOM   3836  O   VAL A 403     100.075  90.382 116.472
ATOM   3837  N   LYS A 404     102.163  89.564 116.148
ATOM   3838  H   LYS A 404     102.909  88.995 116.484
ATOM   3839  CA  LYS A 404     102.426  90.214 114.895
ATOM   3840  CB  LYS A 404     103.262  91.489 114.874
ATOM   3841  CG  LYS A 404     102.536  92.693 115.419
ATOM   3842  CD  LYS A 404     103.407  93.918 115.303
ATOM   3843  CE  LYS A 404     102.662  95.163 115.705
ATOM   3844  NZ  LYS A 404     103.588  96.309 115.721
ATOM   3845  HZ1 LYS A 404     103.043  97.190 115.661
ATOM   3846  HZ2 LYS A 404     104.143  96.293 116.604
ATOM   3847  HZ3 LYS A 404     104.238  96.246 114.914
ATOM   3848  C   LYS A 404     103.114  89.211 114.046
ATOM   3849  O   LYS A 404     103.997  88.501 114.520
ATOM   3850  N   VAL A 405     102.689  89.101 112.771
ATOM   3851  H   VAL A 405     101.986  89.718 112.419
ATOM   3852  CA  VAL A 405     103.290  88.155 111.860
ATOM   3853  CB  VAL A 405     102.422  86.944 111.502
ATOM   3854  CG1 VAL A 405     103.185  86.018 110.531
ATOM   3855  CG2 VAL A 405     101.978  86.190 112.768
ATOM   3856  C   VAL A 405     103.568  88.939 110.615
ATOM   3857  O   VAL A 405     102.656  89.259 109.855
ATOM   3858  N   CYS A 406     104.848  89.303 110.420
ATOM   3859  H   CYS A 406     105.568  89.048 111.060
ATOM   3860  CA  CYS A 406     105.282  90.054 109.271
ATOM   3861  CB  CYS A 406     106.409  91.047 109.630
ATOM   3862  SG  CYS A 406     106.982  92.064 108.234
ATOM   3863  C   CYS A 406     105.806  89.141 108.199
ATOM   3864  O   CYS A 406     106.504  88.167 108.494
ATOM   3865  N   ILE A 407     105.418  89.399 106.928
ATOM   3866  H   ILE A 407     104.813  90.157 106.686
ATOM   3867  CA  ILE A 407     105.934  88.620 105.829
ATOM   3868  CB  ILE A 407     104.886  87.863 105.019
ATOM   3869  CG2 ILE A 407     105.550  87.138 103.823
ATOM   3870  CG1 ILE A 407     104.159  86.858 105.944
ATOM   3871  CD1 ILE A 407     102.957  86.147 105.325
ATOM   3872  C   ILE A 407     106.717  89.611 105.002
ATOM   3873  O   ILE A 407     106.244  90.714 104.719
ATOM   3874  N   ILE A 408     107.983  89.255 104.677
ATOM   3875  H   ILE A 408     108.368  88.382 104.965
ATOM   3876  CA  ILE A 408     108.860  90.071 103.872
ATOM   3877  CB  ILE A 408     110.054  90.632 104.652
ATOM   3878  CG2 ILE A 408     110.953  91.444 103.689
ATOM   3879  CG1 ILE A 408     109.588  91.508 105.841
ATOM   3880  CD1 ILE A 408     110.689  91.907 106.828
ATOM   3881  C   ILE A 408     109.369  89.103 102.830
ATOM   3882  O   ILE A 408     109.787  87.989 103.169
ATOM   3883  N   GLY A 409     109.338  89.505 101.537
ATOM   3884  H   GLY A 409     108.989  90.394 101.249
ATOM   3885  CA  GLY A 409     109.825  88.633 100.505
ATOM   3886  C   GLY A 409     109.841  89.287  99.165
ATOM   3887  O   GLY A 409     109.184  90.302  98.925
ATOM   3888  N   THR A 410     110.627  88.666  98.262
ATOM   3889  H   THR A 410     111.143  87.851  98.516
ATOM   3890  CA  THR A 410     110.814  89.062  96.893
ATOM   3891  CB  THR A 410     112.224  89.536  96.572
ATOM   3892  CG2 THR A 410     112.546  90.822  97.357
ATOM   3893  OG1 THR A 410     113.186  88.524  96.848
ATOM   3894  HG1 THR A 410     113.105  87.877  96.141
ATOM   3895  C   THR A 410     110.466  87.884  96.022
ATOM   3896  O   THR A 410     110.494  86.735  96.475
ATOM   3897  N   VAL A 411     110.073  88.165  94.754
ATOM   3898  H   VAL A 411     110.043  89.103  94.417
ATOM   3899  CA  VAL A 411     109.702  87.162  93.780
ATOM   3900  CB  VAL A 411     108.208  87.014  93.579
ATOM   3901  CG1 VAL A 411     107.587  86.464  94.875
ATOM   3902  CG2 VAL A 411     107.601  88.379  93.172
ATOM   3903  C   VAL A 411     110.340  87.408  92.439
ATOM   3904  O   VAL A 411     110.625  88.550  92.069
ATOM   3905  N   SER A 412     110.627  86.303  91.714
ATOM   3906  H   SER A 412     110.439  85.386  92.059
ATOM   3907  CA  SER A 412     111.232  86.347  90.409
ATOM   3908  CB  SER A 412     112.718  85.930  90.508
ATOM   3909  OG  SER A 412     112.842  84.603  91.006
ATOM   3910  HG  SER A 412     113.755  84.522  91.298
ATOM   3911  C   SER A 412     110.551  85.517  89.345
ATOM   3912  O   SER A 412     110.926  85.612  88.175
ATOM   3913  N   LYS A 413     109.518  84.718  89.713
ATOM   3914  H   LYS A 413     109.203  84.686  90.657
ATOM   3915  CA  LYS A 413     108.854  83.810  88.802
ATOM   3916  CB  LYS A 413     107.859  82.878  89.519
ATOM   3917  CG  LYS A 413     108.528  81.796  90.368
ATOM   3918  CD  LYS A 413     107.554  80.911  91.154
ATOM   3919  CE  LYS A 413     106.715  79.984  90.267
ATOM   3920  NZ  LYS A 413     107.579  78.959  89.650
ATOM   3921  HZ1 LYS A 413     107.115  78.586  88.801
ATOM   3922  HZ2 LYS A 413     108.488  79.384  89.384
ATOM   3923  HZ3 LYS A 413     107.748  78.185  90.319
ATOM   3924  C   LYS A 413     108.118  84.347  87.617
ATOM   3925  O   LYS A 413     108.328  83.824  86.523
ATOM   3926  N   PHE A 414     107.235  85.359  87.778
ATOM   3927  H   PHE A 414     107.052  85.782  88.661
ATOM   3928  CA  PHE A 414     106.512  85.903  86.652
ATOM   3929  CB  PHE A 414     105.062  85.388  86.411
ATOM   3930  CG  PHE A 414     105.082  83.937  86.046
ATOM   3931  CD1 PHE A 414     104.868  82.929  86.989
ATOM   3932  CE1 PHE A 414     104.903  81.581  86.617
ATOM   3933  CZ  PHE A 414     105.161  81.233  85.290
ATOM   3934  CE2 PHE A 414     105.384  82.231  84.338
ATOM   3935  CD2 PHE A 414     105.345  83.574  84.718
ATOM   3936  C   PHE A 414     106.506  87.389  86.635
ATOM   3937  O   PHE A 414     106.776  88.041  87.644
ATOM   3938  N   SER A 415     106.241  87.940  85.431
ATOM   3939  H   SER A 415     106.065  87.383  84.622
ATOM   3940  CA  SER A 415     106.186  89.353  85.209
ATOM   3941  CB  SER A 415     107.361  89.867  84.353
ATOM   3942  OG  SER A 415     108.597  89.595  85.000
ATOM   3943  HG  SER A 415     108.795  88.677  84.796
ATOM   3944  C   SER A 415     104.917  89.675  84.475
ATOM   3945  O   SER A 415     104.294  88.812  83.847
ATOM   3946  N   GLN A 416     104.487  90.954  84.590
ATOM   3947  H   GLN A 416     104.995  91.623  85.127
ATOM   3948  CA  GLN A 416     103.309  91.455  83.931
ATOM   3949  CB  GLN A 416     102.942  92.902  84.336
ATOM   3950  CG  GLN A 416     101.633  93.439  83.726
ATOM   3951  CD  GLN A 416     101.265  94.821  84.278
ATOM   3952  OE1 GLN A 416     101.956  95.457  85.075
ATOM   3953  NE2 GLN A 416     100.085  95.317  83.821
ATOM   3954 1HE2 GLN A 416      99.526  94.779  83.190
ATOM   3955 2HE2 GLN A 416      99.766  96.212  84.131
ATOM   3956  C   GLN A 416     103.569  91.412  82.446
ATOM   3957  O   GLN A 416     104.649  91.781  81.979
ATOM   3958  N   GLY A 417     102.573  90.917  81.688
ATOM   3959  H   GLY A 417     101.712  90.613  82.087
ATOM   3960  CA  GLY A 417     102.664  90.815  80.260
ATOM   3961  C   GLY A 417     103.138  89.479  79.782
ATOM   3962  O   GLY A 417     103.127  89.250  78.571
ATOM   3963  N   ASP A 418     103.565  88.568  80.698
ATOM   3964  H   ASP A 418     103.589  88.758  81.678
ATOM   3965  CA  ASP A 418     104.005  87.249  80.310
ATOM   3966  CB  ASP A 418     104.784  86.485  81.404
ATOM   3967  CG  ASP A 418     106.192  87.056  81.614
ATOM   3968  OD1 ASP A 418     106.677  87.892  80.805
ATOM   3969  OD2 ASP A 418     106.815  86.645  82.628
ATOM   3970  C   ASP A 418     102.776  86.465  79.937
ATOM   3971  O   ASP A 418     101.710  86.636  80.535
ATOM   3972  N   THR A 419     102.883  85.631  78.882
ATOM   3973  H   THR A 419     103.728  85.509  78.368
ATOM   3974  CA  THR A 419     101.746  84.866  78.463
ATOM   3975  CB  THR A 419     101.458  85.051  76.986
ATOM   3976  CG2 THR A 419     100.191  84.273  76.578
ATOM   3977  OG1 THR A 419     101.210  86.430  76.738
ATOM   3978  HG1 THR A 419     102.057  86.869  76.850
ATOM   3979  C   THR A 419     101.947  83.419  78.820
ATOM   3980  O   THR A 419     102.893  82.768  78.369
ATOM   3981  N   LEU A 420     101.045  82.912  79.688
ATOM   3982  H   LEU A 420     100.291  83.469  80.024
ATOM   3983  CA  LEU A 420     101.021  81.539  80.127
ATOM   3984  CB  LEU A 420     100.130  81.292  81.363
ATOM   3985  CG  LEU A 420     100.513  82.013  82.668
ATOM   3986  CD1 LEU A 420      99.452  81.750  83.746
ATOM   3987  CD2 LEU A 420     101.922  81.643  83.149
ATOM   3988  C   LEU A 420     100.342  80.775  79.024
ATOM   3989  O   LEU A 420      99.345  81.254  78.483
ATOM   3990  N   LEU A 421     100.870  79.591  78.644
ATOM   3991  H   LEU A 421     101.687  79.196  79.058
ATOM   3992  CA  LEU A 421     100.233  78.812  77.617
ATOM   3993  CB  LEU A 421     101.052  78.717  76.304
ATOM   3994  CG  LEU A 421     100.404  77.925  75.143
ATOM   3995  CD1 LEU A 421      99.094  78.566  74.658
ATOM   3996  CD2 LEU A 421     101.395  77.735  73.988
ATOM   3997  C   LEU A 421     100.047  77.455  78.223
ATOM   3998  O   LEU A 421     101.023  76.771  78.544
ATOM   3999  N   PHE A 422      98.765  77.073  78.436
ATOM   4000  H   PHE A 422      97.994  77.647  78.166
ATOM   4001  CA  PHE A 422      98.427  75.796  79.017
ATOM   4002  CB  PHE A 422      97.288  75.891  80.068
ATOM   4003  CG  PHE A 422      97.700  76.610  81.334
ATOM   4004  CD1 PHE A 422      96.716  76.880  82.292
ATOM   4005  CE1 PHE A 422      97.023  77.545  83.483
ATOM   4006  CZ  PHE A 422      98.332  77.954  83.735
ATOM   4007  CE2 PHE A 422      99.333  77.696  82.798
ATOM   4008  CD2 PHE A 422      99.014  77.030  81.613
ATOM   4009  C   PHE A 422      97.997  74.915  77.883
ATOM   4010  O   PHE A 422      97.021  75.215  77.191
ATOM   4011  N   PHE A 423      98.735  73.800  77.681
ATOM   4012  H   PHE A 423      99.511  73.581  78.268
ATOM   4013  CA  PHE A 423      98.488  72.864  76.612
ATOM   4014  CB  PHE A 423      99.735  72.006  76.306
ATOM   4015  CG  PHE A 423     100.763  72.825  75.595
ATOM   4016  CD1 PHE A 423     101.786  73.462  76.310
ATOM   4017  CE1 PHE A 423     102.752  74.221  75.644
ATOM   4018  CZ  PHE A 423     102.706  74.338  74.253
ATOM   4019  CE2 PHE A 423     101.700  73.698  73.527
ATOM   4020  CD2 PHE A 423     100.738  72.942  74.200
ATOM   4021  C   PHE A 423      97.355  71.911  76.841
ATOM   4022  O   PHE A 423      96.586  71.640  75.916
ATOM   4023  N   GLY A 424      97.229  71.402  78.085
ATOM   4024  H   GLY A 424      97.851  71.661  78.818
ATOM   4025  CA  GLY A 424      96.211  70.454  78.447
ATOM   4026  C   GLY A 424      95.369  70.959  79.582
ATOM   4027  O   GLY A 424      95.451  72.141  79.924
ATOM   4028  N   PRO A 425      94.591  70.073  80.216
ATOM   4029  CA  PRO A 425      93.699  70.424  81.304
ATOM   4030  CB  PRO A 425      92.756  69.232  81.475
ATOM   4031  CG  PRO A 425      92.778  68.569  80.103
ATOM   4032  CD  PRO A 425      94.222  68.781  79.638
ATOM   4033  C   PRO A 425      94.421  70.759  82.582
ATOM   4034  O   PRO A 425      94.464  69.939  83.504
ATOM   4035  N   LEU A 426      95.044  71.952  82.632
ATOM   4036  H   LEU A 426      95.060  72.574  81.854
ATOM   4037  CA  LEU A 426      95.600  72.439  83.858
ATOM   4038  CB  LEU A 426      96.714  73.490  83.702
ATOM   4039  CG  LEU A 426      98.130  72.886  83.554
ATOM   4040  CD1 LEU A 426      98.334  72.172  82.205
ATOM   4041  CD2 LEU A 426      99.213  73.929  83.851
ATOM   4042  C   LEU A 426      94.516  72.992  84.726
ATOM   4043  O   LEU A 426      93.635  73.727  84.266
ATOM   4044  N   LYS A 427      94.549  72.594  86.017
ATOM   4045  H   LYS A 427      95.260  71.991  86.371
ATOM   4046  CA  LYS A 427      93.575  73.064  86.960
ATOM   4047  CB  LYS A 427      93.469  72.214  88.245
ATOM   4048  CG  LYS A 427      92.349  72.668  89.187
ATOM   4049  CD  LYS A 427      92.178  71.811  90.438
ATOM   4050  CE  LYS A 427      91.048  72.301  91.344
ATOM   4051  NZ  LYS A 427      90.927  71.428  92.526
ATOM   4052  HZ1 LYS A 427      91.305  70.489  92.301
ATOM   4053  HZ2 LYS A 427      91.458  71.833  93.319
ATOM   4054  HZ3 LYS A 427      89.928  71.339  92.792
ATOM   4055  C   LYS A 427      93.962  74.470  87.317
ATOM   4056  O   LYS A 427      95.054  74.726  87.832
ATOM   4057  N   LYS A 428      93.045  75.406  87.006
ATOM   4058  H   LYS A 428      92.166  75.167  86.597
ATOM   4059  CA  LYS A 428      93.217  76.807  87.256
ATOM   4060  CB  LYS A 428      92.676  77.624  86.070
ATOM   4061  CG  LYS A 428      93.479  77.390  84.786
ATOM   4062  CD  LYS A 428      92.806  77.909  83.522
ATOM   4063  CE  LYS A 428      91.699  76.961  83.051
ATOM   4064  NZ  LYS A 428      90.957  77.536  81.915
ATOM   4065  HZ1 LYS A 428      90.107  76.965  81.744
ATOM   4066  HZ2 LYS A 428      90.678  78.511  82.134
ATOM   4067  HZ3 LYS A 428      91.547  77.532  81.062
ATOM   4068  C   LYS A 428      92.388  77.082  88.466
ATOM   4069  O   LYS A 428      91.234  76.663  88.511
ATOM   4070  N   THR A 429      92.967  77.723  89.504
ATOM   4071  H   THR A 429      93.915  78.030  89.489
ATOM   4072  CA  THR A 429      92.214  78.029  90.692
ATOM   4073  CB  THR A 429      92.365  76.992  91.798
ATOM   4074  CG2 THR A 429      91.460  77.346  93.001
ATOM   4075  OG1 THR A 429      91.978  75.711  91.320
ATOM   4076  HG1 THR A 429      92.629  75.475  90.654
ATOM   4077  C   THR A 429      92.704  79.349  91.199
ATOM   4078  O   THR A 429      93.912  79.551  91.343
ATOM   4079  N   LYS A 430      91.769  80.298  91.419
ATOM   4080  H   LYS A 430      90.800  80.160  91.234
ATOM   4081  CA  LYS A 430      92.133  81.567  91.967
ATOM   4082  CB  LYS A 430      91.828  82.784  91.076
ATOM   4083  CG  LYS A 430      92.590  82.835  89.744
ATOM   4084  CD  LYS A 430      92.178  84.027  88.876
ATOM   4085  CE  LYS A 430      92.799  84.060  87.479
ATOM   4086  NZ  LYS A 430      92.196  85.161  86.692
ATOM   4087  HZ1 LYS A 430      92.434  86.089  87.097
ATOM   4088  HZ2 LYS A 430      92.521  85.118  85.706
ATOM   4089  HZ3 LYS A 430      91.164  85.046  86.703
ATOM   4090  C   LYS A 430      91.291  81.604  93.198
ATOM   4091  O   LYS A 430      90.066  81.476  93.158
ATOM   4092  N   ASP A 431      91.970  81.714  94.344
ATOM   4093  H   ASP A 431      92.961  81.814  94.354
ATOM   4094  CA  ASP A 431      91.351  81.764  95.625
ATOM   4095  CB  ASP A 431      92.111  80.910  96.688
ATOM   4096  CG  ASP A 431      93.530  81.373  97.042
ATOM   4097  OD1 ASP A 431      93.974  82.494  96.680
ATOM   4098  OD2 ASP A 431      94.211  80.546  97.702
ATOM   4099  C   ASP A 431      91.084  83.192  96.014
ATOM   4100  O   ASP A 431      91.111  84.101  95.182
ATOM   4101  N   ILE A 432      90.710  83.376  97.292
ATOM   4102  H   ILE A 432      90.625  82.588  97.895
ATOM   4103  CA  ILE A 432      90.424  84.633  97.924
ATOM   4104  CB  ILE A 432      89.973  84.410  99.362
ATOM   4105  CG2 ILE A 432      88.606  83.702  99.309
ATOM   4106  CG1 ILE A 432      91.020  83.620 100.197
ATOM   4107  CD1 ILE A 432      90.721  83.505 101.690
ATOM   4108  C   ILE A 432      91.631  85.549  97.884
ATOM   4109  O   ILE A 432      92.778  85.096  97.918
ATOM   4110  N   ASP A 433      91.367  86.857  97.666
ATOM   4111  H   ASP A 433      90.429  87.172  97.540
ATOM   4112  CA  ASP A 433      92.366  87.897  97.629
ATOM   4113  CB  ASP A 433      93.055  87.988  96.241
ATOM   4114  CG  ASP A 433      94.199  88.997  96.164
ATOM   4115  OD1 ASP A 433      94.455  89.785  97.113
ATOM   4116  OD2 ASP A 433      94.857  88.970  95.093
ATOM   4117  C   ASP A 433      91.552  89.141  97.894
ATOM   4118  O   ASP A 433      90.721  89.513  97.060
ATOM   4119  N   PHE A 434      91.741  89.791  99.070
ATOM   4120  H   PHE A 434      92.418  89.507  99.745
ATOM   4121  CA  PHE A 434      90.977  90.973  99.377
ATOM   4122  CB  PHE A 434      89.792  90.647 100.326
ATOM   4123  CG  PHE A 434      88.824  91.782 100.408
ATOM   4124  CD1 PHE A 434      88.034  92.109  99.297
ATOM   4125  CE1 PHE A 434      87.113  93.157  99.359
ATOM   4126  CZ  PHE A 434      86.959  93.876 100.545
ATOM   4127  CE2 PHE A 434      87.721  93.538 101.664
ATOM   4128  CD2 PHE A 434      88.645  92.491 101.601
ATOM   4129  C   PHE A 434      91.927  91.983  99.951
ATOM   4130  O   PHE A 434      92.302  91.935 101.124
ATOM   4131  N   ASP A 435      92.295  92.954  99.091
ATOM   4132  H   ASP A 435      91.921  92.967  98.168
ATOM   4133  CA  ASP A 435      93.227  94.016  99.371
ATOM   4134  CB  ASP A 435      93.549  94.863  98.115
ATOM   4135  CG  ASP A 435      94.452  94.151  97.105
ATOM   4136  OD1 ASP A 435      95.089  93.113  97.424
ATOM   4137  OD2 ASP A 435      94.512  94.667  95.959
ATOM   4138  C   ASP A 435      92.784  94.997 100.416
ATOM   4139  O   ASP A 435      93.616  95.454 101.203
ATOM   4140  N   ASN A 436      91.469  95.327 100.464
ATOM   4141  H   ASN A 436      90.800  94.923  99.846
ATOM   4142  CA  ASN A 436      90.967  96.300 101.402
ATOM   4143  CB  ASN A 436      89.803  97.158 100.841
ATOM   4144  CG  ASN A 436      90.273  98.068  99.703
ATOM   4145  OD1 ASN A 436      91.433  98.458  99.560
ATOM   4146  ND2 ASN A 436      89.292  98.461  98.851
ATOM   4147 1HD2 ASN A 436      88.340  98.215  99.037
ATOM   4148 2HD2 ASN A 436      89.517  99.026  98.058
ATOM   4149  C   ASN A 436      90.571  95.723 102.734
ATOM   4150  O   ASN A 436      89.409  95.748 103.149
ATOM   4151  N   LEU A 437      91.581  95.168 103.431
ATOM   4152  H   LEU A 437      92.502  95.159 103.048
ATOM   4153  CA  LEU A 437      91.464  94.603 104.752
ATOM   4154  CB  LEU A 437      92.768  93.924 105.226
ATOM   4155  CG  LEU A 437      93.258  92.705 104.423
ATOM   4156  CD1 LEU A 437      94.638  92.254 104.925
ATOM   4157  CD2 LEU A 437      92.240  91.558 104.431
ATOM   4158  C   LEU A 437      91.300  95.776 105.690
ATOM   4159  O   LEU A 437      91.837  96.856 105.422
ATOM   4160  N   GLY A 438      90.520  95.607 106.791
ATOM   4161  H   GLY A 438      90.072  94.739 106.989
ATOM   4162  CA  GLY A 438      90.338  96.666 107.765
ATOM   4163  C   GLY A 438      91.667  96.837 108.450
ATOM   4164  O   GLY A 438      92.268  95.847 108.878
ATOM   4165  N   GLU A 439      92.146  98.101 108.561
ATOM   4166  H   GLU A 439      91.655  98.897 108.218
ATOM   4167  CA  GLU A 439      93.433  98.328 109.160
ATOM   4168  CB  GLU A 439      94.451  98.834 108.102
ATOM   4169  CG  GLU A 439      95.907  99.000 108.578
ATOM   4170  CD  GLU A 439      96.853  99.392 107.439
ATOM   4171  OE1 GLU A 439      98.063  99.533 107.754
ATOM   4172  OE2 GLU A 439      96.426  99.547 106.262
ATOM   4173  C   GLU A 439      93.505  99.185 110.405
ATOM   4174  O   GLU A 439      94.088  98.734 111.394
ATOM   4175  N   ASN A 440      92.905 100.406 110.407
ATOM   4176  H   ASN A 440      92.399 100.750 109.620
ATOM   4177  CA  ASN A 440      93.005 101.318 111.534
ATOM   4178  CB  ASN A 440      93.889 102.533 111.118
ATOM   4179  CG  ASN A 440      94.266 103.518 112.230
ATOM   4180  OD1 ASN A 440      94.950 103.174 113.192
ATOM   4181  ND2 ASN A 440      93.791 104.785 112.106
ATOM   4182 1HD2 ASN A 440      93.216 105.028 111.325
ATOM   4183 2HD2 ASN A 440      94.029 105.476 112.788
ATOM   4184  C   ASN A 440      91.642 101.820 112.000
ATOM   4185  O   ASN A 440      90.726 101.905 111.181
ATOM   4186  N   PRO A 441      91.487 102.190 113.287
ATOM   4187  CA  PRO A 441      90.240 102.660 113.870
ATOM   4188  CB  PRO A 441      90.466 102.708 115.381
ATOM   4189  CG  PRO A 441      91.552 101.663 115.641
ATOM   4190  CD  PRO A 441      92.349 101.626 114.335
ATOM   4191  C   PRO A 441      89.475 103.877 113.404
ATOM   4192  O   PRO A 441      88.310 103.951 113.798
ATOM   4193  N   CYS A 442      90.055 104.842 112.642
ATOM   4194  H   CYS A 442      91.004 104.774 112.347
ATOM   4195  CA  CYS A 442      89.350 106.050 112.232
ATOM   4196  CB  CYS A 442      90.236 107.025 111.433
ATOM   4197  SG  CYS A 442      91.572 107.755 112.424
ATOM   4198  C   CYS A 442      88.152 105.732 111.360
ATOM   4199  O   CYS A 442      88.236 104.880 110.474
ATOM   4200  N   LYS A 443      87.002 106.405 111.631
ATOM   4201  H   LYS A 443      86.969 107.091 112.353
ATOM   4202  CA  LYS A 443      85.756 106.221 110.918
ATOM   4203  CB  LYS A 443      84.531 106.738 111.698
ATOM   4204  CG  LYS A 443      84.258 105.904 112.957
ATOM   4205  CD  LYS A 443      83.032 106.315 113.772
ATOM   4206  CE  LYS A 443      82.863 105.482 115.045
ATOM   4207  NZ  LYS A 443      81.647 105.891 115.776
ATOM   4208  HZ1 LYS A 443      81.564 105.334 116.647
ATOM   4209  HZ2 LYS A 443      81.702 106.898 116.020
ATOM   4210  HZ3 LYS A 443      80.811 105.726 115.186
ATOM   4211  C   LYS A 443      85.783 106.831 109.547
ATOM   4212  O   LYS A 443      86.258 107.955 109.366
ATOM   4213  N   ILE A 444      85.276 106.069 108.552
ATOM   4214  H   ILE A 444      84.891 105.167 108.736
ATOM   4215  CA  ILE A 444      85.231 106.466 107.168
ATOM   4216  CB  ILE A 444      86.493 105.993 106.417
ATOM   4217  CG2 ILE A 444      86.622 104.457 106.484
ATOM   4218  CG1 ILE A 444      86.626 106.582 104.999
ATOM   4219  CD1 ILE A 444      88.005 106.385 104.371
ATOM   4220  C   ILE A 444      83.966 105.914 106.534
ATOM   4221  O   ILE A 444      83.401 104.922 107.005
ATOM   4222  N   GLY A 445      83.479 106.592 105.467
ATOM   4223  H   GLY A 445      83.936 107.408 105.121
ATOM   4224  CA  GLY A 445      82.318 106.184 104.717
ATOM   4225  C   GLY A 445      82.801 106.092 103.299
ATOM   4226  O   GLY A 445      83.488 107.001 102.824
ATOM   4227  N   LEU A 446      82.447 104.989 102.594
ATOM   4228  H   LEU A 446      81.891 104.263 102.991
ATOM   4229  CA  LEU A 446      82.868 104.784 101.231
ATOM   4230  CB  LEU A 446      83.831 103.578 101.059
ATOM   4231  CG  LEU A 446      85.196 103.667 101.781
ATOM   4232  CD1 LEU A 446      85.947 102.328 101.707
ATOM   4233  CD2 LEU A 446      86.051 104.835 101.259
ATOM   4234  C   LEU A 446      81.702 104.508 100.332
ATOM   4235  O   LEU A 446      80.784 103.767 100.693
ATOM   4236  N   GLN A 447      81.722 105.143  99.137
ATOM   4237  H   GLN A 447      82.468 105.761  98.898
ATOM   4238  CA  GLN A 447      80.718 104.974  98.117
ATOM   4239  CB  GLN A 447      79.455 105.862  98.303
ATOM   4240  CG  GLN A 447      78.357 105.720  97.227
ATOM   4241  CD  GLN A 447      77.679 104.349  97.284
ATOM   4242  OE1 GLN A 447      77.243 103.859  98.326
ATOM   4243  NE2 GLN A 447      77.630 103.682  96.100
ATOM   4244 1HE2 GLN A 447      77.994 104.110  95.272
ATOM   4245 2HE2 GLN A 447      77.254 102.756  96.059
ATOM   4246  C   GLN A 447      81.371 105.316  96.804
ATOM   4247  O   GLN A 447      82.152 106.265  96.707
ATOM   4248  N   THR A 448      81.081 104.501  95.768
ATOM   4249  H   THR A 448      80.464 103.727  95.881
ATOM   4250  CA  THR A 448      81.587 104.680  94.430
ATOM   4251  CB  THR A 448      81.534 103.395  93.637
ATOM   4252  CG2 THR A 448      82.525 102.378  94.235
ATOM   4253  OG1 THR A 448      80.216 102.856  93.637
ATOM   4254  HG1 THR A 448      80.197 102.198  92.940
ATOM   4255  C   THR A 448      80.866 105.799  93.715
ATOM   4256  O   THR A 448      79.647 105.944  93.848
ATOM   4257  N   SER A 449      81.631 106.663  93.001
ATOM   4258  H   SER A 449      82.621 106.572  92.935
ATOM   4259  CA  SER A 449      81.041 107.752  92.265
ATOM   4260  CB  SER A 449      81.766 109.092  92.501
ATOM   4261  OG  SER A 449      81.689 109.451  93.873
ATOM   4262  HG  SER A 449      82.100 110.318  93.939
ATOM   4263  C   SER A 449      81.054 107.452  90.793
ATOM   4264  O   SER A 449      80.008 107.502  90.143
ATOM   4265  N   SER A 450      82.249 107.114  90.249
ATOM   4266  H   SER A 450      83.081 107.082  90.800
ATOM   4267  CA  SER A 450      82.431 106.800  88.855
ATOM   4268  CB  SER A 450      82.517 108.064  87.957
ATOM   4269  OG  SER A 450      83.670 108.841  88.257
ATOM   4270  HG  SER A 450      83.646 109.587  87.651
ATOM   4271  C   SER A 450      83.683 105.986  88.668
ATOM   4272  O   SER A 450      84.508 105.870  89.580
ATOM   4273  N   ILE A 451      83.794 105.348  87.478
ATOM   4274  H   ILE A 451      83.079 105.420  86.786
ATOM   4275  CA  ILE A 451      84.935 104.561  87.085
ATOM   4276  CB  ILE A 451      85.010 103.173  87.728
ATOM   4277  CG2 ILE A 451      83.716 102.375  87.471
ATOM   4278  CG1 ILE A 451      86.318 102.442  87.362
ATOM   4279  CD1 ILE A 451      87.584 103.021  87.989
ATOM   4280  C   ILE A 451      84.988 104.509  85.574
ATOM   4281  O   ILE A 451      83.958 104.380  84.906
ATOM   4282  N   GLU A 452      86.215 104.656  85.014
ATOM   4283  H   GLU A 452      87.032 104.776  85.576
ATOM   4284  CA  GLU A 452      86.456 104.624  83.592
ATOM   4285  CB  GLU A 452      86.801 105.998  82.974
ATOM   4286  CG  GLU A 452      85.698 107.067  83.053
ATOM   4287  CD  GLU A 452      86.132 108.387  82.402
ATOM   4288  OE1 GLU A 452      87.274 108.515  81.881
ATOM   4289  OE2 GLU A 452      85.286 109.317  82.426
ATOM   4290  C   GLU A 452      87.660 103.760  83.360
ATOM   4291  O   GLU A 452      88.619 103.798  84.140
ATOM   4292  N   GLY A 453      87.640 102.985  82.250
ATOM   4293  H   GLY A 453      86.869 102.975  81.617
ATOM   4294  CA  GLY A 453      88.735 102.113  81.932
ATOM   4295  C   GLY A 453      88.216 100.907  81.221
ATOM   4296  O   GLY A 453      87.364 100.998  80.335
ATOM   4297  N   ALA A 454      88.819  99.752  81.560
ATOM   4298  H   ALA A 454      89.537  99.736  82.252
ATOM   4299  CA  ALA A 454      88.481  98.461  81.023
ATOM   4300  CB  ALA A 454      89.281  98.095  79.754
ATOM   4301  C   ALA A 454      88.800  97.426  82.071
ATOM   4302  O   ALA A 454      89.369  97.739  83.122
ATOM   4303  N   TRP A 455      88.365  96.167  81.830
ATOM   4304  H   TRP A 455      87.882  95.924  80.992
ATOM   4305  CA  TRP A 455      88.642  95.079  82.726
ATOM   4306  CB  TRP A 455      87.381  94.469  83.401
ATOM   4307  CG  TRP A 455      87.641  93.297  84.336
ATOM   4308  CD1 TRP A 455      87.406  91.968  84.112
ATOM   4309  NE1 TRP A 455      87.834  91.216  85.183
ATOM   4310  HE1 TRP A 455      87.773  90.244  85.256
ATOM   4311  CE2 TRP A 455      88.356  92.064  86.134
ATOM   4312  CZ2 TRP A 455      88.915  91.811  87.381
ATOM   4313  CH2 TRP A 455      89.367  92.900  88.136
ATOM   4314  CZ3 TRP A 455      89.260  94.210  87.646
ATOM   4315  CE3 TRP A 455      88.702  94.465  86.386
ATOM   4316  CD2 TRP A 455      88.251  93.382  85.639
ATOM   4317  C   TRP A 455      89.352  94.035  81.910
ATOM   4318  O   TRP A 455      88.940  93.726  80.789
ATOM   4319  N   GLY A 456      90.439  93.465  82.485
ATOM   4320  H   GLY A 456      90.748  93.729  83.395
ATOM   4321  CA  GLY A 456      91.228  92.456  81.828
ATOM   4322  C   GLY A 456      92.268  93.031  80.907
ATOM   4323  O   GLY A 456      92.766  92.317  80.036
ATOM   4324  N   SER A 457      92.606  94.331  81.063
ATOM   4325  H   SER A 457      92.216  94.905  81.778
ATOM   4326  CA  SER A 457      93.590  94.965  80.231
ATOM   4327  CB  SER A 457      92.996  96.100  79.356
ATOM   4328  OG  SER A 457      93.997  96.775  78.601
ATOM   4329  HG  SER A 457      93.527  97.392  78.033
ATOM   4330  C   SER A 457      94.663  95.541  81.110
ATOM   4331  O   SER A 457      94.418  95.913  82.261
ATOM   4332  N   GLU A 458      95.897  95.598  80.554
ATOM   4333  H   GLU A 458      96.049  95.271  79.625
ATOM   4334  CA  GLU A 458      97.059  96.152  81.207
ATOM   4335  CB  GLU A 458      98.376  95.973  80.430
ATOM   4336  CG  GLU A 458      98.956  94.556  80.343
ATOM   4337  CD  GLU A 458     100.226  94.561  79.476
ATOM   4338  OE1 GLU A 458     100.589  95.597  78.855
ATOM   4339  OE2 GLU A 458     100.876  93.486  79.435
ATOM   4340  C   GLU A 458      96.891  97.646  81.331
ATOM   4341  O   GLU A 458      97.331  98.226  82.326
ATOM   4342  N   PHE A 459      96.247  98.269  80.303
ATOM   4343  H   PHE A 459      95.910  97.722  79.540
ATOM   4344  CA  PHE A 459      95.954  99.673  80.159
ATOM   4345  CB  PHE A 459      95.151 100.311  81.324
ATOM   4346  CG  PHE A 459      93.954 100.999  80.754
ATOM   4347  CD1 PHE A 459      92.885 100.266  80.219
ATOM   4348  CE1 PHE A 459      91.771 100.921  79.687
ATOM   4349  CZ  PHE A 459      91.715 102.317  79.689
ATOM   4350  CE2 PHE A 459      92.772 103.056  80.224
ATOM   4351  CD2 PHE A 459      93.884 102.397  80.754
ATOM   4352  C   PHE A 459      97.215 100.490  79.859
ATOM   4353  O   PHE A 459      98.110 100.621  80.735
ATOM   4354  OXT PHE A 459      97.291 101.003  78.713
TER
END
