# Supplementary material for: DNA Vaccines Encoding HTNV GP-Derived Th Epitopes Benefited from a LAMP-Targeting Strategy and Established Cellular Immunoprotection
Source: Vaccines (Basel). 2024 Aug 19;12(8):928. doi: 10.3390/vaccines12080928 (PMC11359959; doi:10.3390/vaccines12080928)
Supplement: Supplementary file 1 [file vaccines-12-00928-s001.zip › Supplementary Material_S3/I-TASSER model 2/optimized model_3.pdb]

ATOM      1  N   MET A   1      89.272  78.093 102.269
ATOM      2  H1  MET A   1      89.431  77.104 101.996
ATOM      3  H2  MET A   1      88.635  78.142 103.087
ATOM      4  H3  MET A   1      90.176  78.540 102.505
ATOM      5  CA  MET A   1      88.650  78.830 101.149
ATOM      6  CB  MET A   1      87.950  77.821 100.212
ATOM      7  CG  MET A   1      88.412  77.910  98.755
ATOM      8  SD  MET A   1      87.100  78.343  97.573
ATOM      9  CE  MET A   1      86.718  76.635  97.089
ATOM     10  C   MET A   1      87.678  79.850 101.688
ATOM     11  O   MET A   1      87.736  80.189 102.872
ATOM     12  N   ALA A   2      86.776  80.379 100.820
ATOM     13  H   ALA A   2      86.757  80.111  99.860
ATOM     14  CA  ALA A   2      85.775  81.351 101.185
ATOM     15  CB  ALA A   2      85.039  81.927  99.958
ATOM     16  C   ALA A   2      84.741  80.722 102.078
ATOM     17  O   ALA A   2      84.222  81.388 102.972
ATOM     18  N   LEU A   3      84.431  79.422 101.827
ATOM     19  H   LEU A   3      84.887  78.951 101.077
ATOM     20  CA  LEU A   3      83.477  78.581 102.517
ATOM     21  CB  LEU A   3      83.970  78.036 103.877
ATOM     22  CG  LEU A   3      85.264  77.203 103.786
ATOM     23  CD1 LEU A   3      85.692  76.757 105.178
ATOM     24  CD2 LEU A   3      85.154  76.017 102.809
ATOM     25  C   LEU A   3      82.084  79.152 102.606
ATOM     26  O   LEU A   3      81.324  78.888 103.540
ATOM     27  N   ARG A   4      81.700  79.888 101.545
ATOM     28  H   ARG A   4      82.320  80.032 100.778
ATOM     29  CA  ARG A   4      80.427  80.545 101.413
ATOM     30  CB  ARG A   4      80.531  81.931 100.728
ATOM     31  CG  ARG A   4      81.289  82.980 101.535
ATOM     32  CD  ARG A   4      81.328  84.378 100.924
ATOM     33  NE  ARG A   4      82.080  85.229 101.894
ATOM     34  HE  ARG A   4      82.393  84.812 102.748
ATOM     35  CZ  ARG A   4      82.315  86.560 101.675
ATOM     36  NH1 ARG A   4      81.970  87.191 100.511
ATOM     37 1HH1 ARG A   4      81.546  86.677  99.764
ATOM     38 2HH1 ARG A   4      82.146  88.170 100.398
ATOM     39  NH2 ARG A   4      82.912  87.288 102.663
ATOM     40 1HH2 ARG A   4      83.170  86.853 103.525
ATOM     41 2HH2 ARG A   4      83.059  88.270 102.539
ATOM     42  C   ARG A   4      79.409  79.720 100.661
ATOM     43  O   ARG A   4      78.390  80.251 100.220
ATOM     44  N   ASN A   5      79.663  78.406 100.474
ATOM     45  H   ASN A   5      80.485  77.977 100.839
ATOM     46  CA  ASN A   5      78.778  77.523  99.750
ATOM     47  CB  ASN A   5      79.424  76.156  99.440
ATOM     48  CG  ASN A   5      80.544  76.324  98.421
ATOM     49  OD1 ASN A   5      81.679  76.638  98.777
ATOM     50  ND2 ASN A   5      80.230  76.074  97.123
ATOM     51 1HD2 ASN A   5      79.308  75.773  96.880
ATOM     52 2HD2 ASN A   5      80.931  76.154  96.415
ATOM     53  C   ASN A   5      77.444  77.234 100.390
ATOM     54  O   ASN A   5      77.354  76.969 101.589
ATOM     55  N   VAL A   6      76.362  77.349  99.579
ATOM     56  H   VAL A   6      76.463  77.644  98.632
ATOM     57  CA  VAL A   6      74.997  77.040  99.963
ATOM     58  CB  VAL A   6      74.053  78.215 100.214
ATOM     59  CG1 VAL A   6      72.656  77.701 100.615
ATOM     60  CG2 VAL A   6      74.640  79.171 101.267
ATOM     61  C   VAL A   6      74.517  76.266  98.750
ATOM     62  O   VAL A   6      74.695  76.708  97.613
ATOM     63  N   TYR A   7      73.934  75.065  98.966
ATOM     64  H   TYR A   7      73.792  74.706  99.885
ATOM     65  CA  TYR A   7      73.460  74.231  97.882
ATOM     66  CB  TYR A   7      73.940  72.762  98.008
ATOM     67  CG  TYR A   7      75.435  72.738  97.886
ATOM     68  CD1 TYR A   7      76.228  72.834  99.039
ATOM     69  CE1 TYR A   7      77.621  72.828  98.956
ATOM     70  CZ  TYR A   7      78.243  72.722  97.712
ATOM     71  OH  TYR A   7      79.653  72.719  97.628
ATOM     72  HH  TYR A   7      79.896  72.677  96.698
ATOM     73  CE2 TYR A   7      77.466  72.616  96.555
ATOM     74  CD2 TYR A   7      76.069  72.623  96.643
ATOM     75  C   TYR A   7      71.957  74.251  97.826
ATOM     76  O   TYR A   7      71.306  74.142  98.869
ATOM     77  N   ASP A   8      71.373  74.423  96.609
ATOM     78  H   ASP A   8      71.897  74.598  95.777
ATOM     79  CA  ASP A   8      69.935  74.455  96.447
ATOM     80  CB  ASP A   8      69.388  75.894  96.692
ATOM     81  CG  ASP A   8      67.913  75.965  97.118
ATOM     82  OD1 ASP A   8      67.432  77.118  97.262
ATOM     83  OD2 ASP A   8      67.246  74.914  97.319
ATOM     84  C   ASP A   8      69.553  74.026  95.038
ATOM     85  O   ASP A   8      70.413  73.822  94.183
ATOM     86  N   MET A   9      68.233  73.790  94.813
ATOM     87  H   MET A   9      67.594  73.901  95.568
ATOM     88  CA  MET A   9      67.564  73.453  93.571
ATOM     89  CB  MET A   9      67.668  74.568  92.496
ATOM     90  CG  MET A   9      67.022  75.906  92.885
ATOM     91  SD  MET A   9      65.221  75.881  93.145
ATOM     92  CE  MET A   9      64.773  75.656  91.400
ATOM     93  C   MET A   9      67.862  72.146  92.895
ATOM     94  O   MET A   9      68.764  71.411  93.303
ATOM     95  N   LYS A  10      66.832  71.681  92.139
ATOM     96  H   LYS A  10      66.009  72.225  92.005
ATOM     97  CA  LYS A  10      66.879  70.468  91.369
ATOM     98  CB  LYS A  10      66.133  69.297  92.053
ATOM     99  CG  LYS A  10      64.628  69.490  92.268
ATOM    100  CD  LYS A  10      63.960  68.286  92.921
ATOM    101  CE  LYS A  10      62.453  68.446  93.105
ATOM    102  NZ  LYS A  10      61.899  67.214  93.694
ATOM    103  HZ1 LYS A  10      61.965  66.441  93.004
ATOM    104  HZ2 LYS A  10      62.439  66.963  94.544
ATOM    105  HZ3 LYS A  10      60.906  67.364  93.949
ATOM    106  C   LYS A  10      66.368  70.642  89.955
ATOM    107  O   LYS A  10      66.896  70.012  89.046
ATOM    108  N   ILE A  11      65.334  71.503  89.739
ATOM    109  H   ILE A  11      64.942  71.998  90.510
ATOM    110  CA  ILE A  11      64.681  71.816  88.474
ATOM    111  CB  ILE A  11      65.532  72.606  87.471
ATOM    112  CG2 ILE A  11      64.820  72.781  86.107
ATOM    113  CG1 ILE A  11      65.874  73.967  88.123
ATOM    114  CD1 ILE A  11      66.863  74.852  87.367
ATOM    115  C   ILE A  11      63.848  70.692  87.879
ATOM    116  O   ILE A  11      62.630  70.853  87.809
ATOM    117  N   GLU A  12      64.452  69.542  87.467
ATOM    118  H   GLU A  12      65.438  69.432  87.565
ATOM    119  CA  GLU A  12      63.747  68.401  86.896
ATOM    120  CB  GLU A  12      62.925  67.589  87.936
ATOM    121  CG  GLU A  12      63.777  66.858  88.988
ATOM    122  CD  GLU A  12      62.910  66.124  90.022
ATOM    123  OE1 GLU A  12      61.651  66.174  89.970
ATOM    124  OE2 GLU A  12      63.528  65.498  90.922
ATOM    125  C   GLU A  12      62.944  68.692  85.631
ATOM    126  O   GLU A  12      63.498  68.682  84.533
ATOM    127  N   CYS A  13      61.611  68.912  85.766
ATOM    128  H   CYS A  13      61.203  68.911  86.675
ATOM    129  CA  CYS A  13      60.629  69.199  84.734
ATOM    130  CB  CYS A  13      60.757  70.655  84.216
ATOM    131  SG  CYS A  13      60.301  71.883  85.477
ATOM    132  C   CYS A  13      60.467  68.218  83.568
ATOM    133  O   CYS A  13      60.542  68.622  82.403
ATOM    134  N   PRO A  14      60.181  66.934  83.826
ATOM    135  CA  PRO A  14      60.006  65.913  82.812
ATOM    136  CB  PRO A  14      60.075  64.578  83.553
ATOM    137  CG  PRO A  14      59.635  64.902  84.986
ATOM    138  CD  PRO A  14      60.017  66.375  85.171
ATOM    139  C   PRO A  14      58.785  66.004  81.937
ATOM    140  O   PRO A  14      58.752  65.267  80.958
ATOM    141  N   HIS A  15      57.753  66.802  82.288
ATOM    142  H   HIS A  15      57.797  67.421  83.068
ATOM    143  CA  HIS A  15      56.470  66.705  81.625
ATOM    144  CB  HIS A  15      55.311  66.479  82.625
ATOM    145  CG  HIS A  15      55.448  65.182  83.369
ATOM    146  ND1 HIS A  15      55.244  63.943  82.800
ATOM    147  CE1 HIS A  15      55.489  63.023  83.766
ATOM    148  NE2 HIS A  15      55.832  63.581  84.912
ATOM    149  CD2 HIS A  15      55.804  64.942  84.660
ATOM    150  C   HIS A  15      56.152  67.870  80.722
ATOM    151  O   HIS A  15      54.999  68.024  80.310
ATOM    152  N   THR A  16      57.171  68.684  80.346
ATOM    153  H   THR A  16      58.104  68.520  80.655
ATOM    154  CA  THR A  16      56.992  69.876  79.543
ATOM    155  CB  THR A  16      58.336  70.573  79.381
ATOM    156  CG2 THR A  16      58.202  71.883  78.573
ATOM    157  OG1 THR A  16      58.858  70.894  80.664
ATOM    158  HG1 THR A  16      59.803  71.012  80.537
ATOM    159  C   THR A  16      56.379  69.600  78.181
ATOM    160  O   THR A  16      55.325  70.166  77.879
ATOM    161  N   VAL A  17      56.999  68.733  77.347
ATOM    162  H   VAL A  17      57.832  68.252  77.609
ATOM    163  CA  VAL A  17      56.454  68.401  76.044
ATOM    164  CB  VAL A  17      57.297  68.870  74.849
ATOM    165  CG1 VAL A  17      57.270  70.409  74.798
ATOM    166  CG2 VAL A  17      58.754  68.358  74.933
ATOM    167  C   VAL A  17      56.180  66.923  75.986
ATOM    168  O   VAL A  17      55.127  66.474  75.533
ATOM    169  N   SER A  18      57.167  66.164  76.484
ATOM    170  H   SER A  18      57.977  66.630  76.831
ATOM    171  CA  SER A  18      57.274  64.739  76.614
ATOM    172  CB  SER A  18      57.713  64.046  75.292
ATOM    173  OG  SER A  18      59.046  64.385  74.927
ATOM    174  HG  SER A  18      59.612  63.747  75.373
ATOM    175  C   SER A  18      58.332  64.585  77.693
ATOM    176  O   SER A  18      58.710  65.576  78.331
ATOM    177  N   PHE A  19      58.816  63.339  77.946
ATOM    178  H   PHE A  19      58.499  62.541  77.440
ATOM    179  CA  PHE A  19      59.838  63.093  78.940
ATOM    180  CB  PHE A  19      60.145  61.581  79.125
ATOM    181  CG  PHE A  19      61.098  61.326  80.257
ATOM    182  CD1 PHE A  19      60.650  61.359  81.584
ATOM    183  CE1 PHE A  19      61.531  61.120  82.643
ATOM    184  CZ  PHE A  19      62.874  60.837  82.382
ATOM    185  CE2 PHE A  19      63.331  60.791  81.063
ATOM    186  CD2 PHE A  19      62.446  61.030  80.009
ATOM    187  C   PHE A  19      61.082  63.842  78.510
ATOM    188  O   PHE A  19      61.525  63.724  77.365
ATOM    189  N   GLY A  20      61.631  64.660  79.436
ATOM    190  H   GLY A  20      61.232  64.758  80.344
ATOM    191  CA  GLY A  20      62.802  65.447  79.165
ATOM    192  C   GLY A  20      63.298  66.047  80.437
ATOM    193  O   GLY A  20      63.150  67.253  80.643
ATOM    194  N   GLU A  21      63.879  65.211  81.329
ATOM    195  H   GLU A  21      63.997  64.238  81.148
ATOM    196  CA  GLU A  21      64.382  65.687  82.590
ATOM    197  CB  GLU A  21      64.564  64.550  83.622
ATOM    198  CG  GLU A  21      65.006  64.986  85.032
ATOM    199  CD  GLU A  21      65.160  63.797  85.987
ATOM    200  OE1 GLU A  21      65.439  64.078  87.182
ATOM    201  OE2 GLU A  21      65.018  62.614  85.576
ATOM    202  C   GLU A  21      65.679  66.426  82.398
ATOM    203  O   GLU A  21      66.581  65.962  81.696
ATOM    204  N   ASN A  22      65.759  67.623  83.018
ATOM    205  H   ASN A  22      64.986  67.973  83.542
ATOM    206  CA  ASN A  22      66.911  68.484  82.989
ATOM    207  CB  ASN A  22      66.742  69.763  82.122
ATOM    208  CG  ASN A  22      66.595  69.422  80.643
ATOM    209  OD1 ASN A  22      67.560  69.070  79.967
ATOM    210  ND2 ASN A  22      65.347  69.533  80.118
ATOM    211 1HD2 ASN A  22      64.582  69.817  80.697
ATOM    212 2HD2 ASN A  22      65.187  69.310  79.157
ATOM    213  C   ASN A  22      67.048  68.913  84.421
ATOM    214  O   ASN A  22      66.343  69.819  84.876
ATOM    215  N   SER A  23      67.937  68.230  85.181
ATOM    216  H   SER A  23      68.499  67.490  84.821
ATOM    217  CA  SER A  23      68.115  68.556  86.567
ATOM    218  CB  SER A  23      68.301  67.288  87.438
ATOM    219  OG  SER A  23      68.450  67.608  88.815
ATOM    220  HG  SER A  23      67.576  67.876  89.115
ATOM    221  C   SER A  23      69.259  69.513  86.742
ATOM    222  O   SER A  23      70.431  69.128  86.699
ATOM    223  N   VAL A  24      68.926  70.807  86.959
ATOM    224  H   VAL A  24      67.981  71.121  87.015
ATOM    225  CA  VAL A  24      69.947  71.800  87.141
ATOM    226  CB  VAL A  24      69.812  73.019  86.231
ATOM    227  CG1 VAL A  24      70.934  74.046  86.499
ATOM    228  CG2 VAL A  24      69.789  72.562  84.759
ATOM    229  C   VAL A  24      69.948  72.208  88.588
ATOM    230  O   VAL A  24      68.953  72.704  89.124
ATOM    231  N   LYS A  25      71.094  71.944  89.247
ATOM    232  H   LYS A  25      71.868  71.526  88.780
ATOM    233  CA  LYS A  25      71.339  72.292  90.623
ATOM    234  CB  LYS A  25      72.381  71.383  91.300
ATOM    235  CG  LYS A  25      71.920  69.933  91.450
ATOM    236  CD  LYS A  25      72.960  69.022  92.101
ATOM    237  CE  LYS A  25      72.497  67.571  92.228
ATOM    238  NZ  LYS A  25      73.577  66.748  92.805
ATOM    239  HZ1 LYS A  25      74.387  66.732  92.157
ATOM    240  HZ2 LYS A  25      73.872  67.151  93.714
ATOM    241  HZ3 LYS A  25      73.238  65.779  92.953
ATOM    242  C   LYS A  25      71.881  73.696  90.623
ATOM    243  O   LYS A  25      72.408  74.156  89.605
ATOM    244  N   LYS A  26      71.727  74.426  91.751
ATOM    245  H   LYS A  26      71.279  74.079  92.567
ATOM    246  CA  LYS A  26      72.236  75.766  91.813
ATOM    247  CB  LYS A  26      71.157  76.850  91.567
ATOM    248  CG  LYS A  26      71.700  78.280  91.443
ATOM    249  CD  LYS A  26      70.654  79.319  91.042
ATOM    250  CE  LYS A  26      71.229  80.729  90.890
ATOM    251  NZ  LYS A  26      70.160  81.661  90.482
ATOM    252  HZ1 LYS A  26      70.572  82.550  90.141
ATOM    253  HZ2 LYS A  26      69.587  81.232  89.733
ATOM    254  HZ3 LYS A  26      69.556  81.860  91.302
ATOM    255  C   LYS A  26      72.929  76.052  93.118
ATOM    256  O   LYS A  26      72.332  75.979  94.195
ATOM    257  N   ILE A  27      74.256  76.321  93.029
ATOM    258  H   ILE A  27      74.727  76.335  92.151
ATOM    259  CA  ILE A  27      75.063  76.706  94.167
ATOM    260  CB  ILE A  27      76.565  76.514  93.996
ATOM    261  CG2 ILE A  27      77.314  77.079  95.228
ATOM    262  CG1 ILE A  27      76.885  75.021  93.779
ATOM    263  CD1 ILE A  27      78.337  74.727  93.391
ATOM    264  C   ILE A  27      74.739  78.183  94.269
ATOM    265  O   ILE A  27      74.768  78.902  93.264
ATOM    266  N   VAL A  28      74.422  78.653  95.494
ATOM    267  H   VAL A  28      74.438  78.074  96.304
ATOM    268  CA  VAL A  28      74.028  80.018  95.714
ATOM    269  CB  VAL A  28      72.485  80.039  95.825
ATOM    270  CG1 VAL A  28      71.981  79.166  96.995
ATOM    271  CG2 VAL A  28      71.902  81.456  95.819
ATOM    272  C   VAL A  28      74.727  80.623  96.926
ATOM    273  O   VAL A  28      75.035  79.894  97.867
ATOM    274  N   PRO A  29      75.089  81.910  96.908
ATOM    275  CA  PRO A  29      75.699  82.608  98.024
ATOM    276  CB  PRO A  29      76.497  83.754  97.404
ATOM    277  CG  PRO A  29      75.740  84.067  96.108
ATOM    278  CD  PRO A  29      75.194  82.699  95.677
ATOM    279  C   PRO A  29      74.692  83.061  99.066
ATOM    280  O   PRO A  29      73.497  83.168  98.769
ATOM    281  N   ILE A  30      75.191  83.369 100.288
ATOM    282  H   ILE A  30      76.175  83.329 100.444
ATOM    283  CA  ILE A  30      74.414  83.679 101.467
ATOM    284  CB  ILE A  30      75.326  83.772 102.693
ATOM    285  CG2 ILE A  30      74.595  84.358 103.928
ATOM    286  CG1 ILE A  30      75.893  82.366 102.988
ATOM    287  CD1 ILE A  30      77.033  82.328 104.004
ATOM    288  C   ILE A  30      73.635  84.959 101.256
ATOM    289  O   ILE A  30      72.469  85.025 101.654
ATOM    290  N   HIS A  31      74.236  85.973 100.577
ATOM    291  H   HIS A  31      75.173  85.899 100.246
ATOM    292  CA  HIS A  31      73.570  87.231 100.334
ATOM    293  CB  HIS A  31      74.474  88.397  99.853
ATOM    294  CG  HIS A  31      75.117  88.279  98.503
ATOM    295  ND1 HIS A  31      76.188  87.464  98.214
ATOM    296  CE1 HIS A  31      76.484  87.661  96.903
ATOM    297  NE2 HIS A  31      75.679  88.540  96.334
ATOM    298  CD2 HIS A  31      74.822  88.931  97.346
ATOM    299  C   HIS A  31      72.376  87.068  99.429
ATOM    300  O   HIS A  31      71.358  87.728  99.630
ATOM    301  N   ALA A  32      72.453  86.147  98.440
ATOM    302  H   ALA A  32      73.262  85.579  98.310
ATOM    303  CA  ALA A  32      71.367  85.897  97.528
ATOM    304  CB  ALA A  32      71.776  85.024  96.336
ATOM    305  C   ALA A  32      70.229  85.243  98.260
ATOM    306  O   ALA A  32      69.071  85.588  98.015
ATOM    307  N   CYS A  33      70.549  84.325  99.212
ATOM    308  H   CYS A  33      71.498  84.037  99.350
ATOM    309  CA  CYS A  33      69.554  83.636 100.000
ATOM    310  CB  CYS A  33      70.168  82.543 100.894
ATOM    311  SG  CYS A  33      70.809  81.134  99.941
ATOM    312  C   CYS A  33      68.816  84.602 100.893
ATOM    313  O   CYS A  33      67.587  84.534 100.979
ATOM    314  N   ASN A  34      69.544  85.563 101.526
ATOM    315  H   ASN A  34      70.536  85.621 101.439
ATOM    316  CA  ASN A  34      68.928  86.532 102.397
ATOM    317  CB  ASN A  34      69.861  87.205 103.439
ATOM    318  CG  ASN A  34      70.998  88.058 102.894
ATOM    319  OD1 ASN A  34      70.822  88.985 102.105
ATOM    320  ND2 ASN A  34      72.228  87.762 103.390
ATOM    321 1HD2 ASN A  34      72.328  87.043 104.077
ATOM    322 2HD2 ASN A  34      73.014  88.318 103.123
ATOM    323  C   ASN A  34      68.106  87.539 101.637
ATOM    324  O   ASN A  34      67.355  88.281 102.267
ATOM    325  N   MET A  35      68.324  87.662 100.299
ATOM    326  H   MET A  35      69.026  87.132  99.829
ATOM    327  CA  MET A  35      67.541  88.535  99.464
ATOM    328  CB  MET A  35      68.265  89.117  98.234
ATOM    329  CG  MET A  35      69.373  90.118  98.567
ATOM    330  SD  MET A  35      70.065  91.003  97.134
ATOM    331  CE  MET A  35      70.918  89.593  96.376
ATOM    332  C   MET A  35      66.268  87.892  98.970
ATOM    333  O   MET A  35      65.232  88.556  98.954
ATOM    334  N   MET A  36      66.298  86.598  98.549
ATOM    335  H   MET A  36      67.130  86.047  98.574
ATOM    336  CA  MET A  36      65.105  85.951  98.041
ATOM    337  CB  MET A  36      65.080  85.904  96.492
ATOM    338  CG  MET A  36      63.846  85.245  95.858
ATOM    339  SD  MET A  36      63.838  85.220  94.041
ATOM    340  CE  MET A  36      64.952  83.792  93.900
ATOM    341  C   MET A  36      64.999  84.542  98.547
ATOM    342  O   MET A  36      65.911  83.736  98.352
ATOM    343  N   LYS A  37      63.856  84.215  99.202
ATOM    344  H   LYS A  37      63.127  84.878  99.349
ATOM    345  CA  LYS A  37      63.634  82.891  99.726
ATOM    346  CB  LYS A  37      62.634  82.918 100.897
ATOM    347  CG  LYS A  37      63.240  83.608 102.125
ATOM    348  CD  LYS A  37      62.324  83.736 103.341
ATOM    349  CE  LYS A  37      61.257  84.817 103.164
ATOM    350  NZ  LYS A  37      60.552  85.072 104.434
ATOM    351  HZ1 LYS A  37      60.306  86.080 104.487
ATOM    352  HZ2 LYS A  37      59.689  84.499 104.491
ATOM    353  HZ3 LYS A  37      61.177  84.835 105.227
ATOM    354  C   LYS A  37      63.163  81.954  98.645
ATOM    355  O   LYS A  37      63.814  80.938  98.397
ATOM    356  N   SER A  38      62.038  82.301  97.969
ATOM    357  H   SER A  38      61.540  83.133  98.198
ATOM    358  CA  SER A  38      61.463  81.531  96.889
ATOM    359  CB  SER A  38      60.858  80.165  97.319
ATOM    360  OG  SER A  38      60.285  79.476  96.214
ATOM    361  HG  SER A  38      59.984  78.631  96.560
ATOM    362  C   SER A  38      60.338  82.370  96.347
ATOM    363  O   SER A  38      59.550  82.914  97.124
ATOM    364  N   CYS A  39      60.232  82.475  95.004
ATOM    365  H   CYS A  39      60.861  82.008  94.388
ATOM    366  CA  CYS A  39      59.192  83.244  94.362
ATOM    367  CB  CYS A  39      59.712  84.386  93.468
ATOM    368  SG  CYS A  39      60.672  85.632  94.369
ATOM    369  C   CYS A  39      58.390  82.353  93.459
ATOM    370  O   CYS A  39      58.910  81.372  92.923
ATOM    371  N   LEU A  40      57.086  82.680  93.289
ATOM    372  H   LEU A  40      56.671  83.468  93.739
ATOM    373  CA  LEU A  40      56.222  81.910  92.433
ATOM    374  CB  LEU A  40      55.218  81.014  93.209
ATOM    375  CG  LEU A  40      54.252  80.158  92.348
ATOM    376  CD1 LEU A  40      54.994  79.119  91.489
ATOM    377  CD2 LEU A  40      53.129  79.555  93.204
ATOM    378  C   LEU A  40      55.441  82.890  91.608
ATOM    379  O   LEU A  40      54.573  83.589  92.129
ATOM    380  N   ILE A  41      55.770  82.992  90.301
ATOM    381  H   ILE A  41      56.487  82.439  89.884
ATOM    382  CA  ILE A  41      55.058  83.887  89.427
ATOM    383  CB  ILE A  41      55.960  84.744  88.547
ATOM    384  CG2 ILE A  41      55.094  85.619  87.608
ATOM    385  CG1 ILE A  41      56.883  85.608  89.437
ATOM    386  CD1 ILE A  41      57.993  86.348  88.691
ATOM    387  C   ILE A  41      54.163  83.005  88.600
ATOM    388  O   ILE A  41      54.634  82.185  87.806
ATOM    389  N   ALA A  42      52.837  83.157  88.797
ATOM    390  H   ALA A  42      52.461  83.799  89.462
ATOM    391  CA  ALA A  42      51.879  82.386  88.059
ATOM    392  CB  ALA A  42      51.193  81.271  88.871
ATOM    393  C   ALA A  42      50.835  83.314  87.546
ATOM    394  O   ALA A  42      50.172  84.034  88.298
ATOM    395  N   LEU A  43      50.693  83.294  86.210
ATOM    396  H   LEU A  43      51.250  82.684  85.652
ATOM    397  CA  LEU A  43      49.751  84.093  85.473
ATOM    398  CB  LEU A  43      50.281  84.439  84.058
ATOM    399  CG  LEU A  43      51.589  85.262  84.011
ATOM    400  CD1 LEU A  43      52.045  85.464  82.559
ATOM    401  CD2 LEU A  43      51.485  86.587  84.789
ATOM    402  C   LEU A  43      48.444  83.335  85.364
ATOM    403  O   LEU A  43      48.231  82.342  86.068
ATOM    404  N   GLY A  44      47.511  83.835  84.506
ATOM    405  H   GLY A  44      47.683  84.664  83.981
ATOM    406  CA  GLY A  44      46.215  83.235  84.286
ATOM    407  C   GLY A  44      45.424  83.411  85.542
ATOM    408  O   GLY A  44      45.228  84.563  85.942
ATOM    409  N   PRO A  45      44.910  82.340  86.158
ATOM    410  CA  PRO A  45      44.173  82.443  87.398
ATOM    411  CB  PRO A  45      43.568  81.060  87.643
ATOM    412  CG  PRO A  45      43.589  80.387  86.258
ATOM    413  CD  PRO A  45      44.815  81.007  85.571
ATOM    414  C   PRO A  45      45.208  82.828  88.423
ATOM    415  O   PRO A  45      46.088  82.020  88.722
ATOM    416  N   TYR A  46      45.071  84.050  88.968
ATOM    417  H   TYR A  46      44.214  84.547  88.875
ATOM    418  CA  TYR A  46      46.208  84.892  89.251
ATOM    419  CB  TYR A  46      45.735  86.366  89.340
ATOM    420  CG  TYR A  46      46.813  87.397  89.443
ATOM    421  CD1 TYR A  46      47.484  87.815  88.287
ATOM    422  CE1 TYR A  46      48.479  88.793  88.355
ATOM    423  CZ  TYR A  46      48.807  89.367  89.585
ATOM    424  OH  TYR A  46      49.813  90.355  89.649
ATOM    425  HH  TYR A  46      49.894  90.638  90.565
ATOM    426  CE2 TYR A  46      48.138  88.963  90.745
ATOM    427  CD2 TYR A  46      47.143  87.985  90.671
ATOM    428  C   TYR A  46      46.819  84.444  90.548
ATOM    429  O   TYR A  46      46.129  84.384  91.570
ATOM    430  N   ARG A  47      48.128  84.099  90.514
ATOM    431  H   ARG A  47      48.677  84.140  89.680
ATOM    432  CA  ARG A  47      48.808  83.655  91.700
ATOM    433  CB  ARG A  47      48.679  82.116  91.880
ATOM    434  CG  ARG A  47      49.155  81.539  93.221
ATOM    435  CD  ARG A  47      48.867  80.041  93.377
ATOM    436  NE  ARG A  47      47.384  79.876  93.508
ATOM    437  HE  ARG A  47      46.836  80.678  93.749
ATOM    438  CZ  ARG A  47      46.754  78.671  93.322
ATOM    439  NH1 ARG A  47      47.435  77.538  92.975
ATOM    440 1HH1 ARG A  47      48.425  77.560  92.840
ATOM    441 2HH1 ARG A  47      46.943  76.677  92.847
ATOM    442  NH2 ARG A  47      45.401  78.598  93.486
ATOM    443 1HH2 ARG A  47      44.877  79.409  93.745
ATOM    444 2HH2 ARG A  47      44.925  77.729  93.353
ATOM    445  C   ARG A  47      50.250  84.110  91.639
ATOM    446  O   ARG A  47      51.171  83.307  91.473
ATOM    447  N   VAL A  48      50.471  85.444  91.714
ATOM    448  H   VAL A  48      49.728  86.099  91.824
ATOM    449  CA  VAL A  48      51.806  85.995  91.696
ATOM    450  CB  VAL A  48      51.954  87.253  90.855
ATOM    451  CG1 VAL A  48      53.390  87.808  90.934
ATOM    452  CG2 VAL A  48      51.592  86.903  89.400
ATOM    453  C   VAL A  48      52.187  86.239  93.134
ATOM    454  O   VAL A  48      51.463  86.906  93.878
ATOM    455  N   GLN A  49      53.343  85.666  93.540
ATOM    456  H   GLN A  49      53.888  85.117  92.918
ATOM    457  CA  GLN A  49      53.869  85.771  94.873
ATOM    458  CB  GLN A  49      53.745  84.453  95.686
ATOM    459  CG  GLN A  49      52.327  83.891  95.885
ATOM    460  CD  GLN A  49      51.471  84.811  96.757
ATOM    461  OE1 GLN A  49      51.865  85.296  97.818
ATOM    462  NE2 GLN A  49      50.225  85.065  96.276
ATOM    463 1HE2 GLN A  49      49.929  84.664  95.409
ATOM    464 2HE2 GLN A  49      49.604  85.661  96.784
ATOM    465  C   GLN A  49      55.340  86.076  94.743
ATOM    466  O   GLN A  49      56.174  85.172  94.640
ATOM    467  N   VAL A  50      55.681  87.383  94.672
ATOM    468  H   VAL A  50      55.000  88.109  94.727
ATOM    469  CA  VAL A  50      57.057  87.811  94.579
ATOM    470  CB  VAL A  50      57.262  89.088  93.769
ATOM    471  CG1 VAL A  50      58.746  89.522  93.774
ATOM    472  CG2 VAL A  50      56.757  88.848  92.336
ATOM    473  C   VAL A  50      57.534  88.006  95.995
ATOM    474  O   VAL A  50      56.872  88.676  96.792
ATOM    475  N   VAL A  51      58.681  87.378  96.341
ATOM    476  H   VAL A  51      59.200  86.826  95.695
ATOM    477  CA  VAL A  51      59.256  87.502  97.656
ATOM    478  CB  VAL A  51      59.360  86.185  98.420
ATOM    479  CG1 VAL A  51      60.014  86.411  99.800
ATOM    480  CG2 VAL A  51      57.964  85.541  98.540
ATOM    481  C   VAL A  51      60.635  88.051  97.423
ATOM    482  O   VAL A  51      61.432  87.458  96.693
ATOM    483  N   TYR A  52      60.913  89.234  98.013
ATOM    484  H   TYR A  52      60.237  89.712  98.569
ATOM    485  CA  TYR A  52      62.202  89.860  97.906
ATOM    486  CB  TYR A  52      62.324  90.830  96.701
ATOM    487  CG  TYR A  52      63.745  91.255  96.484
ATOM    488  CD1 TYR A  52      64.647  90.374  95.871
ATOM    489  CE1 TYR A  52      65.973  90.751  95.649
ATOM    490  CZ  TYR A  52      66.411  92.018  96.038
ATOM    491  OH  TYR A  52      67.752  92.388  95.806
ATOM    492  HH  TYR A  52      67.885  93.276  96.148
ATOM    493  CE2 TYR A  52      65.520  92.906  96.649
ATOM    494  CD2 TYR A  52      64.194  92.525  96.868
ATOM    495  C   TYR A  52      62.306  90.622  99.199
ATOM    496  O   TYR A  52      61.562  91.581  99.420
ATOM    497  N   GLU A  53      63.213  90.182 100.098
ATOM    498  H   GLU A  53      63.808  89.407  99.909
ATOM    499  CA  GLU A  53      63.394  90.817 101.372
ATOM    500  CB  GLU A  53      62.909  89.977 102.583
ATOM    501  CG  GLU A  53      61.403  89.684 102.620
ATOM    502  CD  GLU A  53      61.051  88.992 103.932
ATOM    503  OE1 GLU A  53      60.256  89.587 104.705
ATOM    504  OE2 GLU A  53      61.552  87.867 104.192
ATOM    505  C   GLU A  53      64.844  91.126 101.547
ATOM    506  O   GLU A  53      65.603  90.335 102.109
ATOM    507  N   ARG A  54      65.260  92.314 101.055
ATOM    508  H   ARG A  54      64.634  92.944 100.603
ATOM    509  CA  ARG A  54      66.631  92.735 101.146
ATOM    510  CB  ARG A  54      66.919  93.940 100.212
ATOM    511  CG  ARG A  54      68.372  94.409 100.032
ATOM    512  CD  ARG A  54      68.819  95.516 100.994
ATOM    513  NE  ARG A  54      70.200  95.949 100.614
ATOM    514  HE  ARG A  54      70.631  95.538  99.811
ATOM    515  CZ  ARG A  54      70.880  96.893 101.339
ATOM    516  NH1 ARG A  54      70.332  97.495 102.437
ATOM    517 1HH1 ARG A  54      69.423  97.234 102.758
ATOM    518 2HH1 ARG A  54      70.845  98.196 102.932
ATOM    519  NH2 ARG A  54      72.135  97.265 100.950
ATOM    520 1HH2 ARG A  54      72.594  96.798 100.195
ATOM    521 2HH2 ARG A  54      72.629  97.970 101.459
ATOM    522  C   ARG A  54      66.999  93.022 102.568
ATOM    523  O   ARG A  54      66.456  93.922 103.214
ATOM    524  N   SER A  55      67.962  92.218 103.060
ATOM    525  H   SER A  55      68.378  91.501 102.507
ATOM    526  CA  SER A  55      68.476  92.343 104.390
ATOM    527  CB  SER A  55      68.289  91.047 105.213
ATOM    528  OG  SER A  55      68.961  89.959 104.605
ATOM    529  HG  SER A  55      68.385  89.655 103.896
ATOM    530  C   SER A  55      69.901  92.811 104.213
ATOM    531  O   SER A  55      70.110  93.752 103.444
ATOM    532  N   TYR A  56      70.918  92.201 104.884
ATOM    533  H   TYR A  56      70.788  91.424 105.494
ATOM    534  CA  TYR A  56      72.281  92.651 104.706
ATOM    535  CB  TYR A  56      73.300  92.094 105.726
ATOM    536  CG  TYR A  56      73.062  92.605 107.108
ATOM    537  CD1 TYR A  56      72.400  91.805 108.049
ATOM    538  CE1 TYR A  56      72.181  92.271 109.349
ATOM    539  CZ  TYR A  56      72.628  93.541 109.720
ATOM    540  OH  TYR A  56      72.407  94.010 111.033
ATOM    541  HH  TYR A  56      72.803  94.883 111.106
ATOM    542  CE2 TYR A  56      73.296  94.342 108.790
ATOM    543  CD2 TYR A  56      73.514  93.874 107.491
ATOM    544  C   TYR A  56      72.734  92.188 103.356
ATOM    545  O   TYR A  56      72.875  90.986 103.111
ATOM    546  N   CYS A  57      72.957  93.163 102.446
ATOM    547  H   CYS A  57      72.837  94.131 102.650
ATOM    548  CA  CYS A  57      73.393  92.827 101.121
ATOM    549  CB  CYS A  57      72.240  92.483 100.149
ATOM    550  SG  CYS A  57      72.824  91.991  98.496
ATOM    551  C   CYS A  57      74.213  93.911 100.494
ATOM    552  O   CYS A  57      73.856  95.091 100.509
ATOM    553  N   MET A  58      75.371  93.483  99.957
ATOM    554  H   MET A  58      75.598  92.512  99.972
ATOM    555  CA  MET A  58      76.336  94.275  99.236
ATOM    556  CB  MET A  58      77.788  93.913  99.632
ATOM    557  CG  MET A  58      78.924  94.662  98.921
ATOM    558  SD  MET A  58      80.579  94.071  99.405
ATOM    559  CE  MET A  58      81.558  95.245  98.431
ATOM    560  C   MET A  58      76.092  93.745  97.850
ATOM    561  O   MET A  58      76.379  92.571  97.603
ATOM    562  N   THR A  59      75.707  94.620  96.892
ATOM    563  H   THR A  59      75.561  95.587  97.085
ATOM    564  CA  THR A  59      75.396  94.196  95.543
ATOM    565  CB  THR A  59      74.610  95.268  94.808
ATOM    566  CG2 THR A  59      74.172  94.762  93.419
ATOM    567  OG1 THR A  59      73.411  95.540  95.519
ATOM    568  HG1 THR A  59      73.000  96.272  95.051
ATOM    569  C   THR A  59      76.651  93.812  94.777
ATOM    570  O   THR A  59      76.627  92.810  94.064
ATOM    571  N   GLY A  60      77.745  94.612  94.873
ATOM    572  H   GLY A  60      77.730  95.449  95.412
ATOM    573  CA  GLY A  60      79.017  94.288  94.260
ATOM    574  C   GLY A  60      79.087  94.077  92.773
ATOM    575  O   GLY A  60      79.695  93.087  92.354
ATOM    576  N   VAL A  61      78.463  94.952  91.944
ATOM    577  H   VAL A  61      78.043  95.793  92.275
ATOM    578  CA  VAL A  61      78.505  94.752  90.509
ATOM    579  CB  VAL A  61      77.448  95.553  89.753
ATOM    580  CG1 VAL A  61      77.567  95.319  88.234
ATOM    581  CG2 VAL A  61      76.048  95.213  90.288
ATOM    582  C   VAL A  61      79.888  95.156  90.053
ATOM    583  O   VAL A  61      80.289  96.305  90.204
ATOM    584  N   LEU A  62      80.657  94.206  89.480
ATOM    585  H   LEU A  62      80.328  93.281  89.309
ATOM    586  CA  LEU A  62      81.990  94.499  89.021
ATOM    587  CB  LEU A  62      82.937  93.277  89.131
ATOM    588  CG  LEU A  62      84.446  93.558  89.334
ATOM    589  CD1 LEU A  62      85.162  92.306  89.862
ATOM    590  CD2 LEU A  62      85.138  94.093  88.072
ATOM    591  C   LEU A  62      81.828  94.945  87.602
ATOM    592  O   LEU A  62      81.418  94.172  86.735
ATOM    593  N   ILE A  63      82.162  96.227  87.359
ATOM    594  H   ILE A  63      82.547  96.806  88.075
ATOM    595  CA  ILE A  63      82.057  96.838  86.058
ATOM    596  CB  ILE A  63      81.061  97.998  85.978
ATOM    597  CG2 ILE A  63      79.637  97.430  86.081
ATOM    598  CG1 ILE A  63      81.398  99.158  86.941
ATOM    599  CD1 ILE A  63      80.585 100.429  86.688
ATOM    600  C   ILE A  63      83.432  97.263  85.609
ATOM    601  O   ILE A  63      84.439  96.773  86.128
ATOM    602  N   GLU A  64      83.498  98.168  84.594
ATOM    603  H   GLU A  64      82.679  98.521  84.150
ATOM    604  CA  GLU A  64      84.727  98.681  84.047
ATOM    605  CB  GLU A  64      84.521  99.841  83.054
ATOM    606  CG  GLU A  64      83.974  99.455  81.678
ATOM    607  CD  GLU A  64      83.775 100.739  80.878
ATOM    608  OE1 GLU A  64      82.609 100.993  80.478
ATOM    609  OE2 GLU A  64      84.765 101.482  80.642
ATOM    610  C   GLU A  64      85.580  99.247  85.143
ATOM    611  O   GLU A  64      85.121 100.028  85.980
ATOM    612  N   GLY A  65      86.844  98.786  85.174
ATOM    613  H   GLY A  65      87.180  98.121  84.513
ATOM    614  CA  GLY A  65      87.807  99.229  86.131
ATOM    615  C   GLY A  65      87.782  98.477  87.425
ATOM    616  O   GLY A  65      88.766  97.805  87.735
ATOM    617  N   LYS A  66      86.675  98.575  88.208
ATOM    618  H   LYS A  66      85.870  99.097  87.934
ATOM    619  CA  LYS A  66      86.624  97.911  89.490
ATOM    620  CB  LYS A  66      87.274  98.746  90.643
ATOM    621  CG  LYS A  66      86.568 100.057  91.021
ATOM    622  CD  LYS A  66      87.242 100.847  92.143
ATOM    623  CE  LYS A  66      86.534 102.167  92.460
ATOM    624  NZ  LYS A  66      87.221 102.862  93.569
ATOM    625  HZ1 LYS A  66      86.522 103.292  94.203
ATOM    626  HZ2 LYS A  66      87.798 102.184  94.101
ATOM    627  HZ3 LYS A  66      87.836 103.606  93.187
ATOM    628  C   LYS A  66      85.222  97.563  89.918
ATOM    629  O   LYS A  66      84.249  97.730  89.176
ATOM    630  N   CYS A  67      85.125  96.981  91.142
ATOM    631  H   CYS A  67      85.931  96.791  91.697
ATOM    632  CA  CYS A  67      83.875  96.626  91.744
ATOM    633  CB  CYS A  67      84.024  95.741  92.996
ATOM    634  SG  CYS A  67      82.430  95.270  93.731
ATOM    635  C   CYS A  67      83.196  97.911  92.137
ATOM    636  O   CYS A  67      83.764  98.761  92.827
ATOM    637  N   PHE A  68      81.964  98.069  91.626
ATOM    638  H   PHE A  68      81.561  97.375  91.044
ATOM    639  CA  PHE A  68      81.090  99.186  91.840
ATOM    640  CB  PHE A  68      80.366  99.544  90.517
ATOM    641  CG  PHE A  68      79.466 100.738  90.543
ATOM    642  CD1 PHE A  68      80.017 102.016  90.389
ATOM    643  CE1 PHE A  68      79.204 103.154  90.396
ATOM    644  CZ  PHE A  68      77.823 103.015  90.547
ATOM    645  CE2 PHE A  68      77.260 101.745  90.685
ATOM    646  CD2 PHE A  68      78.080 100.613  90.675
ATOM    647  C   PHE A  68      80.101  98.647  92.845
ATOM    648  O   PHE A  68      79.661  97.496  92.743
ATOM    649  N   VAL A  69      79.729  99.461  93.859
ATOM    650  H   VAL A  69      80.074 100.390  93.969
ATOM    651  CA  VAL A  69      78.800  98.988  94.855
ATOM    652  CB  VAL A  69      79.398  98.883  96.263
ATOM    653  CG1 VAL A  69      78.362  98.289  97.245
ATOM    654  CG2 VAL A  69      80.718  98.089  96.236
ATOM    655  C   VAL A  69      77.588  99.901  94.882
ATOM    656  O   VAL A  69      77.627 100.942  95.548
ATOM    657  N   PRO A  70      76.538  99.607  94.106
ATOM    658  CA  PRO A  70      75.318 100.379  94.121
ATOM    659  CB  PRO A  70      74.580 100.012  92.830
ATOM    660  CG  PRO A  70      75.100  98.608  92.458
ATOM    661  CD  PRO A  70      76.472  98.496  93.153
ATOM    662  C   PRO A  70      74.567  99.997  95.374
ATOM    663  O   PRO A  70      74.391  98.799  95.620
ATOM    664  N   ASP A  71      74.104 100.988  96.161
ATOM    665  H   ASP A  71      74.228 101.952  95.939
ATOM    666  CA  ASP A  71      73.398 100.689  97.376
ATOM    667  CB  ASP A  71      73.575 101.752  98.489
ATOM    668  CG  ASP A  71      73.111 101.272  99.877
ATOM    669  OD1 ASP A  71      73.231 102.110 100.807
ATOM    670  OD2 ASP A  71      72.652 100.111 100.062
ATOM    671  C   ASP A  71      71.944 100.542  97.031
ATOM    672  O   ASP A  71      71.360 101.361  96.319
ATOM    673  N   GLN A  72      71.331  99.490  97.608
ATOM    674  H   GLN A  72      71.848  98.896  98.219
ATOM    675  CA  GLN A  72      69.954  99.106  97.433
ATOM    676  CB  GLN A  72      69.775  97.592  97.646
ATOM    677  CG  GLN A  72      70.466  96.723  96.594
ATOM    678  CD  GLN A  72      70.219  95.266  96.953
ATOM    679  OE1 GLN A  72      69.113  94.752  96.808
ATOM    680  NE2 GLN A  72      71.267  94.569  97.462
ATOM    681 1HE2 GLN A  72      72.165  94.999  97.547
ATOM    682 2HE2 GLN A  72      71.142  93.608  97.708
ATOM    683  C   GLN A  72      69.038  99.845  98.384
ATOM    684  O   GLN A  72      67.896  99.432  98.598
ATOM    685  N   SER A  73      69.558 100.921  99.023
ATOM    686  H   SER A  73      70.501 101.202  98.869
ATOM    687  CA  SER A  73      68.857 101.784  99.930
ATOM    688  CB  SER A  73      69.817 102.704 100.721
ATOM    689  OG  SER A  73      70.489 103.616  99.861
ATOM    690  HG  SER A  73      71.182 104.015 100.394
ATOM    691  C   SER A  73      67.822 102.602  99.190
ATOM    692  O   SER A  73      67.849 102.717  97.962
ATOM    693  N   VAL A  74      66.873 103.174  99.961
ATOM    694  H   VAL A  74      66.902 103.059 100.951
ATOM    695  CA  VAL A  74      65.760 103.958  99.484
ATOM    696  CB  VAL A  74      64.727 104.276 100.558
ATOM    697  CG1 VAL A  74      64.138 102.952 101.079
ATOM    698  CG2 VAL A  74      65.340 105.153 101.673
ATOM    699  C   VAL A  74      66.065 105.217  98.714
ATOM    700  O   VAL A  74      67.103 105.862  98.866
ATOM    701  N   VAL A  75      65.070 105.560  97.869
ATOM    702  H   VAL A  75      64.266 104.972  97.832
ATOM    703  CA  VAL A  75      64.996 106.663  96.945
ATOM    704  CB  VAL A  75      63.901 106.463  95.896
ATOM    705  CG1 VAL A  75      64.215 105.198  95.069
ATOM    706  CG2 VAL A  75      62.501 106.422  96.551
ATOM    707  C   VAL A  75      64.863 108.045  97.541
ATOM    708  O   VAL A  75      64.829 109.018  96.787
ATOM    709  N   SER A  76      64.823 108.182  98.891
ATOM    710  H   SER A  76      64.893 107.393  99.495
ATOM    711  CA  SER A  76      64.671 109.456  99.568
ATOM    712  CB  SER A  76      64.732 109.293 101.101
ATOM    713  OG  SER A  76      65.986 108.758 101.507
ATOM    714  HG  SER A  76      66.485 109.500 101.859
ATOM    715  C   SER A  76      65.678 110.497  99.131
ATOM    716  O   SER A  76      65.362 111.687  99.104
ATOM    717  N   ILE A  77      66.905 110.049  98.787
ATOM    718  H   ILE A  77      67.111 109.075  98.837
ATOM    719  CA  ILE A  77      67.984 110.883  98.323
ATOM    720  CB  ILE A  77      69.343 110.227  98.557
ATOM    721  CG2 ILE A  77      69.550 110.104 100.081
ATOM    722  CG1 ILE A  77      69.513 108.896  97.779
ATOM    723  CD1 ILE A  77      70.917 108.292  97.821
ATOM    724  C   ILE A  77      67.854 111.373  96.888
ATOM    725  O   ILE A  77      68.150 112.541  96.628
ATOM    726  N   ILE A  78      67.405 110.504  95.943
ATOM    727  H   ILE A  78      67.107 109.589  96.202
ATOM    728  CA  ILE A  78      67.265 110.814  94.528
ATOM    729  CB  ILE A  78      67.480 109.627  93.601
ATOM    730  CG2 ILE A  78      68.951 109.188  93.739
ATOM    731  CG1 ILE A  78      66.455 108.500  93.830
ATOM    732  CD1 ILE A  78      66.495 107.385  92.789
ATOM    733  C   ILE A  78      66.020 111.561  94.114
ATOM    734  O   ILE A  78      64.991 111.507  94.790
ATOM    735  N   LYS A  79      66.140 112.336  93.001
ATOM    736  H   LYS A  79      67.004 112.390  92.506
ATOM    737  CA  LYS A  79      65.067 113.129  92.448
ATOM    738  CB  LYS A  79      65.242 114.624  92.829
ATOM    739  CG  LYS A  79      66.544 115.295  92.364
ATOM    740  CD  LYS A  79      66.631 116.777  92.733
ATOM    741  CE  LYS A  79      67.875 117.484  92.193
ATOM    742  NZ  LYS A  79      67.835 118.916  92.555
ATOM    743  HZ1 LYS A  79      67.750 119.014  93.584
ATOM    744  HZ2 LYS A  79      68.705 119.384  92.238
ATOM    745  HZ3 LYS A  79      67.020 119.369  92.101
ATOM    746  C   LYS A  79      64.875 112.986  90.950
ATOM    747  O   LYS A  79      64.126 113.759  90.348
ATOM    748  N   HIS A  80      65.509 111.976  90.312
ATOM    749  H   HIS A  80      66.067 111.313  90.806
ATOM    750  CA  HIS A  80      65.445 111.793  88.877
ATOM    751  CB  HIS A  80      66.837 111.477  88.284
ATOM    752  CG  HIS A  80      67.799 112.616  88.465
ATOM    753  ND1 HIS A  80      67.779 113.774  87.718
ATOM    754  CE1 HIS A  80      68.763 114.571  88.205
ATOM    755  NE2 HIS A  80      69.412 114.009  89.208
ATOM    756  CD2 HIS A  80      68.804 112.776  89.369
ATOM    757  C   HIS A  80      64.428 110.790  88.408
ATOM    758  O   HIS A  80      64.504 110.280  87.286
ATOM    759  N   GLY A  81      63.423 110.509  89.259
ATOM    760  H   GLY A  81      63.363 110.938  90.156
ATOM    761  CA  GLY A  81      62.402 109.538  88.986
ATOM    762  C   GLY A  81      62.766 108.348  89.827
ATOM    763  O   GLY A  81      63.845 108.295  90.427
ATOM    764  N   ILE A  82      61.845 107.364  89.905
ATOM    765  H   ILE A  82      60.981 107.398  89.410
ATOM    766  CA  ILE A  82      62.088 106.188  90.700
ATOM    767  CB  ILE A  82      60.803 105.474  91.105
ATOM    768  CG2 ILE A  82      61.125 104.169  91.878
ATOM    769  CG1 ILE A  82      59.948 106.428  91.969
ATOM    770  CD1 ILE A  82      58.525 105.941  92.239
ATOM    771  C   ILE A  82      63.003 105.283  89.916
ATOM    772  O   ILE A  82      62.795 105.060  88.723
ATOM    773  N   PHE A  83      64.078 104.807  90.585
ATOM    774  H   PHE A  83      64.246 105.043  91.539
ATOM    775  CA  PHE A  83      65.027 103.903  90.001
ATOM    776  CB  PHE A  83      66.499 104.373  89.919
ATOM    777  CG  PHE A  83      66.641 105.451  88.899
ATOM    778  CD1 PHE A  83      66.563 106.805  89.236
ATOM    779  CE1 PHE A  83      66.702 107.788  88.254
ATOM    780  CZ  PHE A  83      66.921 107.426  86.923
ATOM    781  CE2 PHE A  83      67.003 106.077  86.578
ATOM    782  CD2 PHE A  83      66.864 105.096  87.562
ATOM    783  C   PHE A  83      65.018 102.585  90.690
ATOM    784  O   PHE A  83      65.043 102.513  91.921
ATOM    785  N   ASP A  84      64.924 101.515  89.872
ATOM    786  H   ASP A  84      64.868 101.626  88.883
ATOM    787  CA  ASP A  84      64.931 100.152  90.333
ATOM    788  CB  ASP A  84      64.108  99.195  89.439
ATOM    789  CG  ASP A  84      62.595  99.420  89.569
ATOM    790  OD1 ASP A  84      62.122 100.139  90.490
ATOM    791  OD2 ASP A  84      61.875  98.844  88.713
ATOM    792  C   ASP A  84      66.344  99.636  90.376
ATOM    793  O   ASP A  84      67.197 100.038  89.581
ATOM    794  N   ILE A  85      66.603  98.736  91.349
ATOM    795  H   ILE A  85      65.874  98.468  91.973
ATOM    796  CA  ILE A  85      67.876  98.089  91.587
ATOM    797  CB  ILE A  85      67.971  97.464  92.969
ATOM    798  CG2 ILE A  85      67.960  98.611  93.999
ATOM    799  CG1 ILE A  85      66.885  96.381  93.197
ATOM    800  CD1 ILE A  85      67.039  95.573  94.478
ATOM    801  C   ILE A  85      68.212  97.060  90.530
ATOM    802  O   ILE A  85      67.315  96.421  89.972
ATOM    803  N   ALA A  86      69.524  96.912  90.214
ATOM    804  H   ALA A  86      70.243  97.438  90.661
ATOM    805  CA  ALA A  86      69.967  95.970  89.222
ATOM    806  CB  ALA A  86      70.359  96.642  87.893
ATOM    807  C   ALA A  86      71.159  95.188  89.699
ATOM    808  O   ALA A  86      72.072  95.727  90.328
ATOM    809  N   SER A  87      71.155  93.873  89.392
ATOM    810  H   SER A  87      70.398  93.459  88.892
ATOM    811  CA  SER A  87      72.215  92.967  89.741
ATOM    812  CB  SER A  87      71.843  91.999  90.895
ATOM    813  OG  SER A  87      70.587  91.372  90.669
ATOM    814  HG  SER A  87      70.439  90.803  91.430
ATOM    815  C   SER A  87      72.507  92.251  88.454
ATOM    816  O   SER A  87      72.206  91.068  88.268
ATOM    817  N   VAL A  88      73.133  93.001  87.520
ATOM    818  H   VAL A  88      73.397  93.946  87.692
ATOM    819  CA  VAL A  88      73.417  92.490  86.207
ATOM    820  CB  VAL A  88      73.397  93.614  85.175
ATOM    821  CG1 VAL A  88      73.720  93.099  83.767
ATOM    822  CG2 VAL A  88      72.026  94.317  85.221
ATOM    823  C   VAL A  88      74.671  91.651  86.132
ATOM    824  O   VAL A  88      75.793  92.106  86.364
ATOM    825  N   HIS A  89      74.446  90.363  85.803
ATOM    826  H   HIS A  89      73.516  90.050  85.629
ATOM    827  CA  HIS A  89      75.451  89.346  85.620
ATOM    828  CB  HIS A  89      74.978  87.961  86.089
ATOM    829  CG  HIS A  89      74.432  87.970  87.478
ATOM    830  ND1 HIS A  89      75.171  88.051  88.632
ATOM    831  CE1 HIS A  89      74.279  88.092  89.651
ATOM    832  NE2 HIS A  89      73.029  88.037  89.239
ATOM    833  CD2 HIS A  89      73.128  87.957  87.866
ATOM    834  C   HIS A  89      75.456  89.270  84.113
ATOM    835  O   HIS A  89      74.397  89.048  83.518
ATOM    836  N   ILE A  90      76.621  89.435  83.445
ATOM    837  H   ILE A  90      77.506  89.544  83.895
ATOM    838  CA  ILE A  90      76.633  89.405  81.998
ATOM    839  CB  ILE A  90      77.136  90.710  81.349
ATOM    840  CG2 ILE A  90      77.237  90.601  79.807
ATOM    841  CG1 ILE A  90      76.252  91.903  81.734
ATOM    842  CD1 ILE A  90      76.801  93.274  81.327
ATOM    843  C   ILE A  90      77.502  88.297  81.499
ATOM    844  O   ILE A  90      78.610  88.092  81.992
ATOM    845  N   VAL A  91      76.969  87.536  80.519
ATOM    846  H   VAL A  91      76.053  87.708  80.163
ATOM    847  CA  VAL A  91      77.696  86.487  79.861
ATOM    848  CB  VAL A  91      77.349  85.069  80.279
ATOM    849  CG1 VAL A  91      78.272  84.096  79.534
ATOM    850  CG2 VAL A  91      77.407  84.884  81.809
ATOM    851  C   VAL A  91      77.276  86.725  78.420
ATOM    852  O   VAL A  91      76.109  87.008  78.137
ATOM    853  N   CYS A  92      78.241  86.674  77.482
ATOM    854  H   CYS A  92      79.187  86.486  77.728
ATOM    855  CA  CYS A  92      77.996  86.869  76.076
ATOM    856  CB  CYS A  92      78.661  88.132  75.500
ATOM    857  SG  CYS A  92      78.102  89.677  76.269
ATOM    858  C   CYS A  92      78.633  85.708  75.369
ATOM    859  O   CYS A  92      79.587  85.116  75.877
ATOM    860  N   PHE A  93      78.083  85.345  74.184
ATOM    861  H   PHE A  93      77.311  85.838  73.791
ATOM    862  CA  PHE A  93      78.593  84.260  73.384
ATOM    863  CB  PHE A  93      77.957  82.871  73.529
ATOM    864  CG  PHE A  93      78.287  82.218  74.828
ATOM    865  CD1 PHE A  93      77.512  82.333  75.981
ATOM    866  CE1 PHE A  93      77.854  81.679  77.158
ATOM    867  CZ  PHE A  93      78.990  80.882  77.180
ATOM    868  CE2 PHE A  93      79.770  80.737  76.035
ATOM    869  CD2 PHE A  93      79.412  81.398  74.866
ATOM    870  C   PHE A  93      78.953  84.526  71.956
ATOM    871  O   PHE A  93      78.747  85.627  71.444
ATOM    872  N   PHE A  94      79.513  83.468  71.303
ATOM    873  H   PHE A  94      79.644  82.595  71.763
ATOM    874  CA  PHE A  94      80.049  83.496  69.975
ATOM    875  CB  PHE A  94      80.861  82.210  69.628
ATOM    876  CG  PHE A  94      81.722  82.355  68.397
ATOM    877  CD1 PHE A  94      82.869  83.159  68.441
ATOM    878  CE1 PHE A  94      83.703  83.311  67.332
ATOM    879  CZ  PHE A  94      83.406  82.634  66.150
ATOM    880  CE2 PHE A  94      82.284  81.809  66.090
ATOM    881  CD2 PHE A  94      81.459  81.673  67.210
ATOM    882  C   PHE A  94      79.139  83.939  68.870
ATOM    883  O   PHE A  94      77.971  83.564  68.713
ATOM    884  N   VAL A  95      79.778  84.837  68.103
ATOM    885  H   VAL A  95      80.723  85.076  68.316
ATOM    886  CA  VAL A  95      79.280  85.545  66.970
ATOM    887  CB  VAL A  95      79.699  87.024  67.091
ATOM    888  CG1 VAL A  95      79.188  87.909  65.941
ATOM    889  CG2 VAL A  95      79.181  87.570  68.439
ATOM    890  C   VAL A  95      79.808  84.871  65.717
ATOM    891  O   VAL A  95      80.789  85.313  65.115
ATOM    892  N   ALA A  96      79.179  83.730  65.330
ATOM    893  H   ALA A  96      78.402  83.362  65.835
ATOM    894  CA  ALA A  96      79.559  83.009  64.134
ATOM    895  CB  ALA A  96      79.081  81.556  64.069
ATOM    896  C   ALA A  96      78.968  83.693  62.948
ATOM    897  O   ALA A  96      77.748  83.858  62.862
ATOM    898  N   VAL A  97      79.846  84.102  62.008
ATOM    899  H   VAL A  97      80.827  83.948  62.097
ATOM    900  CA  VAL A  97      79.426  84.787  60.817
ATOM    901  CB  VAL A  97      79.313  86.306  61.046
ATOM    902  CG1 VAL A  97      80.671  86.922  61.448
ATOM    903  CG2 VAL A  97      78.646  87.007  59.843
ATOM    904  C   VAL A  97      80.342  84.473  59.659
ATOM    905  O   VAL A  97      81.549  84.276  59.818
ATOM    906  N   LYS A  98      79.730  84.382  58.461
ATOM    907  H   LYS A  98      78.742  84.496  58.394
ATOM    908  CA  LYS A  98      80.388  84.168  57.202
ATOM    909  CB  LYS A  98      80.055  82.825  56.512
ATOM    910  CG  LYS A  98      80.798  82.596  55.192
ATOM    911  CD  LYS A  98      80.551  81.218  54.574
ATOM    912  CE  LYS A  98      81.339  80.969  53.285
ATOM    913  NZ  LYS A  98      81.075  79.603  52.788
ATOM    914  HZ1 LYS A  98      81.249  78.920  53.549
ATOM    915  HZ2 LYS A  98      80.087  79.524  52.479
ATOM    916  HZ3 LYS A  98      81.698  79.390  51.986
ATOM    917  C   LYS A  98      79.723  85.300  56.468
ATOM    918  O   LYS A  98      78.520  85.259  56.198
ATOM    919  N   LYS A  99      80.507  86.345  56.140
ATOM    920  H   LYS A  99      81.481  86.354  56.352
ATOM    921  CA  LYS A  99      79.996  87.533  55.508
ATOM    922  CB  LYS A  99      81.020  88.678  55.423
ATOM    923  CG  LYS A  99      81.329  89.343  56.764
ATOM    924  CD  LYS A  99      82.312  90.504  56.624
ATOM    925  CE  LYS A  99      82.610  91.234  57.933
ATOM    926  NZ  LYS A  99      83.564  92.329  57.677
ATOM    927  HZ1 LYS A  99      83.442  93.071  58.391
ATOM    928  HZ2 LYS A  99      84.536  91.968  57.719
ATOM    929  HZ3 LYS A  99      83.391  92.731  56.736
ATOM    930  C   LYS A  99      79.371  87.411  54.155
ATOM    931  O   LYS A  99      78.357  88.068  53.930
ATOM    932  N   ASP A 100      79.926  86.557  53.259
ATOM    933  H   ASP A 100      80.738  86.033  53.502
ATOM    934  CA  ASP A 100      79.477  86.342  51.892
ATOM    935  CB  ASP A 100      78.039  85.737  51.801
ATOM    936  CG  ASP A 100      77.970  84.274  52.251
ATOM    937  OD1 ASP A 100      79.024  83.597  52.384
ATOM    938  OD2 ASP A 100      76.820  83.808  52.465
ATOM    939  C   ASP A 100      79.591  87.632  51.086
ATOM    940  O   ASP A 100      80.415  88.486  51.430
ATOM    941  N   THR A 101      78.808  87.805  49.983
ATOM    942  H   THR A 101      78.153  87.122  49.672
ATOM    943  CA  THR A 101      78.875  89.008  49.181
ATOM    944  CB  THR A 101      78.499  88.727  47.737
ATOM    945  CG2 THR A 101      78.608  90.012  46.888
ATOM    946  OG1 THR A 101      79.394  87.760  47.200
ATOM    947  HG1 THR A 101      78.961  87.403  46.419
ATOM    948  C   THR A 101      77.949  90.017  49.811
ATOM    949  O   THR A 101      78.374  91.112  50.184
ATOM    950  N   GLU A 102      76.659  89.633  49.965
ATOM    951  H   GLU A 102      76.349  88.736  49.664
ATOM    952  CA  GLU A 102      75.645  90.442  50.598
ATOM    953  CB  GLU A 102      74.206  89.956  50.316
ATOM    954  CG  GLU A 102      73.744  90.048  48.851
ATOM    955  CD  GLU A 102      73.721  91.491  48.352
ATOM    956  OE1 GLU A 102      73.019  92.340  48.963
ATOM    957  OE2 GLU A 102      74.407  91.762  47.333
ATOM    958  C   GLU A 102      75.905  90.260  52.068
ATOM    959  O   GLU A 102      76.436  89.218  52.458
ATOM    960  N   ASN A 103      75.532  91.241  52.929
ATOM    961  H   ASN A 103      75.090  92.082  52.628
ATOM    962  CA  ASN A 103      75.787  91.102  54.347
ATOM    963  CB  ASN A 103      75.873  92.467  55.087
ATOM    964  CG  ASN A 103      76.348  92.318  56.542
ATOM    965  OD1 ASN A 103      77.002  91.359  56.953
ATOM    966  ND2 ASN A 103      75.997  93.333  57.374
ATOM    967 1HD2 ASN A 103      75.465  94.105  57.025
ATOM    968 2HD2 ASN A 103      76.266  93.310  58.337
ATOM    969  C   ASN A 103      74.705  90.218  54.928
ATOM    970  O   ASN A 103      73.788  90.657  55.630
ATOM    971  N   LYS A 104      74.813  88.911  54.601
ATOM    972  H   LYS A 104      75.579  88.575  54.057
ATOM    973  CA  LYS A 104      73.891  87.915  55.035
ATOM    974  CB  LYS A 104      73.798  86.685  54.100
ATOM    975  CG  LYS A 104      72.728  85.668  54.526
ATOM    976  CD  LYS A 104      72.614  84.422  53.651
ATOM    977  CE  LYS A 104      71.566  83.439  54.180
ATOM    978  NZ  LYS A 104      71.519  82.231  53.335
ATOM    979  HZ1 LYS A 104      71.582  82.506  52.337
ATOM    980  HZ2 LYS A 104      72.312  81.604  53.568
ATOM    981  HZ3 LYS A 104      70.625  81.729  53.496
ATOM    982  C   LYS A 104      74.288  87.443  56.395
ATOM    983  O   LYS A 104      75.377  86.905  56.608
ATOM    984  N   VAL A 105      73.350  87.647  57.336
ATOM    985  H   VAL A 105      72.484  88.073  57.088
ATOM    986  CA  VAL A 105      73.448  87.247  58.718
ATOM    987  CB  VAL A 105      72.323  87.911  59.498
ATOM    988  CG1 VAL A 105      72.294  87.455  60.950
ATOM    989  CG2 VAL A 105      72.508  89.442  59.413
ATOM    990  C   VAL A 105      73.284  85.740  58.620
ATOM    991  O   VAL A 105      72.246  85.266  58.151
ATOM    992  N   GLN A 106      74.308  84.962  59.059
ATOM    993  H   GLN A 106      75.141  85.342  59.453
ATOM    994  CA  GLN A 106      74.249  83.525  58.908
ATOM    995  CB  GLN A 106      75.633  82.868  58.738
ATOM    996  CG  GLN A 106      76.411  83.228  57.472
ATOM    997  CD  GLN A 106      75.695  82.817  56.187
ATOM    998  OE1 GLN A 106      75.166  81.718  56.020
ATOM    999  NE2 GLN A 106      75.729  83.751  55.203
ATOM   1000 1HE2 GLN A 106      76.178  84.631  55.364
ATOM   1001 2HE2 GLN A 106      75.368  83.540  54.294
ATOM   1002  C   GLN A 106      73.560  82.682  59.932
ATOM   1003  O   GLN A 106      72.620  81.965  59.590
ATOM   1004  N   GLY A 107      73.986  82.782  61.206
ATOM   1005  H   GLY A 107      74.731  83.395  61.462
ATOM   1006  CA  GLY A 107      73.439  81.991  62.277
ATOM   1007  C   GLY A 107      74.428  82.119  63.388
ATOM   1008  O   GLY A 107      75.627  81.926  63.189
ATOM   1009  N   TYR A 108      73.902  82.339  64.615
ATOM   1010  H   TYR A 108      72.923  82.234  64.759
ATOM   1011  CA  TYR A 108      74.719  82.651  65.766
ATOM   1012  CB  TYR A 108      74.520  84.122  66.134
ATOM   1013  CG  TYR A 108      75.009  85.023  65.033
ATOM   1014  CD1 TYR A 108      74.227  85.270  63.899
ATOM   1015  CE1 TYR A 108      74.669  86.111  62.887
ATOM   1016  CZ  TYR A 108      75.891  86.753  62.999
ATOM   1017  OH  TYR A 108      76.322  87.613  61.972
ATOM   1018  HH  TYR A 108      77.164  87.990  62.239
ATOM   1019  CE2 TYR A 108      76.667  86.548  64.134
ATOM   1020  CD2 TYR A 108      76.226  85.692  65.146
ATOM   1021  C   TYR A 108      74.589  81.819  67.009
ATOM   1022  O   TYR A 108      73.702  80.974  67.131
ATOM   1023  N   TYR A 109      75.539  82.002  67.981
ATOM   1024  H   TYR A 109      76.291  82.653  67.962
ATOM   1025  CA  TYR A 109      75.519  81.161  69.151
ATOM   1026  CB  TYR A 109      76.906  80.558  69.508
ATOM   1027  CG  TYR A 109      77.535  79.886  68.304
ATOM   1028  CD1 TYR A 109      76.848  79.541  67.127
ATOM   1029  CE1 TYR A 109      77.470  78.984  66.021
ATOM   1030  CZ  TYR A 109      78.827  78.724  66.095
ATOM   1031  OH  TYR A 109      79.473  78.171  64.974
ATOM   1032  HH  TYR A 109      80.415  78.143  65.150
ATOM   1033  CE2 TYR A 109      79.531  79.004  67.264
ATOM   1034  CD2 TYR A 109      78.889  79.573  68.361
ATOM   1035  C   TYR A 109      75.003  81.915  70.351
ATOM   1036  O   TYR A 109      75.147  83.133  70.459
ATOM   1037  N   ILE A 110      74.360  81.151  71.256
ATOM   1038  H   ILE A 110      74.226  80.178  71.077
ATOM   1039  CA  ILE A 110      73.741  81.597  72.480
ATOM   1040  CB  ILE A 110      72.700  80.588  72.921
ATOM   1041  CG2 ILE A 110      72.362  80.624  74.413
ATOM   1042  CG1 ILE A 110      71.578  80.692  71.876
ATOM   1043  CD1 ILE A 110      70.427  79.714  71.880
ATOM   1044  C   ILE A 110      74.549  82.133  73.621
ATOM   1045  O   ILE A 110      75.427  81.438  74.121
ATOM   1046  N   CYS A 111      74.124  83.349  74.079
ATOM   1047  H   CYS A 111      73.327  83.751  73.638
ATOM   1048  CA  CYS A 111      74.656  84.196  75.133
ATOM   1049  CB  CYS A 111      74.212  85.668  75.025
ATOM   1050  SG  CYS A 111      72.413  85.909  75.073
ATOM   1051  C   CYS A 111      74.499  83.882  76.602
ATOM   1052  O   CYS A 111      75.446  84.172  77.334
ATOM   1053  N   ILE A 112      73.329  83.371  77.081
ATOM   1054  H   ILE A 112      72.569  83.184  76.463
ATOM   1055  CA  ILE A 112      73.070  83.052  78.487
ATOM   1056  CB  ILE A 112      73.153  81.573  78.895
ATOM   1057  CG2 ILE A 112      72.998  81.310  80.415
ATOM   1058  CG1 ILE A 112      72.068  80.848  78.074
ATOM   1059  CD1 ILE A 112      71.968  79.338  78.256
ATOM   1060  C   ILE A 112      73.487  84.091  79.522
ATOM   1061  O   ILE A 112      74.492  83.946  80.214
ATOM   1062  N   VAL A 113      72.755  85.232  79.507
ATOM   1063  H   VAL A 113      71.994  85.304  78.869
ATOM   1064  CA  VAL A 113      72.913  86.405  80.354
ATOM   1065  CB  VAL A 113      72.317  87.654  79.681
ATOM   1066  CG1 VAL A 113      72.387  88.919  80.566
ATOM   1067  CG2 VAL A 113      72.979  87.866  78.309
ATOM   1068  C   VAL A 113      72.262  86.213  81.708
ATOM   1069  O   VAL A 113      71.182  85.638  81.806
ATOM   1070  N   GLY A 114      72.891  86.721  82.794
ATOM   1071  H   GLY A 114      73.717  87.277  82.731
ATOM   1072  CA  GLY A 114      72.348  86.592  84.123
ATOM   1073  C   GLY A 114      72.699  85.263  84.720
ATOM   1074  O   GLY A 114      73.235  84.375  84.054
ATOM   1075  N   GLY A 115      72.373  85.116  86.023
ATOM   1076  H   GLY A 115      71.921  85.845  86.532
ATOM   1077  CA  GLY A 115      72.625  83.913  86.769
ATOM   1078  C   GLY A 115      71.688  82.810  86.374
ATOM   1079  O   GLY A 115      72.022  81.638  86.544
ATOM   1080  N   ASN A 116      70.474  83.156  85.891
ATOM   1081  H   ASN A 116      70.187  84.106  85.789
ATOM   1082  CA  ASN A 116      69.530  82.160  85.473
ATOM   1083  CB  ASN A 116      68.455  81.857  86.555
ATOM   1084  CG  ASN A 116      67.553  80.657  86.219
ATOM   1085  OD1 ASN A 116      67.407  80.171  85.097
ATOM   1086  ND2 ASN A 116      66.884  80.148  87.286
ATOM   1087 1HD2 ASN A 116      67.002  80.552  88.193
ATOM   1088 2HD2 ASN A 116      66.263  79.374  87.163
ATOM   1089  C   ASN A 116      68.861  82.725  84.263
ATOM   1090  O   ASN A 116      68.230  83.784  84.333
ATOM   1091  N   SER A 117      69.007  82.016  83.124
ATOM   1092  H   SER A 117      69.523  81.164  83.087
ATOM   1093  CA  SER A 117      68.399  82.421  81.892
ATOM   1094  CB  SER A 117      69.100  83.585  81.166
ATOM   1095  OG  SER A 117      70.389  83.204  80.713
ATOM   1096  HG  SER A 117      70.860  84.026  80.560
ATOM   1097  C   SER A 117      68.281  81.287  80.927
ATOM   1098  O   SER A 117      68.895  80.226  81.076
ATOM   1099  N   ALA A 118      67.434  81.548  79.916
ATOM   1100  H   ALA A 118      66.977  82.433  79.876
ATOM   1101  CA  ALA A 118      67.102  80.701  78.815
ATOM   1102  CB  ALA A 118      65.639  80.933  78.365
ATOM   1103  C   ALA A 118      68.025  81.060  77.667
ATOM   1104  O   ALA A 118      68.526  82.187  77.616
ATOM   1105  N   PRO A 119      68.272  80.145  76.735
ATOM   1106  CA  PRO A 119      69.169  80.368  75.627
ATOM   1107  CB  PRO A 119      69.400  78.970  75.062
ATOM   1108  CG  PRO A 119      68.183  78.150  75.477
ATOM   1109  CD  PRO A 119      67.805  78.761  76.809
ATOM   1110  C   PRO A 119      68.835  81.399  74.578
ATOM   1111  O   PRO A 119      67.950  81.157  73.757
ATOM   1112  N   ILE A 120      69.653  82.479  74.486
ATOM   1113  H   ILE A 120      70.442  82.596  75.083
ATOM   1114  CA  ILE A 120      69.330  83.613  73.650
ATOM   1115  CB  ILE A 120      69.247  84.927  74.434
ATOM   1116  CG2 ILE A 120      68.926  86.089  73.469
ATOM   1117  CG1 ILE A 120      68.181  84.855  75.548
ATOM   1118  CD1 ILE A 120      68.186  86.040  76.517
ATOM   1119  C   ILE A 120      70.386  83.741  72.580
ATOM   1120  O   ILE A 120      71.569  83.936  72.868
ATOM   1121  N   TYR A 121      69.969  83.620  71.298
ATOM   1122  H   TYR A 121      69.010  83.449  71.086
ATOM   1123  CA  TYR A 121      70.847  83.746  70.148
ATOM   1124  CB  TYR A 121      70.131  83.549  68.795
ATOM   1125  CG  TYR A 121      69.812  82.114  68.637
ATOM   1126  CD1 TYR A 121      68.497  81.640  68.702
ATOM   1127  CE1 TYR A 121      68.247  80.273  68.548
ATOM   1128  CZ  TYR A 121      69.295  79.374  68.335
ATOM   1129  OH  TYR A 121      69.066  77.987  68.175
ATOM   1130  HH  TYR A 121      69.895  77.557  67.933
ATOM   1131  CE2 TYR A 121      70.591  79.869  68.279
ATOM   1132  CD2 TYR A 121      70.856  81.221  68.424
ATOM   1133  C   TYR A 121      71.382  85.144  70.093
ATOM   1134  O   TYR A 121      70.683  86.062  70.519
ATOM   1135  N   VAL A 122      72.625  85.355  69.581
ATOM   1136  H   VAL A 122      73.211  84.620  69.249
ATOM   1137  CA  VAL A 122      73.157  86.707  69.491
ATOM   1138  CB  VAL A 122      74.514  86.889  70.179
ATOM   1139  CG1 VAL A 122      74.917  88.378  70.182
ATOM   1140  CG2 VAL A 122      74.484  86.293  71.587
ATOM   1141  C   VAL A 122      73.310  86.922  67.985
ATOM   1142  O   VAL A 122      74.422  86.799  67.473
ATOM   1143  N   PRO A 123      72.239  87.252  67.243
ATOM   1144  CA  PRO A 123      72.237  87.405  65.805
ATOM   1145  CB  PRO A 123      70.789  87.216  65.362
ATOM   1146  CG  PRO A 123      69.968  87.653  66.568
ATOM   1147  CD  PRO A 123      70.897  87.465  67.771
ATOM   1148  C   PRO A 123      72.875  88.545  65.069
ATOM   1149  O   PRO A 123      73.015  88.379  63.859
ATOM   1150  N   THR A 124      73.202  89.702  65.678
ATOM   1151  H   THR A 124      73.072  89.876  66.650
ATOM   1152  CA  THR A 124      73.784  90.771  64.889
ATOM   1153  CB  THR A 124      72.980  92.065  64.797
ATOM   1154  CG2 THR A 124      71.611  91.774  64.156
ATOM   1155  OG1 THR A 124      72.798  92.680  66.061
ATOM   1156  HG1 THR A 124      73.639  93.088  66.279
ATOM   1157  C   THR A 124      75.208  91.035  65.302
ATOM   1158  O   THR A 124      75.626  90.706  66.414
ATOM   1159  N   LEU A 125      75.962  91.671  64.377
ATOM   1160  H   LEU A 125      75.557  91.941  63.507
ATOM   1161  CA  LEU A 125      77.366  91.974  64.482
ATOM   1162  CB  LEU A 125      77.939  92.512  63.153
ATOM   1163  CG  LEU A 125      78.014  91.455  62.025
ATOM   1164  CD1 LEU A 125      78.405  92.086  60.678
ATOM   1165  CD2 LEU A 125      78.926  90.275  62.404
ATOM   1166  C   LEU A 125      77.840  92.864  65.589
ATOM   1167  O   LEU A 125      78.905  92.568  66.137
ATOM   1168  N   ASP A 126      77.121  93.968  65.943
ATOM   1169  H   ASP A 126      76.262  94.222  65.508
ATOM   1170  CA  ASP A 126      77.588  94.792  67.043
ATOM   1171  CB  ASP A 126      76.965  96.208  67.117
ATOM   1172  CG  ASP A 126      77.576  97.083  68.230
ATOM   1173  OD1 ASP A 126      78.334  96.606  69.117
ATOM   1174  OD2 ASP A 126      77.303  98.308  68.162
ATOM   1175  C   ASP A 126      77.206  93.953  68.225
ATOM   1176  O   ASP A 126      76.024  93.759  68.503
ATOM   1177  N   ASP A 127      78.240  93.509  68.967
ATOM   1178  H   ASP A 127      79.178  93.754  68.737
ATOM   1179  CA  ASP A 127      78.089  92.595  70.066
ATOM   1180  CB  ASP A 127      79.455  92.209  70.689
ATOM   1181  CG  ASP A 127      80.297  91.301  69.786
ATOM   1182  OD1 ASP A 127      81.495  91.129  70.132
ATOM   1183  OD2 ASP A 127      79.803  90.791  68.746
ATOM   1184  C   ASP A 127      77.235  93.059  71.200
ATOM   1185  O   ASP A 127      76.286  92.360  71.564
ATOM   1186  N   PHE A 128      77.504  94.274  71.725
ATOM   1187  H   PHE A 128      78.239  94.850  71.377
ATOM   1188  CA  PHE A 128      76.763  94.785  72.845
ATOM   1189  CB  PHE A 128      77.475  95.939  73.582
ATOM   1190  CG  PHE A 128      78.495  95.331  74.496
ATOM   1191  CD1 PHE A 128      79.846  95.263  74.131
ATOM   1192  CE1 PHE A 128      80.788  94.693  74.993
ATOM   1193  CZ  PHE A 128      80.388  94.186  76.233
ATOM   1194  CE2 PHE A 128      79.044  94.250  76.610
ATOM   1195  CD2 PHE A 128      78.106  94.821  75.744
ATOM   1196  C   PHE A 128      75.358  95.169  72.531
ATOM   1197  O   PHE A 128      74.457  94.791  73.281
ATOM   1198  N   ARG A 129      75.137  95.857  71.387
ATOM   1199  H   ARG A 129      75.883  96.111  70.776
ATOM   1200  CA  ARG A 129      73.820  96.291  70.986
ATOM   1201  CB  ARG A 129      73.808  97.192  69.744
ATOM   1202  CG  ARG A 129      74.411  98.574  69.965
ATOM   1203  CD  ARG A 129      74.302  99.458  68.720
ATOM   1204  NE  ARG A 129      75.047 100.729  68.974
ATOM   1205  HE  ARG A 129      75.982 100.806  68.625
ATOM   1206  CZ  ARG A 129      74.507 101.782  69.666
ATOM   1207  NH1 ARG A 129      73.231 101.750  70.156
ATOM   1208 1HH1 ARG A 129      72.659 100.942  70.019
ATOM   1209 2HH1 ARG A 129      72.865 102.532  70.659
ATOM   1210  NH2 ARG A 129      75.272 102.893  69.868
ATOM   1211 1HH2 ARG A 129      76.207 102.930  69.517
ATOM   1212 2HH2 ARG A 129      74.905 103.675  70.371
ATOM   1213  C   ARG A 129      72.949  95.119  70.667
ATOM   1214  O   ARG A 129      71.762  95.149  70.993
ATOM   1215  N   SER A 130      73.530  94.056  70.051
ATOM   1216  H   SER A 130      74.496  94.053  69.800
ATOM   1217  CA  SER A 130      72.795  92.871  69.694
ATOM   1218  CB  SER A 130      73.622  91.832  68.908
ATOM   1219  OG  SER A 130      72.842  90.698  68.539
ATOM   1220  HG  SER A 130      72.913  90.078  69.268
ATOM   1221  C   SER A 130      72.358  92.169  70.940
ATOM   1222  O   SER A 130      71.184  91.825  71.043
ATOM   1223  N   MET A 131      73.268  92.020  71.936
ATOM   1224  H   MET A 131      74.213  92.334  71.841
ATOM   1225  CA  MET A 131      72.958  91.324  73.159
ATOM   1226  CB  MET A 131      74.175  91.190  74.098
ATOM   1227  CG  MET A 131      73.897  90.369  75.363
ATOM   1228  SD  MET A 131      75.254  90.318  76.559
ATOM   1229  CE  MET A 131      74.991  92.025  77.120
ATOM   1230  C   MET A 131      71.866  92.018  73.928
ATOM   1231  O   MET A 131      70.869  91.373  74.257
ATOM   1232  N   GLU A 132      71.907  93.370  73.972
ATOM   1233  H   GLU A 132      72.662  93.886  73.574
ATOM   1234  CA  GLU A 132      70.919  94.144  74.674
ATOM   1235  CB  GLU A 132      71.319  95.620  74.858
ATOM   1236  CG  GLU A 132      72.428  95.830  75.905
ATOM   1237  CD  GLU A 132      71.970  95.319  77.276
ATOM   1238  OE1 GLU A 132      70.890  95.755  77.757
ATOM   1239  OE2 GLU A 132      72.693  94.472  77.861
ATOM   1240  C   GLU A 132      69.567  94.065  74.036
ATOM   1241  O   GLU A 132      68.577  93.907  74.749
ATOM   1242  N   ALA A 133      69.507  94.103  72.684
ATOM   1243  H   ALA A 133      70.331  94.205  72.130
ATOM   1244  CA  ALA A 133      68.269  94.036  71.948
ATOM   1245  CB  ALA A 133      68.475  94.269  70.440
ATOM   1246  C   ALA A 133      67.613  92.693  72.103
ATOM   1247  O   ALA A 133      66.396  92.605  72.278
ATOM   1248  N   PHE A 134      68.428  91.617  72.082
ATOM   1249  H   PHE A 134      69.413  91.712  71.962
ATOM   1250  CA  PHE A 134      67.944  90.269  72.195
ATOM   1251  CB  PHE A 134      68.851  89.262  71.454
ATOM   1252  CG  PHE A 134      68.428  89.552  70.039
ATOM   1253  CD1 PHE A 134      69.154  90.437  69.226
ATOM   1254  CE1 PHE A 134      68.742  90.735  67.925
ATOM   1255  CZ  PHE A 134      67.584  90.142  67.420
ATOM   1256  CE2 PHE A 134      66.855  89.259  68.218
ATOM   1257  CD2 PHE A 134      67.269  88.966  69.516
ATOM   1258  C   PHE A 134      67.478  89.909  73.571
ATOM   1259  O   PHE A 134      66.638  89.020  73.718
ATOM   1260  N   THR A 135      68.042  90.571  74.609
ATOM   1261  H   THR A 135      68.808  91.196  74.472
ATOM   1262  CA  THR A 135      67.617  90.375  75.972
ATOM   1263  CB  THR A 135      68.653  90.861  76.968
ATOM   1264  CG2 THR A 135      68.195  90.540  78.405
ATOM   1265  OG1 THR A 135      69.883  90.183  76.747
ATOM   1266  HG1 THR A 135      70.299  90.630  76.004
ATOM   1267  C   THR A 135      66.303  91.135  76.135
ATOM   1268  O   THR A 135      65.364  90.616  76.741
ATOM   1269  N   LYS A 136      66.195  92.348  75.516
ATOM   1270  H   LYS A 136      66.967  92.718  75.005
ATOM   1271  CA  LYS A 136      65.048  93.233  75.572
ATOM   1272  CB  LYS A 136      65.319  94.583  74.862
ATOM   1273  CG  LYS A 136      64.204  95.633  74.955
ATOM   1274  CD  LYS A 136      64.545  96.969  74.296
ATOM   1275  CE  LYS A 136      63.414  97.993  74.402
ATOM   1276  NZ  LYS A 136      63.787  99.241  73.707
ATOM   1277  HZ1 LYS A 136      64.778  99.475  73.902
ATOM   1278  HZ2 LYS A 136      63.658  99.122  72.685
ATOM   1279  HZ3 LYS A 136      63.181 100.015  74.039
ATOM   1280  C   LYS A 136      63.814  92.601  74.981
ATOM   1281  O   LYS A 136      62.726  92.774  75.536
ATOM   1282  N   LYS A 137      63.966  91.826  73.874
ATOM   1283  H   LYS A 137      64.856  91.738  73.430
ATOM   1284  CA  LYS A 137      62.873  91.136  73.219
ATOM   1285  CB  LYS A 137      63.210  90.486  71.865
ATOM   1286  CG  LYS A 137      63.435  91.491  70.738
ATOM   1287  CD  LYS A 137      63.687  90.822  69.390
ATOM   1288  CE  LYS A 137      63.834  91.811  68.236
ATOM   1289  NZ  LYS A 137      64.001  91.084  66.962
ATOM   1290  HZ1 LYS A 137      63.119  90.590  66.723
ATOM   1291  HZ2 LYS A 137      64.223  91.760  66.207
ATOM   1292  HZ3 LYS A 137      64.765  90.385  67.031
ATOM   1293  C   LYS A 137      62.248  90.076  74.091
ATOM   1294  O   LYS A 137      61.139  89.618  73.804
ATOM   1295  N   ALA A 138      62.981  89.638  75.145
ATOM   1296  H   ALA A 138      63.886  90.017  75.324
ATOM   1297  CA  ALA A 138      62.580  88.677  76.135
ATOM   1298  CB  ALA A 138      61.290  89.046  76.910
ATOM   1299  C   ALA A 138      62.505  87.257  75.686
ATOM   1300  O   ALA A 138      63.236  86.444  76.247
ATOM   1301  N   GLY A 139      61.628  86.912  74.710
ATOM   1302  H   GLY A 139      61.035  87.577  74.259
ATOM   1303  CA  GLY A 139      61.549  85.535  74.288
ATOM   1304  C   GLY A 139      61.079  85.271  72.894
ATOM   1305  O   GLY A 139      60.861  84.108  72.552
ATOM   1306  N   GLU A 140      60.962  86.317  72.052
ATOM   1307  H   GLU A 140      61.192  87.242  72.348
ATOM   1308  CA  GLU A 140      60.460  86.212  70.704
ATOM   1309  CB  GLU A 140      60.350  87.605  70.056
ATOM   1310  CG  GLU A 140      59.254  88.495  70.661
ATOM   1311  CD  GLU A 140      59.276  89.916  70.084
ATOM   1312  OE1 GLU A 140      60.135  90.260  69.226
ATOM   1313  OE2 GLU A 140      58.404  90.705  70.530
ATOM   1314  C   GLU A 140      61.278  85.375  69.758
ATOM   1315  O   GLU A 140      60.699  84.623  68.970
ATOM   1316  N   GLU A 141      62.628  85.467  69.827
ATOM   1317  H   GLU A 141      63.088  86.062  70.481
ATOM   1318  CA  GLU A 141      63.475  84.738  68.912
ATOM   1319  CB  GLU A 141      64.414  85.669  68.104
ATOM   1320  CG  GLU A 141      63.624  86.650  67.216
ATOM   1321  CD  GLU A 141      64.498  87.511  66.305
ATOM   1322  OE1 GLU A 141      65.716  87.242  66.134
ATOM   1323  OE2 GLU A 141      63.934  88.507  65.779
ATOM   1324  C   GLU A 141      64.263  83.569  69.456
ATOM   1325  O   GLU A 141      65.092  83.005  68.738
ATOM   1326  N   ILE A 142      64.052  83.182  70.735
ATOM   1327  H   ILE A 142      63.372  83.634  71.308
ATOM   1328  CA  ILE A 142      64.740  82.062  71.351
ATOM   1329  CB  ILE A 142      64.462  82.006  72.862
ATOM   1330  CG2 ILE A 142      64.913  80.676  73.516
ATOM   1331  CG1 ILE A 142      65.043  83.255  73.557
ATOM   1332  CD1 ILE A 142      64.637  83.406  75.026
ATOM   1333  C   ILE A 142      64.297  80.757  70.710
ATOM   1334  O   ILE A 142      63.101  80.528  70.524
ATOM   1335  N   ALA A 143      65.275  79.898  70.333
ATOM   1336  H   ALA A 143      66.239  80.119  70.458
ATOM   1337  CA  ALA A 143      65.003  78.594  69.779
ATOM   1338  CB  ALA A 143      65.362  78.417  68.290
ATOM   1339  C   ALA A 143      65.882  77.753  70.659
ATOM   1340  O   ALA A 143      67.097  77.653  70.463
ATOM   1341  N   SER A 144      65.245  77.102  71.656
ATOM   1342  H   SER A 144      64.257  77.165  71.777
ATOM   1343  CA  SER A 144      65.936  76.327  72.653
ATOM   1344  CB  SER A 144      65.216  76.422  74.025
ATOM   1345  OG  SER A 144      63.841  76.077  73.913
ATOM   1346  HG  SER A 144      63.461  76.245  74.780
ATOM   1347  C   SER A 144      66.255  74.904  72.295
ATOM   1348  O   SER A 144      65.939  73.960  73.024
ATOM   1349  N   TYR A 145      66.973  74.730  71.165
ATOM   1350  H   TYR A 145      67.284  75.497  70.607
ATOM   1351  CA  TYR A 145      67.316  73.411  70.726
ATOM   1352  CB  TYR A 145      67.426  73.278  69.205
ATOM   1353  CG  TYR A 145      66.013  73.205  68.710
ATOM   1354  CD1 TYR A 145      65.255  74.357  68.457
ATOM   1355  CE1 TYR A 145      63.943  74.264  67.986
ATOM   1356  CZ  TYR A 145      63.376  73.009  67.755
ATOM   1357  OH  TYR A 145      62.050  72.920  67.278
ATOM   1358  HH  TYR A 145      61.821  71.989  67.208
ATOM   1359  CE2 TYR A 145      64.121  71.852  67.996
ATOM   1360  CD2 TYR A 145      65.433  71.953  68.468
ATOM   1361  C   TYR A 145      68.355  72.674  71.511
ATOM   1362  O   TYR A 145      69.467  73.133  71.779
ATOM   1363  N   SER A 146      67.926  71.460  71.892
ATOM   1364  H   SER A 146      67.014  71.156  71.626
ATOM   1365  CA  SER A 146      68.636  70.501  72.679
ATOM   1366  CB  SER A 146      67.642  69.888  73.702
ATOM   1367  OG  SER A 146      68.193  68.811  74.448
ATOM   1368  HG  SER A 146      67.521  68.564  75.090
ATOM   1369  C   SER A 146      69.234  69.349  71.915
ATOM   1370  O   SER A 146      68.528  68.677  71.164
ATOM   1371  N   ILE A 147      70.564  69.133  72.067
ATOM   1372  H   ILE A 147      71.123  69.727  72.642
ATOM   1373  CA  ILE A 147      71.260  67.984  71.509
ATOM   1374  CB  ILE A 147      71.887  67.979  70.097
ATOM   1375  CG2 ILE A 147      72.633  66.638  69.866
ATOM   1376  CG1 ILE A 147      70.859  68.178  68.966
ATOM   1377  CD1 ILE A 147      71.484  68.327  67.574
ATOM   1378  C   ILE A 147      72.301  67.641  72.530
ATOM   1379  O   ILE A 147      73.159  68.464  72.855
ATOM   1380  N   VAL A 148      72.192  66.414  73.086
ATOM   1381  H   VAL A 148      71.480  65.773  72.810
ATOM   1382  CA  VAL A 148      73.117  65.917  74.073
ATOM   1383  CB  VAL A 148      72.453  65.083  75.164
ATOM   1384  CG1 VAL A 148      73.504  64.557  76.168
ATOM   1385  CG2 VAL A 148      71.348  65.917  75.842
ATOM   1386  C   VAL A 148      74.080  65.068  73.296
ATOM   1387  O   VAL A 148      73.655  64.244  72.478
ATOM   1388  N   GLY A 149      75.401  65.230  73.542
ATOM   1389  H   GLY A 149      75.788  65.865  74.206
ATOM   1390  CA  GLY A 149      76.288  64.418  72.770
ATOM   1391  C   GLY A 149      77.727  64.359  73.135
ATOM   1392  O   GLY A 149      78.173  65.053  74.049
ATOM   1393  N   PRO A 150      78.421  63.533  72.318
ATOM   1394  CA  PRO A 150      79.825  63.205  72.448
ATOM   1395  CB  PRO A 150      80.547  63.885  71.286
ATOM   1396  CG  PRO A 150      79.500  63.806  70.164
ATOM   1397  CD  PRO A 150      78.142  63.695  70.883
ATOM   1398  C   PRO A 150      80.491  63.159  73.787
ATOM   1399  O   PRO A 150      81.516  63.812  73.987
ATOM   1400  N   ALA A 151      79.906  62.356  74.704
ATOM   1401  H   ALA A 151      79.045  61.890  74.517
ATOM   1402  CA  ALA A 151      80.576  61.967  75.911
ATOM   1403  CB  ALA A 151      79.640  61.829  77.127
ATOM   1404  C   ALA A 151      81.262  60.657  75.663
ATOM   1405  O   ALA A 151      80.645  59.701  75.183
ATOM   1406  N   ASN A 152      82.578  60.605  75.974
ATOM   1407  H   ASN A 152      83.056  61.388  76.364
ATOM   1408  CA  ASN A 152      83.376  59.425  75.775
ATOM   1409  CB  ASN A 152      84.364  59.547  74.582
ATOM   1410  CG  ASN A 152      83.592  59.652  73.271
ATOM   1411  OD1 ASN A 152      83.082  58.663  72.748
ATOM   1412  ND2 ASN A 152      83.482  60.892  72.728
ATOM   1413 1HD2 ASN A 152      83.883  61.681  73.194
ATOM   1414 2HD2 ASN A 152      82.979  61.021  71.873
ATOM   1415  C   ASN A 152      84.137  59.145  77.038
ATOM   1416  O   ASN A 152      85.331  59.441  77.153
ATOM   1417  N   ALA A 153      83.434  58.569  78.042
ATOM   1418  H   ALA A 153      82.474  58.318  77.947
ATOM   1419  CA  ALA A 153      84.056  58.258  79.298
ATOM   1420  CB  ALA A 153      83.071  58.184  80.481
ATOM   1421  C   ALA A 153      84.790  56.962  79.193
ATOM   1422  O   ALA A 153      84.195  55.887  79.062
ATOM   1423  N   LYS A 154      86.134  57.069  79.230
ATOM   1424  H   LYS A 154      86.589  57.951  79.324
ATOM   1425  CA  LYS A 154      86.997  55.924  79.163
ATOM   1426  CB  LYS A 154      88.442  56.221  78.713
ATOM   1427  CG  LYS A 154      88.603  56.656  77.256
ATOM   1428  CD  LYS A 154      90.069  56.864  76.874
ATOM   1429  CE  LYS A 154      90.286  57.302  75.426
ATOM   1430  NZ  LYS A 154      91.732  57.429  75.158
ATOM   1431  HZ1 LYS A 154      91.885  57.661  74.158
ATOM   1432  HZ2 LYS A 154      92.137  58.179  75.749
ATOM   1433  HZ3 LYS A 154      92.202  56.530  75.375
ATOM   1434  C   LYS A 154      87.088  55.324  80.527
ATOM   1435  O   LYS A 154      87.313  56.039  81.508
ATOM   1436  N   VAL A 155      86.894  53.987  80.615
ATOM   1437  H   VAL A 155      86.696  53.422  79.818
ATOM   1438  CA  VAL A 155      86.995  53.293  81.877
ATOM   1439  CB  VAL A 155      85.681  52.760  82.459
ATOM   1440  CG1 VAL A 155      85.948  52.226  83.885
ATOM   1441  CG2 VAL A 155      84.591  53.851  82.459
ATOM   1442  C   VAL A 155      87.982  52.156  81.642
ATOM   1443  O   VAL A 155      87.576  51.018  81.384
ATOM   1444  N   PRO A 156      89.288  52.430  81.676
ATOM   1445  CA  PRO A 156      90.335  51.448  81.490
ATOM   1446  CB  PRO A 156      91.572  52.251  81.091
ATOM   1447  CG  PRO A 156      91.378  53.610  81.775
ATOM   1448  CD  PRO A 156      89.857  53.764  81.891
ATOM   1449  C   PRO A 156      90.563  50.573  82.698
ATOM   1450  O   PRO A 156      91.388  49.664  82.592
ATOM   1451  N   HIS A 157      89.884  50.862  83.843
ATOM   1452  H   HIS A 157      89.165  51.549  83.821
ATOM   1453  CA  HIS A 157      90.188  50.437  85.194
ATOM   1454  CB  HIS A 157      90.515  48.932  85.403
ATOM   1455  CG  HIS A 157      89.380  48.005  85.072
ATOM   1456  ND1 HIS A 157      88.267  47.828  85.865
ATOM   1457  CE1 HIS A 157      87.472  46.930  85.230
ATOM   1458  NE2 HIS A 157      87.993  46.519  84.089
ATOM   1459  CD2 HIS A 157      89.195  47.197  83.991
ATOM   1460  C   HIS A 157      91.296  51.280  85.750
ATOM   1461  O   HIS A 157      91.075  51.981  86.740
ATOM   1462  N   SER A 158      92.495  51.278  85.114
ATOM   1463  H   SER A 158      92.668  50.722  84.305
ATOM   1464  CA  SER A 158      93.610  52.075  85.563
ATOM   1465  CB  SER A 158      94.966  51.471  85.144
ATOM   1466  OG  SER A 158      95.095  50.161  85.679
ATOM   1467  HG  SER A 158      95.888  50.178  86.221
ATOM   1468  C   SER A 158      93.384  53.415  84.912
ATOM   1469  O   SER A 158      93.947  53.738  83.863
ATOM   1470  N   ALA A 159      92.519  54.219  85.569
ATOM   1471  H   ALA A 159      92.084  53.908  86.412
ATOM   1472  CA  ALA A 159      92.092  55.506  85.101
ATOM   1473  CB  ALA A 159      90.932  56.088  85.931
ATOM   1474  C   ALA A 159      93.109  56.587  84.939
ATOM   1475  O   ALA A 159      93.918  56.873  85.825
ATOM   1476  N   LYS A 160      93.069  57.168  83.722
ATOM   1477  H   LYS A 160      92.417  56.837  83.044
ATOM   1478  CA  LYS A 160      93.868  58.273  83.267
ATOM   1479  CB  LYS A 160      95.155  57.912  82.480
ATOM   1480  CG  LYS A 160      96.274  57.205  83.242
ATOM   1481  CD  LYS A 160      97.510  57.021  82.363
ATOM   1482  CE  LYS A 160      98.684  56.334  83.054
ATOM   1483  NZ  LYS A 160      99.823  56.256  82.118
ATOM   1484  HZ1 LYS A 160      99.479  56.056  81.160
ATOM   1485  HZ2 LYS A 160     100.332  57.160  82.115
ATOM   1486  HZ3 LYS A 160     100.468  55.501  82.415
ATOM   1487  C   LYS A 160      92.904  58.935  82.318
ATOM   1488  O   LYS A 160      93.005  58.796  81.094
ATOM   1489  N   LYS A 161      91.895  59.643  82.878
ATOM   1490  H   LYS A 161      91.798  59.759  83.863
ATOM   1491  CA  LYS A 161      90.914  60.275  82.040
ATOM   1492  CB  LYS A 161      89.550  60.489  82.716
ATOM   1493  CG  LYS A 161      88.787  59.207  83.054
ATOM   1494  CD  LYS A 161      87.434  59.502  83.698
ATOM   1495  CE  LYS A 161      86.606  58.266  84.042
ATOM   1496  NZ  LYS A 161      85.302  58.687  84.594
ATOM   1497  HZ1 LYS A 161      84.685  57.862  84.720
ATOM   1498  HZ2 LYS A 161      85.446  59.149  85.512
ATOM   1499  HZ3 LYS A 161      84.850  59.356  83.943
ATOM   1500  C   LYS A 161      91.396  61.574  81.483
ATOM   1501  O   LYS A 161      91.501  62.590  82.176
ATOM   1502  N   TYR A 162      91.696  61.524  80.168
ATOM   1503  H   TYR A 162      91.598  60.680  79.648
ATOM   1504  CA  TYR A 162      92.159  62.650  79.409
ATOM   1505  CB  TYR A 162      92.927  62.261  78.124
ATOM   1506  CG  TYR A 162      94.270  61.702  78.480
ATOM   1507  CD1 TYR A 162      94.467  60.316  78.531
ATOM   1508  CE1 TYR A 162      95.717  59.782  78.862
ATOM   1509  CZ  TYR A 162      96.787  60.637  79.142
ATOM   1510  OH  TYR A 162      98.053  60.106  79.477
ATOM   1511  HH  TYR A 162      97.991  59.147  79.449
ATOM   1512  CE2 TYR A 162      96.602  62.021  79.089
ATOM   1513  CD2 TYR A 162      95.350  62.549  78.758
ATOM   1514  C   TYR A 162      90.970  63.465  79.000
ATOM   1515  O   TYR A 162      89.929  62.917  78.628
ATOM   1516  N   TYR A 163      91.095  64.804  79.117
ATOM   1517  H   TYR A 163      91.934  65.235  79.438
ATOM   1518  CA  TYR A 163      90.034  65.701  78.736
ATOM   1519  CB  TYR A 163      89.296  66.444  79.882
ATOM   1520  CG  TYR A 163      88.514  65.423  80.643
ATOM   1521  CD1 TYR A 163      89.006  64.849  81.821
ATOM   1522  CE1 TYR A 163      88.259  63.882  82.499
ATOM   1523  CZ  TYR A 163      87.017  63.476  81.998
ATOM   1524  OH  TYR A 163      86.260  62.501  82.682
ATOM   1525  HH  TYR A 163      85.447  62.359  82.190
ATOM   1526  CE2 TYR A 163      86.522  64.040  80.822
ATOM   1527  CD2 TYR A 163      87.270  65.006  80.149
ATOM   1528  C   TYR A 163      90.490  66.682  77.711
ATOM   1529  O   TYR A 163      91.613  67.188  77.767
ATOM   1530  N   GLU A 164      89.597  66.923  76.725
ATOM   1531  H   GLU A 164      88.704  66.479  76.718
ATOM   1532  CA  GLU A 164      89.821  67.829  75.634
ATOM   1533  CB  GLU A 164      90.092  67.114  74.284
ATOM   1534  CG  GLU A 164      89.013  66.113  73.832
ATOM   1535  CD  GLU A 164      89.321  65.630  72.421
ATOM   1536  OE1 GLU A 164      88.461  65.857  71.532
ATOM   1537  OE2 GLU A 164      90.402  65.020  72.203
ATOM   1538  C   GLU A 164      88.627  68.738  75.449
ATOM   1539  O   GLU A 164      87.521  68.441  75.905
ATOM   1540  N   ALA A 165      88.879  69.893  74.779
ATOM   1541  H   ALA A 165      89.807  70.062  74.457
ATOM   1542  CA  ALA A 165      87.964  70.958  74.421
ATOM   1543  CB  ALA A 165      87.133  70.581  73.164
ATOM   1544  C   ALA A 165      87.106  71.491  75.560
ATOM   1545  O   ALA A 165      87.578  71.555  76.695
ATOM   1546  N   VAL A 166      85.841  71.916  75.280
ATOM   1547  H   VAL A 166      85.481  71.915  74.350
ATOM   1548  CA  VAL A 166      84.898  72.418  76.262
ATOM   1549  CB  VAL A 166      84.648  73.927  76.273
ATOM   1550  CG1 VAL A 166      83.620  74.257  77.380
ATOM   1551  CG2 VAL A 166      85.964  74.710  76.448
ATOM   1552  C   VAL A 166      83.654  71.741  75.757
ATOM   1553  O   VAL A 166      83.136  72.117  74.699
ATOM   1554  N   HIS A 167      83.156  70.728  76.516
ATOM   1555  H   HIS A 167      83.564  70.493  77.391
ATOM   1556  CA  HIS A 167      82.011  69.957  76.073
ATOM   1557  CB  HIS A 167      82.435  69.149  74.798
ATOM   1558  CG  HIS A 167      81.436  68.350  74.014
ATOM   1559  ND1 HIS A 167      80.461  68.887  73.207
ATOM   1560  CE1 HIS A 167      79.829  67.848  72.609
ATOM   1561  NE2 HIS A 167      80.328  66.687  72.977
ATOM   1562  CD2 HIS A 167      81.337  67.004  73.866
ATOM   1563  C   HIS A 167      81.346  68.937  77.002
ATOM   1564  O   HIS A 167      80.132  68.834  76.829
ATOM   1565  N   PRO A 168      81.914  68.283  78.032
ATOM   1566  CA  PRO A 168      81.258  67.196  78.763
ATOM   1567  CB  PRO A 168      82.262  66.778  79.837
ATOM   1568  CG  PRO A 168      83.623  67.050  79.189
ATOM   1569  CD  PRO A 168      83.358  68.253  78.276
ATOM   1570  C   PRO A 168      79.842  67.086  79.288
ATOM   1571  O   PRO A 168      79.403  65.934  79.339
ATOM   1572  N   CYS A 169      79.112  68.150  79.693
ATOM   1573  H   CYS A 169      79.459  69.083  79.684
ATOM   1574  CA  CYS A 169      77.700  67.981  79.985
ATOM   1575  CB  CYS A 169      77.297  68.313  81.439
ATOM   1576  SG  CYS A 169      75.524  68.054  81.764
ATOM   1577  C   CYS A 169      77.052  68.950  79.073
ATOM   1578  O   CYS A 169      77.069  70.152  79.329
ATOM   1579  N   THR A 170      76.418  68.441  78.003
ATOM   1580  H   THR A 170      76.353  67.464  77.812
ATOM   1581  CA  THR A 170      75.862  69.329  77.039
ATOM   1582  CB  THR A 170      76.875  69.541  75.939
ATOM   1583  CG2 THR A 170      77.207  68.203  75.243
ATOM   1584  OG1 THR A 170      76.440  70.550  75.045
ATOM   1585  HG1 THR A 170      77.224  70.850  74.581
ATOM   1586  C   THR A 170      74.501  68.973  76.527
ATOM   1587  O   THR A 170      74.034  67.841  76.621
ATOM   1588  N   VAL A 171      73.840  70.047  76.052
ATOM   1589  H   VAL A 171      74.344  70.908  76.060
ATOM   1590  CA  VAL A 171      72.518  70.180  75.485
ATOM   1591  CB  VAL A 171      71.538  70.161  76.667
ATOM   1592  CG1 VAL A 171      71.947  71.146  77.769
ATOM   1593  CG2 VAL A 171      70.116  70.418  76.198
ATOM   1594  C   VAL A 171      72.744  71.440  74.657
ATOM   1595  O   VAL A 171      72.241  72.521  74.950
ATOM   1596  N   PHE A 172      73.513  71.239  73.556
ATOM   1597  H   PHE A 172      73.702  70.293  73.305
ATOM   1598  CA  PHE A 172      74.072  72.230  72.655
ATOM   1599  CB  PHE A 172      75.528  71.810  72.309
ATOM   1600  CG  PHE A 172      75.692  70.473  71.587
ATOM   1601  CD1 PHE A 172      75.508  70.353  70.196
ATOM   1602  CE1 PHE A 172      75.662  69.141  69.526
ATOM   1603  CZ  PHE A 172      76.036  68.005  70.242
ATOM   1604  CE2 PHE A 172      76.256  68.095  71.613
ATOM   1605  CD2 PHE A 172      76.090  69.321  72.262
ATOM   1606  C   PHE A 172      73.567  72.572  71.273
ATOM   1607  O   PHE A 172      74.188  73.433  70.642
ATOM   1608  N   CYS A 173      72.427  72.029  70.825
ATOM   1609  H   CYS A 173      71.868  71.462  71.422
ATOM   1610  CA  CYS A 173      71.991  72.076  69.443
ATOM   1611  CB  CYS A 173      70.567  71.544  69.252
ATOM   1612  SG  CYS A 173      69.920  71.509  67.545
ATOM   1613  C   CYS A 173      72.100  73.213  68.507
ATOM   1614  O   CYS A 173      71.700  74.348  68.754
ATOM   1615  N   VAL A 174      72.670  72.792  67.354
ATOM   1616  H   VAL A 174      72.920  71.831  67.266
ATOM   1617  CA  VAL A 174      72.965  73.540  66.178
ATOM   1618  CB  VAL A 174      74.211  72.990  65.482
ATOM   1619  CG1 VAL A 174      74.528  73.792  64.208
ATOM   1620  CG2 VAL A 174      75.382  72.856  66.470
ATOM   1621  C   VAL A 174      71.816  73.340  65.224
ATOM   1622  O   VAL A 174      71.538  72.219  64.785
ATOM   1623  N   LEU A 175      71.106  74.449  64.948
ATOM   1624  H   LEU A 175      71.304  75.301  65.425
ATOM   1625  CA  LEU A 175      70.036  74.526  63.989
ATOM   1626  CB  LEU A 175      68.821  75.369  64.391
ATOM   1627  CG  LEU A 175      68.007  74.890  65.584
ATOM   1628  CD1 LEU A 175      66.934  75.940  65.885
ATOM   1629  CD2 LEU A 175      67.406  73.497  65.325
ATOM   1630  C   LEU A 175      70.653  75.306  62.874
ATOM   1631  O   LEU A 175      71.216  76.376  63.106
ATOM   1632  N   SER A 176      70.542  74.796  61.638
ATOM   1633  H   SER A 176      70.083  73.928  61.468
ATOM   1634  CA  SER A 176      71.120  75.431  60.487
ATOM   1635  CB  SER A 176      72.213  74.518  59.881
ATOM   1636  OG  SER A 176      73.196  74.202  60.858
ATOM   1637  HG  SER A 176      73.810  73.603  60.425
ATOM   1638  C   SER A 176      70.060  75.725  59.454
ATOM   1639  O   SER A 176      70.327  75.663  58.250
ATOM   1640  N   LYS A 177      68.841  76.115  59.909
ATOM   1641  H   LYS A 177      68.665  76.203  60.886
ATOM   1642  CA  LYS A 177      67.706  76.374  59.048
ATOM   1643  CB  LYS A 177      66.450  76.812  59.829
ATOM   1644  CG  LYS A 177      65.828  75.685  60.655
ATOM   1645  CD  LYS A 177      64.558  76.085  61.402
ATOM   1646  CE  LYS A 177      63.967  74.944  62.231
ATOM   1647  NZ  LYS A 177      62.727  75.390  62.893
ATOM   1648  HZ1 LYS A 177      62.517  74.769  63.696
ATOM   1649  HZ2 LYS A 177      62.838  76.365  63.229
ATOM   1650  HZ3 LYS A 177      61.943  75.350  62.215
ATOM   1651  C   LYS A 177      67.970  77.415  58.002
ATOM   1652  O   LYS A 177      67.595  77.222  56.844
ATOM   1653  N   LYS A 178      68.634  78.528  58.394
ATOM   1654  H   LYS A 178      68.919  78.634  59.343
ATOM   1655  CA  LYS A 178      69.011  79.630  57.538
ATOM   1656  CB  LYS A 178      70.303  79.337  56.741
ATOM   1657  CG  LYS A 178      71.540  79.336  57.651
ATOM   1658  CD  LYS A 178      72.860  78.984  56.963
ATOM   1659  CE  LYS A 178      73.254  77.507  57.091
ATOM   1660  NZ  LYS A 178      72.384  76.636  56.273
ATOM   1661  HZ1 LYS A 178      71.471  76.496  56.750
ATOM   1662  HZ2 LYS A 178      72.226  77.066  55.342
ATOM   1663  HZ3 LYS A 178      72.845  75.715  56.150
ATOM   1664  C   LYS A 178      67.909  80.256  56.708
ATOM   1665  O   LYS A 178      68.142  80.830  55.641
ATOM   1666  N   GLN A 179      66.662  80.115  57.204
ATOM   1667  H   GLN A 179      66.513  79.612  58.050
ATOM   1668  CA  GLN A 179      65.463  80.704  56.656
ATOM   1669  CB  GLN A 179      64.223  79.776  56.705
ATOM   1670  CG  GLN A 179      64.291  78.506  55.847
ATOM   1671  CD  GLN A 179      64.367  78.897  54.368
ATOM   1672  OE1 GLN A 179      63.524  79.628  53.848
ATOM   1673  NE2 GLN A 179      65.415  78.407  53.661
ATOM   1674 1HE2 GLN A 179      66.105  77.842  54.113
ATOM   1675 2HE2 GLN A 179      65.495  78.615  52.686
ATOM   1676  C   GLN A 179      65.269  81.816  57.640
ATOM   1677  O   GLN A 179      65.133  82.985  57.278
ATOM   1678  N   GLN A 180      65.266  81.415  58.931
ATOM   1679  H   GLN A 180      65.349  80.448  59.156
ATOM   1680  CA  GLN A 180      65.202  82.252  60.080
ATOM   1681  CB  GLN A 180      64.236  81.775  61.192
ATOM   1682  CG  GLN A 180      64.199  82.699  62.423
ATOM   1683  CD  GLN A 180      63.214  82.175  63.461
ATOM   1684  OE1 GLN A 180      61.997  82.232  63.290
ATOM   1685  NE2 GLN A 180      63.759  81.665  64.597
ATOM   1686 1HE2 GLN A 180      64.753  81.632  64.710
ATOM   1687 2HE2 GLN A 180      63.169  81.320  65.327
ATOM   1688  C   GLN A 180      66.596  82.035  60.613
ATOM   1689  O   GLN A 180      67.113  80.908  60.599
ATOM   1690  N   VAL A 181      67.251  83.131  61.055
ATOM   1691  H   VAL A 181      66.827  84.033  61.053
ATOM   1692  CA  VAL A 181      68.570  83.049  61.621
ATOM   1693  CB  VAL A 181      69.232  84.407  61.796
ATOM   1694  CG1 VAL A 181      70.605  84.279  62.486
ATOM   1695  CG2 VAL A 181      69.353  85.064  60.408
ATOM   1696  C   VAL A 181      68.368  82.384  62.957
ATOM   1697  O   VAL A 181      67.540  82.803  63.766
ATOM   1698  N   ASN A 182      69.093  81.271  63.159
ATOM   1699  H   ASN A 182      69.729  80.940  62.466
ATOM   1700  CA  ASN A 182      69.056  80.503  64.372
ATOM   1701  CB  ASN A 182      68.207  79.206  64.235
ATOM   1702  CG  ASN A 182      66.722  79.516  64.084
ATOM   1703  OD1 ASN A 182      66.058  79.932  65.032
ATOM   1704  ND2 ASN A 182      66.175  79.304  62.860
ATOM   1705 1HD2 ASN A 182      66.754  79.032  62.093
ATOM   1706 2HD2 ASN A 182      65.201  79.475  62.716
ATOM   1707  C   ASN A 182      70.510  80.243  64.687
ATOM   1708  O   ASN A 182      71.307  81.179  64.594
ATOM   1709  N   PHE A 183      70.838  79.008  65.149
ATOM   1710  H   PHE A 183      70.120  78.337  65.308
ATOM   1711  CA  PHE A 183      72.098  78.397  65.476
ATOM   1712  CB  PHE A 183      73.435  78.940  64.912
ATOM   1713  CG  PHE A 183      73.727  78.386  63.551
ATOM   1714  CD1 PHE A 183      73.066  78.799  62.392
ATOM   1715  CE1 PHE A 183      73.394  78.281  61.138
ATOM   1716  CZ  PHE A 183      74.415  77.338  61.029
ATOM   1717  CE2 PHE A 183      75.100  76.928  62.170
ATOM   1718  CD2 PHE A 183      74.761  77.456  63.420
ATOM   1719  C   PHE A 183      72.247  77.571  66.708
ATOM   1720  O   PHE A 183      71.460  76.638  66.867
ATOM   1721  N   VAL A 184      73.185  77.928  67.614
ATOM   1722  H   VAL A 184      73.634  78.818  67.536
ATOM   1723  CA  VAL A 184      73.529  77.100  68.755
ATOM   1724  CB  VAL A 184      75.048  76.949  68.862
ATOM   1725  CG1 VAL A 184      75.527  76.134  70.075
ATOM   1726  CG2 VAL A 184      75.532  76.287  67.573
ATOM   1727  C   VAL A 184      72.987  77.419  70.091
ATOM   1728  O   VAL A 184      73.291  78.469  70.648
ATOM   1729  N   CYS A 185      72.277  76.422  70.659
ATOM   1730  H   CYS A 185      72.116  75.565  70.178
ATOM   1731  CA  CYS A 185      71.657  76.527  71.930
ATOM   1732  CB  CYS A 185      70.195  76.092  71.791
ATOM   1733  SG  CYS A 185      69.259  76.123  73.330
ATOM   1734  C   CYS A 185      72.302  75.803  73.061
ATOM   1735  O   CYS A 185      72.213  74.587  73.182
ATOM   1736  N   GLN A 186      72.981  76.583  73.921
ATOM   1737  H   GLN A 186      73.032  77.566  73.765
ATOM   1738  CA  GLN A 186      73.601  76.145  75.143
ATOM   1739  CB  GLN A 186      74.382  77.288  75.791
ATOM   1740  CG  GLN A 186      75.006  76.929  77.128
ATOM   1741  CD  GLN A 186      75.682  78.159  77.653
ATOM   1742  OE1 GLN A 186      76.716  78.632  77.196
ATOM   1743  NE2 GLN A 186      75.057  78.690  78.725
ATOM   1744 1HE2 GLN A 186      74.243  78.252  79.107
ATOM   1745 2HE2 GLN A 186      75.423  79.513  79.150
ATOM   1746  C   GLN A 186      72.447  76.006  76.109
ATOM   1747  O   GLN A 186      71.599  76.899  76.142
ATOM   1748  N   ARG A 187      72.370  74.919  76.916
ATOM   1749  H   ARG A 187      73.009  74.154  76.884
ATOM   1750  CA  ARG A 187      71.282  74.862  77.870
ATOM   1751  CB  ARG A 187      70.029  74.025  77.482
ATOM   1752  CG  ARG A 187      69.205  74.521  76.294
ATOM   1753  CD  ARG A 187      68.001  73.642  75.937
ATOM   1754  NE  ARG A 187      67.047  73.660  77.091
ATOM   1755  HE  ARG A 187      67.116  74.399  77.760
ATOM   1756  CZ  ARG A 187      66.104  72.680  77.269
ATOM   1757  NH1 ARG A 187      65.926  71.678  76.357
ATOM   1758 1HH1 ARG A 187      66.472  71.654  75.520
ATOM   1759 2HH1 ARG A 187      65.216  70.988  76.498
ATOM   1760  NH2 ARG A 187      65.321  72.708  78.388
ATOM   1761 1HH2 ARG A 187      65.436  73.434  79.065
ATOM   1762 2HH2 ARG A 187      64.629  72.002  78.538
ATOM   1763  C   ARG A 187      71.754  74.490  79.249
ATOM   1764  O   ARG A 187      71.393  73.447  79.802
ATOM   1765  N   VAL A 188      72.629  75.340  79.833
ATOM   1766  H   VAL A 188      72.926  76.179  79.384
ATOM   1767  CA  VAL A 188      73.148  75.127  81.163
ATOM   1768  CB  VAL A 188      74.580  74.585  81.231
ATOM   1769  CG1 VAL A 188      74.664  73.191  80.579
ATOM   1770  CG2 VAL A 188      75.555  75.587  80.595
ATOM   1771  C   VAL A 188      73.031  76.407  81.952
ATOM   1772  O   VAL A 188      72.696  77.467  81.417
ATOM   1773  N   ASP A 189      73.315  76.310  83.269
ATOM   1774  H   ASP A 189      73.577  75.434  83.668
ATOM   1775  CA  ASP A 189      73.270  77.403  84.204
ATOM   1776  CB  ASP A 189      73.566  76.963  85.664
ATOM   1777  CG  ASP A 189      74.919  76.255  85.762
ATOM   1778  OD1 ASP A 189      75.056  75.134  85.204
ATOM   1779  OD2 ASP A 189      75.854  76.862  86.338
ATOM   1780  C   ASP A 189      74.225  78.510  83.834
ATOM   1781  O   ASP A 189      73.924  79.665  84.143
ATOM   1782  N   MET A 190      75.409  78.190  83.235
ATOM   1783  H   MET A 190      75.692  77.255  83.034
ATOM   1784  CA  MET A 190      76.302  79.258  82.880
ATOM   1785  CB  MET A 190      77.417  79.451  83.944
ATOM   1786  CG  MET A 190      78.268  80.734  83.859
ATOM   1787  SD  MET A 190      79.710  80.680  82.761
ATOM   1788  CE  MET A 190      80.071  82.456  82.746
ATOM   1789  C   MET A 190      76.936  79.231  81.515
ATOM   1790  O   MET A 190      76.489  79.989  80.656
ATOM   1791  N   ASP A 191      77.755  78.181  81.217
ATOM   1792  H   ASP A 191      77.964  77.477  81.889
ATOM   1793  CA  ASP A 191      78.526  78.114  79.991
ATOM   1794  CB  ASP A 191      79.884  78.814  80.302
ATOM   1795  CG  ASP A 191      80.959  78.971  79.235
ATOM   1796  OD1 ASP A 191      80.844  78.476  78.085
ATOM   1797  OD2 ASP A 191      82.003  79.545  79.640
ATOM   1798  C   ASP A 191      78.907  76.755  79.456
ATOM   1799  O   ASP A 191      79.797  76.129  80.032
ATOM   1800  N   ILE A 192      78.241  76.257  78.378
ATOM   1801  H   ILE A 192      77.524  76.789  77.950
ATOM   1802  CA  ILE A 192      78.561  75.025  77.678
ATOM   1803  CB  ILE A 192      78.121  73.682  78.325
ATOM   1804  CG2 ILE A 192      78.573  72.525  77.403
ATOM   1805  CG1 ILE A 192      78.825  73.463  79.684
ATOM   1806  CD1 ILE A 192      78.343  72.392  80.642
ATOM   1807  C   ILE A 192      77.998  75.205  76.267
ATOM   1808  O   ILE A 192      76.957  74.646  75.911
ATOM   1809  N   VAL A 193      78.615  76.099  75.452
ATOM   1810  H   VAL A 193      79.411  76.622  75.747
ATOM   1811  CA  VAL A 193      78.199  76.292  74.073
ATOM   1812  CB  VAL A 193      78.428  77.685  73.496
ATOM   1813  CG1 VAL A 193      78.099  77.782  71.995
ATOM   1814  CG2 VAL A 193      77.442  78.607  74.204
ATOM   1815  C   VAL A 193      78.898  75.254  73.269
ATOM   1816  O   VAL A 193      80.082  75.012  73.504
ATOM   1817  N   VAL A 194      78.166  74.538  72.376
ATOM   1818  H   VAL A 194      77.194  74.681  72.203
ATOM   1819  CA  VAL A 194      78.853  73.578  71.558
ATOM   1820  CB  VAL A 194      78.923  72.119  72.057
ATOM   1821  CG1 VAL A 194      79.706  71.253  71.049
ATOM   1822  CG2 VAL A 194      79.492  71.981  73.481
ATOM   1823  C   VAL A 194      78.265  73.573  70.174
ATOM   1824  O   VAL A 194      77.121  73.180  69.941
ATOM   1825  N   TYR A 195      79.066  74.075  69.222
ATOM   1826  H   TYR A 195      79.964  74.443  69.452
ATOM   1827  CA  TYR A 195      78.754  74.064  67.824
ATOM   1828  CB  TYR A 195      79.409  75.249  67.087
ATOM   1829  CG  TYR A 195      79.161  75.239  65.612
ATOM   1830  CD1 TYR A 195      77.894  75.379  65.042
ATOM   1831  CE1 TYR A 195      77.747  75.387  63.655
ATOM   1832  CZ  TYR A 195      78.856  75.277  62.822
ATOM   1833  OH  TYR A 195      78.693  75.289  61.419
ATOM   1834  HH  TYR A 195      77.773  75.496  61.230
ATOM   1835  CE2 TYR A 195      80.129  75.159  63.381
ATOM   1836  CD2 TYR A 195      80.277  75.146  64.767
ATOM   1837  C   TYR A 195      79.342  72.758  67.350
ATOM   1838  O   TYR A 195      80.496  72.711  66.924
ATOM   1839  N   CYS A 196      78.573  71.650  67.454
ATOM   1840  H   CYS A 196      77.639  71.654  67.803
ATOM   1841  CA  CYS A 196      79.119  70.396  67.017
ATOM   1842  CB  CYS A 196      78.707  69.174  67.856
ATOM   1843  SG  CYS A 196      79.471  67.617  67.299
ATOM   1844  C   CYS A 196      78.845  70.111  65.580
ATOM   1845  O   CYS A 196      77.715  70.229  65.104
ATOM   1846  N   ASN A 197      79.935  69.779  64.863
ATOM   1847  H   ASN A 197      80.833  69.746  65.296
ATOM   1848  CA  ASN A 197      79.939  69.405  63.471
ATOM   1849  CB  ASN A 197      79.623  70.522  62.425
ATOM   1850  CG  ASN A 197      80.600  71.689  62.368
ATOM   1851  OD1 ASN A 197      81.637  71.767  63.021
ATOM   1852  ND2 ASN A 197      80.279  72.635  61.450
ATOM   1853 1HD2 ASN A 197      79.430  72.562  60.927
ATOM   1854 2HD2 ASN A 197      80.877  73.425  61.316
ATOM   1855  C   ASN A 197      81.232  68.680  63.174
ATOM   1856  O   ASN A 197      81.985  68.346  64.094
ATOM   1857  N   GLY A 198      81.490  68.360  61.877
ATOM   1858  H   GLY A 198      80.852  68.593  61.149
ATOM   1859  CA  GLY A 198      82.697  67.692  61.437
ATOM   1860  C   GLY A 198      83.894  68.590  61.629
ATOM   1861  O   GLY A 198      85.014  68.116  61.819
ATOM   1862  N   GLN A 199      83.655  69.918  61.583
ATOM   1863  H   GLN A 199      82.729  70.259  61.448
ATOM   1864  CA  GLN A 199      84.630  70.951  61.769
ATOM   1865  CB  GLN A 199      84.304  72.232  60.959
ATOM   1866  CG  GLN A 199      84.480  72.097  59.440
ATOM   1867  CD  GLN A 199      85.962  72.232  59.065
ATOM   1868  OE1 GLN A 199      86.851  71.508  59.515
ATOM   1869  NE2 GLN A 199      86.250  73.236  58.199
ATOM   1870 1HE2 GLN A 199      85.519  73.827  57.858
ATOM   1871 2HE2 GLN A 199      87.194  73.391  57.911
ATOM   1872  C   GLN A 199      84.736  71.260  63.250
ATOM   1873  O   GLN A 199      84.217  70.528  64.097
ATOM   1874  N   ARG A 200      85.477  72.341  63.585
ATOM   1875  H   ARG A 200      85.901  72.902  62.880
ATOM   1876  CA  ARG A 200      85.722  72.794  64.931
ATOM   1877  CB  ARG A 200      86.615  74.050  64.980
ATOM   1878  CG  ARG A 200      88.072  73.861  64.551
ATOM   1879  CD  ARG A 200      88.881  75.160  64.621
ATOM   1880  NE  ARG A 200      88.411  76.056  63.518
ATOM   1881  HE  ARG A 200      87.806  75.675  62.818
ATOM   1882  CZ  ARG A 200      88.787  77.370  63.423
ATOM   1883  NH1 ARG A 200      89.605  77.968  64.341
ATOM   1884 1HH1 ARG A 200      89.926  77.462  65.141
ATOM   1885 2HH1 ARG A 200      89.853  78.932  64.241
ATOM   1886  NH2 ARG A 200      88.326  78.111  62.375
ATOM   1887 1HH2 ARG A 200      87.718  77.697  61.696
ATOM   1888 2HH2 ARG A 200      88.599  79.066  62.276
ATOM   1889  C   ARG A 200      84.481  73.172  65.687
ATOM   1890  O   ARG A 200      83.572  73.809  65.150
ATOM   1891  N   LYS A 201      84.444  72.734  66.969
ATOM   1892  H   LYS A 201      85.202  72.212  67.352
ATOM   1893  CA  LYS A 201      83.371  73.009  67.885
ATOM   1894  CB  LYS A 201      83.310  71.988  69.047
ATOM   1895  CG  LYS A 201      83.015  70.538  68.646
ATOM   1896  CD  LYS A 201      83.087  69.556  69.822
ATOM   1897  CE  LYS A 201      82.746  68.111  69.443
ATOM   1898  NZ  LYS A 201      82.844  67.224  70.624
ATOM   1899  HZ1 LYS A 201      82.179  67.519  71.365
ATOM   1900  HZ2 LYS A 201      82.635  66.247  70.339
ATOM   1901  HZ3 LYS A 201      83.813  67.261  70.997
ATOM   1902  C   LYS A 201      83.731  74.345  68.468
ATOM   1903  O   LYS A 201      84.706  74.457  69.216
ATOM   1904  N   VAL A 202      82.957  75.398  68.116
ATOM   1905  H   VAL A 202      82.170  75.301  67.512
ATOM   1906  CA  VAL A 202      83.245  76.722  68.615
ATOM   1907  CB  VAL A 202      83.602  77.772  67.570
ATOM   1908  CG1 VAL A 202      85.009  77.456  67.029
ATOM   1909  CG2 VAL A 202      82.593  77.761  66.418
ATOM   1910  C   VAL A 202      82.336  77.239  69.690
ATOM   1911  O   VAL A 202      81.123  77.002  69.699
ATOM   1912  N   ILE A 203      83.006  77.914  70.655
ATOM   1913  H   ILE A 203      83.994  78.016  70.565
ATOM   1914  CA  ILE A 203      82.503  78.544  71.849
ATOM   1915  CB  ILE A 203      82.676  77.611  73.057
ATOM   1916  CG2 ILE A 203      84.150  77.161  73.227
ATOM   1917  CG1 ILE A 203      82.025  78.160  74.338
ATOM   1918  CD1 ILE A 203      81.949  77.125  75.456
ATOM   1919  C   ILE A 203      83.292  79.830  72.072
ATOM   1920  O   ILE A 203      84.454  79.917  71.667
ATOM   1921  N   LEU A 204      82.654  80.884  72.648
ATOM   1922  H   LEU A 204      81.699  80.836  72.932
ATOM   1923  CA  LEU A 204      83.343  82.119  72.970
ATOM   1924  CB  LEU A 204      83.568  83.142  71.830
ATOM   1925  CG  LEU A 204      84.381  84.408  72.208
ATOM   1926  CD1 LEU A 204      85.835  84.074  72.591
ATOM   1927  CD2 LEU A 204      84.258  85.497  71.133
ATOM   1928  C   LEU A 204      82.593  82.806  74.064
ATOM   1929  O   LEU A 204      81.561  83.431  73.826
ATOM   1930  N   THR A 205      83.116  82.690  75.294
ATOM   1931  H   THR A 205      83.958  82.180  75.445
ATOM   1932  CA  THR A 205      82.532  83.258  76.476
ATOM   1933  CB  THR A 205      82.892  82.409  77.667
ATOM   1934  CG2 THR A 205      82.139  82.895  78.923
ATOM   1935  OG1 THR A 205      82.470  81.084  77.411
ATOM   1936  HG1 THR A 205      82.767  80.560  78.159
ATOM   1937  C   THR A 205      83.114  84.630  76.731
ATOM   1938  O   THR A 205      84.326  84.822  76.621
ATOM   1939  N   LYS A 206      82.241  85.616  77.038
ATOM   1940  H   LYS A 206      81.256  85.454  77.018
ATOM   1941  CA  LYS A 206      82.654  86.954  77.402
ATOM   1942  CB  LYS A 206      82.187  88.079  76.460
ATOM   1943  CG  LYS A 206      82.953  88.222  75.145
ATOM   1944  CD  LYS A 206      82.414  89.386  74.306
ATOM   1945  CE  LYS A 206      83.030  89.536  72.913
ATOM   1946  NZ  LYS A 206      84.473  89.838  73.018
ATOM   1947  HZ1 LYS A 206      84.673  90.276  73.938
ATOM   1948  HZ2 LYS A 206      85.026  88.965  72.927
ATOM   1949  HZ3 LYS A 206      84.742  90.495  72.262
ATOM   1950  C   LYS A 206      81.924  87.134  78.702
ATOM   1951  O   LYS A 206      80.699  87.052  78.718
ATOM   1952  N   THR A 207      82.631  87.371  79.830
ATOM   1953  H   THR A 207      83.623  87.464  79.850
ATOM   1954  CA  THR A 207      81.928  87.494  81.086
ATOM   1955  CB  THR A 207      82.211  86.300  81.986
ATOM   1956  CG2 THR A 207      81.324  86.325  83.244
ATOM   1957  OG1 THR A 207      81.868  85.111  81.292
ATOM   1958  HG1 THR A 207      82.552  84.995  80.628
ATOM   1959  C   THR A 207      82.246  88.788  81.795
ATOM   1960  O   THR A 207      83.395  89.232  81.822
ATOM   1961  N   LEU A 208      81.176  89.426  82.334
ATOM   1962  H   LEU A 208      80.279  88.995  82.275
ATOM   1963  CA  LEU A 208      81.194  90.644  83.119
ATOM   1964  CB  LEU A 208      80.417  91.826  82.503
ATOM   1965  CG  LEU A 208      80.633  93.193  83.191
ATOM   1966  CD1 LEU A 208      80.735  94.321  82.153
ATOM   1967  CD2 LEU A 208      79.529  93.492  84.223
ATOM   1968  C   LEU A 208      80.544  90.134  84.380
ATOM   1969  O   LEU A 208      79.442  89.580  84.335
ATOM   1970  N   VAL A 209      81.191  90.385  85.539
ATOM   1971  H   VAL A 209      82.027  90.927  85.573
ATOM   1972  CA  VAL A 209      80.769  89.800  86.786
ATOM   1973  CB  VAL A 209      81.897  88.906  87.349
ATOM   1974  CG1 VAL A 209      82.226  87.746  86.400
ATOM   1975  CG2 VAL A 209      83.153  89.742  87.679
ATOM   1976  C   VAL A 209      80.256  90.574  87.974
ATOM   1977  O   VAL A 209      80.218  91.799  88.039
ATOM   1978  N   ILE A 210      79.764  89.743  88.921
ATOM   1979  H   ILE A 210      79.735  88.773  88.695
ATOM   1980  CA  ILE A 210      79.268  89.977  90.254
ATOM   1981  CB  ILE A 210      77.744  90.098  90.386
ATOM   1982  CG2 ILE A 210      77.302  90.234  91.863
ATOM   1983  CG1 ILE A 210      77.238  91.309  89.596
ATOM   1984  CD1 ILE A 210      75.726  91.389  89.530
ATOM   1985  C   ILE A 210      79.751  88.682  90.930
ATOM   1986  O   ILE A 210      80.031  87.678  90.260
ATOM   1987  N   GLY A 211      79.843  88.643  92.284
ATOM   1988  H   GLY A 211      79.647  89.448  92.837
ATOM   1989  CA  GLY A 211      80.259  87.467  93.025
ATOM   1990  C   GLY A 211      79.331  86.302  92.732
ATOM   1991  O   GLY A 211      79.755  85.146  92.720
ATOM   1992  N   GLN A 212      78.045  86.598  92.419
ATOM   1993  H   GLN A 212      77.722  87.541  92.418
ATOM   1994  CA  GLN A 212      77.054  85.602  92.096
ATOM   1995  CB  GLN A 212      75.630  86.161  92.040
ATOM   1996  CG  GLN A 212      75.095  86.607  93.404
ATOM   1997  CD  GLN A 212      73.693  87.208  93.295
ATOM   1998  OE1 GLN A 212      72.921  87.019  92.356
ATOM   1999  NE2 GLN A 212      73.354  88.023  94.325
ATOM   2000 1HE2 GLN A 212      74.016  88.208  95.051
ATOM   2001 2HE2 GLN A 212      72.460  88.471  94.332
ATOM   2002  C   GLN A 212      77.376  84.948  90.768
ATOM   2003  O   GLN A 212      77.023  83.789  90.557
ATOM   2004  N   CYS A 213      78.069  85.666  89.841
ATOM   2005  H   CYS A 213      78.407  86.584  90.033
ATOM   2006  CA  CYS A 213      78.472  85.144  88.552
ATOM   2007  CB  CYS A 213      79.122  86.169  87.622
ATOM   2008  SG  CYS A 213      77.997  87.455  87.049
ATOM   2009  C   CYS A 213      79.555  84.129  88.783
ATOM   2010  O   CYS A 213      79.574  83.094  88.120
ATOM   2011  N   ILE A 214      80.461  84.398  89.765
ATOM   2012  H   ILE A 214      80.416  85.261  90.267
ATOM   2013  CA  ILE A 214      81.555  83.514  90.122
ATOM   2014  CB  ILE A 214      82.451  84.130  91.187
ATOM   2015  CG2 ILE A 214      83.430  83.081  91.758
ATOM   2016  CG1 ILE A 214      83.182  85.348  90.580
ATOM   2017  CD1 ILE A 214      83.896  86.234  91.598
ATOM   2018  C   ILE A 214      80.907  82.228  90.592
ATOM   2019  O   ILE A 214      81.361  81.150  90.212
ATOM   2020  N   TYR A 215      79.800  82.318  91.372
ATOM   2021  H   TYR A 215      79.490  83.203  91.724
ATOM   2022  CA  TYR A 215      79.089  81.148  91.828
ATOM   2023  CB  TYR A 215      78.137  81.407  93.019
ATOM   2024  CG  TYR A 215      79.030  81.480  94.222
ATOM   2025  CD1 TYR A 215      79.398  82.711  94.777
ATOM   2026  CE1 TYR A 215      80.244  82.771  95.889
ATOM   2027  CZ  TYR A 215      80.727  81.590  96.461
ATOM   2028  OH  TYR A 215      81.585  81.633  97.581
ATOM   2029  HH  TYR A 215      81.764  82.554  97.786
ATOM   2030  CE2 TYR A 215      80.359  80.354  95.924
ATOM   2031  CD2 TYR A 215      79.515  80.305  94.812
ATOM   2032  C   TYR A 215      78.395  80.400  90.716
ATOM   2033  O   TYR A 215      78.342  79.172  90.750
ATOM   2034  N   THR A 216      77.888  81.102  89.674
ATOM   2035  H   THR A 216      77.873  82.098  89.679
ATOM   2036  CA  THR A 216      77.224  80.461  88.557
ATOM   2037  CB  THR A 216      76.540  81.498  87.698
ATOM   2038  CG2 THR A 216      75.661  80.777  86.675
ATOM   2039  OG1 THR A 216      75.618  82.232  88.496
ATOM   2040  HG1 THR A 216      76.144  82.819  89.046
ATOM   2041  C   THR A 216      78.295  79.635  87.820
ATOM   2042  O   THR A 216      78.039  78.523  87.351
ATOM   2043  N   ILE A 217      79.550  80.155  87.762
ATOM   2044  H   ILE A 217      79.727  81.069  88.120
ATOM   2045  CA  ILE A 217      80.687  79.493  87.157
ATOM   2046  CB  ILE A 217      81.878  80.443  87.042
ATOM   2047  CG2 ILE A 217      83.155  79.693  86.626
ATOM   2048  CG1 ILE A 217      81.562  81.567  86.038
ATOM   2049  CD1 ILE A 217      82.562  82.727  86.048
ATOM   2050  C   ILE A 217      81.034  78.278  88.026
ATOM   2051  O   ILE A 217      81.301  77.206  87.486
ATOM   2052  N   THR A 218      80.984  78.403  89.386
ATOM   2053  H   THR A 218      80.791  79.280  89.812
ATOM   2054  CA  THR A 218      81.304  77.313  90.296
ATOM   2055  CB  THR A 218      81.384  77.627  91.795
ATOM   2056  CG2 THR A 218      82.440  78.708  92.050
ATOM   2057  OG1 THR A 218      80.151  78.070  92.336
ATOM   2058  HG1 THR A 218      79.588  77.295  92.396
ATOM   2059  C   THR A 218      80.316  76.191  90.162
ATOM   2060  O   THR A 218      80.718  75.045  90.335
ATOM   2061  N   SER A 219      79.019  76.515  89.907
ATOM   2062  H   SER A 219      78.745  77.470  89.846
ATOM   2063  CA  SER A 219      77.928  75.589  89.712
ATOM   2064  CB  SER A 219      76.519  76.179  89.964
ATOM   2065  OG  SER A 219      76.212  77.269  89.113
ATOM   2066  HG  SER A 219      76.115  76.911  88.228
ATOM   2067  C   SER A 219      78.032  74.897  88.390
ATOM   2068  O   SER A 219      77.624  73.741  88.285
ATOM   2069  N   LEU A 220      78.597  75.588  87.362
ATOM   2070  H   LEU A 220      78.790  76.564  87.456
ATOM   2071  CA  LEU A 220      78.856  75.034  86.051
ATOM   2072  CB  LEU A 220      79.536  76.063  85.137
ATOM   2073  CG  LEU A 220      79.865  75.573  83.730
ATOM   2074  CD1 LEU A 220      78.583  75.230  82.966
ATOM   2075  CD2 LEU A 220      80.847  76.529  83.045
ATOM   2076  C   LEU A 220      79.856  73.927  86.302
ATOM   2077  O   LEU A 220      79.722  72.833  85.756
ATOM   2078  N   PHE A 221      80.882  74.219  87.146
ATOM   2079  H   PHE A 221      80.983  75.136  87.527
ATOM   2080  CA  PHE A 221      81.861  73.249  87.576
ATOM   2081  CB  PHE A 221      83.194  73.889  88.021
ATOM   2082  CG  PHE A 221      83.759  74.462  86.743
ATOM   2083  CD1 PHE A 221      83.910  75.846  86.613
ATOM   2084  CE1 PHE A 221      84.395  76.417  85.434
ATOM   2085  CZ  PHE A 221      84.716  75.605  84.348
ATOM   2086  CE2 PHE A 221      84.541  74.225  84.446
ATOM   2087  CD2 PHE A 221      84.058  73.664  85.627
ATOM   2088  C   PHE A 221      81.101  72.482  88.661
ATOM   2089  O   PHE A 221      80.063  72.951  89.119
ATOM   2090  N   SER A 222      81.508  71.262  89.099
ATOM   2091  H   SER A 222      82.341  70.843  88.748
ATOM   2092  CA  SER A 222      80.733  70.431  90.046
ATOM   2093  CB  SER A 222      80.022  71.066  91.279
ATOM   2094  OG  SER A 222      80.973  71.674  92.142
ATOM   2095  HG  SER A 222      80.467  72.024  92.880
ATOM   2096  C   SER A 222      79.753  69.729  89.131
ATOM   2097  O   SER A 222      79.531  68.531  89.281
ATOM   2098  N   LEU A 223      79.061  70.482  88.224
ATOM   2099  H   LEU A 223      79.077  71.477  88.215
ATOM   2100  CA  LEU A 223      78.299  69.915  87.142
ATOM   2101  CB  LEU A 223      77.134  70.783  86.595
ATOM   2102  CG  LEU A 223      75.986  71.096  87.588
ATOM   2103  CD1 LEU A 223      74.948  72.035  86.949
ATOM   2104  CD2 LEU A 223      75.331  69.824  88.155
ATOM   2105  C   LEU A 223      79.444  69.808  86.103
ATOM   2106  O   LEU A 223      80.615  70.060  86.421
ATOM   2107  N   LEU A 224      79.182  69.412  84.830
ATOM   2108  H   LEU A 224      78.257  69.195  84.531
ATOM   2109  CA  LEU A 224      80.224  69.261  83.817
ATOM   2110  CB  LEU A 224      80.813  70.657  83.397
ATOM   2111  CG  LEU A 224      81.887  70.763  82.287
ATOM   2112  CD1 LEU A 224      81.376  70.311  80.925
ATOM   2113  CD2 LEU A 224      82.474  72.178  82.229
ATOM   2114  C   LEU A 224      81.285  68.271  84.320
ATOM   2115  O   LEU A 224      82.448  68.651  84.474
ATOM   2116  N   PRO A 225      80.914  67.004  84.600
ATOM   2117  CA  PRO A 225      81.806  65.968  85.109
ATOM   2118  CB  PRO A 225      80.974  64.690  85.211
ATOM   2119  CG  PRO A 225      79.795  64.907  84.249
ATOM   2120  CD  PRO A 225      79.630  66.431  84.186
ATOM   2121  C   PRO A 225      83.011  65.807  84.232
ATOM   2122  O   PRO A 225      82.854  65.695  83.016
ATOM   2123  N   GLY A 226      84.204  65.712  84.854
ATOM   2124  H   GLY A 226      84.281  65.739  85.847
ATOM   2125  CA  GLY A 226      85.440  65.682  84.117
ATOM   2126  C   GLY A 226      85.672  67.158  83.963
ATOM   2127  O   GLY A 226      85.786  67.697  82.863
ATOM   2128  N   VAL A 227      85.677  67.810  85.143
ATOM   2129  H   VAL A 227      85.598  67.276  85.980
ATOM   2130  CA  VAL A 227      85.774  69.217  85.380
ATOM   2131  CB  VAL A 227      85.409  69.514  86.850
ATOM   2132  CG1 VAL A 227      85.560  70.993  87.225
ATOM   2133  CG2 VAL A 227      83.990  69.010  87.170
ATOM   2134  C   VAL A 227      87.122  69.798  85.087
ATOM   2135  O   VAL A 227      88.119  69.467  85.731
ATOM   2136  N   ALA A 228      87.127  70.752  84.130
ATOM   2137  H   ALA A 228      86.292  70.998  83.644
ATOM   2138  CA  ALA A 228      88.298  71.489  83.742
ATOM   2139  CB  ALA A 228      88.435  71.657  82.213
ATOM   2140  C   ALA A 228      87.981  72.804  84.411
ATOM   2141  O   ALA A 228      87.510  73.761  83.795
ATOM   2142  N   HIS A 229      88.256  72.824  85.733
ATOM   2143  H   HIS A 229      88.654  72.004  86.139
ATOM   2144  CA  HIS A 229      88.016  73.872  86.698
ATOM   2145  CB  HIS A 229      88.623  73.378  88.031
ATOM   2146  CG  HIS A 229      88.324  74.053  89.334
ATOM   2147  ND1 HIS A 229      88.912  75.213  89.781
ATOM   2148  CE1 HIS A 229      88.481  75.408  91.051
ATOM   2149  NE2 HIS A 229      87.650  74.462  91.447
ATOM   2150  CD2 HIS A 229      87.548  73.612  90.361
ATOM   2151  C   HIS A 229      88.613  75.206  86.349
ATOM   2152  O   HIS A 229      89.792  75.290  86.000
ATOM   2153  N   SER A 230      87.766  76.272  86.417
ATOM   2154  H   SER A 230      86.803  76.171  86.655
ATOM   2155  CA  SER A 230      88.206  77.616  86.147
ATOM   2156  CB  SER A 230      88.067  78.025  84.663
ATOM   2157  OG  SER A 230      88.690  79.281  84.437
ATOM   2158  HG  SER A 230      89.219  79.168  83.643
ATOM   2159  C   SER A 230      87.371  78.491  87.047
ATOM   2160  O   SER A 230      86.303  78.978  86.667
ATOM   2161  N   ILE A 231      87.838  78.659  88.307
ATOM   2162  H   ILE A 231      88.701  78.254  88.601
ATOM   2163  CA  ILE A 231      87.153  79.437  89.312
ATOM   2164  CB  ILE A 231      86.564  78.520  90.396
ATOM   2165  CG2 ILE A 231      85.984  79.320  91.574
ATOM   2166  CG1 ILE A 231      85.518  77.561  89.775
ATOM   2167  CD1 ILE A 231      85.031  76.428  90.678
ATOM   2168  C   ILE A 231      88.097  80.456  89.905
ATOM   2169  O   ILE A 231      89.281  80.184  90.111
ATOM   2170  N   ALA A 232      87.563  81.675  90.168
ATOM   2171  H   ALA A 232      86.606  81.877  89.978
ATOM   2172  CA  ALA A 232      88.308  82.749  90.755
ATOM   2173  CB  ALA A 232      88.649  83.857  89.732
ATOM   2174  C   ALA A 232      87.417  83.309  91.818
ATOM   2175  O   ALA A 232      86.585  84.144  91.500
ATOM   2176  N   VAL A 233      87.524  82.840  93.089
ATOM   2177  H   VAL A 233      88.206  82.156  93.336
ATOM   2178  CA  VAL A 233      86.675  83.337  94.160
ATOM   2179  CB  VAL A 233      86.257  82.334  95.239
ATOM   2180  CG1 VAL A 233      85.453  81.192  94.605
ATOM   2181  CG2 VAL A 233      87.461  81.841  96.052
ATOM   2182  C   VAL A 233      87.126  84.629  94.798
ATOM   2183  O   VAL A 233      88.216  85.128  94.527
ATOM   2184  N   GLU A 234      86.224  85.235  95.610
ATOM   2185  H   GLU A 234      85.332  84.824  95.780
ATOM   2186  CA  GLU A 234      86.456  86.459  96.338
ATOM   2187  CB  GLU A 234      85.657  87.678  95.809
ATOM   2188  CG  GLU A 234      85.976  88.062  94.355
ATOM   2189  CD  GLU A 234      85.179  89.297  93.946
ATOM   2190  OE1 GLU A 234      83.923  89.221  93.913
ATOM   2191  OE2 GLU A 234      85.822  90.338  93.652
ATOM   2192  C   GLU A 234      86.099  86.211  97.788
ATOM   2193  O   GLU A 234      85.753  85.089  98.160
ATOM   2194  N   LEU A 235      86.320  87.222  98.666
ATOM   2195  H   LEU A 235      86.690  88.095  98.358
ATOM   2196  CA  LEU A 235      86.001  87.161 100.070
ATOM   2197  CB  LEU A 235      87.204  86.661 100.917
ATOM   2198  CG  LEU A 235      86.936  86.305 102.400
ATOM   2199  CD1 LEU A 235      85.908  85.172 102.566
ATOM   2200  CD2 LEU A 235      88.258  86.021 103.123
ATOM   2201  C   LEU A 235      85.658  88.591 100.432
ATOM   2202  O   LEU A 235      86.228  89.167 101.363
ATOM   2203  N   CYS A 236      84.709  89.213  99.686
ATOM   2204  H   CYS A 236      84.246  88.757  98.930
ATOM   2205  CA  CYS A 236      84.314  90.580  99.931
ATOM   2206  CB  CYS A 236      83.373  91.156  98.858
ATOM   2207  SG  CYS A 236      84.178  91.302  97.236
ATOM   2208  C   CYS A 236      83.595  90.655 101.241
ATOM   2209  O   CYS A 236      82.696  89.855 101.506
ATOM   2210  N   VAL A 237      84.061  91.567 102.118
ATOM   2211  H   VAL A 237      84.832  92.152 101.881
ATOM   2212  CA  VAL A 237      83.499  91.789 103.426
ATOM   2213  CB  VAL A 237      84.457  91.576 104.592
ATOM   2214  CG1 VAL A 237      84.833  90.083 104.624
ATOM   2215  CG2 VAL A 237      85.684  92.505 104.503
ATOM   2216  C   VAL A 237      82.640  93.012 103.670
ATOM   2217  O   VAL A 237      81.788  92.856 104.547
ATOM   2218  N   PRO A 238      82.739  94.204 103.041
ATOM   2219  CA  PRO A 238      81.884  95.336 103.359
ATOM   2220  CB  PRO A 238      82.334  96.481 102.449
ATOM   2221  CG  PRO A 238      83.789  96.132 102.105
ATOM   2222  CD  PRO A 238      83.797  94.597 102.114
ATOM   2223  C   PRO A 238      80.425  95.022 103.200
ATOM   2224  O   PRO A 238      80.012  94.572 102.133
ATOM   2225  N   GLY A 239      79.649  95.233 104.279
ATOM   2226  H   GLY A 239      80.031  95.580 105.131
ATOM   2227  CA  GLY A 239      78.232  94.985 104.286
ATOM   2228  C   GLY A 239      77.874  93.552 104.584
ATOM   2229  O   GLY A 239      76.706  93.270 104.854
ATOM   2230  N   PHE A 240      78.858  92.621 104.526
ATOM   2231  H   PHE A 240      79.802  92.869 104.328
ATOM   2232  CA  PHE A 240      78.658  91.225 104.814
ATOM   2233  CB  PHE A 240      79.681  90.261 104.175
ATOM   2234  CG  PHE A 240      79.342  90.037 102.742
ATOM   2235  CD1 PHE A 240      79.823  90.874 101.730
ATOM   2236  CE1 PHE A 240      79.500  90.626 100.393
ATOM   2237  CZ  PHE A 240      78.700  89.531 100.058
ATOM   2238  CE2 PHE A 240      78.227  88.682 101.060
ATOM   2239  CD2 PHE A 240      78.553  88.934 102.395
ATOM   2240  C   PHE A 240      78.661  90.994 106.288
ATOM   2241  O   PHE A 240      79.368  91.664 107.044
ATOM   2242  N   HIS A 241      77.837  90.013 106.699
ATOM   2243  H   HIS A 241      77.290  89.496 106.045
ATOM   2244  CA  HIS A 241      77.650  89.623 108.066
ATOM   2245  CB  HIS A 241      76.185  89.851 108.530
ATOM   2246  CG  HIS A 241      75.154  88.962 107.877
ATOM   2247  ND1 HIS A 241      74.619  89.199 106.630
ATOM   2248  CE1 HIS A 241      73.724  88.208 106.391
ATOM   2249  NE2 HIS A 241      73.644  87.354 107.394
ATOM   2250  CD2 HIS A 241      74.544  87.831 108.329
ATOM   2251  C   HIS A 241      78.012  88.177 108.218
ATOM   2252  O   HIS A 241      78.084  87.426 107.239
ATOM   2253  N   GLY A 242      78.280  87.764 109.478
ATOM   2254  H   GLY A 242      78.232  88.384 110.257
ATOM   2255  CA  GLY A 242      78.652  86.410 109.787
ATOM   2256  C   GLY A 242      80.136  86.320 109.609
ATOM   2257  O   GLY A 242      80.863  86.079 110.567
ATOM   2258  N   TRP A 243      80.600  86.562 108.364
ATOM   2259  H   TRP A 243      79.951  86.756 107.633
ATOM   2260  CA  TRP A 243      81.973  86.542 107.921
ATOM   2261  CB  TRP A 243      82.065  86.712 106.389
ATOM   2262  CG  TRP A 243      81.419  85.548 105.684
ATOM   2263  CD1 TRP A 243      80.222  85.517 105.029
ATOM   2264  NE1 TRP A 243      79.908  84.226 104.680
ATOM   2265  HE1 TRP A 243      79.094  83.947 104.222
ATOM   2266  CE2 TRP A 243      80.937  83.402 105.079
ATOM   2267  CZ2 TRP A 243      81.107  82.030 104.971
ATOM   2268  CH2 TRP A 243      82.291  81.472 105.468
ATOM   2269  CZ3 TRP A 243      83.269  82.273 106.070
ATOM   2270  CE3 TRP A 243      83.084  83.650 106.208
ATOM   2271  CD2 TRP A 243      81.915  84.203 105.698
ATOM   2272  C   TRP A 243      82.753  87.670 108.535
ATOM   2273  O   TRP A 243      83.963  87.548 108.721
ATOM   2274  N   ALA A 244      82.067  88.802 108.828
ATOM   2275  H   ALA A 244      81.093  88.876 108.635
ATOM   2276  CA  ALA A 244      82.657  89.967 109.430
ATOM   2277  CB  ALA A 244      81.769  91.215 109.296
ATOM   2278  C   ALA A 244      82.918  89.728 110.888
ATOM   2279  O   ALA A 244      84.008  90.038 111.370
ATOM   2280  N   THR A 245      81.936  89.128 111.610
ATOM   2281  H   THR A 245      81.070  88.868 111.191
ATOM   2282  CA  THR A 245      82.048  88.819 113.022
ATOM   2283  CB  THR A 245      80.732  88.434 113.666
ATOM   2284  CG2 THR A 245      79.770  89.635 113.605
ATOM   2285  OG1 THR A 245      80.148  87.314 113.016
ATOM   2286  HG1 THR A 245      79.480  86.981 113.623
ATOM   2287  C   THR A 245      83.071  87.729 113.218
ATOM   2288  O   THR A 245      83.811  87.734 114.203
ATOM   2289  N   ALA A 246      83.130  86.792 112.242
ATOM   2290  H   ALA A 246      82.487  86.833 111.482
ATOM   2291  CA  ALA A 246      84.032  85.672 112.182
ATOM   2292  CB  ALA A 246      83.553  84.574 111.217
ATOM   2293  C   ALA A 246      85.420  86.093 111.760
ATOM   2294  O   ALA A 246      86.331  85.268 111.794
ATOM   2295  N   ALA A 247      85.608  87.373 111.334
ATOM   2296  H   ALA A 247      84.854  88.023 111.285
ATOM   2297  CA  ALA A 247      86.880  87.918 110.933
ATOM   2298  CB  ALA A 247      87.850  88.159 112.119
ATOM   2299  C   ALA A 247      87.574  87.228 109.788
ATOM   2300  O   ALA A 247      88.642  86.632 109.945
ATOM   2301  N   LEU A 248      86.904  87.267 108.611
ATOM   2302  H   LEU A 248      85.981  87.648 108.587
ATOM   2303  CA  LEU A 248      87.325  86.734 107.334
ATOM   2304  CB  LEU A 248      88.782  87.022 106.877
ATOM   2305  CG  LEU A 248      89.167  88.497 106.669
ATOM   2306  CD1 LEU A 248      90.648  88.591 106.307
ATOM   2307  CD2 LEU A 248      88.282  89.204 105.634
ATOM   2308  C   LEU A 248      87.094  85.280 107.101
ATOM   2309  O   LEU A 248      86.573  84.929 106.042
ATOM   2310  N   LEU A 249      87.496  84.405 108.045
ATOM   2311  H   LEU A 249      87.925  84.706 108.894
ATOM   2312  CA  LEU A 249      87.335  82.982 107.872
ATOM   2313  CB  LEU A 249      88.674  82.212 107.726
ATOM   2314  CG  LEU A 249      89.234  82.101 106.292
ATOM   2315  CD1 LEU A 249      90.027  83.347 105.859
ATOM   2316  CD2 LEU A 249      90.006  80.788 106.113
ATOM   2317  C   LEU A 249      86.548  82.362 108.996
ATOM   2318  O   LEU A 249      85.970  83.063 109.824
ATOM   2319  N   VAL A 250      86.434  81.009 108.976
ATOM   2320  H   VAL A 250      86.861  80.469 108.256
ATOM   2321  CA  VAL A 250      85.742  80.212 109.960
ATOM   2322  CB  VAL A 250      84.445  79.556 109.475
ATOM   2323  CG1 VAL A 250      83.421  80.637 109.101
ATOM   2324  CG2 VAL A 250      84.735  78.599 108.301
ATOM   2325  C   VAL A 250      86.681  79.202 110.597
ATOM   2326  O   VAL A 250      87.887  79.205 110.338
ATOM   2327  N   THR A 251      86.105  78.270 111.404
ATOM   2328  H   THR A 251      85.119  78.284 111.543
ATOM   2329  CA  THR A 251      86.744  77.221 112.173
ATOM   2330  CB  THR A 251      85.748  76.403 112.971
ATOM   2331  CG2 THR A 251      85.079  77.303 114.027
ATOM   2332  OG1 THR A 251      84.773  75.811 112.121
ATOM   2333  HG1 THR A 251      85.139  74.963 111.853
ATOM   2334  C   THR A 251      87.652  76.289 111.419
ATOM   2335  O   THR A 251      88.396  75.528 112.037
ATOM   2336  N   PHE A 252      87.621  76.342 110.071
ATOM   2337  H   PHE A 252      86.986  76.956 109.612
ATOM   2338  CA  PHE A 252      88.414  75.557 109.166
ATOM   2339  CB  PHE A 252      88.132  76.040 107.722
ATOM   2340  CG  PHE A 252      88.842  75.279 106.647
ATOM   2341  CD1 PHE A 252      88.392  74.010 106.252
ATOM   2342  CE1 PHE A 252      89.051  73.311 105.237
ATOM   2343  CZ  PHE A 252      90.156  73.880 104.601
ATOM   2344  CE2 PHE A 252      90.601  75.152 104.973
ATOM   2345  CD2 PHE A 252      89.940  75.847 105.989
ATOM   2346  C   PHE A 252      89.886  75.748 109.475
ATOM   2347  O   PHE A 252      90.643  74.788 109.326
ATOM   2348  N   CYS A 253      90.327  76.965 109.899
ATOM   2349  H   CYS A 253      89.732  77.755 110.038
ATOM   2350  CA  CYS A 253      91.724  77.121 110.193
ATOM   2351  CB  CYS A 253      92.476  77.988 109.169
ATOM   2352  SG  CYS A 253      94.270  78.014 109.475
ATOM   2353  C   CYS A 253      91.981  77.638 111.583
ATOM   2354  O   CYS A 253      91.384  78.620 112.030
ATOM   2355  N   PHE A 254      92.892  76.925 112.287
ATOM   2356  H   PHE A 254      93.332  76.132 111.874
ATOM   2357  CA  PHE A 254      93.360  77.217 113.622
ATOM   2358  CB  PHE A 254      93.017  76.202 114.748
ATOM   2359  CG  PHE A 254      91.566  76.011 115.031
ATOM   2360  CD1 PHE A 254      90.861  74.934 114.483
ATOM   2361  CE1 PHE A 254      89.505  74.761 114.771
ATOM   2362  CZ  PHE A 254      88.844  75.665 115.607
ATOM   2363  CE2 PHE A 254      89.540  76.742 116.159
ATOM   2364  CD2 PHE A 254      90.897  76.909 115.872
ATOM   2365  C   PHE A 254      94.871  77.174 113.581
ATOM   2366  O   PHE A 254      95.466  76.631 112.645
ATOM   2367  N   GLY A 255      95.524  77.774 114.606
ATOM   2368  H   GLY A 255      95.027  78.221 115.347
ATOM   2369  CA  GLY A 255      96.961  77.794 114.718
ATOM   2370  C   GLY A 255      97.282  78.532 115.975
ATOM   2371  O   GLY A 255      97.081  79.742 116.057
ATOM   2372  N   TRP A 256      97.825  77.799 116.966
ATOM   2373  H   TRP A 256      98.002  76.826 116.842
ATOM   2374  CA  TRP A 256      98.173  78.317 118.263
ATOM   2375  CB  TRP A 256      98.241  77.225 119.348
ATOM   2376  CG  TRP A 256      96.921  76.663 119.811
ATOM   2377  CD1 TRP A 256      96.190  75.616 119.326
ATOM   2378  NE1 TRP A 256      95.077  75.410 120.109
ATOM   2379  HE1 TRP A 256      94.388  74.736 119.951
ATOM   2380  CE2 TRP A 256      95.090  76.325 121.140
ATOM   2381  CZ2 TRP A 256      94.216  76.529 122.201
ATOM   2382  CH2 TRP A 256      94.500  77.561 123.104
ATOM   2383  CZ3 TRP A 256      95.640  78.363 122.948
ATOM   2384  CE3 TRP A 256      96.525  78.153 121.883
ATOM   2385  CD2 TRP A 256      96.234  77.132 120.983
ATOM   2386  C   TRP A 256      99.429  79.105 118.428
ATOM   2387  O   TRP A 256     100.462  78.820 117.820
ATOM   2388  N   VAL A 257      99.300  80.161 119.262
ATOM   2389  H   VAL A 257      98.408  80.383 119.645
ATOM   2390  CA  VAL A 257     100.355  81.037 119.691
ATOM   2391  CB  VAL A 257     100.234  82.492 119.309
ATOM   2392  CG1 VAL A 257     101.421  83.279 119.899
ATOM   2393  CG2 VAL A 257     100.260  82.572 117.772
ATOM   2394  C   VAL A 257     100.255  80.818 121.179
ATOM   2395  O   VAL A 257      99.197  80.992 121.795
ATOM   2396  N   LEU A 258     101.399  80.394 121.744
ATOM   2397  H   LEU A 258     102.214  80.308 121.177
ATOM   2398  CA  LEU A 258     101.620  80.014 123.114
ATOM   2399  CB  LEU A 258     102.854  79.081 123.248
ATOM   2400  CG  LEU A 258     102.617  77.586 122.912
ATOM   2401  CD1 LEU A 258     101.436  76.990 123.701
ATOM   2402  CD2 LEU A 258     102.528  77.337 121.397
ATOM   2403  C   LEU A 258     101.719  81.052 124.202
ATOM   2404  O   LEU A 258     101.841  82.254 123.971
ATOM   2405  N   ILE A 259     101.663  80.530 125.454
ATOM   2406  H   ILE A 259     101.574  79.543 125.559
ATOM   2407  CA  ILE A 259     101.729  81.228 126.714
ATOM   2408  CB  ILE A 259     101.484  80.233 127.858
ATOM   2409  CG2 ILE A 259     101.797  80.825 129.254
ATOM   2410  CG1 ILE A 259     100.033  79.708 127.748
ATOM   2411  CD1 ILE A 259      99.702  78.528 128.660
ATOM   2412  C   ILE A 259     103.079  81.932 126.815
ATOM   2413  O   ILE A 259     104.104  81.347 126.451
ATOM   2414  N   PRO A 260     103.102  83.166 127.342
ATOM   2415  CA  PRO A 260     104.281  83.998 127.498
ATOM   2416  CB  PRO A 260     103.792  85.362 127.994
ATOM   2417  CG  PRO A 260     102.323  85.435 127.563
ATOM   2418  CD  PRO A 260     101.882  83.972 127.478
ATOM   2419  C   PRO A 260     105.447  83.476 128.284
ATOM   2420  O   PRO A 260     106.434  84.211 128.389
ATOM   2421  N   ALA A 261     105.367  82.252 128.857
ATOM   2422  H   ALA A 261     104.555  81.682 128.779
ATOM   2423  CA  ALA A 261     106.473  81.655 129.547
ATOM   2424  CB  ALA A 261     106.024  80.533 130.505
ATOM   2425  C   ALA A 261     107.513  81.136 128.573
ATOM   2426  O   ALA A 261     107.666  79.934 128.337
ATOM   2427  N   ILE A 262     108.236  82.109 127.963
ATOM   2428  H   ILE A 262     108.032  83.061 128.178
ATOM   2429  CA  ILE A 262     109.341  81.974 127.043
ATOM   2430  CB  ILE A 262     110.567  81.334 127.725
ATOM   2431  CG2 ILE A 262     111.738  81.080 126.740
ATOM   2432  CG1 ILE A 262     111.020  82.246 128.889
ATOM   2433  CD1 ILE A 262     112.054  81.624 129.827
ATOM   2434  C   ILE A 262     109.115  81.413 125.650
ATOM   2435  O   ILE A 262     109.495  82.070 124.679
ATOM   2436  N   THR A 263     108.427  80.256 125.517
ATOM   2437  H   THR A 263     108.041  79.796 126.314
ATOM   2438  CA  THR A 263     108.304  79.552 124.256
ATOM   2439  CB  THR A 263     107.543  78.253 124.425
ATOM   2440  CG2 THR A 263     108.393  77.291 125.276
ATOM   2441  OG1 THR A 263     106.285  78.476 125.051
ATOM   2442  HG1 THR A 263     105.697  78.791 124.360
ATOM   2443  C   THR A 263     107.833  80.191 122.969
ATOM   2444  O   THR A 263     108.624  80.142 122.022
ATOM   2445  N   PHE A 264     106.626  80.815 122.865
ATOM   2446  H   PHE A 264     105.976  80.897 123.618
ATOM   2447  CA  PHE A 264     106.249  81.403 121.591
ATOM   2448  CB  PHE A 264     105.796  80.386 120.486
ATOM   2449  CG  PHE A 264     105.738  81.051 119.131
ATOM   2450  CD1 PHE A 264     106.908  81.408 118.444
ATOM   2451  CE1 PHE A 264     106.843  82.026 117.191
ATOM   2452  CZ  PHE A 264     105.601  82.288 116.606
ATOM   2453  CE2 PHE A 264     104.427  81.927 117.271
ATOM   2454  CD2 PHE A 264     104.500  81.310 118.523
ATOM   2455  C   PHE A 264     105.239  82.510 121.663
ATOM   2456  O   PHE A 264     104.038  82.272 121.805
ATOM   2457  N   ILE A 265     105.760  83.750 121.547
ATOM   2458  H   ILE A 265     106.746  83.856 121.444
ATOM   2459  CA  ILE A 265     105.044  85.008 121.514
ATOM   2460  CB  ILE A 265     104.872  85.737 122.849
ATOM   2461  CG2 ILE A 265     103.784  85.027 123.675
ATOM   2462  CG1 ILE A 265     106.211  85.999 123.583
ATOM   2463  CD1 ILE A 265     106.088  86.851 124.846
ATOM   2464  C   ILE A 265     105.817  85.866 120.541
ATOM   2465  O   ILE A 265     107.051  85.784 120.502
ATOM   2466  N   ILE A 266     105.126  86.691 119.718
ATOM   2467  H   ILE A 266     104.130  86.771 119.732
ATOM   2468  CA  ILE A 266     105.821  87.502 118.754
ATOM   2469  CB  ILE A 266     105.924  86.783 117.398
ATOM   2470  CG2 ILE A 266     104.529  86.330 116.930
ATOM   2471  CG1 ILE A 266     106.768  87.535 116.351
ATOM   2472  CD1 ILE A 266     107.117  86.692 115.127
ATOM   2473  C   ILE A 266     105.357  88.940 118.675
ATOM   2474  O   ILE A 266     104.161  89.240 118.696
ATOM   2475  N   LEU A 267     106.386  89.823 118.601
ATOM   2476  H   LEU A 267     107.301  89.429 118.620
ATOM   2477  CA  LEU A 267     106.455  91.268 118.505
ATOM   2478  CB  LEU A 267     107.026  91.746 117.149
ATOM   2479  CG  LEU A 267     108.573  91.839 117.082
ATOM   2480  CD1 LEU A 267     109.130  92.878 118.069
ATOM   2481  CD2 LEU A 267     109.256  90.469 117.237
ATOM   2482  C   LEU A 267     105.356  92.206 118.916
ATOM   2483  O   LEU A 267     104.197  92.086 118.521
ATOM   2484  N   THR A 268     105.785  93.218 119.710
ATOM   2485  H   THR A 268     106.752  93.268 119.948
ATOM   2486  CA  THR A 268     105.000  94.282 120.298
ATOM   2487  CB  THR A 268     105.809  95.026 121.355
ATOM   2488  CG2 THR A 268     104.975  96.119 122.060
ATOM   2489  OG1 THR A 268     106.234  94.102 122.349
ATOM   2490  HG1 THR A 268     106.968  93.617 121.961
ATOM   2491  C   THR A 268     104.464  95.239 119.253
ATOM   2492  O   THR A 268     105.136  95.584 118.279
ATOM   2493  N   VAL A 269     103.200  95.664 119.479
ATOM   2494  H   VAL A 269     102.739  95.338 120.300
ATOM   2495  CA  VAL A 269     102.382  96.556 118.689
ATOM   2496  CB  VAL A 269     100.913  96.465 119.123
ATOM   2497  CG1 VAL A 269     100.709  97.037 120.544
ATOM   2498  CG2 VAL A 269      99.974  97.031 118.040
ATOM   2499  C   VAL A 269     102.870  97.988 118.579
ATOM   2500  O   VAL A 269     103.444  98.540 119.517
ATOM   2501  N   LEU A 270     102.723  98.571 117.355
ATOM   2502  H   LEU A 270     102.254  98.100 116.614
ATOM   2503  CA  LEU A 270     103.068  99.942 117.068
ATOM   2504  CB  LEU A 270     103.390 100.174 115.578
ATOM   2505  CG  LEU A 270     103.846 101.594 115.188
ATOM   2506  CD1 LEU A 270     105.182 101.986 115.842
ATOM   2507  CD2 LEU A 270     103.926 101.704 113.662
ATOM   2508  C   LEU A 270     101.855 100.726 117.504
ATOM   2509  O   LEU A 270     100.724 100.367 117.158
ATOM   2510  N   LYS A 271     102.084 101.798 118.294
ATOM   2511  H   LYS A 271     103.009 102.064 118.554
ATOM   2512  CA  LYS A 271     101.025 102.603 118.847
ATOM   2513  CB  LYS A 271     101.468 103.393 120.095
ATOM   2514  CG  LYS A 271     101.818 102.602 121.353
ATOM   2515  CD  LYS A 271     102.208 103.566 122.475
ATOM   2516  CE  LYS A 271     102.731 102.938 123.763
ATOM   2517  NZ  LYS A 271     103.077 104.019 124.710
ATOM   2518  HZ1 LYS A 271     103.234 103.619 125.654
ATOM   2519  HZ2 LYS A 271     103.937 104.510 124.399
ATOM   2520  HZ3 LYS A 271     102.297 104.702 124.752
ATOM   2521  C   LYS A 271     100.350 103.642 117.999
ATOM   2522  O   LYS A 271      99.128 103.572 117.840
ATOM   2523  N   LYS A 272     101.123 104.605 117.414
ATOM   2524  H   LYS A 272     102.112 104.613 117.534
ATOM   2525  CA  LYS A 272     100.589 105.712 116.632
ATOM   2526  CB  LYS A 272     100.157 105.359 115.182
ATOM   2527  CG  LYS A 272     101.277 104.816 114.290
ATOM   2528  CD  LYS A 272     102.321 105.888 113.948
ATOM   2529  CE  LYS A 272     103.460 105.415 113.044
ATOM   2530  NZ  LYS A 272     104.451 106.497 112.866
ATOM   2531  HZ1 LYS A 272     104.237 107.025 111.998
ATOM   2532  HZ2 LYS A 272     104.422 107.145 113.676
ATOM   2533  HZ3 LYS A 272     105.401 106.088 112.791
ATOM   2534  C   LYS A 272      99.514 106.469 117.390
ATOM   2535  O   LYS A 272      98.450 106.817 116.873
ATOM   2536  N   GLU A 273      99.831 106.741 118.674
ATOM   2537  H   GLU A 273     100.716 106.457 119.033
ATOM   2538  CA  GLU A 273      99.004 107.405 119.642
ATOM   2539  CB  GLU A 273      99.565 107.242 121.077
ATOM   2540  CG  GLU A 273     100.910 107.926 121.373
ATOM   2541  CD  GLU A 273     101.333 107.591 122.800
ATOM   2542  OE1 GLU A 273     102.399 106.941 122.964
ATOM   2543  OE2 GLU A 273     100.612 107.989 123.752
ATOM   2544  C   GLU A 273      98.673 108.843 119.364
ATOM   2545  O   GLU A 273      97.642 109.318 119.849
ATOM   2546  N   CYS A 274      99.525 109.563 118.588
ATOM   2547  H   CYS A 274     100.347 109.160 118.194
ATOM   2548  CA  CYS A 274      99.295 110.955 118.284
ATOM   2549  CB  CYS A 274     100.446 111.608 117.491
ATOM   2550  SG  CYS A 274     100.178 113.375 117.153
ATOM   2551  C   CYS A 274      98.019 111.095 117.500
ATOM   2552  O   CYS A 274      97.820 110.456 116.464
ATOM   2553  N   GLU A 275      97.125 111.954 118.037
ATOM   2554  H   GLU A 275      97.338 112.450 118.875
ATOM   2555  CA  GLU A 275      95.828 112.230 117.479
ATOM   2556  CB  GLU A 275      94.921 112.980 118.480
ATOM   2557  CG  GLU A 275      93.457 113.150 118.046
ATOM   2558  CD  GLU A 275      92.683 113.851 119.154
ATOM   2559  OE1 GLU A 275      92.176 114.972 118.893
ATOM   2560  OE2 GLU A 275      92.565 113.278 120.268
ATOM   2561  C   GLU A 275      95.952 113.023 116.208
ATOM   2562  O   GLU A 275      95.236 112.750 115.241
ATOM   2563  N   THR A 276      96.880 114.010 116.193
ATOM   2564  H   THR A 276      97.451 114.192 116.989
ATOM   2565  CA  THR A 276      97.123 114.855 115.053
ATOM   2566  CB  THR A 276      98.012 116.028 115.422
ATOM   2567  CG2 THR A 276      98.168 116.986 114.230
ATOM   2568  OG1 THR A 276      97.407 116.761 116.479
ATOM   2569  HG1 THR A 276      97.538 116.232 117.271
ATOM   2570  C   THR A 276      97.768 113.982 113.997
ATOM   2571  O   THR A 276      98.756 113.296 114.269
ATOM   2572  N   TYR A 277      97.187 114.013 112.769
ATOM   2573  H   TYR A 277      96.388 114.587 112.613
ATOM   2574  CA  TYR A 277      97.610 113.254 111.610
ATOM   2575  CB  TYR A 277      98.863 113.791 110.860
ATOM   2576  CG  TYR A 277      98.554 115.115 110.243
ATOM   2577  CD1 TYR A 277      98.945 116.300 110.872
ATOM   2578  CE1 TYR A 277      98.655 117.542 110.303
ATOM   2579  CZ  TYR A 277      97.968 117.608 109.090
ATOM   2580  OH  TYR A 277      97.679 118.866 108.521
ATOM   2581  HH  TYR A 277      97.182 118.718 107.711
ATOM   2582  CE2 TYR A 277      97.574 116.431 108.448
ATOM   2583  CD2 TYR A 277      97.867 115.191 109.024
ATOM   2584  C   TYR A 277      97.695 111.770 111.843
ATOM   2585  O   TYR A 277      98.746 111.146 111.672
ATOM   2586  N   LYS A 278      96.559 111.189 112.298
ATOM   2587  H   LYS A 278      95.730 111.722 112.450
ATOM   2588  CA  LYS A 278      96.462 109.782 112.577
ATOM   2589  CB  LYS A 278      95.203 109.429 113.400
ATOM   2590  CG  LYS A 278      95.093 107.974 113.865
ATOM   2591  CD  LYS A 278      93.910 107.748 114.806
ATOM   2592  CE  LYS A 278      93.784 106.315 115.325
ATOM   2593  NZ  LYS A 278      92.691 106.243 116.318
ATOM   2594  HZ1 LYS A 278      91.813 106.631 115.925
ATOM   2595  HZ2 LYS A 278      92.538 105.258 116.608
ATOM   2596  HZ3 LYS A 278      92.963 106.800 117.151
ATOM   2597  C   LYS A 278      96.537 108.984 111.300
ATOM   2598  O   LYS A 278      95.816 109.240 110.333
ATOM   2599  N   GLU A 279      97.486 108.022 111.305
ATOM   2600  H   GLU A 279      98.055 107.889 112.111
ATOM   2601  CA  GLU A 279      97.801 107.122 110.229
ATOM   2602  CB  GLU A 279      99.298 106.762 110.180
ATOM   2603  CG  GLU A 279     100.249 107.946 109.944
ATOM   2604  CD  GLU A 279     101.712 107.489 109.905
ATOM   2605  OE1 GLU A 279     102.566 108.384 109.678
ATOM   2606  OE2 GLU A 279     102.024 106.282 110.095
ATOM   2607  C   GLU A 279      97.073 105.814 110.310
ATOM   2608  O   GLU A 279      96.775 105.315 111.398
ATOM   2609  N   LEU A 280      96.743 105.271 109.114
ATOM   2610  H   LEU A 280      96.970 105.737 108.263
ATOM   2611  CA  LEU A 280      96.079 104.004 108.944
ATOM   2612  CB  LEU A 280      94.861 104.095 107.991
ATOM   2613  CG  LEU A 280      93.731 105.086 108.363
ATOM   2614  CD1 LEU A 280      92.654 105.122 107.266
ATOM   2615  CD2 LEU A 280      93.130 104.811 109.748
ATOM   2616  C   LEU A 280      97.028 103.028 108.273
ATOM   2617  O   LEU A 280      96.943 101.819 108.483
ATOM   2618  N   LYS A 281      98.002 103.563 107.503
ATOM   2619  H   LYS A 281      98.061 104.554 107.421
ATOM   2620  CA  LYS A 281      98.976 102.862 106.703
ATOM   2621  CB  LYS A 281      99.838 103.855 105.906
ATOM   2622  CG  LYS A 281      99.060 104.563 104.798
ATOM   2623  CD  LYS A 281      99.885 105.594 104.035
ATOM   2624  CE  LYS A 281      99.089 106.324 102.956
ATOM   2625  NZ  LYS A 281      99.941 107.345 102.323
ATOM   2626  HZ1 LYS A 281      99.356 107.972 101.741
ATOM   2627  HZ2 LYS A 281     100.413 107.901 103.061
ATOM   2628  HZ3 LYS A 281     100.657 106.889 101.727
ATOM   2629  C   LYS A 281      99.919 101.922 107.390
ATOM   2630  O   LYS A 281     100.332 100.945 106.761
ATOM   2631  N   ALA A 282     100.301 102.204 108.660
ATOM   2632  H   ALA A 282      99.957 103.009 109.135
ATOM   2633  CA  ALA A 282     101.218 101.378 109.414
ATOM   2634  CB  ALA A 282     101.639 102.028 110.742
ATOM   2635  C   ALA A 282     100.612 100.036 109.710
ATOM   2636  O   ALA A 282      99.531  99.940 110.294
ATOM   2637  N   HIS A 283     101.351  98.972 109.322
ATOM   2638  H   HIS A 283     102.236  99.091 108.880
ATOM   2639  CA  HIS A 283     100.907  97.610 109.465
ATOM   2640  CB  HIS A 283     101.155  96.784 108.181
ATOM   2641  CG  HIS A 283     100.385  97.251 106.980
ATOM   2642  ND1 HIS A 283      99.012  97.211 106.874
ATOM   2643  CE1 HIS A 283      98.701  97.695 105.645
ATOM   2644  NE2 HIS A 283      99.774  98.042 104.957
ATOM   2645  CD2 HIS A 283     100.834  97.761 105.801
ATOM   2646  C   HIS A 283     101.489  96.824 110.602
ATOM   2647  O   HIS A 283     101.081  95.679 110.794
ATOM   2648  N   GLY A 284     102.438  97.391 111.380
ATOM   2649  H   GLY A 284     102.771  98.318 111.225
ATOM   2650  CA  GLY A 284     103.035  96.671 112.473
ATOM   2651  C   GLY A 284     104.453  97.114 112.603
ATOM   2652  O   GLY A 284     104.775  98.282 112.397
ATOM   2653  N   VAL A 285     105.307  96.189 113.087
ATOM   2654  H   VAL A 285     105.007  95.256 113.271
ATOM   2655  CA  VAL A 285     106.728  96.398 113.228
ATOM   2656  CB  VAL A 285     107.289  96.617 114.645
ATOM   2657  CG1 VAL A 285     106.704  97.906 115.251
ATOM   2658  CG2 VAL A 285     107.088  95.384 115.550
ATOM   2659  C   VAL A 285     107.370  95.181 112.616
ATOM   2660  O   VAL A 285     106.706  94.161 112.394
ATOM   2661  N   SER A 286     108.684  95.279 112.302
ATOM   2662  H   SER A 286     109.203  96.112 112.473
ATOM   2663  CA  SER A 286     109.426  94.183 111.737
ATOM   2664  CB  SER A 286     110.865  94.565 111.327
ATOM   2665  OG  SER A 286     111.570  93.442 110.813
ATOM   2666  HG  SER A 286     112.469  93.746 110.661
ATOM   2667  C   SER A 286     109.474  93.122 112.798
ATOM   2668  O   SER A 286     109.656  93.414 113.985
ATOM   2669  N   CYS A 287     109.250  91.861 112.386
ATOM   2670  H   CYS A 287     109.092  91.614 111.433
ATOM   2671  CA  CYS A 287     109.281  90.800 113.339
ATOM   2672  CB  CYS A 287     108.068  89.853 113.206
ATOM   2673  SG  CYS A 287     106.481  90.690 113.485
ATOM   2674  C   CYS A 287     110.538  90.095 112.965
ATOM   2675  O   CYS A 287     110.474  89.290 112.045
ATOM   2676  N   PRO A 288     111.683  90.310 113.617
ATOM   2677  CA  PRO A 288     112.933  89.657 113.270
ATOM   2678  CB  PRO A 288     114.002  90.301 114.152
ATOM   2679  CG  PRO A 288     113.222  90.866 115.349
ATOM   2680  CD  PRO A 288     111.844  91.197 114.765
ATOM   2681  C   PRO A 288     112.891  88.151 113.398
ATOM   2682  O   PRO A 288     113.746  87.486 112.813
ATOM   2683  N   GLN A 289     111.912  87.627 114.165
ATOM   2684  H   GLN A 289     111.237  88.227 114.584
ATOM   2685  CA  GLN A 289     111.770  86.250 114.541
ATOM   2686  CB  GLN A 289     111.131  86.119 115.945
ATOM   2687  CG  GLN A 289     111.913  86.707 117.120
ATOM   2688  CD  GLN A 289     111.077  86.469 118.374
ATOM   2689  OE1 GLN A 289     110.178  87.243 118.700
ATOM   2690  NE2 GLN A 289     111.361  85.353 119.096
ATOM   2691 1HE2 GLN A 289     112.082  84.730 118.793
ATOM   2692 2HE2 GLN A 289     110.822  85.135 119.910
ATOM   2693  C   GLN A 289     110.877  85.433 113.624
ATOM   2694  O   GLN A 289     110.631  84.266 113.936
ATOM   2695  N   SER A 290     110.346  85.989 112.504
ATOM   2696  H   SER A 290     110.514  86.933 112.227
ATOM   2697  CA  SER A 290     109.466  85.219 111.648
ATOM   2698  CB  SER A 290     108.013  85.761 111.622
ATOM   2699  OG  SER A 290     107.951  87.093 111.126
ATOM   2700  HG  SER A 290     107.675  87.025 110.207
ATOM   2701  C   SER A 290     109.921  85.065 110.226
ATOM   2702  O   SER A 290     110.650  85.909 109.700
ATOM   2703  N   GLN A 291     109.545  83.914 109.602
ATOM   2704  H   GLN A 291     108.990  83.222 110.056
ATOM   2705  CA  GLN A 291     109.877  83.648 108.229
ATOM   2706  CB  GLN A 291     110.718  82.359 108.046
ATOM   2707  CG  GLN A 291     112.137  82.406 108.642
ATOM   2708  CD  GLN A 291     113.004  83.454 107.936
ATOM   2709  OE1 GLN A 291     113.038  83.574 106.711
ATOM   2710  NE2 GLN A 291     113.727  84.265 108.750
ATOM   2711 1HE2 GLN A 291     113.661  84.166 109.743
ATOM   2712 2HE2 GLN A 291     114.316  84.971 108.357
ATOM   2713  C   GLN A 291     108.633  83.522 107.390
ATOM   2714  O   GLN A 291     108.445  84.314 106.466
ATOM   2715  N   CYS A 292     107.745  82.540 107.735
ATOM   2716  H   CYS A 292     107.945  81.949 108.512
ATOM   2717  CA  CYS A 292     106.495  82.208 107.065
ATOM   2718  CB  CYS A 292     105.358  83.185 107.459
ATOM   2719  SG  CYS A 292     104.882  83.015 109.204
ATOM   2720  C   CYS A 292     106.673  82.118 105.545
ATOM   2721  O   CYS A 292     105.965  82.806 104.808
ATOM   2722  N   PRO A 293     107.547  81.245 105.034
ATOM   2723  CA  PRO A 293     107.880  81.130 103.625
ATOM   2724  CB  PRO A 293     109.029  80.121 103.553
ATOM   2725  CG  PRO A 293     108.882  79.261 104.815
ATOM   2726  CD  PRO A 293     108.179  80.179 105.818
ATOM   2727  C   PRO A 293     106.867  80.792 102.578
ATOM   2728  O   PRO A 293     107.133  81.173 101.435
ATOM   2729  N   TYR A 294     105.762  80.071 102.901
ATOM   2730  H   TYR A 294     105.545  79.816 103.839
ATOM   2731  CA  TYR A 294     104.916  79.513 101.870
ATOM   2732  CB  TYR A 294     103.877  78.503 102.433
ATOM   2733  CG  TYR A 294     103.026  77.903 101.351
ATOM   2734  CD1 TYR A 294     103.549  76.951 100.467
ATOM   2735  CE1 TYR A 294     102.748  76.398  99.465
ATOM   2736  CZ  TYR A 294     101.412  76.786  99.340
ATOM   2737  OH  TYR A 294     100.609  76.222  98.324
ATOM   2738  HH  TYR A 294     101.145  75.578  97.850
ATOM   2739  CE2 TYR A 294     100.875  77.726 100.222
ATOM   2740  CD2 TYR A 294     101.680  78.277 101.224
ATOM   2741  C   TYR A 294     104.216  80.654 101.187
ATOM   2742  O   TYR A 294     103.439  81.377 101.813
ATOM   2743  N   LYS A 295     104.496  80.809  99.872
ATOM   2744  H   LYS A 295     105.126  80.210  99.384
ATOM   2745  CA  LYS A 295     103.915  81.871  99.103
ATOM   2746  CB  LYS A 295     104.942  82.780  98.393
ATOM   2747  CG  LYS A 295     105.870  83.588  99.301
ATOM   2748  CD  LYS A 295     106.793  84.519  98.511
ATOM   2749  CE  LYS A 295     107.761  85.334  99.370
ATOM   2750  NZ  LYS A 295     108.843  84.463  99.878
ATOM   2751  HZ1 LYS A 295     109.377  84.953 100.621
ATOM   2752  HZ2 LYS A 295     108.443  83.587 100.264
ATOM   2753  HZ3 LYS A 295     109.488  84.227  99.099
ATOM   2754  C   LYS A 295     103.050  81.304  98.031
ATOM   2755  O   LYS A 295     103.522  80.559  97.164
ATOM   2756  N   LYS A 296     101.748  81.651  98.077
ATOM   2757  H   LYS A 296     101.371  82.264  98.768
ATOM   2758  CA  LYS A 296     100.835  81.181  97.084
ATOM   2759  CB  LYS A 296      99.408  80.890  97.602
ATOM   2760  CG  LYS A 296      98.525  80.230  96.537
ATOM   2761  CD  LYS A 296      97.132  79.807  96.991
ATOM   2762  CE  LYS A 296      96.380  79.078  95.876
ATOM   2763  NZ  LYS A 296      95.065  78.612  96.349
ATOM   2764  HZ1 LYS A 296      95.134  78.341  97.348
ATOM   2765  HZ2 LYS A 296      94.357  79.366  96.254
ATOM   2766  HZ3 LYS A 296      94.771  77.790  95.788
ATOM   2767  C   LYS A 296     100.807  82.194  95.985
ATOM   2768  O   LYS A 296     100.571  83.384  96.209
ATOM   2769  N   ILE A 297     101.124  81.687  94.777
ATOM   2770  H   ILE A 297     101.334  80.716  94.702
ATOM   2771  CA  ILE A 297     101.160  82.397  93.529
ATOM   2772  CB  ILE A 297     101.901  81.597  92.454
ATOM   2773  CG2 ILE A 297     101.228  80.223  92.200
ATOM   2774  CG1 ILE A 297     102.140  82.433  91.187
ATOM   2775  CD1 ILE A 297     103.070  81.756  90.189
ATOM   2776  C   ILE A 297      99.769  82.785  93.087
ATOM   2777  O   ILE A 297      98.840  81.976  93.140
ATOM   2778  N   GLY A 298      99.604  84.061  92.684
ATOM   2779  H   GLY A 298     100.322  84.746  92.763
ATOM   2780  CA  GLY A 298      98.344  84.557  92.209
ATOM   2781  C   GLY A 298      98.646  85.265  90.939
ATOM   2782  O   GLY A 298      99.437  86.210  90.921
ATOM   2783  N   VAL A 299      98.022  84.805  89.839
ATOM   2784  H   VAL A 299      97.378  84.045  89.863
ATOM   2785  CA  VAL A 299      98.247  85.407  88.565
ATOM   2786  CB  VAL A 299      99.003  84.472  87.634
ATOM   2787  CG1 VAL A 299      99.201  85.179  86.313
ATOM   2788  CG2 VAL A 299     100.364  84.046  88.217
ATOM   2789  C   VAL A 299      96.872  85.707  88.035
ATOM   2790  O   VAL A 299      96.137  84.796  87.638
ATOM   2791  N   ASP A 300      96.489  87.005  88.049
ATOM   2792  H   ASP A 300      97.099  87.732  88.361
ATOM   2793  CA  ASP A 300      95.215  87.422  87.525
ATOM   2794  CB  ASP A 300      94.660  88.721  88.139
ATOM   2795  CG  ASP A 300      93.227  89.064  87.703
ATOM   2796  OD1 ASP A 300      92.586  88.322  86.910
ATOM   2797  OD2 ASP A 300      92.752  90.125  88.185
ATOM   2798  C   ASP A 300      95.512  87.583  86.066
ATOM   2799  O   ASP A 300      96.455  88.286  85.679
ATOM   2800  N   VAL A 301      94.698  86.895  85.241
ATOM   2801  H   VAL A 301      93.925  86.379  85.600
ATOM   2802  CA  VAL A 301      94.851  86.850  83.811
ATOM   2803  CB  VAL A 301      95.392  85.508  83.313
ATOM   2804  CG1 VAL A 301      96.813  85.265  83.818
ATOM   2805  CG2 VAL A 301      94.460  84.355  83.764
ATOM   2806  C   VAL A 301      93.625  87.094  82.984
ATOM   2807  O   VAL A 301      92.489  86.992  83.453
ATOM   2808  N   HIS A 302      93.884  87.473  81.709
ATOM   2809  H   HIS A 302      94.823  87.607  81.398
ATOM   2810  CA  HIS A 302      92.856  87.664  80.722
ATOM   2811  CB  HIS A 302      93.027  88.893  79.801
ATOM   2812  CG  HIS A 302      91.819  89.132  78.929
ATOM   2813  ND1 HIS A 302      91.601  88.487  77.731
ATOM   2814  CE1 HIS A 302      90.406  88.923  77.260
ATOM   2815  NE2 HIS A 302      89.841  89.802  78.067
ATOM   2816  CD2 HIS A 302      90.733  89.933  79.117
ATOM   2817  C   HIS A 302      92.914  86.414  79.885
ATOM   2818  O   HIS A 302      93.989  86.013  79.420
ATOM   2819  N   ALA A 303      91.738  85.773  79.694
ATOM   2820  H   ALA A 303      90.880  86.118  80.066
ATOM   2821  CA  ALA A 303      91.656  84.567  78.925
ATOM   2822  CB  ALA A 303      90.391  83.738  79.212
ATOM   2823  C   ALA A 303      91.701  84.892  77.471
ATOM   2824  O   ALA A 303      90.788  85.498  76.904
ATOM   2825  N   LEU A 304      92.814  84.481  76.843
ATOM   2826  H   LEU A 304      93.528  83.966  77.309
ATOM   2827  CA  LEU A 304      93.016  84.678  75.443
ATOM   2828  CB  LEU A 304      94.468  85.018  75.037
ATOM   2829  CG  LEU A 304      95.062  86.307  75.657
ATOM   2830  CD1 LEU A 304      96.536  86.476  75.255
ATOM   2831  CD2 LEU A 304      94.224  87.561  75.350
ATOM   2832  C   LEU A 304      92.633  83.348  74.871
ATOM   2833  O   LEU A 304      92.990  82.292  75.408
ATOM   2834  N   GLY A 305      91.906  83.396  73.735
ATOM   2835  H   GLY A 305      91.657  84.268  73.322
ATOM   2836  CA  GLY A 305      91.407  82.231  73.051
ATOM   2837  C   GLY A 305      92.511  81.331  72.591
ATOM   2838  O   GLY A 305      93.656  81.761  72.427
ATOM   2839  N   HIS A 306      92.139  80.053  72.343
ATOM   2840  H   HIS A 306      91.191  79.769  72.454
ATOM   2841  CA  HIS A 306      93.049  79.007  71.949
ATOM   2842  CB  HIS A 306      92.354  77.659  71.650
ATOM   2843  CG  HIS A 306      91.738  76.952  72.823
ATOM   2844  ND1 HIS A 306      92.452  76.289  73.797
ATOM   2845  CE1 HIS A 306      91.545  75.770  74.663
ATOM   2846  NE2 HIS A 306      90.303  76.053  74.317
ATOM   2847  CD2 HIS A 306      90.427  76.798  73.157
ATOM   2848  C   HIS A 306      93.829  79.331  70.717
ATOM   2849  O   HIS A 306      93.285  79.825  69.727
ATOM   2850  N   TRP A 307      95.161  79.091  70.808
ATOM   2851  H   TRP A 307      95.550  78.684  71.632
ATOM   2852  CA  TRP A 307      96.064  79.318  69.707
ATOM   2853  CB  TRP A 307      97.568  79.325  70.044
ATOM   2854  CG  TRP A 307      98.081  80.465  70.891
ATOM   2855  CD1 TRP A 307      98.514  80.393  72.180
ATOM   2856  NE1 TRP A 307      98.920  81.628  72.624
ATOM   2857  HE1 TRP A 307      99.290  81.821  73.506
ATOM   2858  CE2 TRP A 307      98.719  82.542  71.617
ATOM   2859  CZ2 TRP A 307      98.944  83.912  71.567
ATOM   2860  CH2 TRP A 307      98.633  84.586  70.380
ATOM   2861  CZ3 TRP A 307      98.110  83.899  69.276
ATOM   2862  CE3 TRP A 307      97.882  82.517  69.327
ATOM   2863  CD2 TRP A 307      98.191  81.848  70.507
ATOM   2864  C   TRP A 307      95.869  78.176  68.759
ATOM   2865  O   TRP A 307      95.824  77.017  69.181
ATOM   2866  N   PHE A 308      95.714  78.494  67.457
ATOM   2867  H   PHE A 308      95.746  79.434  67.129
ATOM   2868  CA  PHE A 308      95.515  77.485  66.457
ATOM   2869  CB  PHE A 308      94.314  77.756  65.518
ATOM   2870  CG  PHE A 308      93.010  77.709  66.250
ATOM   2871  CD1 PHE A 308      92.441  78.890  66.743
ATOM   2872  CE1 PHE A 308      91.223  78.867  67.430
ATOM   2873  CZ  PHE A 308      90.559  77.656  67.629
ATOM   2874  CE2 PHE A 308      91.118  76.476  67.136
ATOM   2875  CD2 PHE A 308      92.336  76.501  66.449
ATOM   2876  C   PHE A 308      96.718  77.408  65.568
ATOM   2877  O   PHE A 308      97.192  78.430  65.062
ATOM   2878  N   ASP A 309      97.256  76.181  65.393
ATOM   2879  H   ASP A 309      96.874  75.367  65.828
ATOM   2880  CA  ASP A 309      98.373  75.958  64.508
ATOM   2881  CB  ASP A 309      99.549  75.140  65.096
ATOM   2882  CG  ASP A 309     100.322  75.916  66.172
ATOM   2883  OD1 ASP A 309     100.133  77.151  66.339
ATOM   2884  OD2 ASP A 309     101.160  75.258  66.842
ATOM   2885  C   ASP A 309      97.795  75.229  63.331
ATOM   2886  O   ASP A 309      96.962  74.334  63.503
ATOM   2887  N   GLY A 310      98.221  75.609  62.103
ATOM   2888  H   GLY A 310      98.901  76.324  61.960
ATOM   2889  CA  GLY A 310      97.696  74.980  60.922
ATOM   2890  C   GLY A 310      98.677  74.905  59.800
ATOM   2891  O   GLY A 310      99.749  75.514  59.821
ATOM   2892  N   ARG A 311      98.282  74.106  58.788
ATOM   2893  H   ARG A 311      97.378  73.685  58.805
ATOM   2894  CA  ARG A 311      99.025  73.845  57.590
ATOM   2895  CB  ARG A 311      98.615  72.479  57.009
ATOM   2896  CG  ARG A 311      99.374  71.959  55.788
ATOM   2897  CD  ARG A 311      98.924  70.553  55.383
ATOM   2898  NE  ARG A 311      97.512  70.653  54.894
ATOM   2899  HE  ARG A 311      97.040  71.534  54.966
ATOM   2900  CZ  ARG A 311      96.825  69.571  54.412
ATOM   2901  NH1 ARG A 311      97.396  68.333  54.316
ATOM   2902 1HH1 ARG A 311      98.348  68.192  54.582
ATOM   2903 2HH1 ARG A 311      96.864  67.560  53.970
ATOM   2904  NH2 ARG A 311      95.526  69.732  54.027
ATOM   2905 1HH2 ARG A 311      95.085  70.629  54.090
ATOM   2906 2HH2 ARG A 311      95.006  68.953  53.677
ATOM   2907  C   ARG A 311      98.757  74.918  56.575
ATOM   2908  O   ARG A 311      97.606  75.245  56.286
ATOM   2909  N   LEU A 312      99.847  75.495  56.026
ATOM   2910  H   LEU A 312     100.768  75.220  56.287
ATOM   2911  CA  LEU A 312      99.761  76.522  55.022
ATOM   2912  CB  LEU A 312     100.933  77.532  55.101
ATOM   2913  CG  LEU A 312     100.907  78.701  54.090
ATOM   2914  CD1 LEU A 312      99.734  79.657  54.353
ATOM   2915  CD2 LEU A 312     102.256  79.433  54.047
ATOM   2916  C   LEU A 312      99.776  75.843  53.680
ATOM   2917  O   LEU A 312     100.645  75.007  53.416
ATOM   2918  N   ASN A 313      98.783  76.169  52.817
ATOM   2919  H   ASN A 313      98.061  76.815  53.058
ATOM   2920  CA  ASN A 313      98.703  75.598  51.494
ATOM   2921  CB  ASN A 313      97.585  74.556  51.282
ATOM   2922  CG  ASN A 313      97.849  73.363  52.179
ATOM   2923  OD1 ASN A 313      98.707  72.514  51.942
ATOM   2924  ND2 ASN A 313      97.110  73.334  53.309
ATOM   2925 1HD2 ASN A 313      96.422  74.040  53.483
ATOM   2926 2HD2 ASN A 313      97.269  72.631  53.998
ATOM   2927  C   ASN A 313      98.521  76.662  50.462
ATOM   2928  O   ASN A 313      97.869  77.678  50.706
ATOM   2929  N   LEU A 314      99.146  76.431  49.286
ATOM   2930  H   LEU A 314      99.670  75.596  49.138
ATOM   2931  CA  LEU A 314      99.100  77.324  48.163
ATOM   2932  CB  LEU A 314     100.520  77.650  47.622
ATOM   2933  CG  LEU A 314     100.641  78.544  46.359
ATOM   2934  CD1 LEU A 314     100.132  79.977  46.576
ATOM   2935  CD2 LEU A 314     102.075  78.515  45.811
ATOM   2936  C   LEU A 314      98.284  76.739  47.046
ATOM   2937  O   LEU A 314      98.568  75.643  46.555
ATOM   2938  N   LYS A 315      97.228  77.476  46.642
ATOM   2939  H   LYS A 315      97.006  78.351  47.065
ATOM   2940  CA  LYS A 315      96.389  77.090  45.540
ATOM   2941  CB  LYS A 315      94.875  76.978  45.805
ATOM   2942  CG  LYS A 315      94.427  75.821  46.693
ATOM   2943  CD  LYS A 315      92.901  75.718  46.771
ATOM   2944  CE  LYS A 315      92.383  74.530  47.580
ATOM   2945  NZ  LYS A 315      90.908  74.462  47.518
ATOM   2946  HZ1 LYS A 315      90.602  73.545  47.894
ATOM   2947  HZ2 LYS A 315      90.472  75.221  48.077
ATOM   2948  HZ3 LYS A 315      90.594  74.542  46.532
ATOM   2949  C   LYS A 315      96.551  78.132  44.476
ATOM   2950  O   LYS A 315      96.748  79.311  44.768
ATOM   2951  N   THR A 316      96.523  77.695  43.202
ATOM   2952  H   THR A 316      96.393  76.733  42.975
ATOM   2953  CA  THR A 316      96.644  78.586  42.078
ATOM   2954  CB  THR A 316      97.946  78.416  41.322
ATOM   2955  CG2 THR A 316      98.033  79.449  40.177
ATOM   2956  OG1 THR A 316      99.039  78.637  42.203
ATOM   2957  HG1 THR A 316      99.816  78.308  41.742
ATOM   2958  C   THR A 316      95.475  78.244  41.194
ATOM   2959  O   THR A 316      95.224  77.065  40.919
ATOM   2960  N   SER A 317      94.723  79.279  40.751
ATOM   2961  H   SER A 317      94.928  80.226  40.982
ATOM   2962  CA  SER A 317      93.585  79.042  39.915
ATOM   2963  CB  SER A 317      92.262  79.213  40.678
ATOM   2964  OG  SER A 317      91.154  78.869  39.862
ATOM   2965  HG  SER A 317      90.375  79.025  40.401
ATOM   2966  C   SER A 317      93.604  79.963  38.731
ATOM   2967  O   SER A 317      93.709  81.188  38.862
ATOM   2968  N   PHE A 318      93.527  79.326  37.541
ATOM   2969  H   PHE A 318      93.449  78.332  37.505
ATOM   2970  CA  PHE A 318      93.506  79.959  36.251
ATOM   2971  CB  PHE A 318      94.317  79.186  35.181
ATOM   2972  CG  PHE A 318      95.777  79.192  35.509
ATOM   2973  CD1 PHE A 318      96.336  78.155  36.268
ATOM   2974  CE1 PHE A 318      97.699  78.152  36.577
ATOM   2975  CZ  PHE A 318      98.517  79.188  36.122
ATOM   2976  CE2 PHE A 318      97.974  80.223  35.358
ATOM   2977  CD2 PHE A 318      96.610  80.219  35.052
ATOM   2978  C   PHE A 318      92.076  79.936  35.789
ATOM   2979  O   PHE A 318      91.417  78.894  35.852
ATOM   2980  N   HIS A 319      91.555  81.100  35.343
ATOM   2981  H   HIS A 319      92.083  81.947  35.335
ATOM   2982  CA  HIS A 319      90.203  81.211  34.849
ATOM   2983  CB  HIS A 319      89.318  82.081  35.764
ATOM   2984  CG  HIS A 319      89.260  81.593  37.192
ATOM   2985  ND1 HIS A 319      88.526  80.510  37.620
ATOM   2986  CE1 HIS A 319      88.684  80.431  38.965
ATOM   2987  NE2 HIS A 319      89.472  81.382  39.433
ATOM   2988  CD2 HIS A 319      89.835  82.110  38.314
ATOM   2989  C   HIS A 319      90.375  81.918  33.531
ATOM   2990  O   HIS A 319      91.041  82.951  33.489
ATOM   2991  N   CYS A 320      89.804  81.375  32.423
ATOM   2992  H   CYS A 320      89.265  80.538  32.465
ATOM   2993  CA  CYS A 320      89.954  81.973  31.110
ATOM   2994  CB  CYS A 320      89.659  80.972  29.978
ATOM   2995  SG  CYS A 320      90.885  79.634  29.895
ATOM   2996  C   CYS A 320      89.104  83.192  30.876
ATOM   2997  O   CYS A 320      89.620  84.229  30.456
ATOM   2998  N   TYR A 321      87.776  83.079  31.104
ATOM   2999  H   TYR A 321      87.373  82.216  31.398
ATOM   3000  CA  TYR A 321      86.840  84.170  30.958
ATOM   3001  CB  TYR A 321      86.620  84.719  29.507
ATOM   3002  CG  TYR A 321      86.134  83.719  28.498
ATOM   3003  CD1 TYR A 321      84.765  83.536  28.249
ATOM   3004  CE1 TYR A 321      84.330  82.607  27.300
ATOM   3005  CZ  TYR A 321      85.263  81.854  26.583
ATOM   3006  OH  TYR A 321      84.836  80.914  25.621
ATOM   3007  HH  TYR A 321      83.875  80.930  25.595
ATOM   3008  CE2 TYR A 321      86.628  82.033  26.815
ATOM   3009  CD2 TYR A 321      87.057  82.963  27.765
ATOM   3010  C   TYR A 321      85.530  83.759  31.555
ATOM   3011  O   TYR A 321      85.222  82.566  31.621
ATOM   3012  N   GLY A 322      84.730  84.756  31.985
ATOM   3013  H   GLY A 322      85.005  85.712  31.917
ATOM   3014  CA  GLY A 322      83.439  84.528  32.570
ATOM   3015  C   GLY A 322      83.186  85.539  33.643
ATOM   3016  O   GLY A 322      83.970  86.468  33.851
ATOM   3017  N   ALA A 323      82.051  85.361  34.356
ATOM   3018  H   ALA A 323      81.430  84.603  34.175
ATOM   3019  CA  ALA A 323      81.667  86.247  35.420
ATOM   3020  CB  ALA A 323      80.202  86.079  35.861
ATOM   3021  C   ALA A 323      82.541  86.029  36.620
ATOM   3022  O   ALA A 323      82.861  84.894  36.973
ATOM   3023  N   CYS A 324      82.927  87.141  37.283
ATOM   3024  H   CYS A 324      82.643  88.043  36.970
ATOM   3025  CA  CYS A 324      83.758  87.149  38.465
ATOM   3026  CB  CYS A 324      84.185  88.567  38.884
ATOM   3027  SG  CYS A 324      85.349  89.312  37.700
ATOM   3028  C   CYS A 324      83.029  86.499  39.609
ATOM   3029  O   CYS A 324      83.654  85.890  40.479
ATOM   3030  N   THR A 325      81.676  86.604  39.607
ATOM   3031  H   THR A 325      81.207  87.099  38.880
ATOM   3032  CA  THR A 325      80.801  86.014  40.590
ATOM   3033  CB  THR A 325      79.361  86.461  40.441
ATOM   3034  CG2 THR A 325      79.278  87.976  40.706
ATOM   3035  OG1 THR A 325      78.860  86.160  39.144
ATOM   3036  HG1 THR A 325      78.553  85.250  39.185
ATOM   3037  C   THR A 325      80.895  84.509  40.489
ATOM   3038  O   THR A 325      80.762  83.810  41.493
ATOM   3039  N   LYS A 326      81.096  83.997  39.248
ATOM   3040  H   LYS A 326      81.201  84.597  38.459
ATOM   3041  CA  LYS A 326      81.252  82.600  38.948
ATOM   3042  CB  LYS A 326      80.882  82.244  37.496
ATOM   3043  CG  LYS A 326      79.382  82.365  37.229
ATOM   3044  CD  LYS A 326      78.959  81.997  35.809
ATOM   3045  CE  LYS A 326      77.445  82.056  35.610
ATOM   3046  NZ  LYS A 326      77.102  81.690  34.223
ATOM   3047  HZ1 LYS A 326      77.328  82.478  33.588
ATOM   3048  HZ2 LYS A 326      77.645  80.853  33.940
ATOM   3049  HZ3 LYS A 326      76.088  81.478  34.159
ATOM   3050  C   LYS A 326      82.662  82.150  39.210
ATOM   3051  O   LYS A 326      82.890  80.962  39.437
ATOM   3052  N   TYR A 327      83.655  83.073  39.139
ATOM   3053  H   TYR A 327      83.488  84.024  38.891
ATOM   3054  CA  TYR A 327      85.017  82.693  39.382
ATOM   3055  CB  TYR A 327      86.011  83.086  38.273
ATOM   3056  CG  TYR A 327      85.620  82.342  37.037
ATOM   3057  CD1 TYR A 327      85.229  83.045  35.903
ATOM   3058  CE1 TYR A 327      84.859  82.352  34.755
ATOM   3059  CZ  TYR A 327      84.851  80.960  34.718
ATOM   3060  OH  TYR A 327      84.471  80.294  33.534
ATOM   3061  HH  TYR A 327      84.338  80.960  32.851
ATOM   3062  CE2 TYR A 327      85.211  80.243  35.857
ATOM   3063  CD2 TYR A 327      85.583  80.936  37.010
ATOM   3064  C   TYR A 327      85.525  83.048  40.741
ATOM   3065  O   TYR A 327      86.413  83.888  40.918
ATOM   3066  N   GLU A 328      84.906  82.388  41.743
ATOM   3067  H   GLU A 328      84.180  81.733  41.546
ATOM   3068  CA  GLU A 328      85.245  82.507  43.135
ATOM   3069  CB  GLU A 328      84.195  81.903  44.087
ATOM   3070  CG  GLU A 328      82.830  82.601  44.060
ATOM   3071  CD  GLU A 328      81.954  82.010  45.161
ATOM   3072  OE1 GLU A 328      81.651  80.788  45.112
ATOM   3073  OE2 GLU A 328      81.572  82.782  46.078
ATOM   3074  C   GLU A 328      86.524  81.738  43.328
ATOM   3075  O   GLU A 328      86.784  80.754  42.628
ATOM   3076  N   TYR A 329      87.354  82.192  44.290
ATOM   3077  H   TYR A 329      87.110  82.979  44.852
ATOM   3078  CA  TYR A 329      88.627  81.593  44.582
ATOM   3079  CB  TYR A 329      89.485  82.503  45.483
ATOM   3080  CG  TYR A 329      89.767  83.768  44.732
ATOM   3081  CD1 TYR A 329      89.149  84.951  45.156
ATOM   3082  CE1 TYR A 329      89.368  86.156  44.484
ATOM   3083  CZ  TYR A 329      90.204  86.188  43.366
ATOM   3084  OH  TYR A 329      90.427  87.405  42.682
ATOM   3085  HH  TYR A 329      91.048  87.240  41.966
ATOM   3086  CE2 TYR A 329      90.812  85.010  42.928
ATOM   3087  CD2 TYR A 329      90.594  83.804  43.602
ATOM   3088  C   TYR A 329      88.400  80.274  45.296
ATOM   3089  O   TYR A 329      87.575  80.227  46.208
ATOM   3090  N   PRO A 330      89.121  79.204  44.955
ATOM   3091  CA  PRO A 330      88.984  77.878  45.545
ATOM   3092  CB  PRO A 330      89.923  76.967  44.758
ATOM   3093  CG  PRO A 330      90.151  77.687  43.425
ATOM   3094  CD  PRO A 330      89.967  79.172  43.764
ATOM   3095  C   PRO A 330      89.259  77.789  47.029
ATOM   3096  O   PRO A 330      89.028  76.730  47.614
ATOM   3097  N   TRP A 331      89.854  78.843  47.612
ATOM   3098  H   TRP A 331      90.097  79.645  47.074
ATOM   3099  CA  TRP A 331      90.149  78.976  49.010
ATOM   3100  CB  TRP A 331      91.666  79.218  49.228
ATOM   3101  CG  TRP A 331      92.329  80.197  48.274
ATOM   3102  CD1 TRP A 331      93.104  79.875  47.196
ATOM   3103  NE1 TRP A 331      93.447  81.003  46.493
ATOM   3104  HE1 TRP A 331      94.003  81.028  45.691
ATOM   3105  CE2 TRP A 331      92.882  82.091  47.115
ATOM   3106  CZ2 TRP A 331      92.914  83.441  46.802
ATOM   3107  CH2 TRP A 331      92.220  84.326  47.637
ATOM   3108  CZ3 TRP A 331      91.520  83.868  48.756
ATOM   3109  CE3 TRP A 331      91.493  82.508  49.070
ATOM   3110  CD2 TRP A 331      92.175  81.626  48.242
ATOM   3111  C   TRP A 331      89.357  80.044  49.731
ATOM   3112  O   TRP A 331      89.657  80.327  50.893
ATOM   3113  N   HIS A 332      88.302  80.625  49.099
ATOM   3114  H   HIS A 332      88.036  80.352  48.178
ATOM   3115  CA  HIS A 332      87.524  81.714  49.669
ATOM   3116  CB  HIS A 332      86.407  82.242  48.726
ATOM   3117  CG  HIS A 332      85.203  81.356  48.523
ATOM   3118  ND1 HIS A 332      85.179  80.260  47.692
ATOM   3119  CE1 HIS A 332      83.928  79.739  47.763
ATOM   3120  NE2 HIS A 332      83.148  80.423  48.580
ATOM   3121  CD2 HIS A 332      83.952  81.443  49.057
ATOM   3122  C   HIS A 332      86.929  81.471  51.035
ATOM   3123  O   HIS A 332      86.786  82.413  51.814
ATOM   3124  N   THR A 333      86.597  80.200  51.347
ATOM   3125  H   THR A 333      86.756  79.465  50.692
ATOM   3126  CA  THR A 333      86.022  79.759  52.597
ATOM   3127  CB  THR A 333      85.550  78.323  52.533
ATOM   3128  CG2 THR A 333      84.393  78.211  51.520
ATOM   3129  OG1 THR A 333      86.619  77.458  52.169
ATOM   3130  HG1 THR A 333      86.669  76.798  52.866
ATOM   3131  C   THR A 333      86.936  79.929  53.788
ATOM   3132  O   THR A 333      86.453  80.014  54.919
ATOM   3133  N   ALA A 334      88.272  79.955  53.565
ATOM   3134  H   ALA A 334      88.645  79.905  52.641
ATOM   3135  CA  ALA A 334      89.253  80.112  54.613
ATOM   3136  CB  ALA A 334      90.700  79.904  54.139
ATOM   3137  C   ALA A 334      89.180  81.461  55.278
ATOM   3138  O   ALA A 334      88.829  82.468  54.656
ATOM   3139  N   LYS A 335      89.431  81.463  56.609
ATOM   3140  H   LYS A 335      89.677  80.627  57.093
ATOM   3141  CA  LYS A 335      89.429  82.665  57.400
ATOM   3142  CB  LYS A 335      89.218  82.409  58.908
ATOM   3143  CG  LYS A 335      87.805  81.936  59.260
ATOM   3144  CD  LYS A 335      87.583  81.696  60.755
ATOM   3145  CE  LYS A 335      86.180  81.188  61.087
ATOM   3146  NZ  LYS A 335      86.034  81.014  62.544
ATOM   3147  HZ1 LYS A 335      86.662  80.262  62.880
ATOM   3148  HZ2 LYS A 335      86.274  81.903  63.024
ATOM   3149  HZ3 LYS A 335      85.051  80.763  62.756
ATOM   3150  C   LYS A 335      90.730  83.396  57.219
ATOM   3151  O   LYS A 335      90.721  84.611  57.004
ATOM   3152  N   CYS A 336      91.871  82.661  57.300
ATOM   3153  H   CYS A 336      91.852  81.680  57.469
ATOM   3154  CA  CYS A 336      93.177  83.242  57.137
ATOM   3155  CB  CYS A 336      94.209  82.735  58.162
ATOM   3156  SG  CYS A 336      93.834  83.237  59.868
ATOM   3157  C   CYS A 336      93.684  82.915  55.768
ATOM   3158  O   CYS A 336      93.974  81.752  55.458
ATOM   3159  N   HIS A 337      93.803  83.969  54.929
ATOM   3160  H   HIS A 337      93.571  84.896  55.216
ATOM   3161  CA  HIS A 337      94.267  83.845  53.576
ATOM   3162  CB  HIS A 337      93.138  83.509  52.563
ATOM   3163  CG  HIS A 337      92.084  84.567  52.393
ATOM   3164  ND1 HIS A 337      92.151  85.573  51.455
ATOM   3165  CE1 HIS A 337      91.022  86.313  51.593
ATOM   3166  NE2 HIS A 337      90.239  85.854  52.551
ATOM   3167  CD2 HIS A 337      90.909  84.753  53.055
ATOM   3168  C   HIS A 337      94.984  85.089  53.114
ATOM   3169  O   HIS A 337      94.738  86.189  53.613
ATOM   3170  N   TYR A 338      95.906  84.897  52.144
ATOM   3171  H   TYR A 338      96.057  83.979  51.786
ATOM   3172  CA  TYR A 338      96.709  85.920  51.518
ATOM   3173  CB  TYR A 338      98.201  85.822  51.947
ATOM   3174  CG  TYR A 338      99.062  86.865  51.301
ATOM   3175  CD1 TYR A 338      99.013  88.201  51.719
ATOM   3176  CE1 TYR A 338      99.823  89.164  51.112
ATOM   3177  CZ  TYR A 338     100.695  88.799  50.085
ATOM   3178  OH  TYR A 338     101.510  89.778  49.477
ATOM   3179  HH  TYR A 338     102.023  89.348  48.786
ATOM   3180  CE2 TYR A 338     100.762  87.467  49.667
ATOM   3181  CD2 TYR A 338      99.951  86.507  50.276
ATOM   3182  C   TYR A 338      96.594  85.642  50.040
ATOM   3183  O   TYR A 338      96.650  84.483  49.634
ATOM   3184  N   GLU A 339      96.450  86.693  49.197
ATOM   3185  H   GLU A 339      96.431  87.637  49.516
ATOM   3186  CA  GLU A 339      96.313  86.499  47.771
ATOM   3187  CB  GLU A 339      94.847  86.622  47.292
ATOM   3188  CG  GLU A 339      94.154  87.973  47.546
ATOM   3189  CD  GLU A 339      92.692  87.894  47.115
ATOM   3190  OE1 GLU A 339      91.817  88.081  48.000
ATOM   3191  OE2 GLU A 339      92.419  87.664  45.907
ATOM   3192  C   GLU A 339      97.146  87.435  46.938
ATOM   3193  O   GLU A 339      97.535  88.516  47.388
ATOM   3194  N   ARG A 340      97.456  86.987  45.696
ATOM   3195  H   ARG A 340      97.175  86.078  45.397
ATOM   3196  CA  ARG A 340      98.205  87.736  44.722
ATOM   3197  CB  ARG A 340      99.688  87.315  44.607
ATOM   3198  CG  ARG A 340     100.514  88.185  43.655
ATOM   3199  CD  ARG A 340     101.990  87.797  43.597
ATOM   3200  NE  ARG A 340     102.667  88.741  42.657
ATOM   3201  HE  ARG A 340     102.139  89.498  42.272
ATOM   3202  CZ  ARG A 340     103.995  88.621  42.339
ATOM   3203  NH1 ARG A 340     104.753  87.577  42.792
ATOM   3204 1HH1 ARG A 340     104.341  86.862  43.356
ATOM   3205 2HH1 ARG A 340     105.718  87.508  42.543
ATOM   3206  NH2 ARG A 340     104.576  89.568  41.546
ATOM   3207 1HH2 ARG A 340     104.043  90.346  41.214
ATOM   3208 2HH2 ARG A 340     105.545  89.504  41.311
ATOM   3209  C   ARG A 340      97.515  87.419  43.421
ATOM   3210  O   ARG A 340      97.570  86.285  42.936
ATOM   3211  N   ASP A 341      96.820  88.426  42.848
ATOM   3212  H   ASP A 341      96.789  89.341  43.241
ATOM   3213  CA  ASP A 341      96.102  88.242  41.615
ATOM   3214  CB  ASP A 341      94.706  88.922  41.647
ATOM   3215  CG  ASP A 341      93.789  88.585  40.460
ATOM   3216  OD1 ASP A 341      92.742  89.278  40.361
ATOM   3217  OD2 ASP A 341      94.059  87.630  39.681
ATOM   3218  C   ASP A 341      96.889  88.819  40.476
ATOM   3219  O   ASP A 341      97.378  89.949  40.560
ATOM   3220  N   TYR A 342      97.063  88.008  39.406
ATOM   3221  H   TYR A 342      96.674  87.093  39.381
ATOM   3222  CA  TYR A 342      97.735  88.429  38.203
ATOM   3223  CB  TYR A 342      98.546  87.343  37.467
ATOM   3224  CG  TYR A 342      99.735  86.963  38.289
ATOM   3225  CD1 TYR A 342      99.671  85.856  39.147
ATOM   3226  CE1 TYR A 342     100.776  85.490  39.921
ATOM   3227  CZ  TYR A 342     101.958  86.233  39.840
ATOM   3228  OH  TYR A 342     103.080  85.874  40.617
ATOM   3229  HH  TYR A 342     102.846  85.098  41.135
ATOM   3230  CE2 TYR A 342     102.032  87.337  38.988
ATOM   3231  CD2 TYR A 342     100.924  87.698  38.216
ATOM   3232  C   TYR A 342      96.597  88.901  37.341
ATOM   3233  O   TYR A 342      95.610  88.186  37.137
ATOM   3234  N   GLN A 343      96.754  90.145  36.844
ATOM   3235  H   GLN A 343      97.597  90.643  37.029
ATOM   3236  CA  GLN A 343      95.809  90.887  36.053
ATOM   3237  CB  GLN A 343      96.045  92.411  36.140
ATOM   3238  CG  GLN A 343      95.896  92.970  37.571
ATOM   3239  CD  GLN A 343      94.496  92.719  38.139
ATOM   3240  OE1 GLN A 343      93.468  93.087  37.569
ATOM   3241  NE2 GLN A 343      94.462  92.027  39.309
ATOM   3242 1HE2 GLN A 343      95.314  91.717  39.732
ATOM   3243 2HE2 GLN A 343      93.586  91.779  39.724
ATOM   3244  C   GLN A 343      95.581  90.476  34.633
ATOM   3245  O   GLN A 343      96.416  89.838  33.989
ATOM   3246  N   TYR A 344      94.389  90.884  34.144
ATOM   3247  H   TYR A 344      93.784  91.443  34.707
ATOM   3248  CA  TYR A 344      93.851  90.583  32.854
ATOM   3249  CB  TYR A 344      92.811  89.445  33.056
ATOM   3250  CG  TYR A 344      91.641  89.780  33.951
ATOM   3251  CD1 TYR A 344      90.390  90.147  33.457
ATOM   3252  CE1 TYR A 344      89.330  90.452  34.321
ATOM   3253  CZ  TYR A 344      89.517  90.403  35.703
ATOM   3254  OH  TYR A 344      88.448  90.712  36.573
ATOM   3255  HH  TYR A 344      88.749  90.568  37.475
ATOM   3256  CE2 TYR A 344      90.764  90.050  36.217
ATOM   3257  CD2 TYR A 344      91.810  89.745  35.345
ATOM   3258  C   TYR A 344      93.362  91.759  32.054
ATOM   3259  O   TYR A 344      93.282  92.886  32.544
ATOM   3260  N   GLU A 345      93.016  91.482  30.773
ATOM   3261  H   GLU A 345      93.078  90.544  30.438
ATOM   3262  CA  GLU A 345      92.545  92.416  29.773
ATOM   3263  CB  GLU A 345      92.451  91.754  28.385
ATOM   3264  CG  GLU A 345      93.809  91.371  27.779
ATOM   3265  CD  GLU A 345      93.662  90.631  26.444
ATOM   3266  OE1 GLU A 345      94.733  90.250  25.905
ATOM   3267  OE2 GLU A 345      92.529  90.442  25.925
ATOM   3268  C   GLU A 345      91.182  92.994  30.074
ATOM   3269  O   GLU A 345      90.727  93.901  29.378
ATOM   3270  N   THR A 346      90.497  92.442  31.102
ATOM   3271  H   THR A 346      90.928  91.701  31.604
ATOM   3272  CA  THR A 346      89.179  92.744  31.625
ATOM   3273  CB  THR A 346      88.952  94.158  32.164
ATOM   3274  CG2 THR A 346      90.013  94.462  33.240
ATOM   3275  OG1 THR A 346      88.975  95.143  31.140
ATOM   3276  HG1 THR A 346      88.054  95.368  30.978
ATOM   3277  C   THR A 346      88.058  92.285  30.732
ATOM   3278  O   THR A 346      86.885  92.475  31.055
ATOM   3279  N   LYS A 347      88.409  91.641  29.596
ATOM   3280  H   LYS A 347      89.363  91.512  29.345
ATOM   3281  CA  LYS A 347      87.470  91.073  28.675
ATOM   3282  CB  LYS A 347      87.534  91.686  27.259
ATOM   3283  CG  LYS A 347      87.096  93.152  27.187
ATOM   3284  CD  LYS A 347      87.171  93.741  25.780
ATOM   3285  CE  LYS A 347      86.743  95.207  25.701
ATOM   3286  NZ  LYS A 347      86.835  95.686  24.307
ATOM   3287  HZ1 LYS A 347      87.759  95.438  23.906
ATOM   3288  HZ2 LYS A 347      86.087  95.250  23.737
ATOM   3289  HZ3 LYS A 347      86.720  96.717  24.288
ATOM   3290  C   LYS A 347      87.818  89.614  28.564
ATOM   3291  O   LYS A 347      86.938  88.752  28.587
ATOM   3292  N   LYS A 348      89.140  89.325  28.452
ATOM   3293  H   LYS A 348      89.821  90.053  28.444
ATOM   3294  CA  LYS A 348      89.705  88.007  28.324
ATOM   3295  CB  LYS A 348      90.115  87.632  26.872
ATOM   3296  CG  LYS A 348      88.946  87.571  25.882
ATOM   3297  CD  LYS A 348      88.092  86.315  26.087
ATOM   3298  CE  LYS A 348      86.945  86.127  25.096
ATOM   3299  NZ  LYS A 348      85.813  87.006  25.455
ATOM   3300  HZ1 LYS A 348      85.561  86.869  26.453
ATOM   3301  HZ2 LYS A 348      86.068  87.999  25.299
ATOM   3302  HZ3 LYS A 348      84.995  86.766  24.863
ATOM   3303  C   LYS A 348      90.878  87.853  29.250
ATOM   3304  O   LYS A 348      91.190  88.765  30.023
ATOM   3305  N   THR A 349      91.511  86.644  29.213
ATOM   3306  H   THR A 349      91.178  85.937  28.595
ATOM   3307  CA  THR A 349      92.645  86.190  29.997
ATOM   3308  CB  THR A 349      93.773  87.206  30.172
ATOM   3309  CG2 THR A 349      94.940  86.606  30.986
ATOM   3310  OG1 THR A 349      94.259  87.601  28.894
ATOM   3311  HG1 THR A 349      94.751  88.414  29.038
ATOM   3312  C   THR A 349      92.107  85.686  31.311
ATOM   3313  O   THR A 349      92.413  84.551  31.677
ATOM   3314  N   GLY A 350      91.303  86.506  32.037
ATOM   3315  H   GLY A 350      91.122  87.445  31.752
ATOM   3316  CA  GLY A 350      90.680  86.112  33.278
ATOM   3317  C   GLY A 350      91.588  86.230  34.458
ATOM   3318  O   GLY A 350      92.798  86.424  34.317
ATOM   3319  N   CYS A 351      90.990  86.089  35.667
ATOM   3320  H   CYS A 351      90.013  85.917  35.758
ATOM   3321  CA  CYS A 351      91.731  86.183  36.897
ATOM   3322  CB  CYS A 351      90.856  86.234  38.166
ATOM   3323  SG  CYS A 351      89.844  87.734  38.310
ATOM   3324  C   CYS A 351      92.593  84.967  37.044
ATOM   3325  O   CYS A 351      92.120  83.834  36.928
ATOM   3326  N   THR A 352      93.899  85.202  37.282
ATOM   3327  H   THR A 352      94.278  86.126  37.337
ATOM   3328  CA  THR A 352      94.843  84.139  37.473
ATOM   3329  CB  THR A 352      95.885  84.014  36.370
ATOM   3330  CG2 THR A 352      95.201  83.580  35.059
ATOM   3331  OG1 THR A 352      96.568  85.237  36.152
ATOM   3332  HG1 THR A 352      96.970  85.463  36.993
ATOM   3333  C   THR A 352      95.408  84.466  38.816
ATOM   3334  O   THR A 352      96.295  85.307  38.949
ATOM   3335  N   ALA A 353      94.875  83.798  39.858
ATOM   3336  H   ALA A 353      94.262  83.019  39.724
ATOM   3337  CA  ALA A 353      95.314  84.112  41.191
ATOM   3338  CB  ALA A 353      94.190  84.648  42.089
ATOM   3339  C   ALA A 353      95.966  83.005  41.934
ATOM   3340  O   ALA A 353      95.627  81.835  41.767
ATOM   3341  N   CYS A 354      96.957  83.394  42.766
ATOM   3342  H   CYS A 354      97.208  84.355  42.862
ATOM   3343  CA  CYS A 354      97.687  82.491  43.609
ATOM   3344  CB  CYS A 354      99.218  82.599  43.470
ATOM   3345  SG  CYS A 354      99.821  82.200  41.801
ATOM   3346  C   CYS A 354      97.331  82.919  45.003
ATOM   3347  O   CYS A 354      97.361  84.115  45.315
ATOM   3348  N   GLY A 355      96.976  81.948  45.875
ATOM   3349  H   GLY A 355      96.938  80.983  45.636
ATOM   3350  CA  GLY A 355      96.617  82.291  47.218
ATOM   3351  C   GLY A 355      97.004  81.259  48.220
ATOM   3352  O   GLY A 355      96.902  80.052  47.997
ATOM   3353  N   LEU A 356      97.456  81.785  49.374
ATOM   3354  H   LEU A 356      97.476  82.773  49.487
ATOM   3355  CA  LEU A 356      97.883  81.058  50.536
ATOM   3356  CB  LEU A 356      99.025  81.759  51.299
ATOM   3357  CG  LEU A 356     100.363  81.932  50.559
ATOM   3358  CD1 LEU A 356     101.323  82.793  51.390
ATOM   3359  CD2 LEU A 356     100.998  80.573  50.224
ATOM   3360  C   LEU A 356      96.741  81.030  51.500
ATOM   3361  O   LEU A 356      96.050  82.039  51.655
ATOM   3362  N   TYR A 357      96.506  79.867  52.152
ATOM   3363  H   TYR A 357      97.034  79.041  51.967
ATOM   3364  CA  TYR A 357      95.446  79.765  53.126
ATOM   3365  CB  TYR A 357      94.063  79.391  52.502
ATOM   3366  CG  TYR A 357      93.990  77.985  51.991
ATOM   3367  CD1 TYR A 357      93.422  76.983  52.792
ATOM   3368  CE1 TYR A 357      93.358  75.664  52.347
ATOM   3369  CZ  TYR A 357      93.874  75.334  51.096
ATOM   3370  OH  TYR A 357      93.815  74.001  50.642
ATOM   3371  HH  TYR A 357      94.239  73.963  49.781
ATOM   3372  CE2 TYR A 357      94.454  76.322  50.296
ATOM   3373  CD2 TYR A 357      94.517  77.641  50.743
ATOM   3374  C   TYR A 357      95.834  78.767  54.190
ATOM   3375  O   TYR A 357      96.653  77.877  53.945
ATOM   3376  N   LEU A 358      95.263  78.927  55.409
ATOM   3377  H   LEU A 358      94.639  79.683  55.596
ATOM   3378  CA  LEU A 358      95.517  78.020  56.503
ATOM   3379  CB  LEU A 358      95.699  78.684  57.886
ATOM   3380  CG  LEU A 358      96.917  79.610  58.063
ATOM   3381  CD1 LEU A 358      96.893  80.259  59.454
ATOM   3382  CD2 LEU A 358      98.242  78.868  57.824
ATOM   3383  C   LEU A 358      94.405  77.023  56.669
ATOM   3384  O   LEU A 358      93.232  77.400  56.735
ATOM   3385  N   ASP A 359      94.766  75.720  56.734
ATOM   3386  H   ASP A 359      95.717  75.429  56.656
ATOM   3387  CA  ASP A 359      93.807  74.662  56.934
ATOM   3388  CB  ASP A 359      93.450  73.803  55.677
ATOM   3389  CG  ASP A 359      94.563  72.951  55.054
ATOM   3390  OD1 ASP A 359      95.682  72.811  55.610
ATOM   3391  OD2 ASP A 359      94.278  72.387  53.965
ATOM   3392  C   ASP A 359      94.287  73.765  58.051
ATOM   3393  O   ASP A 359      95.409  73.908  58.543
ATOM   3394  N   GLN A 360      93.407  72.825  58.485
ATOM   3395  H   GLN A 360      92.502  72.763  58.074
ATOM   3396  CA  GLN A 360      93.642  71.858  59.537
ATOM   3397  CB  GLN A 360      94.619  70.708  59.165
ATOM   3398  CG  GLN A 360      94.156  69.774  58.040
ATOM   3399  CD  GLN A 360      95.193  68.667  57.799
ATOM   3400  OE1 GLN A 360      96.128  68.406  58.557
ATOM   3401  NE2 GLN A 360      95.015  67.963  56.652
ATOM   3402 1HE2 GLN A 360      94.263  68.195  56.035
ATOM   3403 2HE2 GLN A 360      95.654  67.234  56.409
ATOM   3404  C   GLN A 360      94.073  72.514  60.825
ATOM   3405  O   GLN A 360      95.028  72.083  61.480
ATOM   3406  N   LEU A 361      93.355  73.601  61.200
ATOM   3407  H   LEU A 361      92.582  73.924  60.661
ATOM   3408  CA  LEU A 361      93.634  74.349  62.399
ATOM   3409  CB  LEU A 361      92.804  75.645  62.518
ATOM   3410  CG  LEU A 361      93.082  76.721  61.444
ATOM   3411  CD1 LEU A 361      92.109  77.899  61.593
ATOM   3412  CD2 LEU A 361      94.546  77.192  61.451
ATOM   3413  C   LEU A 361      93.321  73.487  63.586
ATOM   3414  O   LEU A 361      92.206  72.977  63.729
ATOM   3415  N   LYS A 362      94.339  73.306  64.455
ATOM   3416  H   LYS A 362      95.240  73.707  64.301
ATOM   3417  CA  LYS A 362      94.220  72.491  65.635
ATOM   3418  CB  LYS A 362      95.186  71.284  65.593
ATOM   3419  CG  LYS A 362      94.892  70.315  64.443
ATOM   3420  CD  LYS A 362      95.827  69.112  64.348
ATOM   3421  CE  LYS A 362      95.589  68.284  63.083
ATOM   3422  NZ  LYS A 362      96.531  67.149  63.026
ATOM   3423  HZ1 LYS A 362      96.122  66.329  63.511
ATOM   3424  HZ2 LYS A 362      96.718  66.904  62.035
ATOM   3425  HZ3 LYS A 362      97.423  67.410  63.486
ATOM   3426  C   LYS A 362      94.606  73.329  66.829
ATOM   3427  O   LYS A 362      95.630  74.019  66.761
ATOM   3428  N   PRO A 363      93.816  73.326  67.913
ATOM   3429  CA  PRO A 363      94.107  74.081  69.115
ATOM   3430  CB  PRO A 363      92.870  73.965  70.009
ATOM   3431  CG  PRO A 363      91.740  73.539  69.059
ATOM   3432  CD  PRO A 363      92.461  72.777  67.935
ATOM   3433  C   PRO A 363      95.302  73.476  69.793
ATOM   3434  O   PRO A 363      95.279  72.272  70.066
ATOM   3435  N   VAL A 364      96.334  74.292  70.086
ATOM   3436  H   VAL A 364      96.335  75.260  69.848
ATOM   3437  CA  VAL A 364      97.494  73.793  70.776
ATOM   3438  CB  VAL A 364      98.816  74.203  70.146
ATOM   3439  CG1 VAL A 364      98.854  73.632  68.717
ATOM   3440  CG2 VAL A 364      99.009  75.736  70.185
ATOM   3441  C   VAL A 364      97.493  74.117  72.240
ATOM   3442  O   VAL A 364      98.247  73.502  72.993
ATOM   3443  N   GLY A 365      96.630  75.061  72.678
ATOM   3444  H   GLY A 365      96.014  75.547  72.062
ATOM   3445  CA  GLY A 365      96.557  75.437  74.063
ATOM   3446  C   GLY A 365      95.889  76.769  74.204
ATOM   3447  O   GLY A 365      95.620  77.453  73.213
ATOM   3448  N   SER A 366      95.627  77.158  75.473
ATOM   3449  H   SER A 366      95.910  76.603  76.253
ATOM   3450  CA  SER A 366      94.978  78.403  75.779
ATOM   3451  CB  SER A 366      93.743  78.244  76.693
ATOM   3452  OG  SER A 366      93.160  79.502  77.006
ATOM   3453  HG  SER A 366      92.421  79.313  77.590
ATOM   3454  C   SER A 366      95.969  79.322  76.430
ATOM   3455  O   SER A 366      96.738  78.920  77.310
ATOM   3456  N   ALA A 367      95.963  80.585  75.948
ATOM   3457  H   ALA A 367      95.305  80.863  75.251
ATOM   3458  CA  ALA A 367      96.827  81.633  76.414
ATOM   3459  CB  ALA A 367      97.279  82.581  75.299
ATOM   3460  C   ALA A 367      96.193  82.462  77.490
ATOM   3461  O   ALA A 367      94.988  82.715  77.477
ATOM   3462  N   TYR A 368      97.017  82.884  78.475
ATOM   3463  H   TYR A 368      97.968  82.594  78.497
ATOM   3464  CA  TYR A 368      96.570  83.692  79.579
ATOM   3465  CB  TYR A 368      96.427  82.892  80.903
ATOM   3466  CG  TYR A 368      95.414  81.806  80.727
ATOM   3467  CD1 TYR A 368      95.818  80.488  80.478
ATOM   3468  CE1 TYR A 368      94.867  79.483  80.290
ATOM   3469  CZ  TYR A 368      93.506  79.790  80.343
ATOM   3470  OH  TYR A 368      92.546  78.776  80.149
ATOM   3471  HH  TYR A 368      91.683  79.197  80.107
ATOM   3472  CE2 TYR A 368      93.094  81.101  80.583
ATOM   3473  CD2 TYR A 368      94.047  82.103  80.770
ATOM   3474  C   TYR A 368      97.564  84.800  79.781
ATOM   3475  O   TYR A 368      98.699  84.557  80.192
ATOM   3476  N   LYS A 369      97.159  86.055  79.463
ATOM   3477  H   LYS A 369      96.222  86.243  79.173
ATOM   3478  CA  LYS A 369      98.031  87.196  79.611
ATOM   3479  CB  LYS A 369      97.715  88.337  78.631
ATOM   3480  CG  LYS A 369      98.786  89.430  78.580
ATOM   3481  CD  LYS A 369      98.600  90.405  77.420
ATOM   3482  CE  LYS A 369      97.551  91.492  77.654
ATOM   3483  NZ  LYS A 369      97.606  92.455  76.537
ATOM   3484  HZ1 LYS A 369      96.884  93.189  76.659
ATOM   3485  HZ2 LYS A 369      98.545  92.897  76.505
ATOM   3486  HZ3 LYS A 369      97.438  91.953  75.645
ATOM   3487  C   LYS A 369      97.966  87.682  81.024
ATOM   3488  O   LYS A 369      96.882  87.985  81.531
ATOM   3489  N   ILE A 370      99.153  87.773  81.668
ATOM   3490  H   ILE A 370     100.008  87.544  81.209
ATOM   3491  CA  ILE A 370      99.272  88.184  83.044
ATOM   3492  CB  ILE A 370     100.628  87.835  83.622
ATOM   3493  CG2 ILE A 370     100.734  88.369  85.066
ATOM   3494  CG1 ILE A 370     100.832  86.311  83.575
ATOM   3495  CD1 ILE A 370     102.237  85.845  83.935
ATOM   3496  C   ILE A 370      99.048  89.668  83.160
ATOM   3497  O   ILE A 370      99.789  90.469  82.583
ATOM   3498  N   ILE A 371      97.994  90.030  83.928
ATOM   3499  H   ILE A 371      97.420  89.358  84.387
ATOM   3500  CA  ILE A 371      97.661  91.406  84.173
ATOM   3501  CB  ILE A 371      96.207  91.812  83.958
ATOM   3502  CG2 ILE A 371      95.935  91.730  82.442
ATOM   3503  CG1 ILE A 371      95.196  91.048  84.833
ATOM   3504  CD1 ILE A 371      93.788  91.641  84.837
ATOM   3505  C   ILE A 371      98.155  91.831  85.526
ATOM   3506  O   ILE A 371      98.542  92.992  85.666
ATOM   3507  N   THR A 372      98.125  90.933  86.554
ATOM   3508  H   THR A 372      97.770  90.005  86.445
ATOM   3509  CA  THR A 372      98.645  91.299  87.851
ATOM   3510  CB  THR A 372      97.756  92.219  88.697
ATOM   3511  CG2 THR A 372      96.432  91.551  89.086
ATOM   3512  OG1 THR A 372      98.442  92.640  89.868
ATOM   3513  HG1 THR A 372      99.117  93.255  89.567
ATOM   3514  C   THR A 372      99.134  90.093  88.612
ATOM   3515  O   THR A 372      98.613  88.982  88.487
ATOM   3516  N   ILE A 373     100.220  90.336  89.377
ATOM   3517  H   ILE A 373     100.600  91.257  89.409
ATOM   3518  CA  ILE A 373     100.919  89.403  90.217
ATOM   3519  CB  ILE A 373     102.436  89.536  90.035
ATOM   3520  CG2 ILE A 373     103.202  88.626  91.005
ATOM   3521  CG1 ILE A 373     102.875  89.299  88.572
ATOM   3522  CD1 ILE A 373     102.566  87.895  88.045
ATOM   3523  C   ILE A 373     100.537  89.653  91.660
ATOM   3524  O   ILE A 373     100.536  90.793  92.128
ATOM   3525  N   ARG A 374     100.182  88.559  92.368
ATOM   3526  H   ARG A 374     100.131  87.675  91.913
ATOM   3527  CA  ARG A 374      99.815  88.526  93.761
ATOM   3528  CB  ARG A 374      98.331  88.182  94.026
ATOM   3529  CG  ARG A 374      97.219  89.143  93.604
ATOM   3530  CD  ARG A 374      97.172  90.433  94.431
ATOM   3531  NE  ARG A 374      95.976  91.207  93.978
ATOM   3532  HE  ARG A 374      95.098  91.022  94.425
ATOM   3533  CZ  ARG A 374      96.029  92.099  92.942
ATOM   3534  NH1 ARG A 374      97.217  92.422  92.350
ATOM   3535 1HH1 ARG A 374      98.072  92.015  92.673
ATOM   3536 2HH1 ARG A 374      97.245  93.052  91.574
ATOM   3537  NH2 ARG A 374      94.870  92.664  92.493
ATOM   3538 1HH2 ARG A 374      94.000  92.441  92.932
ATOM   3539 2HH2 ARG A 374      94.881  93.293  91.716
ATOM   3540  C   ARG A 374     100.525  87.370  94.413
ATOM   3541  O   ARG A 374     100.747  86.330  93.793
ATOM   3542  N   TYR A 375     100.952  87.561  95.678
ATOM   3543  H   TYR A 375     100.800  88.438  96.129
ATOM   3544  CA  TYR A 375     101.574  86.563  96.516
ATOM   3545  CB  TYR A 375     103.114  86.395  96.519
ATOM   3546  CG  TYR A 375     103.621  85.850  95.233
ATOM   3547  CD1 TYR A 375     103.875  86.632  94.105
ATOM   3548  CE1 TYR A 375     104.360  86.032  92.939
ATOM   3549  CZ  TYR A 375     104.625  84.666  92.901
ATOM   3550  OH  TYR A 375     105.118  84.086  91.717
ATOM   3551  HH  TYR A 375     105.168  83.137  91.851
ATOM   3552  CE2 TYR A 375     104.411  83.887  94.038
ATOM   3553  CD2 TYR A 375     103.918  84.484  95.196
ATOM   3554  C   TYR A 375     101.075  86.756  97.896
ATOM   3555  O   TYR A 375     101.210  87.838  98.477
ATOM   3556  N   SER A 376     100.435  85.688  98.417
ATOM   3557  H   SER A 376     100.319  84.838  97.905
ATOM   3558  CA  SER A 376      99.872  85.732  99.734
ATOM   3559  CB  SER A 376      98.383  86.173  99.712
ATOM   3560  OG  SER A 376      97.564  85.241  99.016
ATOM   3561  HG  SER A 376      96.669  85.589  99.065
ATOM   3562  C   SER A 376      99.984  84.438 100.488
ATOM   3563  O   SER A 376     100.248  83.376  99.921
ATOM   3564  N   ARG A 377      99.848  84.552 101.827
ATOM   3565  H   ARG A 377      99.712  85.446 102.250
ATOM   3566  CA  ARG A 377      99.860  83.436 102.730
ATOM   3567  CB  ARG A 377     101.174  83.197 103.525
ATOM   3568  CG  ARG A 377     101.077  81.944 104.416
ATOM   3569  CD  ARG A 377     102.251  81.557 105.316
ATOM   3570  NE  ARG A 377     101.750  80.357 106.063
ATOM   3571  HE  ARG A 377     100.822  80.041 105.864
ATOM   3572  CZ  ARG A 377     102.485  79.658 106.984
ATOM   3573  NH1 ARG A 377     103.746  80.034 107.348
ATOM   3574 1HH1 ARG A 377     104.149  80.866 106.970
ATOM   3575 2HH1 ARG A 377     104.252  79.506 108.030
ATOM   3576  NH2 ARG A 377     101.922  78.554 107.557
ATOM   3577 1HH2 ARG A 377     101.000  78.269 107.297
ATOM   3578 2HH2 ARG A 377     102.418  78.028 108.248
ATOM   3579  C   ARG A 377      98.780  83.711 103.743
ATOM   3580  O   ARG A 377      98.649  84.825 104.253
ATOM   3581  N   ARG A 378      97.946  82.683 104.015
ATOM   3582  H   ARG A 378      98.056  81.798 103.572
ATOM   3583  CA  ARG A 378      96.890  82.753 104.990
ATOM   3584  CB  ARG A 378      95.880  81.613 104.819
ATOM   3585  CG  ARG A 378      94.585  81.718 105.623
ATOM   3586  CD  ARG A 378      93.639  80.580 105.260
ATOM   3587  NE  ARG A 378      94.182  79.338 105.892
ATOM   3588  HE  ARG A 378      94.888  79.425 106.596
ATOM   3589  CZ  ARG A 378      93.727  78.093 105.550
ATOM   3590  NH1 ARG A 378      92.793  77.917 104.569
ATOM   3591 1HH1 ARG A 378      92.453  78.705 104.057
ATOM   3592 2HH1 ARG A 378      92.514  76.995 104.304
ATOM   3593  NH2 ARG A 378      94.232  77.001 106.193
ATOM   3594 1HH2 ARG A 378      94.934  77.111 106.898
ATOM   3595 2HH2 ARG A 378      93.919  76.084 105.950
ATOM   3596  C   ARG A 378      97.561  82.584 106.325
ATOM   3597  O   ARG A 378      98.343  81.648 106.516
ATOM   3598  N   VAL A 379      97.289  83.516 107.264
ATOM   3599  H   VAL A 379      96.662  84.272 107.099
ATOM   3600  CA  VAL A 379      97.870  83.455 108.579
ATOM   3601  CB  VAL A 379      98.799  84.624 108.903
ATOM   3602  CG1 VAL A 379      99.348  84.504 110.340
ATOM   3603  CG2 VAL A 379      99.950  84.672 107.878
ATOM   3604  C   VAL A 379      96.731  83.425 109.556
ATOM   3605  O   VAL A 379      95.870  84.308 109.553
ATOM   3606  N   CYS A 380      96.716  82.367 110.394
ATOM   3607  H   CYS A 380      97.421  81.662 110.358
ATOM   3608  CA  CYS A 380      95.720  82.180 111.412
ATOM   3609  CB  CYS A 380      94.949  80.873 111.238
ATOM   3610  SG  CYS A 380      94.094  80.901 109.635
ATOM   3611  C   CYS A 380      96.456  82.166 112.716
ATOM   3612  O   CYS A 380      97.487  81.503 112.854
ATOM   3613  N   VAL A 381      95.949  82.955 113.690
ATOM   3614  H   VAL A 381      95.119  83.483 113.538
ATOM   3615  CA  VAL A 381      96.518  83.110 115.004
ATOM   3616  CB  VAL A 381      97.133  84.497 115.193
ATOM   3617  CG1 VAL A 381      97.645  84.707 116.626
ATOM   3618  CG2 VAL A 381      98.305  84.665 114.204
ATOM   3619  C   VAL A 381      95.471  82.896 116.061
ATOM   3620  O   VAL A 381      94.403  83.507 116.026
ATOM   3621  N   GLN A 382      95.797  82.013 117.032
ATOM   3622  H   GLN A 382      96.652  81.502 117.000
ATOM   3623  CA  GLN A 382      94.944  81.708 118.141
ATOM   3624  CB  GLN A 382      94.429  80.253 118.155
ATOM   3625  CG  GLN A 382      93.493  79.931 119.329
ATOM   3626  CD  GLN A 382      92.990  78.489 119.270
ATOM   3627  OE1 GLN A 382      93.357  77.648 118.448
ATOM   3628  NE2 GLN A 382      92.088  78.179 120.236
ATOM   3629 1HE2 GLN A 382      91.816  78.872 120.905
ATOM   3630 2HE2 GLN A 382      91.714  77.254 120.291
ATOM   3631  C   GLN A 382      95.761  81.944 119.374
ATOM   3632  O   GLN A 382      96.658  81.167 119.708
ATOM   3633  N   PHE A 383      95.463  83.059 120.068
ATOM   3634  H   PHE A 383      94.721  83.666 119.792
ATOM   3635  CA  PHE A 383      96.149  83.394 121.280
ATOM   3636  CB  PHE A 383      96.664  84.857 121.288
ATOM   3637  CG  PHE A 383      97.504  85.129 122.498
ATOM   3638  CD1 PHE A 383      98.827  84.670 122.543
ATOM   3639  CE1 PHE A 383      99.634  84.917 123.657
ATOM   3640  CZ  PHE A 383      99.121  85.636 124.739
ATOM   3641  CE2 PHE A 383      97.806  86.108 124.703
ATOM   3642  CD2 PHE A 383      97.004  85.858 123.585
ATOM   3643  C   PHE A 383      95.038  83.214 122.267
ATOM   3644  O   PHE A 383      94.098  84.015 122.315
ATOM   3645  N   GLY A 384      95.142  82.136 123.081
ATOM   3646  H   GLY A 384      95.904  81.497 123.011
ATOM   3647  CA  GLY A 384      94.138  81.806 124.059
ATOM   3648  C   GLY A 384      92.893  81.449 123.304
ATOM   3649  O   GLY A 384      92.887  80.525 122.490
ATOM   3650  N   GLU A 385      91.804  82.178 123.606
ATOM   3651  H   GLU A 385      91.838  82.910 124.281
ATOM   3652  CA  GLU A 385      90.536  81.987 122.961
ATOM   3653  CB  GLU A 385      89.341  82.286 123.890
ATOM   3654  CG  GLU A 385      89.158  81.295 125.049
ATOM   3655  CD  GLU A 385      88.838  79.907 124.491
ATOM   3656  OE1 GLU A 385      89.606  78.963 124.811
ATOM   3657  OE2 GLU A 385      87.824  79.759 123.757
ATOM   3658  C   GLU A 385      90.356  82.832 121.730
ATOM   3659  O   GLU A 385      89.456  82.542 120.936
ATOM   3660  N   GLU A 386      91.205  83.875 121.527
ATOM   3661  H   GLU A 386      91.987  84.064 122.117
ATOM   3662  CA  GLU A 386      91.026  84.739 120.391
ATOM   3663  CB  GLU A 386      91.447  86.199 120.679
ATOM   3664  CG  GLU A 386      91.166  87.212 119.553
ATOM   3665  CD  GLU A 386      91.438  88.652 120.006
ATOM   3666  OE1 GLU A 386      91.832  88.895 121.179
ATOM   3667  OE2 GLU A 386      91.246  89.553 119.149
ATOM   3668  C   GLU A 386      91.695  84.206 119.157
ATOM   3669  O   GLU A 386      92.921  84.155 119.042
ATOM   3670  N   ASN A 387      90.822  83.803 118.212
ATOM   3671  H   ASN A 387      89.843  83.879 118.383
ATOM   3672  CA  ASN A 387      91.131  83.262 116.916
ATOM   3673  CB  ASN A 387      90.152  82.135 116.513
ATOM   3674  CG  ASN A 387      90.313  80.898 117.375
ATOM   3675  OD1 ASN A 387      91.265  80.149 117.178
ATOM   3676  ND2 ASN A 387      89.420  80.699 118.378
ATOM   3677 1HD2 ASN A 387      88.701  81.372 118.550
ATOM   3678 2HD2 ASN A 387      89.504  79.899 118.973
ATOM   3679  C   ASN A 387      90.917  84.332 115.884
ATOM   3680  O   ASN A 387      89.839  84.933 115.836
ATOM   3681  N   LEU A 388      91.942  84.607 115.043
ATOM   3682  H   LEU A 388      92.826  84.152 115.110
ATOM   3683  CA  LEU A 388      91.798  85.593 114.001
ATOM   3684  CB  LEU A 388      92.392  86.965 114.398
ATOM   3685  CG  LEU A 388      91.693  88.212 113.799
ATOM   3686  CD1 LEU A 388      92.088  89.469 114.587
ATOM   3687  CD2 LEU A 388      91.887  88.390 112.288
ATOM   3688  C   LEU A 388      92.544  85.031 112.816
ATOM   3689  O   LEU A 388      93.685  84.585 112.947
ATOM   3690  N   CYS A 389      91.898  85.035 111.627
ATOM   3691  H   CYS A 389      90.983  85.419 111.524
ATOM   3692  CA  CYS A 389      92.480  84.525 110.415
ATOM   3693  CB  CYS A 389      91.686  83.332 109.859
ATOM   3694  SG  CYS A 389      91.609  81.943 111.030
ATOM   3695  C   CYS A 389      92.428  85.603 109.376
ATOM   3696  O   CYS A 389      91.401  86.260 109.210
ATOM   3697  N   LYS A 390      93.558  85.836 108.673
ATOM   3698  H   LYS A 390      94.394  85.320 108.839
ATOM   3699  CA  LYS A 390      93.630  86.828 107.630
ATOM   3700  CB  LYS A 390      94.180  88.231 108.017
ATOM   3701  CG  LYS A 390      93.298  89.115 108.902
ATOM   3702  CD  LYS A 390      93.883  90.510 109.140
ATOM   3703  CE  LYS A 390      92.999  91.410 110.004
ATOM   3704  NZ  LYS A 390      93.538  92.784 110.036
ATOM   3705  HZ1 LYS A 390      93.067  93.315 110.793
ATOM   3706  HZ2 LYS A 390      94.559  92.762 110.217
ATOM   3707  HZ3 LYS A 390      93.361  93.255 109.129
ATOM   3708  C   LYS A 390      94.458  86.382 106.469
ATOM   3709  O   LYS A 390      95.211  85.411 106.541
ATOM   3710  N   ILE A 391      94.249  87.079 105.328
ATOM   3711  H   ILE A 391      93.600  87.836 105.299
ATOM   3712  CA  ILE A 391      94.975  86.861 104.104
ATOM   3713  CB  ILE A 391      94.171  87.275 102.884
ATOM   3714  CG2 ILE A 391      95.030  87.034 101.620
ATOM   3715  CG1 ILE A 391      92.841  86.506 102.801
ATOM   3716  CD1 ILE A 391      91.878  87.090 101.765
ATOM   3717  C   ILE A 391      96.084  87.886 104.265
ATOM   3718  O   ILE A 391      95.800  89.075 104.434
ATOM   3719  N   ILE A 392      97.366  87.456 104.282
ATOM   3720  H   ILE A 392      97.637  86.499 104.214
ATOM   3721  CA  ILE A 392      98.460  88.387 104.409
ATOM   3722  CB  ILE A 392      99.353  88.092 105.612
ATOM   3723  CG2 ILE A 392     100.522  89.090 105.703
ATOM   3724  CG1 ILE A 392      98.517  88.091 106.913
ATOM   3725  CD1 ILE A 392      97.803  89.414 107.226
ATOM   3726  C   ILE A 392      99.216  88.412 103.109
ATOM   3727  O   ILE A 392      99.510  87.366 102.534
ATOM   3728  N   ASP A 393      99.491  89.640 102.607
ATOM   3729  H   ASP A 393      99.217  90.460 103.102
ATOM   3730  CA  ASP A 393     100.220  89.895 101.384
ATOM   3731  CB  ASP A 393      99.924  91.275 100.750
ATOM   3732  CG  ASP A 393      98.534  91.330 100.111
ATOM   3733  OD1 ASP A 393      97.866  90.277  99.923
ATOM   3734  OD2 ASP A 393      98.128  92.473  99.777
ATOM   3735  C   ASP A 393     101.713  89.773 101.596
ATOM   3736  O   ASP A 393     102.194  89.740 102.730
ATOM   3737  N   MET A 394     102.477  89.789 100.474
ATOM   3738  H   MET A 394     102.022  89.747  99.587
ATOM   3739  CA  MET A 394     103.918  89.630 100.398
ATOM   3740  CB  MET A 394     104.478  90.159  99.057
ATOM   3741  CG  MET A 394     104.128  89.390  97.800
ATOM   3742  SD  MET A 394     104.636  90.151  96.225
ATOM   3743  CE  MET A 394     106.424  90.012  96.498
ATOM   3744  C   MET A 394     104.732  90.450 101.362
ATOM   3745  O   MET A 394     105.784  89.978 101.798
ATOM   3746  N   ASN A 395     104.413  91.757 101.498
ATOM   3747  H   ASN A 395     103.622  92.156 101.042
ATOM   3748  CA  ASN A 395     105.140  92.633 102.386
ATOM   3749  CB  ASN A 395     105.866  93.787 101.650
ATOM   3750  CG  ASN A 395     106.908  93.193 100.702
ATOM   3751  OD1 ASN A 395     106.658  93.036  99.508
ATOM   3752  ND2 ASN A 395     108.099  92.826 101.246
ATOM   3753 1HD2 ASN A 395     108.266  92.969 102.222
ATOM   3754 2HD2 ASN A 395     108.810  92.430 100.665
ATOM   3755  C   ASN A 395     104.278  93.170 103.501
ATOM   3756  O   ASN A 395     104.652  94.130 104.179
ATOM   3757  N   ASP A 396     103.077  92.576 103.680
ATOM   3758  H   ASP A 396     102.818  91.778 103.138
ATOM   3759  CA  ASP A 396     102.108  92.937 104.683
ATOM   3760  CB  ASP A 396     100.675  92.568 104.221
ATOM   3761  CG  ASP A 396      99.535  93.322 104.910
ATOM   3762  OD1 ASP A 396      99.777  94.273 105.699
ATOM   3763  OD2 ASP A 396      98.369  92.937 104.635
ATOM   3764  C   ASP A 396     102.408  92.263 106.006
ATOM   3765  O   ASP A 396     103.186  91.306 106.089
ATOM   3766  N   CYS A 397     101.806  92.814 107.086
ATOM   3767  H   CYS A 397     101.195  93.597 106.999
ATOM   3768  CA  CYS A 397     101.959  92.302 108.414
ATOM   3769  CB  CYS A 397     102.749  93.243 109.340
ATOM   3770  SG  CYS A 397     104.421  93.609 108.739
ATOM   3771  C   CYS A 397     100.614  92.134 109.065
ATOM   3772  O   CYS A 397      99.742  93.002 108.986
ATOM   3773  N   PHE A 398     100.425  90.946 109.677
ATOM   3774  H   PHE A 398     101.139  90.260 109.643
ATOM   3775  CA  PHE A 398      99.274  90.554 110.441
ATOM   3776  CB  PHE A 398      99.228  89.018 110.686
ATOM   3777  CG  PHE A 398      98.021  88.589 111.463
ATOM   3778  CD1 PHE A 398      96.776  88.461 110.845
ATOM   3779  CE1 PHE A 398      95.658  88.064 111.581
ATOM   3780  CZ  PHE A 398      95.776  87.796 112.944
ATOM   3781  CE2 PHE A 398      97.014  87.923 113.572
ATOM   3782  CD2 PHE A 398      98.130  88.314 112.834
ATOM   3783  C   PHE A 398      99.481  91.196 111.783
ATOM   3784  O   PHE A 398     100.571  91.079 112.351
ATOM   3785  N   VAL A 399      98.438  91.883 112.295
ATOM   3786  H   VAL A 399      97.566  91.959 111.817
ATOM   3787  CA  VAL A 399      98.496  92.501 113.594
ATOM   3788  CB  VAL A 399      98.626  94.014 113.666
ATOM   3789  CG1 VAL A 399     100.063  94.376 113.318
ATOM   3790  CG2 VAL A 399      97.602  94.722 112.749
ATOM   3791  C   VAL A 399      97.345  92.113 114.455
ATOM   3792  O   VAL A 399      96.197  92.043 114.009
ATOM   3793  N   SER A 400      97.678  91.802 115.719
ATOM   3794  H   SER A 400      98.630  91.741 116.015
ATOM   3795  CA  SER A 400      96.724  91.463 116.730
ATOM   3796  CB  SER A 400      96.431  89.949 116.899
ATOM   3797  OG  SER A 400      97.548  89.232 117.391
ATOM   3798  HG  SER A 400      97.264  88.316 117.437
ATOM   3799  C   SER A 400      97.209  92.108 118.005
ATOM   3800  O   SER A 400      98.253  92.767 118.039
ATOM   3801  N   ARG A 401      96.431  91.928 119.091
ATOM   3802  H   ARG A 401      95.600  91.379 119.036
ATOM   3803  CA  ARG A 401      96.690  92.496 120.388
ATOM   3804  CB  ARG A 401      95.570  92.093 121.369
ATOM   3805  CG  ARG A 401      94.200  92.682 121.019
ATOM   3806  CD  ARG A 401      93.063  92.139 121.883
ATOM   3807  NE  ARG A 401      91.779  92.585 121.259
ATOM   3808  HE  ARG A 401      91.812  93.230 120.496
ATOM   3809  CZ  ARG A 401      90.563  92.110 121.678
ATOM   3810  NH1 ARG A 401      90.451  91.237 122.725
ATOM   3811 1HH1 ARG A 401      91.267  90.916 123.204
ATOM   3812 2HH1 ARG A 401      89.554  90.900 123.008
ATOM   3813  NH2 ARG A 401      89.436  92.506 121.018
ATOM   3814 1HH2 ARG A 401      89.502  93.123 120.234
ATOM   3815 2HH2 ARG A 401      88.541  92.154 121.291
ATOM   3816  C   ARG A 401      97.984  91.990 120.970
ATOM   3817  O   ARG A 401      98.753  92.780 121.521
ATOM   3818  N   HIS A 402      98.251  90.666 120.857
ATOM   3819  H   HIS A 402      97.631  90.038 120.393
ATOM   3820  CA  HIS A 402      99.452  90.083 121.398
ATOM   3821  CB  HIS A 402      99.156  89.061 122.520
ATOM   3822  CG  HIS A 402      98.454  89.659 123.704
ATOM   3823  ND1 HIS A 402      97.086  89.786 123.801
ATOM   3824  CE1 HIS A 402      96.832  90.379 124.995
ATOM   3825  NE2 HIS A 402      97.938  90.639 125.669
ATOM   3826  CD2 HIS A 402      98.958  90.183 124.854
ATOM   3827  C   HIS A 402     100.346  89.415 120.390
ATOM   3828  O   HIS A 402     101.360  88.833 120.786
ATOM   3829  N   VAL A 403      99.989  89.423 119.075
ATOM   3830  H   VAL A 403      99.166  89.870 118.732
ATOM   3831  CA  VAL A 403     100.803  88.753 118.080
ATOM   3832  CB  VAL A 403     100.177  87.400 117.662
ATOM   3833  CG1 VAL A 403     100.966  86.656 116.567
ATOM   3834  CG2 VAL A 403      99.960  86.491 118.885
ATOM   3835  C   VAL A 403     100.946  89.598 116.832
ATOM   3836  O   VAL A 403     100.051  90.363 116.468
ATOM   3837  N   LYS A 404     102.136  89.505 116.192
ATOM   3838  H   LYS A 404     102.871  88.936 116.556
ATOM   3839  CA  LYS A 404     102.433  90.133 114.934
ATOM   3840  CB  LYS A 404     103.336  91.363 114.922
ATOM   3841  CG  LYS A 404     102.684  92.602 115.482
ATOM   3842  CD  LYS A 404     103.607  93.790 115.350
ATOM   3843  CE  LYS A 404     102.906  95.058 115.764
ATOM   3844  NZ  LYS A 404     103.855  96.182 115.773
ATOM   3845  HZ1 LYS A 404     103.342  97.076 115.893
ATOM   3846  HZ2 LYS A 404     104.518  96.054 116.564
ATOM   3847  HZ3 LYS A 404     104.391  96.205 114.885
ATOM   3848  C   LYS A 404     103.103  89.114 114.084
ATOM   3849  O   LYS A 404     103.966  88.380 114.565
ATOM   3850  N   VAL A 405     102.685  89.019 112.803
ATOM   3851  H   VAL A 405     101.984  89.639 112.451
ATOM   3852  CA  VAL A 405     103.284  88.072 111.888
ATOM   3853  CB  VAL A 405     102.436  86.846 111.535
ATOM   3854  CG1 VAL A 405     103.212  85.931 110.560
ATOM   3855  CG2 VAL A 405     102.021  86.084 112.807
ATOM   3856  C   VAL A 405     103.548  88.860 110.640
ATOM   3857  O   VAL A 405     102.631  89.189 109.891
ATOM   3858  N   CYS A 406     104.828  89.215 110.430
ATOM   3859  H   CYS A 406     105.551  88.942 111.059
ATOM   3860  CA  CYS A 406     105.261  89.968 109.284
ATOM   3861  CB  CYS A 406     106.366  90.976 109.666
ATOM   3862  SG  CYS A 406     107.003  91.969 108.284
ATOM   3863  C   CYS A 406     105.798  89.057 108.213
ATOM   3864  O   CYS A 406     106.529  88.108 108.509
ATOM   3865  N   ILE A 407     105.387  89.292 106.942
ATOM   3866  H   ILE A 407     104.761  90.035 106.708
ATOM   3867  CA  ILE A 407     105.898  88.515 105.835
ATOM   3868  CB  ILE A 407     104.831  87.798 105.012
ATOM   3869  CG2 ILE A 407     105.473  87.089 103.794
ATOM   3870  CG1 ILE A 407     104.075  86.797 105.914
ATOM   3871  CD1 ILE A 407     102.843  86.157 105.277
ATOM   3872  C   ILE A 407     106.669  89.513 105.006
ATOM   3873  O   ILE A 407     106.177  90.611 104.742
ATOM   3874  N   ILE A 408     107.934  89.179 104.644
ATOM   3875  H   ILE A 408     108.343  88.306 104.896
ATOM   3876  CA  ILE A 408     108.766  90.032 103.830
ATOM   3877  CB  ILE A 408     109.939  90.660 104.589
ATOM   3878  CG2 ILE A 408     110.771  91.523 103.609
ATOM   3879  CG1 ILE A 408     109.443  91.517 105.776
ATOM   3880  CD1 ILE A 408     110.535  91.993 106.738
ATOM   3881  C   ILE A 408     109.320  89.100 102.782
ATOM   3882  O   ILE A 408     109.845  88.031 103.115
ATOM   3883  N   GLY A 409     109.209  89.488 101.490
ATOM   3884  H   GLY A 409     108.760  90.334 101.214
ATOM   3885  CA  GLY A 409     109.736  88.660 100.440
ATOM   3886  C   GLY A 409     109.599  89.293  99.096
ATOM   3887  O   GLY A 409     108.811  90.219  98.892
ATOM   3888  N   THR A 410     110.407  88.769  98.149
ATOM   3889  H   THR A 410     111.037  88.027  98.365
ATOM   3890  CA  THR A 410     110.448  89.182  96.771
ATOM   3891  CB  THR A 410     111.756  89.829  96.332
ATOM   3892  CG2 THR A 410     111.989  91.128  97.126
ATOM   3893  OG1 THR A 410     112.859  88.946  96.492
ATOM   3894  HG1 THR A 410     112.820  88.335  95.750
ATOM   3895  C   THR A 410     110.189  87.953  95.939
ATOM   3896  O   THR A 410     110.335  86.822  96.416
ATOM   3897  N   VAL A 411     109.730  88.161  94.683
ATOM   3898  H   VAL A 411     109.598  89.079  94.317
ATOM   3899  CA  VAL A 411     109.441  87.089  93.761
ATOM   3900  CB  VAL A 411     107.963  86.798  93.569
ATOM   3901  CG1 VAL A 411     107.395  86.275  94.902
ATOM   3902  CG2 VAL A 411     107.225  88.057  93.050
ATOM   3903  C   VAL A 411     110.068  87.341  92.419
ATOM   3904  O   VAL A 411     110.269  88.488  92.013
ATOM   3905  N   SER A 412     110.449  86.234  91.745
ATOM   3906  H   SER A 412     110.321  85.325  92.132
ATOM   3907  CA  SER A 412     111.058  86.257  90.443
ATOM   3908  CB  SER A 412     112.552  85.871  90.543
ATOM   3909  OG  SER A 412     112.706  84.561  91.077
ATOM   3910  HG  SER A 412     112.784  84.675  92.029
ATOM   3911  C   SER A 412     110.376  85.353  89.434
ATOM   3912  O   SER A 412     110.773  85.340  88.267
ATOM   3913  N   LYS A 413     109.321  84.608  89.852
ATOM   3914  H   LYS A 413     108.993  84.667  90.790
ATOM   3915  CA  LYS A 413     108.630  83.645  89.022
ATOM   3916  CB  LYS A 413     107.569  82.851  89.814
ATOM   3917  CG  LYS A 413     108.118  81.866  90.846
ATOM   3918  CD  LYS A 413     107.013  81.113  91.588
ATOM   3919  CE  LYS A 413     107.523  80.135  92.644
ATOM   3920  NZ  LYS A 413     106.379  79.477  93.305
ATOM   3921  HZ1 LYS A 413     105.676  79.202  92.593
ATOM   3922  HZ2 LYS A 413     106.713  78.628  93.799
ATOM   3923  HZ3 LYS A 413     105.945  80.121  93.991
ATOM   3924  C   LYS A 413     107.928  84.142  87.799
ATOM   3925  O   LYS A 413     108.126  83.552  86.738
ATOM   3926  N   PHE A 414     107.088  85.200  87.897
ATOM   3927  H   PHE A 414     106.923  85.675  88.758
ATOM   3928  CA  PHE A 414     106.393  85.724  86.744
ATOM   3929  CB  PHE A 414     104.938  85.225  86.489
ATOM   3930  CG  PHE A 414     104.934  83.758  86.194
ATOM   3931  CD1 PHE A 414     104.655  82.811  87.183
ATOM   3932  CE1 PHE A 414     104.672  81.444  86.887
ATOM   3933  CZ  PHE A 414     104.981  81.014  85.596
ATOM   3934  CE2 PHE A 414     105.274  81.951  84.603
ATOM   3935  CD2 PHE A 414     105.252  83.315  84.904
ATOM   3936  C   PHE A 414     106.404  87.212  86.732
ATOM   3937  O   PHE A 414     106.609  87.860  87.761
ATOM   3938  N   SER A 415     106.209  87.775  85.521
ATOM   3939  H   SER A 415     106.064  87.225  84.700
ATOM   3940  CA  SER A 415     106.194  89.191  85.315
ATOM   3941  CB  SER A 415     107.361  89.669  84.427
ATOM   3942  OG  SER A 415     108.609  89.330  85.018
ATOM   3943  HG  SER A 415     109.266  89.469  84.330
ATOM   3944  C   SER A 415     104.919  89.565  84.619
ATOM   3945  O   SER A 415     104.264  88.741  83.974
ATOM   3946  N   GLN A 416     104.521  90.845  84.792
ATOM   3947  H   GLN A 416     105.065  91.480  85.334
ATOM   3948  CA  GLN A 416     103.348  91.410  84.181
ATOM   3949  CB  GLN A 416     103.051  92.825  84.715
ATOM   3950  CG  GLN A 416     101.754  93.483  84.224
ATOM   3951  CD  GLN A 416     101.509  94.800  84.975
ATOM   3952  OE1 GLN A 416     102.279  95.284  85.808
ATOM   3953  NE2 GLN A 416     100.344  95.423  84.664
ATOM   3954 1HE2 GLN A 416      99.719  95.013  84.000
ATOM   3955 2HE2 GLN A 416     100.104  96.283  85.113
ATOM   3956  C   GLN A 416     103.622  91.453  82.698
ATOM   3957  O   GLN A 416     104.705  91.858  82.270
ATOM   3958  N   GLY A 417     102.641  91.000  81.893
ATOM   3959  H   GLY A 417     101.764  90.681  82.245
ATOM   3960  CA  GLY A 417     102.778  90.974  80.464
ATOM   3961  C   GLY A 417     103.264  89.649  79.948
ATOM   3962  O   GLY A 417     103.296  89.470  78.729
ATOM   3963  N   ASP A 418     103.656  88.695  80.839
ATOM   3964  H   ASP A 418     103.655  88.846  81.825
ATOM   3965  CA  ASP A 418     104.095  87.385  80.414
ATOM   3966  CB  ASP A 418     104.839  86.548  81.483
ATOM   3967  CG  ASP A 418     106.253  87.052  81.790
ATOM   3968  OD1 ASP A 418     106.795  87.935  81.072
ATOM   3969  OD2 ASP A 418     106.825  86.526  82.780
ATOM   3970  C   ASP A 418     102.869  86.613  79.994
ATOM   3971  O   ASP A 418     101.771  86.831  80.516
ATOM   3972  N   THR A 419     103.024  85.733  78.982
ATOM   3973  H   THR A 419     103.903  85.564  78.544
ATOM   3974  CA  THR A 419     101.909  84.962  78.515
ATOM   3975  CB  THR A 419     101.724  85.064  77.011
ATOM   3976  CG2 THR A 419     100.482  84.265  76.560
ATOM   3977  OG1 THR A 419     101.511  86.424  76.656
ATOM   3978  HG1 THR A 419     101.642  86.468  75.705
ATOM   3979  C   THR A 419     102.077  83.527  78.940
ATOM   3980  O   THR A 419     103.031  82.844  78.558
ATOM   3981  N   LEU A 420     101.128  83.066  79.783
ATOM   3982  H   LEU A 420     100.378  83.650  80.075
ATOM   3983  CA  LEU A 420     101.066  81.711  80.266
ATOM   3984  CB  LEU A 420     100.164  81.515  81.506
ATOM   3985  CG  LEU A 420     100.586  82.259  82.786
ATOM   3986  CD1 LEU A 420      99.543  82.069  83.897
ATOM   3987  CD2 LEU A 420     101.987  81.850  83.248
ATOM   3988  C   LEU A 420     100.415  80.919  79.169
ATOM   3989  O   LEU A 420      99.472  81.405  78.541
ATOM   3990  N   LEU A 421     100.920  79.698  78.895
ATOM   3991  H   LEU A 421     101.692  79.313  79.392
ATOM   3992  CA  LEU A 421     100.335  78.872  77.875
ATOM   3993  CB  LEU A 421     101.187  78.792  76.583
ATOM   3994  CG  LEU A 421     100.636  77.901  75.446
ATOM   3995  CD1 LEU A 421      99.271  78.375  74.932
ATOM   3996  CD2 LEU A 421     101.653  77.812  74.299
ATOM   3997  C   LEU A 421     100.110  77.520  78.471
ATOM   3998  O   LEU A 421     101.059  76.833  78.857
ATOM   3999  N   PHE A 422      98.813  77.149  78.595
ATOM   4000  H   PHE A 422      98.071  77.737  78.277
ATOM   4001  CA  PHE A 422      98.413  75.880  79.151
ATOM   4002  CB  PHE A 422      97.175  75.992  80.080
ATOM   4003  CG  PHE A 422      97.452  76.732  81.369
ATOM   4004  CD1 PHE A 422      96.390  76.931  82.258
ATOM   4005  CE1 PHE A 422      96.572  77.612  83.465
ATOM   4006  CZ  PHE A 422      97.830  78.111  83.804
ATOM   4007  CE2 PHE A 422      98.906  77.928  82.936
ATOM   4008  CD2 PHE A 422      98.712  77.245  81.733
ATOM   4009  C   PHE A 422      98.065  75.008  77.980
ATOM   4010  O   PHE A 422      97.138  75.315  77.227
ATOM   4011  N   PHE A 423      98.811  73.894  77.815
ATOM   4012  H   PHE A 423      99.554  73.671  78.442
ATOM   4013  CA  PHE A 423      98.625  72.976  76.717
ATOM   4014  CB  PHE A 423      99.881  72.114  76.465
ATOM   4015  CG  PHE A 423     100.965  72.925  75.832
ATOM   4016  CD1 PHE A 423     101.992  73.474  76.611
ATOM   4017  CE1 PHE A 423     103.010  74.225  76.016
ATOM   4018  CZ  PHE A 423     103.011  74.424  74.633
ATOM   4019  CE2 PHE A 423     101.998  73.874  73.845
ATOM   4020  CD2 PHE A 423     100.985  73.125  74.447
ATOM   4021  C   PHE A 423      97.482  72.016  76.868
ATOM   4022  O   PHE A 423      96.752  71.773  75.904
ATOM   4023  N   GLY A 424      97.301  71.475  78.089
ATOM   4024  H   GLY A 424      97.883  71.725  78.858
ATOM   4025  CA  GLY A 424      96.273  70.513  78.377
ATOM   4026  C   GLY A 424      95.358  70.990  79.464
ATOM   4027  O   GLY A 424      95.379  72.175  79.805
ATOM   4028  N   PRO A 425      94.565  70.085  80.047
ATOM   4029  CA  PRO A 425      93.614  70.400  81.092
ATOM   4030  CB  PRO A 425      92.618  69.234  81.071
ATOM   4031  CG  PRO A 425      93.478  68.041  80.624
ATOM   4032  CD  PRO A 425      94.458  68.683  79.627
ATOM   4033  C   PRO A 425      94.251  70.686  82.428
ATOM   4034  O   PRO A 425      94.180  69.868  83.348
ATOM   4035  N   LEU A 426      94.926  71.850  82.526
ATOM   4036  H   LEU A 426      95.012  72.466  81.747
ATOM   4037  CA  LEU A 426      95.472  72.316  83.765
ATOM   4038  CB  LEU A 426      96.518  73.438  83.625
ATOM   4039  CG  LEU A 426      97.976  72.953  83.483
ATOM   4040  CD1 LEU A 426      98.239  72.261  82.133
ATOM   4041  CD2 LEU A 426      98.964  74.089  83.775
ATOM   4042  C   LEU A 426      94.382  72.823  84.654
ATOM   4043  O   LEU A 426      93.472  73.531  84.211
ATOM   4044  N   LYS A 427      94.446  72.420  85.944
ATOM   4045  H   LYS A 427      95.174  71.832  86.287
ATOM   4046  CA  LYS A 427      93.478  72.861  86.906
ATOM   4047  CB  LYS A 427      93.432  72.013  88.195
ATOM   4048  CG  LYS A 427      92.327  72.412  89.181
ATOM   4049  CD  LYS A 427      92.259  71.524  90.423
ATOM   4050  CE  LYS A 427      91.166  71.927  91.413
ATOM   4051  NZ  LYS A 427      91.196  71.024  92.579
ATOM   4052  HZ1 LYS A 427      91.113  70.041  92.257
ATOM   4053  HZ2 LYS A 427      92.091  71.139  93.092
ATOM   4054  HZ3 LYS A 427      90.407  71.243  93.215
ATOM   4055  C   LYS A 427      93.847  74.277  87.249
ATOM   4056  O   LYS A 427      94.957  74.558  87.710
ATOM   4057  N   LYS A 428      92.900  75.194  86.977
ATOM   4058  H   LYS A 428      92.013  74.939  86.596
ATOM   4059  CA  LYS A 428      93.052  76.597  87.235
ATOM   4060  CB  LYS A 428      92.439  77.440  86.103
ATOM   4061  CG  LYS A 428      93.168  77.257  84.768
ATOM   4062  CD  LYS A 428      92.459  77.844  83.548
ATOM   4063  CE  LYS A 428      91.313  76.953  83.058
ATOM   4064  NZ  LYS A 428      90.637  77.556  81.893
ATOM   4065  HZ1 LYS A 428      90.316  78.517  82.117
ATOM   4066  HZ2 LYS A 428      91.299  77.590  81.095
ATOM   4067  HZ3 LYS A 428      89.818  76.974  81.632
ATOM   4068  C   LYS A 428      92.290  76.848  88.495
ATOM   4069  O   LYS A 428      91.193  76.316  88.658
ATOM   4070  N   THR A 429      92.883  77.599  89.447
ATOM   4071  H   THR A 429      93.788  78.002  89.333
ATOM   4072  CA  THR A 429      92.197  77.896  90.673
ATOM   4073  CB  THR A 429      92.272  76.779  91.726
ATOM   4074  CG2 THR A 429      93.731  76.392  92.060
ATOM   4075  OG1 THR A 429      91.572  77.140  92.909
ATOM   4076  HG1 THR A 429      90.643  76.980  92.723
ATOM   4077  C   THR A 429      92.681  79.200  91.224
ATOM   4078  O   THR A 429      93.885  79.460  91.278
ATOM   4079  N   LYS A 430      91.724  80.086  91.569
ATOM   4080  H   LYS A 430      90.753  79.913  91.427
ATOM   4081  CA  LYS A 430      92.076  81.330  92.180
ATOM   4082  CB  LYS A 430      91.855  82.627  91.376
ATOM   4083  CG  LYS A 430      92.630  82.775  90.063
ATOM   4084  CD  LYS A 430      92.334  84.121  89.394
ATOM   4085  CE  LYS A 430      92.909  84.307  87.992
ATOM   4086  NZ  LYS A 430      92.142  83.505  87.019
ATOM   4087  HZ1 LYS A 430      92.394  82.503  87.116
ATOM   4088  HZ2 LYS A 430      91.126  83.624  87.195
ATOM   4089  HZ3 LYS A 430      92.360  83.823  86.055
ATOM   4090  C   LYS A 430      91.181  81.364  93.368
ATOM   4091  O   LYS A 430      89.959  81.227  93.269
ATOM   4092  N   ASP A 431      91.808  81.503  94.540
ATOM   4093  H   ASP A 431      92.799  81.599  94.603
ATOM   4094  CA  ASP A 431      91.106  81.566  95.778
ATOM   4095  CB  ASP A 431      91.751  80.701  96.910
ATOM   4096  CG  ASP A 431      93.168  81.095  97.340
ATOM   4097  OD1 ASP A 431      93.702  80.343  98.197
ATOM   4098  OD2 ASP A 431      93.756  82.086  96.833
ATOM   4099  C   ASP A 431      90.895  83.016  96.132
ATOM   4100  O   ASP A 431      90.919  83.901  95.273
ATOM   4101  N   ILE A 432      90.596  83.254  97.419
ATOM   4102  H   ILE A 432      90.544  82.491  98.055
ATOM   4103  CA  ILE A 432      90.362  84.529  98.034
ATOM   4104  CB  ILE A 432      89.948  84.324  99.488
ATOM   4105  CG2 ILE A 432      88.569  83.634  99.473
ATOM   4106  CG1 ILE A 432      90.998  83.517 100.303
ATOM   4107  CD1 ILE A 432      90.734  83.400 101.805
ATOM   4108  C   ILE A 432      91.563  85.445  97.918
ATOM   4109  O   ILE A 432      92.712  84.999  97.886
ATOM   4110  N   ASP A 433      91.272  86.747  97.700
ATOM   4111  H   ASP A 433      90.320  87.036  97.634
ATOM   4112  CA  ASP A 433      92.229  87.824  97.585
ATOM   4113  CB  ASP A 433      92.840  87.936  96.158
ATOM   4114  CG  ASP A 433      93.859  89.068  96.054
ATOM   4115  OD1 ASP A 433      94.793  89.140  96.894
ATOM   4116  OD2 ASP A 433      93.704  89.887  95.110
ATOM   4117  C   ASP A 433      91.409  89.055  97.872
ATOM   4118  O   ASP A 433      90.535  89.394  97.069
ATOM   4119  N   PHE A 434      91.633  89.731  99.029
ATOM   4120  H   PHE A 434      92.336  89.477  99.690
ATOM   4121  CA  PHE A 434      90.855  90.907  99.312
ATOM   4122  CB  PHE A 434      89.651  90.608 100.247
ATOM   4123  CG  PHE A 434      88.674  91.740 100.217
ATOM   4124  CD1 PHE A 434      87.947  91.991  99.044
ATOM   4125  CE1 PHE A 434      87.018  93.032  98.986
ATOM   4126  CZ  PHE A 434      86.791  93.820 100.113
ATOM   4127  CE2 PHE A 434      87.487  93.557 101.295
ATOM   4128  CD2 PHE A 434      88.419  92.517 101.351
ATOM   4129  C   PHE A 434      91.787  91.939  99.871
ATOM   4130  O   PHE A 434      92.181  91.905 101.036
ATOM   4131  N   ASP A 435      92.124  92.912  99.004
ATOM   4132  H   ASP A 435      91.754  92.905  98.078
ATOM   4133  CA  ASP A 435      93.033  93.995  99.276
ATOM   4134  CB  ASP A 435      93.346  94.814  97.997
ATOM   4135  CG  ASP A 435      94.268  94.073  97.020
ATOM   4136  OD1 ASP A 435      94.907  93.054  97.394
ATOM   4137  OD2 ASP A 435      94.345  94.538  95.852
ATOM   4138  C   ASP A 435      92.568  94.973 100.320
ATOM   4139  O   ASP A 435      93.389  95.446 101.110
ATOM   4140  N   ASN A 436      91.249  95.278 100.367
ATOM   4141  H   ASN A 436      90.601  94.869  99.730
ATOM   4142  CA  ASN A 436      90.696  96.233 101.298
ATOM   4143  CB  ASN A 436      89.459  96.962 100.682
ATOM   4144  CG  ASN A 436      88.951  98.154 101.516
ATOM   4145  OD1 ASN A 436      89.663  98.814 102.272
ATOM   4146  ND2 ASN A 436      87.622  98.415 101.391
ATOM   4147 1HD2 ASN A 436      87.060  97.863 100.775
ATOM   4148 2HD2 ASN A 436      87.198  99.142 101.930
ATOM   4149  C   ASN A 436      90.339  95.617 102.636
ATOM   4150  O   ASN A 436      89.176  95.574 103.048
ATOM   4151  N   LEU A 437      91.359  95.104 103.354
ATOM   4152  H   LEU A 437      92.299  95.131 103.022
ATOM   4153  CA  LEU A 437      91.162  94.542 104.668
ATOM   4154  CB  LEU A 437      92.289  93.596 105.130
ATOM   4155  CG  LEU A 437      92.478  92.332 104.273
ATOM   4156  CD1 LEU A 437      93.677  91.520 104.774
ATOM   4157  CD2 LEU A 437      91.190  91.497 104.165
ATOM   4158  C   LEU A 437      91.110  95.695 105.642
ATOM   4159  O   LEU A 437      91.579  96.794 105.331
ATOM   4160  N   GLY A 438      90.495  95.478 106.836
ATOM   4161  H   GLY A 438      90.103  94.593 107.074
ATOM   4162  CA  GLY A 438      90.402  96.505 107.851
ATOM   4163  C   GLY A 438      91.790  96.797 108.344
ATOM   4164  O   GLY A 438      92.567  95.872 108.602
ATOM   4165  N   GLU A 439      92.116  98.104 108.487
ATOM   4166  H   GLU A 439      91.480  98.843 108.284
ATOM   4167  CA  GLU A 439      93.436  98.487 108.912
ATOM   4168  CB  GLU A 439      94.091  99.516 107.958
ATOM   4169  CG  GLU A 439      94.366  99.012 106.535
ATOM   4170  CD  GLU A 439      95.074 100.106 105.738
ATOM   4171  OE1 GLU A 439      94.525 101.234 105.614
ATOM   4172  OE2 GLU A 439      96.184  99.817 105.222
ATOM   4173  C   GLU A 439      93.527  99.073 110.298
ATOM   4174  O   GLU A 439      94.135  98.448 111.168
ATOM   4175  N   ASN A 440      92.918 100.266 110.537
ATOM   4176  H   ASN A 440      92.393 100.726 109.822
ATOM   4177  CA  ASN A 440      92.960 100.997 111.793
ATOM   4178  CB  ASN A 440      94.176 101.977 111.884
ATOM   4179  CG  ASN A 440      95.463 101.196 112.171
ATOM   4180  OD1 ASN A 440      95.653 100.695 113.280
ATOM   4181  ND2 ASN A 440      96.352 101.050 111.160
ATOM   4182 1HD2 ASN A 440      96.142 101.418 110.257
ATOM   4183 2HD2 ASN A 440      97.195 100.531 111.301
ATOM   4184  C   ASN A 440      91.648 101.689 112.154
ATOM   4185  O   ASN A 440      90.802 101.839 111.271
ATOM   4186  N   PRO A 441      91.441 102.145 113.409
ATOM   4187  CA  PRO A 441      90.208 102.766 113.887
ATOM   4188  CB  PRO A 441      90.414 102.986 115.388
ATOM   4189  CG  PRO A 441      91.385 101.883 115.805
ATOM   4190  CD  PRO A 441      92.235 101.668 114.552
ATOM   4191  C   PRO A 441      89.504 103.967 113.293
ATOM   4192  O   PRO A 441      88.330 104.106 113.643
ATOM   4193  N   CYS A 442      90.130 104.858 112.479
ATOM   4194  H   CYS A 442      91.076 104.738 112.192
ATOM   4195  CA  CYS A 442      89.468 106.064 111.999
ATOM   4196  CB  CYS A 442      90.433 107.025 111.272
ATOM   4197  SG  CYS A 442      89.654 108.565 110.697
ATOM   4198  C   CYS A 442      88.322 105.728 111.066
ATOM   4199  O   CYS A 442      88.465 104.890 110.176
ATOM   4200  N   LYS A 443      87.151 106.381 111.286
ATOM   4201  H   LYS A 443      87.079 107.058 112.014
ATOM   4202  CA  LYS A 443      85.938 106.182 110.524
ATOM   4203  CB  LYS A 443      84.687 106.712 111.248
ATOM   4204  CG  LYS A 443      84.329 105.894 112.492
ATOM   4205  CD  LYS A 443      83.110 106.417 113.250
ATOM   4206  CE  LYS A 443      82.774 105.598 114.496
ATOM   4207  NZ  LYS A 443      81.616 106.188 115.194
ATOM   4208  HZ1 LYS A 443      80.890 105.461 115.337
ATOM   4209  HZ2 LYS A 443      81.914 106.557 116.116
ATOM   4210  HZ3 LYS A 443      81.220 106.961 114.627
ATOM   4211  C   LYS A 443      85.979 106.761 109.139
ATOM   4212  O   LYS A 443      86.417 107.895 108.936
ATOM   4213  N   ILE A 444      85.520 105.950 108.154
ATOM   4214  H   ILE A 444      85.174 105.039 108.366
ATOM   4215  CA  ILE A 444      85.464 106.294 106.752
ATOM   4216  CB  ILE A 444      86.575 105.664 105.899
ATOM   4217  CG2 ILE A 444      87.927 106.313 106.262
ATOM   4218  CG1 ILE A 444      86.572 104.112 105.964
ATOM   4219  CD1 ILE A 444      87.507 103.419 104.971
ATOM   4220  C   ILE A 444      84.135 105.855 106.176
ATOM   4221  O   ILE A 444      83.432 105.024 106.759
ATOM   4222  N   GLY A 445      83.763 106.448 105.017
ATOM   4223  H   GLY A 445      84.339 107.130 104.573
ATOM   4224  CA  GLY A 445      82.550 106.122 104.314
ATOM   4225  C   GLY A 445      82.972 105.714 102.931
ATOM   4226  O   GLY A 445      83.865 106.335 102.348
ATOM   4227  N   LEU A 446      82.326 104.658 102.379
ATOM   4228  H   LEU A 446      81.599 104.173 102.859
ATOM   4229  CA  LEU A 446      82.639 104.161 101.064
ATOM   4230  CB  LEU A 446      82.870 102.627 100.997
ATOM   4231  CG  LEU A 446      84.018 102.028 101.844
ATOM   4232  CD1 LEU A 446      84.020 100.492 101.737
ATOM   4233  CD2 LEU A 446      85.389 102.630 101.488
ATOM   4234  C   LEU A 446      81.501 104.431 100.127
ATOM   4235  O   LEU A 446      80.338 104.190 100.463
ATOM   4236  N   GLN A 447      81.837 104.970  98.931
ATOM   4237  H   GLN A 447      82.789 105.165  98.707
ATOM   4238  CA  GLN A 447      80.895 105.269  97.881
ATOM   4239  CB  GLN A 447      80.018 106.529  98.126
ATOM   4240  CG  GLN A 447      80.757 107.873  98.232
ATOM   4241  CD  GLN A 447      79.738 108.948  98.578
ATOM   4242  OE1 GLN A 447      79.067 109.494  97.703
ATOM   4243  NE2 GLN A 447      79.574 109.228  99.897
ATOM   4244 1HE2 GLN A 447      80.079 108.709 100.587
ATOM   4245 2HE2 GLN A 447      78.903 109.912 100.183
ATOM   4246  C   GLN A 447      81.619 105.410  96.574
ATOM   4247  O   GLN A 447      82.746 105.909  96.520
ATOM   4248  N   THR A 448      80.987 104.916  95.489
ATOM   4249  H   THR A 448      80.086 104.495  95.550
ATOM   4250  CA  THR A 448      81.530 105.002  94.162
ATOM   4251  CB  THR A 448      81.584 103.668  93.452
ATOM   4252  CG2 THR A 448      82.708 102.800  94.050
ATOM   4253  OG1 THR A 448      80.335 102.995  93.552
ATOM   4254  HG1 THR A 448      80.313 102.376  92.821
ATOM   4255  C   THR A 448      80.705 105.997  93.389
ATOM   4256  O   THR A 448      79.473 105.971  93.453
ATOM   4257  N   SER A 449      81.380 106.953  92.703
ATOM   4258  H   SER A 449      82.374 107.008  92.688
ATOM   4259  CA  SER A 449      80.682 107.939  91.921
ATOM   4260  CB  SER A 449      81.323 109.336  92.032
ATOM   4261  OG  SER A 449      81.341 109.755  93.390
ATOM   4262  HG  SER A 449      81.719 110.639  93.384
ATOM   4263  C   SER A 449      80.625 107.532  90.473
ATOM   4264  O   SER A 449      79.543 107.483  89.885
ATOM   4265  N   SER A 450      81.805 107.219  89.884
ATOM   4266  H   SER A 450      82.658 107.268  90.397
ATOM   4267  CA  SER A 450      81.953 106.805  88.508
ATOM   4268  CB  SER A 450      81.801 107.972  87.489
ATOM   4269  OG  SER A 450      82.842 108.934  87.616
ATOM   4270  HG  SER A 450      82.653 109.610  86.959
ATOM   4271  C   SER A 450      83.305 106.159  88.327
ATOM   4272  O   SER A 450      84.155 106.225  89.221
ATOM   4273  N   ILE A 451      83.494 105.449  87.185
ATOM   4274  H   ILE A 451      82.780 105.362  86.494
ATOM   4275  CA  ILE A 451      84.749 104.824  86.849
ATOM   4276  CB  ILE A 451      85.093 103.575  87.658
ATOM   4277  CG2 ILE A 451      83.973 102.518  87.535
ATOM   4278  CG1 ILE A 451      86.527 103.112  87.323
ATOM   4279  CD1 ILE A 451      87.145 102.155  88.317
ATOM   4280  C   ILE A 451      84.814 104.600  85.355
ATOM   4281  O   ILE A 451      83.817 104.253  84.717
ATOM   4282  N   GLU A 452      86.012 104.847  84.773
ATOM   4283  H   GLU A 452      86.797 105.139  85.313
ATOM   4284  CA  GLU A 452      86.280 104.683  83.367
ATOM   4285  CB  GLU A 452      86.505 106.002  82.595
ATOM   4286  CG  GLU A 452      85.288 106.935  82.490
ATOM   4287  CD  GLU A 452      85.614 108.212  81.703
ATOM   4288  OE1 GLU A 452      86.778 108.433  81.271
ATOM   4289  OE2 GLU A 452      84.655 109.003  81.512
ATOM   4290  C   GLU A 452      87.559 103.913  83.240
ATOM   4291  O   GLU A 452      88.498 104.119  84.017
ATOM   4292  N   GLY A 453      87.621 103.016  82.231
ATOM   4293  H   GLY A 453      86.855 102.850  81.612
ATOM   4294  CA  GLY A 453      88.791 102.215  82.016
ATOM   4295  C   GLY A 453      88.382 100.978  81.296
ATOM   4296  O   GLY A 453      87.648 101.023  80.306
ATOM   4297  N   ALA A 454      88.954  99.849  81.753
ATOM   4298  H   ALA A 454      89.581  99.868  82.528
ATOM   4299  CA  ALA A 454      88.692  98.543  81.218
ATOM   4300  CB  ALA A 454      89.608  98.169  80.032
ATOM   4301  C   ALA A 454      88.927  97.527  82.304
ATOM   4302  O   ALA A 454      89.444  97.842  83.381
ATOM   4303  N   TRP A 455      88.478  96.280  82.044
ATOM   4304  H   TRP A 455      88.040  96.060  81.176
ATOM   4305  CA  TRP A 455      88.650  95.168  82.935
ATOM   4306  CB  TRP A 455      87.319  94.640  83.542
ATOM   4307  CG  TRP A 455      87.392  93.370  84.379
ATOM   4308  CD1 TRP A 455      86.959  92.118  84.038
ATOM   4309  NE1 TRP A 455      87.238  91.221  85.043
ATOM   4310  HE1 TRP A 455      87.013  90.270  85.036
ATOM   4311  CE2 TRP A 455      87.883  91.888  86.060
ATOM   4312  CZ2 TRP A 455      88.384  91.440  87.277
ATOM   4313  CH2 TRP A 455      89.005  92.371  88.120
ATOM   4314  CZ3 TRP A 455      89.124  93.717  87.742
ATOM   4315  CE3 TRP A 455      88.623  94.168  86.512
ATOM   4316  CD2 TRP A 455      88.000  93.242  85.680
ATOM   4317  C   TRP A 455      89.337  94.110  82.121
ATOM   4318  O   TRP A 455      88.948  93.843  80.981
ATOM   4319  N   GLY A 456      90.388  93.490  82.709
ATOM   4320  H   GLY A 456      90.682  93.721  83.633
ATOM   4321  CA  GLY A 456      91.156  92.466  82.050
ATOM   4322  C   GLY A 456      92.187  93.043  81.118
ATOM   4323  O   GLY A 456      92.690  92.324  80.253
ATOM   4324  N   SER A 457      92.515  94.349  81.259
ATOM   4325  H   SER A 457      92.115  94.924  81.968
ATOM   4326  CA  SER A 457      93.483  94.990  80.411
ATOM   4327  CB  SER A 457      92.875  96.150  79.585
ATOM   4328  OG  SER A 457      93.858  96.823  78.806
ATOM   4329  HG  SER A 457      93.380  97.485  78.299
ATOM   4330  C   SER A 457      94.600  95.528  81.258
ATOM   4331  O   SER A 457      94.409  95.896  82.420
ATOM   4332  N   GLU A 458      95.810  95.568  80.651
ATOM   4333  H   GLU A 458      95.911  95.258  79.709
ATOM   4334  CA  GLU A 458      97.022  96.063  81.256
ATOM   4335  CB  GLU A 458      98.263  95.838  80.370
ATOM   4336  CG  GLU A 458      98.715  94.379  80.212
ATOM   4337  CD  GLU A 458      99.847  94.256  79.179
ATOM   4338  OE1 GLU A 458     100.250  95.264  78.538
ATOM   4339  OE2 GLU A 458     100.325  93.106  79.003
ATOM   4340  C   GLU A 458      96.914  97.555  81.447
ATOM   4341  O   GLU A 458      97.345  98.066  82.483
ATOM   4342  N   PHE A 459      96.311  98.255  80.444
ATOM   4343  H   PHE A 459      95.959  97.759  79.653
ATOM   4344  CA  PHE A 459      96.086  99.680  80.369
ATOM   4345  CB  PHE A 459      95.177 100.271  81.478
ATOM   4346  CG  PHE A 459      94.095 101.070  80.820
ATOM   4347  CD1 PHE A 459      94.236 102.454  80.648
ATOM   4348  CE1 PHE A 459      93.229 103.204  80.035
ATOM   4349  CZ  PHE A 459      92.066 102.574  79.586
ATOM   4350  CE2 PHE A 459      91.914 101.196  79.752
ATOM   4351  CD2 PHE A 459      92.923 100.449  80.367
ATOM   4352  C   PHE A 459      97.387 100.498  80.262
ATOM   4353  O   PHE A 459      98.336 100.304  81.065
ATOM   4354  OXT PHE A 459      97.436 101.353  79.340
TER
END
