# Supplementary material for: DNA Vaccines Encoding HTNV GP-Derived Th Epitopes Benefited from a LAMP-Targeting Strategy and Established Cellular Immunoprotection
Source: Vaccines (Basel). 2024 Aug 19;12(8):928. doi: 10.3390/vaccines12080928 (PMC11359959; doi:10.3390/vaccines12080928)
Supplement: Supplementary file 1 [file vaccines-12-00928-s001.zip › Supplementary Material_S3/I-TASSER model 2/optimized model_4.pdb]

ATOM      1  N   MET A   1      89.344  78.197 102.234
ATOM      2  H1  MET A   1      89.697  78.922 102.884
ATOM      3  H2  MET A   1      90.131  77.621 101.882
ATOM      4  H3  MET A   1      88.665  77.590 102.731
ATOM      5  CA  MET A   1      88.669  78.859 101.097
ATOM      6  CB  MET A   1      87.984  77.776 100.235
ATOM      7  CG  MET A   1      88.492  77.712  98.793
ATOM      8  SD  MET A   1      87.752  78.933  97.670
ATOM      9  CE  MET A   1      86.182  78.051  97.427
ATOM     10  C   MET A   1      87.667  79.862 101.605
ATOM     11  O   MET A   1      87.697  80.218 102.784
ATOM     12  N   ALA A   2      86.764  80.352 100.713
ATOM     13  H   ALA A   2      86.780  80.064  99.759
ATOM     14  CA  ALA A   2      85.726  81.305 101.024
ATOM     15  CB  ALA A   2      84.976  81.791  99.767
ATOM     16  C   ALA A   2      84.723  80.677 101.950
ATOM     17  O   ALA A   2      84.195  81.361 102.824
ATOM     18  N   LEU A   3      84.449  79.356 101.748
ATOM     19  H   LEU A   3      84.899  78.874 101.003
ATOM     20  CA  LEU A   3      83.554  78.509 102.512
ATOM     21  CB  LEU A   3      84.179  78.197 103.896
ATOM     22  CG  LEU A   3      85.576  77.540 103.787
ATOM     23  CD1 LEU A   3      86.248  77.410 105.149
ATOM     24  CD2 LEU A   3      85.510  76.175 103.076
ATOM     25  C   LEU A   3      82.139  79.036 102.620
ATOM     26  O   LEU A   3      81.412  78.745 103.572
ATOM     27  N   ARG A   4      81.687  79.744 101.563
ATOM     28  H   ARG A   4      82.273  79.906 100.774
ATOM     29  CA  ARG A   4      80.387  80.365 101.482
ATOM     30  CB  ARG A   4      80.453  81.784 100.860
ATOM     31  CG  ARG A   4      81.184  82.819 101.712
ATOM     32  CD  ARG A   4      81.077  84.261 101.217
ATOM     33  NE  ARG A   4      81.824  85.109 102.196
ATOM     34  HE  ARG A   4      82.259  84.660 102.978
ATOM     35  CZ  ARG A   4      81.941  86.467 102.048
ATOM     36  NH1 ARG A   4      81.354  87.146 101.016
ATOM     37 1HH1 ARG A   4      80.822  86.655 100.327
ATOM     38 2HH1 ARG A   4      81.467  88.138 100.937
ATOM     39  NH2 ARG A   4      82.674  87.172 102.959
ATOM     40 1HH2 ARG A   4      83.129  86.703 103.716
ATOM     41 2HH2 ARG A   4      82.776  88.163 102.857
ATOM     42  C   ARG A   4      79.381  79.538 100.705
ATOM     43  O   ARG A   4      78.440  80.079 100.124
ATOM     44  N   ASN A   5      79.569  78.201 100.650
ATOM     45  H   ASN A   5      80.327  77.771 101.132
ATOM     46  CA  ASN A   5      78.703  77.295  99.921
ATOM     47  CB  ASN A   5      79.302  75.877  99.803
ATOM     48  CG  ASN A   5      80.598  75.924  99.001
ATOM     49  OD1 ASN A   5      80.666  76.336  97.844
ATOM     50  ND2 ASN A   5      81.698  75.516  99.685
ATOM     51 1HD2 ASN A   5      81.606  75.183 100.624
ATOM     52 2HD2 ASN A   5      82.600  75.557  99.255
ATOM     53  C   ASN A   5      77.317  77.106 100.493
ATOM     54  O   ASN A   5      77.153  76.929 101.701
ATOM     55  N   VAL A   6      76.278  77.195  99.620
ATOM     56  H   VAL A   6      76.434  77.401  98.657
ATOM     57  CA  VAL A   6      74.884  76.964  99.964
ATOM     58  CB  VAL A   6      73.999  78.190 100.207
ATOM     59  CG1 VAL A   6      72.564  77.748 100.565
ATOM     60  CG2 VAL A   6      74.601  79.116 101.280
ATOM     61  C   VAL A   6      74.371  76.220  98.744
ATOM     62  O   VAL A   6      74.521  76.689  97.616
ATOM     63  N   TYR A   7      73.796  75.012  98.940
ATOM     64  H   TYR A   7      73.684  74.628  99.853
ATOM     65  CA  TYR A   7      73.284  74.197  97.857
ATOM     66  CB  TYR A   7      73.680  72.708  97.997
ATOM     67  CG  TYR A   7      75.159  72.573  97.811
ATOM     68  CD1 TYR A   7      76.016  72.644  98.918
ATOM     69  CE1 TYR A   7      77.398  72.522  98.761
ATOM     70  CZ  TYR A   7      77.938  72.317  97.491
ATOM     71  OH  TYR A   7      79.336  72.194  97.337
ATOM     72  HH  TYR A   7      79.521  72.065  96.403
ATOM     73  CE2 TYR A   7      77.093  72.230  96.381
ATOM     74  CD2 TYR A   7      75.709  72.355  96.542
ATOM     75  C   TYR A   7      71.782  74.274  97.763
ATOM     76  O   TYR A   7      71.104  74.247  98.794
ATOM     77  N   ASP A   8      71.234  74.398  96.523
ATOM     78  H   ASP A   8      71.785  74.505  95.698
ATOM     79  CA  ASP A   8      69.804  74.472  96.314
ATOM     80  CB  ASP A   8      69.301  75.943  96.383
ATOM     81  CG  ASP A   8      67.809  76.094  96.714
ATOM     82  OD1 ASP A   8      67.108  75.092  97.018
ATOM     83  OD2 ASP A   8      67.344  77.261  96.653
ATOM     84  C   ASP A   8      69.402  73.928  94.952
ATOM     85  O   ASP A   8      70.226  73.811  94.049
ATOM     86  N   MET A   9      68.117  73.502  94.831
ATOM     87  H   MET A   9      67.511  73.590  95.617
ATOM     88  CA  MET A   9      67.426  73.025  93.648
ATOM     89  CB  MET A   9      67.043  74.159  92.663
ATOM     90  CG  MET A   9      65.960  75.090  93.220
ATOM     91  SD  MET A   9      65.413  76.422  92.111
ATOM     92  CE  MET A   9      66.877  77.461  92.360
ATOM     93  C   MET A   9      67.872  71.829  92.853
ATOM     94  O   MET A   9      68.885  71.200  93.166
ATOM     95  N   LYS A  10      66.863  71.271  92.126
ATOM     96  H   LYS A  10      65.967  71.708  92.095
ATOM     97  CA  LYS A  10      66.982  70.138  91.248
ATOM     98  CB  LYS A  10      66.124  68.923  91.655
ATOM     99  CG  LYS A  10      66.484  68.214  92.957
ATOM    100  CD  LYS A  10      65.549  67.031  93.210
ATOM    101  CE  LYS A  10      65.821  66.268  94.503
ATOM    102  NZ  LYS A  10      64.866  65.149  94.619
ATOM    103  HZ1 LYS A  10      64.831  64.819  95.602
ATOM    104  HZ2 LYS A  10      63.921  65.462  94.328
ATOM    105  HZ3 LYS A  10      65.170  64.368  94.006
ATOM    106  C   LYS A  10      66.490  70.465  89.858
ATOM    107  O   LYS A  10      67.121  70.080  88.881
ATOM    108  N   ILE A  11      65.342  71.190  89.748
ATOM    109  H   ILE A  11      64.871  71.472  90.580
ATOM    110  CA  ILE A  11      64.650  71.605  88.535
ATOM    111  CB  ILE A  11      65.444  72.529  87.600
ATOM    112  CG2 ILE A  11      64.685  72.790  86.277
ATOM    113  CG1 ILE A  11      65.754  73.836  88.375
ATOM    114  CD1 ILE A  11      66.700  74.819  87.686
ATOM    115  C   ILE A  11      63.919  70.454  87.861
ATOM    116  O   ILE A  11      62.688  70.453  87.888
ATOM    117  N   GLU A  12      64.633  69.456  87.275
ATOM    118  H   GLU A  12      65.630  69.489  87.293
ATOM    119  CA  GLU A  12      64.081  68.278  86.620
ATOM    120  CB  GLU A  12      63.355  67.301  87.590
ATOM    121  CG  GLU A  12      64.299  66.606  88.593
ATOM    122  CD  GLU A  12      63.570  65.663  89.564
ATOM    123  OE1 GLU A  12      62.316  65.542  89.519
ATOM    124  OE2 GLU A  12      64.287  65.035  90.387
ATOM    125  C   GLU A  12      63.237  68.520  85.379
ATOM    126  O   GLU A  12      63.711  68.304  84.263
ATOM    127  N   CYS A  13      61.974  68.983  85.552
ATOM    128  H   CYS A  13      61.653  69.189  86.473
ATOM    129  CA  CYS A  13      60.993  69.275  84.520
ATOM    130  CB  CYS A  13      61.248  70.669  83.895
ATOM    131  SG  CYS A  13      60.945  72.022  85.073
ATOM    132  C   CYS A  13      60.713  68.221  83.437
ATOM    133  O   CYS A  13      60.749  68.545  82.244
ATOM    134  N   PRO A  14      60.359  66.974  83.787
ATOM    135  CA  PRO A  14      60.096  65.901  82.846
ATOM    136  CB  PRO A  14      60.099  64.617  83.674
ATOM    137  CG  PRO A  14      59.711  65.061  85.090
ATOM    138  CD  PRO A  14      60.169  66.523  85.169
ATOM    139  C   PRO A  14      58.880  65.979  81.969
ATOM    140  O   PRO A  14      58.834  65.204  81.019
ATOM    141  N   HIS A  15      57.867  66.809  82.288
ATOM    142  H   HIS A  15      57.927  67.455  83.044
ATOM    143  CA  HIS A  15      56.581  66.704  81.634
ATOM    144  CB  HIS A  15      55.422  66.486  82.637
ATOM    145  CG  HIS A  15      55.558  65.188  83.379
ATOM    146  ND1 HIS A  15      55.350  63.951  82.808
ATOM    147  CE1 HIS A  15      55.600  63.029  83.770
ATOM    148  NE2 HIS A  15      55.951  63.584  84.916
ATOM    149  CD2 HIS A  15      55.922  64.945  84.667
ATOM    150  C   HIS A  15      56.271  67.849  80.708
ATOM    151  O   HIS A  15      55.107  68.043  80.349
ATOM    152  N   THR A  16      57.307  68.606  80.259
ATOM    153  H   THR A  16      58.248  68.402  80.516
ATOM    154  CA  THR A  16      57.129  69.771  79.420
ATOM    155  CB  THR A  16      58.472  70.460  79.221
ATOM    156  CG2 THR A  16      58.315  71.748  78.384
ATOM    157  OG1 THR A  16      59.011  70.822  80.488
ATOM    158  HG1 THR A  16      59.412  70.025  80.847
ATOM    159  C   THR A  16      56.482  69.443  78.084
ATOM    160  O   THR A  16      55.420  69.996  77.790
ATOM    161  N   VAL A  17      57.076  68.544  77.262
ATOM    162  H   VAL A  17      57.929  68.086  77.499
ATOM    163  CA  VAL A  17      56.472  68.166  75.996
ATOM    164  CB  VAL A  17      57.267  68.553  74.740
ATOM    165  CG1 VAL A  17      57.242  70.086  74.606
ATOM    166  CG2 VAL A  17      58.719  68.025  74.770
ATOM    167  C   VAL A  17      56.163  66.693  76.042
ATOM    168  O   VAL A  17      55.066  66.245  75.709
ATOM    169  N   SER A  18      57.169  65.936  76.503
ATOM    170  H   SER A  18      58.021  66.394  76.749
ATOM    171  CA  SER A  18      57.251  64.517  76.709
ATOM    172  CB  SER A  18      57.613  63.741  75.415
ATOM    173  OG  SER A  18      58.934  64.027  74.970
ATOM    174  HG  SER A  18      59.077  63.452  74.211
ATOM    175  C   SER A  18      58.339  64.399  77.761
ATOM    176  O   SER A  18      58.720  65.415  78.356
ATOM    177  N   PHE A  19      58.847  63.168  78.050
ATOM    178  H   PHE A  19      58.532  62.344  77.588
ATOM    179  CA  PHE A  19      59.894  62.976  79.033
ATOM    180  CB  PHE A  19      60.238  61.477  79.268
ATOM    181  CG  PHE A  19      61.179  61.294  80.425
ATOM    182  CD1 PHE A  19      60.695  61.356  81.739
ATOM    183  CE1 PHE A  19      61.555  61.187  82.830
ATOM    184  CZ  PHE A  19      62.913  60.948  82.613
ATOM    185  CE2 PHE A  19      63.408  60.873  81.309
ATOM    186  CD2 PHE A  19      62.544  61.041  80.223
ATOM    187  C   PHE A  19      61.120  63.727  78.553
ATOM    188  O   PHE A  19      61.561  63.556  77.415
ATOM    189  N   GLY A  20      61.662  64.604  79.428
ATOM    190  H   GLY A  20      61.268  64.752  80.332
ATOM    191  CA  GLY A  20      62.815  65.400  79.106
ATOM    192  C   GLY A  20      63.388  65.955  80.365
ATOM    193  O   GLY A  20      63.263  67.154  80.618
ATOM    194  N   GLU A  21      64.009  65.085  81.193
ATOM    195  H   GLU A  21      64.112  64.120  80.966
ATOM    196  CA  GLU A  21      64.587  65.505  82.440
ATOM    197  CB  GLU A  21      64.734  64.328  83.427
ATOM    198  CG  GLU A  21      65.221  64.678  84.837
ATOM    199  CD  GLU A  21      65.125  63.430  85.703
ATOM    200  OE1 GLU A  21      63.984  62.966  85.967
ATOM    201  OE2 GLU A  21      66.198  62.916  86.116
ATOM    202  C   GLU A  21      65.910  66.190  82.226
ATOM    203  O   GLU A  21      66.757  65.714  81.467
ATOM    204  N   ASN A  22      66.073  67.356  82.889
ATOM    205  H   ASN A  22      65.341  67.728  83.455
ATOM    206  CA  ASN A  22      67.266  68.153  82.845
ATOM    207  CB  ASN A  22      67.190  69.322  81.822
ATOM    208  CG  ASN A  22      68.532  70.048  81.637
ATOM    209  OD1 ASN A  22      69.482  69.972  82.418
ATOM    210  ND2 ASN A  22      68.611  70.818  80.519
ATOM    211 1HD2 ASN A  22      67.813  70.918  79.925
ATOM    212 2HD2 ASN A  22      69.446  71.331  80.325
ATOM    213  C   ASN A  22      67.329  68.703  84.241
ATOM    214  O   ASN A  22      66.594  69.634  84.587
ATOM    215  N   SER A  23      68.199  68.099  85.082
ATOM    216  H   SER A  23      68.787  67.349  84.794
ATOM    217  CA  SER A  23      68.321  68.520  86.447
ATOM    218  CB  SER A  23      68.558  67.341  87.409
ATOM    219  OG  SER A  23      67.448  66.456  87.364
ATOM    220  HG  SER A  23      67.663  65.732  87.959
ATOM    221  C   SER A  23      69.402  69.539  86.638
ATOM    222  O   SER A  23      70.596  69.229  86.592
ATOM    223  N   VAL A  24      68.984  70.801  86.884
ATOM    224  H   VAL A  24      68.019  71.036  86.964
ATOM    225  CA  VAL A  24      69.927  71.865  87.090
ATOM    226  CB  VAL A  24      69.673  73.097  86.224
ATOM    227  CG1 VAL A  24      70.710  74.208  86.507
ATOM    228  CG2 VAL A  24      69.658  72.683  84.740
ATOM    229  C   VAL A  24      69.924  72.241  88.548
ATOM    230  O   VAL A  24      68.916  72.680  89.106
ATOM    231  N   LYS A  25      71.087  72.021  89.189
ATOM    232  H   LYS A  25      71.872  71.652  88.697
ATOM    233  CA  LYS A  25      71.332  72.362  90.567
ATOM    234  CB  LYS A  25      72.397  71.480  91.245
ATOM    235  CG  LYS A  25      71.965  70.023  91.409
ATOM    236  CD  LYS A  25      73.030  69.135  92.052
ATOM    237  CE  LYS A  25      72.574  67.685  92.216
ATOM    238  NZ  LYS A  25      73.644  66.881  92.835
ATOM    239  HZ1 LYS A  25      73.902  67.282  93.756
ATOM    240  HZ2 LYS A  25      73.310  65.908  92.971
ATOM    241  HZ3 LYS A  25      74.475  66.877  92.214
ATOM    242  C   LYS A  25      71.819  73.788  90.583
ATOM    243  O   LYS A  25      72.312  74.287  89.568
ATOM    244  N   LYS A  26      71.658  74.486  91.729
ATOM    245  H   LYS A  26      71.243  74.095  92.541
ATOM    246  CA  LYS A  26      72.094  75.847  91.846
ATOM    247  CB  LYS A  26      70.914  76.851  91.779
ATOM    248  CG  LYS A  26      71.286  78.339  91.839
ATOM    249  CD  LYS A  26      70.071  79.261  91.727
ATOM    250  CE  LYS A  26      70.397  80.754  91.728
ATOM    251  NZ  LYS A  26      69.145  81.536  91.633
ATOM    252  HZ1 LYS A  26      68.398  80.968  91.190
ATOM    253  HZ2 LYS A  26      68.842  81.812  92.587
ATOM    254  HZ3 LYS A  26      69.306  82.390  91.067
ATOM    255  C   LYS A  26      72.832  76.059  93.145
ATOM    256  O   LYS A  26      72.267  75.910  94.231
ATOM    257  N   ILE A  27      74.154  76.345  93.047
ATOM    258  H   ILE A  27      74.620  76.424  92.168
ATOM    259  CA  ILE A  27      74.970  76.665  94.200
ATOM    260  CB  ILE A  27      76.463  76.415  94.048
ATOM    261  CG2 ILE A  27      77.209  76.908  95.313
ATOM    262  CG1 ILE A  27      76.724  74.920  93.777
ATOM    263  CD1 ILE A  27      78.167  74.596  93.388
ATOM    264  C   ILE A  27      74.694  78.149  94.296
ATOM    265  O   ILE A  27      74.782  78.870  93.295
ATOM    266  N   VAL A  28      74.351  78.625  95.512
ATOM    267  H   VAL A  28      74.316  78.045  96.319
ATOM    268  CA  VAL A  28      73.987  79.999  95.704
ATOM    269  CB  VAL A  28      72.445  80.045  95.773
ATOM    270  CG1 VAL A  28      71.887  79.287  96.997
ATOM    271  CG2 VAL A  28      71.885  81.447  95.559
ATOM    272  C   VAL A  28      74.652  80.609  96.935
ATOM    273  O   VAL A  28      74.969  79.875  97.872
ATOM    274  N   PRO A  29      74.967  81.910  96.936
ATOM    275  CA  PRO A  29      75.548  82.610  98.068
ATOM    276  CB  PRO A  29      76.175  83.895  97.523
ATOM    277  CG  PRO A  29      76.260  83.696  96.007
ATOM    278  CD  PRO A  29      75.179  82.658  95.695
ATOM    279  C   PRO A  29      74.511  82.945  99.126
ATOM    280  O   PRO A  29      73.314  82.997  98.823
ATOM    281  N   ILE A  30      74.989  83.248 100.362
ATOM    282  H   ILE A  30      75.970  83.206 100.534
ATOM    283  CA  ILE A  30      74.198  83.655 101.510
ATOM    284  CB  ILE A  30      75.092  83.827 102.742
ATOM    285  CG2 ILE A  30      74.343  84.507 103.918
ATOM    286  CG1 ILE A  30      75.639  82.444 103.153
ATOM    287  CD1 ILE A  30      76.762  82.484 104.189
ATOM    288  C   ILE A  30      73.476  84.950 101.181
ATOM    289  O   ILE A  30      72.311  85.111 101.538
ATOM    290  N   HIS A  31      74.141  85.850 100.419
ATOM    291  H   HIS A  31      75.073  85.646 100.132
ATOM    292  CA  HIS A  31      73.661  87.137  99.975
ATOM    293  CB  HIS A  31      74.770  87.758  99.090
ATOM    294  CG  HIS A  31      74.464  89.000  98.311
ATOM    295  ND1 HIS A  31      74.249  90.254  98.832
ATOM    296  CE1 HIS A  31      74.036  91.074  97.773
ATOM    297  NE2 HIS A  31      74.099  90.442  96.618
ATOM    298  CD2 HIS A  31      74.370  89.133  96.959
ATOM    299  C   HIS A  31      72.381  87.000  99.181
ATOM    300  O   HIS A  31      71.414  87.725  99.424
ATOM    301  N   ALA A  32      72.334  86.017  98.256
ATOM    302  H   ALA A  32      73.100  85.393  98.119
ATOM    303  CA  ALA A  32      71.190  85.769  97.422
ATOM    304  CB  ALA A  32      71.502  84.853  96.239
ATOM    305  C   ALA A  32      70.057  85.191  98.211
ATOM    306  O   ALA A  32      68.902  85.524  97.940
ATOM    307  N   CYS A  33      70.371  84.330  99.215
ATOM    308  H   CYS A  33      71.316  84.035  99.366
ATOM    309  CA  CYS A  33      69.377  83.722 100.074
ATOM    310  CB  CYS A  33      69.993  82.680 101.023
ATOM    311  SG  CYS A  33      70.570  81.203 100.133
ATOM    312  C   CYS A  33      68.703  84.799 100.901
ATOM    313  O   CYS A  33      67.486  84.766 101.092
ATOM    314  N   ASN A  34      69.499  85.806 101.349
ATOM    315  H   ASN A  34      70.478  85.783 101.162
ATOM    316  CA  ASN A  34      69.080  86.943 102.133
ATOM    317  CB  ASN A  34      70.248  87.871 102.544
ATOM    318  CG  ASN A  34      71.129  87.251 103.625
ATOM    319  OD1 ASN A  34      70.769  86.343 104.375
ATOM    320  ND2 ASN A  34      72.377  87.779 103.703
ATOM    321 1HD2 ASN A  34      72.633  88.554 103.124
ATOM    322 2HD2 ASN A  34      73.029  87.411 104.364
ATOM    323  C   ASN A  34      68.149  87.809 101.346
ATOM    324  O   ASN A  34      67.328  88.493 101.951
ATOM    325  N   MET A  35      68.324  87.869 100.000
ATOM    326  H   MET A  35      69.096  87.422  99.550
ATOM    327  CA  MET A  35      67.471  88.650  99.149
ATOM    328  CB  MET A  35      68.150  89.098  97.844
ATOM    329  CG  MET A  35      69.267  90.126  98.035
ATOM    330  SD  MET A  35      69.886  90.829  96.477
ATOM    331  CE  MET A  35      70.762  89.341  95.920
ATOM    332  C   MET A  35      66.177  87.975  98.767
ATOM    333  O   MET A  35      65.134  88.627  98.791
ATOM    334  N   MET A  36      66.198  86.660  98.422
ATOM    335  H   MET A  36      67.040  86.127  98.431
ATOM    336  CA  MET A  36      65.000  85.965  97.997
ATOM    337  CB  MET A  36      64.971  85.809  96.453
ATOM    338  CG  MET A  36      63.776  85.074  95.830
ATOM    339  SD  MET A  36      63.786  85.028  94.008
ATOM    340  CE  MET A  36      65.116  83.800  93.830
ATOM    341  C   MET A  36      64.879  84.600  98.617
ATOM    342  O   MET A  36      65.780  83.768  98.496
ATOM    343  N   LYS A  37      63.713  84.337  99.260
ATOM    344  H   LYS A  37      62.991  85.021  99.323
ATOM    345  CA  LYS A  37      63.440  83.071  99.892
ATOM    346  CB  LYS A  37      62.360  83.217 100.981
ATOM    347  CG  LYS A  37      62.839  84.057 102.169
ATOM    348  CD  LYS A  37      61.773  84.302 103.233
ATOM    349  CE  LYS A  37      62.221  85.300 104.301
ATOM    350  NZ  LYS A  37      61.076  85.662 105.160
ATOM    351  HZ1 LYS A  37      60.259  85.893 104.560
ATOM    352  HZ2 LYS A  37      60.834  84.871 105.786
ATOM    353  HZ3 LYS A  37      61.317  86.497 105.726
ATOM    354  C   LYS A  37      62.993  82.073  98.852
ATOM    355  O   LYS A  37      63.622  81.023  98.710
ATOM    356  N   SER A  38      61.910  82.402  98.100
ATOM    357  H   SER A  38      61.425  83.259  98.255
ATOM    358  CA  SER A  38      61.363  81.586  97.037
ATOM    359  CB  SER A  38      60.740  80.242  97.505
ATOM    360  OG  SER A  38      60.200  79.510  96.410
ATOM    361  HG  SER A  38      59.248  79.642  96.449
ATOM    362  C   SER A  38      60.260  82.410  96.427
ATOM    363  O   SER A  38      59.405  82.915  97.157
ATOM    364  N   CYS A  39      60.245  82.543  95.080
ATOM    365  H   CYS A  39      60.926  82.101  94.501
ATOM    366  CA  CYS A  39      59.234  83.306  94.385
ATOM    367  CB  CYS A  39      59.783  84.430  93.486
ATOM    368  SG  CYS A  39      60.675  85.712  94.401
ATOM    369  C   CYS A  39      58.440  82.423  93.474
ATOM    370  O   CYS A  39      58.984  81.493  92.874
ATOM    371  N   LEU A  40      57.119  82.701  93.366
ATOM    372  H   LEU A  40      56.686  83.450  93.866
ATOM    373  CA  LEU A  40      56.258  81.937  92.501
ATOM    374  CB  LEU A  40      55.274  81.009  93.261
ATOM    375  CG  LEU A  40      54.331  80.155  92.378
ATOM    376  CD1 LEU A  40      55.100  79.150  91.502
ATOM    377  CD2 LEU A  40      53.219  79.506  93.216
ATOM    378  C   LEU A  40      55.461  82.943  91.725
ATOM    379  O   LEU A  40      54.629  83.651  92.294
ATOM    380  N   ILE A  41      55.721  83.042  90.399
ATOM    381  H   ILE A  41      56.390  82.469  89.935
ATOM    382  CA  ILE A  41      54.997  83.977  89.584
ATOM    383  CB  ILE A  41      55.878  84.975  88.835
ATOM    384  CG2 ILE A  41      54.985  85.897  87.966
ATOM    385  CG1 ILE A  41      56.717  85.800  89.837
ATOM    386  CD1 ILE A  41      57.794  86.686  89.207
ATOM    387  C   ILE A  41      54.193  83.157  88.612
ATOM    388  O   ILE A  41      54.735  82.545  87.687
ATOM    389  N   ALA A  42      52.866  83.120  88.843
ATOM    390  H   ALA A  42      52.442  83.551  89.638
ATOM    391  CA  ALA A  42      51.971  82.409  87.981
ATOM    392  CB  ALA A  42      51.317  81.171  88.617
ATOM    393  C   ALA A  42      50.902  83.372  87.588
ATOM    394  O   ALA A  42      50.197  83.946  88.423
ATOM    395  N   LEU A  43      50.787  83.559  86.263
ATOM    396  H   LEU A  43      51.375  83.064  85.628
ATOM    397  CA  LEU A  43      49.833  84.436  85.641
ATOM    398  CB  LEU A  43      50.393  85.033  84.324
ATOM    399  CG  LEU A  43      51.678  85.886  84.480
ATOM    400  CD1 LEU A  43      52.191  86.355  83.112
ATOM    401  CD2 LEU A  43      51.513  87.050  85.476
ATOM    402  C   LEU A  43      48.557  83.658  85.389
ATOM    403  O   LEU A  43      48.362  82.572  85.946
ATOM    404  N   GLY A  44      47.626  84.234  84.581
ATOM    405  H   GLY A  44      47.775  85.134  84.180
ATOM    406  CA  GLY A  44      46.355  83.624  84.257
ATOM    407  C   GLY A  44      45.548  83.634  85.518
ATOM    408  O   GLY A  44      45.351  84.727  86.060
ATOM    409  N   PRO A  45      45.026  82.498  85.992
ATOM    410  CA  PRO A  45      44.279  82.450  87.230
ATOM    411  CB  PRO A  45      43.672  81.047  87.303
ATOM    412  CG  PRO A  45      43.695  80.547  85.847
ATOM    413  CD  PRO A  45      44.911  81.258  85.231
ATOM    414  C   PRO A  45      45.296  82.711  88.312
ATOM    415  O   PRO A  45      46.208  81.901  88.485
ATOM    416  N   TYR A  46      45.110  83.819  89.052
ATOM    417  H   TYR A  46      44.233  84.290  89.039
ATOM    418  CA  TYR A  46      46.206  84.638  89.506
ATOM    419  CB  TYR A  46      45.665  86.047  89.865
ATOM    420  CG  TYR A  46      46.686  87.076  90.230
ATOM    421  CD1 TYR A  46      47.368  87.775  89.227
ATOM    422  CE1 TYR A  46      48.311  88.752  89.557
ATOM    423  CZ  TYR A  46      48.576  89.040  90.898
ATOM    424  OH  TYR A  46      49.529  90.026  91.231
ATOM    425  HH  TYR A  46      49.551  90.106  92.190
ATOM    426  CE2 TYR A  46      47.898  88.352  91.907
ATOM    427  CD2 TYR A  46      46.955  87.378  91.572
ATOM    428  C   TYR A  46      46.857  84.006  90.708
ATOM    429  O   TYR A  46      46.185  83.725  91.704
ATOM    430  N   ARG A  47      48.185  83.747  90.612
ATOM    431  H   ARG A  47      48.704  83.948  89.783
ATOM    432  CA  ARG A  47      48.955  83.163  91.685
ATOM    433  CB  ARG A  47      49.145  81.618  91.570
ATOM    434  CG  ARG A  47      47.895  80.738  91.622
ATOM    435  CD  ARG A  47      47.236  80.672  93.002
ATOM    436  NE  ARG A  47      46.110  79.692  92.924
ATOM    437  HE  ARG A  47      46.284  78.741  93.183
ATOM    438  CZ  ARG A  47      44.851  80.052  92.518
ATOM    439  NH1 ARG A  47      44.540  81.332  92.149
ATOM    440 1HH1 ARG A  47      45.235  82.053  92.173
ATOM    441 2HH1 ARG A  47      43.612  81.558  91.854
ATOM    442  NH2 ARG A  47      43.877  79.097  92.483
ATOM    443 1HH2 ARG A  47      44.084  78.156  92.749
ATOM    444 2HH2 ARG A  47      42.949  79.334  92.197
ATOM    445  C   ARG A  47      50.328  83.813  91.692
ATOM    446  O   ARG A  47      51.348  83.151  91.482
ATOM    447  N   VAL A  48      50.394  85.154  91.868
ATOM    448  H   VAL A  48      49.586  85.718  92.017
ATOM    449  CA  VAL A  48      51.670  85.832  91.896
ATOM    450  CB  VAL A  48      51.734  87.111  91.064
ATOM    451  CG1 VAL A  48      53.107  87.805  91.188
ATOM    452  CG2 VAL A  48      51.432  86.763  89.597
ATOM    453  C   VAL A  48      52.028  86.118  93.329
ATOM    454  O   VAL A  48      51.246  86.715  94.073
ATOM    455  N   GLN A  49      53.231  85.665  93.729
ATOM    456  H   GLN A  49      53.825  85.154  93.112
ATOM    457  CA  GLN A  49      53.756  85.868  95.045
ATOM    458  CB  GLN A  49      53.493  84.691  96.012
ATOM    459  CG  GLN A  49      53.926  84.979  97.457
ATOM    460  CD  GLN A  49      53.674  83.778  98.368
ATOM    461  OE1 GLN A  49      52.949  82.828  98.073
ATOM    462  NE2 GLN A  49      54.275  83.851  99.583
ATOM    463 1HE2 GLN A  49      54.863  84.629  99.808
ATOM    464 2HE2 GLN A  49      54.130  83.126 100.256
ATOM    465  C   GLN A  49      55.235  86.083  94.873
ATOM    466  O   GLN A  49      56.020  85.138  94.735
ATOM    467  N   VAL A  50      55.621  87.378  94.821
ATOM    468  H   VAL A  50      54.966  88.125  94.914
ATOM    469  CA  VAL A  50      56.999  87.767  94.679
ATOM    470  CB  VAL A  50      57.195  89.026  93.841
ATOM    471  CG1 VAL A  50      58.687  89.419  93.774
ATOM    472  CG2 VAL A  50      56.590  88.803  92.444
ATOM    473  C   VAL A  50      57.518  87.999  96.073
ATOM    474  O   VAL A  50      56.901  88.726  96.855
ATOM    475  N   VAL A  51      58.646  87.336  96.418
ATOM    476  H   VAL A  51      59.122  86.735  95.782
ATOM    477  CA  VAL A  51      59.268  87.497  97.707
ATOM    478  CB  VAL A  51      59.454  86.197  98.481
ATOM    479  CG1 VAL A  51      60.159  86.468  99.828
ATOM    480  CG2 VAL A  51      58.077  85.531  98.688
ATOM    481  C   VAL A  51      60.604  88.125  97.410
ATOM    482  O   VAL A  51      61.400  87.579  96.643
ATOM    483  N   TYR A  52      60.840  89.321  97.991
ATOM    484  H   TYR A  52      60.157  89.750  98.579
ATOM    485  CA  TYR A  52      62.073  90.049  97.834
ATOM    486  CB  TYR A  52      62.030  91.055  96.650
ATOM    487  CG  TYR A  52      63.366  91.683  96.384
ATOM    488  CD1 TYR A  52      64.403  90.935  95.809
ATOM    489  CE1 TYR A  52      65.646  91.518  95.548
ATOM    490  CZ  TYR A  52      65.858  92.865  95.850
ATOM    491  OH  TYR A  52      67.110  93.458  95.587
ATOM    492  HH  TYR A  52      67.041  94.395  95.790
ATOM    493  CE2 TYR A  52      64.828  93.625  96.409
ATOM    494  CD2 TYR A  52      63.588  93.037  96.669
ATOM    495  C   TYR A  52      62.182  90.765  99.151
ATOM    496  O   TYR A  52      61.445  91.721  99.405
ATOM    497  N   GLU A  53      63.095  90.293 100.030
ATOM    498  H   GLU A  53      63.702  89.538  99.797
ATOM    499  CA  GLU A  53      63.268  90.869 101.337
ATOM    500  CB  GLU A  53      62.681  89.992 102.482
ATOM    501  CG  GLU A  53      61.158  89.776 102.456
ATOM    502  CD  GLU A  53      60.742  88.836 103.586
ATOM    503  OE1 GLU A  53      60.986  89.168 104.777
ATOM    504  OE2 GLU A  53      60.160  87.763 103.276
ATOM    505  C   GLU A  53      64.728  91.082 101.576
ATOM    506  O   GLU A  53      65.385  90.289 102.255
ATOM    507  N   ARG A  54      65.272  92.191 101.023
ATOM    508  H   ARG A  54      64.736  92.851 100.505
ATOM    509  CA  ARG A  54      66.675  92.457 101.176
ATOM    510  CB  ARG A  54      67.240  93.386 100.076
ATOM    511  CG  ARG A  54      66.715  94.822 100.030
ATOM    512  CD  ARG A  54      67.137  95.542  98.748
ATOM    513  NE  ARG A  54      66.699  96.969  98.820
ATOM    514  HE  ARG A  54      67.379  97.655  99.082
ATOM    515  CZ  ARG A  54      65.432  97.395  98.517
ATOM    516  NH1 ARG A  54      64.416  96.534  98.202
ATOM    517 1HH1 ARG A  54      64.570  95.547  98.201
ATOM    518 2HH1 ARG A  54      63.503  96.885  97.996
ATOM    519  NH2 ARG A  54      65.194  98.739  98.537
ATOM    520 1HH2 ARG A  54      65.940  99.375  98.738
ATOM    521 2HH2 ARG A  54      64.283  99.096  98.330
ATOM    522  C   ARG A  54      67.069  92.848 102.568
ATOM    523  O   ARG A  54      66.598  93.839 103.132
ATOM    524  N   SER A  55      67.964  92.015 103.138
ATOM    525  H   SER A  55      68.311  91.211 102.659
ATOM    526  CA  SER A  55      68.478  92.203 104.463
ATOM    527  CB  SER A  55      68.318  90.930 105.337
ATOM    528  OG  SER A  55      69.031  89.830 104.794
ATOM    529  HG  SER A  55      68.803  89.073 105.342
ATOM    530  C   SER A  55      69.901  92.671 104.277
ATOM    531  O   SER A  55      70.092  93.665 103.571
ATOM    532  N   TYR A  56      70.929  92.001 104.880
ATOM    533  H   TYR A  56      70.795  91.183 105.431
ATOM    534  CA  TYR A  56      72.302  92.419 104.701
ATOM    535  CB  TYR A  56      73.329  91.738 105.626
ATOM    536  CG  TYR A  56      73.173  92.204 107.036
ATOM    537  CD1 TYR A  56      72.448  91.450 107.968
ATOM    538  CE1 TYR A  56      72.320  91.888 109.289
ATOM    539  CZ  TYR A  56      72.922  93.084 109.692
ATOM    540  OH  TYR A  56      72.799  93.533 111.025
ATOM    541  HH  TYR A  56      72.283  92.883 111.511
ATOM    542  CE2 TYR A  56      73.654  93.837 108.771
ATOM    543  CD2 TYR A  56      73.781  93.397 107.450
ATOM    544  C   TYR A  56      72.656  92.098 103.287
ATOM    545  O   TYR A  56      72.710  90.935 102.873
ATOM    546  N   CYS A  57      72.898  93.187 102.535
ATOM    547  H   CYS A  57      72.868  94.105 102.924
ATOM    548  CA  CYS A  57      73.200  93.123 101.142
ATOM    549  CB  CYS A  57      71.919  93.367 100.306
ATOM    550  SG  CYS A  57      72.138  93.406  98.502
ATOM    551  C   CYS A  57      74.191  94.165 100.746
ATOM    552  O   CYS A  57      74.104  95.326 101.153
ATOM    553  N   MET A  58      75.171  93.722  99.936
ATOM    554  H   MET A  58      75.205  92.761  99.668
ATOM    555  CA  MET A  58      76.199  94.549  99.359
ATOM    556  CB  MET A  58      77.625  94.422  99.942
ATOM    557  CG  MET A  58      78.581  95.415  99.265
ATOM    558  SD  MET A  58      80.338  95.372  99.720
ATOM    559  CE  MET A  58      80.731  94.004  98.596
ATOM    560  C   MET A  58      76.210  93.929  97.993
ATOM    561  O   MET A  58      76.753  92.838  97.805
ATOM    562  N   THR A  59      75.667  94.667  97.006
ATOM    563  H   THR A  59      75.293  95.572  97.190
ATOM    564  CA  THR A  59      75.516  94.225  95.639
ATOM    565  CB  THR A  59      74.700  95.210  94.841
ATOM    566  CG2 THR A  59      73.245  95.233  95.349
ATOM    567  OG1 THR A  59      75.288  96.497  94.956
ATOM    568  HG1 THR A  59      74.724  97.097  94.461
ATOM    569  C   THR A  59      76.768  93.885  94.874
ATOM    570  O   THR A  59      76.740  92.890  94.152
ATOM    571  N   GLY A  60      77.851  94.702  94.954
ATOM    572  H   GLY A  60      77.836  95.536  95.501
ATOM    573  CA  GLY A  60      79.113  94.381  94.313
ATOM    574  C   GLY A  60      79.132  94.134  92.826
ATOM    575  O   GLY A  60      79.696  93.118  92.408
ATOM    576  N   VAL A  61      78.494  95.001  92.001
ATOM    577  H   VAL A  61      78.104  95.859  92.327
ATOM    578  CA  VAL A  61      78.477  94.776  90.570
ATOM    579  CB  VAL A  61      77.374  95.555  89.859
ATOM    580  CG1 VAL A  61      77.421  95.306  88.337
ATOM    581  CG2 VAL A  61      76.008  95.208  90.482
ATOM    582  C   VAL A  61      79.833  95.173  90.038
ATOM    583  O   VAL A  61      80.249  96.322  90.161
ATOM    584  N   LEU A  62      80.570  94.215  89.435
ATOM    585  H   LEU A  62      80.237  93.287  89.288
ATOM    586  CA  LEU A  62      81.870  94.510  88.898
ATOM    587  CB  LEU A  62      82.826  93.296  88.957
ATOM    588  CG  LEU A  62      84.340  93.591  89.021
ATOM    589  CD1 LEU A  62      85.095  92.401  89.630
ATOM    590  CD2 LEU A  62      84.927  93.959  87.651
ATOM    591  C   LEU A  62      81.628  94.975  87.496
ATOM    592  O   LEU A  62      81.134  94.230  86.645
ATOM    593  N   ILE A  63      81.987  96.250  87.254
ATOM    594  H   ILE A  63      82.442  96.802  87.952
ATOM    595  CA  ILE A  63      81.826  96.886  85.974
ATOM    596  CB  ILE A  63      80.899  98.103  85.972
ATOM    597  CG2 ILE A  63      79.460  97.613  86.217
ATOM    598  CG1 ILE A  63      81.366  99.236  86.908
ATOM    599  CD1 ILE A  63      80.581 100.537  86.729
ATOM    600  C   ILE A  63      83.198  97.234  85.465
ATOM    601  O   ILE A  63      84.206  96.781  86.017
ATOM    602  N   GLU A  64      83.270  98.022  84.362
ATOM    603  H   GLU A  64      82.462  98.379  83.900
ATOM    604  CA  GLU A  64      84.534  98.403  83.794
ATOM    605  CB  GLU A  64      84.433  99.210  82.485
ATOM    606  CG  GLU A  64      83.822  98.384  81.341
ATOM    607  CD  GLU A  64      83.867  99.155  80.027
ATOM    608  OE1 GLU A  64      83.399 100.324  79.978
ATOM    609  OE2 GLU A  64      84.375  98.570  79.035
ATOM    610  C   GLU A  64      85.382  99.126  84.791
ATOM    611  O   GLU A  64      84.930 100.036  85.488
ATOM    612  N   GLY A  65      86.630  98.631  84.903
ATOM    613  H   GLY A  65      86.930  97.857  84.353
ATOM    614  CA  GLY A  65      87.621  99.159  85.785
ATOM    615  C   GLY A  65      87.664  98.486  87.122
ATOM    616  O   GLY A  65      88.722  97.968  87.483
ATOM    617  N   LYS A  66      86.540  98.472  87.886
ATOM    618  H   LYS A  66      85.674  98.859  87.579
ATOM    619  CA  LYS A  66      86.550  97.889  89.208
ATOM    620  CB  LYS A  66      87.208  98.841  90.254
ATOM    621  CG  LYS A  66      86.487 100.178  90.480
ATOM    622  CD  LYS A  66      87.144 101.073  91.530
ATOM    623  CE  LYS A  66      86.452 102.429  91.688
ATOM    624  NZ  LYS A  66      87.118 103.223  92.739
ATOM    625  HZ1 LYS A  66      86.829 104.217  92.660
ATOM    626  HZ2 LYS A  66      86.861 102.864  93.678
ATOM    627  HZ3 LYS A  66      88.147 103.160  92.617
ATOM    628  C   LYS A  66      85.188  97.496  89.715
ATOM    629  O   LYS A  66      84.172  97.621  89.024
ATOM    630  N   CYS A  67      85.178  96.931  90.952
ATOM    631  H   CYS A  67      86.016  96.796  91.473
ATOM    632  CA  CYS A  67      83.976  96.541  91.634
ATOM    633  CB  CYS A  67      84.233  95.693  92.893
ATOM    634  SG  CYS A  67      82.705  95.194  93.741
ATOM    635  C   CYS A  67      83.312  97.827  92.042
ATOM    636  O   CYS A  67      83.919  98.685  92.689
ATOM    637  N   PHE A  68      82.046  97.977  91.616
ATOM    638  H   PHE A  68      81.585  97.280  91.080
ATOM    639  CA  PHE A  68      81.223  99.122  91.866
ATOM    640  CB  PHE A  68      80.554  99.551  90.535
ATOM    641  CG  PHE A  68      79.700 100.774  90.573
ATOM    642  CD1 PHE A  68      80.308 102.028  90.444
ATOM    643  CE1 PHE A  68      79.547 103.200  90.462
ATOM    644  CZ  PHE A  68      78.160 103.121  90.602
ATOM    645  CE2 PHE A  68      77.540 101.874  90.714
ATOM    646  CD2 PHE A  68      78.309 100.708  90.691
ATOM    647  C   PHE A  68      80.194  98.622  92.852
ATOM    648  O   PHE A  68      79.719  97.486  92.750
ATOM    649  N   VAL A  69      79.835  99.452  93.859
ATOM    650  H   VAL A  69      80.205 100.373  93.964
ATOM    651  CA  VAL A  69      78.861  99.028  94.834
ATOM    652  CB  VAL A  69      79.407  98.875  96.258
ATOM    653  CG1 VAL A  69      78.288  98.366  97.193
ATOM    654  CG2 VAL A  69      80.633  97.936  96.276
ATOM    655  C   VAL A  69      77.692  99.993  94.831
ATOM    656  O   VAL A  69      77.762 101.035  95.494
ATOM    657  N   PRO A  70      76.644  99.733  94.039
ATOM    658  CA  PRO A  70      75.460 100.556  94.016
ATOM    659  CB  PRO A  70      74.726 100.206  92.720
ATOM    660  CG  PRO A  70      75.201  98.785  92.364
ATOM    661  CD  PRO A  70      76.572  98.651  93.056
ATOM    662  C   PRO A  70      74.656 100.277  95.259
ATOM    663  O   PRO A  70      74.456  99.105  95.592
ATOM    664  N   ASP A  71      74.179 101.345  95.930
ATOM    665  H   ASP A  71      74.353 102.275  95.617
ATOM    666  CA  ASP A  71      73.428 101.237  97.152
ATOM    667  CB  ASP A  71      73.263 102.572  97.914
ATOM    668  CG  ASP A  71      74.590 103.101  98.443
ATOM    669  OD1 ASP A  71      75.378 102.331  99.051
ATOM    670  OD2 ASP A  71      74.824 104.322  98.239
ATOM    671  C   ASP A  71      72.032 100.768  96.870
ATOM    672  O   ASP A  71      71.335 101.288  96.000
ATOM    673  N   GLN A  72      71.598  99.788  97.678
ATOM    674  H   GLN A  72      72.202  99.460  98.397
ATOM    675  CA  GLN A  72      70.298  99.160  97.624
ATOM    676  CB  GLN A  72      70.379  97.658  98.015
ATOM    677  CG  GLN A  72      70.898  97.324  99.430
ATOM    678  CD  GLN A  72      72.421  97.396  99.484
ATOM    679  OE1 GLN A  72      72.957  98.199 100.247
ATOM    680  NE2 GLN A  72      73.137  96.583  98.664
ATOM    681 1HE2 GLN A  72      72.669  95.950  98.048
ATOM    682 2HE2 GLN A  72      74.136  96.599  98.711
ATOM    683  C   GLN A  72      69.327  99.877  98.536
ATOM    684  O   GLN A  72      68.209  99.406  98.766
ATOM    685  N   SER A  73      69.776 101.021  99.111
ATOM    686  H   SER A  73      70.692 101.362  98.924
ATOM    687  CA  SER A  73      69.022 101.874  99.981
ATOM    688  CB  SER A  73      69.910 102.911 100.714
ATOM    689  OG  SER A  73      70.482 103.851  99.813
ATOM    690  HG  SER A  73      71.028 104.431 100.352
ATOM    691  C   SER A  73      67.931 102.568  99.200
ATOM    692  O   SER A  73      67.982 102.676  97.973
ATOM    693  N   VAL A  74      66.904 103.033  99.938
ATOM    694  H   VAL A  74      66.920 102.928 100.928
ATOM    695  CA  VAL A  74      65.730 103.693  99.424
ATOM    696  CB  VAL A  74      64.587 103.762 100.431
ATOM    697  CG1 VAL A  74      64.179 102.326 100.820
ATOM    698  CG2 VAL A  74      64.979 104.643 101.637
ATOM    699  C   VAL A  74      65.937 105.040  98.769
ATOM    700  O   VAL A  74      66.959 105.707  98.935
ATOM    701  N   VAL A  75      64.885 105.440  98.019
ATOM    702  H   VAL A  75      64.100 104.828  97.969
ATOM    703  CA  VAL A  75      64.713 106.624  97.205
ATOM    704  CB  VAL A  75      63.432 106.569  96.370
ATOM    705  CG1 VAL A  75      63.509 105.379  95.391
ATOM    706  CG2 VAL A  75      62.180 106.527  97.275
ATOM    707  C   VAL A  75      64.781 107.978  97.877
ATOM    708  O   VAL A  75      64.712 108.995  97.187
ATOM    709  N   SER A  76      64.935 108.038  99.220
ATOM    710  H   SER A  76      65.015 107.213  99.772
ATOM    711  CA  SER A  76      64.992 109.273  99.971
ATOM    712  CB  SER A  76      65.213 108.995 101.473
ATOM    713  OG  SER A  76      66.441 108.310 101.689
ATOM    714  HG  SER A  76      66.451 108.085 102.624
ATOM    715  C   SER A  76      66.027 110.266  99.484
ATOM    716  O   SER A  76      65.818 111.473  99.620
ATOM    717  N   ILE A  77      67.159 109.774  98.923
ATOM    718  H   ILE A  77      67.294 108.790  98.837
ATOM    719  CA  ILE A  77      68.236 110.590  98.411
ATOM    720  CB  ILE A  77      69.508 109.739  98.313
ATOM    721  CG2 ILE A  77      70.653 110.527  97.628
ATOM    722  CG1 ILE A  77      69.943 109.266  99.720
ATOM    723  CD1 ILE A  77      71.034 108.191  99.713
ATOM    724  C   ILE A  77      67.893 111.170  97.037
ATOM    725  O   ILE A  77      68.024 112.379  96.836
ATOM    726  N   ILE A  78      67.424 110.314  96.091
ATOM    727  H   ILE A  78      67.296 109.352  96.319
ATOM    728  CA  ILE A  78      67.102 110.651  94.710
ATOM    729  CB  ILE A  78      67.166 109.461  93.766
ATOM    730  CG2 ILE A  78      68.633 108.990  93.696
ATOM    731  CG1 ILE A  78      66.159 108.360  94.150
ATOM    732  CD1 ILE A  78      66.030 107.228  93.137
ATOM    733  C   ILE A  78      65.849 111.441  94.407
ATOM    734  O   ILE A  78      64.878 111.420  95.165
ATOM    735  N   LYS A  79      65.909 112.217  93.288
ATOM    736  H   LYS A  79      66.737 112.244  92.734
ATOM    737  CA  LYS A  79      64.828 113.046  92.808
ATOM    738  CB  LYS A  79      65.123 114.558  92.991
ATOM    739  CG  LYS A  79      66.376 115.082  92.268
ATOM    740  CD  LYS A  79      66.603 116.587  92.414
ATOM    741  CE  LYS A  79      65.609 117.422  91.600
ATOM    742  NZ  LYS A  79      65.905 118.860  91.737
ATOM    743  HZ1 LYS A  79      65.198 119.411  91.216
ATOM    744  HZ2 LYS A  79      65.877 119.130  92.738
ATOM    745  HZ3 LYS A  79      66.847 119.061  91.353
ATOM    746  C   LYS A  79      64.450 112.855  91.352
ATOM    747  O   LYS A  79      63.503 113.491  90.881
ATOM    748  N   HIS A  80      65.136 111.953  90.612
ATOM    749  H   HIS A  80      65.864 111.399  91.006
ATOM    750  CA  HIS A  80      64.907 111.768  89.194
ATOM    751  CB  HIS A  80      66.232 111.600  88.416
ATOM    752  CG  HIS A  80      67.040 112.865  88.448
ATOM    753  ND1 HIS A  80      66.692 114.022  87.784
ATOM    754  CE1 HIS A  80      67.628 114.952  88.097
ATOM    755  NE2 HIS A  80      68.552 114.476  88.911
ATOM    756  CD2 HIS A  80      68.181 113.160  89.129
ATOM    757  C   HIS A  80      63.904 110.719  88.810
ATOM    758  O   HIS A  80      63.939 110.169  87.705
ATOM    759  N   GLY A  81      62.964 110.434  89.730
ATOM    760  H   GLY A  81      62.938 110.895  90.612
ATOM    761  CA  GLY A  81      61.955 109.435  89.534
ATOM    762  C   GLY A  81      62.447 108.207  90.235
ATOM    763  O   GLY A  81      63.569 108.168  90.752
ATOM    764  N   ILE A  82      61.584 107.172  90.291
ATOM    765  H   ILE A  82      60.676 107.210  89.880
ATOM    766  CA  ILE A  82      61.950 105.945  90.940
ATOM    767  CB  ILE A  82      60.782 105.105  91.428
ATOM    768  CG2 ILE A  82      60.132 105.867  92.601
ATOM    769  CG1 ILE A  82      59.813 104.704  90.290
ATOM    770  CD1 ILE A  82      58.759 103.673  90.685
ATOM    771  C   ILE A  82      62.886 105.128  90.097
ATOM    772  O   ILE A  82      62.761 105.075  88.872
ATOM    773  N   PHE A  83      63.905 104.542  90.763
ATOM    774  H   PHE A  83      64.011 104.645  91.749
ATOM    775  CA  PHE A  83      64.874 103.694  90.129
ATOM    776  CB  PHE A  83      66.323 104.234  89.989
ATOM    777  CG  PHE A  83      66.404 105.442  89.110
ATOM    778  CD1 PHE A  83      66.406 106.730  89.651
ATOM    779  CE1 PHE A  83      66.486 107.854  88.827
ATOM    780  CZ  PHE A  83      66.562 107.699  87.441
ATOM    781  CE2 PHE A  83      66.559 106.417  86.887
ATOM    782  CD2 PHE A  83      66.481 105.297  87.718
ATOM    783  C   PHE A  83      64.960 102.421  90.904
ATOM    784  O   PHE A  83      65.040 102.439  92.134
ATOM    785  N   ASP A  84      64.887 101.283  90.176
ATOM    786  H   ASP A  84      64.815 101.307  89.182
ATOM    787  CA  ASP A  84      64.976  99.967  90.758
ATOM    788  CB  ASP A  84      64.066  98.940  90.041
ATOM    789  CG  ASP A  84      63.729  97.767  90.961
ATOM    790  OD1 ASP A  84      64.616  96.920  91.240
ATOM    791  OD2 ASP A  84      62.549  97.699  91.395
ATOM    792  C   ASP A  84      66.419  99.511  90.686
ATOM    793  O   ASP A  84      67.155  99.892  89.772
ATOM    794  N   ILE A  85      66.847  98.707  91.689
ATOM    795  H   ILE A  85      66.205  98.419  92.396
ATOM    796  CA  ILE A  85      68.181  98.153  91.813
ATOM    797  CB  ILE A  85      68.519  97.732  93.256
ATOM    798  CG2 ILE A  85      67.590  96.588  93.722
ATOM    799  CG1 ILE A  85      70.024  97.440  93.476
ATOM    800  CD1 ILE A  85      70.935  98.670  93.487
ATOM    801  C   ILE A  85      68.424  97.041  90.807
ATOM    802  O   ILE A  85      67.516  96.275  90.475
ATOM    803  N   ALA A  86      69.668  96.974  90.273
ATOM    804  H   ALA A  86      70.387  97.611  90.540
ATOM    805  CA  ALA A  86      70.046  95.982  89.308
ATOM    806  CB  ALA A  86      70.446  96.596  87.952
ATOM    807  C   ALA A  86      71.217  95.180  89.797
ATOM    808  O   ALA A  86      72.155  95.720  90.389
ATOM    809  N   SER A  87      71.159  93.851  89.560
ATOM    810  H   SER A  87      70.373  93.444  89.101
ATOM    811  CA  SER A  87      72.201  92.924  89.919
ATOM    812  CB  SER A  87      71.840  91.957  91.074
ATOM    813  OG  SER A  87      71.710  92.663  92.302
ATOM    814  HG  SER A  87      71.438  92.004  92.954
ATOM    815  C   SER A  87      72.435  92.173  88.639
ATOM    816  O   SER A  87      72.125  90.986  88.497
ATOM    817  N   VAL A  88      73.016  92.898  87.656
ATOM    818  H   VAL A  88      73.281  93.850  87.791
ATOM    819  CA  VAL A  88      73.249  92.352  86.347
ATOM    820  CB  VAL A  88      73.155  93.432  85.273
ATOM    821  CG1 VAL A  88      73.424  92.866  83.874
ATOM    822  CG2 VAL A  88      71.775  94.112  85.355
ATOM    823  C   VAL A  88      74.521  91.543  86.239
ATOM    824  O   VAL A  88      75.640  92.025  86.437
ATOM    825  N   HIS A  89      74.316  90.251  85.921
ATOM    826  H   HIS A  89      73.388  89.919  85.772
ATOM    827  CA  HIS A  89      75.332  89.252  85.712
ATOM    828  CB  HIS A  89      74.887  87.868  86.216
ATOM    829  CG  HIS A  89      74.393  87.899  87.628
ATOM    830  ND1 HIS A  89      75.172  88.060  88.748
ATOM    831  CE1 HIS A  89      74.321  88.091  89.803
ATOM    832  NE2 HIS A  89      73.061  87.955  89.445
ATOM    833  CD2 HIS A  89      73.108  87.831  88.071
ATOM    834  C   HIS A  89      75.305  89.175  84.204
ATOM    835  O   HIS A  89      74.233  88.956  83.634
ATOM    836  N   ILE A  90      76.452  89.339  83.502
ATOM    837  H   ILE A  90      77.351  89.452  83.922
ATOM    838  CA  ILE A  90      76.402  89.302  82.053
ATOM    839  CB  ILE A  90      76.845  90.609  81.369
ATOM    840  CG2 ILE A  90      76.773  90.492  79.822
ATOM    841  CG1 ILE A  90      75.977  91.793  81.804
ATOM    842  CD1 ILE A  90      76.519  93.163  81.390
ATOM    843  C   ILE A  90      77.319  88.238  81.547
ATOM    844  O   ILE A  90      78.438  88.092  82.036
ATOM    845  N   VAL A  91      76.828  87.440  80.576
ATOM    846  H   VAL A  91      75.899  87.539  80.224
ATOM    847  CA  VAL A  91      77.630  86.439  79.928
ATOM    848  CB  VAL A  91      77.365  85.002  80.339
ATOM    849  CG1 VAL A  91      78.383  84.098  79.634
ATOM    850  CG2 VAL A  91      77.369  84.826  81.870
ATOM    851  C   VAL A  91      77.214  86.668  78.483
ATOM    852  O   VAL A  91      76.038  86.909  78.190
ATOM    853  N   CYS A  92      78.190  86.661  77.551
ATOM    854  H   CYS A  92      79.143  86.491  77.791
ATOM    855  CA  CYS A  92      77.937  86.865  76.145
ATOM    856  CB  CYS A  92      78.566  88.159  75.592
ATOM    857  SG  CYS A  92      77.959  89.675  76.392
ATOM    858  C   CYS A  92      78.594  85.740  75.413
ATOM    859  O   CYS A  92      79.586  85.179  75.909
ATOM    860  N   PHE A  93      78.043  85.351  74.232
ATOM    861  H   PHE A  93      77.244  85.792  73.854
ATOM    862  CA  PHE A  93      78.628  84.284  73.456
ATOM    863  CB  PHE A  93      78.018  82.880  73.580
ATOM    864  CG  PHE A  93      78.323  82.267  74.911
ATOM    865  CD1 PHE A  93      77.459  82.418  76.005
ATOM    866  CE1 PHE A  93      77.733  81.824  77.230
ATOM    867  CZ  PHE A  93      78.883  81.061  77.371
ATOM    868  CE2 PHE A  93      79.749  80.893  76.292
ATOM    869  CD2 PHE A  93      79.460  81.494  75.070
ATOM    870  C   PHE A  93      78.951  84.582  72.021
ATOM    871  O   PHE A  93      78.663  85.669  71.512
ATOM    872  N   PHE A  94      79.583  83.576  71.361
ATOM    873  H   PHE A  94      79.798  82.720  71.823
ATOM    874  CA  PHE A  94      80.106  83.650  70.031
ATOM    875  CB  PHE A  94      81.024  82.438  69.676
ATOM    876  CG  PHE A  94      81.871  82.652  68.443
ATOM    877  CD1 PHE A  94      82.925  83.575  68.487
ATOM    878  CE1 PHE A  94      83.750  83.801  67.383
ATOM    879  CZ  PHE A  94      83.543  83.079  66.209
ATOM    880  CE2 PHE A  94      82.520  82.131  66.150
ATOM    881  CD2 PHE A  94      81.702  81.921  67.264
ATOM    882  C   PHE A  94      79.159  84.017  68.930
ATOM    883  O   PHE A  94      78.014  83.568  68.792
ATOM    884  N   VAL A  95      79.725  84.950  68.150
ATOM    885  H   VAL A  95      80.646  85.270  68.362
ATOM    886  CA  VAL A  95      79.164  85.591  67.007
ATOM    887  CB  VAL A  95      79.456  87.100  67.073
ATOM    888  CG1 VAL A  95      78.862  87.892  65.897
ATOM    889  CG2 VAL A  95      78.896  87.644  68.404
ATOM    890  C   VAL A  95      79.763  84.931  65.783
ATOM    891  O   VAL A  95      80.769  85.388  65.232
ATOM    892  N   ALA A  96      79.170  83.781  65.368
ATOM    893  H   ALA A  96      78.372  83.402  65.829
ATOM    894  CA  ALA A  96      79.615  83.066  64.194
ATOM    895  CB  ALA A  96      79.181  81.597  64.126
ATOM    896  C   ALA A  96      79.031  83.736  62.996
ATOM    897  O   ALA A  96      77.809  83.837  62.865
ATOM    898  N   VAL A  97      79.916  84.210  62.098
ATOM    899  H   VAL A  97      80.902  84.126  62.226
ATOM    900  CA  VAL A  97      79.503  84.887  60.901
ATOM    901  CB  VAL A  97      79.364  86.401  61.129
ATOM    902  CG1 VAL A  97      80.712  87.036  61.536
ATOM    903  CG2 VAL A  97      78.688  87.085  59.922
ATOM    904  C   VAL A  97      80.445  84.575  59.765
ATOM    905  O   VAL A  97      81.653  84.414  59.952
ATOM    906  N   LYS A  98      79.862  84.440  58.556
ATOM    907  H   LYS A  98      78.873  84.531  58.467
ATOM    908  CA  LYS A  98      80.544  84.205  57.311
ATOM    909  CB  LYS A  98      80.305  82.805  56.698
ATOM    910  CG  LYS A  98      80.882  81.664  57.545
ATOM    911  CD  LYS A  98      80.752  80.271  56.924
ATOM    912  CE  LYS A  98      81.357  79.166  57.797
ATOM    913  NZ  LYS A  98      80.858  77.838  57.383
ATOM    914  HZ1 LYS A  98      80.977  77.705  56.360
ATOM    915  HZ2 LYS A  98      81.386  77.100  57.885
ATOM    916  HZ3 LYS A  98      79.851  77.765  57.624
ATOM    917  C   LYS A  98      79.834  85.264  56.521
ATOM    918  O   LYS A  98      78.682  85.099  56.120
ATOM    919  N   LYS A  99      80.540  86.390  56.298
ATOM    920  H   LYS A  99      81.478  86.472  56.619
ATOM    921  CA  LYS A  99      80.017  87.560  55.643
ATOM    922  CB  LYS A  99      80.998  88.747  55.693
ATOM    923  CG  LYS A  99      81.143  89.355  57.090
ATOM    924  CD  LYS A  99      82.121  90.528  57.153
ATOM    925  CE  LYS A  99      82.269  91.129  58.550
ATOM    926  NZ  LYS A  99      83.277  92.207  58.526
ATOM    927  HZ1 LYS A  99      84.226  91.793  58.455
ATOM    928  HZ2 LYS A  99      83.111  92.824  57.709
ATOM    929  HZ3 LYS A  99      83.212  92.765  59.397
ATOM    930  C   LYS A  99      79.530  87.430  54.234
ATOM    931  O   LYS A  99      78.544  88.077  53.903
ATOM    932  N   ASP A 100      80.193  86.597  53.401
ATOM    933  H   ASP A 100      80.977  86.087  53.745
ATOM    934  CA  ASP A 100      79.913  86.342  51.997
ATOM    935  CB  ASP A 100      78.825  85.250  51.707
ATOM    936  CG  ASP A 100      77.379  85.644  52.011
ATOM    937  OD1 ASP A 100      76.620  85.864  51.030
ATOM    938  OD2 ASP A 100      76.995  85.643  53.209
ATOM    939  C   ASP A 100      79.827  87.581  51.109
ATOM    940  O   ASP A 100      80.509  88.566  51.402
ATOM    941  N   THR A 101      79.024  87.572  50.005
ATOM    942  H   THR A 101      78.457  86.790  49.761
ATOM    943  CA  THR A 101      78.917  88.705  49.109
ATOM    944  CB  THR A 101      78.538  88.258  47.702
ATOM    945  CG2 THR A 101      78.490  89.468  46.743
ATOM    946  OG1 THR A 101      79.512  87.344  47.213
ATOM    947  HG1 THR A 101      79.132  86.954  46.419
ATOM    948  C   THR A 101      77.897  89.666  49.663
ATOM    949  O   THR A 101      78.193  90.843  49.882
ATOM    950  N   GLU A 102      76.671  89.157  49.921
ATOM    951  H   GLU A 102      76.486  88.186  49.787
ATOM    952  CA  GLU A 102      75.581  89.910  50.499
ATOM    953  CB  GLU A 102      74.224  89.183  50.407
ATOM    954  CG  GLU A 102      73.708  88.892  48.994
ATOM    955  CD  GLU A 102      72.382  88.139  49.100
ATOM    956  OE1 GLU A 102      71.366  88.664  48.576
ATOM    957  OE2 GLU A 102      72.358  87.024  49.688
ATOM    958  C   GLU A 102      75.902  89.940  51.967
ATOM    959  O   GLU A 102      76.589  89.034  52.442
ATOM    960  N   ASN A 103      75.432  90.955  52.744
ATOM    961  H   ASN A 103      74.875  91.700  52.389
ATOM    962  CA  ASN A 103      75.722  90.959  54.165
ATOM    963  CB  ASN A 103      75.696  92.355  54.852
ATOM    964  CG  ASN A 103      76.208  92.255  56.306
ATOM    965  OD1 ASN A 103      76.942  91.350  56.705
ATOM    966  ND2 ASN A 103      75.788  93.226  57.158
ATOM    967 1HD2 ASN A 103      75.228  93.979  56.813
ATOM    968 2HD2 ASN A 103      76.013  93.165  58.133
ATOM    969  C   ASN A 103      74.679  90.048  54.773
ATOM    970  O   ASN A 103      73.724  90.470  55.434
ATOM    971  N   LYS A 104      74.864  88.736  54.515
ATOM    972  H   LYS A 104      75.661  88.402  54.015
ATOM    973  CA  LYS A 104      73.971  87.733  54.970
ATOM    974  CB  LYS A 104      73.877  86.529  54.009
ATOM    975  CG  LYS A 104      72.832  85.475  54.381
ATOM    976  CD  LYS A 104      72.772  84.310  53.397
ATOM    977  CE  LYS A 104      71.743  83.249  53.779
ATOM    978  NZ  LYS A 104      71.736  82.193  52.752
ATOM    979  HZ1 LYS A 104      71.347  82.592  51.877
ATOM    980  HZ2 LYS A 104      72.701  81.857  52.574
ATOM    981  HZ3 LYS A 104      71.142  81.400  53.061
ATOM    982  C   LYS A 104      74.393  87.292  56.326
ATOM    983  O   LYS A 104      75.472  86.736  56.540
ATOM    984  N   VAL A 105      73.477  87.565  57.268
ATOM    985  H   VAL A 105      72.625  88.006  56.998
ATOM    986  CA  VAL A 105      73.562  87.231  58.667
ATOM    987  CB  VAL A 105      72.415  87.935  59.382
ATOM    988  CG1 VAL A 105      72.341  87.574  60.857
ATOM    989  CG2 VAL A 105      72.595  89.460  59.214
ATOM    990  C   VAL A 105      73.404  85.721  58.615
ATOM    991  O   VAL A 105      72.373  85.227  58.152
ATOM    992  N   GLN A 106      74.429  84.961  59.086
ATOM    993  H   GLN A 106      75.251  85.363  59.482
ATOM    994  CA  GLN A 106      74.380  83.519  58.969
ATOM    995  CB  GLN A 106      75.776  82.887  58.789
ATOM    996  CG  GLN A 106      76.488  83.191  57.468
ATOM    997  CD  GLN A 106      75.744  82.597  56.268
ATOM    998  OE1 GLN A 106      75.351  81.430  56.247
ATOM    999  NE2 GLN A 106      75.568  83.424  55.206
ATOM   1000 1HE2 GLN A 106      75.905  84.367  55.237
ATOM   1001 2HE2 GLN A 106      75.107  83.087  54.386
ATOM   1002  C   GLN A 106      73.688  82.656  59.978
ATOM   1003  O   GLN A 106      72.739  81.957  59.620
ATOM   1004  N   GLY A 107      74.124  82.706  61.248
ATOM   1005  H   GLY A 107      74.888  83.291  61.512
ATOM   1006  CA  GLY A 107      73.568  81.893  62.303
ATOM   1007  C   GLY A 107      74.514  82.098  63.445
ATOM   1008  O   GLY A 107      75.727  81.993  63.265
ATOM   1009  N   TYR A 108      73.967  82.291  64.671
ATOM   1010  H   TYR A 108      72.985  82.228  64.818
ATOM   1011  CA  TYR A 108      74.773  82.649  65.819
ATOM   1012  CB  TYR A 108      74.525  84.119  66.176
ATOM   1013  CG  TYR A 108      74.936  84.991  65.021
ATOM   1014  CD1 TYR A 108      74.056  85.199  63.955
ATOM   1015  CE1 TYR A 108      74.409  85.986  62.873
ATOM   1016  CZ  TYR A 108      75.641  86.618  62.836
ATOM   1017  OH  TYR A 108      75.965  87.420  61.723
ATOM   1018  HH  TYR A 108      76.843  87.783  61.864
ATOM   1019  CE2 TYR A 108      76.520  86.453  63.902
ATOM   1020  CD2 TYR A 108      76.166  85.646  64.991
ATOM   1021  C   TYR A 108      74.644  81.815  67.064
ATOM   1022  O   TYR A 108      73.732  80.999  67.204
ATOM   1023  N   TYR A 109      75.607  81.974  68.016
ATOM   1024  H   TYR A 109      76.366  82.626  67.992
ATOM   1025  CA  TYR A 109      75.600  81.143  69.197
ATOM   1026  CB  TYR A 109      77.001  80.613  69.599
ATOM   1027  CG  TYR A 109      77.668  79.957  68.419
ATOM   1028  CD1 TYR A 109      76.984  79.482  67.288
ATOM   1029  CE1 TYR A 109      77.644  78.938  66.200
ATOM   1030  CZ  TYR A 109      79.025  78.842  66.231
ATOM   1031  OH  TYR A 109      79.694  78.305  65.115
ATOM   1032  HH  TYR A 109      80.638  78.401  65.253
ATOM   1033  CE2 TYR A 109      79.725  79.270  67.354
ATOM   1034  CD2 TYR A 109      79.051  79.818  68.441
ATOM   1035  C   TYR A 109      75.049  81.879  70.378
ATOM   1036  O   TYR A 109      75.171  83.097  70.487
ATOM   1037  N   ILE A 110      74.414  81.107  71.277
ATOM   1038  H   ILE A 110      74.294  80.133  71.098
ATOM   1039  CA  ILE A 110      73.780  81.549  72.493
ATOM   1040  CB  ILE A 110      72.736  80.534  72.917
ATOM   1041  CG2 ILE A 110      72.400  80.546  74.413
ATOM   1042  CG1 ILE A 110      71.623  80.649  71.855
ATOM   1043  CD1 ILE A 110      70.465  79.676  71.813
ATOM   1044  C   ILE A 110      74.555  82.118  73.643
ATOM   1045  O   ILE A 110      75.472  81.475  74.134
ATOM   1046  N   CYS A 111      74.028  83.288  74.114
ATOM   1047  H   CYS A 111      73.238  83.635  73.624
ATOM   1048  CA  CYS A 111      74.376  84.247  75.146
ATOM   1049  CB  CYS A 111      73.325  85.384  75.209
ATOM   1050  SG  CYS A 111      73.164  86.519  73.812
ATOM   1051  C   CYS A 111      74.378  83.890  76.616
ATOM   1052  O   CYS A 111      75.340  84.258  77.288
ATOM   1053  N   ILE A 112      73.296  83.245  77.144
ATOM   1054  H   ILE A 112      72.548  82.975  76.545
ATOM   1055  CA  ILE A 112      73.110  82.889  78.548
ATOM   1056  CB  ILE A 112      73.321  81.429  78.963
ATOM   1057  CG2 ILE A 112      73.144  81.193  80.486
ATOM   1058  CG1 ILE A 112      72.281  80.605  78.181
ATOM   1059  CD1 ILE A 112      72.347  79.097  78.379
ATOM   1060  C   ILE A 112      73.481  83.963  79.565
ATOM   1061  O   ILE A 112      74.512  83.882  80.231
ATOM   1062  N   VAL A 113      72.678  85.057  79.585
ATOM   1063  H   VAL A 113      71.877  85.080  78.992
ATOM   1064  CA  VAL A 113      72.811  86.237  80.430
ATOM   1065  CB  VAL A 113      72.156  87.460  79.769
ATOM   1066  CG1 VAL A 113      72.194  88.738  80.639
ATOM   1067  CG2 VAL A 113      72.776  87.682  78.387
ATOM   1068  C   VAL A 113      72.192  86.037  81.798
ATOM   1069  O   VAL A 113      71.155  85.393  81.928
ATOM   1070  N   GLY A 114      72.803  86.607  82.866
ATOM   1071  H   GLY A 114      73.605  87.194  82.786
ATOM   1072  CA  GLY A 114      72.275  86.485  84.202
ATOM   1073  C   GLY A 114      72.638  85.173  84.824
ATOM   1074  O   GLY A 114      73.227  84.296  84.189
ATOM   1075  N   GLY A 115      72.251  85.026  86.110
ATOM   1076  H   GLY A 115      71.757  85.746  86.589
ATOM   1077  CA  GLY A 115      72.504  83.838  86.881
ATOM   1078  C   GLY A 115      71.676  82.684  86.400
ATOM   1079  O   GLY A 115      72.094  81.537  86.546
ATOM   1080  N   ASN A 116      70.461  82.951  85.868
ATOM   1081  H   ASN A 116      70.101  83.876  85.782
ATOM   1082  CA  ASN A 116      69.646  81.885  85.358
ATOM   1083  CB  ASN A 116      68.659  81.284  86.400
ATOM   1084  CG  ASN A 116      67.934  80.042  85.858
ATOM   1085  OD1 ASN A 116      67.138  80.062  84.919
ATOM   1086  ND2 ASN A 116      68.241  78.881  86.492
ATOM   1087 1HD2 ASN A 116      68.897  78.880  87.248
ATOM   1088 2HD2 ASN A 116      67.824  78.022  86.195
ATOM   1089  C   ASN A 116      68.892  82.466  84.209
ATOM   1090  O   ASN A 116      68.177  83.461  84.361
ATOM   1091  N   SER A 117      69.063  81.840  83.028
ATOM   1092  H   SER A 117      69.647  81.037  82.931
ATOM   1093  CA  SER A 117      68.392  82.256  81.834
ATOM   1094  CB  SER A 117      69.025  83.458  81.097
ATOM   1095  OG  SER A 117      70.299  83.131  80.559
ATOM   1096  HG  SER A 117      70.940  83.506  81.170
ATOM   1097  C   SER A 117      68.282  81.133  80.854
ATOM   1098  O   SER A 117      68.911  80.079  80.983
ATOM   1099  N   ALA A 118      67.415  81.398  79.860
ATOM   1100  H   ALA A 118      66.949  82.278  79.846
ATOM   1101  CA  ALA A 118      67.075  80.576  78.742
ATOM   1102  CB  ALA A 118      65.623  80.851  78.280
ATOM   1103  C   ALA A 118      68.010  80.949  77.609
ATOM   1104  O   ALA A 118      68.496  82.084  77.571
ATOM   1105  N   PRO A 119      68.279  80.046  76.672
ATOM   1106  CA  PRO A 119      69.192  80.286  75.581
ATOM   1107  CB  PRO A 119      69.439  78.892  75.004
ATOM   1108  CG  PRO A 119      68.215  78.065  75.384
ATOM   1109  CD  PRO A 119      67.782  78.672  76.702
ATOM   1110  C   PRO A 119      68.850  81.324  74.534
ATOM   1111  O   PRO A 119      67.967  81.085  73.713
ATOM   1112  N   ILE A 120      69.663  82.408  74.448
ATOM   1113  H   ILE A 120      70.461  82.508  75.036
ATOM   1114  CA  ILE A 120      69.334  83.566  73.642
ATOM   1115  CB  ILE A 120      69.318  84.861  74.461
ATOM   1116  CG2 ILE A 120      68.992  86.053  73.537
ATOM   1117  CG1 ILE A 120      68.299  84.791  75.618
ATOM   1118  CD1 ILE A 120      68.384  85.956  76.608
ATOM   1119  C   ILE A 120      70.384  83.687  72.565
ATOM   1120  O   ILE A 120      71.563  83.869  72.865
ATOM   1121  N   TYR A 121      69.991  83.600  71.270
ATOM   1122  H   TYR A 121      69.034  83.470  71.022
ATOM   1123  CA  TYR A 121      70.921  83.718  70.155
ATOM   1124  CB  TYR A 121      70.273  83.558  68.763
ATOM   1125  CG  TYR A 121      69.864  82.155  68.549
ATOM   1126  CD1 TYR A 121      68.512  81.804  68.557
ATOM   1127  CE1 TYR A 121      68.139  80.476  68.356
ATOM   1128  CZ  TYR A 121      69.108  79.490  68.161
ATOM   1129  OH  TYR A 121      68.741  78.142  67.957
ATOM   1130  HH  TYR A 121      69.542  77.617  67.858
ATOM   1131  CE2 TYR A 121      70.451  79.850  68.169
ATOM   1132  CD2 TYR A 121      70.832  81.171  68.361
ATOM   1133  C   TYR A 121      71.490  85.112  70.124
ATOM   1134  O   TYR A 121      70.840  86.030  70.621
ATOM   1135  N   VAL A 122      72.704  85.324  69.537
ATOM   1136  H   VAL A 122      73.247  84.592  69.133
ATOM   1137  CA  VAL A 122      73.258  86.673  69.462
ATOM   1138  CB  VAL A 122      74.689  86.806  70.018
ATOM   1139  CG1 VAL A 122      75.096  88.291  70.077
ATOM   1140  CG2 VAL A 122      74.890  86.072  71.342
ATOM   1141  C   VAL A 122      73.316  86.937  67.942
ATOM   1142  O   VAL A 122      74.404  86.854  67.371
ATOM   1143  N   PRO A 123      72.222  87.283  67.234
ATOM   1144  CA  PRO A 123      72.179  87.469  65.795
ATOM   1145  CB  PRO A 123      70.705  87.445  65.383
ATOM   1146  CG  PRO A 123      69.996  86.788  66.561
ATOM   1147  CD  PRO A 123      70.865  87.226  67.744
ATOM   1148  C   PRO A 123      72.865  88.581  65.068
ATOM   1149  O   PRO A 123      73.025  88.415  63.860
ATOM   1150  N   THR A 124      73.205  89.722  65.693
ATOM   1151  H   THR A 124      73.050  89.883  66.663
ATOM   1152  CA  THR A 124      73.742  90.825  64.924
ATOM   1153  CB  THR A 124      72.914  92.105  64.938
ATOM   1154  CG2 THR A 124      71.523  91.824  64.340
ATOM   1155  OG1 THR A 124      72.773  92.635  66.244
ATOM   1156  HG1 THR A 124      73.637  92.976  66.490
ATOM   1157  C   THR A 124      75.178  91.094  65.281
ATOM   1158  O   THR A 124      75.648  90.752  66.368
ATOM   1159  N   LEU A 125      75.880  91.756  64.333
ATOM   1160  H   LEU A 125      75.427  92.037  63.490
ATOM   1161  CA  LEU A 125      77.283  92.077  64.375
ATOM   1162  CB  LEU A 125      77.773  92.639  63.021
ATOM   1163  CG  LEU A 125      77.794  91.600  61.870
ATOM   1164  CD1 LEU A 125      78.098  92.259  60.515
ATOM   1165  CD2 LEU A 125      78.737  90.422  62.170
ATOM   1166  C   LEU A 125      77.782  92.969  65.473
ATOM   1167  O   LEU A 125      78.867  92.684  65.986
ATOM   1168  N   ASP A 126      77.058  94.060  65.864
ATOM   1169  H   ASP A 126      76.188  94.314  65.451
ATOM   1170  CA  ASP A 126      77.547  94.888  66.954
ATOM   1171  CB  ASP A 126      76.817  96.233  67.153
ATOM   1172  CG  ASP A 126      77.564  97.030  68.223
ATOM   1173  OD1 ASP A 126      77.051  97.156  69.363
ATOM   1174  OD2 ASP A 126      78.625  97.607  67.877
ATOM   1175  C   ASP A 126      77.233  94.018  68.139
ATOM   1176  O   ASP A 126      76.063  93.790  68.445
ATOM   1177  N   ASP A 127      78.289  93.589  68.859
ATOM   1178  H   ASP A 127      79.222  93.839  68.615
ATOM   1179  CA  ASP A 127      78.145  92.660  69.948
ATOM   1180  CB  ASP A 127      79.505  92.235  70.554
ATOM   1181  CG  ASP A 127      80.318  91.320  69.635
ATOM   1182  OD1 ASP A 127      79.807  90.821  68.599
ATOM   1183  OD2 ASP A 127      81.505  91.098  69.991
ATOM   1184  C   ASP A 127      77.311  93.106  71.107
ATOM   1185  O   ASP A 127      76.351  92.412  71.453
ATOM   1186  N   PHE A 128      77.596  94.303  71.665
ATOM   1187  H   PHE A 128      78.336  94.884  71.332
ATOM   1188  CA  PHE A 128      76.875  94.781  72.815
ATOM   1189  CB  PHE A 128      77.604  95.910  73.573
ATOM   1190  CG  PHE A 128      78.660  95.258  74.415
ATOM   1191  CD1 PHE A 128      79.989  95.191  73.974
ATOM   1192  CE1 PHE A 128      80.971  94.580  74.760
ATOM   1193  CZ  PHE A 128      80.634  94.029  76.000
ATOM   1194  CE2 PHE A 128      79.313  94.091  76.453
ATOM   1195  CD2 PHE A 128      78.335  94.704  75.662
ATOM   1196  C   PHE A 128      75.459  95.161  72.544
ATOM   1197  O   PHE A 128      74.580  94.755  73.305
ATOM   1198  N   ARG A 129      75.198  95.884  71.430
ATOM   1199  H   ARG A 129      75.920  96.168  70.804
ATOM   1200  CA  ARG A 129      73.861  96.295  71.075
ATOM   1201  CB  ARG A 129      73.809  97.393  70.000
ATOM   1202  CG  ARG A 129      74.295  98.739  70.555
ATOM   1203  CD  ARG A 129      74.367  99.882  69.543
ATOM   1204  NE  ARG A 129      75.544  99.614  68.664
ATOM   1205  HE  ARG A 129      76.119  98.822  68.874
ATOM   1206  CZ  ARG A 129      75.875 100.420  67.606
ATOM   1207  NH1 ARG A 129      75.123 101.511  67.273
ATOM   1208 1HH1 ARG A 129      74.304 101.738  67.799
ATOM   1209 2HH1 ARG A 129      75.387 102.092  66.503
ATOM   1210  NH2 ARG A 129      76.988 100.124  66.873
ATOM   1211 1HH2 ARG A 129      77.563  99.341  67.116
ATOM   1212 2HH2 ARG A 129      77.247 100.699  66.097
ATOM   1213  C   ARG A 129      73.011  95.122  70.698
ATOM   1214  O   ARG A 129      71.806  95.154  70.952
ATOM   1215  N   SER A 130      73.623  94.059  70.111
ATOM   1216  H   SER A 130      74.598  94.066  69.894
ATOM   1217  CA  SER A 130      72.922  92.856  69.732
ATOM   1218  CB  SER A 130      73.822  91.813  69.036
ATOM   1219  OG  SER A 130      73.106  90.649  68.645
ATOM   1220  HG  SER A 130      73.769  90.053  68.286
ATOM   1221  C   SER A 130      72.456  92.190  70.994
ATOM   1222  O   SER A 130      71.279  91.851  71.095
ATOM   1223  N   MET A 131      73.353  92.084  72.008
ATOM   1224  H   MET A 131      74.300  92.387  71.895
ATOM   1225  CA  MET A 131      73.055  91.451  73.271
ATOM   1226  CB  MET A 131      74.249  91.497  74.243
ATOM   1227  CG  MET A 131      75.439  90.606  73.888
ATOM   1228  SD  MET A 131      75.069  88.835  73.867
ATOM   1229  CE  MET A 131      74.769  88.812  75.654
ATOM   1230  C   MET A 131      71.932  92.134  73.998
ATOM   1231  O   MET A 131      70.939  91.477  74.319
ATOM   1232  N   GLU A 132      71.937  93.488  73.967
ATOM   1233  H   GLU A 132      72.696  93.986  73.554
ATOM   1234  CA  GLU A 132      70.942  94.303  74.616
ATOM   1235  CB  GLU A 132      71.273  95.807  74.555
ATOM   1236  CG  GLU A 132      72.468  96.238  75.418
ATOM   1237  CD  GLU A 132      72.843  97.708  75.185
ATOM   1238  OE1 GLU A 132      72.254  98.399  74.310
ATOM   1239  OE2 GLU A 132      73.764  98.165  75.910
ATOM   1240  C   GLU A 132      69.594  94.135  73.978
ATOM   1241  O   GLU A 132      68.607  93.944  74.689
ATOM   1242  N   ALA A 133      69.541  94.133  72.624
ATOM   1243  H   ALA A 133      70.363  94.252  72.070
ATOM   1244  CA  ALA A 133      68.314  94.001  71.880
ATOM   1245  CB  ALA A 133      68.520  94.223  70.371
ATOM   1246  C   ALA A 133      67.686  92.649  72.048
ATOM   1247  O   ALA A 133      66.469  92.547  72.206
ATOM   1248  N   PHE A 134      68.518  91.586  72.058
ATOM   1249  H   PHE A 134      69.504  91.695  71.966
ATOM   1250  CA  PHE A 134      68.051  90.233  72.186
ATOM   1251  CB  PHE A 134      69.016  89.218  71.538
ATOM   1252  CG  PHE A 134      68.706  89.412  70.078
ATOM   1253  CD1 PHE A 134      69.484  90.264  69.281
ATOM   1254  CE1 PHE A 134      69.193  90.474  67.932
ATOM   1255  CZ  PHE A 134      68.102  89.821  67.358
ATOM   1256  CE2 PHE A 134      67.318  88.966  68.133
ATOM   1257  CD2 PHE A 134      67.615  88.763  69.484
ATOM   1258  C   PHE A 134      67.547  89.907  73.557
ATOM   1259  O   PHE A 134      66.703  89.021  73.703
ATOM   1260  N   THR A 135      68.083  90.594  74.594
ATOM   1261  H   THR A 135      68.862  91.207  74.467
ATOM   1262  CA  THR A 135      67.614  90.430  75.946
ATOM   1263  CB  THR A 135      68.623  90.949  76.950
ATOM   1264  CG2 THR A 135      68.134  90.663  78.384
ATOM   1265  OG1 THR A 135      69.860  90.271  76.772
ATOM   1266  HG1 THR A 135      70.258  90.651  75.984
ATOM   1267  C   THR A 135      66.286  91.180  76.051
ATOM   1268  O   THR A 135      65.334  90.665  76.641
ATOM   1269  N   LYS A 136      66.183  92.376  75.402
ATOM   1270  H   LYS A 136      66.968  92.747  74.910
ATOM   1271  CA  LYS A 136      65.022  93.245  75.401
ATOM   1272  CB  LYS A 136      65.304  94.589  74.682
ATOM   1273  CG  LYS A 136      64.174  95.626  74.703
ATOM   1274  CD  LYS A 136      64.535  96.951  74.033
ATOM   1275  CE  LYS A 136      63.389  97.964  74.042
ATOM   1276  NZ  LYS A 136      63.795  99.199  73.344
ATOM   1277  HZ1 LYS A 136      64.002  98.983  72.351
ATOM   1278  HZ2 LYS A 136      63.026  99.894  73.389
ATOM   1279  HZ3 LYS A 136      64.642  99.598  73.791
ATOM   1280  C   LYS A 136      63.816  92.590  74.771
ATOM   1281  O   LYS A 136      62.703  92.771  75.271
ATOM   1282  N   LYS A 137      64.021  91.786  73.694
ATOM   1283  H   LYS A 137      64.934  91.675  73.307
ATOM   1284  CA  LYS A 137      62.968  91.074  72.998
ATOM   1285  CB  LYS A 137      63.394  90.376  71.692
ATOM   1286  CG  LYS A 137      63.703  91.346  70.552
ATOM   1287  CD  LYS A 137      64.058  90.645  69.244
ATOM   1288  CE  LYS A 137      64.295  91.606  68.080
ATOM   1289  NZ  LYS A 137      64.528  90.850  66.832
ATOM   1290  HZ1 LYS A 137      63.719  90.224  66.652
ATOM   1291  HZ2 LYS A 137      64.618  91.518  66.043
ATOM   1292  HZ3 LYS A 137      65.394  90.283  66.899
ATOM   1293  C   LYS A 137      62.293  90.049  73.875
ATOM   1294  O   LYS A 137      61.185  89.607  73.564
ATOM   1295  N   ALA A 138      62.984  89.620  74.962
ATOM   1296  H   ALA A 138      63.897  89.975  75.155
ATOM   1297  CA  ALA A 138      62.525  88.698  75.965
ATOM   1298  CB  ALA A 138      61.213  89.116  76.672
ATOM   1299  C   ALA A 138      62.441  87.259  75.580
ATOM   1300  O   ALA A 138      63.083  86.453  76.255
ATOM   1301  N   GLY A 139      61.656  86.889  74.536
ATOM   1302  H   GLY A 139      61.133  87.543  73.994
ATOM   1303  CA  GLY A 139      61.578  85.492  74.186
ATOM   1304  C   GLY A 139      61.132  85.155  72.800
ATOM   1305  O   GLY A 139      60.998  83.971  72.489
ATOM   1306  N   GLU A 140      60.933  86.167  71.930
ATOM   1307  H   GLU A 140      61.079  87.114  72.206
ATOM   1308  CA  GLU A 140      60.456  85.980  70.581
ATOM   1309  CB  GLU A 140      60.159  87.336  69.910
ATOM   1310  CG  GLU A 140      58.945  88.070  70.501
ATOM   1311  CD  GLU A 140      58.763  89.476  69.913
ATOM   1312  OE1 GLU A 140      59.603  89.961  69.108
ATOM   1313  OE2 GLU A 140      57.735  90.098  70.285
ATOM   1314  C   GLU A 140      61.375  85.229  69.651
ATOM   1315  O   GLU A 140      60.894  84.461  68.814
ATOM   1316  N   GLU A 141      62.706  85.419  69.793
ATOM   1317  H   GLU A 141      63.071  86.024  70.495
ATOM   1318  CA  GLU A 141      63.689  84.803  68.931
ATOM   1319  CB  GLU A 141      64.792  85.807  68.521
ATOM   1320  CG  GLU A 141      64.303  87.056  67.765
ATOM   1321  CD  GLU A 141      63.573  86.699  66.471
ATOM   1322  OE1 GLU A 141      64.142  85.968  65.617
ATOM   1323  OE2 GLU A 141      62.412  87.164  66.324
ATOM   1324  C   GLU A 141      64.392  83.569  69.437
ATOM   1325  O   GLU A 141      65.158  82.959  68.687
ATOM   1326  N   ILE A 142      64.172  83.174  70.710
ATOM   1327  H   ILE A 142      63.530  83.663  71.296
ATOM   1328  CA  ILE A 142      64.799  82.014  71.315
ATOM   1329  CB  ILE A 142      64.500  81.972  72.821
ATOM   1330  CG2 ILE A 142      64.890  80.626  73.484
ATOM   1331  CG1 ILE A 142      65.135  83.196  73.513
ATOM   1332  CD1 ILE A 142      64.717  83.385  74.973
ATOM   1333  C   ILE A 142      64.340  80.722  70.665
ATOM   1334  O   ILE A 142      63.144  80.510  70.465
ATOM   1335  N   ALA A 143      65.313  79.848  70.302
ATOM   1336  H   ALA A 143      66.279  80.056  70.438
ATOM   1337  CA  ALA A 143      65.032  78.551  69.743
ATOM   1338  CB  ALA A 143      65.378  78.378  68.251
ATOM   1339  C   ALA A 143      65.911  77.698  70.610
ATOM   1340  O   ALA A 143      67.127  77.605  70.412
ATOM   1341  N   SER A 144      65.273  77.029  71.597
ATOM   1342  H   SER A 144      64.285  77.084  71.714
ATOM   1343  CA  SER A 144      65.957  76.236  72.584
ATOM   1344  CB  SER A 144      65.218  76.285  73.948
ATOM   1345  OG  SER A 144      63.837  75.982  73.795
ATOM   1346  HG  SER A 144      63.451  76.080  74.671
ATOM   1347  C   SER A 144      66.275  74.823  72.185
ATOM   1348  O   SER A 144      65.941  73.858  72.878
ATOM   1349  N   TYR A 145      67.012  74.686  71.060
ATOM   1350  H   TYR A 145      67.325  75.470  70.527
ATOM   1351  CA  TYR A 145      67.363  73.387  70.571
ATOM   1352  CB  TYR A 145      67.532  73.324  69.051
ATOM   1353  CG  TYR A 145      66.133  73.371  68.508
ATOM   1354  CD1 TYR A 145      65.453  74.583  68.333
ATOM   1355  CE1 TYR A 145      64.157  74.616  67.813
ATOM   1356  CZ  TYR A 145      63.526  73.424  67.456
ATOM   1357  OH  TYR A 145      62.218  73.453  66.927
ATOM   1358  HH  TYR A 145      61.942  74.374  66.875
ATOM   1359  CE2 TYR A 145      64.189  72.206  67.622
ATOM   1360  CD2 TYR A 145      65.486  72.182  68.144
ATOM   1361  C   TYR A 145      68.375  72.646  71.378
ATOM   1362  O   TYR A 145      69.498  73.079  71.652
ATOM   1363  N   SER A 146      67.909  71.451  71.763
ATOM   1364  H   SER A 146      67.004  71.150  71.474
ATOM   1365  CA  SER A 146      68.582  70.515  72.599
ATOM   1366  CB  SER A 146      67.543  69.934  73.579
ATOM   1367  OG  SER A 146      67.000  70.968  74.389
ATOM   1368  HG  SER A 146      66.412  71.466  73.813
ATOM   1369  C   SER A 146      69.199  69.330  71.911
ATOM   1370  O   SER A 146      68.501  68.611  71.198
ATOM   1371  N   ILE A 147      70.533  69.127  72.076
ATOM   1372  H   ILE A 147      71.092  69.748  72.621
ATOM   1373  CA  ILE A 147      71.231  67.953  71.571
ATOM   1374  CB  ILE A 147      71.844  67.890  70.149
ATOM   1375  CG2 ILE A 147      72.623  66.560  69.959
ATOM   1376  CG1 ILE A 147      70.786  68.024  69.033
ATOM   1377  CD1 ILE A 147      71.359  68.112  67.613
ATOM   1378  C   ILE A 147      72.272  67.637  72.598
ATOM   1379  O   ILE A 147      73.158  68.447  72.867
ATOM   1380  N   VAL A 148      72.131  66.452  73.230
ATOM   1381  H   VAL A 148      71.390  65.823  73.007
ATOM   1382  CA  VAL A 148      73.063  65.989  74.229
ATOM   1383  CB  VAL A 148      72.403  65.226  75.369
ATOM   1384  CG1 VAL A 148      73.462  64.726  76.376
ATOM   1385  CG2 VAL A 148      71.347  66.133  76.031
ATOM   1386  C   VAL A 148      74.007  65.100  73.475
ATOM   1387  O   VAL A 148      73.560  64.228  72.721
ATOM   1388  N   GLY A 149      75.336  65.279  73.670
ATOM   1389  H   GLY A 149      75.743  65.960  74.274
ATOM   1390  CA  GLY A 149      76.195  64.431  72.906
ATOM   1391  C   GLY A 149      77.648  64.392  73.207
ATOM   1392  O   GLY A 149      78.129  65.092  74.101
ATOM   1393  N   PRO A 150      78.308  63.576  72.354
ATOM   1394  CA  PRO A 150      79.716  63.264  72.437
ATOM   1395  CB  PRO A 150      80.419  64.056  71.337
ATOM   1396  CG  PRO A 150      79.361  64.047  70.220
ATOM   1397  CD  PRO A 150      78.012  63.830  70.935
ATOM   1398  C   PRO A 150      80.361  63.095  73.777
ATOM   1399  O   PRO A 150      81.341  63.776  74.083
ATOM   1400  N   ALA A 151      79.787  62.166  74.579
ATOM   1401  H   ALA A 151      78.942  61.711  74.311
ATOM   1402  CA  ALA A 151      80.440  61.604  75.732
ATOM   1403  CB  ALA A 151      79.483  60.863  76.685
ATOM   1404  C   ALA A 151      81.499  60.632  75.279
ATOM   1405  O   ALA A 151      81.260  59.806  74.395
ATOM   1406  N   ASN A 152      82.704  60.741  75.879
ATOM   1407  H   ASN A 152      82.868  61.419  76.593
ATOM   1408  CA  ASN A 152      83.839  59.916  75.555
ATOM   1409  CB  ASN A 152      84.875  60.703  74.687
ATOM   1410  CG  ASN A 152      85.487  61.938  75.377
ATOM   1411  OD1 ASN A 152      85.107  62.380  76.462
ATOM   1412  ND2 ASN A 152      86.496  62.536  74.689
ATOM   1413 1HD2 ASN A 152      86.802  62.157  73.816
ATOM   1414 2HD2 ASN A 152      86.935  63.358  75.053
ATOM   1415  C   ASN A 152      84.490  59.276  76.765
ATOM   1416  O   ASN A 152      85.712  59.095  76.786
ATOM   1417  N   ALA A 153      83.692  58.886  77.794
ATOM   1418  H   ALA A 153      82.702  58.997  77.764
ATOM   1419  CA  ALA A 153      84.232  58.315  79.007
ATOM   1420  CB  ALA A 153      83.182  58.118  80.115
ATOM   1421  C   ALA A 153      84.961  57.020  78.832
ATOM   1422  O   ALA A 153      84.429  56.009  78.367
ATOM   1423  N   LYS A 154      86.247  57.075  79.226
ATOM   1424  H   LYS A 154      86.644  57.914  79.589
ATOM   1425  CA  LYS A 154      87.141  55.961  79.168
ATOM   1426  CB  LYS A 154      88.558  56.381  78.725
ATOM   1427  CG  LYS A 154      89.574  55.246  78.555
ATOM   1428  CD  LYS A 154      90.876  55.678  77.877
ATOM   1429  CE  LYS A 154      91.818  56.496  78.765
ATOM   1430  NZ  LYS A 154      93.037  56.838  78.007
ATOM   1431  HZ1 LYS A 154      93.690  56.031  78.022
ATOM   1432  HZ2 LYS A 154      92.783  57.054  77.024
ATOM   1433  HZ3 LYS A 154      93.504  57.663  78.432
ATOM   1434  C   LYS A 154      87.184  55.382  80.548
ATOM   1435  O   LYS A 154      87.341  56.112  81.533
ATOM   1436  N   VAL A 155      87.016  54.043  80.639
ATOM   1437  H   VAL A 155      86.863  53.485  79.826
ATOM   1438  CA  VAL A 155      87.057  53.355  81.912
ATOM   1439  CB  VAL A 155      85.716  52.777  82.389
ATOM   1440  CG1 VAL A 155      85.869  52.192  83.812
ATOM   1441  CG2 VAL A 155      84.600  53.842  82.334
ATOM   1442  C   VAL A 155      88.107  52.255  81.772
ATOM   1443  O   VAL A 155      87.786  51.108  81.446
ATOM   1444  N   PRO A 156      89.384  52.586  81.957
ATOM   1445  CA  PRO A 156      90.491  51.660  81.877
ATOM   1446  CB  PRO A 156      91.706  52.535  81.562
ATOM   1447  CG  PRO A 156      91.387  53.884  82.220
ATOM   1448  CD  PRO A 156      89.855  53.940  82.260
ATOM   1449  C   PRO A 156      90.663  50.815  83.118
ATOM   1450  O   PRO A 156      91.573  49.986  83.119
ATOM   1451  N   HIS A 157      89.855  51.052  84.191
ATOM   1452  H   HIS A 157      89.082  51.674  84.098
ATOM   1453  CA  HIS A 157      90.076  50.652  85.569
ATOM   1454  CB  HIS A 157      90.455  49.171  85.837
ATOM   1455  CG  HIS A 157      89.364  48.194  85.522
ATOM   1456  ND1 HIS A 157      89.163  47.631  84.281
ATOM   1457  CE1 HIS A 157      88.086  46.813  84.392
ATOM   1458  NE2 HIS A 157      87.583  46.811  85.612
ATOM   1459  CD2 HIS A 157      88.389  47.681  86.323
ATOM   1460  C   HIS A 157      91.101  51.540  86.204
ATOM   1461  O   HIS A 157      90.770  52.248  87.159
ATOM   1462  N   SER A 158      92.352  51.565  85.677
ATOM   1463  H   SER A 158      92.614  50.987  84.908
ATOM   1464  CA  SER A 158      93.396  52.409  86.206
ATOM   1465  CB  SER A 158      94.808  51.869  85.898
ATOM   1466  OG  SER A 158      94.971  50.591  86.505
ATOM   1467  HG  SER A 158      95.054  49.964  85.778
ATOM   1468  C   SER A 158      93.165  53.731  85.519
ATOM   1469  O   SER A 158      93.811  54.075  84.524
ATOM   1470  N   ALA A 159      92.202  54.498  86.080
ATOM   1471  H   ALA A 159      91.701  54.176  86.882
ATOM   1472  CA  ALA A 159      91.770  55.756  85.546
ATOM   1473  CB  ALA A 159      90.483  56.277  86.211
ATOM   1474  C   ALA A 159      92.739  56.889  85.494
ATOM   1475  O   ALA A 159      93.369  57.267  86.484
ATOM   1476  N   LYS A 160      92.861  57.420  84.259
ATOM   1477  H   LYS A 160      92.349  57.021  83.502
ATOM   1478  CA  LYS A 160      93.668  58.548  83.884
ATOM   1479  CB  LYS A 160      95.088  58.201  83.355
ATOM   1480  CG  LYS A 160      96.055  57.570  84.364
ATOM   1481  CD  LYS A 160      97.465  57.365  83.808
ATOM   1482  CE  LYS A 160      98.426  56.694  84.791
ATOM   1483  NZ  LYS A 160      99.785  56.641  84.214
ATOM   1484  HZ1 LYS A 160     100.066  55.655  84.061
ATOM   1485  HZ2 LYS A 160      99.804  57.147  83.309
ATOM   1486  HZ3 LYS A 160     100.455  57.085  84.870
ATOM   1487  C   LYS A 160      92.837  59.145  82.777
ATOM   1488  O   LYS A 160      93.136  58.991  81.588
ATOM   1489  N   LYS A 161      91.720  59.809  83.162
ATOM   1490  H   LYS A 161      91.467  59.920  84.119
ATOM   1491  CA  LYS A 161      90.829  60.390  82.196
ATOM   1492  CB  LYS A 161      89.423  60.666  82.755
ATOM   1493  CG  LYS A 161      88.608  59.435  83.151
ATOM   1494  CD  LYS A 161      87.243  59.835  83.706
ATOM   1495  CE  LYS A 161      86.358  58.670  84.140
ATOM   1496  NZ  LYS A 161      85.068  59.206  84.614
ATOM   1497  HZ1 LYS A 161      85.239  60.000  85.260
ATOM   1498  HZ2 LYS A 161      84.512  59.542  83.805
ATOM   1499  HZ3 LYS A 161      84.539  58.466  85.113
ATOM   1500  C   LYS A 161      91.372  61.665  81.633
ATOM   1501  O   LYS A 161      91.490  62.687  82.317
ATOM   1502  N   TYR A 162      91.711  61.591  80.330
ATOM   1503  H   TYR A 162      91.586  60.750  79.810
ATOM   1504  CA  TYR A 162      92.237  62.700  79.587
ATOM   1505  CB  TYR A 162      93.157  62.248  78.420
ATOM   1506  CG  TYR A 162      93.751  63.402  77.663
ATOM   1507  CD1 TYR A 162      94.763  64.193  78.226
ATOM   1508  CE1 TYR A 162      95.315  65.262  77.512
ATOM   1509  CZ  TYR A 162      94.862  65.546  76.221
ATOM   1510  OH  TYR A 162      95.417  66.624  75.496
ATOM   1511  HH  TYR A 162      94.999  66.647  74.630
ATOM   1512  CE2 TYR A 162      93.861  64.758  75.646
ATOM   1513  CD2 TYR A 162      93.314  63.691  76.363
ATOM   1514  C   TYR A 162      91.064  63.485  79.069
ATOM   1515  O   TYR A 162      90.084  62.913  78.584
ATOM   1516  N   TYR A 163      91.140  64.825  79.214
ATOM   1517  H   TYR A 163      91.938  65.270  79.611
ATOM   1518  CA  TYR A 163      90.104  65.706  78.745
ATOM   1519  CB  TYR A 163      89.307  66.498  79.816
ATOM   1520  CG  TYR A 163      88.420  65.488  80.465
ATOM   1521  CD1 TYR A 163      88.775  64.838  81.652
ATOM   1522  CE1 TYR A 163      87.920  63.883  82.209
ATOM   1523  CZ  TYR A 163      86.708  63.567  81.586
ATOM   1524  OH  TYR A 163      85.848  62.602  82.154
ATOM   1525  HH  TYR A 163      85.074  62.524  81.589
ATOM   1526  CE2 TYR A 163      86.348  64.213  80.403
ATOM   1527  CD2 TYR A 163      87.204  65.165  79.848
ATOM   1528  C   TYR A 163      90.554  66.591  77.640
ATOM   1529  O   TYR A 163      91.711  67.011  77.580
ATOM   1530  N   GLU A 164      89.615  66.829  76.704
ATOM   1531  H   GLU A 164      88.696  66.453  76.795
ATOM   1532  CA  GLU A 164      89.816  67.641  75.540
ATOM   1533  CB  GLU A 164      89.979  66.784  74.254
ATOM   1534  CG  GLU A 164      88.806  65.830  73.948
ATOM   1535  CD  GLU A 164      89.055  65.067  72.651
ATOM   1536  OE1 GLU A 164      89.210  65.716  71.583
ATOM   1537  OE2 GLU A 164      89.086  63.810  72.710
ATOM   1538  C   GLU A 164      88.659  68.594  75.364
ATOM   1539  O   GLU A 164      87.563  68.368  75.883
ATOM   1540  N   ALA A 165      88.935  69.709  74.641
ATOM   1541  H   ALA A 165      89.858  69.827  74.286
ATOM   1542  CA  ALA A 165      88.053  70.799  74.275
ATOM   1543  CB  ALA A 165      87.182  70.421  73.047
ATOM   1544  C   ALA A 165      87.246  71.404  75.417
ATOM   1545  O   ALA A 165      87.763  71.524  76.528
ATOM   1546  N   VAL A 166      85.975  71.830  75.162
ATOM   1547  H   VAL A 166      85.580  71.779  74.248
ATOM   1548  CA  VAL A 166      85.069  72.398  76.145
ATOM   1549  CB  VAL A 166      84.843  73.908  76.087
ATOM   1550  CG1 VAL A 166      83.854  74.309  77.205
ATOM   1551  CG2 VAL A 166      86.177  74.675  76.172
ATOM   1552  C   VAL A 166      83.807  71.725  75.687
ATOM   1553  O   VAL A 166      83.256  72.097  74.642
ATOM   1554  N   HIS A 167      83.326  70.722  76.468
ATOM   1555  H   HIS A 167      83.755  70.485  77.333
ATOM   1556  CA  HIS A 167      82.169  69.959  76.047
ATOM   1557  CB  HIS A 167      82.573  69.128  74.779
ATOM   1558  CG  HIS A 167      81.538  68.346  74.026
ATOM   1559  ND1 HIS A 167      80.581  68.908  73.218
ATOM   1560  CE1 HIS A 167      79.866  67.889  72.687
ATOM   1561  NE2 HIS A 167      80.298  66.715  73.098
ATOM   1562  CD2 HIS A 167      81.351  67.003  73.943
ATOM   1563  C   HIS A 167      81.509  68.946  76.979
ATOM   1564  O   HIS A 167      80.292  68.852  76.815
ATOM   1565  N   PRO A 168      82.079  68.294  78.006
ATOM   1566  CA  PRO A 168      81.417  67.205  78.722
ATOM   1567  CB  PRO A 168      82.416  66.772  79.798
ATOM   1568  CG  PRO A 168      83.781  67.049  79.157
ATOM   1569  CD  PRO A 168      83.522  68.267  78.263
ATOM   1570  C   PRO A 168      79.993  67.090  79.214
ATOM   1571  O   PRO A 168      79.573  65.930  79.270
ATOM   1572  N   CYS A 169      79.233  68.154  79.582
ATOM   1573  H   CYS A 169      79.557  69.094  79.579
ATOM   1574  CA  CYS A 169      77.824  67.921  79.845
ATOM   1575  CB  CYS A 169      77.467  67.831  81.346
ATOM   1576  SG  CYS A 169      75.715  67.421  81.629
ATOM   1577  C   CYS A 169      77.036  69.034  79.232
ATOM   1578  O   CYS A 169      76.859  70.094  79.834
ATOM   1579  N   THR A 170      76.496  68.792  78.023
ATOM   1580  H   THR A 170      76.596  67.924  77.548
ATOM   1581  CA  THR A 170      75.764  69.812  77.338
ATOM   1582  CB  THR A 170      76.689  70.695  76.516
ATOM   1583  CG2 THR A 170      77.465  69.858  75.494
ATOM   1584  OG1 THR A 170      76.013  71.806  75.938
ATOM   1585  HG1 THR A 170      76.625  72.548  75.972
ATOM   1586  C   THR A 170      74.570  69.319  76.579
ATOM   1587  O   THR A 170      74.371  68.124  76.362
ATOM   1588  N   VAL A 171      73.714  70.307  76.251
ATOM   1589  H   VAL A 171      73.956  71.238  76.516
ATOM   1590  CA  VAL A 171      72.459  70.238  75.545
ATOM   1591  CB  VAL A 171      71.325  70.530  76.535
ATOM   1592  CG1 VAL A 171      70.002  70.266  75.861
ATOM   1593  CG2 VAL A 171      71.431  69.737  77.859
ATOM   1594  C   VAL A 171      72.745  71.432  74.638
ATOM   1595  O   VAL A 171      72.265  72.537  74.873
ATOM   1596  N   PHE A 172      73.536  71.180  73.565
ATOM   1597  H   PHE A 172      73.777  70.233  73.368
ATOM   1598  CA  PHE A 172      74.114  72.151  72.654
ATOM   1599  CB  PHE A 172      75.604  71.757  72.441
ATOM   1600  CG  PHE A 172      75.806  70.384  71.814
ATOM   1601  CD1 PHE A 172      75.731  70.194  70.423
ATOM   1602  CE1 PHE A 172      75.915  68.941  69.842
ATOM   1603  CZ  PHE A 172      76.196  67.839  70.648
ATOM   1604  CE2 PHE A 172      76.286  68.004  72.027
ATOM   1605  CD2 PHE A 172      76.091  69.264  72.591
ATOM   1606  C   PHE A 172      73.645  72.455  71.241
ATOM   1607  O   PHE A 172      74.312  73.258  70.583
ATOM   1608  N   CYS A 173      72.486  71.948  70.787
ATOM   1609  H   CYS A 173      71.891  71.426  71.392
ATOM   1610  CA  CYS A 173      72.064  71.986  69.396
ATOM   1611  CB  CYS A 173      70.650  71.423  69.184
ATOM   1612  SG  CYS A 173      70.034  71.373  67.463
ATOM   1613  C   CYS A 173      72.146  73.142  68.475
ATOM   1614  O   CYS A 173      71.728  74.264  68.752
ATOM   1615  N   VAL A 174      72.703  72.767  67.298
ATOM   1616  H   VAL A 174      72.969  71.816  67.164
ATOM   1617  CA  VAL A 174      72.950  73.584  66.155
ATOM   1618  CB  VAL A 174      74.212  73.157  65.404
ATOM   1619  CG1 VAL A 174      74.457  74.075  64.188
ATOM   1620  CG2 VAL A 174      75.403  72.972  66.356
ATOM   1621  C   VAL A 174      71.823  73.343  65.181
ATOM   1622  O   VAL A 174      71.594  72.209  64.745
ATOM   1623  N   LEU A 175      71.077  74.421  64.876
ATOM   1624  H   LEU A 175      71.243  75.301  65.316
ATOM   1625  CA  LEU A 175      70.042  74.431  63.877
ATOM   1626  CB  LEU A 175      68.767  75.225  64.174
ATOM   1627  CG  LEU A 175      67.864  74.766  65.298
ATOM   1628  CD1 LEU A 175      66.749  75.807  65.439
ATOM   1629  CD2 LEU A 175      67.310  73.357  65.022
ATOM   1630  C   LEU A 175      70.671  75.263  62.809
ATOM   1631  O   LEU A 175      71.115  76.376  63.092
ATOM   1632  N   SER A 176      70.701  74.766  61.562
ATOM   1633  H   SER A 176      70.328  73.869  61.343
ATOM   1634  CA  SER A 176      71.304  75.484  60.471
ATOM   1635  CB  SER A 176      72.535  74.732  59.908
ATOM   1636  OG  SER A 176      73.520  74.545  60.916
ATOM   1637  HG  SER A 176      74.262  74.116  60.480
ATOM   1638  C   SER A 176      70.274  75.686  59.390
ATOM   1639  O   SER A 176      70.548  75.490  58.203
ATOM   1640  N   LYS A 177      69.050  76.114  59.788
ATOM   1641  H   LYS A 177      68.855  76.273  60.750
ATOM   1642  CA  LYS A 177      67.938  76.320  58.887
ATOM   1643  CB  LYS A 177      66.663  76.763  59.630
ATOM   1644  CG  LYS A 177      66.061  75.642  60.480
ATOM   1645  CD  LYS A 177      64.782  76.019  61.226
ATOM   1646  CE  LYS A 177      64.215  74.859  62.046
ATOM   1647  NZ  LYS A 177      62.976  75.275  62.729
ATOM   1648  HZ1 LYS A 177      62.499  74.442  63.124
ATOM   1649  HZ2 LYS A 177      63.196  75.940  63.494
ATOM   1650  HZ3 LYS A 177      62.344  75.733  62.045
ATOM   1651  C   LYS A 177      68.246  77.326  57.813
ATOM   1652  O   LYS A 177      67.872  77.125  56.656
ATOM   1653  N   LYS A 178      68.941  78.426  58.187
ATOM   1654  H   LYS A 178      69.220  78.533  59.138
ATOM   1655  CA  LYS A 178      69.378  79.503  57.327
ATOM   1656  CB  LYS A 178      70.633  79.144  56.490
ATOM   1657  CG  LYS A 178      71.879  78.878  57.337
ATOM   1658  CD  LYS A 178      73.142  78.640  56.513
ATOM   1659  CE  LYS A 178      74.343  78.220  57.360
ATOM   1660  NZ  LYS A 178      75.522  78.012  56.497
ATOM   1661  HZ1 LYS A 178      75.318  77.265  55.806
ATOM   1662  HZ2 LYS A 178      75.742  78.893  55.995
ATOM   1663  HZ3 LYS A 178      76.337  77.728  57.073
ATOM   1664  C   LYS A 178      68.318  80.161  56.468
ATOM   1665  O   LYS A 178      68.609  80.735  55.414
ATOM   1666  N   GLN A 179      67.046  80.059  56.907
ATOM   1667  H   GLN A 179      66.827  79.555  57.737
ATOM   1668  CA  GLN A 179      65.926  80.700  56.264
ATOM   1669  CB  GLN A 179      64.667  79.809  56.178
ATOM   1670  CG  GLN A 179      63.490  80.469  55.443
ATOM   1671  CD  GLN A 179      62.319  79.500  55.251
ATOM   1672  OE1 GLN A 179      62.314  78.324  55.616
ATOM   1673  NE2 GLN A 179      61.249  80.037  54.612
ATOM   1674 1HE2 GLN A 179      61.273  80.990  54.309
ATOM   1675 2HE2 GLN A 179      60.443  79.476  54.425
ATOM   1676  C   GLN A 179      65.711  81.814  57.250
ATOM   1677  O   GLN A 179      65.657  82.991  56.895
ATOM   1678  N   GLN A 180      65.586  81.404  58.533
ATOM   1679  H   GLN A 180      65.587  80.432  58.751
ATOM   1680  CA  GLN A 180      65.481  82.240  59.684
ATOM   1681  CB  GLN A 180      64.360  81.870  60.679
ATOM   1682  CG  GLN A 180      62.934  82.007  60.125
ATOM   1683  CD  GLN A 180      62.622  83.490  59.880
ATOM   1684  OE1 GLN A 180      62.811  84.356  60.736
ATOM   1685  NE2 GLN A 180      62.145  83.802  58.648
ATOM   1686 1HE2 GLN A 180      62.027  83.087  57.960
ATOM   1687 2HE2 GLN A 180      61.934  84.753  58.420
ATOM   1688  C   GLN A 180      66.805  82.016  60.353
ATOM   1689  O   GLN A 180      67.329  80.894  60.360
ATOM   1690  N   VAL A 181      67.397  83.108  60.887
ATOM   1691  H   VAL A 181      66.962  84.004  60.863
ATOM   1692  CA  VAL A 181      68.664  83.039  61.566
ATOM   1693  CB  VAL A 181      69.280  84.406  61.829
ATOM   1694  CG1 VAL A 181      70.585  84.289  62.646
ATOM   1695  CG2 VAL A 181      69.496  85.110  60.476
ATOM   1696  C   VAL A 181      68.410  82.306  62.856
ATOM   1697  O   VAL A 181      67.493  82.620  63.615
ATOM   1698  N   ASN A 182      69.222  81.261  63.070
ATOM   1699  H   ASN A 182      69.936  81.039  62.409
ATOM   1700  CA  ASN A 182      69.188  80.405  64.223
ATOM   1701  CB  ASN A 182      68.478  79.061  63.899
ATOM   1702  CG  ASN A 182      66.976  79.232  63.720
ATOM   1703  OD1 ASN A 182      66.232  79.446  64.675
ATOM   1704  ND2 ASN A 182      66.510  79.132  62.449
ATOM   1705 1HD2 ASN A 182      67.150  79.016  61.690
ATOM   1706 2HD2 ASN A 182      65.533  79.236  62.267
ATOM   1707  C   ASN A 182      70.652  80.194  64.552
ATOM   1708  O   ASN A 182      71.439  81.132  64.438
ATOM   1709  N   PHE A 183      70.985  78.999  65.092
ATOM   1710  H   PHE A 183      70.259  78.350  65.295
ATOM   1711  CA  PHE A 183      72.231  78.378  65.449
ATOM   1712  CB  PHE A 183      73.650  78.907  65.061
ATOM   1713  CG  PHE A 183      74.129  78.669  63.656
ATOM   1714  CD1 PHE A 183      73.314  78.289  62.586
ATOM   1715  CE1 PHE A 183      73.847  78.080  61.311
ATOM   1716  CZ  PHE A 183      75.217  78.231  61.091
ATOM   1717  CE2 PHE A 183      76.052  78.584  62.150
ATOM   1718  CD2 PHE A 183      75.505  78.791  63.418
ATOM   1719  C   PHE A 183      72.314  77.537  66.680
ATOM   1720  O   PHE A 183      71.523  76.602  66.807
ATOM   1721  N   VAL A 184      73.217  77.890  67.627
ATOM   1722  H   VAL A 184      73.675  78.778  67.586
ATOM   1723  CA  VAL A 184      73.522  77.048  68.762
ATOM   1724  CB  VAL A 184      75.036  76.883  68.906
ATOM   1725  CG1 VAL A 184      75.483  76.039  70.112
ATOM   1726  CG2 VAL A 184      75.554  76.266  67.614
ATOM   1727  C   VAL A 184      72.975  77.366  70.090
ATOM   1728  O   VAL A 184      73.305  78.401  70.662
ATOM   1729  N   CYS A 185      72.231  76.380  70.629
ATOM   1730  H   CYS A 185      72.061  75.530  70.136
ATOM   1731  CA  CYS A 185      71.610  76.465  71.900
ATOM   1732  CB  CYS A 185      70.157  76.009  71.787
ATOM   1733  SG  CYS A 185      69.277  75.937  73.360
ATOM   1734  C   CYS A 185      72.304  75.724  72.983
ATOM   1735  O   CYS A 185      72.277  74.503  73.063
ATOM   1736  N   GLN A 186      72.950  76.508  73.851
ATOM   1737  H   GLN A 186      72.919  77.496  73.722
ATOM   1738  CA  GLN A 186      73.644  76.101  75.035
ATOM   1739  CB  GLN A 186      74.407  77.322  75.501
ATOM   1740  CG  GLN A 186      75.151  77.235  76.808
ATOM   1741  CD  GLN A 186      75.664  78.634  77.077
ATOM   1742  OE1 GLN A 186      75.636  79.613  76.334
ATOM   1743  NE2 GLN A 186      76.104  78.754  78.336
ATOM   1744 1HE2 GLN A 186      76.013  77.993  78.977
ATOM   1745 2HE2 GLN A 186      76.436  79.637  78.664
ATOM   1746  C   GLN A 186      72.547  75.925  76.061
ATOM   1747  O   GLN A 186      71.687  76.805  76.157
ATOM   1748  N   ARG A 187      72.522  74.817  76.844
ATOM   1749  H   ARG A 187      73.177  74.070  76.768
ATOM   1750  CA  ARG A 187      71.482  74.716  77.851
ATOM   1751  CB  ARG A 187      70.203  73.892  77.545
ATOM   1752  CG  ARG A 187      69.263  74.415  76.458
ATOM   1753  CD  ARG A 187      68.014  73.549  76.264
ATOM   1754  NE  ARG A 187      67.277  73.554  77.569
ATOM   1755  HE  ARG A 187      67.435  74.317  78.196
ATOM   1756  CZ  ARG A 187      66.423  72.553  77.952
ATOM   1757  NH1 ARG A 187      66.136  71.488  77.146
ATOM   1758 1HH1 ARG A 187      66.531  71.422  76.230
ATOM   1759 2HH1 ARG A 187      65.498  70.783  77.456
ATOM   1760  NH2 ARG A 187      65.843  72.630  79.185
ATOM   1761 1HH2 ARG A 187      66.029  73.412  79.780
ATOM   1762 2HH2 ARG A 187      65.203  71.925  79.489
ATOM   1763  C   ARG A 187      71.997  74.292  79.191
ATOM   1764  O   ARG A 187      71.790  73.163  79.648
ATOM   1765  N   VAL A 188      72.721  75.223  79.849
ATOM   1766  H   VAL A 188      72.870  76.131  79.463
ATOM   1767  CA  VAL A 188      73.283  75.025  81.163
ATOM   1768  CB  VAL A 188      74.760  74.615  81.191
ATOM   1769  CG1 VAL A 188      74.968  73.231  80.546
ATOM   1770  CG2 VAL A 188      75.600  75.687  80.478
ATOM   1771  C   VAL A 188      73.072  76.275  81.981
ATOM   1772  O   VAL A 188      72.630  77.311  81.476
ATOM   1773  N   ASP A 189      73.393  76.181  83.291
ATOM   1774  H   ASP A 189      73.748  75.329  83.669
ATOM   1775  CA  ASP A 189      73.278  77.254  84.244
ATOM   1776  CB  ASP A 189      73.609  76.816  85.697
ATOM   1777  CG  ASP A 189      75.031  76.266  85.811
ATOM   1778  OD1 ASP A 189      75.339  75.228  85.166
ATOM   1779  OD2 ASP A 189      75.839  76.920  86.516
ATOM   1780  C   ASP A 189      74.174  78.403  83.857
ATOM   1781  O   ASP A 189      73.835  79.546  84.173
ATOM   1782  N   MET A 190      75.364  78.122  83.251
ATOM   1783  H   MET A 190      75.673  77.199  83.038
ATOM   1784  CA  MET A 190      76.190  79.217  82.846
ATOM   1785  CB  MET A 190      77.303  79.605  83.851
ATOM   1786  CG  MET A 190      78.047  80.889  83.444
ATOM   1787  SD  MET A 190      79.195  81.577  84.645
ATOM   1788  CE  MET A 190      79.923  82.691  83.412
ATOM   1789  C   MET A 190      76.850  79.175  81.504
ATOM   1790  O   MET A 190      76.379  79.897  80.628
ATOM   1791  N   ASP A 191      77.739  78.169  81.254
ATOM   1792  H   ASP A 191      77.990  77.491  81.940
ATOM   1793  CA  ASP A 191      78.539  78.174  80.052
ATOM   1794  CB  ASP A 191      79.818  78.974  80.467
ATOM   1795  CG  ASP A 191      80.928  79.270  79.469
ATOM   1796  OD1 ASP A 191      80.942  78.786  78.308
ATOM   1797  OD2 ASP A 191      81.849  79.991  79.928
ATOM   1798  C   ASP A 191      78.990  76.873  79.437
ATOM   1799  O   ASP A 191      79.936  76.285  79.962
ATOM   1800  N   ILE A 192      78.312  76.363  78.364
ATOM   1801  H   ILE A 192      77.517  76.832  77.989
ATOM   1802  CA  ILE A 192      78.764  75.187  77.631
ATOM   1803  CB  ILE A 192      78.511  73.776  78.199
ATOM   1804  CG2 ILE A 192      79.318  72.827  77.277
ATOM   1805  CG1 ILE A 192      79.136  73.549  79.586
ATOM   1806  CD1 ILE A 192      78.739  72.305  80.344
ATOM   1807  C   ILE A 192      78.140  75.290  76.241
ATOM   1808  O   ILE A 192      77.101  74.687  75.949
ATOM   1809  N   VAL A 193      78.720  76.149  75.370
ATOM   1810  H   VAL A 193      79.505  76.705  75.627
ATOM   1811  CA  VAL A 193      78.265  76.299  74.002
ATOM   1812  CB  VAL A 193      78.541  77.662  73.382
ATOM   1813  CG1 VAL A 193      78.138  77.743  71.898
ATOM   1814  CG2 VAL A 193      77.718  78.677  74.154
ATOM   1815  C   VAL A 193      78.954  75.246  73.201
ATOM   1816  O   VAL A 193      80.145  75.019  73.418
ATOM   1817  N   VAL A 194      78.213  74.509  72.335
ATOM   1818  H   VAL A 194      77.231  74.622  72.200
ATOM   1819  CA  VAL A 194      78.891  73.553  71.502
ATOM   1820  CB  VAL A 194      79.009  72.097  71.997
ATOM   1821  CG1 VAL A 194      79.766  71.238  70.962
ATOM   1822  CG2 VAL A 194      79.691  71.992  73.372
ATOM   1823  C   VAL A 194      78.279  73.546  70.128
ATOM   1824  O   VAL A 194      77.138  73.134  69.917
ATOM   1825  N   TYR A 195      79.062  74.065  69.166
ATOM   1826  H   TYR A 195      79.964  74.429  69.385
ATOM   1827  CA  TYR A 195      78.746  74.071  67.768
ATOM   1828  CB  TYR A 195      79.380  75.282  67.052
ATOM   1829  CG  TYR A 195      79.073  75.348  65.587
ATOM   1830  CD1 TYR A 195      77.801  75.608  65.072
ATOM   1831  CE1 TYR A 195      77.590  75.687  63.695
ATOM   1832  CZ  TYR A 195      78.658  75.531  62.816
ATOM   1833  OH  TYR A 195      78.439  75.614  61.424
ATOM   1834  HH  TYR A 195      79.281  75.463  60.985
ATOM   1835  CE2 TYR A 195      79.940  75.301  63.317
ATOM   1836  CD2 TYR A 195      80.144  75.218  64.693
ATOM   1837  C   TYR A 195      79.354  72.781  67.279
ATOM   1838  O   TYR A 195      80.500  72.760  66.828
ATOM   1839  N   CYS A 196      78.610  71.658  67.410
ATOM   1840  H   CYS A 196      77.685  71.658  67.782
ATOM   1841  CA  CYS A 196      79.144  70.396  66.973
ATOM   1842  CB  CYS A 196      78.676  69.184  67.798
ATOM   1843  SG  CYS A 196      79.397  67.594  67.279
ATOM   1844  C   CYS A 196      78.870  70.125  65.535
ATOM   1845  O   CYS A 196      77.733  70.217  65.070
ATOM   1846  N   ASN A 197      79.959  69.821  64.806
ATOM   1847  H   ASN A 197      80.862  69.785  65.228
ATOM   1848  CA  ASN A 197      79.952  69.478  63.408
ATOM   1849  CB  ASN A 197      79.558  70.606  62.399
ATOM   1850  CG  ASN A 197      80.466  71.829  62.373
ATOM   1851  OD1 ASN A 197      81.490  71.949  63.038
ATOM   1852  ND2 ASN A 197      80.100  72.776  61.471
ATOM   1853 1HD2 ASN A 197      79.277  72.650  60.918
ATOM   1854 2HD2 ASN A 197      80.654  73.601  61.359
ATOM   1855  C   ASN A 197      81.260  68.810  63.061
ATOM   1856  O   ASN A 197      82.037  68.460  63.955
ATOM   1857  N   GLY A 198      81.496  68.549  61.747
ATOM   1858  H   GLY A 198      80.831  68.785  61.044
ATOM   1859  CA  GLY A 198      82.716  67.948  61.253
ATOM   1860  C   GLY A 198      83.860  68.911  61.448
ATOM   1861  O   GLY A 198      85.003  68.497  61.646
ATOM   1862  N   GLN A 199      83.549  70.227  61.399
ATOM   1863  H   GLN A 199      82.611  70.513  61.228
ATOM   1864  CA  GLN A 199      84.466  71.317  61.597
ATOM   1865  CB  GLN A 199      83.987  72.639  60.947
ATOM   1866  CG  GLN A 199      83.943  72.625  59.417
ATOM   1867  CD  GLN A 199      83.625  74.036  58.932
ATOM   1868  OE1 GLN A 199      82.487  74.504  58.978
ATOM   1869  NE2 GLN A 199      84.677  74.754  58.460
ATOM   1870 1HE2 GLN A 199      85.594  74.353  58.458
ATOM   1871 2HE2 GLN A 199      84.542  75.692  58.139
ATOM   1872  C   GLN A 199      84.623  71.530  63.094
ATOM   1873  O   GLN A 199      84.107  70.766  63.915
ATOM   1874  N   ARG A 200      85.410  72.561  63.472
ATOM   1875  H   ARG A 200      85.843  73.143  62.788
ATOM   1876  CA  ARG A 200      85.697  72.928  64.837
ATOM   1877  CB  ARG A 200      86.679  74.111  64.924
ATOM   1878  CG  ARG A 200      88.108  73.798  64.475
ATOM   1879  CD  ARG A 200      89.021  75.024  64.499
ATOM   1880  NE  ARG A 200      88.630  75.911  63.360
ATOM   1881  HE  ARG A 200      88.031  75.540  62.649
ATOM   1882  CZ  ARG A 200      89.100  77.190  63.226
ATOM   1883  NH1 ARG A 200      89.897  77.782  64.165
ATOM   1884 1HH1 ARG A 200      90.124  77.307  65.013
ATOM   1885 2HH1 ARG A 200      90.218  78.720  64.032
ATOM   1886  NH2 ARG A 200      88.768  77.897  62.107
ATOM   1887 1HH2 ARG A 200      88.189  77.484  61.405
ATOM   1888 2HH2 ARG A 200      89.122  78.821  61.971
ATOM   1889  C   ARG A 200      84.485  73.334  65.629
ATOM   1890  O   ARG A 200      83.596  74.030  65.134
ATOM   1891  N   LYS A 201      84.450  72.853  66.893
ATOM   1892  H   LYS A 201      85.195  72.287  67.237
ATOM   1893  CA  LYS A 201      83.403  73.129  67.840
ATOM   1894  CB  LYS A 201      83.375  72.084  68.979
ATOM   1895  CG  LYS A 201      83.030  70.654  68.551
ATOM   1896  CD  LYS A 201      83.150  69.637  69.693
ATOM   1897  CE  LYS A 201      82.809  68.203  69.277
ATOM   1898  NZ  LYS A 201      82.997  67.269  70.411
ATOM   1899  HZ1 LYS A 201      84.012  67.199  70.622
ATOM   1900  HZ2 LYS A 201      82.495  67.607  71.254
ATOM   1901  HZ3 LYS A 201      82.646  66.328  70.150
ATOM   1902  C   LYS A 201      83.776  74.450  68.452
ATOM   1903  O   LYS A 201      84.766  74.541  69.183
ATOM   1904  N   VAL A 202      82.996  75.513  68.149
ATOM   1905  H   VAL A 202      82.206  75.436  67.545
ATOM   1906  CA  VAL A 202      83.290  76.821  68.687
ATOM   1907  CB  VAL A 202      83.693  77.895  67.684
ATOM   1908  CG1 VAL A 202      85.111  77.574  67.179
ATOM   1909  CG2 VAL A 202      82.734  77.921  66.494
ATOM   1910  C   VAL A 202      82.358  77.321  69.753
ATOM   1911  O   VAL A 202      81.145  77.089  69.731
ATOM   1912  N   ILE A 203      83.011  77.969  70.747
ATOM   1913  H   ILE A 203      84.001  78.072  70.676
ATOM   1914  CA  ILE A 203      82.492  78.579  71.948
ATOM   1915  CB  ILE A 203      82.649  77.639  73.157
ATOM   1916  CG2 ILE A 203      84.099  77.113  73.294
ATOM   1917  CG1 ILE A 203      82.060  78.233  74.451
ATOM   1918  CD1 ILE A 203      81.969  77.239  75.603
ATOM   1919  C   ILE A 203      83.279  79.854  72.206
ATOM   1920  O   ILE A 203      84.462  79.919  71.865
ATOM   1921  N   LEU A 204      82.628  80.922  72.745
ATOM   1922  H   LEU A 204      81.661  80.899  72.990
ATOM   1923  CA  LEU A 204      83.354  82.127  73.088
ATOM   1924  CB  LEU A 204      83.739  83.096  71.939
ATOM   1925  CG  LEU A 204      84.604  84.313  72.358
ATOM   1926  CD1 LEU A 204      85.988  83.888  72.881
ATOM   1927  CD2 LEU A 204      84.675  85.372  71.249
ATOM   1928  C   LEU A 204      82.606  82.884  74.139
ATOM   1929  O   LEU A 204      81.617  83.557  73.857
ATOM   1930  N   THR A 205      83.083  82.752  75.388
ATOM   1931  H   THR A 205      83.891  82.194  75.554
ATOM   1932  CA  THR A 205      82.553  83.358  76.581
ATOM   1933  CB  THR A 205      83.056  82.587  77.782
ATOM   1934  CG2 THR A 205      82.426  83.104  79.088
ATOM   1935  OG1 THR A 205      82.726  81.213  77.640
ATOM   1936  HG1 THR A 205      81.789  81.128  77.839
ATOM   1937  C   THR A 205      83.068  84.783  76.713
ATOM   1938  O   THR A 205      84.235  85.053  76.419
ATOM   1939  N   LYS A 206      82.187  85.722  77.143
ATOM   1940  H   LYS A 206      81.227  85.491  77.291
ATOM   1941  CA  LYS A 206      82.541  87.107  77.382
ATOM   1942  CB  LYS A 206      82.144  88.050  76.215
ATOM   1943  CG  LYS A 206      82.467  89.547  76.359
ATOM   1944  CD  LYS A 206      83.948  89.923  76.280
ATOM   1945  CE  LYS A 206      84.176  91.436  76.350
ATOM   1946  NZ  LYS A 206      85.618  91.739  76.301
ATOM   1947  HZ1 LYS A 206      86.117  91.199  77.033
ATOM   1948  HZ2 LYS A 206      85.992  91.480  75.368
ATOM   1949  HZ3 LYS A 206      85.768  92.754  76.458
ATOM   1950  C   LYS A 206      81.754  87.435  78.631
ATOM   1951  O   LYS A 206      80.588  87.826  78.559
ATOM   1952  N   THR A 207      82.378  87.247  79.818
ATOM   1953  H   THR A 207      83.322  86.934  79.881
ATOM   1954  CA  THR A 207      81.700  87.472  81.072
ATOM   1955  CB  THR A 207      81.902  86.279  81.994
ATOM   1956  CG2 THR A 207      81.083  86.412  83.289
ATOM   1957  OG1 THR A 207      81.402  85.119  81.349
ATOM   1958  HG1 THR A 207      81.750  84.374  81.847
ATOM   1959  C   THR A 207      82.046  88.778  81.762
ATOM   1960  O   THR A 207      83.201  89.208  81.773
ATOM   1961  N   LEU A 208      80.987  89.444  82.296
ATOM   1962  H   LEU A 208      80.085  89.024  82.241
ATOM   1963  CA  LEU A 208      81.012  90.669  83.078
ATOM   1964  CB  LEU A 208      80.178  91.854  82.549
ATOM   1965  CG  LEU A 208      80.869  92.698  81.452
ATOM   1966  CD1 LEU A 208      80.770  92.044  80.062
ATOM   1967  CD2 LEU A 208      80.370  94.152  81.474
ATOM   1968  C   LEU A 208      80.389  90.152  84.353
ATOM   1969  O   LEU A 208      79.293  89.584  84.327
ATOM   1970  N   VAL A 209      81.050  90.406  85.506
ATOM   1971  H   VAL A 209      81.881  90.955  85.525
ATOM   1972  CA  VAL A 209      80.653  89.812  86.761
ATOM   1973  CB  VAL A 209      81.807  88.939  87.309
ATOM   1974  CG1 VAL A 209      82.159  87.784  86.362
ATOM   1975  CG2 VAL A 209      83.046  89.800  87.631
ATOM   1976  C   VAL A 209      80.149  90.578  87.961
ATOM   1977  O   VAL A 209      80.087  91.802  88.021
ATOM   1978  N   ILE A 210      79.692  89.746  88.928
ATOM   1979  H   ILE A 210      79.673  88.775  88.706
ATOM   1980  CA  ILE A 210      79.217  89.980  90.272
ATOM   1981  CB  ILE A 210      77.697  90.125  90.419
ATOM   1982  CG2 ILE A 210      77.257  90.231  91.900
ATOM   1983  CG1 ILE A 210      77.209  91.356  89.650
ATOM   1984  CD1 ILE A 210      75.700  91.464  89.607
ATOM   1985  C   ILE A 210      79.698  88.689  90.955
ATOM   1986  O   ILE A 210      79.979  87.685  90.287
ATOM   1987  N   GLY A 211      79.795  88.656  92.313
ATOM   1988  H   GLY A 211      79.589  89.458  92.867
ATOM   1989  CA  GLY A 211      80.215  87.487  93.061
ATOM   1990  C   GLY A 211      79.298  86.318  92.764
ATOM   1991  O   GLY A 211      79.737  85.168  92.743
ATOM   1992  N   GLN A 212      78.004  86.600  92.464
ATOM   1993  H   GLN A 212      77.657  87.534  92.480
ATOM   1994  CA  GLN A 212      77.044  85.578  92.133
ATOM   1995  CB  GLN A 212      75.585  86.045  92.131
ATOM   1996  CG  GLN A 212      75.023  86.391  93.512
ATOM   1997  CD  GLN A 212      73.544  86.727  93.362
ATOM   1998  OE1 GLN A 212      72.725  85.869  93.034
ATOM   1999  NE2 GLN A 212      73.176  88.006  93.633
ATOM   2000 1HE2 GLN A 212      73.858  88.675  93.926
ATOM   2001 2HE2 GLN A 212      72.216  88.275  93.557
ATOM   2002  C   GLN A 212      77.360  84.934  90.800
ATOM   2003  O   GLN A 212      77.003  83.777  90.585
ATOM   2004  N   CYS A 213      78.053  85.654  89.878
ATOM   2005  H   CYS A 213      78.388  86.571  90.074
ATOM   2006  CA  CYS A 213      78.453  85.135  88.588
ATOM   2007  CB  CYS A 213      79.087  86.163  87.646
ATOM   2008  SG  CYS A 213      77.943  87.432  87.066
ATOM   2009  C   CYS A 213      79.539  84.126  88.830
ATOM   2010  O   CYS A 213      79.570  83.095  88.160
ATOM   2011  N   ILE A 214      80.431  84.393  89.826
ATOM   2012  H   ILE A 214      80.373  85.254  90.330
ATOM   2013  CA  ILE A 214      81.526  83.511  90.194
ATOM   2014  CB  ILE A 214      82.410  84.129  91.266
ATOM   2015  CG2 ILE A 214      83.396  83.084  91.836
ATOM   2016  CG1 ILE A 214      83.137  85.349  90.659
ATOM   2017  CD1 ILE A 214      83.842  86.249  91.674
ATOM   2018  C   ILE A 214      80.879  82.220  90.657
ATOM   2019  O   ILE A 214      81.340  81.141  90.289
ATOM   2020  N   TYR A 215      79.765  82.307  91.426
ATOM   2021  H   TYR A 215      79.453  83.192  91.776
ATOM   2022  CA  TYR A 215      79.045  81.138  91.872
ATOM   2023  CB  TYR A 215      78.079  81.416  93.041
ATOM   2024  CG  TYR A 215      78.947  81.428  94.260
ATOM   2025  CD1 TYR A 215      79.485  82.617  94.769
ATOM   2026  CE1 TYR A 215      80.297  82.605  95.906
ATOM   2027  CZ  TYR A 215      80.571  81.396  96.550
ATOM   2028  OH  TYR A 215      81.393  81.384  97.696
ATOM   2029  HH  TYR A 215      81.489  80.473  97.983
ATOM   2030  CE2 TYR A 215      80.030  80.204  96.062
ATOM   2031  CD2 TYR A 215      79.220  80.226  94.924
ATOM   2032  C   TYR A 215      78.366  80.390  90.751
ATOM   2033  O   TYR A 215      78.303  79.163  90.779
ATOM   2034  N   THR A 216      77.878  81.098  89.706
ATOM   2035  H   THR A 216      77.864  82.095  89.724
ATOM   2036  CA  THR A 216      77.233  80.468  88.573
ATOM   2037  CB  THR A 216      76.577  81.514  87.705
ATOM   2038  CG2 THR A 216      75.723  80.809  86.651
ATOM   2039  OG1 THR A 216      75.643  82.250  88.484
ATOM   2040  HG1 THR A 216      76.162  82.810  89.066
ATOM   2041  C   THR A 216      78.315  79.641  87.855
ATOM   2042  O   THR A 216      78.057  78.528  87.391
ATOM   2043  N   ILE A 217      79.579  80.154  87.816
ATOM   2044  H   ILE A 217      79.758  81.070  88.167
ATOM   2045  CA  ILE A 217      80.728  79.489  87.226
ATOM   2046  CB  ILE A 217      81.979  80.376  87.239
ATOM   2047  CG2 ILE A 217      83.199  79.577  86.760
ATOM   2048  CG1 ILE A 217      81.816  81.601  86.331
ATOM   2049  CD1 ILE A 217      82.885  82.684  86.486
ATOM   2050  C   ILE A 217      81.022  78.252  88.083
ATOM   2051  O   ILE A 217      81.247  77.174  87.533
ATOM   2052  N   THR A 218      80.976  78.367  89.443
ATOM   2053  H   THR A 218      80.812  79.248  89.878
ATOM   2054  CA  THR A 218      81.258  77.262  90.347
ATOM   2055  CB  THR A 218      81.318  77.576  91.844
ATOM   2056  CG2 THR A 218      82.409  78.615  92.116
ATOM   2057  OG1 THR A 218      80.093  78.079  92.352
ATOM   2058  HG1 THR A 218      79.477  77.342  92.362
ATOM   2059  C   THR A 218      80.253  76.157  90.201
ATOM   2060  O   THR A 218      80.618  75.002  90.396
ATOM   2061  N   SER A 219      78.979  76.520  89.900
ATOM   2062  H   SER A 219      78.753  77.486  89.827
ATOM   2063  CA  SER A 219      77.844  75.649  89.695
ATOM   2064  CB  SER A 219      76.506  76.414  89.647
ATOM   2065  OG  SER A 219      76.224  77.022  90.900
ATOM   2066  HG  SER A 219      76.763  77.818  90.935
ATOM   2067  C   SER A 219      78.002  74.906  88.403
ATOM   2068  O   SER A 219      77.623  73.738  88.330
ATOM   2069  N   LEU A 220      78.575  75.572  87.361
ATOM   2070  H   LEU A 220      78.765  76.549  87.435
ATOM   2071  CA  LEU A 220      78.859  74.987  86.067
ATOM   2072  CB  LEU A 220      79.519  76.003  85.118
ATOM   2073  CG  LEU A 220      79.859  75.480  83.719
ATOM   2074  CD1 LEU A 220      78.594  75.086  82.944
ATOM   2075  CD2 LEU A 220      80.823  76.436  83.012
ATOM   2076  C   LEU A 220      79.862  73.899  86.348
ATOM   2077  O   LEU A 220      79.755  72.797  85.810
ATOM   2078  N   PHE A 221      80.864  74.216  87.207
ATOM   2079  H   PHE A 221      80.952  75.137  87.580
ATOM   2080  CA  PHE A 221      81.836  73.255  87.650
ATOM   2081  CB  PHE A 221      83.180  73.878  88.081
ATOM   2082  CG  PHE A 221      83.730  74.443  86.799
ATOM   2083  CD1 PHE A 221      83.838  75.827  86.639
ATOM   2084  CE1 PHE A 221      84.310  76.385  85.449
ATOM   2085  CZ  PHE A 221      84.660  75.558  84.384
ATOM   2086  CE2 PHE A 221      84.527  74.177  84.514
ATOM   2087  CD2 PHE A 221      84.057  73.628  85.706
ATOM   2088  C   PHE A 221      81.109  72.480  88.744
ATOM   2089  O   PHE A 221      80.027  72.868  89.176
ATOM   2090  N   SER A 222      81.610  71.309  89.199
ATOM   2091  H   SER A 222      82.473  70.955  88.849
ATOM   2092  CA  SER A 222      80.936  70.441  90.181
ATOM   2093  CB  SER A 222      80.828  70.989  91.641
ATOM   2094  OG  SER A 222      80.041  72.167  91.764
ATOM   2095  HG  SER A 222      80.498  72.861  91.279
ATOM   2096  C   SER A 222      79.583  69.923  89.652
ATOM   2097  O   SER A 222      78.706  69.416  90.350
ATOM   2098  N   LEU A 223      79.507  70.037  88.324
ATOM   2099  H   LEU A 223      80.297  70.508  87.960
ATOM   2100  CA  LEU A 223      78.649  69.716  87.219
ATOM   2101  CB  LEU A 223      77.438  70.630  86.887
ATOM   2102  CG  LEU A 223      76.314  70.679  87.956
ATOM   2103  CD1 LEU A 223      75.260  71.751  87.619
ATOM   2104  CD2 LEU A 223      75.680  69.296  88.202
ATOM   2105  C   LEU A 223      79.718  69.708  86.119
ATOM   2106  O   LEU A 223      80.888  70.028  86.383
ATOM   2107  N   LEU A 224      79.393  69.363  84.848
ATOM   2108  H   LEU A 224      78.462  69.121  84.589
ATOM   2109  CA  LEU A 224      80.402  69.265  83.797
ATOM   2110  CB  LEU A 224      80.957  70.675  83.374
ATOM   2111  CG  LEU A 224      82.054  70.786  82.284
ATOM   2112  CD1 LEU A 224      81.613  70.264  80.920
ATOM   2113  CD2 LEU A 224      82.577  72.226  82.197
ATOM   2114  C   LEU A 224      81.475  68.281  84.294
ATOM   2115  O   LEU A 224      82.636  68.672  84.445
ATOM   2116  N   PRO A 225      81.104  67.014  84.598
ATOM   2117  CA  PRO A 225      82.007  65.993  85.115
ATOM   2118  CB  PRO A 225      81.188  64.709  85.239
ATOM   2119  CG  PRO A 225      80.006  64.900  84.274
ATOM   2120  CD  PRO A 225      79.829  66.420  84.181
ATOM   2121  C   PRO A 225      83.204  65.843  84.233
ATOM   2122  O   PRO A 225      83.044  65.688  83.022
ATOM   2123  N   GLY A 226      84.398  65.813  84.856
ATOM   2124  H   GLY A 226      84.476  65.877  85.847
ATOM   2125  CA  GLY A 226      85.636  65.802  84.124
ATOM   2126  C   GLY A 226      85.827  67.285  83.991
ATOM   2127  O   GLY A 226      85.890  67.847  82.897
ATOM   2128  N   VAL A 227      85.860  67.914  85.184
ATOM   2129  H   VAL A 227      85.833  67.365  86.015
ATOM   2130  CA  VAL A 227      85.931  69.319  85.438
ATOM   2131  CB  VAL A 227      85.599  69.582  86.920
ATOM   2132  CG1 VAL A 227      85.730  71.059  87.321
ATOM   2133  CG2 VAL A 227      84.193  69.045  87.253
ATOM   2134  C   VAL A 227      87.255  69.931  85.107
ATOM   2135  O   VAL A 227      88.279  69.620  85.716
ATOM   2136  N   ALA A 228      87.208  70.888  84.155
ATOM   2137  H   ALA A 228      86.350  71.124  83.704
ATOM   2138  CA  ALA A 228      88.350  71.649  83.736
ATOM   2139  CB  ALA A 228      88.442  71.822  82.205
ATOM   2140  C   ALA A 228      88.020  72.955  84.415
ATOM   2141  O   ALA A 228      87.516  73.901  83.809
ATOM   2142  N   HIS A 229      88.326  72.982  85.732
ATOM   2143  H   HIS A 229      88.752  72.174  86.131
ATOM   2144  CA  HIS A 229      88.084  74.032  86.696
ATOM   2145  CB  HIS A 229      88.746  73.589  88.022
ATOM   2146  CG  HIS A 229      88.467  74.285  89.320
ATOM   2147  ND1 HIS A 229      89.009  75.490  89.706
ATOM   2148  CE1 HIS A 229      88.627  75.702  90.989
ATOM   2149  NE2 HIS A 229      87.871  74.724  91.452
ATOM   2150  CD2 HIS A 229      87.767  73.835  90.398
ATOM   2151  C   HIS A 229      88.633  75.372  86.294
ATOM   2152  O   HIS A 229      89.791  75.475  85.884
ATOM   2153  N   SER A 230      87.763  76.414  86.383
ATOM   2154  H   SER A 230      86.824  76.286  86.696
ATOM   2155  CA  SER A 230      88.127  77.769  86.055
ATOM   2156  CB  SER A 230      87.834  78.126  84.578
ATOM   2157  OG  SER A 230      88.435  79.366  84.230
ATOM   2158  HG  SER A 230      88.079  79.594  83.367
ATOM   2159  C   SER A 230      87.322  78.643  86.986
ATOM   2160  O   SER A 230      86.283  79.193  86.610
ATOM   2161  N   ILE A 231      87.776  78.754  88.257
ATOM   2162  H   ILE A 231      88.618  78.311  88.555
ATOM   2163  CA  ILE A 231      87.090  79.528  89.267
ATOM   2164  CB  ILE A 231      86.504  78.607  90.343
ATOM   2165  CG2 ILE A 231      85.878  79.422  91.489
ATOM   2166  CG1 ILE A 231      85.478  77.633  89.716
ATOM   2167  CD1 ILE A 231      85.034  76.479  90.615
ATOM   2168  C   ILE A 231      88.045  80.528  89.875
ATOM   2169  O   ILE A 231      89.217  80.227  90.109
ATOM   2170  N   ALA A 232      87.537  81.759  90.126
ATOM   2171  H   ALA A 232      86.589  81.985  89.914
ATOM   2172  CA  ALA A 232      88.296  82.817  90.725
ATOM   2173  CB  ALA A 232      88.665  83.930  89.716
ATOM   2174  C   ALA A 232      87.409  83.378  91.787
ATOM   2175  O   ALA A 232      86.561  84.197  91.471
ATOM   2176  N   VAL A 233      87.542  82.925  93.059
ATOM   2177  H   VAL A 233      88.234  82.250  93.298
ATOM   2178  CA  VAL A 233      86.713  83.399  94.150
ATOM   2179  CB  VAL A 233      86.378  82.378  95.240
ATOM   2180  CG1 VAL A 233      85.600  81.204  94.634
ATOM   2181  CG2 VAL A 233      87.643  81.923  95.981
ATOM   2182  C   VAL A 233      87.145  84.697  94.780
ATOM   2183  O   VAL A 233      88.209  85.235  94.475
ATOM   2184  N   GLU A 234      86.249  85.262  95.624
ATOM   2185  H   GLU A 234      85.379  84.815  95.819
ATOM   2186  CA  GLU A 234      86.456  86.480  96.364
ATOM   2187  CB  GLU A 234      85.658  87.694  95.818
ATOM   2188  CG  GLU A 234      86.084  88.129  94.402
ATOM   2189  CD  GLU A 234      85.300  89.334  93.870
ATOM   2190  OE1 GLU A 234      84.458  89.931  94.592
ATOM   2191  OE2 GLU A 234      85.561  89.682  92.689
ATOM   2192  C   GLU A 234      86.072  86.199  97.802
ATOM   2193  O   GLU A 234      85.741  85.064  98.149
ATOM   2194  N   LEU A 235      86.256  87.196  98.701
ATOM   2195  H   LEU A 235      86.610  88.081  98.411
ATOM   2196  CA  LEU A 235      85.908  87.104 100.098
ATOM   2197  CB  LEU A 235      87.070  86.561 100.971
ATOM   2198  CG  LEU A 235      86.709  86.145 102.416
ATOM   2199  CD1 LEU A 235      85.728  84.961 102.470
ATOM   2200  CD2 LEU A 235      87.987  85.915 103.232
ATOM   2201  C   LEU A 235      85.570  88.521 100.498
ATOM   2202  O   LEU A 235      86.184  89.100 101.398
ATOM   2203  N   CYS A 236      84.572  89.124  99.811
ATOM   2204  H   CYS A 236      84.070  88.648  99.092
ATOM   2205  CA  CYS A 236      84.161  90.477 100.087
ATOM   2206  CB  CYS A 236      83.213  91.053  99.022
ATOM   2207  SG  CYS A 236      84.022  91.249  97.407
ATOM   2208  C   CYS A 236      83.467  90.523 101.415
ATOM   2209  O   CYS A 236      82.567  89.726 101.686
ATOM   2210  N   VAL A 237      83.959  91.418 102.297
ATOM   2211  H   VAL A 237      84.721  92.010 102.048
ATOM   2212  CA  VAL A 237      83.429  91.619 103.623
ATOM   2213  CB  VAL A 237      84.415  91.392 104.765
ATOM   2214  CG1 VAL A 237      84.775  89.895 104.784
ATOM   2215  CG2 VAL A 237      85.657  92.298 104.641
ATOM   2216  C   VAL A 237      82.559  92.827 103.900
ATOM   2217  O   VAL A 237      81.683  92.635 104.746
ATOM   2218  N   PRO A 238      82.674  94.041 103.316
ATOM   2219  CA  PRO A 238      81.817  95.165 103.656
ATOM   2220  CB  PRO A 238      82.277  96.332 102.780
ATOM   2221  CG  PRO A 238      83.732  95.988 102.437
ATOM   2222  CD  PRO A 238      83.735  94.454 102.403
ATOM   2223  C   PRO A 238      80.359  94.869 103.480
ATOM   2224  O   PRO A 238      79.952  94.434 102.402
ATOM   2225  N   GLY A 239      79.577  95.067 104.559
ATOM   2226  H   GLY A 239      79.950  95.407 105.419
ATOM   2227  CA  GLY A 239      78.158  94.839 104.549
ATOM   2228  C   GLY A 239      77.769  93.399 104.766
ATOM   2229  O   GLY A 239      76.591  93.129 104.998
ATOM   2230  N   PHE A 240      78.734  92.448 104.683
ATOM   2231  H   PHE A 240      79.693  92.681 104.539
ATOM   2232  CA  PHE A 240      78.488  91.042 104.888
ATOM   2233  CB  PHE A 240      79.478  90.104 104.157
ATOM   2234  CG  PHE A 240      79.129  90.054 102.705
ATOM   2235  CD1 PHE A 240      79.675  90.969 101.797
ATOM   2236  CE1 PHE A 240      79.350  90.908 100.439
ATOM   2237  CZ  PHE A 240      78.480  89.921  99.973
ATOM   2238  CE2 PHE A 240      77.939  88.994 100.868
ATOM   2239  CD2 PHE A 240      78.266  89.060 102.226
ATOM   2240  C   PHE A 240      78.525  90.740 106.356
ATOM   2241  O   PHE A 240      79.268  91.371 107.111
ATOM   2242  N   HIS A 241      77.700  89.755 106.776
ATOM   2243  H   HIS A 241      77.118  89.256 106.139
ATOM   2244  CA  HIS A 241      77.588  89.348 108.152
ATOM   2245  CB  HIS A 241      76.162  89.547 108.737
ATOM   2246  CG  HIS A 241      75.084  88.651 108.177
ATOM   2247  ND1 HIS A 241      74.465  88.834 106.961
ATOM   2248  CE1 HIS A 241      73.544  87.844 106.837
ATOM   2249  NE2 HIS A 241      73.527  87.041 107.884
ATOM   2250  CD2 HIS A 241      74.496  87.551 108.727
ATOM   2251  C   HIS A 241      77.952  87.896 108.267
ATOM   2252  O   HIS A 241      78.060  87.180 107.266
ATOM   2253  N   GLY A 242      78.177  87.442 109.525
ATOM   2254  H   GLY A 242      78.093  88.035 110.321
ATOM   2255  CA  GLY A 242      78.545  86.082 109.815
ATOM   2256  C   GLY A 242      80.034  86.017 109.696
ATOM   2257  O   GLY A 242      80.735  85.782 110.675
ATOM   2258  N   TRP A 243      80.526  86.272 108.468
ATOM   2259  H   TRP A 243      79.886  86.438 107.722
ATOM   2260  CA  TRP A 243      81.905  86.292 108.054
ATOM   2261  CB  TRP A 243      81.996  86.407 106.520
ATOM   2262  CG  TRP A 243      81.478  85.140 105.894
ATOM   2263  CD1 TRP A 243      80.262  84.904 105.322
ATOM   2264  NE1 TRP A 243      80.139  83.572 105.007
ATOM   2265  HE1 TRP A 243      79.350  83.149 104.622
ATOM   2266  CE2 TRP A 243      81.315  82.936 105.335
ATOM   2267  CZ2 TRP A 243      81.703  81.611 105.215
ATOM   2268  CH2 TRP A 243      82.992  81.264 105.633
ATOM   2269  CZ3 TRP A 243      83.866  82.220 106.164
ATOM   2270  CE3 TRP A 243      83.464  83.550 106.307
ATOM   2271  CD2 TRP A 243      82.187  83.894 105.882
ATOM   2272  C   TRP A 243      82.649  87.444 108.666
ATOM   2273  O   TRP A 243      83.866  87.364 108.834
ATOM   2274  N   ALA A 244      81.930  88.551 108.977
ATOM   2275  H   ALA A 244      80.950  88.596 108.803
ATOM   2276  CA  ALA A 244      82.493  89.727 109.585
ATOM   2277  CB  ALA A 244      81.567  90.951 109.481
ATOM   2278  C   ALA A 244      82.765  89.471 111.039
ATOM   2279  O   ALA A 244      83.846  89.798 111.528
ATOM   2280  N   THR A 245      81.796  88.834 111.747
ATOM   2281  H   THR A 245      80.940  88.557 111.319
ATOM   2282  CA  THR A 245      81.907  88.498 113.150
ATOM   2283  CB  THR A 245      80.593  88.078 113.779
ATOM   2284  CG2 THR A 245      79.619  89.269 113.738
ATOM   2285  OG1 THR A 245      80.024  86.967 113.101
ATOM   2286  HG1 THR A 245      80.542  86.201 113.365
ATOM   2287  C   THR A 245      82.946  87.422 113.326
ATOM   2288  O   THR A 245      83.670  87.410 114.323
ATOM   2289  N   ALA A 246      83.035  86.514 112.324
ATOM   2290  H   ALA A 246      82.402  86.557 111.556
ATOM   2291  CA  ALA A 246      83.961  85.417 112.248
ATOM   2292  CB  ALA A 246      83.512  84.336 111.249
ATOM   2293  C   ALA A 246      85.344  85.880 111.855
ATOM   2294  O   ALA A 246      86.270  85.071 111.869
ATOM   2295  N   ALA A 247      85.514  87.179 111.479
ATOM   2296  H   ALA A 247      84.752  87.820 111.452
ATOM   2297  CA  ALA A 247      86.781  87.757 111.109
ATOM   2298  CB  ALA A 247      87.744  87.968 112.308
ATOM   2299  C   ALA A 247      87.485  87.115 109.943
ATOM   2300  O   ALA A 247      88.555  86.519 110.085
ATOM   2301  N   LEU A 248      86.817  87.184 108.764
ATOM   2302  H   LEU A 248      85.891  87.557 108.746
ATOM   2303  CA  LEU A 248      87.255  86.699 107.473
ATOM   2304  CB  LEU A 248      88.722  87.015 107.067
ATOM   2305  CG  LEU A 248      89.078  88.508 106.967
ATOM   2306  CD1 LEU A 248      90.569  88.674 106.677
ATOM   2307  CD2 LEU A 248      88.204  89.243 105.944
ATOM   2308  C   LEU A 248      87.035  85.253 107.190
ATOM   2309  O   LEU A 248      86.559  84.938 106.098
ATOM   2310  N   LEU A 249      87.391  84.342 108.123
ATOM   2311  H   LEU A 249      87.779  84.611 109.003
ATOM   2312  CA  LEU A 249      87.240  82.924 107.894
ATOM   2313  CB  LEU A 249      88.589  82.212 107.620
ATOM   2314  CG  LEU A 249      89.331  82.675 106.349
ATOM   2315  CD1 LEU A 249      90.736  82.082 106.305
ATOM   2316  CD2 LEU A 249      88.541  82.366 105.068
ATOM   2317  C   LEU A 249      86.518  82.231 109.017
ATOM   2318  O   LEU A 249      85.963  82.881 109.899
ATOM   2319  N   VAL A 250      86.428  80.877 108.944
ATOM   2320  H   VAL A 250      86.846  80.368 108.196
ATOM   2321  CA  VAL A 250      85.779  80.044 109.930
ATOM   2322  CB  VAL A 250      84.444  79.425 109.502
ATOM   2323  CG1 VAL A 250      83.409  80.530 109.240
ATOM   2324  CG2 VAL A 250      84.648  78.516 108.277
ATOM   2325  C   VAL A 250      86.722  79.011 110.523
ATOM   2326  O   VAL A 250      87.918  78.995 110.218
ATOM   2327  N   THR A 251      86.152  78.088 111.344
ATOM   2328  H   THR A 251      85.172  78.125 111.520
ATOM   2329  CA  THR A 251      86.782  77.026 112.097
ATOM   2330  CB  THR A 251      85.769  76.144 112.800
ATOM   2331  CG2 THR A 251      85.046  76.954 113.892
ATOM   2332  OG1 THR A 251      84.835  75.612 111.867
ATOM   2333  HG1 THR A 251      84.390  74.893 112.325
ATOM   2334  C   THR A 251      87.725  76.127 111.355
ATOM   2335  O   THR A 251      88.553  75.473 111.986
ATOM   2336  N   PHE A 252      87.640  76.078 110.011
ATOM   2337  H   PHE A 252      86.960  76.614 109.518
ATOM   2338  CA  PHE A 252      88.494  75.258 109.193
ATOM   2339  CB  PHE A 252      88.104  75.299 107.704
ATOM   2340  CG  PHE A 252      86.921  74.396 107.535
ATOM   2341  CD1 PHE A 252      85.616  74.905 107.546
ATOM   2342  CE1 PHE A 252      84.514  74.062 107.385
ATOM   2343  CZ  PHE A 252      84.712  72.692 107.208
ATOM   2344  CE2 PHE A 252      86.007  72.170 107.191
ATOM   2345  CD2 PHE A 252      87.104  73.019 107.352
ATOM   2346  C   PHE A 252      89.959  75.571 109.361
ATOM   2347  O   PHE A 252      90.775  74.677 109.131
ATOM   2348  N   CYS A 253      90.340  76.823 109.740
ATOM   2349  H   CYS A 253      89.703  77.568 109.931
ATOM   2350  CA  CYS A 253      91.742  77.076 109.925
ATOM   2351  CB  CYS A 253      92.342  78.040 108.883
ATOM   2352  SG  CYS A 253      94.152  78.170 109.031
ATOM   2353  C   CYS A 253      92.039  77.561 111.322
ATOM   2354  O   CYS A 253      91.452  78.533 111.803
ATOM   2355  N   PHE A 254      92.959  76.835 112.004
ATOM   2356  H   PHE A 254      93.395  76.046 111.577
ATOM   2357  CA  PHE A 254      93.439  77.128 113.340
ATOM   2358  CB  PHE A 254      93.080  76.150 114.493
ATOM   2359  CG  PHE A 254      91.641  75.998 114.834
ATOM   2360  CD1 PHE A 254      90.893  74.913 114.369
ATOM   2361  CE1 PHE A 254      89.548  74.786 114.724
ATOM   2362  CZ  PHE A 254      88.942  75.743 115.544
ATOM   2363  CE2 PHE A 254      89.684  76.829 116.012
ATOM   2364  CD2 PHE A 254      91.029  76.949 115.659
ATOM   2365  C   PHE A 254      94.947  77.069 113.331
ATOM   2366  O   PHE A 254      95.554  76.549 112.391
ATOM   2367  N   GLY A 255      95.578  77.634 114.391
ATOM   2368  H   GLY A 255      95.067  78.071 115.129
ATOM   2369  CA  GLY A 255      97.011  77.636 114.546
ATOM   2370  C   GLY A 255      97.314  78.352 115.820
ATOM   2371  O   GLY A 255      97.065  79.550 115.937
ATOM   2372  N   TRP A 256      97.897  77.617 116.787
ATOM   2373  H   TRP A 256      98.106  76.654 116.638
ATOM   2374  CA  TRP A 256      98.240  78.121 118.092
ATOM   2375  CB  TRP A 256      98.340  77.023 119.167
ATOM   2376  CG  TRP A 256      97.039  76.441 119.651
ATOM   2377  CD1 TRP A 256      96.326  75.362 119.214
ATOM   2378  NE1 TRP A 256      95.228  75.160 120.020
ATOM   2379  HE1 TRP A 256      94.559  74.458 119.905
ATOM   2380  CE2 TRP A 256      95.227  76.119 121.010
ATOM   2381  CZ2 TRP A 256      94.359  76.346 122.070
ATOM   2382  CH2 TRP A 256      94.626  77.424 122.925
ATOM   2383  CZ3 TRP A 256      95.746  78.245 122.724
ATOM   2384  CE3 TRP A 256      96.627  78.008 121.662
ATOM   2385  CD2 TRP A 256      96.351  76.944 120.808
ATOM   2386  C   TRP A 256      99.472  78.944 118.284
ATOM   2387  O   TRP A 256     100.514  78.718 117.666
ATOM   2388  N   VAL A 257      99.306  79.962 119.161
ATOM   2389  H   VAL A 257      98.401  80.145 119.537
ATOM   2390  CA  VAL A 257     100.322  80.862 119.638
ATOM   2391  CB  VAL A 257     100.186  82.316 119.259
ATOM   2392  CG1 VAL A 257     101.321  83.133 119.906
ATOM   2393  CG2 VAL A 257     100.321  82.393 117.729
ATOM   2394  C   VAL A 257     100.164  80.618 121.117
ATOM   2395  O   VAL A 257      99.096  80.819 121.706
ATOM   2396  N   LEU A 258     101.272  80.130 121.696
ATOM   2397  H   LEU A 258     102.096  80.042 121.143
ATOM   2398  CA  LEU A 258     101.462  79.696 123.056
ATOM   2399  CB  LEU A 258     102.613  78.659 123.136
ATOM   2400  CG  LEU A 258     102.365  77.358 122.340
ATOM   2401  CD1 LEU A 258     103.593  76.440 122.391
ATOM   2402  CD2 LEU A 258     101.090  76.634 122.812
ATOM   2403  C   LEU A 258     101.595  80.656 124.207
ATOM   2404  O   LEU A 258     101.719  81.872 124.055
ATOM   2405  N   ILE A 259     101.561  80.044 125.420
ATOM   2406  H   ILE A 259     101.468  79.053 125.442
ATOM   2407  CA  ILE A 259     101.649  80.630 126.736
ATOM   2408  CB  ILE A 259     101.545  79.519 127.796
ATOM   2409  CG2 ILE A 259     101.878  80.016 129.224
ATOM   2410  CG1 ILE A 259     100.140  78.877 127.720
ATOM   2411  CD1 ILE A 259      99.982  77.597 128.541
ATOM   2412  C   ILE A 259     102.959  81.402 126.844
ATOM   2413  O   ILE A 259     104.006  80.903 126.420
ATOM   2414  N   PRO A 260     102.918  82.601 127.449
ATOM   2415  CA  PRO A 260     104.043  83.499 127.620
ATOM   2416  CB  PRO A 260     103.486  84.783 128.242
ATOM   2417  CG  PRO A 260     102.001  84.790 127.865
ATOM   2418  CD  PRO A 260     101.655  83.305 127.703
ATOM   2419  C   PRO A 260     105.243  82.988 128.364
ATOM   2420  O   PRO A 260     106.217  83.742 128.444
ATOM   2421  N   ALA A 261     105.206  81.758 128.934
ATOM   2422  H   ALA A 261     104.404  81.170 128.891
ATOM   2423  CA  ALA A 261     106.344  81.194 129.601
ATOM   2424  CB  ALA A 261     105.954  80.052 130.562
ATOM   2425  C   ALA A 261     107.384  80.708 128.608
ATOM   2426  O   ALA A 261     107.559  79.512 128.361
ATOM   2427  N   ILE A 262     108.075  81.702 127.992
ATOM   2428  H   ILE A 262     107.841  82.645 128.212
ATOM   2429  CA  ILE A 262     109.172  81.603 127.054
ATOM   2430  CB  ILE A 262     110.431  81.017 127.729
ATOM   2431  CG2 ILE A 262     111.595  80.779 126.731
ATOM   2432  CG1 ILE A 262     110.873  81.968 128.867
ATOM   2433  CD1 ILE A 262     111.927  81.387 129.809
ATOM   2434  C   ILE A 262     108.941  81.028 125.665
ATOM   2435  O   ILE A 262     109.369  81.651 124.690
ATOM   2436  N   THR A 263     108.196  79.907 125.531
ATOM   2437  H   THR A 263     107.776  79.476 126.326
ATOM   2438  CA  THR A 263     108.044  79.193 124.276
ATOM   2439  CB  THR A 263     107.155  77.977 124.445
ATOM   2440  CG2 THR A 263     107.857  76.954 125.357
ATOM   2441  OG1 THR A 263     105.900  78.346 125.005
ATOM   2442  HG1 THR A 263     105.310  77.609 124.830
ATOM   2443  C   THR A 263     107.613  79.858 122.986
ATOM   2444  O   THR A 263     108.412  79.805 122.045
ATOM   2445  N   PHE A 264     106.422  80.511 122.882
ATOM   2446  H   PHE A 264     105.764  80.575 123.629
ATOM   2447  CA  PHE A 264     106.062  81.121 121.616
ATOM   2448  CB  PHE A 264     105.558  80.133 120.505
ATOM   2449  CG  PHE A 264     105.530  80.817 119.159
ATOM   2450  CD1 PHE A 264     106.725  81.127 118.493
ATOM   2451  CE1 PHE A 264     106.711  81.764 117.249
ATOM   2452  CZ  PHE A 264     105.494  82.093 116.648
ATOM   2453  CE2 PHE A 264     104.293  81.779 117.289
ATOM   2454  CD2 PHE A 264     104.315  81.142 118.535
ATOM   2455  C   PHE A 264     105.087  82.252 121.729
ATOM   2456  O   PHE A 264     103.877  82.053 121.851
ATOM   2457  N   ILE A 265     105.656  83.470 121.673
ATOM   2458  H   ILE A 265     106.647  83.533 121.580
ATOM   2459  CA  ILE A 265     104.994  84.755 121.697
ATOM   2460  CB  ILE A 265     104.844  85.413 123.070
ATOM   2461  CG2 ILE A 265     103.721  84.706 123.855
ATOM   2462  CG1 ILE A 265     106.192  85.579 123.812
ATOM   2463  CD1 ILE A 265     106.104  86.398 125.099
ATOM   2464  C   ILE A 265     105.796  85.628 120.763
ATOM   2465  O   ILE A 265     107.010  85.441 120.632
ATOM   2466  N   ILE A 266     105.138  86.592 120.074
ATOM   2467  H   ILE A 266     104.163  86.769 120.182
ATOM   2468  CA  ILE A 266     105.841  87.437 119.146
ATOM   2469  CB  ILE A 266     105.754  86.868 117.730
ATOM   2470  CG2 ILE A 266     104.280  86.689 117.348
ATOM   2471  CG1 ILE A 266     106.646  87.583 116.703
ATOM   2472  CD1 ILE A 266     106.801  86.789 115.406
ATOM   2473  C   ILE A 266     105.518  88.900 119.394
ATOM   2474  O   ILE A 266     104.427  89.241 119.859
ATOM   2475  N   LEU A 267     106.467  89.777 118.972
ATOM   2476  H   LEU A 267     107.280  89.413 118.525
ATOM   2477  CA  LEU A 267     106.551  91.209 119.181
ATOM   2478  CB  LEU A 267     107.618  91.856 118.271
ATOM   2479  CG  LEU A 267     109.009  92.044 118.919
ATOM   2480  CD1 LEU A 267     109.606  90.748 119.496
ATOM   2481  CD2 LEU A 267     109.956  92.755 117.947
ATOM   2482  C   LEU A 267     105.377  92.141 119.205
ATOM   2483  O   LEU A 267     104.368  91.975 118.525
ATOM   2484  N   THR A 268     105.544  93.145 120.104
ATOM   2485  H   THR A 268     106.398  93.197 120.615
ATOM   2486  CA  THR A 268     104.632  94.209 120.449
ATOM   2487  CB  THR A 268     105.046  94.962 121.695
ATOM   2488  CG2 THR A 268     104.918  94.029 122.913
ATOM   2489  OG1 THR A 268     106.379  95.443 121.577
ATOM   2490  HG1 THR A 268     106.483  96.095 122.276
ATOM   2491  C   THR A 268     104.272  95.200 119.378
ATOM   2492  O   THR A 268     105.084  95.603 118.548
ATOM   2493  N   VAL A 269     102.984  95.592 119.436
ATOM   2494  H   VAL A 269     102.411  95.206 120.155
ATOM   2495  CA  VAL A 269     102.259  96.503 118.589
ATOM   2496  CB  VAL A 269     100.747  96.401 118.892
ATOM   2497  CG1 VAL A 269     100.420  96.912 120.315
ATOM   2498  CG2 VAL A 269      99.885  97.059 117.796
ATOM   2499  C   VAL A 269     102.726  97.944 118.598
ATOM   2500  O   VAL A 269     103.157  98.484 119.619
ATOM   2501  N   LEU A 270     102.709  98.552 117.386
ATOM   2502  H   LEU A 270     102.397  98.057 116.580
ATOM   2503  CA  LEU A 270     103.031  99.931 117.136
ATOM   2504  CB  LEU A 270     103.465 100.109 115.670
ATOM   2505  CG  LEU A 270     103.856 101.511 115.186
ATOM   2506  CD1 LEU A 270     105.106 102.066 115.886
ATOM   2507  CD2 LEU A 270     104.026 101.467 113.663
ATOM   2508  C   LEU A 270     101.736 100.656 117.425
ATOM   2509  O   LEU A 270     100.692 100.304 116.868
ATOM   2510  N   LYS A 271     101.780 101.650 118.341
ATOM   2511  H   LYS A 271     102.630 101.908 118.794
ATOM   2512  CA  LYS A 271     100.600 102.383 118.731
ATOM   2513  CB  LYS A 271     100.640 102.839 120.201
ATOM   2514  CG  LYS A 271     100.531 101.703 121.219
ATOM   2515  CD  LYS A 271     100.560 102.194 122.668
ATOM   2516  CE  LYS A 271     100.453 101.080 123.712
ATOM   2517  NZ  LYS A 271      99.082 100.521 123.733
ATOM   2518  HZ1 LYS A 271      98.408 101.230 124.081
ATOM   2519  HZ2 LYS A 271      98.800 100.226 122.779
ATOM   2520  HZ3 LYS A 271      99.062  99.698 124.362
ATOM   2521  C   LYS A 271     100.190 103.574 117.918
ATOM   2522  O   LYS A 271      99.037 103.622 117.483
ATOM   2523  N   LYS A 272     101.119 104.544 117.681
ATOM   2524  H   LYS A 272     102.045 104.455 118.042
ATOM   2525  CA  LYS A 272     100.858 105.776 116.950
ATOM   2526  CB  LYS A 272     100.890 105.670 115.407
ATOM   2527  CG  LYS A 272     102.285 105.346 114.879
ATOM   2528  CD  LYS A 272     102.388 105.310 113.358
ATOM   2529  CE  LYS A 272     103.806 104.996 112.885
ATOM   2530  NZ  LYS A 272     103.842 104.820 111.422
ATOM   2531  HZ1 LYS A 272     104.056 105.732 110.974
ATOM   2532  HZ2 LYS A 272     104.575 104.130 111.170
ATOM   2533  HZ3 LYS A 272     102.921 104.488 111.077
ATOM   2534  C   LYS A 272      99.634 106.497 117.467
ATOM   2535  O   LYS A 272      98.732 106.898 116.727
ATOM   2536  N   GLU A 273      99.625 106.669 118.804
ATOM   2537  H   GLU A 273     100.390 106.330 119.345
ATOM   2538  CA  GLU A 273      98.589 107.279 119.593
ATOM   2539  CB  GLU A 273      98.813 107.105 121.121
ATOM   2540  CG  GLU A 273     100.005 107.849 121.763
ATOM   2541  CD  GLU A 273     101.339 107.094 121.691
ATOM   2542  OE1 GLU A 273     101.447 106.006 121.066
ATOM   2543  OE2 GLU A 273     102.302 107.633 122.294
ATOM   2544  C   GLU A 273      98.316 108.730 119.314
ATOM   2545  O   GLU A 273      97.254 109.216 119.713
ATOM   2546  N   CYS A 274      99.255 109.448 118.638
ATOM   2547  H   CYS A 274     100.100 109.029 118.315
ATOM   2548  CA  CYS A 274      99.100 110.853 118.339
ATOM   2549  CB  CYS A 274     100.309 111.440 117.578
ATOM   2550  SG  CYS A 274     100.167 113.217 117.211
ATOM   2551  C   CYS A 274      97.856 111.075 117.523
ATOM   2552  O   CYS A 274      97.642 110.451 116.480
ATOM   2553  N   GLU A 275      97.006 111.989 118.046
ATOM   2554  H   GLU A 275      97.232 112.456 118.897
ATOM   2555  CA  GLU A 275      95.737 112.363 117.476
ATOM   2556  CB  GLU A 275      94.915 113.251 118.449
ATOM   2557  CG  GLU A 275      93.484 113.632 118.008
ATOM   2558  CD  GLU A 275      92.524 112.432 117.991
ATOM   2559  OE1 GLU A 275      91.441 112.585 117.369
ATOM   2560  OE2 GLU A 275      92.809 111.371 118.609
ATOM   2561  C   GLU A 275      95.955 113.121 116.195
ATOM   2562  O   GLU A 275      95.269 112.871 115.201
ATOM   2563  N   THR A 276      96.939 114.051 116.207
ATOM   2564  H   THR A 276      97.482 114.209 117.027
ATOM   2565  CA  THR A 276      97.292 114.864 115.075
ATOM   2566  CB  THR A 276      98.207 116.003 115.487
ATOM   2567  CG2 THR A 276      98.499 116.921 114.288
ATOM   2568  OG1 THR A 276      97.564 116.786 116.485
ATOM   2569  HG1 THR A 276      97.573 116.255 117.287
ATOM   2570  C   THR A 276      97.951 113.948 114.068
ATOM   2571  O   THR A 276      98.845 113.172 114.417
ATOM   2572  N   TYR A 277      97.494 114.041 112.795
ATOM   2573  H   TYR A 277      96.769 114.684 112.565
ATOM   2574  CA  TYR A 277      97.961 113.254 111.680
ATOM   2575  CB  TYR A 277      99.324 113.680 111.052
ATOM   2576  CG  TYR A 277      99.246 115.037 110.428
ATOM   2577  CD1 TYR A 277      99.839 116.147 111.039
ATOM   2578  CE1 TYR A 277      99.762 117.411 110.447
ATOM   2579  CZ  TYR A 277      99.091 117.571 109.232
ATOM   2580  OH  TYR A 277      99.013 118.847 108.636
ATOM   2581  HH  TYR A 277      98.494 118.764 107.831
ATOM   2582  CE2 TYR A 277      98.501 116.470 108.609
ATOM   2583  CD2 TYR A 277      98.582 115.210 109.205
ATOM   2584  C   TYR A 277      97.888 111.759 111.859
ATOM   2585  O   TYR A 277      98.900 111.056 111.770
ATOM   2586  N   LYS A 278      96.670 111.248 112.184
ATOM   2587  H   LYS A 278      95.863 111.823 112.288
ATOM   2588  CA  LYS A 278      96.454 109.828 112.333
ATOM   2589  CB  LYS A 278      95.072 109.384 112.840
ATOM   2590  CG  LYS A 278      94.763 109.621 114.312
ATOM   2591  CD  LYS A 278      93.380 109.076 114.667
ATOM   2592  CE  LYS A 278      92.988 109.260 116.127
ATOM   2593  NZ  LYS A 278      91.637 108.714 116.361
ATOM   2594  HZ1 LYS A 278      91.536 108.464 117.363
ATOM   2595  HZ2 LYS A 278      90.921 109.424 116.114
ATOM   2596  HZ3 LYS A 278      91.496 107.866 115.780
ATOM   2597  C   LYS A 278      96.621 109.165 111.001
ATOM   2598  O   LYS A 278      96.141 109.665 109.979
ATOM   2599  N   GLU A 279      97.346 108.028 111.002
ATOM   2600  H   GLU A 279      97.725 107.633 111.835
ATOM   2601  CA  GLU A 279      97.585 107.302 109.792
ATOM   2602  CB  GLU A 279      99.025 107.449 109.241
ATOM   2603  CG  GLU A 279     100.177 106.942 110.127
ATOM   2604  CD  GLU A 279     101.542 107.279 109.509
ATOM   2605  OE1 GLU A 279     102.555 106.854 110.120
ATOM   2606  OE2 GLU A 279     101.623 107.953 108.446
ATOM   2607  C   GLU A 279      97.196 105.863 109.917
ATOM   2608  O   GLU A 279      97.252 105.267 110.997
ATOM   2609  N   LEU A 280      96.705 105.332 108.777
ATOM   2610  H   LEU A 280      96.658 105.886 107.949
ATOM   2611  CA  LEU A 280      96.252 103.982 108.612
ATOM   2612  CB  LEU A 280      95.151 103.866 107.527
ATOM   2613  CG  LEU A 280      93.838 104.658 107.756
ATOM   2614  CD1 LEU A 280      92.914 104.539 106.533
ATOM   2615  CD2 LEU A 280      93.120 104.286 109.060
ATOM   2616  C   LEU A 280      97.353 103.048 108.186
ATOM   2617  O   LEU A 280      97.431 101.929 108.689
ATOM   2618  N   LYS A 281      98.260 103.495 107.280
ATOM   2619  H   LYS A 281      98.217 104.416 106.903
ATOM   2620  CA  LYS A 281      99.304 102.641 106.762
ATOM   2621  CB  LYS A 281      99.787 103.038 105.342
ATOM   2622  CG  LYS A 281      98.696 102.972 104.268
ATOM   2623  CD  LYS A 281      98.158 101.559 104.054
ATOM   2624  CE  LYS A 281      97.079 101.426 102.984
ATOM   2625  NZ  LYS A 281      96.521 100.061 103.044
ATOM   2626  HZ1 LYS A 281      95.751  99.959 102.358
ATOM   2627  HZ2 LYS A 281      97.262  99.362 102.843
ATOM   2628  HZ3 LYS A 281      96.147  99.903 104.002
ATOM   2629  C   LYS A 281     100.488 102.455 107.668
ATOM   2630  O   LYS A 281     101.564 103.034 107.494
ATOM   2631  N   ALA A 282     100.257 101.605 108.685
ATOM   2632  H   ALA A 282      99.347 101.206 108.791
ATOM   2633  CA  ALA A 282     101.210 101.203 109.682
ATOM   2634  CB  ALA A 282     101.170 102.057 110.968
ATOM   2635  C   ALA A 282     100.727  99.815 109.988
ATOM   2636  O   ALA A 282      99.717  99.637 110.674
ATOM   2637  N   HIS A 283     101.453  98.804 109.464
ATOM   2638  H   HIS A 283     102.278  98.982 108.933
ATOM   2639  CA  HIS A 283     101.095  97.413 109.596
ATOM   2640  CB  HIS A 283     101.574  96.602 108.373
ATOM   2641  CG  HIS A 283     100.864  96.955 107.100
ATOM   2642  ND1 HIS A 283     101.227  98.004 106.283
ATOM   2643  CE1 HIS A 283     100.366  97.998 105.234
ATOM   2644  NE2 HIS A 283      99.480  97.022 105.320
ATOM   2645  CD2 HIS A 283      99.795  96.367 106.497
ATOM   2646  C   HIS A 283     101.585  96.683 110.815
ATOM   2647  O   HIS A 283     101.086  95.592 111.104
ATOM   2648  N   GLY A 284     102.548  97.251 111.569
ATOM   2649  H   GLY A 284     102.958  98.132 111.344
ATOM   2650  CA  GLY A 284     103.059  96.585 112.736
ATOM   2651  C   GLY A 284     104.463  97.027 112.949
ATOM   2652  O   GLY A 284     104.807  98.187 112.735
ATOM   2653  N   VAL A 285     105.273  96.101 113.488
ATOM   2654  H   VAL A 285     104.946  95.182 113.696
ATOM   2655  CA  VAL A 285     106.679  96.290 113.729
ATOM   2656  CB  VAL A 285     107.097  96.307 115.204
ATOM   2657  CG1 VAL A 285     106.437  97.505 115.912
ATOM   2658  CG2 VAL A 285     106.766  94.967 115.904
ATOM   2659  C   VAL A 285     107.338  95.126 113.037
ATOM   2660  O   VAL A 285     106.679  94.120 112.753
ATOM   2661  N   SER A 286     108.649  95.242 112.713
ATOM   2662  H   SER A 286     109.185  96.055 112.926
ATOM   2663  CA  SER A 286     109.355  94.151 112.087
ATOM   2664  CB  SER A 286     110.768  94.518 111.589
ATOM   2665  OG  SER A 286     111.413  93.391 111.008
ATOM   2666  HG  SER A 286     112.219  93.730 110.608
ATOM   2667  C   SER A 286     109.450  93.091 113.149
ATOM   2668  O   SER A 286     109.714  93.390 114.318
ATOM   2669  N   CYS A 287     109.170  91.829 112.769
ATOM   2670  H   CYS A 287     108.931  91.576 111.836
ATOM   2671  CA  CYS A 287     109.246  90.776 113.732
ATOM   2672  CB  CYS A 287     108.058  89.800 113.625
ATOM   2673  SG  CYS A 287     106.465  90.590 113.982
ATOM   2674  C   CYS A 287     110.514  90.095 113.347
ATOM   2675  O   CYS A 287     110.467  89.338 112.385
ATOM   2676  N   PRO A 288     111.643  90.263 114.044
ATOM   2677  CA  PRO A 288     112.909  89.647 113.686
ATOM   2678  CB  PRO A 288     113.932  90.158 114.702
ATOM   2679  CG  PRO A 288     113.317  91.454 115.245
ATOM   2680  CD  PRO A 288     111.807  91.199 115.150
ATOM   2681  C   PRO A 288     112.855  88.139 113.692
ATOM   2682  O   PRO A 288     113.719  87.513 113.079
ATOM   2683  N   GLN A 289     111.862  87.569 114.407
ATOM   2684  H   GLN A 289     111.166  88.139 114.835
ATOM   2685  CA  GLN A 289     111.771  86.180 114.751
ATOM   2686  CB  GLN A 289     111.160  85.993 116.165
ATOM   2687  CG  GLN A 289     111.997  86.458 117.369
ATOM   2688  CD  GLN A 289     111.917  87.981 117.512
ATOM   2689  OE1 GLN A 289     110.859  88.596 117.379
ATOM   2690  NE2 GLN A 289     113.080  88.625 117.784
ATOM   2691 1HE2 GLN A 289     113.928  88.104 117.881
ATOM   2692 2HE2 GLN A 289     113.091  89.620 117.885
ATOM   2693  C   GLN A 289     110.857  85.395 113.827
ATOM   2694  O   GLN A 289     110.665  84.201 114.063
ATOM   2695  N   SER A 290     110.245  86.013 112.785
ATOM   2696  H   SER A 290     110.385  86.982 112.575
ATOM   2697  CA  SER A 290     109.337  85.293 111.910
ATOM   2698  CB  SER A 290     107.953  85.977 111.766
ATOM   2699  OG  SER A 290     108.065  87.273 111.190
ATOM   2700  HG  SER A 290     107.431  87.302 110.466
ATOM   2701  C   SER A 290     109.844  84.998 110.525
ATOM   2702  O   SER A 290     110.660  85.753 109.988
ATOM   2703  N   GLN A 291     109.416  83.839 109.948
ATOM   2704  H   GLN A 291     108.800  83.205 110.410
ATOM   2705  CA  GLN A 291     109.808  83.494 108.608
ATOM   2706  CB  GLN A 291     110.610  82.168 108.558
ATOM   2707  CG  GLN A 291     111.119  81.767 107.163
ATOM   2708  CD  GLN A 291     111.898  80.448 107.195
ATOM   2709  OE1 GLN A 291     112.216  79.842 108.219
ATOM   2710  NE2 GLN A 291     112.210  79.953 105.970
ATOM   2711 1HE2 GLN A 291     111.942  80.453 105.146
ATOM   2712 2HE2 GLN A 291     112.692  79.081 105.890
ATOM   2713  C   GLN A 291     108.587  83.404 107.712
ATOM   2714  O   GLN A 291     108.471  84.190 106.771
ATOM   2715  N   CYS A 292     107.641  82.463 108.024
ATOM   2716  H   CYS A 292     107.780  81.874 108.816
ATOM   2717  CA  CYS A 292     106.403  82.179 107.303
ATOM   2718  CB  CYS A 292     105.276  83.179 107.661
ATOM   2719  SG  CYS A 292     104.736  83.015 109.388
ATOM   2720  C   CYS A 292     106.615  82.077 105.787
ATOM   2721  O   CYS A 292     105.986  82.815 105.028
ATOM   2722  N   PRO A 293     107.439  81.145 105.307
ATOM   2723  CA  PRO A 293     107.803  81.000 103.909
ATOM   2724  CB  PRO A 293     108.907  79.940 103.883
ATOM   2725  CG  PRO A 293     108.674  79.094 105.142
ATOM   2726  CD  PRO A 293     107.963  80.040 106.113
ATOM   2727  C   PRO A 293     106.813  80.701 102.827
ATOM   2728  O   PRO A 293     107.130  81.087 101.699
ATOM   2729  N   TYR A 294     105.677  80.005 103.097
ATOM   2730  H   TYR A 294     105.424  79.724 104.018
ATOM   2731  CA  TYR A 294     104.853  79.510 102.013
ATOM   2732  CB  TYR A 294     103.757  78.501 102.468
ATOM   2733  CG  TYR A 294     102.954  77.991 101.301
ATOM   2734  CD1 TYR A 294     103.502  77.097 100.371
ATOM   2735  CE1 TYR A 294     102.742  76.635  99.291
ATOM   2736  CZ  TYR A 294     101.419  77.057  99.134
ATOM   2737  OH  TYR A 294     100.650  76.592  98.044
ATOM   2738  HH  TYR A 294      99.770  76.972  98.119
ATOM   2739  CE2 TYR A 294     100.858  77.938 100.062
ATOM   2740  CD2 TYR A 294     101.622  78.397 101.138
ATOM   2741  C   TYR A 294     104.225  80.695 101.331
ATOM   2742  O   TYR A 294     103.532  81.487 101.967
ATOM   2743  N   LYS A 295     104.474  80.812 100.007
ATOM   2744  H   LYS A 295     105.025  80.146  99.510
ATOM   2745  CA  LYS A 295     103.962  81.906  99.230
ATOM   2746  CB  LYS A 295     105.074  82.779  98.598
ATOM   2747  CG  LYS A 295     105.974  83.500  99.610
ATOM   2748  CD  LYS A 295     107.116  84.329  99.009
ATOM   2749  CE  LYS A 295     108.236  83.474  98.397
ATOM   2750  NZ  LYS A 295     109.375  84.325  97.998
ATOM   2751  HZ1 LYS A 295     109.062  85.266  97.691
ATOM   2752  HZ2 LYS A 295     110.014  84.427  98.812
ATOM   2753  HZ3 LYS A 295     109.887  83.871  97.218
ATOM   2754  C   LYS A 295     103.118  81.371  98.126
ATOM   2755  O   LYS A 295     103.604  80.669  97.235
ATOM   2756  N   LYS A 296     101.809  81.687  98.187
ATOM   2757  H   LYS A 296     101.425  82.249  98.914
ATOM   2758  CA  LYS A 296     100.878  81.260  97.187
ATOM   2759  CB  LYS A 296      99.435  81.147  97.733
ATOM   2760  CG  LYS A 296      98.344  80.717  96.742
ATOM   2761  CD  LYS A 296      98.419  79.239  96.347
ATOM   2762  CE  LYS A 296      97.229  78.755  95.516
ATOM   2763  NZ  LYS A 296      97.434  77.344  95.128
ATOM   2764  HZ1 LYS A 296      96.569  76.974  94.690
ATOM   2765  HZ2 LYS A 296      98.218  77.273  94.452
ATOM   2766  HZ3 LYS A 296      97.660  76.783  95.971
ATOM   2767  C   LYS A 296     100.928  82.261  96.071
ATOM   2768  O   LYS A 296     100.765  83.463  96.291
ATOM   2769  N   ILE A 297     101.210  81.731  94.860
ATOM   2770  H   ILE A 297     101.367  80.750  94.784
ATOM   2771  CA  ILE A 297     101.280  82.442  93.609
ATOM   2772  CB  ILE A 297     101.977  81.633  92.513
ATOM   2773  CG2 ILE A 297     101.233  80.298  92.216
ATOM   2774  CG1 ILE A 297     102.311  82.516  91.297
ATOM   2775  CD1 ILE A 297     103.245  81.838  90.301
ATOM   2776  C   ILE A 297      99.900  82.881  93.189
ATOM   2777  O   ILE A 297      98.938  82.117  93.303
ATOM   2778  N   GLY A 298      99.782  84.148  92.737
ATOM   2779  H   GLY A 298     100.552  84.783  92.706
ATOM   2780  CA  GLY A 298      98.519  84.671  92.290
ATOM   2781  C   GLY A 298      98.787  85.323  90.984
ATOM   2782  O   GLY A 298      99.583  86.258  90.907
ATOM   2783  N   VAL A 299      98.124  84.826  89.920
ATOM   2784  H   VAL A 299      97.480  84.069  89.998
ATOM   2785  CA  VAL A 299      98.307  85.363  88.607
ATOM   2786  CB  VAL A 299      99.001  84.353  87.704
ATOM   2787  CG1 VAL A 299      99.162  84.955  86.326
ATOM   2788  CG2 VAL A 299     100.377  83.946  88.262
ATOM   2789  C   VAL A 299      96.926  85.683  88.096
ATOM   2790  O   VAL A 299      96.159  84.781  87.745
ATOM   2791  N   ASP A 300      96.577  86.992  88.062
ATOM   2792  H   ASP A 300      97.204  87.717  88.334
ATOM   2793  CA  ASP A 300      95.295  87.408  87.551
ATOM   2794  CB  ASP A 300      94.769  88.740  88.111
ATOM   2795  CG  ASP A 300      93.255  88.840  87.914
ATOM   2796  OD1 ASP A 300      92.773  88.835  86.751
ATOM   2797  OD2 ASP A 300      92.548  88.930  88.953
ATOM   2798  C   ASP A 300      95.564  87.521  86.081
ATOM   2799  O   ASP A 300      96.519  88.185  85.665
ATOM   2800  N   VAL A 301      94.712  86.847  85.280
ATOM   2801  H   VAL A 301      93.920  86.370  85.654
ATOM   2802  CA  VAL A 301      94.856  86.776  83.850
ATOM   2803  CB  VAL A 301      95.333  85.410  83.361
ATOM   2804  CG1 VAL A 301      96.745  85.123  83.871
ATOM   2805  CG2 VAL A 301      94.349  84.304  83.815
ATOM   2806  C   VAL A 301      93.656  87.087  83.012
ATOM   2807  O   VAL A 301      92.508  87.032  83.460
ATOM   2808  N   HIS A 302      93.959  87.463  81.748
ATOM   2809  H   HIS A 302      94.909  87.546  81.454
ATOM   2810  CA  HIS A 302      92.968  87.731  80.749
ATOM   2811  CB  HIS A 302      93.272  88.965  79.874
ATOM   2812  CG  HIS A 302      92.180  89.286  78.889
ATOM   2813  ND1 HIS A 302      90.947  89.787  79.247
ATOM   2814  CE1 HIS A 302      90.242  89.952  78.100
ATOM   2815  NE2 HIS A 302      90.932  89.593  77.033
ATOM   2816  CD2 HIS A 302      92.153  89.175  77.533
ATOM   2817  C   HIS A 302      93.004  86.491  79.897
ATOM   2818  O   HIS A 302      94.067  86.094  79.400
ATOM   2819  N   ALA A 303      91.823  85.852  79.733
ATOM   2820  H   ALA A 303      90.979  86.182  80.148
ATOM   2821  CA  ALA A 303      91.719  84.655  78.953
ATOM   2822  CB  ALA A 303      90.440  83.844  79.232
ATOM   2823  C   ALA A 303      91.772  84.982  77.500
ATOM   2824  O   ALA A 303      90.897  85.649  76.942
ATOM   2825  N   LEU A 304      92.854  84.501  76.869
ATOM   2826  H   LEU A 304      93.545  83.956  77.338
ATOM   2827  CA  LEU A 304      93.072  84.676  75.469
ATOM   2828  CB  LEU A 304      94.532  84.999  75.078
ATOM   2829  CG  LEU A 304      95.104  86.318  75.650
ATOM   2830  CD1 LEU A 304      96.597  86.461  75.318
ATOM   2831  CD2 LEU A 304      94.310  87.543  75.171
ATOM   2832  C   LEU A 304      92.676  83.352  74.897
ATOM   2833  O   LEU A 304      93.007  82.289  75.439
ATOM   2834  N   GLY A 305      91.968  83.417  73.752
ATOM   2835  H   GLY A 305      91.750  84.295  73.336
ATOM   2836  CA  GLY A 305      91.452  82.270  73.053
ATOM   2837  C   GLY A 305      92.540  81.357  72.583
ATOM   2838  O   GLY A 305      93.694  81.766  72.426
ATOM   2839  N   HIS A 306      92.140  80.093  72.317
ATOM   2840  H   HIS A 306      91.184  79.833  72.423
ATOM   2841  CA  HIS A 306      93.018  79.028  71.907
ATOM   2842  CB  HIS A 306      92.283  77.715  71.562
ATOM   2843  CG  HIS A 306      91.665  76.964  72.702
ATOM   2844  ND1 HIS A 306      90.421  77.234  73.228
ATOM   2845  CE1 HIS A 306      90.194  76.306  74.193
ATOM   2846  NE2 HIS A 306      91.202  75.463  74.324
ATOM   2847  CD2 HIS A 306      92.128  75.880  73.383
ATOM   2848  C   HIS A 306      93.810  79.341  70.680
ATOM   2849  O   HIS A 306      93.284  79.852  69.689
ATOM   2850  N   TRP A 307      95.132  79.065  70.778
ATOM   2851  H   TRP A 307      95.503  78.635  71.599
ATOM   2852  CA  TRP A 307      96.049  79.262  69.684
ATOM   2853  CB  TRP A 307      97.543  79.301  70.063
ATOM   2854  CG  TRP A 307      98.000  80.530  70.811
ATOM   2855  CD1 TRP A 307      98.252  80.676  72.142
ATOM   2856  NE1 TRP A 307      98.677  81.957  72.412
ATOM   2857  HE1 TRP A 307      98.930  82.301  73.289
ATOM   2858  CE2 TRP A 307      98.690  82.672  71.238
ATOM   2859  CZ2 TRP A 307      99.028  83.993  70.970
ATOM   2860  CH2 TRP A 307      98.940  84.440  69.645
ATOM   2861  CZ3 TRP A 307      98.527  83.579  68.620
ATOM   2862  CE3 TRP A 307      98.187  82.247  68.888
ATOM   2863  CD2 TRP A 307      98.271  81.806  70.206
ATOM   2864  C   TRP A 307      95.862  78.114  68.745
ATOM   2865  O   TRP A 307      95.843  76.958  69.174
ATOM   2866  N   PHE A 308      95.684  78.425  67.445
ATOM   2867  H   PHE A 308      95.698  79.366  67.116
ATOM   2868  CA  PHE A 308      95.491  77.416  66.444
ATOM   2869  CB  PHE A 308      94.269  77.665  65.524
ATOM   2870  CG  PHE A 308      92.972  77.564  66.266
ATOM   2871  CD1 PHE A 308      92.361  78.710  66.789
ATOM   2872  CE1 PHE A 308      91.149  78.623  67.482
ATOM   2873  CZ  PHE A 308      90.533  77.383  67.658
ATOM   2874  CE2 PHE A 308      91.132  76.235  67.137
ATOM   2875  CD2 PHE A 308      92.343  76.327  66.443
ATOM   2876  C   PHE A 308      96.691  77.342  65.550
ATOM   2877  O   PHE A 308      97.161  78.363  65.039
ATOM   2878  N   ASP A 309      97.227  76.114  65.376
ATOM   2879  H   ASP A 309      96.847  75.304  65.818
ATOM   2880  CA  ASP A 309      98.346  75.868  64.497
ATOM   2881  CB  ASP A 309      99.516  75.068  65.117
ATOM   2882  CG  ASP A 309     100.299  75.878  66.158
ATOM   2883  OD1 ASP A 309     100.143  77.125  66.261
ATOM   2884  OD2 ASP A 309     101.116  75.231  66.863
ATOM   2885  C   ASP A 309      97.797  75.108  63.323
ATOM   2886  O   ASP A 309      96.891  74.287  63.488
ATOM   2887  N   GLY A 310      98.333  75.370  62.106
ATOM   2888  H   GLY A 310      99.080  76.015  61.963
ATOM   2889  CA  GLY A 310      97.838  74.697  60.935
ATOM   2890  C   GLY A 310      98.817  74.647  59.809
ATOM   2891  O   GLY A 310      99.922  75.191  59.873
ATOM   2892  N   ARG A 311      98.382  73.951  58.740
ATOM   2893  H   ARG A 311      97.453  73.588  58.725
ATOM   2894  CA  ARG A 311      99.122  73.737  57.529
ATOM   2895  CB  ARG A 311      98.700  72.405  56.880
ATOM   2896  CG  ARG A 311      99.493  71.931  55.661
ATOM   2897  CD  ARG A 311      99.003  70.578  55.141
ATOM   2898  NE  ARG A 311      97.637  70.794  54.564
ATOM   2899  HE  ARG A 311      97.246  71.715  54.582
ATOM   2900  CZ  ARG A 311      96.888  69.771  54.049
ATOM   2901  NH1 ARG A 311      97.318  68.473  54.059
ATOM   2902 1HH1 ARG A 311      98.205  68.234  54.452
ATOM   2903 2HH1 ARG A 311      96.729  67.748  53.704
ATOM   2904  NH2 ARG A 311      95.661  70.056  53.528
ATOM   2905 1HH2 ARG A 311      95.310  70.994  53.541
ATOM   2906 2HH2 ARG A 311      95.094  69.325  53.150
ATOM   2907  C   ARG A 311      98.871  74.844  56.543
ATOM   2908  O   ARG A 311      97.725  75.179  56.241
ATOM   2909  N   LEU A 312      99.967  75.440  56.025
ATOM   2910  H   LEU A 312     100.889  75.156  56.274
ATOM   2911  CA  LEU A 312      99.878  76.492  55.046
ATOM   2912  CB  LEU A 312     101.038  77.509  55.144
ATOM   2913  CG  LEU A 312     100.973  78.696  54.159
ATOM   2914  CD1 LEU A 312      99.793  79.634  54.470
ATOM   2915  CD2 LEU A 312     102.318  79.426  54.073
ATOM   2916  C   LEU A 312      99.919  75.821  53.695
ATOM   2917  O   LEU A 312     100.776  74.965  53.454
ATOM   2918  N   ASN A 313      98.963  76.170  52.801
ATOM   2919  H   ASN A 313      98.254  76.837  53.016
ATOM   2920  CA  ASN A 313      98.915  75.603  51.472
ATOM   2921  CB  ASN A 313      97.744  74.642  51.195
ATOM   2922  CG  ASN A 313      97.816  73.453  52.126
ATOM   2923  OD1 ASN A 313      98.604  72.518  51.999
ATOM   2924  ND2 ASN A 313      96.954  73.529  53.163
ATOM   2925 1HD2 ASN A 313      96.325  74.303  53.245
ATOM   2926 2HD2 ASN A 313      96.953  72.829  53.873
ATOM   2927  C   ASN A 313      98.780  76.690  50.455
ATOM   2928  O   ASN A 313      98.071  77.673  50.671
ATOM   2929  N   LEU A 314      99.498  76.526  49.323
ATOM   2930  H   LEU A 314     100.078  75.726  49.192
ATOM   2931  CA  LEU A 314      99.484  77.455  48.228
ATOM   2932  CB  LEU A 314     100.914  77.865  47.779
ATOM   2933  CG  LEU A 314     101.062  78.797  46.544
ATOM   2934  CD1 LEU A 314     100.461  80.197  46.748
ATOM   2935  CD2 LEU A 314     102.532  78.866  46.108
ATOM   2936  C   LEU A 314      98.757  76.862  47.059
ATOM   2937  O   LEU A 314      99.094  75.775  46.582
ATOM   2938  N   LYS A 315      97.721  77.585  46.589
ATOM   2939  H   LYS A 315      97.455  78.456  46.996
ATOM   2940  CA  LYS A 315      96.962  77.177  45.440
ATOM   2941  CB  LYS A 315      95.458  76.922  45.643
ATOM   2942  CG  LYS A 315      95.050  75.724  46.491
ATOM   2943  CD  LYS A 315      93.529  75.553  46.469
ATOM   2944  CE  LYS A 315      92.997  74.333  47.215
ATOM   2945  NZ  LYS A 315      91.529  74.256  47.061
ATOM   2946  HZ1 LYS A 315      91.292  74.231  46.051
ATOM   2947  HZ2 LYS A 315      91.184  73.386  47.509
ATOM   2948  HZ3 LYS A 315      91.065  75.073  47.505
ATOM   2949  C   LYS A 315      97.030  78.279  44.430
ATOM   2950  O   LYS A 315      97.201  79.452  44.767
ATOM   2951  N   THR A 316      96.957  77.892  43.143
ATOM   2952  H   THR A 316      96.848  76.935  42.888
ATOM   2953  CA  THR A 316      96.956  78.821  42.050
ATOM   2954  CB  THR A 316      98.261  78.936  41.271
ATOM   2955  CG2 THR A 316      98.713  77.588  40.671
ATOM   2956  OG1 THR A 316      98.142  79.930  40.260
ATOM   2957  HG1 THR A 316      98.044  80.767  40.720
ATOM   2958  C   THR A 316      95.787  78.430  41.192
ATOM   2959  O   THR A 316      95.551  77.242  40.943
ATOM   2960  N   SER A 317      95.008  79.443  40.760
ATOM   2961  H   SER A 317      95.219  80.395  40.962
ATOM   2962  CA  SER A 317      93.851  79.192  39.959
ATOM   2963  CB  SER A 317      92.550  79.422  40.744
ATOM   2964  OG  SER A 317      91.415  79.079  39.965
ATOM   2965  HG  SER A 317      91.149  78.205  40.262
ATOM   2966  C   SER A 317      93.869  80.096  38.770
ATOM   2967  O   SER A 317      94.010  81.318  38.890
ATOM   2968  N   PHE A 318      93.747  79.453  37.589
ATOM   2969  H   PHE A 318      93.637  78.463  37.558
ATOM   2970  CA  PHE A 318      93.724  80.089  36.304
ATOM   2971  CB  PHE A 318      94.607  79.352  35.264
ATOM   2972  CG  PHE A 318      96.049  79.419  35.667
ATOM   2973  CD1 PHE A 318      96.608  78.408  36.463
ATOM   2974  CE1 PHE A 318      97.951  78.460  36.848
ATOM   2975  CZ  PHE A 318      98.750  79.527  36.434
ATOM   2976  CE2 PHE A 318      98.208  80.536  35.635
ATOM   2977  CD2 PHE A 318      96.864  80.477  35.254
ATOM   2978  C   PHE A 318      92.303  79.991  35.821
ATOM   2979  O   PHE A 318      91.726  78.900  35.797
ATOM   2980  N   HIS A 319      91.696  81.142  35.459
ATOM   2981  H   HIS A 319      92.158  82.024  35.533
ATOM   2982  CA  HIS A 319      90.344  81.189  34.951
ATOM   2983  CB  HIS A 319      89.406  82.039  35.835
ATOM   2984  CG  HIS A 319      89.340  81.580  37.271
ATOM   2985  ND1 HIS A 319      88.662  80.462  37.700
ATOM   2986  CE1 HIS A 319      88.792  80.416  39.051
ATOM   2987  NE2 HIS A 319      89.506  81.422  39.519
ATOM   2988  CD2 HIS A 319      89.852  82.152  38.397
ATOM   2989  C   HIS A 319      90.501  81.874  33.621
ATOM   2990  O   HIS A 319      91.145  82.919  33.565
ATOM   2991  N   CYS A 320      89.945  81.301  32.521
ATOM   2992  H   CYS A 320      89.425  80.452  32.578
ATOM   2993  CA  CYS A 320      90.080  81.872  31.195
ATOM   2994  CB  CYS A 320      89.779  80.841  30.091
ATOM   2995  SG  CYS A 320      91.020  79.514  30.026
ATOM   2996  C   CYS A 320      89.226  83.082  30.932
ATOM   2997  O   CYS A 320      89.729  84.101  30.457
ATOM   2998  N   TYR A 321      87.906  82.976  31.197
ATOM   2999  H   TYR A 321      87.524  82.129  31.559
ATOM   3000  CA  TYR A 321      86.953  84.049  31.028
ATOM   3001  CB  TYR A 321      86.728  84.567  29.564
ATOM   3002  CG  TYR A 321      86.289  83.531  28.569
ATOM   3003  CD1 TYR A 321      84.933  83.258  28.340
ATOM   3004  CE1 TYR A 321      84.550  82.295  27.402
ATOM   3005  CZ  TYR A 321      85.521  81.601  26.676
ATOM   3006  OH  TYR A 321      85.144  80.628  25.727
ATOM   3007  HH  TYR A 321      84.184  80.583  25.713
ATOM   3008  CE2 TYR A 321      86.874  81.873  26.886
ATOM   3009  CD2 TYR A 321      87.250  82.836  27.824
ATOM   3010  C   TYR A 321      85.655  83.648  31.663
ATOM   3011  O   TYR A 321      85.391  82.456  31.838
ATOM   3012  N   GLY A 322      84.821  84.652  32.005
ATOM   3013  H   GLY A 322      85.062  85.608  31.856
ATOM   3014  CA  GLY A 322      83.539  84.435  32.614
ATOM   3015  C   GLY A 322      83.298  85.470  33.670
ATOM   3016  O   GLY A 322      84.101  86.385  33.868
ATOM   3017  N   ALA A 323      82.152  85.334  34.376
ATOM   3018  H   ALA A 323      81.523  84.578  34.219
ATOM   3019  CA  ALA A 323      81.786  86.249  35.424
ATOM   3020  CB  ALA A 323      80.312  86.145  35.851
ATOM   3021  C   ALA A 323      82.637  85.990  36.630
ATOM   3022  O   ALA A 323      82.907  84.837  36.970
ATOM   3023  N   CYS A 324      83.060  87.076  37.316
ATOM   3024  H   CYS A 324      82.821  87.998  37.018
ATOM   3025  CA  CYS A 324      83.883  87.007  38.501
ATOM   3026  CB  CYS A 324      84.382  88.384  38.984
ATOM   3027  SG  CYS A 324      85.601  89.107  37.837
ATOM   3028  C   CYS A 324      83.142  86.323  39.615
ATOM   3029  O   CYS A 324      83.747  85.589  40.394
ATOM   3030  N   THR A 325      81.799  86.486  39.648
ATOM   3031  H   THR A 325      81.343  87.060  38.971
ATOM   3032  CA  THR A 325      80.915  85.875  40.612
ATOM   3033  CB  THR A 325      79.488  86.365  40.487
ATOM   3034  CG2 THR A 325      79.446  87.868  40.819
ATOM   3035  OG1 THR A 325      78.981  86.135  39.178
ATOM   3036  HG1 THR A 325      78.692  85.218  39.165
ATOM   3037  C   THR A 325      80.952  84.368  40.463
ATOM   3038  O   THR A 325      80.760  83.644  41.440
ATOM   3039  N   LYS A 326      81.171  83.883  39.216
ATOM   3040  H   LYS A 326      81.334  84.499  38.449
ATOM   3041  CA  LYS A 326      81.268  82.484  38.880
ATOM   3042  CB  LYS A 326      80.871  82.189  37.421
ATOM   3043  CG  LYS A 326      79.401  82.454  37.103
ATOM   3044  CD  LYS A 326      79.039  82.169  35.646
ATOM   3045  CE  LYS A 326      77.567  82.419  35.325
ATOM   3046  NZ  LYS A 326      77.291  82.059  33.922
ATOM   3047  HZ1 LYS A 326      77.985  82.518  33.303
ATOM   3048  HZ2 LYS A 326      77.355  81.030  33.803
ATOM   3049  HZ3 LYS A 326      76.338  82.372  33.662
ATOM   3050  C   LYS A 326      82.672  81.965  39.062
ATOM   3051  O   LYS A 326      82.873  80.751  39.119
ATOM   3052  N   TYR A 327      83.687  82.862  39.125
ATOM   3053  H   TYR A 327      83.539  83.845  39.112
ATOM   3054  CA  TYR A 327      85.049  82.442  39.280
ATOM   3055  CB  TYR A 327      85.965  82.763  38.068
ATOM   3056  CG  TYR A 327      85.451  81.972  36.897
ATOM   3057  CD1 TYR A 327      84.737  82.576  35.861
ATOM   3058  CE1 TYR A 327      84.258  81.815  34.792
ATOM   3059  CZ  TYR A 327      84.482  80.440  34.742
ATOM   3060  OH  TYR A 327      83.992  79.685  33.654
ATOM   3061  HH  TYR A 327      84.246  78.768  33.793
ATOM   3062  CE2 TYR A 327      85.188  79.821  35.773
ATOM   3063  CD2 TYR A 327      85.662  80.586  36.840
ATOM   3064  C   TYR A 327      85.632  82.826  40.598
ATOM   3065  O   TYR A 327      86.550  83.642  40.712
ATOM   3066  N   GLU A 328      85.019  82.224  41.642
ATOM   3067  H   GLU A 328      84.263  81.595  41.484
ATOM   3068  CA  GLU A 328      85.401  82.354  43.021
ATOM   3069  CB  GLU A 328      84.346  81.807  43.999
ATOM   3070  CG  GLU A 328      83.020  82.577  43.994
ATOM   3071  CD  GLU A 328      82.095  81.953  45.032
ATOM   3072  OE1 GLU A 328      81.743  82.661  46.012
ATOM   3073  OE2 GLU A 328      81.716  80.763  44.864
ATOM   3074  C   GLU A 328      86.652  81.532  43.171
ATOM   3075  O   GLU A 328      86.830  80.515  42.493
ATOM   3076  N   TYR A 329      87.548  81.976  44.073
ATOM   3077  H   TYR A 329      87.372  82.792  44.618
ATOM   3078  CA  TYR A 329      88.814  81.337  44.303
ATOM   3079  CB  TYR A 329      89.751  82.248  45.116
ATOM   3080  CG  TYR A 329      90.003  83.494  44.323
ATOM   3081  CD1 TYR A 329      89.463  84.696  44.796
ATOM   3082  CE1 TYR A 329      89.652  85.891  44.102
ATOM   3083  CZ  TYR A 329      90.377  85.895  42.910
ATOM   3084  OH  TYR A 329      90.566  87.107  42.210
ATOM   3085  HH  TYR A 329      91.335  87.005  41.641
ATOM   3086  CE2 TYR A 329      90.904  84.697  42.418
ATOM   3087  CD2 TYR A 329      90.716  83.499  43.117
ATOM   3088  C   TYR A 329      88.624  80.036  45.058
ATOM   3089  O   TYR A 329      87.801  79.996  45.971
ATOM   3090  N   PRO A 330      89.372  78.972  44.754
ATOM   3091  CA  PRO A 330      89.279  77.666  45.396
ATOM   3092  CB  PRO A 330      90.240  76.751  44.636
ATOM   3093  CG  PRO A 330      90.431  77.423  43.273
ATOM   3094  CD  PRO A 330      90.198  78.914  43.552
ATOM   3095  C   PRO A 330      89.585  77.658  46.876
ATOM   3096  O   PRO A 330      89.425  76.616  47.514
ATOM   3097  N   TRP A 331      90.141  78.768  47.390
ATOM   3098  H   TRP A 331      90.333  79.549  46.804
ATOM   3099  CA  TRP A 331      90.471  78.997  48.765
ATOM   3100  CB  TRP A 331      92.001  79.229  48.910
ATOM   3101  CG  TRP A 331      92.663  80.049  47.813
ATOM   3102  CD1 TRP A 331      93.379  79.543  46.766
ATOM   3103  NE1 TRP A 331      93.764  80.541  45.908
ATOM   3104  HE1 TRP A 331      94.286  80.423  45.092
ATOM   3105  CE2 TRP A 331      93.298  81.736  46.400
ATOM   3106  CZ2 TRP A 331      93.412  83.029  45.912
ATOM   3107  CH2 TRP A 331      92.819  84.059  46.648
ATOM   3108  CZ3 TRP A 331      92.134  83.801  47.843
ATOM   3109  CE3 TRP A 331      92.019  82.496  48.334
ATOM   3110  CD2 TRP A 331      92.605  81.470  47.603
ATOM   3111  C   TRP A 331      89.688  80.099  49.445
ATOM   3112  O   TRP A 331      89.976  80.405  50.603
ATOM   3113  N   HIS A 332      88.638  80.670  48.793
ATOM   3114  H   HIS A 332      88.359  80.368  47.884
ATOM   3115  CA  HIS A 332      87.875  81.784  49.336
ATOM   3116  CB  HIS A 332      86.812  82.357  48.357
ATOM   3117  CG  HIS A 332      85.568  81.538  48.131
ATOM   3118  ND1 HIS A 332      85.512  80.371  47.404
ATOM   3119  CE1 HIS A 332      84.221  79.955  47.427
ATOM   3120  NE2 HIS A 332      83.445  80.771  48.115
ATOM   3121  CD2 HIS A 332      84.295  81.769  48.557
ATOM   3122  C   HIS A 332      87.215  81.542  50.674
ATOM   3123  O   HIS A 332      87.047  82.482  51.451
ATOM   3124  N   THR A 333      86.839  80.276  50.959
ATOM   3125  H   THR A 333      87.009  79.540  50.307
ATOM   3126  CA  THR A 333      86.196  79.847  52.181
ATOM   3127  CB  THR A 333      85.631  78.448  52.074
ATOM   3128  CG2 THR A 333      84.513  78.434  51.014
ATOM   3129  OG1 THR A 333      86.649  77.515  51.734
ATOM   3130  HG1 THR A 333      86.273  76.648  51.913
ATOM   3131  C   THR A 333      87.076  79.953  53.402
ATOM   3132  O   THR A 333      86.559  80.004  54.519
ATOM   3133  N   ALA A 334      88.421  79.965  53.220
ATOM   3134  H   ALA A 334      88.825  79.940  52.307
ATOM   3135  CA  ALA A 334      89.364  80.068  54.309
ATOM   3136  CB  ALA A 334      90.832  79.900  53.883
ATOM   3137  C   ALA A 334      89.253  81.383  55.031
ATOM   3138  O   ALA A 334      88.905  82.414  54.447
ATOM   3139  N   LYS A 335      89.454  81.323  56.369
ATOM   3140  H   LYS A 335      89.673  80.464  56.825
ATOM   3141  CA  LYS A 335      89.411  82.485  57.215
ATOM   3142  CB  LYS A 335      89.126  82.153  58.697
ATOM   3143  CG  LYS A 335      87.703  81.628  58.929
ATOM   3144  CD  LYS A 335      87.357  81.324  60.389
ATOM   3145  CE  LYS A 335      85.960  80.723  60.562
ATOM   3146  NZ  LYS A 335      85.675  80.489  61.992
ATOM   3147  HZ1 LYS A 335      85.524  81.396  62.475
ATOM   3148  HZ2 LYS A 335      84.818  79.911  62.079
ATOM   3149  HZ3 LYS A 335      86.471  79.995  62.435
ATOM   3150  C   LYS A 335      90.715  83.232  57.107
ATOM   3151  O   LYS A 335      90.705  84.458  56.976
ATOM   3152  N   CYS A 336      91.859  82.499  57.160
ATOM   3153  H   CYS A 336      91.841  81.507  57.258
ATOM   3154  CA  CYS A 336      93.163  83.099  57.051
ATOM   3155  CB  CYS A 336      94.169  82.597  58.111
ATOM   3156  SG  CYS A 336      95.792  83.419  58.007
ATOM   3157  C   CYS A 336      93.705  82.791  55.689
ATOM   3158  O   CYS A 336      94.014  81.635  55.374
ATOM   3159  N   HIS A 337      93.824  83.851  54.857
ATOM   3160  H   HIS A 337      93.572  84.773  55.143
ATOM   3161  CA  HIS A 337      94.326  83.740  53.516
ATOM   3162  CB  HIS A 337      93.260  83.302  52.472
ATOM   3163  CG  HIS A 337      92.102  84.233  52.267
ATOM   3164  ND1 HIS A 337      90.984  84.238  53.071
ATOM   3165  CE1 HIS A 337      90.145  85.177  52.567
ATOM   3166  NE2 HIS A 337      90.645  85.774  51.499
ATOM   3167  CD2 HIS A 337      91.879  85.178  51.312
ATOM   3168  C   HIS A 337      94.996  85.010  53.075
ATOM   3169  O   HIS A 337      94.645  86.102  53.530
ATOM   3170  N   TYR A 338      96.012  84.860  52.190
ATOM   3171  H   TYR A 338      96.256  83.953  51.855
ATOM   3172  CA  TYR A 338      96.783  85.950  51.639
ATOM   3173  CB  TYR A 338      98.270  85.949  52.087
ATOM   3174  CG  TYR A 338      98.315  86.075  53.580
ATOM   3175  CD1 TYR A 338      98.411  84.923  54.374
ATOM   3176  CE1 TYR A 338      98.437  85.014  55.768
ATOM   3177  CZ  TYR A 338      98.359  86.266  56.383
ATOM   3178  OH  TYR A 338      98.383  86.368  57.791
ATOM   3179  HH  TYR A 338      98.409  85.477  58.152
ATOM   3180  CE2 TYR A 338      98.255  87.420  55.602
ATOM   3181  CD2 TYR A 338      98.230  87.324  54.208
ATOM   3182  C   TYR A 338      96.738  85.713  50.158
ATOM   3183  O   TYR A 338      97.020  84.604  49.702
ATOM   3184  N   GLU A 339      96.396  86.752  49.366
ATOM   3185  H   GLU A 339      96.210  87.659  49.726
ATOM   3186  CA  GLU A 339      96.264  86.612  47.937
ATOM   3187  CB  GLU A 339      94.789  86.719  47.502
ATOM   3188  CG  GLU A 339      94.056  87.990  47.964
ATOM   3189  CD  GLU A 339      92.598  87.940  47.524
ATOM   3190  OE1 GLU A 339      91.695  87.957  48.404
ATOM   3191  OE2 GLU A 339      92.360  87.943  46.290
ATOM   3192  C   GLU A 339      97.063  87.575  47.103
ATOM   3193  O   GLU A 339      97.414  88.667  47.555
ATOM   3194  N   ARG A 340      97.376  87.141  45.856
ATOM   3195  H   ARG A 340      97.125  86.224  45.554
ATOM   3196  CA  ARG A 340      98.112  87.901  44.884
ATOM   3197  CB  ARG A 340      99.596  87.478  44.836
ATOM   3198  CG  ARG A 340     100.476  88.165  43.788
ATOM   3199  CD  ARG A 340     101.954  87.805  43.938
ATOM   3200  NE  ARG A 340     102.112  86.366  43.563
ATOM   3201  HE  ARG A 340     101.329  85.885  43.169
ATOM   3202  CZ  ARG A 340     103.282  85.684  43.765
ATOM   3203  NH1 ARG A 340     104.401  86.292  44.262
ATOM   3204 1HH1 ARG A 340     104.391  87.264  44.492
ATOM   3205 2HH1 ARG A 340     105.249  85.773  44.371
ATOM   3206  NH2 ARG A 340     103.330  84.360  43.439
ATOM   3207 1HH2 ARG A 340     102.528  83.906  43.054
ATOM   3208 2HH2 ARG A 340     104.174  83.840  43.569
ATOM   3209  C   ARG A 340      97.453  87.640  43.553
ATOM   3210  O   ARG A 340      97.542  86.541  42.998
ATOM   3211  N   ASP A 341      96.739  88.668  43.043
ATOM   3212  H   ASP A 341      96.663  89.536  43.527
ATOM   3213  CA  ASP A 341      96.042  88.609  41.786
ATOM   3214  CB  ASP A 341      94.758  89.470  41.745
ATOM   3215  CG  ASP A 341      93.684  88.948  42.688
ATOM   3216  OD1 ASP A 341      93.170  89.776  43.485
ATOM   3217  OD2 ASP A 341      93.325  87.745  42.605
ATOM   3218  C   ASP A 341      96.886  89.123  40.666
ATOM   3219  O   ASP A 341      97.526  90.171  40.785
ATOM   3220  N   TYR A 342      96.927  88.346  39.563
ATOM   3221  H   TYR A 342      96.423  87.492  39.509
ATOM   3222  CA  TYR A 342      97.622  88.723  38.363
ATOM   3223  CB  TYR A 342      98.423  87.617  37.650
ATOM   3224  CG  TYR A 342      99.607  87.203  38.459
ATOM   3225  CD1 TYR A 342      99.530  86.119  39.344
ATOM   3226  CE1 TYR A 342     100.647  85.731  40.091
ATOM   3227  CZ  TYR A 342     101.850  86.430  39.953
ATOM   3228  OH  TYR A 342     102.985  86.048  40.696
ATOM   3229  HH  TYR A 342     103.695  86.663  40.486
ATOM   3230  CE2 TYR A 342     101.934  87.513  39.077
ATOM   3231  CD2 TYR A 342     100.817  87.895  38.335
ATOM   3232  C   TYR A 342      96.511  89.186  37.464
ATOM   3233  O   TYR A 342      95.485  88.511  37.317
ATOM   3234  N   GLN A 343      96.727  90.384  36.879
ATOM   3235  H   GLN A 343      97.590  90.856  37.045
ATOM   3236  CA  GLN A 343      95.833  91.105  36.010
ATOM   3237  CB  GLN A 343      96.172  92.604  35.888
ATOM   3238  CG  GLN A 343      95.959  93.406  37.179
ATOM   3239  CD  GLN A 343      96.266  94.893  36.962
ATOM   3240  OE1 GLN A 343      96.734  95.368  35.926
ATOM   3241  NE2 GLN A 343      95.966  95.693  38.017
ATOM   3242 1HE2 GLN A 343      95.590  95.297  38.854
ATOM   3243 2HE2 GLN A 343      96.113  96.680  37.954
ATOM   3244  C   GLN A 343      95.628  90.574  34.629
ATOM   3245  O   GLN A 343      96.463  89.861  34.070
ATOM   3246  N   TYR A 344      94.464  90.966  34.070
ATOM   3247  H   TYR A 344      93.841  91.570  34.562
ATOM   3248  CA  TYR A 344      93.991  90.558  32.787
ATOM   3249  CB  TYR A 344      93.022  89.358  32.994
ATOM   3250  CG  TYR A 344      91.780  89.649  33.797
ATOM   3251  CD1 TYR A 344      90.530  89.820  33.196
ATOM   3252  CE1 TYR A 344      89.391  90.076  33.968
ATOM   3253  CZ  TYR A 344      89.490  90.167  35.357
ATOM   3254  OH  TYR A 344      88.343  90.423  36.137
ATOM   3255  HH  TYR A 344      87.595  90.517  35.541
ATOM   3256  CE2 TYR A 344      90.729  90.000  35.974
ATOM   3257  CD2 TYR A 344      91.858  89.744  35.196
ATOM   3258  C   TYR A 344      93.442  91.695  31.965
ATOM   3259  O   TYR A 344      93.309  92.825  32.438
ATOM   3260  N   GLU A 345      93.105  91.388  30.689
ATOM   3261  H   GLU A 345      93.220  90.452  30.362
ATOM   3262  CA  GLU A 345      92.587  92.295  29.689
ATOM   3263  CB  GLU A 345      92.528  91.624  28.304
ATOM   3264  CG  GLU A 345      93.910  91.327  27.700
ATOM   3265  CD  GLU A 345      93.820  90.558  26.376
ATOM   3266  OE1 GLU A 345      92.705  90.213  25.900
ATOM   3267  OE2 GLU A 345      94.915  90.302  25.810
ATOM   3268  C   GLU A 345      91.214  92.848  29.988
ATOM   3269  O   GLU A 345      90.737  93.732  29.278
ATOM   3270  N   THR A 346      90.549  92.302  31.032
ATOM   3271  H   THR A 346      91.004  91.587  31.550
ATOM   3272  CA  THR A 346      89.227  92.597  31.550
ATOM   3273  CB  THR A 346      89.014  94.008  32.099
ATOM   3274  CG2 THR A 346      90.074  94.290  33.180
ATOM   3275  OG1 THR A 346      89.070  95.002  31.087
ATOM   3276  HG1 THR A 346      88.753  95.808  31.504
ATOM   3277  C   THR A 346      88.107  92.155  30.645
ATOM   3278  O   THR A 346      86.934  92.406  30.927
ATOM   3279  N   LYS A 347      88.460  91.460  29.539
ATOM   3280  H   LYS A 347      89.413  91.281  29.312
ATOM   3281  CA  LYS A 347      87.527  90.902  28.607
ATOM   3282  CB  LYS A 347      87.627  91.548  27.208
ATOM   3283  CG  LYS A 347      87.124  92.994  27.185
ATOM   3284  CD  LYS A 347      87.462  93.765  25.908
ATOM   3285  CE  LYS A 347      86.983  95.221  25.905
ATOM   3286  NZ  LYS A 347      87.571  95.960  27.047
ATOM   3287  HZ1 LYS A 347      88.606  95.928  26.982
ATOM   3288  HZ2 LYS A 347      87.258  96.949  27.029
ATOM   3289  HZ3 LYS A 347      87.272  95.531  27.943
ATOM   3290  C   LYS A 347      87.896  89.447  28.502
ATOM   3291  O   LYS A 347      87.032  88.570  28.536
ATOM   3292  N   LYS A 348      89.224  89.180  28.395
ATOM   3293  H   LYS A 348      89.894  89.917  28.370
ATOM   3294  CA  LYS A 348      89.802  87.867  28.278
ATOM   3295  CB  LYS A 348      90.301  87.531  26.848
ATOM   3296  CG  LYS A 348      89.224  87.488  25.759
ATOM   3297  CD  LYS A 348      88.274  86.298  25.905
ATOM   3298  CE  LYS A 348      87.273  86.163  24.760
ATOM   3299  NZ  LYS A 348      86.387  85.007  25.000
ATOM   3300  HZ1 LYS A 348      85.870  85.127  25.893
ATOM   3301  HZ2 LYS A 348      85.703  84.931  24.222
ATOM   3302  HZ3 LYS A 348      86.959  84.142  25.037
ATOM   3303  C   LYS A 348      90.964  87.738  29.226
ATOM   3304  O   LYS A 348      91.310  88.700  29.922
ATOM   3305  N   THR A 349      91.569  86.512  29.258
ATOM   3306  H   THR A 349      91.227  85.783  28.670
ATOM   3307  CA  THR A 349      92.687  86.064  30.069
ATOM   3308  CB  THR A 349      93.840  87.054  30.216
ATOM   3309  CG2 THR A 349      94.980  86.468  31.079
ATOM   3310  OG1 THR A 349      94.355  87.362  28.928
ATOM   3311  HG1 THR A 349      94.805  88.206  29.020
ATOM   3312  C   THR A 349      92.147  85.594  31.393
ATOM   3313  O   THR A 349      92.503  84.496  31.820
ATOM   3314  N   GLY A 350      91.288  86.405  32.060
ATOM   3315  H   GLY A 350      91.040  87.302  31.703
ATOM   3316  CA  GLY A 350      90.659  86.040  33.305
ATOM   3317  C   GLY A 350      91.531  86.225  34.504
ATOM   3318  O   GLY A 350      92.735  86.471  34.394
ATOM   3319  N   CYS A 351      90.910  86.079  35.700
ATOM   3320  H   CYS A 351      89.941  85.854  35.767
ATOM   3321  CA  CYS A 351      91.610  86.235  36.946
ATOM   3322  CB  CYS A 351      90.698  86.258  38.191
ATOM   3323  SG  CYS A 351      89.599  87.701  38.281
ATOM   3324  C   CYS A 351      92.527  85.067  37.124
ATOM   3325  O   CYS A 351      92.124  83.907  37.018
ATOM   3326  N   THR A 352      93.812  85.379  37.372
ATOM   3327  H   THR A 352      94.140  86.322  37.407
ATOM   3328  CA  THR A 352      94.803  84.369  37.586
ATOM   3329  CB  THR A 352      95.852  84.303  36.491
ATOM   3330  CG2 THR A 352      95.218  83.738  35.206
ATOM   3331  OG1 THR A 352      96.391  85.587  36.219
ATOM   3332  HG1 THR A 352      96.771  85.886  37.047
ATOM   3333  C   THR A 352      95.350  84.724  38.926
ATOM   3334  O   THR A 352      96.060  85.715  39.075
ATOM   3335  N   ALA A 353      95.012  83.915  39.946
ATOM   3336  H   ALA A 353      94.518  83.058  39.804
ATOM   3337  CA  ALA A 353      95.467  84.249  41.267
ATOM   3338  CB  ALA A 353      94.343  84.681  42.215
ATOM   3339  C   ALA A 353      96.195  83.167  41.968
ATOM   3340  O   ALA A 353      95.993  81.983  41.709
ATOM   3341  N   CYS A 354      97.105  83.600  42.863
ATOM   3342  H   CYS A 354      97.265  84.573  43.017
ATOM   3343  CA  CYS A 354      97.880  82.722  43.687
ATOM   3344  CB  CYS A 354      99.404  82.892  43.540
ATOM   3345  SG  CYS A 354      99.990  82.503  41.863
ATOM   3346  C   CYS A 354      97.498  83.102  45.082
ATOM   3347  O   CYS A 354      97.451  84.291  45.418
ATOM   3348  N   GLY A 355      97.196  82.091  45.925
ATOM   3349  H   GLY A 355      97.208  81.131  45.663
ATOM   3350  CA  GLY A 355      96.817  82.388  47.270
ATOM   3351  C   GLY A 355      97.217  81.334  48.236
ATOM   3352  O   GLY A 355      97.154  80.132  47.968
ATOM   3353  N   LEU A 356      97.646  81.834  49.410
ATOM   3354  H   LEU A 356      97.646  82.818  49.560
ATOM   3355  CA  LEU A 356      98.070  81.075  50.548
ATOM   3356  CB  LEU A 356      99.168  81.781  51.374
ATOM   3357  CG  LEU A 356     100.526  82.030  50.692
ATOM   3358  CD1 LEU A 356     101.428  82.879  51.598
ATOM   3359  CD2 LEU A 356     101.222  80.709  50.338
ATOM   3360  C   LEU A 356      96.891  80.995  51.463
ATOM   3361  O   LEU A 356      96.221  82.007  51.674
ATOM   3362  N   TYR A 357      96.598  79.790  52.003
ATOM   3363  H   TYR A 357      97.116  78.967  51.784
ATOM   3364  CA  TYR A 357      95.506  79.640  52.929
ATOM   3365  CB  TYR A 357      94.158  79.176  52.298
ATOM   3366  CG  TYR A 357      94.104  77.759  51.821
ATOM   3367  CD1 TYR A 357      93.544  76.775  52.648
ATOM   3368  CE1 TYR A 357      93.477  75.446  52.231
ATOM   3369  CZ  TYR A 357      93.976  75.084  50.982
ATOM   3370  OH  TYR A 357      93.905  73.735  50.569
ATOM   3371  HH  TYR A 357      94.336  73.659  49.714
ATOM   3372  CE2 TYR A 357      94.545  76.057  50.155
ATOM   3373  CD2 TYR A 357      94.611  77.388  50.572
ATOM   3374  C   TYR A 357      95.956  78.716  54.024
ATOM   3375  O   TYR A 357      96.787  77.830  53.807
ATOM   3376  N   LEU A 358      95.417  78.933  55.241
ATOM   3377  H   LEU A 358      94.766  79.672  55.405
ATOM   3378  CA  LEU A 358      95.778  78.142  56.381
ATOM   3379  CB  LEU A 358      96.059  79.121  57.540
ATOM   3380  CG  LEU A 358      96.574  78.578  58.872
ATOM   3381  CD1 LEU A 358      97.978  77.979  58.707
ATOM   3382  CD2 LEU A 358      96.558  79.690  59.932
ATOM   3383  C   LEU A 358      94.641  77.184  56.664
ATOM   3384  O   LEU A 358      93.502  77.612  56.866
ATOM   3385  N   ASP A 359      94.934  75.857  56.668
ATOM   3386  H   ASP A 359      95.854  75.514  56.498
ATOM   3387  CA  ASP A 359      93.936  74.841  56.921
ATOM   3388  CB  ASP A 359      93.498  73.993  55.678
ATOM   3389  CG  ASP A 359      94.544  73.067  55.027
ATOM   3390  OD1 ASP A 359      94.203  72.533  53.940
ATOM   3391  OD2 ASP A 359      95.664  72.844  55.558
ATOM   3392  C   ASP A 359      94.392  73.898  58.004
ATOM   3393  O   ASP A 359      95.505  74.009  58.521
ATOM   3394  N   GLN A 360      93.488  72.944  58.374
ATOM   3395  H   GLN A 360      92.595  72.910  57.942
ATOM   3396  CA  GLN A 360      93.692  71.923  59.373
ATOM   3397  CB  GLN A 360      94.658  70.794  58.918
ATOM   3398  CG  GLN A 360      94.180  70.017  57.684
ATOM   3399  CD  GLN A 360      95.143  68.889  57.306
ATOM   3400  OE1 GLN A 360      96.126  68.553  57.968
ATOM   3401  NE2 GLN A 360      94.827  68.242  56.153
ATOM   3402 1HE2 GLN A 360      94.006  68.501  55.643
ATOM   3403 2HE2 GLN A 360      95.405  67.496  55.822
ATOM   3404  C   GLN A 360      94.092  72.494  60.704
ATOM   3405  O   GLN A 360      94.998  71.992  61.376
ATOM   3406  N   LEU A 361      93.399  73.591  61.095
ATOM   3407  H   LEU A 361      92.670  73.968  60.529
ATOM   3408  CA  LEU A 361      93.643  74.285  62.331
ATOM   3409  CB  LEU A 361      92.863  75.611  62.449
ATOM   3410  CG  LEU A 361      93.337  76.702  61.470
ATOM   3411  CD1 LEU A 361      92.431  77.941  61.509
ATOM   3412  CD2 LEU A 361      94.803  77.063  61.742
ATOM   3413  C   LEU A 361      93.288  73.422  63.500
ATOM   3414  O   LEU A 361      92.171  72.907  63.605
ATOM   3415  N   LYS A 362      94.282  73.250  64.398
ATOM   3416  H   LYS A 362      95.179  73.670  64.270
ATOM   3417  CA  LYS A 362      94.144  72.439  65.577
ATOM   3418  CB  LYS A 362      95.066  71.199  65.509
ATOM   3419  CG  LYS A 362      94.694  70.252  64.363
ATOM   3420  CD  LYS A 362      95.598  69.036  64.185
ATOM   3421  CE  LYS A 362      95.247  68.241  62.925
ATOM   3422  NZ  LYS A 362      96.186  67.118  62.751
ATOM   3423  HZ1 LYS A 362      97.156  67.485  62.714
ATOM   3424  HZ2 LYS A 362      96.098  66.461  63.547
ATOM   3425  HZ3 LYS A 362      95.975  66.619  61.866
ATOM   3426  C   LYS A 362      94.564  73.273  66.763
ATOM   3427  O   LYS A 362      95.607  73.932  66.689
ATOM   3428  N   PRO A 363      93.774  73.316  67.843
ATOM   3429  CA  PRO A 363      94.100  74.065  69.037
ATOM   3430  CB  PRO A 363      92.815  74.110  69.868
ATOM   3431  CG  PRO A 363      91.989  72.902  69.384
ATOM   3432  CD  PRO A 363      92.474  72.654  67.945
ATOM   3433  C   PRO A 363      95.258  73.439  69.759
ATOM   3434  O   PRO A 363      95.200  72.245  70.068
ATOM   3435  N   VAL A 364      96.304  74.240  70.044
ATOM   3436  H   VAL A 364      96.328  75.196  69.768
ATOM   3437  CA  VAL A 364      97.458  73.744  70.747
ATOM   3438  CB  VAL A 364      98.788  74.130  70.114
ATOM   3439  CG1 VAL A 364      98.812  73.553  68.688
ATOM   3440  CG2 VAL A 364      99.018  75.657  70.147
ATOM   3441  C   VAL A 364      97.456  74.089  72.208
ATOM   3442  O   VAL A 364      98.220  73.491  72.964
ATOM   3443  N   GLY A 365      96.581  75.027  72.639
ATOM   3444  H   GLY A 365      95.953  75.498  72.024
ATOM   3445  CA  GLY A 365      96.515  75.410  74.024
ATOM   3446  C   GLY A 365      95.856  76.744  74.178
ATOM   3447  O   GLY A 365      95.543  77.418  73.194
ATOM   3448  N   SER A 366      95.647  77.143  75.454
ATOM   3449  H   SER A 366      95.961  76.590  76.224
ATOM   3450  CA  SER A 366      95.018  78.392  75.787
ATOM   3451  CB  SER A 366      93.805  78.255  76.720
ATOM   3452  OG  SER A 366      92.750  77.583  76.052
ATOM   3453  HG  SER A 366      92.943  76.645  76.136
ATOM   3454  C   SER A 366      96.000  79.305  76.447
ATOM   3455  O   SER A 366      96.756  78.897  77.334
ATOM   3456  N   ALA A 367      96.002  80.571  75.971
ATOM   3457  H   ALA A 367      95.360  80.856  75.264
ATOM   3458  CA  ALA A 367      96.866  81.611  76.454
ATOM   3459  CB  ALA A 367      97.328  82.567  75.351
ATOM   3460  C   ALA A 367      96.224  82.431  77.531
ATOM   3461  O   ALA A 367      95.021  82.696  77.503
ATOM   3462  N   TYR A 368      97.033  82.828  78.539
ATOM   3463  H   TYR A 368      97.982  82.530  78.569
ATOM   3464  CA  TYR A 368      96.576  83.627  79.645
ATOM   3465  CB  TYR A 368      96.400  82.812  80.958
ATOM   3466  CG  TYR A 368      95.371  81.745  80.744
ATOM   3467  CD1 TYR A 368      95.752  80.425  80.468
ATOM   3468  CE1 TYR A 368      94.784  79.443  80.245
ATOM   3469  CZ  TYR A 368      93.428  79.775  80.288
ATOM   3470  OH  TYR A 368      92.447  78.788  80.057
ATOM   3471  HH  TYR A 368      91.599  79.232  79.973
ATOM   3472  CE2 TYR A 368      93.039  81.087  80.558
ATOM   3473  CD2 TYR A 368      94.009  82.065  80.780
ATOM   3474  C   TYR A 368      97.583  84.721  79.864
ATOM   3475  O   TYR A 368      98.711  84.458  80.285
ATOM   3476  N   LYS A 369      97.198  85.982  79.547
ATOM   3477  H   LYS A 369      96.264  86.181  79.252
ATOM   3478  CA  LYS A 369      98.083  87.114  79.704
ATOM   3479  CB  LYS A 369      97.798  88.245  78.698
ATOM   3480  CG  LYS A 369      98.886  89.321  78.647
ATOM   3481  CD  LYS A 369      98.756  90.296  77.477
ATOM   3482  CE  LYS A 369      97.734  91.409  77.708
ATOM   3483  NZ  LYS A 369      97.887  92.454  76.675
ATOM   3484  HZ1 LYS A 369      97.102  93.130  76.738
ATOM   3485  HZ2 LYS A 369      98.782  92.958  76.828
ATOM   3486  HZ3 LYS A 369      97.893  92.021  75.733
ATOM   3487  C   LYS A 369      98.021  87.614  81.117
ATOM   3488  O   LYS A 369      96.939  87.932  81.617
ATOM   3489  N   ILE A 370      99.208  87.701  81.768
ATOM   3490  H   ILE A 370     100.062  87.461  81.312
ATOM   3491  CA  ILE A 370      99.329  88.119  83.144
ATOM   3492  CB  ILE A 370     100.684  87.758  83.734
ATOM   3493  CG2 ILE A 370     100.782  88.270  85.190
ATOM   3494  CG1 ILE A 370     100.869  86.230  83.693
ATOM   3495  CD1 ILE A 370     102.266  85.741  84.057
ATOM   3496  C   ILE A 370      99.119  89.610  83.249
ATOM   3497  O   ILE A 370      99.857  90.399  82.650
ATOM   3498  N   ILE A 371      98.075  89.995  84.023
ATOM   3499  H   ILE A 371      97.492  89.326  84.476
ATOM   3500  CA  ILE A 371      97.749  91.379  84.261
ATOM   3501  CB  ILE A 371      96.292  91.786  84.057
ATOM   3502  CG2 ILE A 371      95.989  91.646  82.550
ATOM   3503  CG1 ILE A 371      95.290  91.051  84.965
ATOM   3504  CD1 ILE A 371      93.885  91.654  84.964
ATOM   3505  C   ILE A 371      98.269  91.826  85.606
ATOM   3506  O   ILE A 371      98.638  92.993  85.739
ATOM   3507  N   THR A 372      98.269  90.936  86.640
ATOM   3508  H   THR A 372      97.926  90.005  86.533
ATOM   3509  CA  THR A 372      98.818  91.281  87.938
ATOM   3510  CB  THR A 372      97.946  92.129  88.872
ATOM   3511  CG2 THR A 372      96.671  91.400  89.316
ATOM   3512  OG1 THR A 372      98.688  92.505  90.025
ATOM   3513  HG1 THR A 372      98.207  93.236  90.423
ATOM   3514  C   THR A 372      99.323  90.026  88.606
ATOM   3515  O   THR A 372      98.772  88.937  88.418
ATOM   3516  N   ILE A 373     100.428  90.180  89.376
ATOM   3517  H   ILE A 373     100.842  91.077  89.512
ATOM   3518  CA  ILE A 373     101.063  89.096  90.085
ATOM   3519  CB  ILE A 373     102.551  88.925  89.788
ATOM   3520  CG2 ILE A 373     103.047  87.637  90.469
ATOM   3521  CG1 ILE A 373     102.848  88.815  88.289
ATOM   3522  CD1 ILE A 373     103.207  90.171  87.690
ATOM   3523  C   ILE A 373     100.973  89.491  91.537
ATOM   3524  O   ILE A 373     101.300  90.624  91.903
ATOM   3525  N   ARG A 374     100.500  88.557  92.390
ATOM   3526  H   ARG A 374     100.240  87.652  92.066
ATOM   3527  CA  ARG A 374     100.373  88.777  93.808
ATOM   3528  CB  ARG A 374      98.934  89.108  94.251
ATOM   3529  CG  ARG A 374      98.413  90.441  93.710
ATOM   3530  CD  ARG A 374      97.013  90.770  94.190
ATOM   3531  NE  ARG A 374      96.629  92.101  93.643
ATOM   3532  HE  ARG A 374      97.269  92.591  93.050
ATOM   3533  CZ  ARG A 374      95.429  92.676  93.966
ATOM   3534  NH1 ARG A 374      94.494  92.032  94.728
ATOM   3535 1HH1 ARG A 374      94.670  91.114  95.088
ATOM   3536 2HH1 ARG A 374      93.652  92.504  94.989
ATOM   3537  NH2 ARG A 374      95.164  93.943  93.538
ATOM   3538 1HH2 ARG A 374      95.841  94.447  93.003
ATOM   3539 2HH2 ARG A 374      94.324  94.402  93.829
ATOM   3540  C   ARG A 374     100.789  87.520  94.520
ATOM   3541  O   ARG A 374     100.727  86.426  93.960
ATOM   3542  N   TYR A 375     101.313  87.663  95.757
ATOM   3543  H   TYR A 375     101.413  88.559  96.182
ATOM   3544  CA  TYR A 375     101.711  86.546  96.578
ATOM   3545  CB  TYR A 375     103.229  86.240  96.665
ATOM   3546  CG  TYR A 375     103.774  85.703  95.384
ATOM   3547  CD1 TYR A 375     104.062  86.526  94.291
ATOM   3548  CE1 TYR A 375     104.584  85.982  93.117
ATOM   3549  CZ  TYR A 375     104.857  84.619  93.031
ATOM   3550  OH  TYR A 375     105.389  84.090  91.837
ATOM   3551  HH  TYR A 375     105.463  83.138  91.937
ATOM   3552  CE2 TYR A 375     104.614  83.795  94.132
ATOM   3553  CD2 TYR A 375     104.083  84.342  95.302
ATOM   3554  C   TYR A 375     101.161  86.763  97.946
ATOM   3555  O   TYR A 375     101.272  87.854  98.518
ATOM   3556  N   SER A 376     100.517  85.702  98.475
ATOM   3557  H   SER A 376     100.420  84.840  97.978
ATOM   3558  CA  SER A 376      99.920  85.777  99.777
ATOM   3559  CB  SER A 376      98.431  86.207  99.706
ATOM   3560  OG  SER A 376      97.645  85.251  99.006
ATOM   3561  HG  SER A 376      96.756  85.616  98.976
ATOM   3562  C   SER A 376     100.021  84.494 100.547
ATOM   3563  O   SER A 376     100.303  83.431  99.991
ATOM   3564  N   ARG A 377      99.854  84.611 101.883
ATOM   3565  H   ARG A 377      99.691  85.500 102.306
ATOM   3566  CA  ARG A 377      99.856  83.488 102.773
ATOM   3567  CB  ARG A 377     101.162  83.231 103.567
ATOM   3568  CG  ARG A 377     101.058  81.957 104.420
ATOM   3569  CD  ARG A 377     102.261  81.529 105.248
ATOM   3570  NE  ARG A 377     101.777  80.326 105.993
ATOM   3571  HE  ARG A 377     100.809  80.083 105.916
ATOM   3572  CZ  ARG A 377     102.588  79.557 106.782
ATOM   3573  NH1 ARG A 377     103.922  79.817 106.919
ATOM   3574 1HH1 ARG A 377     104.335  80.597 106.450
ATOM   3575 2HH1 ARG A 377     104.483  79.246 107.519
ATOM   3576  NH2 ARG A 377     102.040  78.501 107.451
ATOM   3577 1HH2 ARG A 377     101.065  78.299 107.363
ATOM   3578 2HH2 ARG A 377     102.609  77.926 108.037
ATOM   3579  C   ARG A 377      98.752  83.741 103.764
ATOM   3580  O   ARG A 377      98.595  84.845 104.290
ATOM   3581  N   ARG A 378      97.928  82.697 103.994
ATOM   3582  H   ARG A 378      98.069  81.824 103.533
ATOM   3583  CA  ARG A 378      96.838  82.724 104.927
ATOM   3584  CB  ARG A 378      95.883  81.553 104.651
ATOM   3585  CG  ARG A 378      94.459  81.697 105.172
ATOM   3586  CD  ARG A 378      93.536  80.602 104.628
ATOM   3587  NE  ARG A 378      93.870  79.303 105.291
ATOM   3588  HE  ARG A 378      94.468  79.308 106.093
ATOM   3589  CZ  ARG A 378      93.352  78.116 104.842
ATOM   3590  NH1 ARG A 378      92.564  78.052 103.725
ATOM   3591 1HH1 ARG A 378      92.389  78.875 103.186
ATOM   3592 2HH1 ARG A 378      92.207  77.172 103.414
ATOM   3593  NH2 ARG A 378      93.625  76.966 105.523
ATOM   3594 1HH2 ARG A 378      94.203  76.983 106.338
ATOM   3595 2HH2 ARG A 378      93.252  76.094 105.205
ATOM   3596  C   ARG A 378      97.488  82.542 106.271
ATOM   3597  O   ARG A 378      98.230  81.576 106.473
ATOM   3598  N   VAL A 379      97.260  83.495 107.201
ATOM   3599  H   VAL A 379      96.667  84.278 107.033
ATOM   3600  CA  VAL A 379      97.842  83.411 108.516
ATOM   3601  CB  VAL A 379      98.806  84.549 108.853
ATOM   3602  CG1 VAL A 379      99.356  84.412 110.289
ATOM   3603  CG2 VAL A 379      99.960  84.551 107.832
ATOM   3604  C   VAL A 379      96.717  83.381 109.503
ATOM   3605  O   VAL A 379      95.869  84.276 109.530
ATOM   3606  N   CYS A 380      96.702  82.306 110.318
ATOM   3607  H   CYS A 380      97.402  81.599 110.260
ATOM   3608  CA  CYS A 380      95.716  82.109 111.342
ATOM   3609  CB  CYS A 380      94.898  80.835 111.122
ATOM   3610  SG  CYS A 380      94.015  80.969 109.539
ATOM   3611  C   CYS A 380      96.462  82.042 112.640
ATOM   3612  O   CYS A 380      97.473  81.347 112.759
ATOM   3613  N   VAL A 381      95.988  82.828 113.630
ATOM   3614  H   VAL A 381      95.177  83.387 113.491
ATOM   3615  CA  VAL A 381      96.566  82.939 114.944
ATOM   3616  CB  VAL A 381      97.233  84.297 115.150
ATOM   3617  CG1 VAL A 381      97.744  84.469 116.586
ATOM   3618  CG2 VAL A 381      98.423  84.422 114.177
ATOM   3619  C   VAL A 381      95.518  82.741 116.000
ATOM   3620  O   VAL A 381      94.469  83.383 115.976
ATOM   3621  N   GLN A 382      95.822  81.837 116.958
ATOM   3622  H   GLN A 382      96.668  81.309 116.924
ATOM   3623  CA  GLN A 382      94.959  81.543 118.063
ATOM   3624  CB  GLN A 382      94.443  80.086 118.087
ATOM   3625  CG  GLN A 382      93.494  79.766 119.254
ATOM   3626  CD  GLN A 382      93.006  78.316 119.200
ATOM   3627  OE1 GLN A 382      93.390  77.477 118.384
ATOM   3628  NE2 GLN A 382      92.098  77.996 120.158
ATOM   3629 1HE2 GLN A 382      91.822  78.680 120.835
ATOM   3630 2HE2 GLN A 382      91.732  77.066 120.208
ATOM   3631  C   GLN A 382      95.776  81.778 119.296
ATOM   3632  O   GLN A 382      96.664  80.991 119.630
ATOM   3633  N   PHE A 383      95.496  82.906 119.981
ATOM   3634  H   PHE A 383      94.765  83.527 119.701
ATOM   3635  CA  PHE A 383      96.187  83.225 121.197
ATOM   3636  CB  PHE A 383      96.744  84.674 121.250
ATOM   3637  CG  PHE A 383      97.582  84.870 122.480
ATOM   3638  CD1 PHE A 383      98.905  84.410 122.506
ATOM   3639  CE1 PHE A 383      99.705  84.582 123.638
ATOM   3640  CZ  PHE A 383      99.186  85.223 124.764
ATOM   3641  CE2 PHE A 383      97.870  85.691 124.753
ATOM   3642  CD2 PHE A 383      97.075  85.517 123.616
ATOM   3643  C   PHE A 383      95.073  83.068 122.182
ATOM   3644  O   PHE A 383      94.113  83.847 122.184
ATOM   3645  N   GLY A 384      95.199  82.036 123.048
ATOM   3646  H   GLY A 384      95.986  81.425 123.022
ATOM   3647  CA  GLY A 384      94.203  81.728 124.036
ATOM   3648  C   GLY A 384      92.964  81.316 123.302
ATOM   3649  O   GLY A 384      92.978  80.382 122.498
ATOM   3650  N   GLU A 385      91.858  82.017 123.607
ATOM   3651  H   GLU A 385      91.882  82.759 124.271
ATOM   3652  CA  GLU A 385      90.584  81.772 122.995
ATOM   3653  CB  GLU A 385      89.416  82.120 123.931
ATOM   3654  CG  GLU A 385      89.342  81.242 125.186
ATOM   3655  CD  GLU A 385      88.157  81.675 126.041
ATOM   3656  OE1 GLU A 385      87.268  80.818 126.278
ATOM   3657  OE2 GLU A 385      88.125  82.850 126.492
ATOM   3658  C   GLU A 385      90.373  82.541 121.716
ATOM   3659  O   GLU A 385      89.521  82.147 120.915
ATOM   3660  N   GLU A 386      91.135  83.645 121.489
ATOM   3661  H   GLU A 386      91.897  83.906 122.074
ATOM   3662  CA  GLU A 386      90.944  84.447 120.310
ATOM   3663  CB  GLU A 386      91.264  85.942 120.525
ATOM   3664  CG  GLU A 386      90.926  86.868 119.337
ATOM   3665  CD  GLU A 386      91.211  88.338 119.652
ATOM   3666  OE1 GLU A 386      91.078  89.158 118.708
ATOM   3667  OE2 GLU A 386      91.538  88.683 120.817
ATOM   3668  C   GLU A 386      91.642  83.945 119.082
ATOM   3669  O   GLU A 386      92.872  83.920 118.989
ATOM   3670  N   ASN A 387      90.790  83.560 118.110
ATOM   3671  H   ASN A 387      89.806  83.622 118.259
ATOM   3672  CA  ASN A 387      91.143  83.064 116.809
ATOM   3673  CB  ASN A 387      90.203  81.940 116.316
ATOM   3674  CG  ASN A 387      90.345  80.672 117.128
ATOM   3675  OD1 ASN A 387      91.337  79.967 116.975
ATOM   3676  ND2 ASN A 387      89.377  80.384 118.035
ATOM   3677 1HD2 ASN A 387      88.609  81.011 118.167
ATOM   3678 2HD2 ASN A 387      89.453  79.561 118.598
ATOM   3679  C   ASN A 387      90.936  84.162 115.808
ATOM   3680  O   ASN A 387      89.853  84.751 115.743
ATOM   3681  N   LEU A 388      91.986  84.474 115.019
ATOM   3682  H   LEU A 388      92.872  84.040 115.146
ATOM   3683  CA  LEU A 388      91.915  85.471 113.979
ATOM   3684  CB  LEU A 388      92.682  86.780 114.273
ATOM   3685  CG  LEU A 388      92.195  87.659 115.439
ATOM   3686  CD1 LEU A 388      93.196  88.794 115.715
ATOM   3687  CD2 LEU A 388      90.772  88.190 115.191
ATOM   3688  C   LEU A 388      92.577  84.882 112.769
ATOM   3689  O   LEU A 388      93.707  84.399 112.847
ATOM   3690  N   CYS A 389      91.874  84.901 111.618
ATOM   3691  H   CYS A 389      90.960  85.295 111.564
ATOM   3692  CA  CYS A 389      92.387  84.377 110.383
ATOM   3693  CB  CYS A 389      91.498  83.252 109.842
ATOM   3694  SG  CYS A 389      91.394  81.838 110.983
ATOM   3695  C   CYS A 389      92.365  85.505 109.397
ATOM   3696  O   CYS A 389      91.341  86.171 109.239
ATOM   3697  N   LYS A 390      93.511  85.774 108.731
ATOM   3698  H   LYS A 390      94.349  85.258 108.884
ATOM   3699  CA  LYS A 390      93.604  86.838 107.764
ATOM   3700  CB  LYS A 390      94.185  88.165 108.340
ATOM   3701  CG  LYS A 390      93.286  88.861 109.380
ATOM   3702  CD  LYS A 390      93.807  90.171 109.979
ATOM   3703  CE  LYS A 390      92.835  90.770 111.005
ATOM   3704  NZ  LYS A 390      93.376  92.016 111.589
ATOM   3705  HZ1 LYS A 390      93.885  91.807 112.470
ATOM   3706  HZ2 LYS A 390      94.018  92.471 110.913
ATOM   3707  HZ3 LYS A 390      92.592  92.664 111.802
ATOM   3708  C   LYS A 390      94.435  86.435 106.583
ATOM   3709  O   LYS A 390      95.206  85.474 106.628
ATOM   3710  N   ILE A 391      94.205  87.142 105.452
ATOM   3711  H   ILE A 391      93.541  87.886 105.439
ATOM   3712  CA  ILE A 391      94.933  86.948 104.221
ATOM   3713  CB  ILE A 391      94.127  87.372 103.005
ATOM   3714  CG2 ILE A 391      94.994  87.177 101.737
ATOM   3715  CG1 ILE A 391      92.808  86.582 102.906
ATOM   3716  CD1 ILE A 391      91.832  87.160 101.879
ATOM   3717  C   ILE A 391      96.056  87.953 104.391
ATOM   3718  O   ILE A 391      95.790  89.143 104.587
ATOM   3719  N   ILE A 392      97.332  87.503 104.378
ATOM   3720  H   ILE A 392      97.592  86.545 104.281
ATOM   3721  CA  ILE A 392      98.438  88.414 104.519
ATOM   3722  CB  ILE A 392      99.342  88.057 105.698
ATOM   3723  CG2 ILE A 392     100.513  89.050 105.807
ATOM   3724  CG1 ILE A 392      98.538  88.000 107.021
ATOM   3725  CD1 ILE A 392      97.850  89.308 107.433
ATOM   3726  C   ILE A 392      99.192  88.448 103.214
ATOM   3727  O   ILE A 392      99.437  87.408 102.604
ATOM   3728  N   ASP A 393      99.509  89.676 102.736
ATOM   3729  H   ASP A 393      99.268  90.498 103.246
ATOM   3730  CA  ASP A 393     100.260  89.904 101.519
ATOM   3731  CB  ASP A 393      99.970  91.244 100.804
ATOM   3732  CG  ASP A 393      98.519  91.299 100.328
ATOM   3733  OD1 ASP A 393      98.023  90.296  99.750
ATOM   3734  OD2 ASP A 393      97.886  92.368 100.527
ATOM   3735  C   ASP A 393     101.749  89.784 101.766
ATOM   3736  O   ASP A 393     102.202  89.785 102.912
ATOM   3737  N   MET A 394     102.543  89.756 100.665
ATOM   3738  H   MET A 394     102.113  89.682  99.767
ATOM   3739  CA  MET A 394     103.987  89.589 100.642
ATOM   3740  CB  MET A 394     104.593  90.028  99.291
ATOM   3741  CG  MET A 394     104.290  89.164  98.086
ATOM   3742  SD  MET A 394     104.864  89.808  96.483
ATOM   3743  CE  MET A 394     106.635  89.655  96.845
ATOM   3744  C   MET A 394     104.782  90.451 101.587
ATOM   3745  O   MET A 394     105.833  90.007 102.054
ATOM   3746  N   ASN A 395     104.437  91.751 101.688
ATOM   3747  H   ASN A 395     103.639  92.120 101.219
ATOM   3748  CA  ASN A 395     105.137  92.670 102.550
ATOM   3749  CB  ASN A 395     105.665  93.926 101.796
ATOM   3750  CG  ASN A 395     104.572  94.838 101.213
ATOM   3751  OD1 ASN A 395     103.370  94.572 101.204
ATOM   3752  ND2 ASN A 395     105.031  96.014 100.709
ATOM   3753 1HD2 ASN A 395     106.006  96.235 100.758
ATOM   3754 2HD2 ASN A 395     104.398  96.665 100.292
ATOM   3755  C   ASN A 395     104.333  93.102 103.754
ATOM   3756  O   ASN A 395     104.809  93.917 104.547
ATOM   3757  N   ASP A 396     103.091  92.584 103.891
ATOM   3758  H   ASP A 396     102.757  91.881 103.267
ATOM   3759  CA  ASP A 396     102.184  92.907 104.962
ATOM   3760  CB  ASP A 396     100.690  92.725 104.597
ATOM   3761  CG  ASP A 396     100.192  93.811 103.637
ATOM   3762  OD1 ASP A 396     100.877  94.844 103.406
ATOM   3763  OD2 ASP A 396      99.058  93.613 103.129
ATOM   3764  C   ASP A 396     102.445  92.194 106.255
ATOM   3765  O   ASP A 396     103.203  91.219 106.326
ATOM   3766  N   CYS A 397     101.830  92.732 107.336
ATOM   3767  H   CYS A 397     101.242  93.532 107.274
ATOM   3768  CA  CYS A 397     101.973  92.183 108.646
ATOM   3769  CB  CYS A 397     102.773  93.120 109.564
ATOM   3770  SG  CYS A 397     104.445  93.444 108.933
ATOM   3771  C   CYS A 397     100.625  92.005 109.288
ATOM   3772  O   CYS A 397      99.749  92.865 109.185
ATOM   3773  N   PHE A 398     100.441  90.825 109.920
ATOM   3774  H   PHE A 398     101.164  90.148 109.900
ATOM   3775  CA  PHE A 398      99.292  90.411 110.681
ATOM   3776  CB  PHE A 398      99.352  88.897 111.011
ATOM   3777  CG  PHE A 398      98.160  88.399 111.758
ATOM   3778  CD1 PHE A 398      98.228  88.238 113.148
ATOM   3779  CE1 PHE A 398      97.128  87.767 113.861
ATOM   3780  CZ  PHE A 398      95.959  87.433 113.182
ATOM   3781  CE2 PHE A 398      95.886  87.560 111.796
ATOM   3782  CD2 PHE A 398      96.989  88.038 111.086
ATOM   3783  C   PHE A 398      99.415  91.166 111.982
ATOM   3784  O   PHE A 398     100.480  91.134 112.608
ATOM   3785  N   VAL A 399      98.304  91.826 112.379
ATOM   3786  H   VAL A 399      97.475  91.773 111.828
ATOM   3787  CA  VAL A 399      98.146  92.631 113.568
ATOM   3788  CB  VAL A 399      97.447  93.963 113.255
ATOM   3789  CG1 VAL A 399      97.228  94.833 114.516
ATOM   3790  CG2 VAL A 399      98.200  94.708 112.141
ATOM   3791  C   VAL A 399      97.227  91.909 114.528
ATOM   3792  O   VAL A 399      96.166  91.424 114.128
ATOM   3793  N   SER A 400      97.642  91.832 115.811
ATOM   3794  H   SER A 400      98.531  92.194 116.083
ATOM   3795  CA  SER A 400      96.884  91.256 116.895
ATOM   3796  CB  SER A 400      97.061  89.728 117.071
ATOM   3797  OG  SER A 400      96.235  89.227 118.115
ATOM   3798  HG  SER A 400      96.252  88.270 118.029
ATOM   3799  C   SER A 400      97.346  91.987 118.137
ATOM   3800  O   SER A 400      98.367  92.683 118.125
ATOM   3801  N   ARG A 401      96.583  91.854 119.249
ATOM   3802  H   ARG A 401      95.768  91.279 119.259
ATOM   3803  CA  ARG A 401      96.913  92.515 120.488
ATOM   3804  CB  ARG A 401      95.830  92.408 121.577
ATOM   3805  CG  ARG A 401      94.549  93.192 121.288
ATOM   3806  CD  ARG A 401      93.624  93.367 122.503
ATOM   3807  NE  ARG A 401      93.217  92.029 123.041
ATOM   3808  HE  ARG A 401      93.749  91.644 123.795
ATOM   3809  CZ  ARG A 401      92.146  91.319 122.564
ATOM   3810  NH1 ARG A 401      91.393  91.748 121.508
ATOM   3811 1HH1 ARG A 401      91.604  92.614 121.055
ATOM   3812 2HH1 ARG A 401      90.643  91.182 121.164
ATOM   3813  NH2 ARG A 401      91.839  90.129 123.156
ATOM   3814 1HH2 ARG A 401      92.383  89.788 123.922
ATOM   3815 2HH2 ARG A 401      91.107  89.559 122.782
ATOM   3816  C   ARG A 401      98.159  91.937 121.100
ATOM   3817  O   ARG A 401      98.983  92.681 121.634
ATOM   3818  N   HIS A 402      98.305  90.593 121.039
ATOM   3819  H   HIS A 402      97.631  90.013 120.588
ATOM   3820  CA  HIS A 402      99.441  89.915 121.606
ATOM   3821  CB  HIS A 402      99.021  88.879 122.676
ATOM   3822  CG  HIS A 402      98.304  89.498 123.843
ATOM   3823  ND1 HIS A 402      98.911  90.326 124.762
ATOM   3824  CE1 HIS A 402      97.949  90.717 125.634
ATOM   3825  NE2 HIS A 402      96.769  90.199 125.343
ATOM   3826  CD2 HIS A 402      96.995  89.430 124.215
ATOM   3827  C   HIS A 402     100.319  89.231 120.593
ATOM   3828  O   HIS A 402     101.262  88.535 120.981
ATOM   3829  N   VAL A 403     100.014  89.362 119.273
ATOM   3830  H   VAL A 403      99.255  89.925 118.958
ATOM   3831  CA  VAL A 403     100.780  88.704 118.232
ATOM   3832  CB  VAL A 403     100.049  87.439 117.723
ATOM   3833  CG1 VAL A 403     100.787  86.717 116.578
ATOM   3834  CG2 VAL A 403      99.779  86.454 118.876
ATOM   3835  C   VAL A 403     100.976  89.605 117.031
ATOM   3836  O   VAL A 403     100.102  90.392 116.674
ATOM   3837  N   LYS A 404     102.174  89.527 116.410
ATOM   3838  H   LYS A 404     102.893  88.930 116.757
ATOM   3839  CA  LYS A 404     102.500  90.211 115.183
ATOM   3840  CB  LYS A 404     103.462  91.412 115.245
ATOM   3841  CG  LYS A 404     102.910  92.685 115.869
ATOM   3842  CD  LYS A 404     101.897  93.369 114.956
ATOM   3843  CE  LYS A 404     101.457  94.714 115.498
ATOM   3844  NZ  LYS A 404     100.475  95.351 114.603
ATOM   3845  HZ1 LYS A 404     100.330  96.337 114.894
ATOM   3846  HZ2 LYS A 404     100.798  95.324 113.615
ATOM   3847  HZ3 LYS A 404      99.575  94.842 114.683
ATOM   3848  C   LYS A 404     103.137  89.173 114.324
ATOM   3849  O   LYS A 404     104.000  88.437 114.797
ATOM   3850  N   VAL A 405     102.690  89.048 113.055
ATOM   3851  H   VAL A 405     101.984  89.663 112.701
ATOM   3852  CA  VAL A 405     103.279  88.066 112.165
ATOM   3853  CB  VAL A 405     102.412  86.848 111.829
ATOM   3854  CG1 VAL A 405     103.181  85.899 110.883
ATOM   3855  CG2 VAL A 405     101.965  86.117 113.106
ATOM   3856  C   VAL A 405     103.576  88.814 110.902
ATOM   3857  O   VAL A 405     102.673  89.125 110.128
ATOM   3858  N   CYS A 406     104.862  89.144 110.693
ATOM   3859  H   CYS A 406     105.581  88.883 111.332
ATOM   3860  CA  CYS A 406     105.296  89.865 109.523
ATOM   3861  CB  CYS A 406     106.488  90.788 109.807
ATOM   3862  SG  CYS A 406     106.079  92.060 111.019
ATOM   3863  C   CYS A 406     105.778  88.941 108.449
ATOM   3864  O   CYS A 406     106.461  87.954 108.738
ATOM   3865  N   ILE A 407     105.378  89.216 107.183
ATOM   3866  H   ILE A 407     104.783  89.986 106.953
ATOM   3867  CA  ILE A 407     105.855  88.435 106.068
ATOM   3868  CB  ILE A 407     104.773  87.729 105.259
ATOM   3869  CG2 ILE A 407     105.391  87.020 104.030
ATOM   3870  CG1 ILE A 407     104.026  86.734 106.177
ATOM   3871  CD1 ILE A 407     102.793  86.081 105.560
ATOM   3872  C   ILE A 407     106.647  89.418 105.243
ATOM   3873  O   ILE A 407     106.189  90.531 104.978
ATOM   3874  N   ILE A 408     107.903  89.046 104.897
ATOM   3875  H   ILE A 408     108.271  88.158 105.161
ATOM   3876  CA  ILE A 408     108.780  89.862 104.094
ATOM   3877  CB  ILE A 408     109.950  90.449 104.890
ATOM   3878  CG2 ILE A 408     110.850  91.266 103.932
ATOM   3879  CG1 ILE A 408     109.450  91.334 106.059
ATOM   3880  CD1 ILE A 408     110.529  91.759 107.058
ATOM   3881  C   ILE A 408     109.312  88.892 103.065
ATOM   3882  O   ILE A 408     109.771  87.800 103.418
ATOM   3883  N   GLY A 409     109.255  89.271 101.767
ATOM   3884  H   GLY A 409     108.877  90.146 101.473
ATOM   3885  CA  GLY A 409     109.755  88.402 100.736
ATOM   3886  C   GLY A 409     109.725  89.052  99.394
ATOM   3887  O   GLY A 409     108.998  90.019  99.159
ATOM   3888  N   THR A 410     110.548  88.489  98.484
ATOM   3889  H   THR A 410     111.123  87.713  98.730
ATOM   3890  CA  THR A 410     110.694  88.917  97.116
ATOM   3891  CB  THR A 410     112.080  89.445  96.778
ATOM   3892  CG2 THR A 410     112.392  90.704  97.609
ATOM   3893  OG1 THR A 410     113.072  88.450  96.999
ATOM   3894  HG1 THR A 410     113.861  88.762  96.546
ATOM   3895  C   THR A 410     110.395  87.737  96.226
ATOM   3896  O   THR A 410     110.461  86.584  96.666
ATOM   3897  N   VAL A 411     109.983  88.021  94.965
ATOM   3898  H   VAL A 411     109.896  88.965  94.653
ATOM   3899  CA  VAL A 411     109.672  87.023  93.964
ATOM   3900  CB  VAL A 411     108.190  86.709  93.808
ATOM   3901  CG1 VAL A 411     107.663  86.039  95.093
ATOM   3902  CG2 VAL A 411     107.410  87.998  93.450
ATOM   3903  C   VAL A 411     110.218  87.421  92.611
ATOM   3904  O   VAL A 411     110.325  88.609  92.292
ATOM   3905  N   SER A 412     110.640  86.409  91.816
ATOM   3906  H   SER A 412     110.609  85.461  92.120
ATOM   3907  CA  SER A 412     111.167  86.610  90.489
ATOM   3908  CB  SER A 412     112.705  86.439  90.466
ATOM   3909  OG  SER A 412     113.095  85.123  90.841
ATOM   3910  HG  SER A 412     114.057  85.138  90.864
ATOM   3911  C   SER A 412     110.539  85.703  89.443
ATOM   3912  O   SER A 412     110.902  85.774  88.266
ATOM   3913  N   LYS A 413     109.560  84.857  89.844
ATOM   3914  H   LYS A 413     109.268  84.844  90.796
ATOM   3915  CA  LYS A 413     108.914  83.873  89.004
ATOM   3916  CB  LYS A 413     107.946  83.000  89.826
ATOM   3917  CG  LYS A 413     108.652  82.067  90.810
ATOM   3918  CD  LYS A 413     107.705  81.230  91.666
ATOM   3919  CE  LYS A 413     108.445  80.365  92.686
ATOM   3920  NZ  LYS A 413     107.483  79.637  93.534
ATOM   3921  HZ1 LYS A 413     106.825  79.097  92.941
ATOM   3922  HZ2 LYS A 413     107.997  78.984  94.154
ATOM   3923  HZ3 LYS A 413     106.949  80.307  94.119
ATOM   3924  C   LYS A 413     108.154  84.353  87.806
ATOM   3925  O   LYS A 413     108.310  83.751  86.744
ATOM   3926  N   PHE A 414     107.307  85.402  87.927
ATOM   3927  H   PHE A 414     107.186  85.898  88.783
ATOM   3928  CA  PHE A 414     106.560  85.910  86.797
ATOM   3929  CB  PHE A 414     105.095  85.410  86.616
ATOM   3930  CG  PHE A 414     105.073  83.944  86.326
ATOM   3931  CD1 PHE A 414     104.868  82.993  87.330
ATOM   3932  CE1 PHE A 414     104.863  81.627  87.027
ATOM   3933  CZ  PHE A 414     105.071  81.204  85.713
ATOM   3934  CE2 PHE A 414     105.285  82.144  84.704
ATOM   3935  CD2 PHE A 414     105.288  83.506  85.012
ATOM   3936  C   PHE A 414     106.557  87.399  86.758
ATOM   3937  O   PHE A 414     106.784  88.067  87.770
ATOM   3938  N   SER A 415     106.327  87.937  85.541
ATOM   3939  H   SER A 415     106.165  87.366  84.738
ATOM   3940  CA  SER A 415     106.283  89.348  85.297
ATOM   3941  CB  SER A 415     107.461  89.851  84.437
ATOM   3942  OG  SER A 415     108.694  89.598  85.098
ATOM   3943  HG  SER A 415     109.375  89.957  84.522
ATOM   3944  C   SER A 415     105.007  89.689  84.581
ATOM   3945  O   SER A 415     104.354  88.835  83.972
ATOM   3946  N   GLN A 416     104.598  90.974  84.707
ATOM   3947  H   GLN A 416     105.133  91.633  85.230
ATOM   3948  CA  GLN A 416     103.415  91.507  84.082
ATOM   3949  CB  GLN A 416     103.101  92.950  84.534
ATOM   3950  CG  GLN A 416     101.781  93.536  84.007
ATOM   3951  CD  GLN A 416     101.494  94.905  84.636
ATOM   3952  OE1 GLN A 416     102.249  95.491  85.413
ATOM   3953  NE2 GLN A 416     100.307  95.454  84.270
ATOM   3954 1HE2 GLN A 416      99.703  94.967  83.639
ATOM   3955 2HE2 GLN A 416     100.034  96.345  84.635
ATOM   3956  C   GLN A 416     103.656  91.483  82.597
ATOM   3957  O   GLN A 416     104.731  91.861  82.124
ATOM   3958  N   GLY A 417     102.652  91.000  81.841
ATOM   3959  H   GLY A 417     101.788  90.696  82.235
ATOM   3960  CA  GLY A 417     102.750  90.916  80.412
ATOM   3961  C   GLY A 417     103.243  89.581  79.938
ATOM   3962  O   GLY A 417     103.268  89.360  78.726
ATOM   3963  N   ASP A 418     103.651  88.666  80.859
ATOM   3964  H   ASP A 418     103.647  88.854  81.840
ATOM   3965  CA  ASP A 418     104.103  87.348  80.477
ATOM   3966  CB  ASP A 418     104.849  86.558  81.577
ATOM   3967  CG  ASP A 418     106.256  87.096  81.856
ATOM   3968  OD1 ASP A 418     106.773  87.974  81.114
ATOM   3969  OD2 ASP A 418     106.851  86.600  82.849
ATOM   3970  C   ASP A 418     102.880  86.560  80.084
ATOM   3971  O   ASP A 418     101.795  86.755  80.640
ATOM   3972  N   THR A 419     103.019  85.692  79.061
ATOM   3973  H   THR A 419     103.884  85.537  78.591
ATOM   3974  CA  THR A 419     101.893  84.918  78.626
ATOM   3975  CB  THR A 419     101.620  85.096  77.144
ATOM   3976  CG2 THR A 419     100.377  84.291  76.715
ATOM   3977  OG1 THR A 419     101.353  86.469  76.888
ATOM   3978  HG1 THR A 419     102.186  86.928  77.028
ATOM   3979  C   THR A 419     102.079  83.471  78.993
ATOM   3980  O   THR A 419     103.026  82.808  78.563
ATOM   3981  N   LEU A 420     101.149  82.978  79.841
ATOM   3982  H   LEU A 420     100.393  83.545  80.153
ATOM   3983  CA  LEU A 420     101.093  81.612  80.292
ATOM   3984  CB  LEU A 420     100.167  81.394  81.510
ATOM   3985  CG  LEU A 420     100.545  82.121  82.815
ATOM   3986  CD1 LEU A 420      99.465  81.903  83.885
ATOM   3987  CD2 LEU A 420     101.934  81.712  83.320
ATOM   3988  C   LEU A 420     100.445  80.846  79.172
ATOM   3989  O   LEU A 420      99.473  81.330  78.590
ATOM   3990  N   LEU A 421     100.978  79.655  78.826
ATOM   3991  H   LEU A 421     101.766  79.261  79.293
ATOM   3992  CA  LEU A 421     100.381  78.863  77.783
ATOM   3993  CB  LEU A 421     101.237  78.772  76.494
ATOM   3994  CG  LEU A 421     100.640  77.941  75.333
ATOM   3995  CD1 LEU A 421      99.319  78.524  74.813
ATOM   3996  CD2 LEU A 421     101.663  77.767  74.203
ATOM   3997  C   LEU A 421     100.169  77.505  78.376
ATOM   3998  O   LEU A 421     101.128  76.819  78.741
ATOM   3999  N   PHE A 422      98.877  77.123  78.521
ATOM   4000  H   PHE A 422      98.122  77.702  78.220
ATOM   4001  CA  PHE A 422      98.492  75.852  79.081
ATOM   4002  CB  PHE A 422      97.247  75.953  80.004
ATOM   4003  CG  PHE A 422      97.489  76.704  81.293
ATOM   4004  CD1 PHE A 422      96.410  76.870  82.168
ATOM   4005  CE1 PHE A 422      96.554  77.559  83.376
ATOM   4006  CZ  PHE A 422      97.791  78.100  83.728
ATOM   4007  CE2 PHE A 422      98.882  77.950  82.873
ATOM   4008  CD2 PHE A 422      98.727  77.259  81.669
ATOM   4009  C   PHE A 422      98.142  74.972  77.915
ATOM   4010  O   PHE A 422      97.225  75.286  77.152
ATOM   4011  N   PHE A 423      98.877  73.847  77.761
ATOM   4012  H   PHE A 423      99.612  73.620  78.394
ATOM   4013  CA  PHE A 423      98.675  72.921  76.672
ATOM   4014  CB  PHE A 423      99.913  72.027  76.427
ATOM   4015  CG  PHE A 423     100.998  72.819  75.775
ATOM   4016  CD1 PHE A 423     102.026  73.384  76.540
ATOM   4017  CE1 PHE A 423     103.044  74.121  75.928
ATOM   4018  CZ  PHE A 423     103.043  74.291  74.542
ATOM   4019  CE2 PHE A 423     102.029  73.723  73.767
ATOM   4020  CD2 PHE A 423     101.015  72.988  74.385
ATOM   4021  C   PHE A 423      97.510  71.994  76.847
ATOM   4022  O   PHE A 423      96.742  71.787  75.905
ATOM   4023  N   GLY A 424      97.352  71.444  78.069
ATOM   4024  H   GLY A 424      97.974  71.654  78.819
ATOM   4025  CA  GLY A 424      96.304  70.513  78.387
ATOM   4026  C   GLY A 424      95.447  71.011  79.514
ATOM   4027  O   GLY A 424      95.523  72.191  79.864
ATOM   4028  N   PRO A 425      94.655  70.122  80.127
ATOM   4029  CA  PRO A 425      93.747  70.466  81.205
ATOM   4030  CB  PRO A 425      92.782  69.287  81.336
ATOM   4031  CG  PRO A 425      92.822  68.651  79.951
ATOM   4032  CD  PRO A 425      94.278  68.847  79.517
ATOM   4033  C   PRO A 425      94.443  70.777  82.502
ATOM   4034  O   PRO A 425      94.446  69.953  83.421
ATOM   4035  N   LEU A 426      95.090  71.954  82.573
ATOM   4036  H   LEU A 426      95.150  72.575  81.794
ATOM   4037  CA  LEU A 426      95.614  72.434  83.815
ATOM   4038  CB  LEU A 426      96.698  73.520  83.686
ATOM   4039  CG  LEU A 426      98.141  72.998  83.497
ATOM   4040  CD1 LEU A 426      98.372  72.369  82.111
ATOM   4041  CD2 LEU A 426      99.166  74.094  83.820
ATOM   4042  C   LEU A 426      94.508  72.972  84.667
ATOM   4043  O   LEU A 426      93.596  73.653  84.182
ATOM   4044  N   LYS A 427      94.555  72.621  85.972
ATOM   4045  H   LYS A 427      95.282  72.052  86.346
ATOM   4046  CA  LYS A 427      93.568  73.099  86.897
ATOM   4047  CB  LYS A 427      93.516  72.363  88.254
ATOM   4048  CG  LYS A 427      92.292  72.760  89.092
ATOM   4049  CD  LYS A 427      92.138  72.045  90.433
ATOM   4050  CE  LYS A 427      92.897  72.727  91.573
ATOM   4051  NZ  LYS A 427      92.630  72.027  92.843
ATOM   4052  HZ1 LYS A 427      93.073  72.540  93.630
ATOM   4053  HZ2 LYS A 427      91.606  71.975  93.003
ATOM   4054  HZ3 LYS A 427      93.019  71.068  92.795
ATOM   4055  C   LYS A 427      93.907  74.537  87.172
ATOM   4056  O   LYS A 427      95.014  74.864  87.613
ATOM   4057  N   LYS A 428      92.939  75.423  86.868
ATOM   4058  H   LYS A 428      92.054  75.140  86.501
ATOM   4059  CA  LYS A 428      93.085  76.831  87.086
ATOM   4060  CB  LYS A 428      92.441  77.664  85.964
ATOM   4061  CG  LYS A 428      93.120  77.483  84.606
ATOM   4062  CD  LYS A 428      92.351  78.086  83.434
ATOM   4063  CE  LYS A 428      91.171  77.215  82.995
ATOM   4064  NZ  LYS A 428      90.431  77.866  81.897
ATOM   4065  HZ1 LYS A 428      91.004  77.852  81.031
ATOM   4066  HZ2 LYS A 428      89.546  77.352  81.726
ATOM   4067  HZ3 LYS A 428      90.216  78.848  82.151
ATOM   4068  C   LYS A 428      92.330  77.082  88.348
ATOM   4069  O   LYS A 428      91.212  76.593  88.493
ATOM   4070  N   THR A 429      92.950  77.782  89.320
ATOM   4071  H   THR A 429      93.876  78.141  89.232
ATOM   4072  CA  THR A 429      92.260  78.074  90.542
ATOM   4073  CB  THR A 429      92.383  76.989  91.617
ATOM   4074  CG2 THR A 429      93.858  76.672  91.947
ATOM   4075  OG1 THR A 429      91.679  77.359  92.796
ATOM   4076  HG1 THR A 429      91.547  76.542  93.284
ATOM   4077  C   THR A 429      92.687  79.406  91.066
ATOM   4078  O   THR A 429      93.871  79.754  91.049
ATOM   4079  N   LYS A 430      91.688  80.209  91.479
ATOM   4080  H   LYS A 430      90.725  79.959  91.400
ATOM   4081  CA  LYS A 430      91.972  81.471  92.066
ATOM   4082  CB  LYS A 430      91.810  82.728  91.178
ATOM   4083  CG  LYS A 430      92.118  84.054  91.894
ATOM   4084  CD  LYS A 430      93.600  84.304  92.187
ATOM   4085  CE  LYS A 430      93.858  85.579  92.994
ATOM   4086  NZ  LYS A 430      93.558  85.348  94.429
ATOM   4087  HZ1 LYS A 430      92.542  85.161  94.562
ATOM   4088  HZ2 LYS A 430      94.100  84.534  94.784
ATOM   4089  HZ3 LYS A 430      93.824  86.196  94.966
ATOM   4090  C   LYS A 430      91.148  81.515  93.295
ATOM   4091  O   LYS A 430      89.930  81.340  93.303
ATOM   4092  N   ASP A 431      91.890  81.689  94.382
ATOM   4093  H   ASP A 431      92.876  81.802  94.286
ATOM   4094  CA  ASP A 431      91.441  81.785  95.721
ATOM   4095  CB  ASP A 431      92.499  81.167  96.682
ATOM   4096  CG  ASP A 431      93.865  81.883  96.701
ATOM   4097  OD1 ASP A 431      94.040  83.004  96.148
ATOM   4098  OD2 ASP A 431      94.780  81.266  97.305
ATOM   4099  C   ASP A 431      91.063  83.199  96.064
ATOM   4100  O   ASP A 431      91.004  84.090  95.211
ATOM   4101  N   ILE A 432      90.708  83.372  97.348
ATOM   4102  H   ILE A 432      90.716  82.588  97.962
ATOM   4103  CA  ILE A 432      90.347  84.608  97.979
ATOM   4104  CB  ILE A 432      89.883  84.368  99.412
ATOM   4105  CG2 ILE A 432      88.548  83.603  99.346
ATOM   4106  CG1 ILE A 432      90.950  83.628 100.267
ATOM   4107  CD1 ILE A 432      90.641  83.502 101.758
ATOM   4108  C   ILE A 432      91.532  85.554  97.946
ATOM   4109  O   ILE A 432      92.693  85.130  97.929
ATOM   4110  N   ASP A 433      91.227  86.860  97.782
ATOM   4111  H   ASP A 433      90.278  87.155  97.711
ATOM   4112  CA  ASP A 433      92.193  87.930  97.753
ATOM   4113  CB  ASP A 433      92.852  88.063  96.364
ATOM   4114  CG  ASP A 433      93.956  89.107  96.285
ATOM   4115  OD1 ASP A 433      94.552  89.133  95.181
ATOM   4116  OD2 ASP A 433      94.241  89.868  97.249
ATOM   4117  C   ASP A 433      91.345  89.153  98.004
ATOM   4118  O   ASP A 433      90.492  89.475  97.170
ATOM   4119  N   PHE A 434      91.524  89.839  99.159
ATOM   4120  H   PHE A 434      92.201  89.587  99.846
ATOM   4121  CA  PHE A 434      90.731  91.012  99.412
ATOM   4122  CB  PHE A 434      89.533  90.729 100.362
ATOM   4123  CG  PHE A 434      88.553  91.862 100.347
ATOM   4124  CD1 PHE A 434      87.790  92.106  99.195
ATOM   4125  CE1 PHE A 434      86.861  93.149  99.157
ATOM   4126  CZ  PHE A 434      86.673  93.948 100.284
ATOM   4127  CE2 PHE A 434      87.407  93.697 101.446
ATOM   4128  CD2 PHE A 434      88.337  92.654 101.478
ATOM   4129  C   PHE A 434      91.666  92.047  99.962
ATOM   4130  O   PHE A 434      92.095  91.989 101.113
ATOM   4131  N   ASP A 435      91.973  93.042  99.107
ATOM   4132  H   ASP A 435      91.581  93.049  98.191
ATOM   4133  CA  ASP A 435      92.874  94.138  99.372
ATOM   4134  CB  ASP A 435      93.074  95.040  98.133
ATOM   4135  CG  ASP A 435      93.945  94.410  97.058
ATOM   4136  OD1 ASP A 435      93.914  94.962  95.927
ATOM   4137  OD2 ASP A 435      94.658  93.405  97.319
ATOM   4138  C   ASP A 435      92.431  95.098 100.436
ATOM   4139  O   ASP A 435      93.271  95.613 101.177
ATOM   4140  N   ASN A 436      91.105  95.344 100.536
ATOM   4141  H   ASN A 436      90.451  94.887  99.938
ATOM   4142  CA  ASN A 436      90.547  96.297 101.463
ATOM   4143  CB  ASN A 436      89.315  97.030 100.862
ATOM   4144  CG  ASN A 436      89.733  97.966  99.738
ATOM   4145  OD1 ASN A 436      89.811  97.569  98.576
ATOM   4146  ND2 ASN A 436      89.989  99.253 100.088
ATOM   4147 1HD2 ASN A 436      89.907  99.534 101.045
ATOM   4148 2HD2 ASN A 436      90.249  99.923  99.393
ATOM   4149  C   ASN A 436      90.170  95.724 102.807
ATOM   4150  O   ASN A 436      89.052  95.912 103.298
ATOM   4151  N   LEU A 437      91.110  94.987 103.440
ATOM   4152  H   LEU A 437      92.010  94.836 103.039
ATOM   4153  CA  LEU A 437      90.903  94.423 104.754
ATOM   4154  CB  LEU A 437      91.968  93.391 105.184
ATOM   4155  CG  LEU A 437      92.039  92.118 104.322
ATOM   4156  CD1 LEU A 437      93.182  91.206 104.788
ATOM   4157  CD2 LEU A 437      90.688  91.399 104.204
ATOM   4158  C   LEU A 437      90.983  95.560 105.745
ATOM   4159  O   LEU A 437      91.616  96.583 105.463
ATOM   4160  N   GLY A 438      90.308  95.417 106.919
ATOM   4161  H   GLY A 438      89.785  94.593 107.125
ATOM   4162  CA  GLY A 438      90.318  96.435 107.949
ATOM   4163  C   GLY A 438      91.731  96.584 108.433
ATOM   4164  O   GLY A 438      92.407  95.589 108.707
ATOM   4165  N   GLU A 439      92.195  97.849 108.538
ATOM   4166  H   GLU A 439      91.638  98.647 108.321
ATOM   4167  CA  GLU A 439      93.548  98.096 108.936
ATOM   4168  CB  GLU A 439      94.276  98.800 107.775
ATOM   4169  CG  GLU A 439      95.786  98.997 107.879
ATOM   4170  CD  GLU A 439      96.231  99.457 106.502
ATOM   4171  OE1 GLU A 439      97.022  98.710 105.869
ATOM   4172  OE2 GLU A 439      95.780 100.529 106.023
ATOM   4173  C   GLU A 439      93.709  98.830 110.241
ATOM   4174  O   GLU A 439      94.330  98.287 111.155
ATOM   4175  N   ASN A 440      93.147 100.059 110.366
ATOM   4176  H   ASN A 440      92.622 100.462 109.620
ATOM   4177  CA  ASN A 440      93.254 100.896 111.549
ATOM   4178  CB  ASN A 440      94.477 101.867 111.473
ATOM   4179  CG  ASN A 440      95.741 101.106 111.900
ATOM   4180  OD1 ASN A 440      95.940 100.875 113.092
ATOM   4181  ND2 ASN A 440      96.596 100.672 110.941
ATOM   4182 1HD2 ASN A 440      96.385 100.830 109.977
ATOM   4183 2HD2 ASN A 440      97.435 100.189 111.193
ATOM   4184  C   ASN A 440      91.947 101.583 111.941
ATOM   4185  O   ASN A 440      91.051 101.649 111.097
ATOM   4186  N   PRO A 441      91.774 102.107 113.177
ATOM   4187  CA  PRO A 441      90.552 102.725 113.676
ATOM   4188  CB  PRO A 441      90.754 102.911 115.186
ATOM   4189  CG  PRO A 441      92.269 102.882 115.384
ATOM   4190  CD  PRO A 441      92.726 101.928 114.278
ATOM   4191  C   PRO A 441      89.838 103.912 113.079
ATOM   4192  O   PRO A 441      88.682 104.084 113.474
ATOM   4193  N   CYS A 442      90.450 104.753 112.209
ATOM   4194  H   CYS A 442      91.380 104.594 111.887
ATOM   4195  CA  CYS A 442      89.806 105.966 111.728
ATOM   4196  CB  CYS A 442      90.733 106.838 110.865
ATOM   4197  SG  CYS A 442      92.106 107.535 111.822
ATOM   4198  C   CYS A 442      88.581 105.678 110.895
ATOM   4199  O   CYS A 442      88.589 104.781 110.050
ATOM   4200  N   LYS A 443      87.489 106.439 111.162
ATOM   4201  H   LYS A 443      87.527 107.145 111.863
ATOM   4202  CA  LYS A 443      86.216 106.313 110.488
ATOM   4203  CB  LYS A 443      85.063 107.003 111.237
ATOM   4204  CG  LYS A 443      84.714 106.333 112.568
ATOM   4205  CD  LYS A 443      83.574 107.014 113.323
ATOM   4206  CE  LYS A 443      83.289 106.377 114.682
ATOM   4207  NZ  LYS A 443      82.192 107.094 115.357
ATOM   4208  HZ1 LYS A 443      82.449 107.269 116.347
ATOM   4209  HZ2 LYS A 443      82.020 108.002 114.884
ATOM   4210  HZ3 LYS A 443      81.329 106.520 115.323
ATOM   4211  C   LYS A 443      86.273 106.899 109.105
ATOM   4212  O   LYS A 443      86.787 108.004 108.910
ATOM   4213  N   ILE A 444      85.753 106.133 108.118
ATOM   4214  H   ILE A 444      85.356 105.238 108.311
ATOM   4215  CA  ILE A 444      85.716 106.535 106.736
ATOM   4216  CB  ILE A 444      87.025 106.194 105.998
ATOM   4217  CG2 ILE A 444      87.308 104.671 106.040
ATOM   4218  CG1 ILE A 444      87.083 106.823 104.588
ATOM   4219  CD1 ILE A 444      88.468 106.802 103.943
ATOM   4220  C   ILE A 444      84.512 105.899 106.071
ATOM   4221  O   ILE A 444      84.084 104.804 106.448
ATOM   4222  N   GLY A 445      83.919 106.615 105.086
ATOM   4223  H   GLY A 445      84.266 107.506 104.803
ATOM   4224  CA  GLY A 445      82.794 106.126 104.332
ATOM   4225  C   GLY A 445      83.341 105.770 102.978
ATOM   4226  O   GLY A 445      84.225 106.462 102.464
ATOM   4227  N   LEU A 446      82.818 104.678 102.370
ATOM   4228  H   LEU A 446      82.089 104.137 102.781
ATOM   4229  CA  LEU A 446      83.276 104.249 101.075
ATOM   4230  CB  LEU A 446      83.855 102.807 101.056
ATOM   4231  CG  LEU A 446      85.069 102.523 101.979
ATOM   4232  CD1 LEU A 446      85.427 101.025 101.977
ATOM   4233  CD2 LEU A 446      86.280 103.419 101.660
ATOM   4234  C   LEU A 446      82.104 104.237 100.143
ATOM   4235  O   LEU A 446      81.063 103.653 100.460
ATOM   4236  N   GLN A 447      82.249 104.918  98.981
ATOM   4237  H   GLN A 447      83.087 105.409  98.753
ATOM   4238  CA  GLN A 447      81.210 104.951  97.987
ATOM   4239  CB  GLN A 447      80.114 106.019  98.250
ATOM   4240  CG  GLN A 447      78.959 106.034  97.230
ATOM   4241  CD  GLN A 447      78.142 104.749  97.393
ATOM   4242  OE1 GLN A 447      77.789 104.337  98.498
ATOM   4243  NE2 GLN A 447      77.871 104.062  96.252
ATOM   4244 1HE2 GLN A 447      78.172 104.423  95.369
ATOM   4245 2HE2 GLN A 447      77.395 103.183  96.304
ATOM   4246  C   GLN A 447      81.866 105.246  96.667
ATOM   4247  O   GLN A 447      82.779 106.069  96.583
ATOM   4248  N   THR A 448      81.426 104.529  95.612
ATOM   4249  H   THR A 448      80.710 103.842  95.710
ATOM   4250  CA  THR A 448      81.918 104.705  94.272
ATOM   4251  CB  THR A 448      81.875 103.416  93.483
ATOM   4252  CG2 THR A 448      82.955 102.452  94.011
ATOM   4253  OG1 THR A 448      80.589 102.810  93.570
ATOM   4254  HG1 THR A 448      79.991 103.386  93.086
ATOM   4255  C   THR A 448      81.173 105.822  93.577
ATOM   4256  O   THR A 448      79.944 105.905  93.668
ATOM   4257  N   SER A 449      81.921 106.750  92.930
ATOM   4258  H   SER A 449      82.917 106.710  92.901
ATOM   4259  CA  SER A 449      81.319 107.849  92.219
ATOM   4260  CB  SER A 449      82.077 109.177  92.465
ATOM   4261  OG  SER A 449      83.445 109.075  92.085
ATOM   4262  HG  SER A 449      83.821 109.950  92.220
ATOM   4263  C   SER A 449      81.241 107.558  90.742
ATOM   4264  O   SER A 449      80.166 107.625  90.142
ATOM   4265  N   SER A 450      82.403 107.208  90.143
ATOM   4266  H   SER A 450      83.255 107.191  90.662
ATOM   4267  CA  SER A 450      82.543 106.892  88.747
ATOM   4268  CB  SER A 450      82.622 108.160  87.854
ATOM   4269  OG  SER A 450      83.788 108.926  88.134
ATOM   4270  HG  SER A 450      83.570 109.460  88.904
ATOM   4271  C   SER A 450      83.782 106.058  88.548
ATOM   4272  O   SER A 450      84.627 105.952  89.443
ATOM   4273  N   ILE A 451      83.861 105.388  87.373
ATOM   4274  H   ILE A 451      83.140 105.449  86.687
ATOM   4275  CA  ILE A 451      84.992 104.578  86.995
ATOM   4276  CB  ILE A 451      85.045 103.200  87.665
ATOM   4277  CG2 ILE A 451      83.734 102.423  87.433
ATOM   4278  CG1 ILE A 451      86.331 102.424  87.302
ATOM   4279  CD1 ILE A 451      87.624 102.962  87.922
ATOM   4280  C   ILE A 451      85.051 104.520  85.485
ATOM   4281  O   ILE A 451      84.029 104.376  84.808
ATOM   4282  N   GLU A 452      86.278 104.677  84.935
ATOM   4283  H   GLU A 452      87.088 104.796  85.504
ATOM   4284  CA  GLU A 452      86.525 104.653  83.514
ATOM   4285  CB  GLU A 452      86.880 106.039  82.926
ATOM   4286  CG  GLU A 452      85.790 107.115  83.076
ATOM   4287  CD  GLU A 452      86.260 108.415  82.433
ATOM   4288  OE1 GLU A 452      85.577 108.898  81.492
ATOM   4289  OE2 GLU A 452      87.299 108.962  82.886
ATOM   4290  C   GLU A 452      87.716 103.770  83.273
ATOM   4291  O   GLU A 452      88.643 103.724  84.090
ATOM   4292  N   GLY A 453      87.714 103.059  82.121
ATOM   4293  H   GLY A 453      86.964 103.102  81.465
ATOM   4294  CA  GLY A 453      88.802 102.182  81.794
ATOM   4295  C   GLY A 453      88.290 100.942  81.140
ATOM   4296  O   GLY A 453      87.456 100.994  80.233
ATOM   4297  N   ALA A 454      88.878  99.802  81.557
ATOM   4298  H   ALA A 454      89.571  99.816  82.274
ATOM   4299  CA  ALA A 454      88.546  98.488  81.074
ATOM   4300  CB  ALA A 454      89.355  98.082  79.823
ATOM   4301  C   ALA A 454      88.860  97.482  82.152
ATOM   4302  O   ALA A 454      89.473  97.810  83.173
ATOM   4303  N   TRP A 455      88.379  96.230  81.961
ATOM   4304  H   TRP A 455      87.858  95.988  81.146
ATOM   4305  CA  TRP A 455      88.630  95.148  82.875
ATOM   4306  CB  TRP A 455      87.348  94.575  83.536
ATOM   4307  CG  TRP A 455      87.543  93.405  84.490
ATOM   4308  CD1 TRP A 455      87.250  92.087  84.274
ATOM   4309  NE1 TRP A 455      87.598  91.331  85.370
ATOM   4310  HE1 TRP A 455      87.480  90.366  85.458
ATOM   4311  CE2 TRP A 455      88.136  92.164  86.326
ATOM   4312  CZ2 TRP A 455      88.637  91.899  87.595
ATOM   4313  CH2 TRP A 455      89.125  92.975  88.349
ATOM   4314  CZ3 TRP A 455      89.108  94.281  87.836
ATOM   4315  CE3 TRP A 455      88.604  94.547  86.556
ATOM   4316  CD2 TRP A 455      88.118  93.478  85.809
ATOM   4317  C   TRP A 455      89.332  94.084  82.079
ATOM   4318  O   TRP A 455      88.948  93.794  80.942
ATOM   4319  N   GLY A 456      90.385  93.480  82.685
ATOM   4320  H   GLY A 456      90.668  93.730  83.608
ATOM   4321  CA  GLY A 456      91.172  92.452  82.054
ATOM   4322  C   GLY A 456      92.203  93.033  81.126
ATOM   4323  O   GLY A 456      92.705  92.324  80.254
ATOM   4324  N   SER A 457      92.531  94.337  81.283
ATOM   4325  H   SER A 457      92.131  94.901  82.000
ATOM   4326  CA  SER A 457      93.494  94.993  80.444
ATOM   4327  CB  SER A 457      92.880  96.176  79.653
ATOM   4328  OG  SER A 457      93.856  96.869  78.883
ATOM   4329  HG  SER A 457      93.375  97.549  78.402
ATOM   4330  C   SER A 457      94.621  95.513  81.291
ATOM   4331  O   SER A 457      94.447  95.851  82.465
ATOM   4332  N   GLU A 458      95.820  95.565  80.666
ATOM   4333  H   GLU A 458      95.900  95.289  79.711
ATOM   4334  CA  GLU A 458      97.043  96.057  81.251
ATOM   4335  CB  GLU A 458      98.280  95.804  80.369
ATOM   4336  CG  GLU A 458      98.727  94.339  80.246
ATOM   4337  CD  GLU A 458      99.896  94.202  79.257
ATOM   4338  OE1 GLU A 458     100.340  95.206  78.635
ATOM   4339  OE2 GLU A 458     100.363  93.046  79.095
ATOM   4340  C   GLU A 458      96.942  97.553  81.419
ATOM   4341  O   GLU A 458      97.508  98.089  82.374
ATOM   4342  N   PHE A 459      96.215  98.218  80.472
ATOM   4343  H   PHE A 459      95.803  97.680  79.740
ATOM   4344  CA  PHE A 459      95.924  99.632  80.337
ATOM   4345  CB  PHE A 459      95.954 100.518  81.615
ATOM   4346  CG  PHE A 459      94.582 100.616  82.196
ATOM   4347  CD1 PHE A 459      94.054  99.573  82.970
ATOM   4348  CE1 PHE A 459      92.772  99.671  83.517
ATOM   4349  CZ  PHE A 459      92.007 100.818  83.295
ATOM   4350  CE2 PHE A 459      92.524 101.866  82.527
ATOM   4351  CD2 PHE A 459      93.806 101.762  81.983
ATOM   4352  C   PHE A 459      96.861 100.261  79.302
ATOM   4353  O   PHE A 459      98.005  99.769  79.112
ATOM   4354  OXT PHE A 459      96.427 101.260  78.669
TER
END
