# Supplementary material for: DNA Vaccines Encoding HTNV GP-Derived Th Epitopes Benefited from a LAMP-Targeting Strategy and Established Cellular Immunoprotection
Source: Vaccines (Basel). 2024 Aug 19;12(8):928. doi: 10.3390/vaccines12080928 (PMC11359959; doi:10.3390/vaccines12080928)
Supplement: Supplementary file 1 [file vaccines-12-00928-s001.zip › Supplementary Material_S3/I-TASSER model 2/optimized model_5.pdb]

ATOM      1  N   MET A   1      89.045  77.774 102.268
ATOM      2  H1  MET A   1      89.902  77.252 102.008
ATOM      3  H2  MET A   1      88.276  77.100 102.450
ATOM      4  H3  MET A   1      89.215  78.338 103.122
ATOM      5  CA  MET A   1      88.659  78.677 101.163
ATOM      6  CB  MET A   1      88.122  77.818  99.992
ATOM      7  CG  MET A   1      88.691  78.194  98.620
ATOM      8  SD  MET A   1      87.544  77.926  97.235
ATOM      9  CE  MET A   1      88.845  77.678  95.992
ATOM     10  C   MET A   1      87.651  79.676 101.675
ATOM     11  O   MET A   1      87.690  80.014 102.860
ATOM     12  N   ALA A   2      86.738  80.183 100.803
ATOM     13  H   ALA A   2      86.723  79.913  99.845
ATOM     14  CA  ALA A   2      85.713  81.136 101.155
ATOM     15  CB  ALA A   2      84.943  81.655  99.924
ATOM     16  C   ALA A   2      84.713  80.508 102.084
ATOM     17  O   ALA A   2      84.191  81.188 102.964
ATOM     18  N   LEU A   3      84.433  79.191 101.876
ATOM     19  H   LEU A   3      84.882  78.716 101.124
ATOM     20  CA  LEU A   3      83.529  78.339 102.621
ATOM     21  CB  LEU A   3      84.094  78.012 104.030
ATOM     22  CG  LEU A   3      85.496  77.356 103.994
ATOM     23  CD1 LEU A   3      86.069  77.175 105.398
ATOM     24  CD2 LEU A   3      85.499  76.032 103.209
ATOM     25  C   LEU A   3      82.109  78.865 102.682
ATOM     26  O   LEU A   3      81.334  78.531 103.580
ATOM     27  N   ARG A   4      81.718  79.634 101.641
ATOM     28  H   ARG A   4      82.350  79.833 100.896
ATOM     29  CA  ARG A   4      80.425  80.258 101.509
ATOM     30  CB  ARG A   4      80.487  81.680 100.893
ATOM     31  CG  ARG A   4      81.200  82.737 101.724
ATOM     32  CD  ARG A   4      81.102  84.147 101.145
ATOM     33  NE  ARG A   4      81.805  85.055 102.099
ATOM     34  HE  ARG A   4      82.244  84.650 102.901
ATOM     35  CZ  ARG A   4      81.858  86.411 101.910
ATOM     36  NH1 ARG A   4      81.289  87.027 100.829
ATOM     37 1HH1 ARG A   4      80.810  86.488 100.136
ATOM     38 2HH1 ARG A   4      81.348  88.021 100.725
ATOM     39  NH2 ARG A   4      82.499  87.179 102.838
ATOM     40 1HH2 ARG A   4      82.920  86.758 103.641
ATOM     41 2HH2 ARG A   4      82.541  88.173 102.718
ATOM     42  C   ARG A   4      79.412  79.483 100.706
ATOM     43  O   ARG A   4      78.351  80.021 100.390
ATOM     44  N   ASN A   5      79.696  78.213 100.347
ATOM     45  H   ASN A   5      80.551  77.772 100.611
ATOM     46  CA  ASN A   5      78.788  77.417  99.542
ATOM     47  CB  ASN A   5      79.432  76.118  99.004
ATOM     48  CG  ASN A   5      80.508  76.490  97.982
ATOM     49  OD1 ASN A   5      80.247  77.108  96.946
ATOM     50  ND2 ASN A   5      81.782  76.148  98.296
ATOM     51 1HD2 ASN A   5      81.977  75.676  99.157
ATOM     52 2HD2 ASN A   5      82.535  76.405  97.689
ATOM     53  C   ASN A   5      77.466  77.068 100.175
ATOM     54  O   ASN A   5      77.395  76.677 101.344
ATOM     55  N   VAL A   6      76.367  77.283  99.408
ATOM     56  H   VAL A   6      76.451  77.664  98.491
ATOM     57  CA  VAL A   6      75.011  76.966  99.806
ATOM     58  CB  VAL A   6      74.116  78.164 100.133
ATOM     59  CG1 VAL A   6      72.696  77.700 100.519
ATOM     60  CG2 VAL A   6      74.760  79.040 101.224
ATOM     61  C   VAL A   6      74.441  76.251  98.596
ATOM     62  O   VAL A   6      74.562  76.733  97.469
ATOM     63  N   TYR A   7      73.842  75.058  98.807
ATOM     64  H   TYR A   7      73.754  74.678  99.724
ATOM     65  CA  TYR A   7      73.248  74.265  97.752
ATOM     66  CB  TYR A   7      73.543  72.756  97.883
ATOM     67  CG  TYR A   7      74.982  72.476  97.591
ATOM     68  CD1 TYR A   7      75.944  72.535  98.608
ATOM     69  CE1 TYR A   7      77.288  72.268  98.335
ATOM     70  CZ  TYR A   7      77.680  71.923  97.040
ATOM     71  OH  TYR A   7      79.038  71.653  96.763
ATOM     72  HH  TYR A   7      79.116  71.445  95.827
ATOM     73  CE2 TYR A   7      76.726  71.841  96.022
ATOM     74  CD2 TYR A   7      75.383  72.112  96.300
ATOM     75  C   TYR A   7      71.752  74.428  97.716
ATOM     76  O   TYR A   7      71.108  74.412  98.769
ATOM     77  N   ASP A   8      71.173  74.610  96.500
ATOM     78  H   ASP A   8      71.706  74.713  95.662
ATOM     79  CA  ASP A   8      69.746  74.770  96.332
ATOM     80  CB  ASP A   8      69.343  76.269  96.462
ATOM     81  CG  ASP A   8      67.877  76.515  96.847
ATOM     82  OD1 ASP A   8      67.505  77.716  96.867
ATOM     83  OD2 ASP A   8      67.112  75.554  97.131
ATOM     84  C   ASP A   8      69.316  74.291  94.955
ATOM     85  O   ASP A   8      70.146  74.063  94.077
ATOM     86  N   MET A   9      67.992  74.040  94.787
ATOM     87  H   MET A   9      67.377  74.200  95.555
ATOM     88  CA  MET A   9      67.285  73.665  93.576
ATOM     89  CB  MET A   9      67.257  74.795  92.515
ATOM     90  CG  MET A   9      66.517  76.064  92.962
ATOM     91  SD  MET A   9      64.734  75.876  93.268
ATOM     92  CE  MET A   9      64.252  75.704  91.525
ATOM     93  C   MET A   9      67.598  72.377  92.866
ATOM     94  O   MET A   9      68.524  71.657  93.243
ATOM     95  N   LYS A  10      66.566  71.904  92.116
ATOM     96  H   LYS A  10      65.728  72.432  92.010
ATOM     97  CA  LYS A  10      66.630  70.705  91.321
ATOM     98  CB  LYS A  10      65.831  69.521  91.923
ATOM     99  CG  LYS A  10      64.314  69.712  92.058
ATOM    100  CD  LYS A  10      63.589  68.481  92.594
ATOM    101  CE  LYS A  10      62.073  68.653  92.691
ATOM    102  NZ  LYS A  10      61.458  67.393  93.152
ATOM    103  HZ1 LYS A  10      61.988  67.020  93.962
ATOM    104  HZ2 LYS A  10      60.476  67.567  93.435
ATOM    105  HZ3 LYS A  10      61.474  66.696  92.382
ATOM    106  C   LYS A  10      66.176  70.914  89.891
ATOM    107  O   LYS A  10      66.776  70.351  88.983
ATOM    108  N   ILE A  11      65.111  71.732  89.664
ATOM    109  H   ILE A  11      64.654  72.166  90.436
ATOM    110  CA  ILE A  11      64.496  72.059  88.386
ATOM    111  CB  ILE A  11      65.360  72.887  87.428
ATOM    112  CG2 ILE A  11      64.694  73.063  86.042
ATOM    113  CG1 ILE A  11      65.645  74.241  88.125
ATOM    114  CD1 ILE A  11      66.637  75.175  87.434
ATOM    115  C   ILE A  11      63.699  70.930  87.753
ATOM    116  O   ILE A  11      62.481  71.078  87.656
ATOM    117  N   GLU A  12      64.327  69.793  87.342
ATOM    118  H   GLU A  12      65.313  69.691  87.450
ATOM    119  CA  GLU A  12      63.641  68.655  86.737
ATOM    120  CB  GLU A  12      62.821  67.792  87.736
ATOM    121  CG  GLU A  12      63.677  67.012  88.746
ATOM    122  CD  GLU A  12      62.822  66.224  89.749
ATOM    123  OE1 GLU A  12      63.452  65.519  90.580
ATOM    124  OE2 GLU A  12      61.564  66.308  89.744
ATOM    125  C   GLU A  12      62.857  68.941  85.461
ATOM    126  O   GLU A  12      63.426  68.912  84.370
ATOM    127  N   CYS A  13      61.527  69.184  85.579
ATOM    128  H   CYS A  13      61.117  69.211  86.487
ATOM    129  CA  CYS A  13      60.555  69.465  84.534
ATOM    130  CB  CYS A  13      60.731  70.895  83.961
ATOM    131  SG  CYS A  13      60.337  72.186  85.179
ATOM    132  C   CYS A  13      60.378  68.442  83.404
ATOM    133  O   CYS A  13      60.458  68.796  82.222
ATOM    134  N   PRO A  14      60.063  67.177  83.718
ATOM    135  CA  PRO A  14      59.870  66.105  82.758
ATOM    136  CB  PRO A  14      59.900  64.813  83.574
ATOM    137  CG  PRO A  14      59.423  65.227  84.971
ATOM    138  CD  PRO A  14      59.830  66.701  85.085
ATOM    139  C   PRO A  14      58.646  66.176  81.881
ATOM    140  O   PRO A  14      58.564  65.358  80.971
ATOM    141  N   HIS A  15      57.663  67.056  82.171
ATOM    142  H   HIS A  15      57.758  67.735  82.894
ATOM    143  CA  HIS A  15      56.359  66.978  81.551
ATOM    144  CB  HIS A  15      55.228  67.126  82.595
ATOM    145  CG  HIS A  15      55.206  66.043  83.632
ATOM    146  ND1 HIS A  15      54.808  64.746  83.396
ATOM    147  CE1 HIS A  15      54.945  64.076  84.568
ATOM    148  NE2 HIS A  15      55.401  64.849  85.536
ATOM    149  CD2 HIS A  15      55.565  66.088  84.944
ATOM    150  C   HIS A  15      56.132  68.031  80.492
ATOM    151  O   HIS A  15      55.011  68.139  79.987
ATOM    152  N   THR A  16      57.184  68.787  80.082
ATOM    153  H   THR A  16      58.097  68.656  80.460
ATOM    154  CA  THR A  16      57.041  69.879  79.140
ATOM    155  CB  THR A  16      58.374  70.607  79.002
ATOM    156  CG2 THR A  16      58.264  71.818  78.049
ATOM    157  OG1 THR A  16      58.780  71.090  80.278
ATOM    158  HG1 THR A  16      59.153  70.335  80.741
ATOM    159  C   THR A  16      56.500  69.485  77.775
ATOM    160  O   THR A  16      55.436  69.986  77.403
ATOM    161  N   VAL A  17      57.175  68.587  77.016
ATOM    162  H   VAL A  17      58.027  68.167  77.318
ATOM    163  CA  VAL A  17      56.670  68.168  75.719
ATOM    164  CB  VAL A  17      57.566  68.522  74.521
ATOM    165  CG1 VAL A  17      57.596  70.055  74.365
ATOM    166  CG2 VAL A  17      58.997  67.954  74.667
ATOM    167  C   VAL A  17      56.359  66.695  75.760
ATOM    168  O   VAL A  17      55.314  66.235  75.301
ATOM    169  N   SER A  18      57.310  65.956  76.349
ATOM    170  H   SER A  18      58.123  66.427  76.680
ATOM    171  CA  SER A  18      57.380  64.544  76.589
ATOM    172  CB  SER A  18      57.825  63.748  75.331
ATOM    173  OG  SER A  18      59.168  64.041  74.966
ATOM    174  HG  SER A  18      59.348  63.512  74.183
ATOM    175  C   SER A  18      58.404  64.457  77.708
ATOM    176  O   SER A  18      58.729  65.480  78.325
ATOM    177  N   PHE A  19      58.914  63.238  78.027
ATOM    178  H   PHE A  19      58.649  62.415  77.534
ATOM    179  CA  PHE A  19      59.905  63.066  79.065
ATOM    180  CB  PHE A  19      60.270  61.576  79.310
ATOM    181  CG  PHE A  19      61.193  61.412  80.483
ATOM    182  CD1 PHE A  19      60.694  61.482  81.790
ATOM    183  CE1 PHE A  19      61.544  61.327  82.889
ATOM    184  CZ  PHE A  19      62.906  61.094  82.687
ATOM    185  CE2 PHE A  19      63.416  61.013  81.390
ATOM    186  CD2 PHE A  19      62.561  61.168  80.295
ATOM    187  C   PHE A  19      61.137  63.841  78.650
ATOM    188  O   PHE A  19      61.636  63.681  77.534
ATOM    189  N   GLY A  20      61.613  64.722  79.557
ATOM    190  H   GLY A  20      61.173  64.845  80.443
ATOM    191  CA  GLY A  20      62.764  65.541  79.302
ATOM    192  C   GLY A  20      63.250  66.108  80.593
ATOM    193  O   GLY A  20      63.099  67.309  80.827
ATOM    194  N   GLU A  21      63.819  65.250  81.472
ATOM    195  H   GLU A  21      63.937  64.281  81.270
ATOM    196  CA  GLU A  21      64.315  65.695  82.746
ATOM    197  CB  GLU A  21      64.459  64.530  83.749
ATOM    198  CG  GLU A  21      64.883  64.905  85.179
ATOM    199  CD  GLU A  21      64.973  63.669  86.087
ATOM    200  OE1 GLU A  21      64.769  62.511  85.631
ATOM    201  OE2 GLU A  21      65.258  63.886  87.293
ATOM    202  C   GLU A  21      65.628  66.404  82.554
ATOM    203  O   GLU A  21      66.526  65.909  81.869
ATOM    204  N   ASN A  22      65.726  67.613  83.148
ATOM    205  H   ASN A  22      64.961  67.989  83.664
ATOM    206  CA  ASN A  22      66.897  68.448  83.094
ATOM    207  CB  ASN A  22      66.745  69.701  82.192
ATOM    208  CG  ASN A  22      66.548  69.316  80.736
ATOM    209  OD1 ASN A  22      67.472  68.923  80.026
ATOM    210  ND2 ASN A  22      65.277  69.430  80.272
ATOM    211 1HD2 ASN A  22      64.543  69.713  80.890
ATOM    212 2HD2 ASN A  22      65.066  69.204  79.322
ATOM    213  C   ASN A  22      67.019  68.948  84.502
ATOM    214  O   ASN A  22      66.291  69.861  84.907
ATOM    215  N   SER A  23      67.923  68.330  85.298
ATOM    216  H   SER A  23      68.503  67.582  84.984
ATOM    217  CA  SER A  23      68.079  68.748  86.662
ATOM    218  CB  SER A  23      68.299  67.581  87.646
ATOM    219  OG  SER A  23      67.187  66.698  87.613
ATOM    220  HG  SER A  23      67.408  65.970  88.202
ATOM    221  C   SER A  23      69.185  69.746  86.807
ATOM    222  O   SER A  23      70.372  69.407  86.779
ATOM    223  N   VAL A  24      68.793  71.027  86.983
ATOM    224  H   VAL A  24      67.832  71.289  87.037
ATOM    225  CA  VAL A  24      69.761  72.075  87.136
ATOM    226  CB  VAL A  24      69.521  73.280  86.230
ATOM    227  CG1 VAL A  24      70.584  74.377  86.461
ATOM    228  CG2 VAL A  24      69.477  72.813  84.761
ATOM    229  C   VAL A  24      69.792  72.475  88.586
ATOM    230  O   VAL A  24      68.801  72.940  89.155
ATOM    231  N   LYS A  25      70.969  72.240  89.201
ATOM    232  H   LYS A  25      71.734  71.853  88.694
ATOM    233  CA  LYS A  25      71.271  72.575  90.568
ATOM    234  CB  LYS A  25      72.461  71.803  91.159
ATOM    235  CG  LYS A  25      72.273  70.303  91.350
ATOM    236  CD  LYS A  25      73.525  69.670  91.956
ATOM    237  CE  LYS A  25      73.433  68.163  92.175
ATOM    238  NZ  LYS A  25      74.701  67.674  92.751
ATOM    239  HZ1 LYS A  25      74.804  68.039  93.716
ATOM    240  HZ2 LYS A  25      74.695  66.637  92.776
ATOM    241  HZ3 LYS A  25      75.502  67.996  92.175
ATOM    242  C   LYS A  25      71.720  74.008  90.574
ATOM    243  O   LYS A  25      72.204  74.516  89.558
ATOM    244  N   LYS A  26      71.548  74.694  91.724
ATOM    245  H   LYS A  26      71.135  74.286  92.530
ATOM    246  CA  LYS A  26      71.964  76.060  91.855
ATOM    247  CB  LYS A  26      70.810  77.089  91.917
ATOM    248  CG  LYS A  26      69.960  77.221  90.651
ATOM    249  CD  LYS A  26      68.882  78.299  90.774
ATOM    250  CE  LYS A  26      67.998  78.430  89.537
ATOM    251  NZ  LYS A  26      67.017  79.517  89.725
ATOM    252  HZ1 LYS A  26      67.494  80.436  89.663
ATOM    253  HZ2 LYS A  26      66.285  79.461  88.992
ATOM    254  HZ3 LYS A  26      66.573  79.426  90.658
ATOM    255  C   LYS A  26      72.759  76.242  93.118
ATOM    256  O   LYS A  26      72.231  76.142  94.228
ATOM    257  N   ILE A  27      74.089  76.444  92.962
ATOM    258  H   ILE A  27      74.510  76.483  92.060
ATOM    259  CA  ILE A  27      74.968  76.725  94.076
ATOM    260  CB  ILE A  27      76.424  76.337  93.879
ATOM    261  CG2 ILE A  27      77.270  76.824  95.079
ATOM    262  CG1 ILE A  27      76.532  74.813  93.674
ATOM    263  CD1 ILE A  27      77.918  74.326  93.249
ATOM    264  C   ILE A  27      74.809  78.221  94.167
ATOM    265  O   ILE A  27      74.949  78.927  93.161
ATOM    266  N   VAL A  28      74.503  78.727  95.381
ATOM    267  H   VAL A  28      74.418  78.160  96.196
ATOM    268  CA  VAL A  28      74.248  80.128  95.543
ATOM    269  CB  VAL A  28      72.716  80.289  95.475
ATOM    270  CG1 VAL A  28      71.994  79.702  96.709
ATOM    271  CG2 VAL A  28      72.300  81.681  95.014
ATOM    272  C   VAL A  28      74.864  80.674  96.827
ATOM    273  O   VAL A  28      75.037  79.907  97.774
ATOM    274  N   PRO A  29      75.295  81.938  96.885
ATOM    275  CA  PRO A  29      75.836  82.562  98.076
ATOM    276  CB  PRO A  29      76.727  83.701  97.576
ATOM    277  CG  PRO A  29      76.088  84.107  96.244
ATOM    278  CD  PRO A  29      75.530  82.779  95.708
ATOM    279  C   PRO A  29      74.754  83.019  99.037
ATOM    280  O   PRO A  29      73.585  83.138  98.652
ATOM    281  N   ILE A  30      75.164  83.325 100.293
ATOM    282  H   ILE A  30      76.131  83.248 100.525
ATOM    283  CA  ILE A  30      74.316  83.725 101.401
ATOM    284  CB  ILE A  30      75.142  83.861 102.682
ATOM    285  CG2 ILE A  30      74.347  84.537 103.830
ATOM    286  CG1 ILE A  30      75.629  82.453 103.089
ATOM    287  CD1 ILE A  30      76.686  82.428 104.192
ATOM    288  C   ILE A  30      73.596  85.019 101.056
ATOM    289  O   ILE A  30      72.429  85.178 101.408
ATOM    290  N   HIS A  31      74.260  85.921 100.292
ATOM    291  H   HIS A  31      75.195  85.723 100.008
ATOM    292  CA  HIS A  31      73.760  87.203  99.839
ATOM    293  CB  HIS A  31      74.839  87.875  98.946
ATOM    294  CG  HIS A  31      74.456  89.101  98.161
ATOM    295  ND1 HIS A  31      74.167  90.348  98.668
ATOM    296  CE1 HIS A  31      73.863  91.136  97.604
ATOM    297  NE2 HIS A  31      73.941  90.491  96.458
ATOM    298  CD2 HIS A  31      74.317  89.210  96.810
ATOM    299  C   HIS A  31      72.491  87.046  99.038
ATOM    300  O   HIS A  31      71.536  87.802  99.233
ATOM    301  N   ALA A  32      72.454  86.033  98.146
ATOM    302  H   ALA A  32      73.213  85.391  98.054
ATOM    303  CA  ALA A  32      71.316  85.767  97.310
ATOM    304  CB  ALA A  32      71.645  84.864  96.126
ATOM    305  C   ALA A  32      70.186  85.174  98.092
ATOM    306  O   ALA A  32      69.029  85.498  97.823
ATOM    307  N   CYS A  33      70.510  84.315  99.094
ATOM    308  H   CYS A  33      71.461  84.042  99.243
ATOM    309  CA  CYS A  33      69.529  83.686  99.955
ATOM    310  CB  CYS A  33      70.177  82.681 100.923
ATOM    311  SG  CYS A  33      70.831  81.221 100.058
ATOM    312  C   CYS A  33      68.830  84.758 100.761
ATOM    313  O   CYS A  33      67.612  84.708 100.949
ATOM    314  N   ASN A  34      69.607  85.786 101.190
ATOM    315  H   ASN A  34      70.584  85.777 100.992
ATOM    316  CA  ASN A  34      69.171  86.933 101.949
ATOM    317  CB  ASN A  34      70.333  87.871 102.361
ATOM    318  CG  ASN A  34      71.199  87.293 103.478
ATOM    319  OD1 ASN A  34      70.842  86.385 104.229
ATOM    320  ND2 ASN A  34      72.418  87.877 103.612
ATOM    321 1HD2 ASN A  34      72.663  88.667 103.048
ATOM    322 2HD2 ASN A  34      73.058  87.536 104.299
ATOM    323  C   ASN A  34      68.233  87.786 101.146
ATOM    324  O   ASN A  34      67.469  88.540 101.752
ATOM    325  N   MET A  35      68.366  87.747  99.789
ATOM    326  H   MET A  35      69.011  87.138  99.344
ATOM    327  CA  MET A  35      67.527  88.496  98.897
ATOM    328  CB  MET A  35      68.165  88.887  97.545
ATOM    329  CG  MET A  35      69.331  89.875  97.648
ATOM    330  SD  MET A  35      69.910  90.541  96.055
ATOM    331  CE  MET A  35      70.703  89.040  95.439
ATOM    332  C   MET A  35      66.224  87.809  98.556
ATOM    333  O   MET A  35      65.168  88.431  98.670
ATOM    334  N   MET A  36      66.246  86.495  98.220
ATOM    335  H   MET A  36      67.093  85.975  98.176
ATOM    336  CA  MET A  36      65.032  85.806  97.841
ATOM    337  CB  MET A  36      64.894  85.728  96.297
ATOM    338  CG  MET A  36      63.654  85.013  95.745
ATOM    339  SD  MET A  36      63.526  84.994  93.931
ATOM    340  CE  MET A  36      64.756  83.679  93.687
ATOM    341  C   MET A  36      64.991  84.399  98.365
ATOM    342  O   MET A  36      65.937  83.633  98.168
ATOM    343  N   LYS A  37      63.895  84.050  99.087
ATOM    344  H   LYS A  37      63.154  84.693  99.261
ATOM    345  CA  LYS A  37      63.732  82.718  99.609
ATOM    346  CB  LYS A  37      62.794  82.666 100.826
ATOM    347  CG  LYS A  37      63.394  83.346 102.055
ATOM    348  CD  LYS A  37      62.471  83.347 103.267
ATOM    349  CE  LYS A  37      63.043  84.135 104.441
ATOM    350  NZ  LYS A  37      62.042  84.232 105.518
ATOM    351  HZ1 LYS A  37      61.946  83.319 106.002
ATOM    352  HZ2 LYS A  37      62.340  84.956 106.198
ATOM    353  HZ3 LYS A  37      61.129  84.507 105.109
ATOM    354  C   LYS A  37      63.206  81.818  98.524
ATOM    355  O   LYS A  37      63.845  80.815  98.201
ATOM    356  N   SER A  38      62.042  82.184  97.928
ATOM    357  H   SER A  38      61.548  82.998  98.222
ATOM    358  CA  SER A  38      61.416  81.448  96.854
ATOM    359  CB  SER A  38      60.818  80.081  97.286
ATOM    360  OG  SER A  38      60.191  79.412  96.199
ATOM    361  HG  SER A  38      59.833  78.599  96.567
ATOM    362  C   SER A  38      60.283  82.307  96.363
ATOM    363  O   SER A  38      59.484  82.793  97.167
ATOM    364  N   CYS A  39      60.186  82.495  95.028
ATOM    365  H   CYS A  39      60.834  82.083  94.392
ATOM    366  CA  CYS A  39      59.137  83.285  94.430
ATOM    367  CB  CYS A  39      59.624  84.476  93.583
ATOM    368  SG  CYS A  39      60.554  85.709  94.528
ATOM    369  C   CYS A  39      58.327  82.436  93.500
ATOM    370  O   CYS A  39      58.847  81.502  92.885
ATOM    371  N   LEU A  40      57.014  82.749  93.398
ATOM    372  H   LEU A  40      56.605  83.500  93.912
ATOM    373  CA  LEU A  40      56.131  82.025  92.525
ATOM    374  CB  LEU A  40      55.079  81.168  93.277
ATOM    375  CG  LEU A  40      54.093  80.372  92.385
ATOM    376  CD1 LEU A  40      54.802  79.313  91.523
ATOM    377  CD2 LEU A  40      52.922  79.817  93.207
ATOM    378  C   LEU A  40      55.400  83.057  91.718
ATOM    379  O   LEU A  40      54.574  83.796  92.252
ATOM    380  N   ILE A  41      55.722  83.157  90.410
ATOM    381  H   ILE A  41      56.402  82.573  89.972
ATOM    382  CA  ILE A  41      55.050  84.102  89.562
ATOM    383  CB  ILE A  41      55.989  84.956  88.722
ATOM    384  CG2 ILE A  41      55.154  85.894  87.816
ATOM    385  CG1 ILE A  41      56.942  85.752  89.641
ATOM    386  CD1 ILE A  41      58.078  86.464  88.909
ATOM    387  C   ILE A  41      54.161  83.259  88.691
ATOM    388  O   ILE A  41      54.637  82.475  87.865
ATOM    389  N   ALA A  42      52.835  83.400  88.887
ATOM    390  H   ALA A  42      52.455  84.012  89.577
ATOM    391  CA  ALA A  42      51.885  82.664  88.106
ATOM    392  CB  ALA A  42      51.277  81.442  88.814
ATOM    393  C   ALA A  42      50.801  83.608  87.726
ATOM    394  O   ALA A  42      50.092  84.170  88.565
ATOM    395  N   LEU A  43      50.685  83.789  86.400
ATOM    396  H   LEU A  43      51.282  83.295  85.774
ATOM    397  CA  LEU A  43      49.728  84.651  85.763
ATOM    398  CB  LEU A  43      50.280  85.191  84.421
ATOM    399  CG  LEU A  43      51.578  86.030  84.539
ATOM    400  CD1 LEU A  43      52.088  86.446  83.153
ATOM    401  CD2 LEU A  43      51.432  87.225  85.499
ATOM    402  C   LEU A  43      48.436  83.891  85.551
ATOM    403  O   LEU A  43      48.235  82.822  86.138
ATOM    404  N   GLY A  44      47.503  84.463  84.742
ATOM    405  H   GLY A  44      47.662  85.344  84.306
ATOM    406  CA  GLY A  44      46.217  83.869  84.451
ATOM    407  C   GLY A  44      45.425  83.930  85.721
ATOM    408  O   GLY A  44      45.248  85.039  86.235
ATOM    409  N   PRO A  45      44.883  82.818  86.223
ATOM    410  CA  PRO A  45      44.159  82.812  87.472
ATOM    411  CB  PRO A  45      43.454  81.454  87.528
ATOM    412  CG  PRO A  45      44.305  80.537  86.625
ATOM    413  CD  PRO A  45      44.930  81.498  85.595
ATOM    414  C   PRO A  45      45.183  83.052  88.553
ATOM    415  O   PRO A  45      46.053  82.205  88.758
ATOM    416  N   TYR A  46      45.045  84.188  89.263
ATOM    417  H   TYR A  46      44.199  84.710  89.213
ATOM    418  CA  TYR A  46      46.168  84.945  89.765
ATOM    419  CB  TYR A  46      45.669  86.342  90.220
ATOM    420  CG  TYR A  46      46.723  87.311  90.653
ATOM    421  CD1 TYR A  46      47.482  88.007  89.704
ATOM    422  CE1 TYR A  46      48.453  88.927  90.108
ATOM    423  CZ  TYR A  46      48.671  89.163  91.469
ATOM    424  OH  TYR A  46      49.652  90.092  91.881
ATOM    425  HH  TYR A  46      50.054  90.472  91.094
ATOM    426  CE2 TYR A  46      47.916  88.478  92.423
ATOM    427  CD2 TYR A  46      46.946  87.561  92.014
ATOM    428  C   TYR A  46      46.801  84.228  90.927
ATOM    429  O   TYR A  46      46.123  83.918  91.910
ATOM    430  N   ARG A  47      48.118  83.924  90.805
ATOM    431  H   ARG A  47      48.646  84.151  89.988
ATOM    432  CA  ARG A  47      48.859  83.253  91.847
ATOM    433  CB  ARG A  47      49.014  81.717  91.630
ATOM    434  CG  ARG A  47      47.734  80.890  91.505
ATOM    435  CD  ARG A  47      46.938  80.716  92.799
ATOM    436  NE  ARG A  47      45.823  79.772  92.488
ATOM    437  HE  ARG A  47      45.976  78.792  92.614
ATOM    438  CZ  ARG A  47      44.602  80.208  92.041
ATOM    439  NH1 ARG A  47      44.331  81.533  91.833
ATOM    440 1HH1 ARG A  47      45.027  82.231  92.008
ATOM    441 2HH1 ARG A  47      43.434  81.814  91.493
ATOM    442  NH2 ARG A  47      43.635  79.282  91.780
ATOM    443 1HH2 ARG A  47      43.819  78.310  91.919
ATOM    444 2HH2 ARG A  47      42.739  79.569  91.443
ATOM    445  C   ARG A  47      50.247  83.869  91.936
ATOM    446  O   ARG A  47      51.255  83.155  91.917
ATOM    447  N   VAL A  48      50.349  85.223  91.970
ATOM    448  H   VAL A  48      49.550  85.820  91.964
ATOM    449  CA  VAL A  48      51.639  85.870  92.062
ATOM    450  CB  VAL A  48      51.747  87.169  91.271
ATOM    451  CG1 VAL A  48      53.120  87.842  91.461
ATOM    452  CG2 VAL A  48      51.492  86.868  89.784
ATOM    453  C   VAL A  48      51.988  86.079  93.517
ATOM    454  O   VAL A  48      51.197  86.625  94.291
ATOM    455  N   GLN A  49      53.199  85.616  93.893
ATOM    456  H   GLN A  49      53.794  85.164  93.237
ATOM    457  CA  GLN A  49      53.736  85.721  95.217
ATOM    458  CB  GLN A  49      53.588  84.424  96.054
ATOM    459  CG  GLN A  49      54.005  84.595  97.524
ATOM    460  CD  GLN A  49      53.916  83.277  98.294
ATOM    461  OE1 GLN A  49      53.216  82.318  97.964
ATOM    462  NE2 GLN A  49      54.674  83.238  99.420
ATOM    463 1HE2 GLN A  49      55.244  84.023  99.666
ATOM    464 2HE2 GLN A  49      54.662  82.430 100.008
ATOM    465  C   GLN A  49      55.202  86.026  95.045
ATOM    466  O   GLN A  49      56.023  85.124  94.848
ATOM    467  N   VAL A  50      55.546  87.332  95.058
ATOM    468  H   VAL A  50      54.873  88.055  95.198
ATOM    469  CA  VAL A  50      56.918  87.750  94.932
ATOM    470  CB  VAL A  50      57.113  89.034  94.132
ATOM    471  CG1 VAL A  50      58.605  89.431  94.087
ATOM    472  CG2 VAL A  50      56.538  88.837  92.717
ATOM    473  C   VAL A  50      57.430  87.931  96.332
ATOM    474  O   VAL A  50      56.829  88.654  97.129
ATOM    475  N   VAL A  51      58.530  87.224  96.667
ATOM    476  H   VAL A  51      58.989  86.619  96.022
ATOM    477  CA  VAL A  51      59.149  87.336  97.964
ATOM    478  CB  VAL A  51      59.320  86.009  98.700
ATOM    479  CG1 VAL A  51      60.018  86.233 100.060
ATOM    480  CG2 VAL A  51      57.944  85.329  98.860
ATOM    481  C   VAL A  51      60.495  87.940  97.672
ATOM    482  O   VAL A  51      61.286  87.373  96.915
ATOM    483  N   TYR A  52      60.756  89.133  98.248
ATOM    484  H   TYR A  52      60.095  89.590  98.839
ATOM    485  CA  TYR A  52      62.011  89.804  98.066
ATOM    486  CB  TYR A  52      62.022  90.850  96.918
ATOM    487  CG  TYR A  52      63.414  91.358  96.669
ATOM    488  CD1 TYR A  52      64.358  90.573  95.988
ATOM    489  CE1 TYR A  52      65.651  91.055  95.756
ATOM    490  CZ  TYR A  52      66.013  92.330  96.200
ATOM    491  OH  TYR A  52      67.319  92.810  95.963
ATOM    492  HH  TYR A  52      67.407  93.672  96.374
ATOM    493  CE2 TYR A  52      65.079  93.121  96.872
ATOM    494  CD2 TYR A  52      63.789  92.637  97.101
ATOM    495  C   TYR A  52      62.262  90.490  99.375
ATOM    496  O   TYR A  52      61.566  91.441  99.739
ATOM    497  N   GLU A  53      63.242  89.964 100.130
ATOM    498  H   GLU A  53      63.791  89.198  99.807
ATOM    499  CA  GLU A  53      63.632  90.506 101.395
ATOM    500  CB  GLU A  53      63.807  89.453 102.508
ATOM    501  CG  GLU A  53      62.499  88.758 102.916
ATOM    502  CD  GLU A  53      62.691  87.785 104.085
ATOM    503  OE1 GLU A  53      61.657  87.188 104.483
ATOM    504  OE2 GLU A  53      63.825  87.605 104.604
ATOM    505  C   GLU A  53      64.953  91.157 101.161
ATOM    506  O   GLU A  53      65.865  90.537 100.622
ATOM    507  N   ARG A  54      65.103  92.436 101.538
ATOM    508  H   ARG A  54      64.390  92.972 101.983
ATOM    509  CA  ARG A  54      66.369  93.065 101.322
ATOM    510  CB  ARG A  54      66.234  94.422 100.614
ATOM    511  CG  ARG A  54      67.544  95.002 100.087
ATOM    512  CD  ARG A  54      67.330  96.305  99.323
ATOM    513  NE  ARG A  54      66.599  95.992  98.057
ATOM    514  HE  ARG A  54      66.564  95.044  97.743
ATOM    515  CZ  ARG A  54      65.982  96.968  97.320
ATOM    516  NH1 ARG A  54      66.001  98.279  97.708
ATOM    517 1HH1 ARG A  54      66.488  98.556  98.537
ATOM    518 2HH1 ARG A  54      65.531  98.973  97.164
ATOM    519  NH2 ARG A  54      65.336  96.621  96.167
ATOM    520 1HH2 ARG A  54      65.315  95.669  95.863
ATOM    521 2HH2 ARG A  54      64.869  97.317  95.623
ATOM    522  C   ARG A  54      66.967  93.192 102.681
ATOM    523  O   ARG A  54      66.711  94.153 103.411
ATOM    524  N   SER A  55      67.779  92.176 103.042
ATOM    525  H   SER A  55      67.969  91.403 102.440
ATOM    526  CA  SER A  55      68.423  92.166 104.323
ATOM    527  CB  SER A  55      68.250  90.813 105.059
ATOM    528  OG  SER A  55      68.864  89.754 104.346
ATOM    529  HG  SER A  55      68.213  89.456 103.703
ATOM    530  C   SER A  55      69.846  92.629 104.129
ATOM    531  O   SER A  55      70.059  93.570 103.358
ATOM    532  N   TYR A  56      70.852  92.011 104.809
ATOM    533  H   TYR A  56      70.700  91.243 105.423
ATOM    534  CA  TYR A  56      72.226  92.433 104.663
ATOM    535  CB  TYR A  56      73.193  91.782 105.672
ATOM    536  CG  TYR A  56      72.888  92.249 107.059
ATOM    537  CD1 TYR A  56      72.105  91.454 107.908
ATOM    538  CE1 TYR A  56      71.815  91.871 109.209
ATOM    539  CZ  TYR A  56      72.311  93.090 109.677
ATOM    540  OH  TYR A  56      72.016  93.511 110.992
ATOM    541  HH  TYR A  56      72.429  94.369 111.128
ATOM    542  CE2 TYR A  56      73.099  93.886 108.841
ATOM    543  CD2 TYR A  56      73.388  93.466 107.539
ATOM    544  C   TYR A  56      72.662  92.048 103.287
ATOM    545  O   TYR A  56      72.766  90.867 102.941
ATOM    546  N   CYS A  57      72.912  93.098 102.478
ATOM    547  H   CYS A  57      72.813  94.041 102.787
ATOM    548  CA  CYS A  57      73.308  92.924 101.117
ATOM    549  CB  CYS A  57      72.101  92.908 100.149
ATOM    550  SG  CYS A  57      70.942  91.533 100.445
ATOM    551  C   CYS A  57      74.209  94.027 100.664
ATOM    552  O   CYS A  57      74.030  95.191 101.029
ATOM    553  N   MET A  58      75.215  93.638  99.855
ATOM    554  H   MET A  58      75.320  92.675  99.611
ATOM    555  CA  MET A  58      76.181  94.512  99.240
ATOM    556  CB  MET A  58      77.633  94.412  99.766
ATOM    557  CG  MET A  58      78.558  95.429  99.081
ATOM    558  SD  MET A  58      80.325  95.400  99.504
ATOM    559  CE  MET A  58      80.752  94.065  98.349
ATOM    560  C   MET A  58      76.157  93.917  97.863
ATOM    561  O   MET A  58      76.668  92.813  97.656
ATOM    562  N   THR A  59      75.646  94.692  96.885
ATOM    563  H   THR A  59      75.327  95.618  97.070
ATOM    564  CA  THR A  59      75.482  94.255  95.517
ATOM    565  CB  THR A  59      74.708  95.265  94.705
ATOM    566  CG2 THR A  59      73.244  95.314  95.186
ATOM    567  OG1 THR A  59      75.316  96.541  94.840
ATOM    568  HG1 THR A  59      74.820  97.137  94.273
ATOM    569  C   THR A  59      76.750  93.905  94.784
ATOM    570  O   THR A  59      76.757  92.884  94.099
ATOM    571  N   GLY A  60      77.816  94.742  94.869
ATOM    572  H   GLY A  60      77.765  95.598  95.377
ATOM    573  CA  GLY A  60      79.097  94.428  94.266
ATOM    574  C   GLY A  60      79.144  94.161  92.785
ATOM    575  O   GLY A  60      79.679  93.118  92.399
ATOM    576  N   VAL A  61      78.560  95.035  91.929
ATOM    577  H   VAL A  61      78.249  95.940  92.217
ATOM    578  CA  VAL A  61      78.580  94.773  90.504
ATOM    579  CB  VAL A  61      77.478  95.507  89.751
ATOM    580  CG1 VAL A  61      77.562  95.222  88.237
ATOM    581  CG2 VAL A  61      76.109  95.137  90.359
ATOM    582  C   VAL A  61      79.945  95.172  89.993
ATOM    583  O   VAL A  61      80.339  96.330  90.092
ATOM    584  N   LEU A  62      80.713  94.208  89.437
ATOM    585  H   LEU A  62      80.393  93.273  89.307
ATOM    586  CA  LEU A  62      82.027  94.508  88.925
ATOM    587  CB  LEU A  62      83.024  93.325  88.923
ATOM    588  CG  LEU A  62      83.702  92.987  90.275
ATOM    589  CD1 LEU A  62      82.720  92.436  91.320
ATOM    590  CD2 LEU A  62      84.906  92.058  90.084
ATOM    591  C   LEU A  62      81.831  94.955  87.513
ATOM    592  O   LEU A  62      81.339  94.200  86.668
ATOM    593  N   ILE A  63      82.216  96.217  87.245
ATOM    594  H   ILE A  63      82.658  96.787  87.936
ATOM    595  CA  ILE A  63      82.091  96.810  85.940
ATOM    596  CB  ILE A  63      81.090  97.965  85.846
ATOM    597  CG2 ILE A  63      79.671  97.391  86.002
ATOM    598  CG1 ILE A  63      81.428  99.150  86.775
ATOM    599  CD1 ILE A  63      80.597 100.405  86.501
ATOM    600  C   ILE A  63      83.470  97.208  85.480
ATOM    601  O   ILE A  63      84.471  96.714  86.010
ATOM    602  N   GLU A  64      83.552  98.085  84.445
ATOM    603  H   GLU A  64      82.744  98.465  84.005
ATOM    604  CA  GLU A  64      84.801  98.547  83.904
ATOM    605  CB  GLU A  64      84.661  99.572  82.755
ATOM    606  CG  GLU A  64      84.111  98.996  81.438
ATOM    607  CD  GLU A  64      82.576  98.982  81.360
ATOM    608  OE1 GLU A  64      81.866  99.390  82.319
ATOM    609  OE2 GLU A  64      82.085  98.537  80.291
ATOM    610  C   GLU A  64      85.635  99.166  84.978
ATOM    611  O   GLU A  64      85.166  99.990  85.764
ATOM    612  N   GLY A  65      86.893  98.691  85.046
ATOM    613  H   GLY A  65      87.221  97.990  84.418
ATOM    614  CA  GLY A  65      87.854  99.156  85.993
ATOM    615  C   GLY A  65      87.837  98.401  87.285
ATOM    616  O   GLY A  65      88.830  97.739  87.595
ATOM    617  N   LYS A  66      86.723  98.474  88.060
ATOM    618  H   LYS A  66      85.913  98.983  87.779
ATOM    619  CA  LYS A  66      86.674  97.815  89.345
ATOM    620  CB  LYS A  66      87.349  98.661  90.471
ATOM    621  CG  LYS A  66      86.691 100.006  90.813
ATOM    622  CD  LYS A  66      87.384 100.744  91.958
ATOM    623  CE  LYS A  66      86.750 102.089  92.313
ATOM    624  NZ  LYS A  66      87.421 102.653  93.502
ATOM    625  HZ1 LYS A  66      87.448 101.934  94.249
ATOM    626  HZ2 LYS A  66      88.392 102.935  93.267
ATOM    627  HZ3 LYS A  66      86.895 103.480  93.843
ATOM    628  C   LYS A  66      85.275  97.480  89.803
ATOM    629  O   LYS A  66      84.294  97.623  89.067
ATOM    630  N   CYS A  67      85.192  96.934  91.049
ATOM    631  H   CYS A  67      86.003  96.770  91.604
ATOM    632  CA  CYS A  67      83.957  96.596  91.694
ATOM    633  CB  CYS A  67      84.140  95.778  92.986
ATOM    634  SG  CYS A  67      82.562  95.340  93.775
ATOM    635  C   CYS A  67      83.293  97.896  92.053
ATOM    636  O   CYS A  67      83.883  98.766  92.699
ATOM    637  N   PHE A  68      82.043  98.036  91.586
ATOM    638  H   PHE A  68      81.616  97.326  91.040
ATOM    639  CA  PHE A  68      81.196  99.174  91.777
ATOM    640  CB  PHE A  68      80.633  99.587  90.392
ATOM    641  CG  PHE A  68      79.730 100.774  90.326
ATOM    642  CD1 PHE A  68      80.285 102.056  90.278
ATOM    643  CE1 PHE A  68      79.469 103.187  90.198
ATOM    644  CZ  PHE A  68      78.082 103.039  90.153
ATOM    645  CE2 PHE A  68      77.515 101.762  90.179
ATOM    646  CD2 PHE A  68      78.340 100.635  90.257
ATOM    647  C   PHE A  68      80.117  98.676  92.708
ATOM    648  O   PHE A  68      79.628  97.549  92.569
ATOM    649  N   VAL A  69      79.737  99.490  93.719
ATOM    650  H   VAL A  69      80.109 100.407  93.852
ATOM    651  CA  VAL A  69      78.721  99.054  94.644
ATOM    652  CB  VAL A  69      79.208  98.881  96.088
ATOM    653  CG1 VAL A  69      78.050  98.411  96.998
ATOM    654  CG2 VAL A  69      80.397  97.901  96.132
ATOM    655  C   VAL A  69      77.540  99.997  94.615
ATOM    656  O   VAL A  69      77.616 101.075  95.215
ATOM    657  N   PRO A  70      76.466  99.662  93.887
ATOM    658  CA  PRO A  70      75.264 100.465  93.854
ATOM    659  CB  PRO A  70      74.394  99.907  92.727
ATOM    660  CG  PRO A  70      75.365  99.110  91.844
ATOM    661  CD  PRO A  70      76.474  98.669  92.812
ATOM    662  C   PRO A  70      74.589 100.251  95.185
ATOM    663  O   PRO A  70      74.447  99.095  95.597
ATOM    664  N   ASP A  71      74.156 101.340  95.846
ATOM    665  H   ASP A  71      74.251 102.255  95.466
ATOM    666  CA  ASP A  71      73.578 101.260  97.157
ATOM    667  CB  ASP A  71      73.727 102.589  97.945
ATOM    668  CG  ASP A  71      73.320 102.509  99.424
ATOM    669  OD1 ASP A  71      73.480 103.563 100.093
ATOM    670  OD2 ASP A  71      72.874 101.444  99.930
ATOM    671  C   ASP A  71      72.131 100.888  96.978
ATOM    672  O   ASP A  71      71.401 101.463  96.170
ATOM    673  N   GLN A  72      71.714  99.910  97.792
ATOM    674  H   GLN A  72      72.354  99.583  98.479
ATOM    675  CA  GLN A  72      70.404  99.310  97.841
ATOM    676  CB  GLN A  72      70.494  97.827  98.290
ATOM    677  CG  GLN A  72      71.215  97.515  99.619
ATOM    678  CD  GLN A  72      72.726  97.480  99.407
ATOM    679  OE1 GLN A  72      73.442  98.275 100.015
ATOM    680  NE2 GLN A  72      73.230  96.578  98.523
ATOM    681 1HE2 GLN A  72      72.620  95.941  98.053
ATOM    682 2HE2 GLN A  72      74.214  96.555  98.355
ATOM    683  C   GLN A  72      69.435 100.044  98.732
ATOM    684  O   GLN A  72      68.314  99.571  98.950
ATOM    685  N   SER A  73      69.877 101.191  99.300
ATOM    686  H   SER A  73      70.800 101.524  99.128
ATOM    687  CA  SER A  73      69.097 102.045 100.154
ATOM    688  CB  SER A  73      69.951 103.080 100.929
ATOM    689  OG  SER A  73      70.533 104.039 100.055
ATOM    690  HG  SER A  73      71.278 104.414 100.535
ATOM    691  C   SER A  73      68.026 102.757  99.360
ATOM    692  O   SER A  73      68.053 102.785  98.128
ATOM    693  N   VAL A  74      67.049 103.337 100.091
ATOM    694  H   VAL A  74      67.085 103.293 101.085
ATOM    695  CA  VAL A  74      65.901 104.041  99.568
ATOM    696  CB  VAL A  74      64.851 104.373 100.624
ATOM    697  CG1 VAL A  74      64.315 103.058 101.221
ATOM    698  CG2 VAL A  74      65.417 105.343 101.686
ATOM    699  C   VAL A  74      66.186 105.272  98.741
ATOM    700  O   VAL A  74      67.221 105.929  98.863
ATOM    701  N   VAL A  75      65.187 105.588  97.890
ATOM    702  H   VAL A  75      64.372 105.014  97.885
ATOM    703  CA  VAL A  75      65.124 106.654  96.921
ATOM    704  CB  VAL A  75      64.001 106.454  95.904
ATOM    705  CG1 VAL A  75      64.254 105.149  95.119
ATOM    706  CG2 VAL A  75      62.617 106.488  96.590
ATOM    707  C   VAL A  75      65.088 108.074  97.429
ATOM    708  O   VAL A  75      65.098 108.995  96.612
ATOM    709  N   SER A  76      65.089 108.301  98.766
ATOM    710  H   SER A  76      65.116 107.550  99.420
ATOM    711  CA  SER A  76      65.034 109.621  99.365
ATOM    712  CB  SER A  76      65.159 109.540 100.899
ATOM    713  OG  SER A  76      66.402 108.960 101.273
ATOM    714  HG  SER A  76      66.388 108.911 102.233
ATOM    715  C   SER A  76      66.081 110.572  98.822
ATOM    716  O   SER A  76      65.831 111.776  98.736
ATOM    717  N   ILE A  77      67.266 110.035  98.452
ATOM    718  H   ILE A  77      67.424 109.056  98.558
ATOM    719  CA  ILE A  77      68.366 110.778  97.891
ATOM    720  CB  ILE A  77      69.704 110.068  98.095
ATOM    721  CG2 ILE A  77      69.973 110.006  99.613
ATOM    722  CG1 ILE A  77      69.782 108.692  97.382
ATOM    723  CD1 ILE A  77      71.163 108.034  97.389
ATOM    724  C   ILE A  77      68.194 111.192  96.435
ATOM    725  O   ILE A  77      68.543 112.324  96.096
ATOM    726  N   ILE A  78      67.657 110.300  95.553
ATOM    727  H   ILE A  78      67.321 109.417  95.869
ATOM    728  CA  ILE A  78      67.471 110.557  94.131
ATOM    729  CB  ILE A  78      67.614 109.337  93.230
ATOM    730  CG2 ILE A  78      69.079 108.865  93.313
ATOM    731  CG1 ILE A  78      66.569 108.239  93.521
ATOM    732  CD1 ILE A  78      66.544 107.103  92.497
ATOM    733  C   ILE A  78      66.226 111.316  93.739
ATOM    734  O   ILE A  78      65.236 111.328  94.473
ATOM    735  N   LYS A  79      66.302 112.025  92.578
ATOM    736  H   LYS A  79      67.134 112.032  92.029
ATOM    737  CA  LYS A  79      65.214 112.810  92.043
ATOM    738  CB  LYS A  79      65.450 114.326  92.267
ATOM    739  CG  LYS A  79      66.704 114.933  91.623
ATOM    740  CD  LYS A  79      66.812 116.438  91.873
ATOM    741  CE  LYS A  79      67.979 117.122  91.165
ATOM    742  NZ  LYS A  79      67.943 118.572  91.447
ATOM    743  HZ1 LYS A  79      68.677 119.057  90.898
ATOM    744  HZ2 LYS A  79      67.014 118.955  91.189
ATOM    745  HZ3 LYS A  79      68.110 118.735  92.458
ATOM    746  C   LYS A  79      64.901 112.540  90.584
ATOM    747  O   LYS A  79      64.115 113.270  89.975
ATOM    748  N   HIS A  80      65.472 111.465  89.993
ATOM    749  H   HIS A  80      66.063 110.846  90.503
ATOM    750  CA  HIS A  80      65.293 111.133  88.595
ATOM    751  CB  HIS A  80      66.581 110.541  87.979
ATOM    752  CG  HIS A  80      67.703 111.532  87.880
ATOM    753  ND1 HIS A  80      67.738 112.566  86.970
ATOM    754  CE1 HIS A  80      68.888 113.248  87.194
ATOM    755  NE2 HIS A  80      69.594 112.727  88.181
ATOM    756  CD2 HIS A  80      68.846 111.645  88.612
ATOM    757  C   HIS A  80      64.136 110.208  88.315
ATOM    758  O   HIS A  80      64.010 109.664  87.214
ATOM    759  N   GLY A  81      63.240 110.036  89.306
ATOM    760  H   GLY A  81      63.336 110.503  90.181
ATOM    761  CA  GLY A  81      62.117 109.146  89.218
ATOM    762  C   GLY A  81      62.527 107.933  90.005
ATOM    763  O   GLY A  81      63.698 107.784  90.376
ATOM    764  N   ILE A  82      61.558 107.040  90.305
ATOM    765  H   ILE A  82      60.611 107.152  90.007
ATOM    766  CA  ILE A  82      61.881 105.852  91.057
ATOM    767  CB  ILE A  82      60.719 105.206  91.793
ATOM    768  CG2 ILE A  82      60.320 106.147  92.935
ATOM    769  CG1 ILE A  82      59.557 104.792  90.860
ATOM    770  CD1 ILE A  82      58.481 103.943  91.536
ATOM    771  C   ILE A  82      62.625 104.855  90.232
ATOM    772  O   ILE A  82      62.313 104.655  89.059
ATOM    773  N   PHE A  83      63.686 104.271  90.828
ATOM    774  H   PHE A  83      63.941 104.479  91.769
ATOM    775  CA  PHE A  83      64.486 103.272  90.178
ATOM    776  CB  PHE A  83      65.880 103.684  89.632
ATOM    777  CG  PHE A  83      65.795 104.687  88.532
ATOM    778  CD1 PHE A  83      65.978 106.050  88.778
ATOM    779  CE1 PHE A  83      65.894 106.971  87.733
ATOM    780  CZ  PHE A  83      65.620 106.540  86.433
ATOM    781  CE2 PHE A  83      65.430 105.182  86.181
ATOM    782  CD2 PHE A  83      65.517 104.261  87.226
ATOM    783  C   PHE A  83      64.751 102.116  91.079
ATOM    784  O   PHE A  83      65.090 102.294  92.250
ATOM    785  N   ASP A  84      64.546 100.896  90.534
ATOM    786  H   ASP A  84      64.235 100.795  89.593
ATOM    787  CA  ASP A  84      64.798  99.661  91.234
ATOM    788  CB  ASP A  84      63.859  98.501  90.825
ATOM    789  CG  ASP A  84      62.412  98.815  91.213
ATOM    790  OD1 ASP A  84      62.161  99.221  92.379
ATOM    791  OD2 ASP A  84      61.529  98.653  90.332
ATOM    792  C   ASP A  84      66.220  99.245  90.960
ATOM    793  O   ASP A  84      66.745  99.488  89.870
ATOM    794  N   ILE A  85      66.880  98.627  91.968
ATOM    795  H   ILE A  85      66.433  98.450  92.840
ATOM    796  CA  ILE A  85      68.250  98.164  91.868
ATOM    797  CB  ILE A  85      68.957  97.893  93.190
ATOM    798  CG2 ILE A  85      69.113  99.245  93.918
ATOM    799  CG1 ILE A  85      68.268  96.782  94.020
ATOM    800  CD1 ILE A  85      69.063  96.311  95.235
ATOM    801  C   ILE A  85      68.370  96.931  91.007
ATOM    802  O   ILE A  85      67.420  96.152  90.886
ATOM    803  N   ALA A  86      69.553  96.757  90.368
ATOM    804  H   ALA A  86      70.309  97.399  90.465
ATOM    805  CA  ALA A  86      69.794  95.625  89.521
ATOM    806  CB  ALA A  86      69.798  95.987  88.025
ATOM    807  C   ALA A  86      71.107  94.971  89.838
ATOM    808  O   ALA A  86      72.087  95.633  90.193
ATOM    809  N   SER A  87      71.128  93.624  89.720
ATOM    810  H   SER A  87      70.315  93.107  89.463
ATOM    811  CA  SER A  87      72.300  92.829  89.949
ATOM    812  CB  SER A  87      72.141  91.787  91.090
ATOM    813  OG  SER A  87      70.926  91.056  90.972
ATOM    814  HG  SER A  87      70.349  91.394  91.663
ATOM    815  C   SER A  87      72.548  92.191  88.612
ATOM    816  O   SER A  87      72.188  91.041  88.349
ATOM    817  N   VAL A  88      73.201  92.975  87.725
ATOM    818  H   VAL A  88      73.515  93.891  87.966
ATOM    819  CA  VAL A  88      73.459  92.551  86.375
ATOM    820  CB  VAL A  88      73.502  93.753  85.435
ATOM    821  CG1 VAL A  88      73.800  93.333  83.996
ATOM    822  CG2 VAL A  88      72.167  94.513  85.520
ATOM    823  C   VAL A  88      74.685  91.678  86.246
ATOM    824  O   VAL A  88      75.826  92.096  86.455
ATOM    825  N   HIS A  89      74.417  90.406  85.890
ATOM    826  H   HIS A  89      73.476  90.115  85.735
ATOM    827  CA  HIS A  89      75.397  89.375  85.666
ATOM    828  CB  HIS A  89      74.918  87.993  86.142
ATOM    829  CG  HIS A  89      74.395  87.970  87.543
ATOM    830  ND1 HIS A  89      75.137  87.979  88.699
ATOM    831  CE1 HIS A  89      74.246  87.986  89.721
ATOM    832  NE2 HIS A  89      72.996  87.975  89.310
ATOM    833  CD2 HIS A  89      73.092  87.962  87.935
ATOM    834  C   HIS A  89      75.326  89.288  84.157
ATOM    835  O   HIS A  89      74.221  89.158  83.620
ATOM    836  N   ILE A  90      76.463  89.378  83.423
ATOM    837  H   ILE A  90      77.378  89.450  83.822
ATOM    838  CA  ILE A  90      76.383  89.297  81.975
ATOM    839  CB  ILE A  90      76.654  90.608  81.195
ATOM    840  CG2 ILE A  90      76.643  90.401  79.656
ATOM    841  CG1 ILE A  90      75.631  91.690  81.552
ATOM    842  CD1 ILE A  90      75.922  93.068  80.948
ATOM    843  C   ILE A  90      77.343  88.273  81.473
ATOM    844  O   ILE A  90      78.472  88.178  81.945
ATOM    845  N   VAL A  91      76.866  87.442  80.526
ATOM    846  H   VAL A  91      75.929  87.513  80.193
ATOM    847  CA  VAL A  91      77.683  86.460  79.875
ATOM    848  CB  VAL A  91      77.434  85.023  80.298
ATOM    849  CG1 VAL A  91      78.416  84.122  79.548
ATOM    850  CG2 VAL A  91      77.539  84.845  81.827
ATOM    851  C   VAL A  91      77.276  86.695  78.424
ATOM    852  O   VAL A  91      76.103  86.938  78.121
ATOM    853  N   CYS A  92      78.263  86.695  77.503
ATOM    854  H   CYS A  92      79.212  86.552  77.764
ATOM    855  CA  CYS A  92      78.047  86.903  76.093
ATOM    856  CB  CYS A  92      78.734  88.175  75.555
ATOM    857  SG  CYS A  92      78.173  89.713  76.346
ATOM    858  C   CYS A  92      78.686  85.756  75.364
ATOM    859  O   CYS A  92      79.645  85.163  75.866
ATOM    860  N   PHE A  93      78.126  85.399  74.177
ATOM    861  H   PHE A  93      77.339  85.883  73.800
ATOM    862  CA  PHE A  93      78.644  84.334  73.352
ATOM    863  CB  PHE A  93      77.990  82.950  73.434
ATOM    864  CG  PHE A  93      78.374  82.338  74.728
ATOM    865  CD1 PHE A  93      77.656  82.501  75.908
ATOM    866  CE1 PHE A  93      78.067  81.899  77.086
ATOM    867  CZ  PHE A  93      79.210  81.115  77.083
ATOM    868  CE2 PHE A  93      79.929  80.921  75.908
ATOM    869  CD2 PHE A  93      79.505  81.530  74.736
ATOM    870  C   PHE A  93      79.010  84.650  71.947
ATOM    871  O   PHE A  93      78.762  85.752  71.456
ATOM    872  N   PHE A  94      79.640  83.638  71.290
ATOM    873  H   PHE A  94      79.829  82.765  71.734
ATOM    874  CA  PHE A  94      80.169  83.756  69.968
ATOM    875  CB  PHE A  94      81.183  82.625  69.620
ATOM    876  CG  PHE A  94      82.010  82.909  68.393
ATOM    877  CD1 PHE A  94      83.035  83.860  68.474
ATOM    878  CE1 PHE A  94      83.843  84.157  67.375
ATOM    879  CZ  PHE A  94      83.640  83.485  66.171
ATOM    880  CE2 PHE A  94      82.637  82.519  66.073
ATOM    881  CD2 PHE A  94      81.832  82.233  67.181
ATOM    882  C   PHE A  94      79.206  84.066  68.856
ATOM    883  O   PHE A  94      78.084  83.565  68.724
ATOM    884  N   VAL A  95      79.726  85.011  68.057
ATOM    885  H   VAL A  95      80.632  85.376  68.253
ATOM    886  CA  VAL A  95      79.135  85.601  66.899
ATOM    887  CB  VAL A  95      79.415  87.113  66.899
ATOM    888  CG1 VAL A  95      78.795  87.840  65.697
ATOM    889  CG2 VAL A  95      78.899  87.726  68.219
ATOM    890  C   VAL A  95      79.736  84.905  65.696
ATOM    891  O   VAL A  95      80.747  85.345  65.140
ATOM    892  N   ALA A  96      79.147  83.744  65.310
ATOM    893  H   ALA A  96      78.344  83.379  65.774
ATOM    894  CA  ALA A  96      79.601  82.998  64.159
ATOM    895  CB  ALA A  96      79.200  81.518  64.152
ATOM    896  C   ALA A  96      79.000  83.618  62.942
ATOM    897  O   ALA A  96      77.775  83.700  62.826
ATOM    898  N   VAL A  97      79.863  84.071  62.009
ATOM    899  H   VAL A  97      80.852  84.000  62.111
ATOM    900  CA  VAL A  97      79.395  84.696  60.804
ATOM    901  CB  VAL A  97      79.211  86.213  60.986
ATOM    902  CG1 VAL A  97      80.552  86.922  61.279
ATOM    903  CG2 VAL A  97      78.407  86.817  59.817
ATOM    904  C   VAL A  97      80.298  84.375  59.635
ATOM    905  O   VAL A  97      81.512  84.202  59.777
ATOM    906  N   LYS A  98      79.667  84.253  58.450
ATOM    907  H   LYS A  98      78.675  84.352  58.402
ATOM    908  CA  LYS A  98      80.298  84.014  57.180
ATOM    909  CB  LYS A  98      79.926  82.659  56.538
ATOM    910  CG  LYS A  98      80.645  82.368  55.217
ATOM    911  CD  LYS A  98      80.315  80.996  54.626
ATOM    912  CE  LYS A  98      81.088  80.675  53.344
ATOM    913  NZ  LYS A  98      80.686  79.348  52.838
ATOM    914  HZ1 LYS A  98      80.360  78.760  53.628
ATOM    915  HZ2 LYS A  98      79.912  79.459  52.154
ATOM    916  HZ3 LYS A  98      81.487  78.884  52.371
ATOM    917  C   LYS A  98      79.600  85.128  56.447
ATOM    918  O   LYS A  98      78.451  84.985  56.021
ATOM    919  N   LYS A  99      80.294  86.281  56.320
ATOM    920  H   LYS A  99      81.224  86.377  56.668
ATOM    921  CA  LYS A  99      79.720  87.455  55.715
ATOM    922  CB  LYS A  99      80.548  88.735  55.926
ATOM    923  CG  LYS A  99      80.529  89.250  57.365
ATOM    924  CD  LYS A  99      81.299  90.557  57.548
ATOM    925  CE  LYS A  99      81.338  91.057  58.992
ATOM    926  NZ  LYS A  99      82.050  92.349  59.064
ATOM    927  HZ1 LYS A  99      82.395  92.507  60.029
ATOM    928  HZ2 LYS A  99      82.855  92.340  58.411
ATOM    929  HZ3 LYS A  99      81.409  93.123  58.804
ATOM    930  C   LYS A  99      79.382  87.390  54.263
ATOM    931  O   LYS A  99      78.307  87.848  53.887
ATOM    932  N   ASP A 100      80.259  86.769  53.442
ATOM    933  H   ASP A 100      81.095  86.376  53.816
ATOM    934  CA  ASP A 100      80.142  86.640  52.002
ATOM    935  CB  ASP A 100      78.993  85.690  51.548
ATOM    936  CG  ASP A 100      79.279  84.259  52.001
ATOM    937  OD1 ASP A 100      80.417  83.765  51.780
ATOM    938  OD2 ASP A 100      78.353  83.631  52.578
ATOM    939  C   ASP A 100      80.110  87.993  51.303
ATOM    940  O   ASP A 100      80.729  88.934  51.809
ATOM    941  N   THR A 101      79.428  88.136  50.129
ATOM    942  H   THR A 101      78.937  87.387  49.693
ATOM    943  CA  THR A 101      79.386  89.398  49.417
ATOM    944  CB  THR A 101      79.181  89.231  47.920
ATOM    945  CG2 THR A 101      80.404  88.508  47.322
ATOM    946  OG1 THR A 101      77.995  88.496  47.636
ATOM    947  HG1 THR A 101      77.275  89.131  47.680
ATOM    948  C   THR A 101      78.343  90.315  49.987
ATOM    949  O   THR A 101      78.652  91.431  50.408
ATOM    950  N   GLU A 102      77.082  89.830  50.031
ATOM    951  H   GLU A 102      76.877  88.914  49.696
ATOM    952  CA  GLU A 102      75.960  90.544  50.591
ATOM    953  CB  GLU A 102      74.601  89.966  50.157
ATOM    954  CG  GLU A 102      74.345  90.066  48.644
ATOM    955  CD  GLU A 102      72.973  89.516  48.240
ATOM    956  OE1 GLU A 102      72.192  89.021  49.097
ATOM    957  OE2 GLU A 102      72.689  89.584  47.017
ATOM    958  C   GLU A 102      76.119  90.357  52.074
ATOM    959  O   GLU A 102      76.675  89.340  52.491
ATOM    960  N   ASN A 103      75.636  91.304  52.918
ATOM    961  H   ASN A 103      75.164  92.123  52.601
ATOM    962  CA  ASN A 103      75.804  91.161  54.346
ATOM    963  CB  ASN A 103      75.779  92.520  55.094
ATOM    964  CG  ASN A 103      76.158  92.376  56.575
ATOM    965  OD1 ASN A 103      76.818  91.442  57.033
ATOM    966  ND2 ASN A 103      75.704  93.372  57.378
ATOM    967 1HD2 ASN A 103      75.170  94.123  56.989
ATOM    968 2HD2 ASN A 103      75.900  93.354  58.358
ATOM    969  C   ASN A 103      74.743  90.220  54.865
ATOM    970  O   ASN A 103      73.760  90.609  55.505
ATOM    971  N   LYS A 104      74.957  88.918  54.566
ATOM    972  H   LYS A 104      75.768  88.614  54.068
ATOM    973  CA  LYS A 104      74.068  87.876  54.956
ATOM    974  CB  LYS A 104      74.092  86.645  54.026
ATOM    975  CG  LYS A 104      73.560  86.925  52.622
ATOM    976  CD  LYS A 104      73.586  85.705  51.705
ATOM    977  CE  LYS A 104      73.015  85.988  50.316
ATOM    978  NZ  LYS A 104      73.063  84.773  49.481
ATOM    979  HZ1 LYS A 104      72.509  84.026  49.939
ATOM    980  HZ2 LYS A 104      72.668  84.977  48.544
ATOM    981  HZ3 LYS A 104      74.044  84.454  49.368
ATOM    982  C   LYS A 104      74.409  87.421  56.332
ATOM    983  O   LYS A 104      75.484  86.879  56.595
ATOM    984  N   VAL A 105      73.442  87.658  57.239
ATOM    985  H   VAL A 105      72.592  88.101  56.961
ATOM    986  CA  VAL A 105      73.482  87.283  58.633
ATOM    987  CB  VAL A 105      72.333  87.983  59.349
ATOM    988  CG1 VAL A 105      72.219  87.571  60.811
ATOM    989  CG2 VAL A 105      72.550  89.507  59.236
ATOM    990  C   VAL A 105      73.292  85.779  58.548
ATOM    991  O   VAL A 105      72.248  85.334  58.061
ATOM    992  N   GLN A 106      74.274  84.965  59.032
ATOM    993  H   GLN A 106      75.110  85.300  59.460
ATOM    994  CA  GLN A 106      74.122  83.540  58.848
ATOM    995  CB  GLN A 106      75.445  82.857  58.400
ATOM    996  CG  GLN A 106      75.294  81.369  58.030
ATOM    997  CD  GLN A 106      76.571  80.843  57.394
ATOM    998  OE1 GLN A 106      76.746  80.925  56.179
ATOM    999  NE2 GLN A 106      77.481  80.265  58.219
ATOM   1000 1HE2 GLN A 106      77.304  80.204  59.201
ATOM   1001 2HE2 GLN A 106      78.331  79.897  57.842
ATOM   1002  C   GLN A 106      73.466  82.722  59.931
ATOM   1003  O   GLN A 106      72.399  82.161  59.682
ATOM   1004  N   GLY A 107      74.056  82.652  61.142
ATOM   1005  H   GLY A 107      74.916  83.120  61.334
ATOM   1006  CA  GLY A 107      73.513  81.875  62.234
ATOM   1007  C   GLY A 107      74.470  82.062  63.372
ATOM   1008  O   GLY A 107      75.678  81.966  63.171
ATOM   1009  N   TYR A 108      73.947  82.206  64.619
ATOM   1010  H   TYR A 108      72.970  82.129  64.789
ATOM   1011  CA  TYR A 108      74.786  82.548  65.755
ATOM   1012  CB  TYR A 108      74.547  84.007  66.134
ATOM   1013  CG  TYR A 108      74.887  84.898  64.975
ATOM   1014  CD1 TYR A 108      73.926  85.155  63.993
ATOM   1015  CE1 TYR A 108      74.221  85.959  62.903
ATOM   1016  CZ  TYR A 108      75.468  86.552  62.776
ATOM   1017  OH  TYR A 108      75.735  87.372  61.658
ATOM   1018  HH  TYR A 108      76.624  87.724  61.749
ATOM   1019  CE2 TYR A 108      76.423  86.331  63.763
ATOM   1020  CD2 TYR A 108      76.131  85.510  64.859
ATOM   1021  C   TYR A 108      74.679  81.736  67.026
ATOM   1022  O   TYR A 108      73.769  80.924  67.199
ATOM   1023  N   TYR A 109      75.655  81.920  67.965
ATOM   1024  H   TYR A 109      76.414  82.573  67.922
ATOM   1025  CA  TYR A 109      75.664  81.145  69.182
ATOM   1026  CB  TYR A 109      77.069  80.739  69.682
ATOM   1027  CG  TYR A 109      77.887  80.058  68.622
ATOM   1028  CD1 TYR A 109      79.248  79.928  68.865
ATOM   1029  CE1 TYR A 109      80.091  79.358  67.921
ATOM   1030  CZ  TYR A 109      79.586  78.913  66.706
ATOM   1031  OH  TYR A 109      80.455  78.347  65.752
ATOM   1032  HH  TYR A 109      79.934  78.100  64.984
ATOM   1033  CE2 TYR A 109      78.225  79.029  66.437
ATOM   1034  CD2 TYR A 109      77.391  79.599  67.390
ATOM   1035  C   TYR A 109      75.024  81.890  70.319
ATOM   1036  O   TYR A 109      74.893  83.116  70.291
ATOM   1037  N   ILE A 110      74.538  81.099  71.300
ATOM   1038  H   ILE A 110      74.535  80.107  71.176
ATOM   1039  CA  ILE A 110      73.887  81.522  72.516
ATOM   1040  CB  ILE A 110      72.809  80.527  72.902
ATOM   1041  CG2 ILE A 110      72.437  80.533  74.390
ATOM   1042  CG1 ILE A 110      71.724  80.677  71.813
ATOM   1043  CD1 ILE A 110      70.548  79.726  71.739
ATOM   1044  C   ILE A 110      74.671  82.048  73.690
ATOM   1045  O   ILE A 110      75.547  81.360  74.203
ATOM   1046  N   CYS A 111      74.226  83.255  74.148
ATOM   1047  H   CYS A 111      73.475  83.658  73.643
ATOM   1048  CA  CYS A 111      74.653  84.157  75.206
ATOM   1049  CB  CYS A 111      73.828  85.450  75.224
ATOM   1050  SG  CYS A 111      74.040  86.552  73.825
ATOM   1051  C   CYS A 111      74.547  83.815  76.675
ATOM   1052  O   CYS A 111      75.494  84.120  77.396
ATOM   1053  N   ILE A 112      73.389  83.262  77.151
ATOM   1054  H   ILE A 112      72.650  83.044  76.524
ATOM   1055  CA  ILE A 112      73.112  82.932  78.551
ATOM   1056  CB  ILE A 112      73.226  81.471  78.993
ATOM   1057  CG2 ILE A 112      72.970  81.271  80.510
ATOM   1058  CG1 ILE A 112      72.189  80.670  78.181
ATOM   1059  CD1 ILE A 112      72.224  79.159  78.390
ATOM   1060  C   ILE A 112      73.508  83.993  79.569
ATOM   1061  O   ILE A 112      74.527  83.881  80.253
ATOM   1062  N   VAL A 113      72.745  85.113  79.549
ATOM   1063  H   VAL A 113      71.958  85.151  78.937
ATOM   1064  CA  VAL A 113      72.887  86.296  80.379
ATOM   1065  CB  VAL A 113      72.251  87.523  79.707
ATOM   1066  CG1 VAL A 113      72.311  88.801  80.574
ATOM   1067  CG2 VAL A 113      72.868  87.726  78.319
ATOM   1068  C   VAL A 113      72.259  86.115  81.744
ATOM   1069  O   VAL A 113      71.182  85.535  81.872
ATOM   1070  N   GLY A 114      72.919  86.631  82.807
ATOM   1071  H   GLY A 114      73.790  87.105  82.711
ATOM   1072  CA  GLY A 114      72.398  86.536  84.147
ATOM   1073  C   GLY A 114      72.717  85.212  84.760
ATOM   1074  O   GLY A 114      73.259  84.312  84.114
ATOM   1075  N   GLY A 115      72.347  85.083  86.054
ATOM   1076  H   GLY A 115      71.893  85.826  86.539
ATOM   1077  CA  GLY A 115      72.562  83.888  86.823
ATOM   1078  C   GLY A 115      71.698  82.766  86.332
ATOM   1079  O   GLY A 115      72.086  81.606  86.458
ATOM   1080  N   ASN A 116      70.489  83.078  85.809
ATOM   1081  H   ASN A 116      70.159  84.016  85.735
ATOM   1082  CA  ASN A 116      69.636  82.050  85.286
ATOM   1083  CB  ASN A 116      68.637  81.450  86.317
ATOM   1084  CG  ASN A 116      67.848  80.266  85.733
ATOM   1085  OD1 ASN A 116      67.019  80.376  84.829
ATOM   1086  ND2 ASN A 116      68.138  79.053  86.268
ATOM   1087 1HD2 ASN A 116      68.849  78.973  86.965
ATOM   1088 2HD2 ASN A 116      67.662  78.236  85.942
ATOM   1089  C   ASN A 116      68.892  82.644  84.140
ATOM   1090  O   ASN A 116      68.201  83.656  84.286
ATOM   1091  N   SER A 117      69.046  82.000  82.966
ATOM   1092  H   SER A 117      69.620  81.190  82.880
ATOM   1093  CA  SER A 117      68.378  82.404  81.767
ATOM   1094  CB  SER A 117      69.004  83.602  81.018
ATOM   1095  OG  SER A 117      70.282  83.282  80.489
ATOM   1096  HG  SER A 117      70.916  83.634  81.120
ATOM   1097  C   SER A 117      68.279  81.260  80.806
ATOM   1098  O   SER A 117      68.924  80.217  80.955
ATOM   1099  N   ALA A 118      67.405  81.482  79.807
ATOM   1100  H   ALA A 118      66.912  82.347  79.777
ATOM   1101  CA  ALA A 118      67.086  80.622  78.710
ATOM   1102  CB  ALA A 118      65.625  80.850  78.250
ATOM   1103  C   ALA A 118      68.018  80.978  77.567
ATOM   1104  O   ALA A 118      68.547  82.092  77.558
ATOM   1105  N   PRO A 119      68.251  80.098  76.594
ATOM   1106  CA  PRO A 119      69.165  80.349  75.502
ATOM   1107  CB  PRO A 119      69.384  78.972  74.882
ATOM   1108  CG  PRO A 119      68.166  78.145  75.273
ATOM   1109  CD  PRO A 119      67.793  78.711  76.630
ATOM   1110  C   PRO A 119      68.909  81.446  74.485
ATOM   1111  O   PRO A 119      68.046  81.308  73.621
ATOM   1112  N   ILE A 120      69.814  82.452  74.483
ATOM   1113  H   ILE A 120      70.597  82.401  75.097
ATOM   1114  CA  ILE A 120      69.709  83.737  73.823
ATOM   1115  CB  ILE A 120      70.051  84.833  74.865
ATOM   1116  CG2 ILE A 120      70.288  86.241  74.284
ATOM   1117  CG1 ILE A 120      69.062  84.795  76.047
ATOM   1118  CD1 ILE A 120      69.457  85.656  77.249
ATOM   1119  C   ILE A 120      70.661  83.792  72.643
ATOM   1120  O   ILE A 120      71.864  83.936  72.834
ATOM   1121  N   TYR A 121      70.170  83.675  71.379
ATOM   1122  H   TYR A 121      69.196  83.558  71.204
ATOM   1123  CA  TYR A 121      71.034  83.748  70.198
ATOM   1124  CB  TYR A 121      70.311  83.633  68.844
ATOM   1125  CG  TYR A 121      69.800  82.273  68.592
ATOM   1126  CD1 TYR A 121      68.424  82.036  68.618
ATOM   1127  CE1 TYR A 121      67.935  80.756  68.368
ATOM   1128  CZ  TYR A 121      68.818  79.708  68.101
ATOM   1129  OH  TYR A 121      68.328  78.412  67.839
ATOM   1130  HH  TYR A 121      69.077  77.818  67.740
ATOM   1131  CE2 TYR A 121      70.189  79.949  68.089
ATOM   1132  CD2 TYR A 121      70.683  81.225  68.332
ATOM   1133  C   TYR A 121      71.606  85.137  70.088
ATOM   1134  O   TYR A 121      70.877  86.065  70.426
ATOM   1135  N   VAL A 122      72.891  85.331  69.648
ATOM   1136  H   VAL A 122      73.564  84.589  69.596
ATOM   1137  CA  VAL A 122      73.383  86.705  69.509
ATOM   1138  CB  VAL A 122      74.871  86.908  69.846
ATOM   1139  CG1 VAL A 122      75.230  88.407  69.751
ATOM   1140  CG2 VAL A 122      75.313  86.187  71.115
ATOM   1141  C   VAL A 122      73.273  86.906  67.983
ATOM   1142  O   VAL A 122      74.250  86.650  67.286
ATOM   1143  N   PRO A 123      72.181  87.420  67.410
ATOM   1144  CA  PRO A 123      71.962  87.555  65.978
ATOM   1145  CB  PRO A 123      70.476  87.870  65.824
ATOM   1146  CG  PRO A 123      70.109  88.595  67.122
ATOM   1147  CD  PRO A 123      71.101  88.052  68.158
ATOM   1148  C   PRO A 123      72.735  88.521  65.124
ATOM   1149  O   PRO A 123      72.737  88.295  63.914
ATOM   1150  N   THR A 124      73.303  89.619  65.663
ATOM   1151  H   THR A 124      73.338  89.782  66.645
ATOM   1152  CA  THR A 124      73.841  90.667  64.822
ATOM   1153  CB  THR A 124      73.008  91.943  64.712
ATOM   1154  CG2 THR A 124      71.651  91.651  64.047
ATOM   1155  OG1 THR A 124      72.821  92.564  65.973
ATOM   1156  HG1 THR A 124      73.625  93.062  66.144
ATOM   1157  C   THR A 124      75.257  90.992  65.201
ATOM   1158  O   THR A 124      75.714  90.699  66.307
ATOM   1159  N   LEU A 125      75.948  91.656  64.250
ATOM   1160  H   LEU A 125      75.491  91.905  63.400
ATOM   1161  CA  LEU A 125      77.335  92.033  64.285
ATOM   1162  CB  LEU A 125      77.762  92.639  62.932
ATOM   1163  CG  LEU A 125      77.775  91.625  61.761
ATOM   1164  CD1 LEU A 125      77.999  92.334  60.418
ATOM   1165  CD2 LEU A 125      78.764  90.468  61.992
ATOM   1166  C   LEU A 125      77.776  92.951  65.384
ATOM   1167  O   LEU A 125      78.859  92.718  65.926
ATOM   1168  N   ASP A 126      76.993  94.009  65.744
ATOM   1169  H   ASP A 126      76.124  94.213  65.301
ATOM   1170  CA  ASP A 126      77.392  94.878  66.836
ATOM   1171  CB  ASP A 126      76.587  96.198  66.914
ATOM   1172  CG  ASP A 126      77.161  97.164  67.957
ATOM   1173  OD1 ASP A 126      77.342  98.348  67.575
ATOM   1174  OD2 ASP A 126      77.372  96.786  69.142
ATOM   1175  C   ASP A 126      77.082  94.013  68.016
ATOM   1176  O   ASP A 126      75.917  93.803  68.342
ATOM   1177  N   ASP A 127      78.149  93.573  68.712
ATOM   1178  H   ASP A 127      79.076  93.824  68.447
ATOM   1179  CA  ASP A 127      78.044  92.647  69.802
ATOM   1180  CB  ASP A 127      79.460  92.242  70.293
ATOM   1181  CG  ASP A 127      79.441  91.166  71.377
ATOM   1182  OD1 ASP A 127      78.971  90.033  71.100
ATOM   1183  OD2 ASP A 127      79.916  91.471  72.503
ATOM   1184  C   ASP A 127      77.229  93.111  70.969
ATOM   1185  O   ASP A 127      76.257  92.435  71.313
ATOM   1186  N   PHE A 128      77.532  94.301  71.528
ATOM   1187  H   PHE A 128      78.271  94.876  71.188
ATOM   1188  CA  PHE A 128      76.822  94.775  72.686
ATOM   1189  CB  PHE A 128      77.596  95.837  73.493
ATOM   1190  CG  PHE A 128      78.597  95.074  74.313
ATOM   1191  CD1 PHE A 128      79.923  94.941  73.882
ATOM   1192  CE1 PHE A 128      80.854  94.225  74.641
ATOM   1193  CZ  PHE A 128      80.464  93.634  75.845
ATOM   1194  CE2 PHE A 128      79.146  93.757  76.289
ATOM   1195  CD2 PHE A 128      78.220  94.474  75.524
ATOM   1196  C   PHE A 128      75.414  95.193  72.432
ATOM   1197  O   PHE A 128      74.533  94.834  73.217
ATOM   1198  N   ARG A 129      75.159  95.906  71.310
ATOM   1199  H   ARG A 129      75.878  96.157  70.664
ATOM   1200  CA  ARG A 129      73.820  96.332  70.991
ATOM   1201  CB  ARG A 129      73.706  97.430  69.920
ATOM   1202  CG  ARG A 129      74.214  98.786  70.422
ATOM   1203  CD  ARG A 129      73.997  99.941  69.445
ATOM   1204  NE  ARG A 129      74.913  99.753  68.285
ATOM   1205  HE  ARG A 129      75.637  99.064  68.344
ATOM   1206  CZ  ARG A 129      74.813 100.512  67.151
ATOM   1207  NH1 ARG A 129      73.849 101.469  66.997
ATOM   1208 1HH1 ARG A 129      73.185 101.639  67.725
ATOM   1209 2HH1 ARG A 129      73.797 102.002  66.154
ATOM   1210  NH2 ARG A 129      75.711 100.287  66.150
ATOM   1211 1HH2 ARG A 129      76.422  99.592  66.270
ATOM   1212 2HH2 ARG A 129      75.673 100.819  65.306
ATOM   1213  C   ARG A 129      72.952  95.166  70.629
ATOM   1214  O   ARG A 129      71.752  95.204  70.904
ATOM   1215  N   SER A 130      73.543  94.100  70.026
ATOM   1216  H   SER A 130      74.515  94.091  69.802
ATOM   1217  CA  SER A 130      72.815  92.911  69.656
ATOM   1218  CB  SER A 130      73.649  91.886  68.869
ATOM   1219  OG  SER A 130      72.853  90.786  68.452
ATOM   1220  HG  SER A 130      72.390  91.090  67.666
ATOM   1221  C   SER A 130      72.389  92.215  70.922
ATOM   1222  O   SER A 130      71.236  91.799  71.012
ATOM   1223  N   MET A 131      73.291  92.143  71.939
ATOM   1224  H   MET A 131      74.229  92.465  71.806
ATOM   1225  CA  MET A 131      73.035  91.509  73.216
ATOM   1226  CB  MET A 131      74.190  91.685  74.226
ATOM   1227  CG  MET A 131      75.490  90.927  73.970
ATOM   1228  SD  MET A 131      75.329  89.129  74.010
ATOM   1229  CE  MET A 131      74.957  89.147  75.786
ATOM   1230  C   MET A 131      71.883  92.168  73.925
ATOM   1231  O   MET A 131      70.917  91.489  74.285
ATOM   1232  N   GLU A 132      71.865  93.525  73.879
ATOM   1233  H   GLU A 132      72.615  94.034  73.462
ATOM   1234  CA  GLU A 132      70.855  94.342  74.501
ATOM   1235  CB  GLU A 132      71.163  95.856  74.361
ATOM   1236  CG  GLU A 132      70.149  96.799  75.039
ATOM   1237  CD  GLU A 132      70.437  98.281  74.781
ATOM   1238  OE1 GLU A 132      69.601  99.091  75.260
ATOM   1239  OE2 GLU A 132      71.448  98.644  74.121
ATOM   1240  C   GLU A 132      69.521  94.109  73.852
ATOM   1241  O   GLU A 132      68.535  93.885  74.554
ATOM   1242  N   ALA A 133      69.488  94.086  72.501
ATOM   1243  H   ALA A 133      70.313  94.236  71.960
ATOM   1244  CA  ALA A 133      68.281  93.906  71.744
ATOM   1245  CB  ALA A 133      68.505  94.107  70.233
ATOM   1246  C   ALA A 133      67.668  92.553  71.927
ATOM   1247  O   ALA A 133      66.450  92.459  72.072
ATOM   1248  N   PHE A 134      68.500  91.488  71.986
ATOM   1249  H   PHE A 134      69.487  91.591  71.902
ATOM   1250  CA  PHE A 134      68.010  90.140  72.112
ATOM   1251  CB  PHE A 134      69.077  89.078  71.807
ATOM   1252  CG  PHE A 134      68.367  87.881  71.250
ATOM   1253  CD1 PHE A 134      67.979  87.896  69.908
ATOM   1254  CE1 PHE A 134      67.326  86.808  69.332
ATOM   1255  CZ  PHE A 134      67.037  85.688  70.111
ATOM   1256  CE2 PHE A 134      67.385  85.662  71.456
ATOM   1257  CD2 PHE A 134      68.038  86.759  72.011
ATOM   1258  C   PHE A 134      67.443  89.914  73.493
ATOM   1259  O   PHE A 134      66.520  89.114  73.646
ATOM   1260  N   THR A 135      68.016  90.581  74.528
ATOM   1261  H   THR A 135      68.830  91.150  74.399
ATOM   1262  CA  THR A 135      67.526  90.474  75.884
ATOM   1263  CB  THR A 135      68.535  91.039  76.870
ATOM   1264  CG2 THR A 135      68.022  90.878  78.316
ATOM   1265  OG1 THR A 135      69.758  90.320  76.764
ATOM   1266  HG1 THR A 135      70.180  90.633  75.959
ATOM   1267  C   THR A 135      66.198  91.227  75.964
ATOM   1268  O   THR A 135      65.234  90.732  76.550
ATOM   1269  N   LYS A 136      66.117  92.406  75.292
ATOM   1270  H   LYS A 136      66.914  92.744  74.797
ATOM   1271  CA  LYS A 136      64.980  93.303  75.248
ATOM   1272  CB  LYS A 136      65.376  94.610  74.533
ATOM   1273  CG  LYS A 136      64.455  95.825  74.656
ATOM   1274  CD  LYS A 136      65.077  97.066  74.002
ATOM   1275  CE  LYS A 136      66.271  97.634  74.784
ATOM   1276  NZ  LYS A 136      66.782  98.872  74.160
ATOM   1277  HZ1 LYS A 136      66.951  98.711  73.150
ATOM   1278  HZ2 LYS A 136      66.091  99.637  74.274
ATOM   1279  HZ3 LYS A 136      67.677  99.146  74.615
ATOM   1280  C   LYS A 136      63.773  92.677  74.588
ATOM   1281  O   LYS A 136      62.644  92.947  75.003
ATOM   1282  N   LYS A 137      63.998  91.807  73.569
ATOM   1283  H   LYS A 137      64.929  91.646  73.251
ATOM   1284  CA  LYS A 137      62.978  91.085  72.830
ATOM   1285  CB  LYS A 137      63.520  90.276  71.632
ATOM   1286  CG  LYS A 137      64.004  91.144  70.471
ATOM   1287  CD  LYS A 137      64.559  90.364  69.279
ATOM   1288  CE  LYS A 137      65.016  91.288  68.149
ATOM   1289  NZ  LYS A 137      65.539  90.511  67.009
ATOM   1290  HZ1 LYS A 137      65.705  89.523  67.283
ATOM   1291  HZ2 LYS A 137      64.847  90.531  66.236
ATOM   1292  HZ3 LYS A 137      66.428  90.931  66.679
ATOM   1293  C   LYS A 137      62.228  90.118  73.714
ATOM   1294  O   LYS A 137      61.131  89.679  73.358
ATOM   1295  N   ALA A 138      62.846  89.734  74.862
ATOM   1296  H   ALA A 138      63.749  90.093  75.088
ATOM   1297  CA  ALA A 138      62.330  88.861  75.882
ATOM   1298  CB  ALA A 138      60.965  89.292  76.475
ATOM   1299  C   ALA A 138      62.286  87.411  75.534
ATOM   1300  O   ALA A 138      62.931  86.632  76.237
ATOM   1301  N   GLY A 139      61.531  87.005  74.483
ATOM   1302  H   GLY A 139      61.003  87.641  73.924
ATOM   1303  CA  GLY A 139      61.480  85.605  74.144
ATOM   1304  C   GLY A 139      61.034  85.278  72.754
ATOM   1305  O   GLY A 139      60.847  84.098  72.455
ATOM   1306  N   GLU A 140      60.911  86.291  71.869
ATOM   1307  H   GLU A 140      61.103  87.233  72.136
ATOM   1308  CA  GLU A 140      60.434  86.132  70.516
ATOM   1309  CB  GLU A 140      60.426  87.482  69.775
ATOM   1310  CG  GLU A 140      59.383  88.505  70.242
ATOM   1311  CD  GLU A 140      59.586  89.859  69.544
ATOM   1312  OE1 GLU A 140      60.567  90.060  68.777
ATOM   1313  OE2 GLU A 140      58.720  90.739  69.785
ATOM   1314  C   GLU A 140      61.240  85.225  69.625
ATOM   1315  O   GLU A 140      60.652  84.408  68.911
ATOM   1316  N   GLU A 141      62.588  85.329  69.662
ATOM   1317  H   GLU A 141      63.057  85.974  70.260
ATOM   1318  CA  GLU A 141      63.424  84.538  68.792
ATOM   1319  CB  GLU A 141      64.336  85.412  67.902
ATOM   1320  CG  GLU A 141      63.602  86.308  66.896
ATOM   1321  CD  GLU A 141      64.620  87.046  66.032
ATOM   1322  OE1 GLU A 141      65.505  87.750  66.586
ATOM   1323  OE2 GLU A 141      64.525  86.909  64.784
ATOM   1324  C   GLU A 141      64.251  83.442  69.418
ATOM   1325  O   GLU A 141      65.078  82.835  68.732
ATOM   1326  N   ILE A 142      64.087  83.176  70.735
ATOM   1327  H   ILE A 142      63.412  83.667  71.281
ATOM   1328  CA  ILE A 142      64.813  82.126  71.428
ATOM   1329  CB  ILE A 142      64.569  82.189  72.944
ATOM   1330  CG2 ILE A 142      65.010  80.905  73.692
ATOM   1331  CG1 ILE A 142      65.157  83.495  73.519
ATOM   1332  CD1 ILE A 142      64.792  83.777  74.978
ATOM   1333  C   ILE A 142      64.361  80.787  70.888
ATOM   1334  O   ILE A 142      63.161  80.528  70.785
ATOM   1335  N   ALA A 143      65.332  79.924  70.505
ATOM   1336  H   ALA A 143      66.302  80.146  70.561
ATOM   1337  CA  ALA A 143      65.009  78.613  70.022
ATOM   1338  CB  ALA A 143      65.150  78.459  68.510
ATOM   1339  C   ALA A 143      65.940  77.730  70.788
ATOM   1340  O   ALA A 143      67.151  77.679  70.541
ATOM   1341  N   SER A 144      65.341  76.988  71.743
ATOM   1342  H   SER A 144      64.355  77.034  71.886
ATOM   1343  CA  SER A 144      66.052  76.139  72.657
ATOM   1344  CB  SER A 144      65.274  75.985  73.989
ATOM   1345  OG  SER A 144      65.109  77.245  74.626
ATOM   1346  HG  SER A 144      64.275  77.594  74.303
ATOM   1347  C   SER A 144      66.416  74.784  72.114
ATOM   1348  O   SER A 144      65.994  73.747  72.632
ATOM   1349  N   TYR A 145      67.280  74.768  71.074
ATOM   1350  H   TYR A 145      67.639  75.612  70.681
ATOM   1351  CA  TYR A 145      67.694  73.528  70.472
ATOM   1352  CB  TYR A 145      68.274  73.696  69.056
ATOM   1353  CG  TYR A 145      67.160  74.061  68.132
ATOM   1354  CD1 TYR A 145      67.044  75.363  67.641
ATOM   1355  CE1 TYR A 145      65.997  75.703  66.779
ATOM   1356  CZ  TYR A 145      65.053  74.748  66.405
ATOM   1357  OH  TYR A 145      64.000  75.105  65.537
ATOM   1358  HH  TYR A 145      63.464  74.320  65.387
ATOM   1359  CE2 TYR A 145      65.159  73.444  66.894
ATOM   1360  CD2 TYR A 145      66.207  73.105  67.754
ATOM   1361  C   TYR A 145      68.606  72.729  71.367
ATOM   1362  O   TYR A 145      69.712  73.130  71.735
ATOM   1363  N   SER A 146      68.112  71.522  71.694
ATOM   1364  H   SER A 146      67.228  71.225  71.343
ATOM   1365  CA  SER A 146      68.737  70.577  72.568
ATOM   1366  CB  SER A 146      67.663  70.096  73.578
ATOM   1367  OG  SER A 146      68.109  69.053  74.433
ATOM   1368  HG  SER A 146      67.361  68.845  74.999
ATOM   1369  C   SER A 146      69.311  69.360  71.895
ATOM   1370  O   SER A 146      68.582  68.633  71.220
ATOM   1371  N   ILE A 147      70.643  69.139  72.040
ATOM   1372  H   ILE A 147      71.213  69.773  72.557
ATOM   1373  CA  ILE A 147      71.320  67.944  71.556
ATOM   1374  CB  ILE A 147      71.899  67.833  70.125
ATOM   1375  CG2 ILE A 147      72.646  66.483  69.960
ATOM   1376  CG1 ILE A 147      70.816  67.946  69.031
ATOM   1377  CD1 ILE A 147      71.356  67.992  67.597
ATOM   1378  C   ILE A 147      72.372  67.636  72.579
ATOM   1379  O   ILE A 147      73.258  68.450  72.847
ATOM   1380  N   VAL A 148      72.237  66.447  73.205
ATOM   1381  H   VAL A 148      71.504  65.818  72.963
ATOM   1382  CA  VAL A 148      73.153  65.967  74.211
ATOM   1383  CB  VAL A 148      72.462  65.194  75.331
ATOM   1384  CG1 VAL A 148      73.492  64.675  76.359
ATOM   1385  CG2 VAL A 148      71.377  66.083  75.973
ATOM   1386  C   VAL A 148      74.086  65.058  73.466
ATOM   1387  O   VAL A 148      73.625  64.199  72.705
ATOM   1388  N   GLY A 149      75.417  65.209  73.668
ATOM   1389  H   GLY A 149      75.838  65.869  74.285
ATOM   1390  CA  GLY A 149      76.263  64.332  72.921
ATOM   1391  C   GLY A 149      77.741  64.395  73.091
ATOM   1392  O   GLY A 149      78.254  65.136  73.930
ATOM   1393  N   PRO A 150      78.380  63.595  72.206
ATOM   1394  CA  PRO A 150      79.813  63.388  72.163
ATOM   1395  CB  PRO A 150      80.336  64.220  70.991
ATOM   1396  CG  PRO A 150      79.184  64.104  69.978
ATOM   1397  CD  PRO A 150      77.933  63.774  70.816
ATOM   1398  C   PRO A 150      80.607  63.299  73.431
ATOM   1399  O   PRO A 150      81.665  63.920  73.539
ATOM   1400  N   ALA A 151      80.102  62.489  74.388
ATOM   1401  H   ALA A 151      79.226  62.027  74.278
ATOM   1402  CA  ALA A 151      80.858  62.109  75.546
ATOM   1403  CB  ALA A 151      80.013  62.002  76.829
ATOM   1404  C   ALA A 151      81.515  60.785  75.284
ATOM   1405  O   ALA A 151      80.891  59.871  74.735
ATOM   1406  N   ASN A 152      82.807  60.672  75.665
ATOM   1407  H   ASN A 152      83.299  61.423  76.099
ATOM   1408  CA  ASN A 152      83.555  59.462  75.466
ATOM   1409  CB  ASN A 152      84.488  59.491  74.212
ATOM   1410  CG  ASN A 152      85.533  60.615  74.220
ATOM   1411  OD1 ASN A 152      85.236  61.799  74.375
ATOM   1412  ND2 ASN A 152      86.822  60.214  74.071
ATOM   1413 1HD2 ASN A 152      87.033  59.242  73.962
ATOM   1414 2HD2 ASN A 152      87.560  60.889  74.080
ATOM   1415  C   ASN A 152      84.288  59.069  76.724
ATOM   1416  O   ASN A 152      85.506  59.228  76.851
ATOM   1417  N   ALA A 153      83.525  58.539  77.711
ATOM   1418  H   ALA A 153      82.542  58.410  77.617
ATOM   1419  CA  ALA A 153      84.107  58.132  78.960
ATOM   1420  CB  ALA A 153      83.097  58.042  80.120
ATOM   1421  C   ALA A 153      84.801  56.813  78.828
ATOM   1422  O   ALA A 153      84.183  55.766  78.620
ATOM   1423  N   LYS A 154      86.143  56.874  78.939
ATOM   1424  H   LYS A 154      86.614  57.739  79.093
ATOM   1425  CA  LYS A 154      86.985  55.714  78.873
ATOM   1426  CB  LYS A 154      88.377  56.010  78.279
ATOM   1427  CG  LYS A 154      88.278  56.333  76.780
ATOM   1428  CD  LYS A 154      89.532  56.905  76.115
ATOM   1429  CE  LYS A 154      89.766  58.395  76.375
ATOM   1430  NZ  LYS A 154      90.841  58.880  75.488
ATOM   1431  HZ1 LYS A 154      90.576  59.802  75.092
ATOM   1432  HZ2 LYS A 154      91.726  58.974  76.020
ATOM   1433  HZ3 LYS A 154      90.980  58.203  74.714
ATOM   1434  C   LYS A 154      87.073  55.185  80.267
ATOM   1435  O   LYS A 154      87.379  55.932  81.202
ATOM   1436  N   VAL A 155      86.774  53.874  80.435
ATOM   1437  H   VAL A 155      86.526  53.279  79.674
ATOM   1438  CA  VAL A 155      86.804  53.256  81.738
ATOM   1439  CB  VAL A 155      85.427  52.826  82.262
ATOM   1440  CG1 VAL A 155      85.559  52.237  83.686
ATOM   1441  CG2 VAL A 155      84.443  54.014  82.229
ATOM   1442  C   VAL A 155      87.752  52.068  81.677
ATOM   1443  O   VAL A 155      87.332  50.943  81.388
ATOM   1444  N   PRO A 156      89.045  52.290  81.899
ATOM   1445  CA  PRO A 156      90.061  51.260  81.905
ATOM   1446  CB  PRO A 156      91.366  51.991  81.600
ATOM   1447  CG  PRO A 156      91.156  53.399  82.173
ATOM   1448  CD  PRO A 156      89.638  53.613  82.113
ATOM   1449  C   PRO A 156      90.108  50.476  83.200
ATOM   1450  O   PRO A 156      90.943  49.575  83.292
ATOM   1451  N   HIS A 157      89.278  50.843  84.217
ATOM   1452  H   HIS A 157      88.559  51.510  84.050
ATOM   1453  CA  HIS A 157      89.416  50.529  85.626
ATOM   1454  CB  HIS A 157      89.580  49.033  86.005
ATOM   1455  CG  HIS A 157      88.368  48.201  85.696
ATOM   1456  ND1 HIS A 157      87.214  48.211  86.451
ATOM   1457  CE1 HIS A 157      86.351  47.346  85.862
ATOM   1458  NE2 HIS A 157      86.866  46.783  84.784
ATOM   1459  CD2 HIS A 157      88.136  47.324  84.681
ATOM   1460  C   HIS A 157      90.485  51.363  86.262
ATOM   1461  O   HIS A 157      90.169  52.147  87.159
ATOM   1462  N   SER A 158      91.759  51.257  85.802
ATOM   1463  H   SER A 158      92.008  50.612  85.083
ATOM   1464  CA  SER A 158      92.832  52.058  86.345
ATOM   1465  CB  SER A 158      94.220  51.398  86.215
ATOM   1466  OG  SER A 158      94.227  50.155  86.905
ATOM   1467  HG  SER A 158      95.133  49.835  86.859
ATOM   1468  C   SER A 158      92.755  53.348  85.574
ATOM   1469  O   SER A 158      93.451  53.572  84.580
ATOM   1470  N   ALA A 159      91.851  54.223  86.063
ATOM   1471  H   ALA A 159      91.313  53.983  86.868
ATOM   1472  CA  ALA A 159      91.527  55.489  85.472
ATOM   1473  CB  ALA A 159      90.275  56.137  86.093
ATOM   1474  C   ALA A 159      92.569  56.552  85.379
ATOM   1475  O   ALA A 159      93.273  56.877  86.336
ATOM   1476  N   LYS A 160      92.659  57.078  84.140
ATOM   1477  H   LYS A 160      92.079  56.718  83.415
ATOM   1478  CA  LYS A 160      93.511  58.156  83.724
ATOM   1479  CB  LYS A 160      94.812  57.744  82.984
ATOM   1480  CG  LYS A 160      95.869  56.944  83.743
ATOM   1481  CD  LYS A 160      97.117  56.753  82.877
ATOM   1482  CE  LYS A 160      98.246  55.951  83.517
ATOM   1483  NZ  LYS A 160      99.412  55.956  82.610
ATOM   1484  HZ1 LYS A 160      99.728  56.933  82.465
ATOM   1485  HZ2 LYS A 160     100.185  55.406  83.027
ATOM   1486  HZ3 LYS A 160      99.153  55.544  81.693
ATOM   1487  C   LYS A 160      92.598  58.818  82.717
ATOM   1488  O   LYS A 160      92.769  58.670  81.502
ATOM   1489  N   LYS A 161      91.554  59.532  83.207
ATOM   1490  H   LYS A 161      91.396  59.663  84.182
ATOM   1491  CA  LYS A 161      90.626  60.153  82.298
ATOM   1492  CB  LYS A 161      89.231  60.406  82.905
ATOM   1493  CG  LYS A 161      88.400  59.152  83.189
ATOM   1494  CD  LYS A 161      87.042  59.488  83.811
ATOM   1495  CE  LYS A 161      86.170  58.280  84.158
ATOM   1496  NZ  LYS A 161      86.668  57.628  85.386
ATOM   1497  HZ1 LYS A 161      87.705  57.619  85.389
ATOM   1498  HZ2 LYS A 161      86.332  58.161  86.211
ATOM   1499  HZ3 LYS A 161      86.311  56.655  85.440
ATOM   1500  C   LYS A 161      91.173  61.439  81.760
ATOM   1501  O   LYS A 161      91.266  62.451  82.460
ATOM   1502  N   TYR A 162      91.554  61.392  80.465
ATOM   1503  H   TYR A 162      91.481  60.555  79.929
ATOM   1504  CA  TYR A 162      92.088  62.529  79.767
ATOM   1505  CB  TYR A 162      93.035  62.171  78.597
ATOM   1506  CG  TYR A 162      94.291  61.581  79.160
ATOM   1507  CD1 TYR A 162      94.465  60.192  79.179
ATOM   1508  CE1 TYR A 162      95.627  59.623  79.707
ATOM   1509  CZ  TYR A 162      96.631  60.442  80.228
ATOM   1510  OH  TYR A 162      97.803  59.860  80.761
ATOM   1511  HH  TYR A 162      98.374  60.570  81.066
ATOM   1512  CE2 TYR A 162      96.468  61.831  80.217
ATOM   1513  CD2 TYR A 162      95.303  62.396  79.687
ATOM   1514  C   TYR A 162      90.951  63.346  79.234
ATOM   1515  O   TYR A 162      89.962  62.798  78.738
ATOM   1516  N   TYR A 163      91.054  64.685  79.380
ATOM   1517  H   TYR A 163      91.843  65.116  79.811
ATOM   1518  CA  TYR A 163      90.032  65.581  78.900
ATOM   1519  CB  TYR A 163      89.231  66.350  79.981
ATOM   1520  CG  TYR A 163      88.390  65.349  80.703
ATOM   1521  CD1 TYR A 163      88.817  64.761  81.899
ATOM   1522  CE1 TYR A 163      88.016  63.815  82.542
ATOM   1523  CZ  TYR A 163      86.783  63.443  81.995
ATOM   1524  OH  TYR A 163      85.979  62.486  82.653
ATOM   1525  HH  TYR A 163      85.170  62.373  82.145
ATOM   1526  CE2 TYR A 163      86.351  64.025  80.802
ATOM   1527  CD2 TYR A 163      87.155  64.970  80.161
ATOM   1528  C   TYR A 163      90.527  66.542  77.874
ATOM   1529  O   TYR A 163      91.657  67.031  77.948
ATOM   1530  N   GLU A 164      89.657  66.791  76.869
ATOM   1531  H   GLU A 164      88.755  66.365  76.852
ATOM   1532  CA  GLU A 164      89.919  67.683  75.773
ATOM   1533  CB  GLU A 164      90.241  66.934  74.451
ATOM   1534  CG  GLU A 164      89.107  66.051  73.886
ATOM   1535  CD  GLU A 164      89.556  65.195  72.694
ATOM   1536  OE1 GLU A 164      90.749  65.219  72.289
ATOM   1537  OE2 GLU A 164      88.668  64.480  72.162
ATOM   1538  C   GLU A 164      88.744  68.607  75.549
ATOM   1539  O   GLU A 164      87.630  68.339  76.007
ATOM   1540  N   ALA A 165      89.020  69.743  74.854
ATOM   1541  H   ALA A 165      89.958  69.898  74.553
ATOM   1542  CA  ALA A 165      88.122  70.812  74.460
ATOM   1543  CB  ALA A 165      87.290  70.413  73.211
ATOM   1544  C   ALA A 165      87.266  71.381  75.581
ATOM   1545  O   ALA A 165      87.732  71.459  76.719
ATOM   1546  N   VAL A 166      86.008  71.820  75.287
ATOM   1547  H   VAL A 166      85.646  71.807  74.359
ATOM   1548  CA  VAL A 166      85.081  72.353  76.266
ATOM   1549  CB  VAL A 166      84.861  73.862  76.259
ATOM   1550  CG1 VAL A 166      83.849  74.212  77.373
ATOM   1551  CG2 VAL A 166      86.192  74.624  76.410
ATOM   1552  C   VAL A 166      83.826  71.688  75.777
ATOM   1553  O   VAL A 166      83.309  72.054  74.713
ATOM   1554  N   HIS A 167      83.320  70.696  76.556
ATOM   1555  H   HIS A 167      83.728  70.473  77.435
ATOM   1556  CA  HIS A 167      82.164  69.935  76.129
ATOM   1557  CB  HIS A 167      82.584  69.103  74.871
ATOM   1558  CG  HIS A 167      81.565  68.355  74.071
ATOM   1559  ND1 HIS A 167      80.646  68.946  73.238
ATOM   1560  CE1 HIS A 167      79.958  67.948  72.637
ATOM   1561  NE2 HIS A 167      80.373  66.761  73.025
ATOM   1562  CD2 HIS A 167      81.382  67.018  73.932
ATOM   1563  C   HIS A 167      81.493  68.931  77.074
ATOM   1564  O   HIS A 167      80.280  68.819  76.888
ATOM   1565  N   PRO A 168      82.048  68.299  78.128
ATOM   1566  CA  PRO A 168      81.390  67.223  78.872
ATOM   1567  CB  PRO A 168      82.368  66.848  79.985
ATOM   1568  CG  PRO A 168      83.742  67.131  79.371
ATOM   1569  CD  PRO A 168      83.480  68.314  78.431
ATOM   1570  C   PRO A 168      79.969  67.118  79.370
ATOM   1571  O   PRO A 168      79.512  65.972  79.382
ATOM   1572  N   CYS A 169      79.252  68.184  79.788
ATOM   1573  H   CYS A 169      79.618  69.111  79.828
ATOM   1574  CA  CYS A 169      77.833  68.035  80.046
ATOM   1575  CB  CYS A 169      77.395  68.367  81.487
ATOM   1576  SG  CYS A 169      75.609  68.136  81.757
ATOM   1577  C   CYS A 169      77.228  69.013  79.118
ATOM   1578  O   CYS A 169      77.370  70.219  79.318
ATOM   1579  N   THR A 170      76.510  68.498  78.102
ATOM   1580  H   THR A 170      76.355  67.520  77.985
ATOM   1581  CA  THR A 170      75.972  69.362  77.104
ATOM   1582  CB  THR A 170      76.985  69.496  75.986
ATOM   1583  CG2 THR A 170      77.265  68.127  75.331
ATOM   1584  OG1 THR A 170      76.581  70.484  75.053
ATOM   1585  HG1 THR A 170      77.368  70.708  74.550
ATOM   1586  C   THR A 170      74.605  69.013  76.599
ATOM   1587  O   THR A 170      74.103  67.901  76.754
ATOM   1588  N   VAL A 171      73.979  70.073  76.054
ATOM   1589  H   VAL A 171      74.511  70.918  76.023
ATOM   1590  CA  VAL A 171      72.674  70.211  75.453
ATOM   1591  CB  VAL A 171      71.631  70.208  76.574
ATOM   1592  CG1 VAL A 171      71.993  71.177  77.701
ATOM   1593  CG2 VAL A 171      70.260  70.526  76.009
ATOM   1594  C   VAL A 171      72.936  71.451  74.613
ATOM   1595  O   VAL A 171      72.485  72.554  74.907
ATOM   1596  N   PHE A 172      73.688  71.208  73.513
ATOM   1597  H   PHE A 172      73.840  70.253  73.274
ATOM   1598  CA  PHE A 172      74.274  72.160  72.592
ATOM   1599  CB  PHE A 172      75.707  71.681  72.226
ATOM   1600  CG  PHE A 172      75.817  70.311  71.560
ATOM   1601  CD1 PHE A 172      75.566  70.117  70.187
ATOM   1602  CE1 PHE A 172      75.674  68.863  69.585
ATOM   1603  CZ  PHE A 172      76.068  67.765  70.348
ATOM   1604  CE2 PHE A 172      76.358  67.932  71.699
ATOM   1605  CD2 PHE A 172      76.238  69.196  72.281
ATOM   1606  C   PHE A 172      73.772  72.508  71.216
ATOM   1607  O   PHE A 172      74.380  73.387  70.598
ATOM   1608  N   CYS A 173      72.649  71.938  70.761
ATOM   1609  H   CYS A 173      72.107  71.342  71.347
ATOM   1610  CA  CYS A 173      72.223  71.992  69.381
ATOM   1611  CB  CYS A 173      70.850  71.342  69.171
ATOM   1612  SG  CYS A 173      70.214  71.300  67.460
ATOM   1613  C   CYS A 173      72.260  73.162  68.478
ATOM   1614  O   CYS A 173      71.805  74.268  68.767
ATOM   1615  N   VAL A 174      72.853  72.815  67.308
ATOM   1616  H   VAL A 174      73.158  71.874  67.182
ATOM   1617  CA  VAL A 174      73.080  73.635  66.162
ATOM   1618  CB  VAL A 174      74.340  73.242  65.392
ATOM   1619  CG1 VAL A 174      74.542  74.173  64.177
ATOM   1620  CG2 VAL A 174      75.544  73.081  66.328
ATOM   1621  C   VAL A 174      71.946  73.296  65.236
ATOM   1622  O   VAL A 174      71.785  72.140  64.823
ATOM   1623  N   LEU A 175      71.114  74.306  64.932
ATOM   1624  H   LEU A 175      71.204  75.213  65.339
ATOM   1625  CA  LEU A 175      70.053  74.121  63.993
ATOM   1626  CB  LEU A 175      68.640  74.342  64.549
ATOM   1627  CG  LEU A 175      67.541  73.440  63.924
ATOM   1628  CD1 LEU A 175      67.195  73.783  62.468
ATOM   1629  CD2 LEU A 175      67.859  71.951  64.141
ATOM   1630  C   LEU A 175      70.388  75.178  62.989
ATOM   1631  O   LEU A 175      70.593  76.343  63.339
ATOM   1632  N   SER A 176      70.443  74.771  61.709
ATOM   1633  H   SER A 176      70.257  73.828  61.448
ATOM   1634  CA  SER A 176      70.799  75.657  60.648
ATOM   1635  CB  SER A 176      72.081  75.166  59.934
ATOM   1636  OG  SER A 176      73.156  75.065  60.859
ATOM   1637  HG  SER A 176      73.907  74.740  60.356
ATOM   1638  C   SER A 176      69.667  75.746  59.669
ATOM   1639  O   SER A 176      69.692  75.144  58.592
ATOM   1640  N   LYS A 177      68.623  76.524  60.041
ATOM   1641  H   LYS A 177      68.607  76.997  60.919
ATOM   1642  CA  LYS A 177      67.472  76.719  59.188
ATOM   1643  CB  LYS A 177      66.315  77.490  59.855
ATOM   1644  CG  LYS A 177      65.578  76.722  60.947
ATOM   1645  CD  LYS A 177      64.423  77.516  61.551
ATOM   1646  CE  LYS A 177      63.722  76.812  62.709
ATOM   1647  NZ  LYS A 177      62.667  77.690  63.251
ATOM   1648  HZ1 LYS A 177      63.067  78.614  63.506
ATOM   1649  HZ2 LYS A 177      61.930  77.823  62.534
ATOM   1650  HZ3 LYS A 177      62.252  77.252  64.094
ATOM   1651  C   LYS A 177      67.887  77.532  57.990
ATOM   1652  O   LYS A 177      67.484  77.237  56.864
ATOM   1653  N   LYS A 178      68.716  78.578  58.243
ATOM   1654  H   LYS A 178      68.987  78.766  59.183
ATOM   1655  CA  LYS A 178      69.274  79.514  57.291
ATOM   1656  CB  LYS A 178      70.417  78.919  56.430
ATOM   1657  CG  LYS A 178      71.660  78.544  57.241
ATOM   1658  CD  LYS A 178      72.795  77.964  56.397
ATOM   1659  CE  LYS A 178      73.987  77.487  57.226
ATOM   1660  NZ  LYS A 178      75.005  76.877  56.348
ATOM   1661  HZ1 LYS A 178      75.743  76.434  56.927
ATOM   1662  HZ2 LYS A 178      74.559  76.153  55.754
ATOM   1663  HZ3 LYS A 178      75.433  77.602  55.741
ATOM   1664  C   LYS A 178      68.256  80.234  56.436
ATOM   1665  O   LYS A 178      68.557  80.724  55.345
ATOM   1666  N   GLN A 179      67.003  80.284  56.929
ATOM   1667  H   GLN A 179      66.790  79.860  57.805
ATOM   1668  CA  GLN A 179      65.899  80.982  56.320
ATOM   1669  CB  GLN A 179      64.664  80.092  56.038
ATOM   1670  CG  GLN A 179      64.936  78.951  55.043
ATOM   1671  CD  GLN A 179      65.273  79.518  53.660
ATOM   1672  OE1 GLN A 179      64.598  80.391  53.112
ATOM   1673  NE2 GLN A 179      66.405  79.031  53.090
ATOM   1674 1HE2 GLN A 179      66.961  78.359  53.579
ATOM   1675 2HE2 GLN A 179      66.692  79.355  52.189
ATOM   1676  C   GLN A 179      65.584  81.998  57.375
ATOM   1677  O   GLN A 179      65.430  83.189  57.100
ATOM   1678  N   GLN A 180      65.478  81.493  58.625
ATOM   1679  H   GLN A 180      65.584  80.515  58.787
ATOM   1680  CA  GLN A 180      65.276  82.244  59.822
ATOM   1681  CB  GLN A 180      64.176  81.692  60.754
ATOM   1682  CG  GLN A 180      62.776  81.611  60.122
ATOM   1683  CD  GLN A 180      62.223  83.006  59.819
ATOM   1684  OE1 GLN A 180      62.254  83.932  60.630
ATOM   1685  NE2 GLN A 180      61.706  83.169  58.574
ATOM   1686 1HE2 GLN A 180      61.704  82.404  57.930
ATOM   1687 2HE2 GLN A 180      61.330  84.053  58.299
ATOM   1688  C   GLN A 180      66.605  82.019  60.492
ATOM   1689  O   GLN A 180      67.116  80.892  60.512
ATOM   1690  N   VAL A 181      67.217  83.106  61.010
ATOM   1691  H   VAL A 181      66.794  84.008  60.978
ATOM   1692  CA  VAL A 181      68.495  83.025  61.672
ATOM   1693  CB  VAL A 181      69.144  84.387  61.884
ATOM   1694  CG1 VAL A 181      70.460  84.286  62.687
ATOM   1695  CG2 VAL A 181      69.363  85.025  60.499
ATOM   1696  C   VAL A 181      68.290  82.316  62.982
ATOM   1697  O   VAL A 181      67.428  82.669  63.786
ATOM   1698  N   ASN A 182      69.092  81.257  63.173
ATOM   1699  H   ASN A 182      69.771  81.014  62.485
ATOM   1700  CA  ASN A 182      69.115  80.419  64.337
ATOM   1701  CB  ASN A 182      68.318  79.098  64.130
ATOM   1702  CG  ASN A 182      66.833  79.355  64.302
ATOM   1703  OD1 ASN A 182      66.085  79.621  63.364
ATOM   1704  ND2 ASN A 182      66.382  79.234  65.577
ATOM   1705 1HD2 ASN A 182      67.012  78.969  66.311
ATOM   1706 2HD2 ASN A 182      65.416  79.386  65.784
ATOM   1707  C   ASN A 182      70.580  80.174  64.597
ATOM   1708  O   ASN A 182      71.387  81.086  64.425
ATOM   1709  N   PHE A 183      70.897  78.988  65.163
ATOM   1710  H   PHE A 183      70.164  78.363  65.412
ATOM   1711  CA  PHE A 183      72.145  78.353  65.470
ATOM   1712  CB  PHE A 183      73.551  78.861  65.029
ATOM   1713  CG  PHE A 183      73.938  78.659  63.596
ATOM   1714  CD1 PHE A 183      73.042  78.350  62.566
ATOM   1715  CE1 PHE A 183      73.499  78.187  61.256
ATOM   1716  CZ  PHE A 183      74.857  78.304  60.958
ATOM   1717  CE2 PHE A 183      75.765  78.579  61.980
ATOM   1718  CD2 PHE A 183      75.303  78.746  63.288
ATOM   1719  C   PHE A 183      72.281  77.527  66.702
ATOM   1720  O   PHE A 183      71.517  76.572  66.843
ATOM   1721  N   VAL A 184      73.210  77.907  67.616
ATOM   1722  H   VAL A 184      73.653  78.801  67.548
ATOM   1723  CA  VAL A 184      73.583  77.086  68.747
ATOM   1724  CB  VAL A 184      75.109  76.991  68.845
ATOM   1725  CG1 VAL A 184      75.632  76.160  70.032
ATOM   1726  CG2 VAL A 184      75.628  76.437  67.528
ATOM   1727  C   VAL A 184      73.075  77.401  70.091
ATOM   1728  O   VAL A 184      73.420  78.434  70.657
ATOM   1729  N   CYS A 185      72.351  76.414  70.652
ATOM   1730  H   CYS A 185      72.161  75.570  70.158
ATOM   1731  CA  CYS A 185      71.772  76.503  71.943
ATOM   1732  CB  CYS A 185      70.308  76.068  71.879
ATOM   1733  SG  CYS A 185      69.482  75.945  73.484
ATOM   1734  C   CYS A 185      72.460  75.772  73.036
ATOM   1735  O   CYS A 185      72.440  74.550  73.114
ATOM   1736  N   GLN A 186      73.093  76.567  73.911
ATOM   1737  H   GLN A 186      73.075  77.554  73.767
ATOM   1738  CA  GLN A 186      73.749  76.178  75.128
ATOM   1739  CB  GLN A 186      74.534  77.387  75.642
ATOM   1740  CG  GLN A 186      75.301  77.219  76.936
ATOM   1741  CD  GLN A 186      75.957  78.556  77.208
ATOM   1742  OE1 GLN A 186      75.337  79.578  77.477
ATOM   1743  NE2 GLN A 186      77.303  78.558  77.141
ATOM   1744 1HE2 GLN A 186      77.807  77.758  76.819
ATOM   1745 2HE2 GLN A 186      77.805  79.356  77.460
ATOM   1746  C   GLN A 186      72.599  76.029  76.091
ATOM   1747  O   GLN A 186      71.747  76.920  76.112
ATOM   1748  N   ARG A 187      72.511  74.939  76.897
ATOM   1749  H   ARG A 187      73.154  74.178  76.897
ATOM   1750  CA  ARG A 187      71.387  74.900  77.810
ATOM   1751  CB  ARG A 187      70.132  74.151  77.273
ATOM   1752  CG  ARG A 187      68.845  74.449  78.059
ATOM   1753  CD  ARG A 187      67.570  73.769  77.549
ATOM   1754  NE  ARG A 187      67.623  72.304  77.846
ATOM   1755  HE  ARG A 187      68.282  71.969  78.520
ATOM   1756  CZ  ARG A 187      66.787  71.420  77.213
ATOM   1757  NH1 ARG A 187      65.857  71.835  76.299
ATOM   1758 1HH1 ARG A 187      65.754  72.806  76.087
ATOM   1759 2HH1 ARG A 187      65.257  71.169  75.857
ATOM   1760  NH2 ARG A 187      66.879  70.086  77.488
ATOM   1761 1HH2 ARG A 187      67.526  69.751  78.175
ATOM   1762 2HH2 ARG A 187      66.267  69.439  77.035
ATOM   1763  C   ARG A 187      71.797  74.471  79.195
ATOM   1764  O   ARG A 187      71.426  73.405  79.699
ATOM   1765  N   VAL A 188      72.632  75.315  79.837
ATOM   1766  H   VAL A 188      72.924  76.169  79.415
ATOM   1767  CA  VAL A 188      73.126  75.091  81.175
ATOM   1768  CB  VAL A 188      74.546  74.531  81.248
ATOM   1769  CG1 VAL A 188      74.612  73.120  80.622
ATOM   1770  CG2 VAL A 188      75.496  75.499  80.535
ATOM   1771  C   VAL A 188      73.023  76.368  81.974
ATOM   1772  O   VAL A 188      72.644  77.425  81.461
ATOM   1773  N   ASP A 189      73.352  76.264  83.281
ATOM   1774  H   ASP A 189      73.639  75.390  83.667
ATOM   1775  CA  ASP A 189      73.327  77.354  84.221
ATOM   1776  CB  ASP A 189      73.682  76.908  85.667
ATOM   1777  CG  ASP A 189      75.068  76.263  85.715
ATOM   1778  OD1 ASP A 189      75.959  76.863  86.363
ATOM   1779  OD2 ASP A 189      75.250  75.170  85.117
ATOM   1780  C   ASP A 189      74.276  78.459  83.818
ATOM   1781  O   ASP A 189      73.996  79.619  84.128
ATOM   1782  N   MET A 190      75.440  78.123  83.193
ATOM   1783  H   MET A 190      75.686  77.184  82.969
ATOM   1784  CA  MET A 190      76.343  79.165  82.792
ATOM   1785  CB  MET A 190      77.522  79.316  83.794
ATOM   1786  CG  MET A 190      78.422  80.556  83.648
ATOM   1787  SD  MET A 190      79.783  80.448  82.456
ATOM   1788  CE  MET A 190      80.237  82.201  82.503
ATOM   1789  C   MET A 190      76.887  79.039  81.393
ATOM   1790  O   MET A 190      76.287  79.607  80.478
ATOM   1791  N   ASP A 191      77.783  78.034  81.171
ATOM   1792  H   ASP A 191      78.110  77.451  81.909
ATOM   1793  CA  ASP A 191      78.463  77.866  79.911
ATOM   1794  CB  ASP A 191      79.844  78.596  79.938
ATOM   1795  CG  ASP A 191      80.707  78.576  78.666
ATOM   1796  OD1 ASP A 191      80.260  78.166  77.560
ATOM   1797  OD2 ASP A 191      81.916  78.864  78.861
ATOM   1798  C   ASP A 191      78.863  76.492  79.440
ATOM   1799  O   ASP A 191      79.662  75.826  80.095
ATOM   1800  N   ILE A 192      78.290  76.066  78.290
ATOM   1801  H   ILE A 192      77.597  76.630  77.859
ATOM   1802  CA  ILE A 192      78.639  74.888  77.528
ATOM   1803  CB  ILE A 192      78.308  73.443  77.981
ATOM   1804  CG2 ILE A 192      78.806  72.468  76.897
ATOM   1805  CG1 ILE A 192      79.059  72.972  79.234
ATOM   1806  CD1 ILE A 192      78.243  72.942  80.513
ATOM   1807  C   ILE A 192      78.086  75.150  76.134
ATOM   1808  O   ILE A 192      77.005  74.674  75.777
ATOM   1809  N   VAL A 193      78.758  76.031  75.348
ATOM   1810  H   VAL A 193      79.581  76.499  75.662
ATOM   1811  CA  VAL A 193      78.356  76.268  73.973
ATOM   1812  CB  VAL A 193      78.666  77.644  73.387
ATOM   1813  CG1 VAL A 193      78.331  77.743  71.887
ATOM   1814  CG2 VAL A 193      77.737  78.634  74.072
ATOM   1815  C   VAL A 193      79.040  75.217  73.171
ATOM   1816  O   VAL A 193      80.219  74.955  73.414
ATOM   1817  N   VAL A 194      78.299  74.514  72.277
ATOM   1818  H   VAL A 194      77.328  74.665  72.109
ATOM   1819  CA  VAL A 194      78.978  73.555  71.453
ATOM   1820  CB  VAL A 194      79.048  72.097  71.942
ATOM   1821  CG1 VAL A 194      79.825  71.253  70.923
ATOM   1822  CG2 VAL A 194      79.651  71.944  73.346
ATOM   1823  C   VAL A 194      78.374  73.574  70.075
ATOM   1824  O   VAL A 194      77.230  73.174  69.850
ATOM   1825  N   TYR A 195      79.164  74.102  69.124
ATOM   1826  H   TYR A 195      80.063  74.467  69.353
ATOM   1827  CA  TYR A 195      78.838  74.136  67.728
ATOM   1828  CB  TYR A 195      79.500  75.341  67.012
ATOM   1829  CG  TYR A 195      79.156  75.479  65.553
ATOM   1830  CD1 TYR A 195      77.892  75.852  65.100
ATOM   1831  CE1 TYR A 195      77.621  75.991  63.739
ATOM   1832  CZ  TYR A 195      78.628  75.778  62.801
ATOM   1833  OH  TYR A 195      78.345  75.922  61.425
ATOM   1834  HH  TYR A 195      79.145  75.712  60.935
ATOM   1835  CE2 TYR A 195      79.909  75.435  63.233
ATOM   1836  CD2 TYR A 195      80.168  75.296  64.600
ATOM   1837  C   TYR A 195      79.389  72.837  67.188
ATOM   1838  O   TYR A 195      80.522  72.795  66.707
ATOM   1839  N   CYS A 196      78.623  71.722  67.323
ATOM   1840  H   CYS A 196      77.720  71.734  67.747
ATOM   1841  CA  CYS A 196      79.086  70.459  66.801
ATOM   1842  CB  CYS A 196      78.442  69.187  67.376
ATOM   1843  SG  CYS A 196      78.952  68.817  69.075
ATOM   1844  C   CYS A 196      78.928  70.395  65.323
ATOM   1845  O   CYS A 196      77.859  70.678  64.781
ATOM   1846  N   ASN A 197      80.038  70.040  64.651
ATOM   1847  H   ASN A 197      80.895  69.847  65.123
ATOM   1848  CA  ASN A 197      80.091  69.908  63.220
ATOM   1849  CB  ASN A 197      80.019  71.274  62.475
ATOM   1850  CG  ASN A 197      81.213  72.173  62.750
ATOM   1851  OD1 ASN A 197      81.610  72.418  63.887
ATOM   1852  ND2 ASN A 197      81.756  72.763  61.659
ATOM   1853 1HD2 ASN A 197      81.389  72.573  60.749
ATOM   1854 2HD2 ASN A 197      82.498  73.423  61.773
ATOM   1855  C   ASN A 197      81.296  69.085  62.851
ATOM   1856  O   ASN A 197      82.001  68.576  63.729
ATOM   1857  N   GLY A 198      81.518  68.881  61.526
ATOM   1858  H   GLY A 198      80.914  69.268  60.835
ATOM   1859  CA  GLY A 198      82.646  68.136  61.013
ATOM   1860  C   GLY A 198      83.914  68.892  61.314
ATOM   1861  O   GLY A 198      84.962  68.292  61.551
ATOM   1862  N   GLN A 199      83.818  70.242  61.320
ATOM   1863  H   GLN A 199      82.950  70.690  61.124
ATOM   1864  CA  GLN A 199      84.901  71.136  61.619
ATOM   1865  CB  GLN A 199      84.835  72.477  60.837
ATOM   1866  CG  GLN A 199      84.797  72.368  59.302
ATOM   1867  CD  GLN A 199      86.049  71.676  58.764
ATOM   1868  OE1 GLN A 199      87.187  72.086  58.993
ATOM   1869  NE2 GLN A 199      85.823  70.567  58.014
ATOM   1870 1HE2 GLN A 199      84.885  70.276  57.824
ATOM   1871 2HE2 GLN A 199      86.592  70.050  57.638
ATOM   1872  C   GLN A 199      84.912  71.378  63.122
ATOM   1873  O   GLN A 199      84.250  70.674  63.888
ATOM   1874  N   ARG A 200      85.721  72.363  63.574
ATOM   1875  H   ARG A 200      86.258  72.902  62.931
ATOM   1876  CA  ARG A 200      85.919  72.745  64.953
ATOM   1877  CB  ARG A 200      86.901  73.925  65.073
ATOM   1878  CG  ARG A 200      88.339  73.637  64.632
ATOM   1879  CD  ARG A 200      89.228  74.882  64.681
ATOM   1880  NE  ARG A 200      88.732  75.817  63.620
ATOM   1881  HE  ARG A 200      87.996  75.505  63.020
ATOM   1882  CZ  ARG A 200      89.211  77.092  63.468
ATOM   1883  NH1 ARG A 200      90.256  77.569  64.206
ATOM   1884 1HH1 ARG A 200      90.704  76.984  64.882
ATOM   1885 2HH1 ARG A 200      90.578  78.507  64.076
ATOM   1886  NH2 ARG A 200      88.621  77.914  62.552
ATOM   1887 1HH2 ARG A 200      87.840  77.593  62.017
ATOM   1888 2HH2 ARG A 200      88.941  78.855  62.439
ATOM   1889  C   ARG A 200      84.679  73.211  65.665
ATOM   1890  O   ARG A 200      83.862  73.947  65.108
ATOM   1891  N   LYS A 201      84.538  72.749  66.932
ATOM   1892  H   LYS A 201      85.229  72.151  67.329
ATOM   1893  CA  LYS A 201      83.451  73.087  67.820
ATOM   1894  CB  LYS A 201      83.352  72.094  68.999
ATOM   1895  CG  LYS A 201      83.011  70.656  68.592
ATOM   1896  CD  LYS A 201      83.010  69.658  69.756
ATOM   1897  CE  LYS A 201      82.650  68.232  69.330
ATOM   1898  NZ  LYS A 201      82.693  67.310  70.487
ATOM   1899  HZ1 LYS A 201      82.738  66.333  70.139
ATOM   1900  HZ2 LYS A 201      83.544  67.506  71.048
ATOM   1901  HZ3 LYS A 201      81.850  67.422  71.083
ATOM   1902  C   LYS A 201      83.826  74.437  68.377
ATOM   1903  O   LYS A 201      84.842  74.556  69.069
ATOM   1904  N   VAL A 202      83.013  75.484  68.088
ATOM   1905  H   VAL A 202      82.192  75.392  67.532
ATOM   1906  CA  VAL A 202      83.341  76.816  68.544
ATOM   1907  CB  VAL A 202      83.349  77.841  67.405
ATOM   1908  CG1 VAL A 202      83.695  79.257  67.910
ATOM   1909  CG2 VAL A 202      84.300  77.374  66.289
ATOM   1910  C   VAL A 202      82.461  77.228  69.712
ATOM   1911  O   VAL A 202      81.270  76.901  69.780
ATOM   1912  N   ILE A 203      83.119  77.929  70.669
ATOM   1913  H   ILE A 203      84.087  78.128  70.532
ATOM   1914  CA  ILE A 203      82.621  78.478  71.906
ATOM   1915  CB  ILE A 203      82.833  77.485  73.056
ATOM   1916  CG2 ILE A 203      84.312  77.023  73.164
ATOM   1917  CG1 ILE A 203      82.216  77.973  74.375
ATOM   1918  CD1 ILE A 203      82.169  76.883  75.436
ATOM   1919  C   ILE A 203      83.387  79.768  72.186
ATOM   1920  O   ILE A 203      84.566  79.856  71.836
ATOM   1921  N   LEU A 204      82.725  80.826  72.739
ATOM   1922  H   LEU A 204      81.758  80.798  72.976
ATOM   1923  CA  LEU A 204      83.438  82.037  73.104
ATOM   1924  CB  LEU A 204      83.894  82.993  71.966
ATOM   1925  CG  LEU A 204      84.759  84.199  72.429
ATOM   1926  CD1 LEU A 204      86.106  83.751  73.032
ATOM   1927  CD2 LEU A 204      84.921  85.245  71.319
ATOM   1928  C   LEU A 204      82.676  82.820  74.134
ATOM   1929  O   LEU A 204      81.743  83.561  73.823
ATOM   1930  N   THR A 205      83.083  82.627  75.400
ATOM   1931  H   THR A 205      83.836  82.001  75.585
ATOM   1932  CA  THR A 205      82.538  83.240  76.585
ATOM   1933  CB  THR A 205      82.934  82.425  77.797
ATOM   1934  CG2 THR A 205      82.205  82.921  79.060
ATOM   1935  OG1 THR A 205      82.522  81.089  77.584
ATOM   1936  HG1 THR A 205      82.827  80.580  78.340
ATOM   1937  C   THR A 205      83.111  84.631  76.763
ATOM   1938  O   THR A 205      84.297  84.857  76.514
ATOM   1939  N   LYS A 206      82.251  85.592  77.172
ATOM   1940  H   LYS A 206      81.277  85.396  77.272
ATOM   1941  CA  LYS A 206      82.660  86.950  77.453
ATOM   1942  CB  LYS A 206      82.329  87.946  76.318
ATOM   1943  CG  LYS A 206      82.851  89.372  76.528
ATOM   1944  CD  LYS A 206      82.419  90.364  75.442
ATOM   1945  CE  LYS A 206      83.140  90.201  74.102
ATOM   1946  NZ  LYS A 206      82.727  91.270  73.171
ATOM   1947  HZ1 LYS A 206      81.727  91.144  72.920
ATOM   1948  HZ2 LYS A 206      82.857  92.198  73.617
ATOM   1949  HZ3 LYS A 206      83.303  91.222  72.309
ATOM   1950  C   LYS A 206      81.858  87.273  78.685
ATOM   1951  O   LYS A 206      80.660  87.531  78.593
ATOM   1952  N   THR A 207      82.497  87.247  79.876
ATOM   1953  H   THR A 207      83.471  87.054  79.962
ATOM   1954  CA  THR A 207      81.776  87.482  81.102
ATOM   1955  CB  THR A 207      82.002  86.330  82.071
ATOM   1956  CG2 THR A 207      81.079  86.440  83.296
ATOM   1957  OG1 THR A 207      81.621  85.120  81.435
ATOM   1958  HG1 THR A 207      82.366  84.878  80.882
ATOM   1959  C   THR A 207      82.087  88.817  81.754
ATOM   1960  O   THR A 207      83.232  89.273  81.760
ATOM   1961  N   LEU A 208      81.011  89.479  82.255
ATOM   1962  H   LEU A 208      80.119  89.043  82.205
ATOM   1963  CA  LEU A 208      81.004  90.724  82.998
ATOM   1964  CB  LEU A 208      80.066  91.828  82.460
ATOM   1965  CG  LEU A 208      80.093  93.132  83.297
ATOM   1966  CD1 LEU A 208      81.450  93.852  83.191
ATOM   1967  CD2 LEU A 208      78.904  94.048  82.983
ATOM   1968  C   LEU A 208      80.433  90.187  84.293
ATOM   1969  O   LEU A 208      79.352  89.588  84.292
ATOM   1970  N   VAL A 209      81.114  90.463  85.430
ATOM   1971  H   VAL A 209      81.929  91.036  85.432
ATOM   1972  CA  VAL A 209      80.756  89.861  86.693
ATOM   1973  CB  VAL A 209      81.931  89.007  87.227
ATOM   1974  CG1 VAL A 209      82.278  87.855  86.280
ATOM   1975  CG2 VAL A 209      83.168  89.882  87.510
ATOM   1976  C   VAL A 209      80.255  90.619  87.899
ATOM   1977  O   VAL A 209      80.182  91.842  87.962
ATOM   1978  N   ILE A 210      79.814  89.779  88.865
ATOM   1979  H   ILE A 210      79.797  88.808  88.640
ATOM   1980  CA  ILE A 210      79.350  90.005  90.214
ATOM   1981  CB  ILE A 210      77.832  90.092  90.393
ATOM   1982  CG2 ILE A 210      77.423  90.225  91.882
ATOM   1983  CG1 ILE A 210      77.280  91.286  89.617
ATOM   1984  CD1 ILE A 210      75.766  91.312  89.610
ATOM   1985  C   ILE A 210      79.862  88.717  90.879
ATOM   1986  O   ILE A 210      80.152  87.723  90.199
ATOM   1987  N   GLY A 211      79.971  88.675  92.235
ATOM   1988  H   GLY A 211      79.761  89.471  92.798
ATOM   1989  CA  GLY A 211      80.411  87.500  92.961
ATOM   1990  C   GLY A 211      79.492  86.333  92.654
ATOM   1991  O   GLY A 211      79.930  85.185  92.583
ATOM   1992  N   GLN A 212      78.195  86.625  92.388
ATOM   1993  H   GLN A 212      77.859  87.564  92.427
ATOM   1994  CA  GLN A 212      77.207  85.631  92.059
ATOM   1995  CB  GLN A 212      75.785  86.198  92.061
ATOM   1996  CG  GLN A 212      75.268  86.603  93.446
ATOM   1997  CD  GLN A 212      73.853  87.149  93.299
ATOM   1998  OE1 GLN A 212      72.894  86.414  93.068
ATOM   1999  NE2 GLN A 212      73.714  88.494  93.435
ATOM   2000 1HE2 GLN A 212      74.512  89.065  93.624
ATOM   2001 2HE2 GLN A 212      72.811  88.913  93.342
ATOM   2002  C   GLN A 212      77.504  84.986  90.716
ATOM   2003  O   GLN A 212      77.137  83.834  90.498
ATOM   2004  N   CYS A 213      78.196  85.705  89.788
ATOM   2005  H   CYS A 213      78.549  86.615  89.983
ATOM   2006  CA  CYS A 213      78.575  85.192  88.487
ATOM   2007  CB  CYS A 213      79.179  86.235  87.540
ATOM   2008  SG  CYS A 213      77.998  87.489  86.996
ATOM   2009  C   CYS A 213      79.663  84.176  88.696
ATOM   2010  O   CYS A 213      79.688  83.152  88.013
ATOM   2011  N   ILE A 214      80.569  84.428  89.683
ATOM   2012  H   ILE A 214      80.506  85.266  90.222
ATOM   2013  CA  ILE A 214      81.662  83.540  90.026
ATOM   2014  CB  ILE A 214      82.568  84.150  91.082
ATOM   2015  CG2 ILE A 214      83.530  83.091  91.663
ATOM   2016  CG1 ILE A 214      83.299  85.362  90.467
ATOM   2017  CD1 ILE A 214      84.025  86.246  91.478
ATOM   2018  C   ILE A 214      81.002  82.260  90.497
ATOM   2019  O   ILE A 214      81.446  81.180  90.117
ATOM   2020  N   TYR A 215      79.895  82.363  91.277
ATOM   2021  H   TYR A 215      79.596  83.255  91.619
ATOM   2022  CA  TYR A 215      79.160  81.208  91.739
ATOM   2023  CB  TYR A 215      78.169  81.508  92.881
ATOM   2024  CG  TYR A 215      78.987  81.579  94.132
ATOM   2025  CD1 TYR A 215      79.398  82.808  94.661
ATOM   2026  CE1 TYR A 215      80.167  82.862  95.826
ATOM   2027  CZ  TYR A 215      80.526  81.679  96.478
ATOM   2028  OH  TYR A 215      81.303  81.725  97.654
ATOM   2029  HH  TYR A 215      81.493  82.646  97.849
ATOM   2030  CE2 TYR A 215      80.113  80.447  95.968
ATOM   2031  CD2 TYR A 215      79.346  80.401  94.802
ATOM   2032  C   TYR A 215      78.475  80.465  90.622
ATOM   2033  O   TYR A 215      78.395  79.241  90.666
ATOM   2034  N   THR A 216      77.996  81.175  89.573
ATOM   2035  H   THR A 216      77.994  82.172  89.593
ATOM   2036  CA  THR A 216      77.342  80.551  88.438
ATOM   2037  CB  THR A 216      76.722  81.610  87.553
ATOM   2038  CG2 THR A 216      75.882  80.942  86.462
ATOM   2039  OG1 THR A 216      75.793  82.369  88.318
ATOM   2040  HG1 THR A 216      76.314  82.903  88.923
ATOM   2041  C   THR A 216      78.399  79.689  87.729
ATOM   2042  O   THR A 216      78.123  78.572  87.284
ATOM   2043  N   ILE A 217      79.664  80.182  87.670
ATOM   2044  H   ILE A 217      79.865  81.098  88.012
ATOM   2045  CA  ILE A 217      80.788  79.482  87.084
ATOM   2046  CB  ILE A 217      81.993  80.410  86.940
ATOM   2047  CG2 ILE A 217      83.244  79.622  86.509
ATOM   2048  CG1 ILE A 217      81.683  81.513  85.909
ATOM   2049  CD1 ILE A 217      82.693  82.663  85.883
ATOM   2050  C   ILE A 217      81.124  78.284  87.985
ATOM   2051  O   ILE A 217      81.385  77.194  87.473
ATOM   2052  N   THR A 218      81.075  78.436  89.341
ATOM   2053  H   THR A 218      80.872  79.318  89.754
ATOM   2054  CA  THR A 218      81.389  77.359  90.273
ATOM   2055  CB  THR A 218      81.452  77.702  91.763
ATOM   2056  CG2 THR A 218      82.511  78.779  92.013
ATOM   2057  OG1 THR A 218      80.212  78.164  92.273
ATOM   2058  HG1 THR A 218      80.283  78.112  93.230
ATOM   2059  C   THR A 218      80.397  76.241  90.155
ATOM   2060  O   THR A 218      80.790  75.089  90.309
ATOM   2061  N   SER A 219      79.105  76.583  89.913
ATOM   2062  H   SER A 219      78.855  77.544  89.865
ATOM   2063  CA  SER A 219      77.997  75.680  89.735
ATOM   2064  CB  SER A 219      76.607  76.318  89.980
ATOM   2065  OG  SER A 219      76.339  77.407  89.115
ATOM   2066  HG  SER A 219      76.261  77.040  88.232
ATOM   2067  C   SER A 219      78.084  74.968  88.426
ATOM   2068  O   SER A 219      77.651  73.821  88.337
ATOM   2069  N   LEU A 220      78.653  75.634  87.387
ATOM   2070  H   LEU A 220      78.861  76.609  87.462
ATOM   2071  CA  LEU A 220      78.894  75.058  86.085
ATOM   2072  CB  LEU A 220      79.567  76.081  85.160
ATOM   2073  CG  LEU A 220      79.834  75.587  83.749
ATOM   2074  CD1 LEU A 220      78.501  75.267  83.068
ATOM   2075  CD2 LEU A 220      80.773  76.544  83.005
ATOM   2076  C   LEU A 220      79.879  73.941  86.345
ATOM   2077  O   LEU A 220      79.743  72.845  85.798
ATOM   2078  N   PHE A 221      80.901  74.226  87.193
ATOM   2079  H   PHE A 221      81.019  75.146  87.564
ATOM   2080  CA  PHE A 221      81.853  73.239  87.624
ATOM   2081  CB  PHE A 221      83.231  73.823  88.003
ATOM   2082  CG  PHE A 221      83.774  74.346  86.696
ATOM   2083  CD1 PHE A 221      83.950  75.723  86.523
ATOM   2084  CE1 PHE A 221      84.420  76.247  85.316
ATOM   2085  CZ  PHE A 221      84.697  75.392  84.249
ATOM   2086  CE2 PHE A 221      84.495  74.018  84.388
ATOM   2087  CD2 PHE A 221      84.028  73.506  85.600
ATOM   2088  C   PHE A 221      81.119  72.492  88.739
ATOM   2089  O   PHE A 221      80.060  72.923  89.189
ATOM   2090  N   SER A 222      81.586  71.303  89.192
ATOM   2091  H   SER A 222      82.433  70.915  88.841
ATOM   2092  CA  SER A 222      80.885  70.467  90.184
ATOM   2093  CB  SER A 222      80.851  70.992  91.654
ATOM   2094  OG  SER A 222      80.181  72.235  91.797
ATOM   2095  HG  SER A 222      80.241  72.461  92.729
ATOM   2096  C   SER A 222      79.499  70.003  89.684
ATOM   2097  O   SER A 222      78.611  69.544  90.403
ATOM   2098  N   LEU A 223      79.419  70.094  88.353
ATOM   2099  H   LEU A 223      80.228  70.529  87.990
ATOM   2100  CA  LEU A 223      78.560  69.800  87.238
ATOM   2101  CB  LEU A 223      77.395  70.760  86.860
ATOM   2102  CG  LEU A 223      76.247  70.888  87.896
ATOM   2103  CD1 LEU A 223      75.251  71.992  87.501
ATOM   2104  CD2 LEU A 223      75.541  69.545  88.150
ATOM   2105  C   LEU A 223      79.650  69.739  86.155
ATOM   2106  O   LEU A 223      80.827  70.021  86.434
ATOM   2107  N   LEU A 224      79.333  69.382  84.886
ATOM   2108  H   LEU A 224      78.398  69.169  84.617
ATOM   2109  CA  LEU A 224      80.342  69.234  83.839
ATOM   2110  CB  LEU A 224      80.984  70.611  83.431
ATOM   2111  CG  LEU A 224      81.684  70.804  82.059
ATOM   2112  CD1 LEU A 224      81.792  72.306  81.761
ATOM   2113  CD2 LEU A 224      83.080  70.166  81.955
ATOM   2114  C   LEU A 224      81.363  68.215  84.369
ATOM   2115  O   LEU A 224      82.528  68.573  84.566
ATOM   2116  N   PRO A 225      80.954  66.962  84.664
ATOM   2117  CA  PRO A 225      81.819  65.922  85.204
ATOM   2118  CB  PRO A 225      80.962  64.661  85.316
ATOM   2119  CG  PRO A 225      79.808  64.878  84.322
ATOM   2120  CD  PRO A 225      79.675  66.402  84.216
ATOM   2121  C   PRO A 225      83.030  65.731  84.346
ATOM   2122  O   PRO A 225      82.890  65.529  83.139
ATOM   2123  N   GLY A 226      84.212  65.719  84.990
ATOM   2124  H   GLY A 226      84.272  65.829  85.978
ATOM   2125  CA  GLY A 226      85.464  65.663  84.285
ATOM   2126  C   GLY A 226      85.705  67.135  84.132
ATOM   2127  O   GLY A 226      85.797  67.678  83.030
ATOM   2128  N   VAL A 227      85.758  67.779  85.315
ATOM   2129  H   VAL A 227      85.703  67.243  86.153
ATOM   2130  CA  VAL A 227      85.878  69.184  85.545
ATOM   2131  CB  VAL A 227      85.517  69.495  87.012
ATOM   2132  CG1 VAL A 227      85.692  70.976  87.382
ATOM   2133  CG2 VAL A 227      84.087  69.012  87.320
ATOM   2134  C   VAL A 227      87.230  69.750  85.243
ATOM   2135  O   VAL A 227      88.227  69.422  85.887
ATOM   2136  N   ALA A 228      87.234  70.689  84.274
ATOM   2137  H   ALA A 228      86.397  70.932  83.791
ATOM   2138  CA  ALA A 228      88.403  71.416  83.872
ATOM   2139  CB  ALA A 228      88.528  71.573  82.341
ATOM   2140  C   ALA A 228      88.082  72.733  84.533
ATOM   2141  O   ALA A 228      87.582  73.674  83.914
ATOM   2142  N   HIS A 229      88.382  72.775  85.851
ATOM   2143  H   HIS A 229      88.799  71.969  86.264
ATOM   2144  CA  HIS A 229      88.147  73.843  86.795
ATOM   2145  CB  HIS A 229      88.793  73.421  88.136
ATOM   2146  CG  HIS A 229      88.514  74.164  89.409
ATOM   2147  ND1 HIS A 229      89.075  75.373  89.752
ATOM   2148  CE1 HIS A 229      88.694  75.637  91.026
ATOM   2149  NE2 HIS A 229      87.922  74.689  91.523
ATOM   2150  CD2 HIS A 229      87.805  73.765  90.500
ATOM   2151  C   HIS A 229      88.731  75.159  86.366
ATOM   2152  O   HIS A 229      89.900  75.229  85.984
ATOM   2153  N   SER A 230      87.878  76.217  86.404
ATOM   2154  H   SER A 230      86.928  76.108  86.688
ATOM   2155  CA  SER A 230      88.266  77.557  86.047
ATOM   2156  CB  SER A 230      88.012  77.870  84.553
ATOM   2157  OG  SER A 230      88.625  79.097  84.182
ATOM   2158  HG  SER A 230      88.005  79.784  84.447
ATOM   2159  C   SER A 230      87.455  78.456  86.946
ATOM   2160  O   SER A 230      86.407  78.982  86.557
ATOM   2161  N   ILE A 231      87.919  78.614  88.209
ATOM   2162  H   ILE A 231      88.769  78.189  88.513
ATOM   2163  CA  ILE A 231      87.231  79.411  89.198
ATOM   2164  CB  ILE A 231      86.621  78.514  90.284
ATOM   2165  CG2 ILE A 231      85.995  79.348  91.412
ATOM   2166  CG1 ILE A 231      85.587  77.539  89.669
ATOM   2167  CD1 ILE A 231      85.102  76.425  90.596
ATOM   2168  C   ILE A 231      88.171  80.429  89.803
ATOM   2169  O   ILE A 231      89.352  80.156  90.031
ATOM   2170  N   ALA A 232      87.622  81.642  90.062
ATOM   2171  H   ALA A 232      86.667  81.831  89.848
ATOM   2172  CA  ALA A 232      88.334  82.734  90.657
ATOM   2173  CB  ALA A 232      88.582  83.876  89.644
ATOM   2174  C   ALA A 232      87.466  83.247  91.768
ATOM   2175  O   ALA A 232      86.638  84.105  91.509
ATOM   2176  N   VAL A 233      87.589  82.729  93.018
ATOM   2177  H   VAL A 233      88.267  82.030  93.230
ATOM   2178  CA  VAL A 233      86.755  83.188  94.119
ATOM   2179  CB  VAL A 233      86.372  82.152  95.180
ATOM   2180  CG1 VAL A 233      85.565  81.016  94.537
ATOM   2181  CG2 VAL A 233      87.604  81.642  95.935
ATOM   2182  C   VAL A 233      87.179  84.476  94.783
ATOM   2183  O   VAL A 233      88.267  84.995  94.538
ATOM   2184  N   GLU A 234      86.254  85.056  95.587
ATOM   2185  H   GLU A 234      85.359  84.638  95.722
ATOM   2186  CA  GLU A 234      86.446  86.271  96.340
ATOM   2187  CB  GLU A 234      85.638  87.479  95.801
ATOM   2188  CG  GLU A 234      86.058  87.946  94.396
ATOM   2189  CD  GLU A 234      85.242  89.143  93.895
ATOM   2190  OE1 GLU A 234      84.360  89.676  94.620
ATOM   2191  OE2 GLU A 234      85.529  89.563  92.744
ATOM   2192  C   GLU A 234      86.036  85.996  97.771
ATOM   2193  O   GLU A 234      85.690  84.865  98.114
ATOM   2194  N   LEU A 235      86.215  86.997  98.667
ATOM   2195  H   LEU A 235      86.576  87.879  98.373
ATOM   2196  CA  LEU A 235      85.847  86.931 100.059
ATOM   2197  CB  LEU A 235      86.981  86.355 100.949
ATOM   2198  CG  LEU A 235      86.602  85.966 102.397
ATOM   2199  CD1 LEU A 235      85.566  84.831 102.464
ATOM   2200  CD2 LEU A 235      87.872  85.671 103.205
ATOM   2201  C   LEU A 235      85.543  88.361 100.446
ATOM   2202  O   LEU A 235      86.137  88.913 101.378
ATOM   2203  N   CYS A 236      84.604  89.009  99.713
ATOM   2204  H   CYS A 236      84.132  88.570  98.953
ATOM   2205  CA  CYS A 236      84.232  90.376  99.981
ATOM   2206  CB  CYS A 236      83.349  91.001  98.886
ATOM   2207  SG  CYS A 236      84.227  91.192  97.307
ATOM   2208  C   CYS A 236      83.485  90.441 101.279
ATOM   2209  O   CYS A 236      82.545  89.676 101.507
ATOM   2210  N   VAL A 237      83.974  91.315 102.184
ATOM   2211  H   VAL A 237      84.771  91.875 101.974
ATOM   2212  CA  VAL A 237      83.402  91.532 103.488
ATOM   2213  CB  VAL A 237      84.348  91.302 104.662
ATOM   2214  CG1 VAL A 237      84.704  89.804 104.696
ATOM   2215  CG2 VAL A 237      85.590  92.211 104.579
ATOM   2216  C   VAL A 237      82.550  92.758 103.734
ATOM   2217  O   VAL A 237      81.670  92.596 104.582
ATOM   2218  N   PRO A 238      82.683  93.959 103.129
ATOM   2219  CA  PRO A 238      81.839  95.098 103.447
ATOM   2220  CB  PRO A 238      82.318  96.246 102.559
ATOM   2221  CG  PRO A 238      83.772  95.881 102.233
ATOM   2222  CD  PRO A 238      83.759  94.346 102.220
ATOM   2223  C   PRO A 238      80.378  94.813 103.270
ATOM   2224  O   PRO A 238      79.971  94.360 102.200
ATOM   2225  N   GLY A 239      79.596  95.039 104.344
ATOM   2226  H   GLY A 239      79.973  95.383 105.199
ATOM   2227  CA  GLY A 239      78.176  94.825 104.337
ATOM   2228  C   GLY A 239      77.769  93.397 104.587
ATOM   2229  O   GLY A 239      76.588  93.149 104.828
ATOM   2230  N   PHE A 240      78.722  92.432 104.524
ATOM   2231  H   PHE A 240      79.683  92.642 104.363
ATOM   2232  CA  PHE A 240      78.469  91.034 104.756
ATOM   2233  CB  PHE A 240      79.453  90.081 104.039
ATOM   2234  CG  PHE A 240      79.108  90.010 102.585
ATOM   2235  CD1 PHE A 240      79.651  90.913 101.663
ATOM   2236  CE1 PHE A 240      79.329  90.830 100.305
ATOM   2237  CZ  PHE A 240      78.466  89.829  99.855
ATOM   2238  CE2 PHE A 240      77.930  88.913 100.764
ATOM   2239  CD2 PHE A 240      78.254  89.002 102.120
ATOM   2240  C   PHE A 240      78.521  90.763 106.228
ATOM   2241  O   PHE A 240      79.280  91.398 106.965
ATOM   2242  N   HIS A 241      77.685  89.798 106.671
ATOM   2243  H   HIS A 241      77.093  89.296 106.046
ATOM   2244  CA  HIS A 241      77.580  89.415 108.053
ATOM   2245  CB  HIS A 241      76.172  89.699 108.649
ATOM   2246  CG  HIS A 241      75.044  88.833 108.146
ATOM   2247  ND1 HIS A 241      74.390  89.007 106.945
ATOM   2248  CE1 HIS A 241      73.426  88.054 106.879
ATOM   2249  NE2 HIS A 241      73.413  87.284 107.951
ATOM   2250  CD2 HIS A 241      74.431  87.776 108.747
ATOM   2251  C   HIS A 241      77.902  87.956 108.201
ATOM   2252  O   HIS A 241      77.951  87.208 107.220
ATOM   2253  N   GLY A 242      78.158  87.528 109.460
ATOM   2254  H   GLY A 242      78.123  88.145 110.241
ATOM   2255  CA  GLY A 242      78.493  86.164 109.767
ATOM   2256  C   GLY A 242      79.977  86.049 109.607
ATOM   2257  O   GLY A 242      80.698  85.803 110.569
ATOM   2258  N   TRP A 243      80.452  86.272 108.364
ATOM   2259  H   TRP A 243      79.810  86.456 107.623
ATOM   2260  CA  TRP A 243      81.830  86.238 107.942
ATOM   2261  CB  TRP A 243      81.928  86.297 106.404
ATOM   2262  CG  TRP A 243      81.370  85.031 105.807
ATOM   2263  CD1 TRP A 243      80.156  84.830 105.215
ATOM   2264  NE1 TRP A 243      79.982  83.497 104.932
ATOM   2265  HE1 TRP A 243      79.188  83.097 104.530
ATOM   2266  CE2 TRP A 243      81.119  82.818 105.307
ATOM   2267  CZ2 TRP A 243      81.449  81.474 105.232
ATOM   2268  CH2 TRP A 243      82.711  81.079 105.690
ATOM   2269  CZ3 TRP A 243      83.615  82.013 106.213
ATOM   2270  CE3 TRP A 243      83.273  83.365 106.309
ATOM   2271  CD2 TRP A 243      82.021  83.753 105.846
ATOM   2272  C   TRP A 243      82.606  87.390 108.520
ATOM   2273  O   TRP A 243      83.820  87.282 108.693
ATOM   2274  N   ALA A 244      81.918  88.526 108.796
ATOM   2275  H   ALA A 244      80.941  88.593 108.613
ATOM   2276  CA  ALA A 244      82.515  89.703 109.373
ATOM   2277  CB  ALA A 244      81.647  90.961 109.201
ATOM   2278  C   ALA A 244      82.754  89.490 110.840
ATOM   2279  O   ALA A 244      83.828  89.825 111.341
ATOM   2280  N   THR A 245      81.765  88.889 111.551
ATOM   2281  H   THR A 245      80.911  88.610 111.117
ATOM   2282  CA  THR A 245      81.851  88.594 112.964
ATOM   2283  CB  THR A 245      80.516  88.227 113.583
ATOM   2284  CG2 THR A 245      79.579  89.446 113.502
ATOM   2285  OG1 THR A 245      79.923  87.120 112.920
ATOM   2286  HG1 THR A 245      80.422  86.345 113.195
ATOM   2287  C   THR A 245      82.881  87.514 113.187
ATOM   2288  O   THR A 245      83.589  87.523 114.195
ATOM   2289  N   ALA A 246      82.987  86.580 112.209
ATOM   2290  H   ALA A 246      82.369  86.600 111.427
ATOM   2291  CA  ALA A 246      83.911  85.478 112.178
ATOM   2292  CB  ALA A 246      83.454  84.362 111.223
ATOM   2293  C   ALA A 246      85.294  85.925 111.762
ATOM   2294  O   ALA A 246      86.221  85.117 111.788
ATOM   2295  N   ALA A 247      85.464  87.213 111.352
ATOM   2296  H   ALA A 247      84.708  87.862 111.333
ATOM   2297  CA  ALA A 247      86.728  87.783 110.957
ATOM   2298  CB  ALA A 247      87.682  88.049 112.148
ATOM   2299  C   ALA A 247      87.446  87.106 109.817
ATOM   2300  O   ALA A 247      88.534  86.550 109.983
ATOM   2301  N   LEU A 248      86.781  87.114 108.636
ATOM   2302  H   LEU A 248      85.847  87.465 108.605
ATOM   2303  CA  LEU A 248      87.232  86.579 107.370
ATOM   2304  CB  LEU A 248      88.702  86.875 106.952
ATOM   2305  CG  LEU A 248      89.071  88.354 106.745
ATOM   2306  CD1 LEU A 248      90.570  88.479 106.460
ATOM   2307  CD2 LEU A 248      88.222  89.013 105.648
ATOM   2308  C   LEU A 248      87.012  85.122 107.140
ATOM   2309  O   LEU A 248      86.509  84.767 106.074
ATOM   2310  N   LEU A 249      87.395  84.246 108.093
ATOM   2311  H   LEU A 249      87.809  84.549 108.951
ATOM   2312  CA  LEU A 249      87.236  82.818 107.919
ATOM   2313  CB  LEU A 249      88.578  82.067 107.682
ATOM   2314  CG  LEU A 249      89.359  82.476 106.409
ATOM   2315  CD1 LEU A 249      90.766  81.864 106.372
ATOM   2316  CD2 LEU A 249      88.568  82.144 105.134
ATOM   2317  C   LEU A 249      86.480  82.185 109.057
ATOM   2318  O   LEU A 249      85.924  82.882 109.903
ATOM   2319  N   VAL A 250      86.358  80.831 109.043
ATOM   2320  H   VAL A 250      86.771  80.283 108.321
ATOM   2321  CA  VAL A 250      85.679  80.055 110.059
ATOM   2322  CB  VAL A 250      84.316  79.471 109.666
ATOM   2323  CG1 VAL A 250      83.318  80.602 109.373
ATOM   2324  CG2 VAL A 250      84.471  78.500 108.480
ATOM   2325  C   VAL A 250      86.587  79.014 110.686
ATOM   2326  O   VAL A 250      87.778  78.946 110.374
ATOM   2327  N   THR A 251      85.992  78.141 111.543
ATOM   2328  H   THR A 251      85.015  78.221 111.717
ATOM   2329  CA  THR A 251      86.585  77.089 112.338
ATOM   2330  CB  THR A 251      85.546  76.295 113.103
ATOM   2331  CG2 THR A 251      84.897  77.194 114.171
ATOM   2332  OG1 THR A 251      84.562  75.768 112.220
ATOM   2333  HG1 THR A 251      84.972  75.015 111.785
ATOM   2334  C   THR A 251      87.501  76.119 111.655
ATOM   2335  O   THR A 251      88.269  75.432 112.328
ATOM   2336  N   PHE A 252      87.437  76.014 110.314
ATOM   2337  H   PHE A 252      86.802  76.561 109.777
ATOM   2338  CA  PHE A 252      88.295  75.134 109.564
ATOM   2339  CB  PHE A 252      87.888  75.044 108.082
ATOM   2340  CG  PHE A 252      86.675  74.165 108.016
ATOM   2341  CD1 PHE A 252      85.397  74.731 107.918
ATOM   2342  CE1 PHE A 252      84.256  73.927 107.856
ATOM   2343  CZ  PHE A 252      84.388  72.538 107.895
ATOM   2344  CE2 PHE A 252      85.654  71.958 107.994
ATOM   2345  CD2 PHE A 252      86.791  72.769 108.054
ATOM   2346  C   PHE A 252      89.744  75.561 109.696
ATOM   2347  O   PHE A 252      90.636  74.730 109.536
ATOM   2348  N   CYS A 253      90.007  76.865 109.971
ATOM   2349  H   CYS A 253      89.278  77.535 110.101
ATOM   2350  CA  CYS A 253      91.344  77.369 110.128
ATOM   2351  CB  CYS A 253      91.586  78.595 109.234
ATOM   2352  SG  CYS A 253      91.460  78.221 107.461
ATOM   2353  C   CYS A 253      91.707  77.743 111.551
ATOM   2354  O   CYS A 253      91.083  78.617 112.157
ATOM   2355  N   PHE A 254      92.737  77.057 112.111
ATOM   2356  H   PHE A 254      93.207  76.344 111.597
ATOM   2357  CA  PHE A 254      93.291  77.295 113.432
ATOM   2358  CB  PHE A 254      92.768  76.503 114.661
ATOM   2359  CG  PHE A 254      91.369  76.809 115.063
ATOM   2360  CD1 PHE A 254      90.286  76.003 114.712
ATOM   2361  CE1 PHE A 254      88.996  76.342 115.137
ATOM   2362  CZ  PHE A 254      88.775  77.486 115.905
ATOM   2363  CE2 PHE A 254      89.854  78.296 116.251
ATOM   2364  CD2 PHE A 254      91.140  77.957 115.830
ATOM   2365  C   PHE A 254      94.783  77.108 113.466
ATOM   2366  O   PHE A 254      95.357  76.460 112.590
ATOM   2367  N   GLY A 255      95.432  77.714 114.494
ATOM   2368  H   GLY A 255      94.927  78.243 115.173
ATOM   2369  CA  GLY A 255      96.856  77.640 114.715
ATOM   2370  C   GLY A 255      97.119  78.388 115.985
ATOM   2371  O   GLY A 255      96.840  79.583 116.073
ATOM   2372  N   TRP A 256      97.690  77.688 116.985
ATOM   2373  H   TRP A 256      97.922  76.726 116.869
ATOM   2374  CA  TRP A 256      97.986  78.225 118.289
ATOM   2375  CB  TRP A 256      97.999  77.141 119.385
ATOM   2376  CG  TRP A 256      96.652  76.577 119.762
ATOM   2377  CD1 TRP A 256      95.985  75.495 119.262
ATOM   2378  NE1 TRP A 256      94.803  75.306 119.942
ATOM   2379  HE1 TRP A 256      94.147  74.605 119.760
ATOM   2380  CE2 TRP A 256      94.699  76.275 120.917
ATOM   2381  CZ2 TRP A 256      93.719  76.517 121.872
ATOM   2382  CH2 TRP A 256      93.897  77.600 122.743
ATOM   2383  CZ3 TRP A 256      95.039  78.411 122.659
ATOM   2384  CE3 TRP A 256      96.030  78.163 121.702
ATOM   2385  CD2 TRP A 256      95.844  77.093 120.833
ATOM   2386  C   TRP A 256      99.251  79.004 118.483
ATOM   2387  O   TRP A 256     100.289  78.720 117.882
ATOM   2388  N   VAL A 257      99.126  80.051 119.334
ATOM   2389  H   VAL A 257      98.231  80.273 119.711
ATOM   2390  CA  VAL A 257     100.180  80.923 119.787
ATOM   2391  CB  VAL A 257     100.079  82.375 119.376
ATOM   2392  CG1 VAL A 257     101.253  83.166 119.984
ATOM   2393  CG2 VAL A 257     100.140  82.439 117.839
ATOM   2394  C   VAL A 257     100.021  80.740 121.279
ATOM   2395  O   VAL A 257      98.946  80.960 121.847
ATOM   2396  N   LEU A 258     101.125  80.291 121.906
ATOM   2397  H   LEU A 258     101.970  80.177 121.390
ATOM   2398  CA  LEU A 258     101.253  79.940 123.297
ATOM   2399  CB  LEU A 258     102.368  78.886 123.498
ATOM   2400  CG  LEU A 258     102.146  77.545 122.759
ATOM   2401  CD1 LEU A 258     103.346  76.610 122.964
ATOM   2402  CD2 LEU A 258     100.807  76.877 123.125
ATOM   2403  C   LEU A 258     101.415  80.994 124.361
ATOM   2404  O   LEU A 258     101.709  82.161 124.104
ATOM   2405  N   ILE A 259     101.209  80.530 125.621
ATOM   2406  H   ILE A 259     100.981  79.569 125.749
ATOM   2407  CA  ILE A 259     101.283  81.264 126.860
ATOM   2408  CB  ILE A 259     100.784  80.381 128.015
ATOM   2409  CG2 ILE A 259     101.042  81.014 129.404
ATOM   2410  CG1 ILE A 259      99.287  80.065 127.793
ATOM   2411  CD1 ILE A 259      98.727  78.970 128.698
ATOM   2412  C   ILE A 259     102.725  81.700 127.054
ATOM   2413  O   ILE A 259     103.639  80.908 126.799
ATOM   2414  N   PRO A 260     102.964  82.947 127.487
ATOM   2415  CA  PRO A 260     104.288  83.475 127.693
ATOM   2416  CB  PRO A 260     104.129  84.995 127.571
ATOM   2417  CG  PRO A 260     102.702  85.244 128.075
ATOM   2418  CD  PRO A 260     101.948  84.006 127.563
ATOM   2419  C   PRO A 260     104.974  82.965 128.935
ATOM   2420  O   PRO A 260     105.182  83.705 129.892
ATOM   2421  N   ALA A 261     105.374  81.682 128.861
ATOM   2422  H   ALA A 261     105.035  81.101 128.126
ATOM   2423  CA  ALA A 261     106.479  81.100 129.569
ATOM   2424  CB  ALA A 261     106.153  79.662 130.024
ATOM   2425  C   ALA A 261     107.637  81.085 128.578
ATOM   2426  O   ALA A 261     108.479  80.186 128.578
ATOM   2427  N   ILE A 262     107.650  82.093 127.663
ATOM   2428  H   ILE A 262     106.957  82.800 127.729
ATOM   2429  CA  ILE A 262     108.544  82.401 126.569
ATOM   2430  CB  ILE A 262     109.858  83.108 126.914
ATOM   2431  CG2 ILE A 262     109.462  84.518 127.393
ATOM   2432  CG1 ILE A 262     110.792  82.344 127.881
ATOM   2433  CD1 ILE A 262     112.193  82.940 128.007
ATOM   2434  C   ILE A 262     108.712  81.296 125.559
ATOM   2435  O   ILE A 262     109.700  81.252 124.825
ATOM   2436  N   THR A 263     107.689  80.418 125.440
ATOM   2437  H   THR A 263     106.863  80.483 125.994
ATOM   2438  CA  THR A 263     107.724  79.322 124.507
ATOM   2439  CB  THR A 263     106.733  78.237 124.886
ATOM   2440  CG2 THR A 263     107.122  77.640 126.253
ATOM   2441  OG1 THR A 263     105.413  78.760 124.953
ATOM   2442  HG1 THR A 263     104.831  77.996 124.968
ATOM   2443  C   THR A 263     107.464  79.822 123.105
ATOM   2444  O   THR A 263     108.290  79.592 122.217
ATOM   2445  N   PHE A 264     106.332  80.546 122.892
ATOM   2446  H   PHE A 264     105.665  80.708 123.616
ATOM   2447  CA  PHE A 264     106.007  81.091 121.595
ATOM   2448  CB  PHE A 264     105.484  80.072 120.529
ATOM   2449  CG  PHE A 264     105.466  80.726 119.170
ATOM   2450  CD1 PHE A 264     106.659  81.028 118.497
ATOM   2451  CE1 PHE A 264     106.637  81.640 117.240
ATOM   2452  CZ  PHE A 264     105.416  81.949 116.637
ATOM   2453  CE2 PHE A 264     104.218  81.643 117.288
ATOM   2454  CD2 PHE A 264     104.248  81.031 118.545
ATOM   2455  C   PHE A 264     105.048  82.243 121.683
ATOM   2456  O   PHE A 264     103.839  82.054 121.836
ATOM   2457  N   ILE A 265     105.618  83.461 121.589
ATOM   2458  H   ILE A 265     106.607  83.547 121.490
ATOM   2459  CA  ILE A 265     104.907  84.719 121.578
ATOM   2460  CB  ILE A 265     104.662  85.329 122.961
ATOM   2461  CG2 ILE A 265     105.996  85.610 123.693
ATOM   2462  CG1 ILE A 265     103.697  86.533 122.858
ATOM   2463  CD1 ILE A 265     103.102  86.992 124.189
ATOM   2464  C   ILE A 265     105.718  85.611 120.655
ATOM   2465  O   ILE A 265     106.944  85.483 120.585
ATOM   2466  N   ILE A 266     105.051  86.522 119.907
ATOM   2467  H   ILE A 266     104.064  86.647 119.968
ATOM   2468  CA  ILE A 266     105.746  87.380 118.985
ATOM   2469  CB  ILE A 266     105.662  86.815 117.569
ATOM   2470  CG2 ILE A 266     104.193  86.593 117.194
ATOM   2471  CG1 ILE A 266     106.524  87.551 116.536
ATOM   2472  CD1 ILE A 266     106.671  86.757 115.238
ATOM   2473  C   ILE A 266     105.414  88.843 119.236
ATOM   2474  O   ILE A 266     104.305  89.183 119.659
ATOM   2475  N   LEU A 267     106.383  89.725 118.870
ATOM   2476  H   LEU A 267     107.213  89.371 118.446
ATOM   2477  CA  LEU A 267     106.443  91.153 119.120
ATOM   2478  CB  LEU A 267     107.639  91.829 118.414
ATOM   2479  CG  LEU A 267     109.011  91.452 119.011
ATOM   2480  CD1 LEU A 267     110.145  92.054 118.179
ATOM   2481  CD2 LEU A 267     109.125  91.823 120.502
ATOM   2482  C   LEU A 267     105.298  92.123 119.050
ATOM   2483  O   LEU A 267     104.347  92.010 118.280
ATOM   2484  N   THR A 268     105.420  93.109 119.978
ATOM   2485  H   THR A 268     106.223  93.112 120.567
ATOM   2486  CA  THR A 268     104.520  94.205 120.258
ATOM   2487  CB  THR A 268     104.938  94.947 121.523
ATOM   2488  CG2 THR A 268     103.924  96.053 121.897
ATOM   2489  OG1 THR A 268     104.991  94.029 122.608
ATOM   2490  HG1 THR A 268     105.800  93.525 122.484
ATOM   2491  C   THR A 268     104.408  95.160 119.092
ATOM   2492  O   THR A 268     105.394  95.531 118.456
ATOM   2493  N   VAL A 269     103.150  95.553 118.811
ATOM   2494  H   VAL A 269     102.399  95.225 119.380
ATOM   2495  CA  VAL A 269     102.737  96.441 117.755
ATOM   2496  CB  VAL A 269     101.266  96.201 117.398
ATOM   2497  CG1 VAL A 269     100.329  96.700 118.518
ATOM   2498  CG2 VAL A 269     100.937  96.745 115.995
ATOM   2499  C   VAL A 269     103.048  97.906 117.996
ATOM   2500  O   VAL A 269     103.169  98.358 119.137
ATOM   2501  N   LEU A 270     103.246  98.655 116.878
ATOM   2502  H   LEU A 270     103.185  98.238 115.976
ATOM   2503  CA  LEU A 270     103.504 100.075 116.853
ATOM   2504  CB  LEU A 270     103.920 100.563 115.448
ATOM   2505  CG  LEU A 270     104.980 101.690 115.393
ATOM   2506  CD1 LEU A 270     105.545 101.807 113.970
ATOM   2507  CD2 LEU A 270     104.503 103.042 115.945
ATOM   2508  C   LEU A 270     102.183 100.715 117.220
ATOM   2509  O   LEU A 270     101.125 100.297 116.738
ATOM   2510  N   LYS A 271     102.230 101.721 118.119
ATOM   2511  H   LYS A 271     103.094 102.039 118.501
ATOM   2512  CA  LYS A 271     101.046 102.389 118.595
ATOM   2513  CB  LYS A 271     101.225 102.919 120.031
ATOM   2514  CG  LYS A 271     101.346 101.815 121.084
ATOM   2515  CD  LYS A 271     101.498 102.347 122.508
ATOM   2516  CE  LYS A 271     101.693 101.252 123.557
ATOM   2517  NZ  LYS A 271     101.842 101.863 124.891
ATOM   2518  HZ1 LYS A 271     102.015 101.128 125.603
ATOM   2519  HZ2 LYS A 271     102.635 102.531 124.889
ATOM   2520  HZ3 LYS A 271     100.969 102.369 125.129
ATOM   2521  C   LYS A 271     100.469 103.516 117.784
ATOM   2522  O   LYS A 271      99.272 103.478 117.487
ATOM   2523  N   LYS A 272     101.298 104.530 117.396
ATOM   2524  H   LYS A 272     102.265 104.514 117.636
ATOM   2525  CA  LYS A 272     100.870 105.717 116.664
ATOM   2526  CB  LYS A 272     100.730 105.593 115.125
ATOM   2527  CG  LYS A 272     102.071 105.362 114.428
ATOM   2528  CD  LYS A 272     102.025 105.418 112.901
ATOM   2529  CE  LYS A 272     103.390 105.177 112.250
ATOM   2530  NZ  LYS A 272     103.294 105.282 110.779
ATOM   2531  HZ1 LYS A 272     102.488 104.729 110.430
ATOM   2532  HZ2 LYS A 272     103.161 106.279 110.511
ATOM   2533  HZ3 LYS A 272     104.166 104.929 110.340
ATOM   2534  C   LYS A 272      99.669 106.364 117.314
ATOM   2535  O   LYS A 272      98.658 106.692 116.687
ATOM   2536  N   GLU A 273      99.814 106.538 118.642
ATOM   2537  H   GLU A 273     100.668 106.260 119.072
ATOM   2538  CA  GLU A 273      98.855 107.078 119.564
ATOM   2539  CB  GLU A 273      99.281 106.848 121.036
ATOM   2540  CG  GLU A 273     100.571 107.550 121.490
ATOM   2541  CD  GLU A 273     100.879 107.145 122.928
ATOM   2542  OE1 GLU A 273     100.875 108.047 123.806
ATOM   2543  OE2 GLU A 273     101.138 105.938 123.178
ATOM   2544  C   GLU A 273      98.487 108.515 119.358
ATOM   2545  O   GLU A 273      97.415 108.919 119.816
ATOM   2546  N   CYS A 274      99.355 109.309 118.678
ATOM   2547  H   CYS A 274     100.213 108.959 118.311
ATOM   2548  CA  CYS A 274      99.097 110.708 118.444
ATOM   2549  CB  CYS A 274     100.237 111.430 117.700
ATOM   2550  SG  CYS A 274     101.736 111.596 118.715
ATOM   2551  C   CYS A 274      97.843 110.870 117.638
ATOM   2552  O   CYS A 274      97.686 110.302 116.555
ATOM   2553  N   GLU A 275      96.915 111.662 118.219
ATOM   2554  H   GLU A 275      97.094 112.087 119.103
ATOM   2555  CA  GLU A 275      95.628 111.961 117.654
ATOM   2556  CB  GLU A 275      94.674 112.648 118.655
ATOM   2557  CG  GLU A 275      94.148 111.748 119.788
ATOM   2558  CD  GLU A 275      93.369 110.549 119.240
ATOM   2559  OE1 GLU A 275      92.415 110.747 118.442
ATOM   2560  OE2 GLU A 275      93.725 109.404 119.622
ATOM   2561  C   GLU A 275      95.772 112.844 116.456
ATOM   2562  O   GLU A 275      95.067 112.655 115.463
ATOM   2563  N   THR A 276      96.706 113.822 116.539
ATOM   2564  H   THR A 276      97.267 113.931 117.355
ATOM   2565  CA  THR A 276      96.986 114.751 115.479
ATOM   2566  CB  THR A 276      97.858 115.885 115.973
ATOM   2567  CG2 THR A 276      98.051 116.928 114.860
ATOM   2568  OG1 THR A 276      97.216 116.533 117.064
ATOM   2569  HG1 THR A 276      97.302 115.935 117.812
ATOM   2570  C   THR A 276      97.679 113.947 114.401
ATOM   2571  O   THR A 276      98.656 113.243 114.672
ATOM   2572  N   TYR A 277      97.158 114.065 113.155
ATOM   2573  H   TYR A 277      96.367 114.651 113.000
ATOM   2574  CA  TYR A 277      97.622 113.382 111.969
ATOM   2575  CB  TYR A 277      98.936 113.927 111.334
ATOM   2576  CG  TYR A 277      98.774 115.356 110.927
ATOM   2577  CD1 TYR A 277      97.967 115.709 109.836
ATOM   2578  CE1 TYR A 277      97.827 117.048 109.458
ATOM   2579  CZ  TYR A 277      98.504 118.046 110.161
ATOM   2580  OH  TYR A 277      98.365 119.397 109.783
ATOM   2581  HH  TYR A 277      98.907 119.926 110.376
ATOM   2582  CE2 TYR A 277      99.326 117.702 111.237
ATOM   2583  CD2 TYR A 277      99.463 116.363 111.611
ATOM   2584  C   TYR A 277      97.650 111.879 112.101
ATOM   2585  O   TYR A 277      98.676 111.228 111.883
ATOM   2586  N   LYS A 278      96.494 111.304 112.519
ATOM   2587  H   LYS A 278      95.682 111.848 112.715
ATOM   2588  CA  LYS A 278      96.335 109.880 112.679
ATOM   2589  CB  LYS A 278      95.033 109.489 113.419
ATOM   2590  CG  LYS A 278      94.810 107.985 113.641
ATOM   2591  CD  LYS A 278      95.571 107.401 114.835
ATOM   2592  CE  LYS A 278      95.382 105.890 114.996
ATOM   2593  NZ  LYS A 278      96.082 105.408 116.206
ATOM   2594  HZ1 LYS A 278      96.032 104.372 116.245
ATOM   2595  HZ2 LYS A 278      97.079 105.705 116.193
ATOM   2596  HZ3 LYS A 278      95.620 105.801 117.049
ATOM   2597  C   LYS A 278      96.357 109.274 111.298
ATOM   2598  O   LYS A 278      95.721 109.786 110.371
ATOM   2599  N   GLU A 279      97.129 108.176 111.144
ATOM   2600  H   GLU A 279      97.635 107.768 111.899
ATOM   2601  CA  GLU A 279      97.257 107.522 109.873
ATOM   2602  CB  GLU A 279      98.668 107.634 109.248
ATOM   2603  CG  GLU A 279      99.820 107.074 110.092
ATOM   2604  CD  GLU A 279     101.117 107.165 109.300
ATOM   2605  OE1 GLU A 279     102.065 107.807 109.822
ATOM   2606  OE2 GLU A 279     101.201 106.594 108.180
ATOM   2607  C   GLU A 279      96.876 106.076 109.952
ATOM   2608  O   GLU A 279      96.952 105.440 111.009
ATOM   2609  N   LEU A 280      96.386 105.574 108.798
ATOM   2610  H   LEU A 280      96.326 106.148 107.986
ATOM   2611  CA  LEU A 280      95.953 104.222 108.614
ATOM   2612  CB  LEU A 280      94.867 104.111 107.516
ATOM   2613  CG  LEU A 280      93.541 104.872 107.777
ATOM   2614  CD1 LEU A 280      92.631 104.818 106.541
ATOM   2615  CD2 LEU A 280      92.811 104.401 109.047
ATOM   2616  C   LEU A 280      97.076 103.294 108.240
ATOM   2617  O   LEU A 280      97.201 102.235 108.854
ATOM   2618  N   LYS A 281      97.953 103.671 107.268
ATOM   2619  H   LYS A 281      97.888 104.535 106.777
ATOM   2620  CA  LYS A 281      99.000 102.763 106.868
ATOM   2621  CB  LYS A 281      99.523 102.914 105.424
ATOM   2622  CG  LYS A 281      98.526 102.536 104.329
ATOM   2623  CD  LYS A 281      99.142 102.606 102.932
ATOM   2624  CE  LYS A 281      98.189 102.230 101.797
ATOM   2625  NZ  LYS A 281      98.918 102.246 100.512
ATOM   2626  HZ1 LYS A 281      99.807 101.718 100.604
ATOM   2627  HZ2 LYS A 281      98.339 101.807  99.771
ATOM   2628  HZ3 LYS A 281      99.129 103.226 100.247
ATOM   2629  C   LYS A 281     100.176 102.705 107.785
ATOM   2630  O   LYS A 281     101.111 103.510 107.749
ATOM   2631  N   ALA A 282     100.092 101.673 108.638
ATOM   2632  H   ALA A 282      99.269 101.107 108.621
ATOM   2633  CA  ALA A 282     101.058 101.291 109.628
ATOM   2634  CB  ALA A 282     100.918 102.043 110.971
ATOM   2635  C   ALA A 282     100.672  99.857 109.817
ATOM   2636  O   ALA A 282      99.660  99.564 110.460
ATOM   2637  N   HIS A 283     101.470  98.941 109.234
ATOM   2638  H   HIS A 283     102.288  99.214 108.732
ATOM   2639  CA  HIS A 283     101.196  97.527 109.266
ATOM   2640  CB  HIS A 283     101.789  96.800 108.036
ATOM   2641  CG  HIS A 283     101.189  97.217 106.725
ATOM   2642  ND1 HIS A 283      99.900  96.935 106.327
ATOM   2643  CE1 HIS A 283      99.742  97.482 105.095
ATOM   2644  NE2 HIS A 283     100.834  98.096 104.675
ATOM   2645  CD2 HIS A 283     101.743  97.926 105.704
ATOM   2646  C   HIS A 283     101.679  96.776 110.471
ATOM   2647  O   HIS A 283     101.228  95.649 110.684
ATOM   2648  N   GLY A 284     102.584  97.357 111.291
ATOM   2649  H   GLY A 284     102.941  98.273 111.126
ATOM   2650  CA  GLY A 284     103.094  96.676 112.453
ATOM   2651  C   GLY A 284     104.528  97.038 112.641
ATOM   2652  O   GLY A 284     104.932  98.172 112.390
ATOM   2653  N   VAL A 285     105.303  96.080 113.187
ATOM   2654  H   VAL A 285     104.936  95.185 113.420
ATOM   2655  CA  VAL A 285     106.722  96.210 113.410
ATOM   2656  CB  VAL A 285     107.163  96.240 114.880
ATOM   2657  CG1 VAL A 285     106.564  97.479 115.568
ATOM   2658  CG2 VAL A 285     106.808  94.926 115.616
ATOM   2659  C   VAL A 285     107.354  95.021 112.738
ATOM   2660  O   VAL A 285     106.672  94.035 112.446
ATOM   2661  N   SER A 286     108.675  95.099 112.446
ATOM   2662  H   SER A 286     109.224  95.897 112.677
ATOM   2663  CA  SER A 286     109.378  93.998 111.841
ATOM   2664  CB  SER A 286     110.809  94.359 111.381
ATOM   2665  OG  SER A 286     111.478  93.231 110.832
ATOM   2666  HG  SER A 286     112.339  93.552 110.546
ATOM   2667  C   SER A 286     109.438  92.933 112.901
ATOM   2668  O   SER A 286     109.690  93.224 114.075
ATOM   2669  N   CYS A 287     109.146  91.676 112.513
ATOM   2670  H   CYS A 287     108.924  91.430 111.574
ATOM   2671  CA  CYS A 287     109.194  90.620 113.476
ATOM   2672  CB  CYS A 287     108.043  89.609 113.321
ATOM   2673  SG  CYS A 287     106.409  90.324 113.596
ATOM   2674  C   CYS A 287     110.475  89.944 113.121
ATOM   2675  O   CYS A 287     110.458  89.174 112.167
ATOM   2676  N   PRO A 288     111.588  90.136 113.830
ATOM   2677  CA  PRO A 288     112.856  89.506 113.507
ATOM   2678  CB  PRO A 288     113.876  90.103 114.475
ATOM   2679  CG  PRO A 288     113.036  90.577 115.672
ATOM   2680  CD  PRO A 288     111.670  90.918 115.059
ATOM   2681  C   PRO A 288     112.793  87.996 113.584
ATOM   2682  O   PRO A 288     113.649  87.334 112.998
ATOM   2683  N   GLN A 289     111.791  87.471 114.319
ATOM   2684  H   GLN A 289     111.112  88.072 114.732
ATOM   2685  CA  GLN A 289     111.606  86.096 114.671
ATOM   2686  CB  GLN A 289     110.905  85.991 116.044
ATOM   2687  CG  GLN A 289     111.650  86.604 117.233
ATOM   2688  CD  GLN A 289     110.763  86.450 118.463
ATOM   2689  OE1 GLN A 289     109.832  87.226 118.677
ATOM   2690  NE2 GLN A 289     111.053  85.421 119.300
ATOM   2691 1HE2 GLN A 289     111.831  84.823 119.104
ATOM   2692 2HE2 GLN A 289     110.497  85.269 120.117
ATOM   2693  C   GLN A 289     110.710  85.333 113.713
ATOM   2694  O   GLN A 289     110.498  84.142 113.946
ATOM   2695  N   SER A 290     110.134  85.962 112.652
ATOM   2696  H   SER A 290     110.273  86.932 112.447
ATOM   2697  CA  SER A 290     109.247  85.239 111.758
ATOM   2698  CB  SER A 290     107.842  85.883 111.609
ATOM   2699  OG  SER A 290     107.916  87.186 111.040
ATOM   2700  HG  SER A 290     107.373  87.173 110.245
ATOM   2701  C   SER A 290     109.755  84.988 110.368
ATOM   2702  O   SER A 290     110.537  85.779 109.833
ATOM   2703  N   GLN A 291     109.356  83.823 109.784
ATOM   2704  H   GLN A 291     108.750  83.177 110.243
ATOM   2705  CA  GLN A 291     109.733  83.491 108.437
ATOM   2706  CB  GLN A 291     110.527  82.170 108.319
ATOM   2707  CG  GLN A 291     111.924  82.191 108.957
ATOM   2708  CD  GLN A 291     112.637  80.848 108.760
ATOM   2709  OE1 GLN A 291     112.151  79.874 108.185
ATOM   2710  NE2 GLN A 291     113.892  80.795 109.275
ATOM   2711 1HE2 GLN A 291     114.277  81.593 109.739
ATOM   2712 2HE2 GLN A 291     114.429  79.956 109.191
ATOM   2713  C   GLN A 291     108.511  83.376 107.559
ATOM   2714  O   GLN A 291     108.356  84.171 106.631
ATOM   2715  N   CYS A 292     107.604  82.399 107.875
ATOM   2716  H   CYS A 292     107.772  81.815 108.665
ATOM   2717  CA  CYS A 292     106.369  82.071 107.173
ATOM   2718  CB  CYS A 292     105.227  83.039 107.571
ATOM   2719  SG  CYS A 292     104.741  82.867 109.315
ATOM   2720  C   CYS A 292     106.578  82.016 105.652
ATOM   2721  O   CYS A 292     105.871  82.708 104.916
ATOM   2722  N   PRO A 293     107.479  81.177 105.131
ATOM   2723  CA  PRO A 293     107.826  81.115 103.723
ATOM   2724  CB  PRO A 293     109.039  80.183 103.641
ATOM   2725  CG  PRO A 293     108.939  79.287 104.883
ATOM   2726  CD  PRO A 293     108.158  80.128 105.896
ATOM   2727  C   PRO A 293     106.852  80.766 102.642
ATOM   2728  O   PRO A 293     107.083  81.278 101.543
ATOM   2729  N   TYR A 294     105.821  79.910 102.878
ATOM   2730  H   TYR A 294     105.630  79.526 103.777
ATOM   2731  CA  TYR A 294     105.068  79.378 101.761
ATOM   2732  CB  TYR A 294     104.191  78.137 102.094
ATOM   2733  CG  TYR A 294     103.510  77.623 100.855
ATOM   2734  CD1 TYR A 294     104.234  76.962  99.852
ATOM   2735  CE1 TYR A 294     103.594  76.492  98.701
ATOM   2736  CZ  TYR A 294     102.218  76.672  98.544
ATOM   2737  OH  TYR A 294     101.566  76.200  97.383
ATOM   2738  HH  TYR A 294     102.230  75.804  96.811
ATOM   2739  CE2 TYR A 294     101.484  77.318  99.541
ATOM   2740  CD2 TYR A 294     102.127  77.787 100.690
ATOM   2741  C   TYR A 294     104.231  80.485 101.188
ATOM   2742  O   TYR A 294     103.403  81.078 101.882
ATOM   2743  N   LYS A 295     104.454  80.752  99.881
ATOM   2744  H   LYS A 295     105.113  80.238  99.337
ATOM   2745  CA  LYS A 295     103.761  81.806  99.203
ATOM   2746  CB  LYS A 295     104.704  82.899  98.661
ATOM   2747  CG  LYS A 295     105.458  83.661  99.749
ATOM   2748  CD  LYS A 295     106.472  84.676  99.224
ATOM   2749  CE  LYS A 295     107.263  85.345 100.348
ATOM   2750  NZ  LYS A 295     108.180  84.360 100.967
ATOM   2751  HZ1 LYS A 295     107.999  83.412 100.583
ATOM   2752  HZ2 LYS A 295     109.161  84.626 100.757
ATOM   2753  HZ3 LYS A 295     108.044  84.346 101.996
ATOM   2754  C   LYS A 295     102.992  81.279  98.043
ATOM   2755  O   LYS A 295     103.546  80.637  97.144
ATOM   2756  N   LYS A 296     101.668  81.534  98.073
ATOM   2757  H   LYS A 296     101.238  82.036  98.818
ATOM   2758  CA  LYS A 296     100.790  81.135  97.018
ATOM   2759  CB  LYS A 296      99.305  81.007  97.396
ATOM   2760  CG  LYS A 296      98.968  79.855  98.335
ATOM   2761  CD  LYS A 296      97.464  79.732  98.559
ATOM   2762  CE  LYS A 296      97.054  78.595  99.491
ATOM   2763  NZ  LYS A 296      95.583  78.532  99.555
ATOM   2764  HZ1 LYS A 296      95.209  78.349  98.604
ATOM   2765  HZ2 LYS A 296      95.293  77.766 100.193
ATOM   2766  HZ3 LYS A 296      95.205  79.438  99.890
ATOM   2767  C   LYS A 296     100.858  82.135  95.917
ATOM   2768  O   LYS A 296     100.720  83.341  96.138
ATOM   2769  N   ILE A 297     101.122  81.595  94.713
ATOM   2770  H   ILE A 297     101.260  80.610  94.654
ATOM   2771  CA  ILE A 297     101.209  82.284  93.454
ATOM   2772  CB  ILE A 297     101.836  81.388  92.381
ATOM   2773  CG2 ILE A 297     101.052  80.063  92.196
ATOM   2774  CG1 ILE A 297     102.123  82.162  91.088
ATOM   2775  CD1 ILE A 297     102.947  81.356  90.094
ATOM   2776  C   ILE A 297      99.847  82.787  93.048
ATOM   2777  O   ILE A 297      98.861  82.051  93.128
ATOM   2778  N   GLY A 298      99.765  84.075  92.652
ATOM   2779  H   GLY A 298     100.526  84.718  92.701
ATOM   2780  CA  GLY A 298      98.521  84.646  92.221
ATOM   2781  C   GLY A 298      98.814  85.306  90.926
ATOM   2782  O   GLY A 298      99.625  86.232  90.867
ATOM   2783  N   VAL A 299      98.163  84.817  89.856
ATOM   2784  H   VAL A 299      97.519  84.058  89.922
ATOM   2785  CA  VAL A 299      98.358  85.364  88.553
ATOM   2786  CB  VAL A 299      99.036  84.364  87.631
ATOM   2787  CG1 VAL A 299      99.200  85.002  86.271
ATOM   2788  CG2 VAL A 299     100.403  83.919  88.179
ATOM   2789  C   VAL A 299      96.966  85.684  88.071
ATOM   2790  O   VAL A 299      96.190  84.783  87.734
ATOM   2791  N   ASP A 300      96.613  86.993  88.063
ATOM   2792  H   ASP A 300      97.248  87.713  88.333
ATOM   2793  CA  ASP A 300      95.324  87.415  87.576
ATOM   2794  CB  ASP A 300      94.817  88.757  88.131
ATOM   2795  CG  ASP A 300      93.372  89.092  87.733
ATOM   2796  OD1 ASP A 300      92.921  90.174  88.190
ATOM   2797  OD2 ASP A 300      92.687  88.308  87.020
ATOM   2798  C   ASP A 300      95.576  87.515  86.105
ATOM   2799  O   ASP A 300      96.523  88.177  85.669
ATOM   2800  N   VAL A 301      94.712  86.833  85.330
ATOM   2801  H   VAL A 301      93.931  86.361  85.728
ATOM   2802  CA  VAL A 301      94.825  86.735  83.901
ATOM   2803  CB  VAL A 301      95.245  85.342  83.438
ATOM   2804  CG1 VAL A 301      96.655  85.015  83.928
ATOM   2805  CG2 VAL A 301      94.233  84.285  83.945
ATOM   2806  C   VAL A 301      93.620  87.076  83.082
ATOM   2807  O   VAL A 301      92.483  87.086  83.562
ATOM   2808  N   HIS A 302      93.903  87.403  81.799
ATOM   2809  H   HIS A 302      94.848  87.444  81.481
ATOM   2810  CA  HIS A 302      92.899  87.692  80.817
ATOM   2811  CB  HIS A 302      93.200  88.940  79.961
ATOM   2812  CG  HIS A 302      92.105  89.275  78.987
ATOM   2813  ND1 HIS A 302      90.881  89.778  79.372
ATOM   2814  CE1 HIS A 302      90.152  89.947  78.240
ATOM   2815  NE2 HIS A 302      90.820  89.590  77.158
ATOM   2816  CD2 HIS A 302      92.050  89.170  77.631
ATOM   2817  C   HIS A 302      92.899  86.465  79.939
ATOM   2818  O   HIS A 302      93.952  86.029  79.456
ATOM   2819  N   ALA A 303      91.694  85.884  79.731
ATOM   2820  H   ALA A 303      90.860  86.259  80.127
ATOM   2821  CA  ALA A 303      91.541  84.705  78.926
ATOM   2822  CB  ALA A 303      90.189  83.993  79.127
ATOM   2823  C   ALA A 303      91.686  85.031  77.479
ATOM   2824  O   ALA A 303      90.897  85.779  76.895
ATOM   2825  N   LEU A 304      92.737  84.453  76.877
ATOM   2826  H   LEU A 304      93.359  83.840  77.358
ATOM   2827  CA  LEU A 304      93.011  84.630  75.485
ATOM   2828  CB  LEU A 304      94.492  84.908  75.138
ATOM   2829  CG  LEU A 304      95.124  86.168  75.776
ATOM   2830  CD1 LEU A 304      96.621  86.257  75.443
ATOM   2831  CD2 LEU A 304      94.379  87.457  75.394
ATOM   2832  C   LEU A 304      92.614  83.319  74.888
ATOM   2833  O   LEU A 304      92.921  82.246  75.424
ATOM   2834  N   GLY A 305      91.941  83.404  73.722
ATOM   2835  H   GLY A 305      91.742  84.288  73.308
ATOM   2836  CA  GLY A 305      91.441  82.264  72.998
ATOM   2837  C   GLY A 305      92.549  81.359  72.553
ATOM   2838  O   GLY A 305      93.705  81.776  72.441
ATOM   2839  N   HIS A 306      92.168  80.094  72.261
ATOM   2840  H   HIS A 306      91.211  79.823  72.328
ATOM   2841  CA  HIS A 306      93.074  79.044  71.870
ATOM   2842  CB  HIS A 306      92.367  77.716  71.523
ATOM   2843  CG  HIS A 306      91.696  77.015  72.666
ATOM   2844  ND1 HIS A 306      92.361  76.344  73.669
ATOM   2845  CE1 HIS A 306      91.412  75.838  74.497
ATOM   2846  NE2 HIS A 306      90.189  76.137  74.099
ATOM   2847  CD2 HIS A 306      90.371  76.880  72.945
ATOM   2848  C   HIS A 306      93.885  79.384  70.662
ATOM   2849  O   HIS A 306      93.361  79.886  69.664
ATOM   2850  N   TRP A 307      95.216  79.145  70.779
ATOM   2851  H   TRP A 307      95.595  78.722  71.602
ATOM   2852  CA  TRP A 307      96.123  79.400  69.688
ATOM   2853  CB  TRP A 307      97.614  79.500  70.060
ATOM   2854  CG  TRP A 307      98.037  80.691  70.889
ATOM   2855  CD1 TRP A 307      98.442  80.691  72.190
ATOM   2856  NE1 TRP A 307      98.757  81.964  72.599
ATOM   2857  HE1 TRP A 307      99.092  82.209  73.482
ATOM   2858  CE2 TRP A 307      98.526  82.828  71.555
ATOM   2859  CZ2 TRP A 307      98.666  84.207  71.459
ATOM   2860  CH2 TRP A 307      98.345  84.818  70.240
ATOM   2861  CZ3 TRP A 307      97.896  84.060  69.150
ATOM   2862  CE3 TRP A 307      97.754  82.669  69.246
ATOM   2863  CD2 TRP A 307      98.072  82.064  70.458
ATOM   2864  C   TRP A 307      95.989  78.251  68.736
ATOM   2865  O   TRP A 307      95.994  77.093  69.158
ATOM   2866  N   PHE A 308      95.832  78.558  67.430
ATOM   2867  H   PHE A 308      95.828  79.497  67.096
ATOM   2868  CA  PHE A 308      95.683  77.540  66.429
ATOM   2869  CB  PHE A 308      94.500  77.771  65.456
ATOM   2870  CG  PHE A 308      93.203  77.679  66.193
ATOM   2871  CD1 PHE A 308      92.564  78.840  66.642
ATOM   2872  CE1 PHE A 308      91.354  78.765  67.340
ATOM   2873  CZ  PHE A 308      90.775  77.522  67.600
ATOM   2874  CE2 PHE A 308      91.409  76.358  67.161
ATOM   2875  CD2 PHE A 308      92.616  76.438  66.461
ATOM   2876  C   PHE A 308      96.910  77.435  65.581
ATOM   2877  O   PHE A 308      97.450  78.443  65.116
ATOM   2878  N   ASP A 309      97.385  76.185  65.394
ATOM   2879  H   ASP A 309      96.938  75.385  65.790
ATOM   2880  CA  ASP A 309      98.521  75.901  64.558
ATOM   2881  CB  ASP A 309      99.527  74.907  65.183
ATOM   2882  CG  ASP A 309     100.782  74.823  64.318
ATOM   2883  OD1 ASP A 309     101.537  75.828  64.246
ATOM   2884  OD2 ASP A 309     101.005  73.744  63.711
ATOM   2885  C   ASP A 309      97.913  75.281  63.325
ATOM   2886  O   ASP A 309      97.002  74.454  63.434
ATOM   2887  N   GLY A 310      98.408  75.671  62.124
ATOM   2888  H   GLY A 310      99.150  76.331  62.029
ATOM   2889  CA  GLY A 310      97.862  75.132  60.910
ATOM   2890  C   GLY A 310      98.845  75.040  59.793
ATOM   2891  O   GLY A 310      99.926  75.634  59.813
ATOM   2892  N   ARG A 311      98.435  74.242  58.785
ATOM   2893  H   ARG A 311      97.523  73.840  58.809
ATOM   2894  CA  ARG A 311      99.162  73.963  57.580
ATOM   2895  CB  ARG A 311      98.749  72.585  57.013
ATOM   2896  CG  ARG A 311      99.397  72.121  55.708
ATOM   2897  CD  ARG A 311      98.894  70.737  55.296
ATOM   2898  NE  ARG A 311      99.392  70.437  53.921
ATOM   2899  HE  ARG A 311      99.992  71.096  53.464
ATOM   2900  CZ  ARG A 311      99.002  69.308  53.250
ATOM   2901  NH1 ARG A 311      98.221  68.350  53.836
ATOM   2902 1HH1 ARG A 311      97.933  68.442  54.788
ATOM   2903 2HH1 ARG A 311      97.961  67.532  53.323
ATOM   2904  NH2 ARG A 311      99.408  69.137  51.959
ATOM   2905 1HH2 ARG A 311      99.966  69.835  51.511
ATOM   2906 2HH2 ARG A 311      99.141  68.319  51.451
ATOM   2907  C   ARG A 311      98.882  75.043  56.578
ATOM   2908  O   ARG A 311      97.732  75.421  56.354
ATOM   2909  N   LEU A 312      99.959  75.580  55.971
ATOM   2910  H   LEU A 312     100.885  75.264  56.160
ATOM   2911  CA  LEU A 312      99.836  76.610  54.978
ATOM   2912  CB  LEU A 312     100.973  77.657  55.074
ATOM   2913  CG  LEU A 312     100.949  78.818  54.056
ATOM   2914  CD1 LEU A 312      99.735  79.735  54.264
ATOM   2915  CD2 LEU A 312     102.273  79.595  54.071
ATOM   2916  C   LEU A 312      99.887  75.931  53.637
ATOM   2917  O   LEU A 312     100.821  75.171  53.364
ATOM   2918  N   ASN A 313      98.854  76.163  52.792
ATOM   2919  H   ASN A 313      98.086  76.752  53.039
ATOM   2920  CA  ASN A 313      98.816  75.596  51.466
ATOM   2921  CB  ASN A 313      97.778  74.484  51.179
ATOM   2922  CG  ASN A 313      98.089  73.237  51.989
ATOM   2923  OD1 ASN A 313      99.075  72.537  51.759
ATOM   2924  ND2 ASN A 313      97.196  72.913  52.951
ATOM   2925 1HD2 ASN A 313      96.395  73.492  53.108
ATOM   2926 2HD2 ASN A 313      97.346  72.113  53.529
ATOM   2927  C   ASN A 313      98.611  76.656  50.438
ATOM   2928  O   ASN A 313      97.899  77.635  50.667
ATOM   2929  N   LEU A 314      99.296  76.472  49.287
ATOM   2930  H   LEU A 314      99.869  75.668  49.153
ATOM   2931  CA  LEU A 314      99.245  77.361  48.163
ATOM   2932  CB  LEU A 314     100.659  77.740  47.645
ATOM   2933  CG  LEU A 314     100.760  78.627  46.374
ATOM   2934  CD1 LEU A 314     100.187  80.039  46.564
ATOM   2935  CD2 LEU A 314     102.200  78.650  45.846
ATOM   2936  C   LEU A 314      98.484  76.725  47.038
ATOM   2937  O   LEU A 314      98.822  75.630  46.579
ATOM   2938  N   LYS A 315      97.418  77.419  46.589
ATOM   2939  H   LYS A 315      97.158  78.297  46.986
ATOM   2940  CA  LYS A 315      96.625  76.971  45.476
ATOM   2941  CB  LYS A 315      95.139  76.665  45.764
ATOM   2942  CG  LYS A 315      94.905  75.569  46.806
ATOM   2943  CD  LYS A 315      95.367  74.169  46.386
ATOM   2944  CE  LYS A 315      95.104  73.094  47.442
ATOM   2945  NZ  LYS A 315      95.699  71.812  47.019
ATOM   2946  HZ1 LYS A 315      95.408  71.060  47.671
ATOM   2947  HZ2 LYS A 315      95.381  71.576  46.061
ATOM   2948  HZ3 LYS A 315      96.734  71.892  47.026
ATOM   2949  C   LYS A 315      96.685  78.036  44.428
ATOM   2950  O   LYS A 315      96.754  79.226  44.735
ATOM   2951  N   THR A 316      96.718  77.610  43.150
ATOM   2952  H   THR A 316      96.693  76.642  42.914
ATOM   2953  CA  THR A 316      96.765  78.521  42.038
ATOM   2954  CB  THR A 316      98.044  78.398  41.239
ATOM   2955  CG2 THR A 316      98.060  79.441  40.101
ATOM   2956  OG1 THR A 316      99.153  78.657  42.091
ATOM   2957  HG1 THR A 316      99.882  78.141  41.737
ATOM   2958  C   THR A 316      95.569  78.166  41.196
ATOM   2959  O   THR A 316      95.323  76.988  40.915
ATOM   2960  N   SER A 317      94.793  79.198  40.795
ATOM   2961  H   SER A 317      95.006  80.141  41.033
ATOM   2962  CA  SER A 317      93.615  78.989  40.010
ATOM   2963  CB  SER A 317      92.349  79.301  40.826
ATOM   2964  OG  SER A 317      91.171  79.059  40.077
ATOM   2965  HG  SER A 317      90.463  79.484  40.569
ATOM   2966  C   SER A 317      93.654  79.869  38.797
ATOM   2967  O   SER A 317      93.818  81.089  38.894
ATOM   2968  N   PHE A 318      93.524  79.212  37.622
ATOM   2969  H   PHE A 318      93.396  78.224  37.606
ATOM   2970  CA  PHE A 318      93.515  79.837  36.329
ATOM   2971  CB  PHE A 318      94.330  79.056  35.269
ATOM   2972  CG  PHE A 318      95.787  79.039  35.609
ATOM   2973  CD1 PHE A 318      96.324  77.985  36.361
ATOM   2974  CE1 PHE A 318      97.683  77.957  36.684
ATOM   2975  CZ  PHE A 318      98.521  78.987  36.251
ATOM   2976  CE2 PHE A 318      98.000  80.041  35.497
ATOM   2977  CD2 PHE A 318      96.640  80.062  35.177
ATOM   2978  C   PHE A 318      92.089  79.820  35.860
ATOM   2979  O   PHE A 318      91.438  78.771  35.879
ATOM   2980  N   HIS A 319      91.564  80.996  35.453
ATOM   2981  H   HIS A 319      92.097  81.840  35.453
ATOM   2982  CA  HIS A 319      90.213  81.114  34.960
ATOM   2983  CB  HIS A 319      89.327  82.007  35.856
ATOM   2984  CG  HIS A 319      89.239  81.550  37.293
ATOM   2985  ND1 HIS A 319      88.488  80.480  37.722
ATOM   2986  CE1 HIS A 319      88.610  80.425  39.072
ATOM   2987  NE2 HIS A 319      89.388  81.381  39.544
ATOM   2988  CD2 HIS A 319      89.784  82.086  38.422
ATOM   2989  C   HIS A 319      90.396  81.801  33.638
ATOM   2990  O   HIS A 319      91.049  82.841  33.589
ATOM   2991  N   CYS A 320      89.859  81.230  32.532
ATOM   2992  H   CYS A 320      89.338  80.381  32.575
ATOM   2993  CA  CYS A 320      90.016  81.814  31.216
ATOM   2994  CB  CYS A 320      89.842  80.780  30.092
ATOM   2995  SG  CYS A 320      91.174  79.543  30.084
ATOM   2996  C   CYS A 320      89.110  82.980  30.923
ATOM   2997  O   CYS A 320      89.561  83.999  30.401
ATOM   2998  N   TYR A 321      87.801  82.833  31.219
ATOM   2999  H   TYR A 321      87.450  81.989  31.618
ATOM   3000  CA  TYR A 321      86.807  83.861  31.006
ATOM   3001  CB  TYR A 321      86.457  84.112  29.497
ATOM   3002  CG  TYR A 321      85.920  82.895  28.789
ATOM   3003  CD1 TYR A 321      84.545  82.620  28.728
ATOM   3004  CE1 TYR A 321      84.072  81.482  28.069
ATOM   3005  CZ  TYR A 321      84.969  80.604  27.455
ATOM   3006  OH  TYR A 321      84.494  79.453  26.790
ATOM   3007  HH  TYR A 321      83.535  79.443  26.863
ATOM   3008  CE2 TYR A 321      86.339  80.871  27.498
ATOM   3009  CD2 TYR A 321      86.805  82.010  28.158
ATOM   3010  C   TYR A 321      85.571  83.493  31.776
ATOM   3011  O   TYR A 321      85.386  82.323  32.117
ATOM   3012  N   GLY A 322      84.696  84.490  32.042
ATOM   3013  H   GLY A 322      84.870  85.431  31.761
ATOM   3014  CA  GLY A 322      83.467  84.267  32.750
ATOM   3015  C   GLY A 322      83.216  85.308  33.793
ATOM   3016  O   GLY A 322      84.009  86.232  33.990
ATOM   3017  N   ALA A 323      82.062  85.161  34.486
ATOM   3018  H   ALA A 323      81.445  84.399  34.311
ATOM   3019  CA  ALA A 323      81.652  86.064  35.528
ATOM   3020  CB  ALA A 323      80.167  85.932  35.907
ATOM   3021  C   ALA A 323      82.465  85.825  36.767
ATOM   3022  O   ALA A 323      82.817  84.690  37.083
ATOM   3023  N   CYS A 324      82.763  86.917  37.505
ATOM   3024  H   CYS A 324      82.451  87.820  37.222
ATOM   3025  CA  CYS A 324      83.534  86.894  38.727
ATOM   3026  CB  CYS A 324      83.831  88.307  39.266
ATOM   3027  SG  CYS A 324      84.955  89.242  38.179
ATOM   3028  C   CYS A 324      82.802  86.122  39.796
ATOM   3029  O   CYS A 324      83.434  85.449  40.612
ATOM   3030  N   THR A 325      81.447  86.191  39.786
ATOM   3031  H   THR A 325      80.971  86.748  39.111
ATOM   3032  CA  THR A 325      80.581  85.492  40.705
ATOM   3033  CB  THR A 325      79.129  85.898  40.569
ATOM   3034  CG2 THR A 325      78.973  87.373  40.982
ATOM   3035  OG1 THR A 325      78.670  85.698  39.237
ATOM   3036  HG1 THR A 325      77.711  85.755  39.277
ATOM   3037  C   THR A 325      80.705  84.000  40.502
ATOM   3038  O   THR A 325      80.583  83.230  41.456
ATOM   3039  N   LYS A 326      80.923  83.579  39.233
ATOM   3040  H   LYS A 326      81.019  84.234  38.488
ATOM   3041  CA  LYS A 326      81.095  82.208  38.837
ATOM   3042  CB  LYS A 326      80.767  81.969  37.349
ATOM   3043  CG  LYS A 326      79.289  82.170  37.007
ATOM   3044  CD  LYS A 326      78.952  81.944  35.533
ATOM   3045  CE  LYS A 326      77.465  82.127  35.224
ATOM   3046  NZ  LYS A 326      77.205  81.867  33.795
ATOM   3047  HZ1 LYS A 326      77.811  82.478  33.215
ATOM   3048  HZ2 LYS A 326      77.407  80.874  33.574
ATOM   3049  HZ3 LYS A 326      76.211  82.068  33.578
ATOM   3050  C   LYS A 326      82.508  81.747  39.073
ATOM   3051  O   LYS A 326      82.750  80.547  39.203
ATOM   3052  N   TYR A 327      83.488  82.684  39.095
ATOM   3053  H   TYR A 327      83.307  83.653  38.944
ATOM   3054  CA  TYR A 327      84.860  82.316  39.290
ATOM   3055  CB  TYR A 327      85.761  82.643  38.071
ATOM   3056  CG  TYR A 327      85.267  81.801  36.925
ATOM   3057  CD1 TYR A 327      84.500  82.347  35.894
ATOM   3058  CE1 TYR A 327      84.041  81.543  34.849
ATOM   3059  CZ  TYR A 327      84.339  80.182  34.816
ATOM   3060  OH  TYR A 327      83.868  79.390  33.747
ATOM   3061  HH  TYR A 327      84.185  78.492  33.881
ATOM   3062  CE2 TYR A 327      85.097  79.619  35.843
ATOM   3063  CD2 TYR A 327      85.548  80.427  36.887
ATOM   3064  C   TYR A 327      85.443  82.710  40.610
ATOM   3065  O   TYR A 327      86.376  83.512  40.709
ATOM   3066  N   GLU A 328      84.828  82.137  41.672
ATOM   3067  H   GLU A 328      84.059  81.517  41.540
ATOM   3068  CA  GLU A 328      85.235  82.295  43.044
ATOM   3069  CB  GLU A 328      84.193  81.806  44.070
ATOM   3070  CG  GLU A 328      82.886  82.607  44.072
ATOM   3071  CD  GLU A 328      82.016  82.140  45.234
ATOM   3072  OE1 GLU A 328      81.747  82.979  46.132
ATOM   3073  OE2 GLU A 328      81.595  80.952  45.246
ATOM   3074  C   GLU A 328      86.470  81.450  43.199
ATOM   3075  O   GLU A 328      86.620  80.419  42.535
ATOM   3076  N   TYR A 329      87.387  81.887  44.086
ATOM   3077  H   TYR A 329      87.238  82.710  44.628
ATOM   3078  CA  TYR A 329      88.635  81.205  44.295
ATOM   3079  CB  TYR A 329      89.670  82.115  44.985
ATOM   3080  CG  TYR A 329      89.973  83.223  44.024
ATOM   3081  CD1 TYR A 329      89.472  84.501  44.302
ATOM   3082  CE1 TYR A 329      89.708  85.567  43.433
ATOM   3083  CZ  TYR A 329      90.436  85.360  42.262
ATOM   3084  OH  TYR A 329      90.672  86.445  41.390
ATOM   3085  HH  TYR A 329      91.365  86.191  40.774
ATOM   3086  CE2 TYR A 329      90.920  84.082  41.961
ATOM   3087  CD2 TYR A 329      90.685  83.016  42.835
ATOM   3088  C   TYR A 329      88.433  79.940  45.102
ATOM   3089  O   TYR A 329      87.648  79.959  46.049
ATOM   3090  N   PRO A 330      89.134  78.842  44.802
ATOM   3091  CA  PRO A 330      89.024  77.560  45.486
ATOM   3092  CB  PRO A 330      89.940  76.596  44.732
ATOM   3093  CG  PRO A 330      90.098  77.212  43.337
ATOM   3094  CD  PRO A 330      89.897  78.716  43.562
ATOM   3095  C   PRO A 330      89.350  77.583  46.960
ATOM   3096  O   PRO A 330      89.136  76.574  47.632
ATOM   3097  N   TRP A 331      89.956  78.681  47.438
ATOM   3098  H   TRP A 331      90.159  79.446  46.833
ATOM   3099  CA  TRP A 331      90.333  78.905  48.803
ATOM   3100  CB  TRP A 331      91.851  79.219  48.895
ATOM   3101  CG  TRP A 331      92.420  80.182  47.862
ATOM   3102  CD1 TRP A 331      93.099  79.853  46.721
ATOM   3103  NE1 TRP A 331      93.406  80.981  45.999
ATOM   3104  HE1 TRP A 331      93.887  81.001  45.149
ATOM   3105  CE2 TRP A 331      92.923  82.077  46.678
ATOM   3106  CZ2 TRP A 331      92.968  83.432  46.382
ATOM   3107  CH2 TRP A 331      92.370  84.321  47.284
ATOM   3108  CZ3 TRP A 331      91.752  83.863  48.451
ATOM   3109  CE3 TRP A 331      91.712  82.499  48.751
ATOM   3110  CD2 TRP A 331      92.299  81.614  47.856
ATOM   3111  C   TRP A 331      89.528  79.966  49.521
ATOM   3112  O   TRP A 331      89.829  80.262  50.679
ATOM   3113  N   HIS A 332      88.447  80.507  48.895
ATOM   3114  H   HIS A 332      88.177  80.207  47.983
ATOM   3115  CA  HIS A 332      87.641  81.584  49.452
ATOM   3116  CB  HIS A 332      86.508  82.079  48.507
ATOM   3117  CG  HIS A 332      85.321  81.171  48.300
ATOM   3118  ND1 HIS A 332      85.338  80.021  47.544
ATOM   3119  CE1 HIS A 332      84.087  79.500  47.592
ATOM   3120  NE2 HIS A 332      83.268  80.231  48.324
ATOM   3121  CD2 HIS A 332      84.046  81.284  48.769
ATOM   3122  C   HIS A 332      87.042  81.322  50.813
ATOM   3123  O   HIS A 332      86.842  82.260  51.585
ATOM   3124  N   THR A 333      86.765  80.038  51.125
ATOM   3125  H   THR A 333      86.963  79.313  50.470
ATOM   3126  CA  THR A 333      86.191  79.562  52.364
ATOM   3127  CB  THR A 333      85.870  78.084  52.295
ATOM   3128  CG2 THR A 333      84.778  77.848  51.232
ATOM   3129  OG1 THR A 333      87.036  77.331  51.977
ATOM   3130  HG1 THR A 333      86.835  76.421  52.214
ATOM   3131  C   THR A 333      87.060  79.808  53.574
ATOM   3132  O   THR A 333      86.539  79.929  54.684
ATOM   3133  N   ALA A 334      88.401  79.867  53.386
ATOM   3134  H   ALA A 334      88.802  79.783  52.475
ATOM   3135  CA  ALA A 334      89.346  80.087  54.453
ATOM   3136  CB  ALA A 334      90.812  79.932  54.017
ATOM   3137  C   ALA A 334      89.211  81.435  55.106
ATOM   3138  O   ALA A 334      88.827  82.426  54.478
ATOM   3139  N   LYS A 335      89.438  81.443  56.441
ATOM   3140  H   LYS A 335      89.694  80.611  56.927
ATOM   3141  CA  LYS A 335      89.392  82.638  57.239
ATOM   3142  CB  LYS A 335      89.214  82.363  58.749
ATOM   3143  CG  LYS A 335      87.851  81.802  59.176
ATOM   3144  CD  LYS A 335      86.713  82.831  59.185
ATOM   3145  CE  LYS A 335      85.372  82.270  59.669
ATOM   3146  NZ  LYS A 335      84.331  83.319  59.639
ATOM   3147  HZ1 LYS A 335      83.562  83.061  60.286
ATOM   3148  HZ2 LYS A 335      84.738  84.225  59.938
ATOM   3149  HZ3 LYS A 335      83.958  83.413  58.676
ATOM   3150  C   LYS A 335      90.680  83.396  57.058
ATOM   3151  O   LYS A 335      90.649  84.610  56.842
ATOM   3152  N   CYS A 336      91.837  82.685  57.145
ATOM   3153  H   CYS A 336      91.843  81.704  57.324
ATOM   3154  CA  CYS A 336      93.129  83.293  56.980
ATOM   3155  CB  CYS A 336      94.159  82.836  58.032
ATOM   3156  SG  CYS A 336      95.768  83.671  57.868
ATOM   3157  C   CYS A 336      93.636  82.940  55.617
ATOM   3158  O   CYS A 336      93.963  81.780  55.338
ATOM   3159  N   HIS A 337      93.711  83.973  54.749
ATOM   3160  H   HIS A 337      93.438  84.898  55.012
ATOM   3161  CA  HIS A 337      94.167  83.834  53.393
ATOM   3162  CB  HIS A 337      93.020  83.565  52.382
ATOM   3163  CG  HIS A 337      91.955  84.626  52.322
ATOM   3164  ND1 HIS A 337      90.872  84.666  53.172
ATOM   3165  CE1 HIS A 337      90.133  85.744  52.810
ATOM   3166  NE2 HIS A 337      90.664  86.398  51.793
ATOM   3167  CD2 HIS A 337      91.811  85.691  51.487
ATOM   3168  C   HIS A 337      94.933  85.054  52.964
ATOM   3169  O   HIS A 337      94.706  86.160  53.461
ATOM   3170  N   TYR A 338      95.884  84.841  52.025
ATOM   3171  H   TYR A 338      96.032  83.925  51.664
ATOM   3172  CA  TYR A 338      96.738  85.856  51.453
ATOM   3173  CB  TYR A 338      98.241  85.629  51.769
ATOM   3174  CG  TYR A 338      98.434  85.604  53.259
ATOM   3175  CD1 TYR A 338      98.425  84.371  53.929
ATOM   3176  CE1 TYR A 338      98.586  84.298  55.313
ATOM   3177  CZ  TYR A 338      98.755  85.473  56.050
ATOM   3178  OH  TYR A 338      98.917  85.411  57.452
ATOM   3179  HH  TYR A 338      98.847  84.490  57.720
ATOM   3180  CE2 TYR A 338      98.763  86.709  55.397
ATOM   3181  CD2 TYR A 338      98.601  86.774  54.009
ATOM   3182  C   TYR A 338      96.545  85.643  49.971
ATOM   3183  O   TYR A 338      96.589  84.505  49.506
ATOM   3184  N   GLU A 339      96.343  86.730  49.194
ATOM   3185  H   GLU A 339      96.338  87.652  49.573
ATOM   3186  CA  GLU A 339      96.089  86.646  47.772
ATOM   3187  CB  GLU A 339      94.704  87.277  47.461
ATOM   3188  CG  GLU A 339      94.179  87.249  46.014
ATOM   3189  CD  GLU A 339      92.816  87.940  45.966
ATOM   3190  OE1 GLU A 339      92.739  89.150  46.310
ATOM   3191  OE2 GLU A 339      91.824  87.268  45.582
ATOM   3192  C   GLU A 339      97.113  87.393  46.949
ATOM   3193  O   GLU A 339      97.707  88.375  47.405
ATOM   3194  N   ARG A 340      97.354  86.889  45.710
ATOM   3195  H   ARG A 340      96.912  86.044  45.414
ATOM   3196  CA  ARG A 340      98.249  87.471  44.740
ATOM   3197  CB  ARG A 340      99.591  86.711  44.566
ATOM   3198  CG  ARG A 340     100.520  86.686  45.779
ATOM   3199  CD  ARG A 340     101.191  88.019  46.111
ATOM   3200  NE  ARG A 340     102.110  87.762  47.260
ATOM   3201  HE  ARG A 340     103.051  87.485  47.062
ATOM   3202  CZ  ARG A 340     101.706  87.866  48.566
ATOM   3203  NH1 ARG A 340     100.438  88.251  48.908
ATOM   3204 1HH1 ARG A 340      99.763  88.473  48.202
ATOM   3205 2HH1 ARG A 340     100.179  88.331  49.870
ATOM   3206  NH2 ARG A 340     102.603  87.565  49.550
ATOM   3207 1HH2 ARG A 340     103.531  87.276  49.313
ATOM   3208 2HH2 ARG A 340     102.341  87.622  50.513
ATOM   3209  C   ARG A 340      97.481  87.294  43.449
ATOM   3210  O   ARG A 340      97.535  86.227  42.830
ATOM   3211  N   ASP A 341      96.696  88.323  43.038
ATOM   3212  H   ASP A 341      96.625  89.179  43.543
ATOM   3213  CA  ASP A 341      95.923  88.224  41.823
ATOM   3214  CB  ASP A 341      94.525  88.888  41.940
ATOM   3215  CG  ASP A 341      93.690  88.732  40.665
ATOM   3216  OD1 ASP A 341      93.359  87.570  40.302
ATOM   3217  OD2 ASP A 341      93.362  89.777  40.046
ATOM   3218  C   ASP A 341      96.715  88.811  40.692
ATOM   3219  O   ASP A 341      97.277  89.903  40.808
ATOM   3220  N   TYR A 342      96.805  88.038  39.588
ATOM   3221  H   TYR A 342      96.344  87.159  39.539
ATOM   3222  CA  TYR A 342      97.504  88.430  38.395
ATOM   3223  CB  TYR A 342      98.369  87.319  37.760
ATOM   3224  CG  TYR A 342      99.449  86.982  38.743
ATOM   3225  CD1 TYR A 342      99.286  85.890  39.608
ATOM   3226  CE1 TYR A 342     100.270  85.563  40.544
ATOM   3227  CZ  TYR A 342     101.431  86.337  40.627
ATOM   3228  OH  TYR A 342     102.432  86.019  41.570
ATOM   3229  HH  TYR A 342     102.133  85.257  42.075
ATOM   3230  CE2 TYR A 342     101.602  87.432  39.777
ATOM   3231  CD2 TYR A 342     100.614  87.754  38.842
ATOM   3232  C   TYR A 342      96.442  88.898  37.445
ATOM   3233  O   TYR A 342      95.400  88.255  37.279
ATOM   3234  N   GLN A 343      96.746  90.056  36.824
ATOM   3235  H   GLN A 343      97.634  90.469  37.008
ATOM   3236  CA  GLN A 343      95.960  90.833  35.903
ATOM   3237  CB  GLN A 343      96.561  92.237  35.671
ATOM   3238  CG  GLN A 343      96.573  93.111  36.931
ATOM   3239  CD  GLN A 343      97.146  94.481  36.589
ATOM   3240  OE1 GLN A 343      96.541  95.278  35.874
ATOM   3241  NE2 GLN A 343      98.355  94.774  37.134
ATOM   3242 1HE2 GLN A 343      98.812  94.107  37.722
ATOM   3243 2HE2 GLN A 343      98.786  95.658  36.952
ATOM   3244  C   GLN A 343      95.611  90.257  34.570
ATOM   3245  O   GLN A 343      96.358  89.483  33.969
ATOM   3246  N   TYR A 344      94.423  90.696  34.105
ATOM   3247  H   TYR A 344      93.905  91.357  34.640
ATOM   3248  CA  TYR A 344      93.781  90.314  32.885
ATOM   3249  CB  TYR A 344      92.503  89.466  33.169
ATOM   3250  CG  TYR A 344      91.357  90.101  33.931
ATOM   3251  CD1 TYR A 344      90.119  89.449  33.890
ATOM   3252  CE1 TYR A 344      89.005  89.942  34.574
ATOM   3253  CZ  TYR A 344      89.121  91.109  35.330
ATOM   3254  OH  TYR A 344      88.005  91.619  36.027
ATOM   3255  HH  TYR A 344      87.259  91.037  35.857
ATOM   3256  CE2 TYR A 344      90.347  91.773  35.402
ATOM   3257  CD2 TYR A 344      91.451  91.267  34.713
ATOM   3258  C   TYR A 344      93.469  91.446  31.945
ATOM   3259  O   TYR A 344      93.604  92.621  32.288
ATOM   3260  N   GLU A 345      93.019  91.079  30.719
ATOM   3261  H   GLU A 345      92.901  90.114  30.486
ATOM   3262  CA  GLU A 345      92.652  91.981  29.654
ATOM   3263  CB  GLU A 345      92.607  91.274  28.284
ATOM   3264  CG  GLU A 345      93.977  90.803  27.776
ATOM   3265  CD  GLU A 345      93.879  90.020  26.462
ATOM   3266  OE1 GLU A 345      92.768  89.806  25.906
ATOM   3267  OE2 GLU A 345      94.971  89.612  25.987
ATOM   3268  C   GLU A 345      91.291  92.595  29.895
ATOM   3269  O   GLU A 345      90.829  93.378  29.065
ATOM   3270  N   THR A 346      90.622  92.224  31.024
ATOM   3271  H   THR A 346      91.050  91.559  31.628
ATOM   3272  CA  THR A 346      89.320  92.621  31.524
ATOM   3273  CB  THR A 346      88.952  94.105  31.585
ATOM   3274  CG2 THR A 346      89.949  94.805  32.527
ATOM   3275  OG1 THR A 346      88.948  94.736  30.313
ATOM   3276  HG1 THR A 346      88.478  95.566  30.434
ATOM   3277  C   THR A 346      88.230  91.838  30.866
ATOM   3278  O   THR A 346      87.295  91.419  31.548
ATOM   3279  N   LYS A 347      88.294  91.687  29.526
ATOM   3280  H   LYS A 347      89.031  92.097  28.994
ATOM   3281  CA  LYS A 347      87.342  90.929  28.765
ATOM   3282  CB  LYS A 347      87.192  91.458  27.321
ATOM   3283  CG  LYS A 347      86.519  92.829  27.194
ATOM   3284  CD  LYS A 347      85.054  92.843  27.632
ATOM   3285  CE  LYS A 347      84.369  94.199  27.477
ATOM   3286  NZ  LYS A 347      82.983  94.106  27.972
ATOM   3287  HZ1 LYS A 347      82.500  95.014  27.838
ATOM   3288  HZ2 LYS A 347      82.473  93.368  27.452
ATOM   3289  HZ3 LYS A 347      82.993  93.866  28.981
ATOM   3290  C   LYS A 347      87.748  89.483  28.667
ATOM   3291  O   LYS A 347      86.905  88.594  28.794
ATOM   3292  N   LYS A 348      89.065  89.235  28.445
ATOM   3293  H   LYS A 348      89.728  89.976  28.376
ATOM   3294  CA  LYS A 348      89.626  87.918  28.277
ATOM   3295  CB  LYS A 348      90.118  87.686  26.826
ATOM   3296  CG  LYS A 348      88.999  87.688  25.775
ATOM   3297  CD  LYS A 348      89.477  87.566  24.327
ATOM   3298  CE  LYS A 348      89.979  86.178  23.927
ATOM   3299  NZ  LYS A 348      90.300  86.168  22.486
ATOM   3300  HZ1 LYS A 348      91.187  86.678  22.323
ATOM   3301  HZ2 LYS A 348      90.399  85.190  22.153
ATOM   3302  HZ3 LYS A 348      89.538  86.632  21.956
ATOM   3303  C   LYS A 348      90.784  87.710  29.217
ATOM   3304  O   LYS A 348      91.145  88.618  29.970
ATOM   3305  N   THR A 349      91.355  86.470  29.178
ATOM   3306  H   THR A 349      90.976  85.795  28.551
ATOM   3307  CA  THR A 349      92.459  85.921  29.948
ATOM   3308  CB  THR A 349      93.792  86.665  29.984
ATOM   3309  CG2 THR A 349      94.350  86.717  28.551
ATOM   3310  OG1 THR A 349      93.696  87.974  30.519
ATOM   3311  HG1 THR A 349      94.597  88.227  30.739
ATOM   3312  C   THR A 349      92.011  85.466  31.301
ATOM   3313  O   THR A 349      92.413  84.383  31.728
ATOM   3314  N   GLY A 350      91.185  86.276  32.003
ATOM   3315  H   GLY A 350      90.924  87.174  31.660
ATOM   3316  CA  GLY A 350      90.622  85.921  33.280
ATOM   3317  C   GLY A 350      91.531  86.149  34.439
ATOM   3318  O   GLY A 350      92.737  86.354  34.284
ATOM   3319  N   CYS A 351      90.933  86.080  35.652
ATOM   3320  H   CYS A 351      89.962  85.883  35.757
ATOM   3321  CA  CYS A 351      91.674  86.289  36.859
ATOM   3322  CB  CYS A 351      90.776  86.596  38.067
ATOM   3323  SG  CYS A 351      89.879  88.165  37.871
ATOM   3324  C   CYS A 351      92.464  85.055  37.144
ATOM   3325  O   CYS A 351      91.920  83.950  37.197
ATOM   3326  N   THR A 352      93.794  85.230  37.288
ATOM   3327  H   THR A 352      94.234  86.125  37.223
ATOM   3328  CA  THR A 352      94.655  84.123  37.584
ATOM   3329  CB  THR A 352      95.747  83.872  36.559
ATOM   3330  CG2 THR A 352      95.092  83.427  35.237
ATOM   3331  OG1 THR A 352      96.533  85.032  36.330
ATOM   3332  HG1 THR A 352      97.022  85.180  37.143
ATOM   3333  C   THR A 352      95.204  84.464  38.922
ATOM   3334  O   THR A 352      95.952  85.428  39.055
ATOM   3335  N   ALA A 353      94.846  83.678  39.952
ATOM   3336  H   ALA A 353      94.326  82.833  39.826
ATOM   3337  CA  ALA A 353      95.341  84.032  41.252
ATOM   3338  CB  ALA A 353      94.292  84.653  42.189
ATOM   3339  C   ALA A 353      95.976  82.927  42.000
ATOM   3340  O   ALA A 353      95.605  81.761  41.865
ATOM   3341  N   CYS A 354      96.997  83.318  42.789
ATOM   3342  H   CYS A 354      97.280  84.273  42.839
ATOM   3343  CA  CYS A 354      97.719  82.425  43.644
ATOM   3344  CB  CYS A 354      99.250  82.549  43.538
ATOM   3345  SG  CYS A 354      99.881  82.148  41.881
ATOM   3346  C   CYS A 354      97.312  82.844  45.025
ATOM   3347  O   CYS A 354      97.311  84.037  45.346
ATOM   3348  N   GLY A 355      96.939  81.860  45.870
ATOM   3349  H   GLY A 355      96.927  80.897  45.622
ATOM   3350  CA  GLY A 355      96.530  82.184  47.201
ATOM   3351  C   GLY A 355      97.013  81.196  48.195
ATOM   3352  O   GLY A 355      96.981  79.983  47.979
ATOM   3353  N   LEU A 356      97.473  81.762  49.327
ATOM   3354  H   LEU A 356      97.425  82.750  49.440
ATOM   3355  CA  LEU A 356      97.973  81.058  50.473
ATOM   3356  CB  LEU A 356      99.117  81.802  51.196
ATOM   3357  CG  LEU A 356     100.430  82.040  50.427
ATOM   3358  CD1 LEU A 356     101.368  82.944  51.240
ATOM   3359  CD2 LEU A 356     101.130  80.716  50.089
ATOM   3360  C   LEU A 356      96.843  81.028  51.452
ATOM   3361  O   LEU A 356      96.157  82.038  51.621
ATOM   3362  N   TYR A 357      96.599  79.866  52.097
ATOM   3363  H   TYR A 357      97.108  79.029  51.907
ATOM   3364  CA  TYR A 357      95.545  79.782  53.076
ATOM   3365  CB  TYR A 357      94.156  79.414  52.468
ATOM   3366  CG  TYR A 357      94.077  78.026  51.917
ATOM   3367  CD1 TYR A 357      93.544  76.988  52.694
ATOM   3368  CE1 TYR A 357      93.475  75.690  52.191
ATOM   3369  CZ  TYR A 357      93.949  75.413  50.910
ATOM   3370  OH  TYR A 357      93.883  74.100  50.399
ATOM   3371  HH  TYR A 357      93.517  73.535  51.085
ATOM   3372  CE2 TYR A 357      94.494  76.439  50.137
ATOM   3373  CD2 TYR A 357      94.562  77.738  50.638
ATOM   3374  C   TYR A 357      95.933  78.820  54.164
ATOM   3375  O   TYR A 357      96.733  77.909  53.938
ATOM   3376  N   LEU A 358      95.390  79.051  55.384
ATOM   3377  H   LEU A 358      94.771  79.819  55.539
ATOM   3378  CA  LEU A 358      95.640  78.195  56.517
ATOM   3379  CB  LEU A 358      95.801  78.916  57.875
ATOM   3380  CG  LEU A 358      97.018  79.851  58.031
ATOM   3381  CD1 LEU A 358      96.973  80.562  59.391
ATOM   3382  CD2 LEU A 358      98.346  79.097  57.852
ATOM   3383  C   LEU A 358      94.527  77.208  56.685
ATOM   3384  O   LEU A 358      93.353  77.580  56.754
ATOM   3385  N   ASP A 359      94.894  75.912  56.750
ATOM   3386  H   ASP A 359      95.848  75.632  56.674
ATOM   3387  CA  ASP A 359      93.952  74.841  56.936
ATOM   3388  CB  ASP A 359      93.550  74.083  55.633
ATOM   3389  CG  ASP A 359      94.666  73.342  54.886
ATOM   3390  OD1 ASP A 359      94.344  72.870  53.764
ATOM   3391  OD2 ASP A 359      95.819  73.211  55.374
ATOM   3392  C   ASP A 359      94.476  73.887  57.979
ATOM   3393  O   ASP A 359      95.583  74.058  58.494
ATOM   3394  N   GLN A 360      93.643  72.876  58.346
ATOM   3395  H   GLN A 360      92.747  72.789  57.918
ATOM   3396  CA  GLN A 360      93.929  71.840  59.320
ATOM   3397  CB  GLN A 360      95.019  70.850  58.816
ATOM   3398  CG  GLN A 360      94.642  70.111  57.519
ATOM   3399  CD  GLN A 360      95.751  69.158  57.057
ATOM   3400  OE1 GLN A 360      96.700  68.804  57.756
ATOM   3401  NE2 GLN A 360      95.633  68.727  55.773
ATOM   3402 1HE2 GLN A 360      94.877  69.051  55.204
ATOM   3403 2HE2 GLN A 360      96.300  68.087  55.394
ATOM   3404  C   GLN A 360      94.309  72.440  60.660
ATOM   3405  O   GLN A 360      95.198  71.948  61.359
ATOM   3406  N   LEU A 361      93.596  73.532  61.036
ATOM   3407  H   LEU A 361      92.872  73.888  60.451
ATOM   3408  CA  LEU A 361      93.815  74.263  62.258
ATOM   3409  CB  LEU A 361      92.990  75.572  62.331
ATOM   3410  CG  LEU A 361      93.332  76.661  61.284
ATOM   3411  CD1 LEU A 361      92.344  77.834  61.364
ATOM   3412  CD2 LEU A 361      94.781  77.156  61.407
ATOM   3413  C   LEU A 361      93.448  73.430  63.450
ATOM   3414  O   LEU A 361      92.329  72.921  63.559
ATOM   3415  N   LYS A 362      94.429  73.272  64.366
ATOM   3416  H   LYS A 362      95.335  73.669  64.233
ATOM   3417  CA  LYS A 362      94.250  72.510  65.576
ATOM   3418  CB  LYS A 362      95.069  71.197  65.605
ATOM   3419  CG  LYS A 362      94.630  70.174  64.554
ATOM   3420  CD  LYS A 362      95.396  68.853  64.593
ATOM   3421  CE  LYS A 362      94.983  67.898  63.472
ATOM   3422  NZ  LYS A 362      95.748  66.639  63.561
ATOM   3423  HZ1 LYS A 362      95.582  66.188  64.479
ATOM   3424  HZ2 LYS A 362      95.444  65.998  62.804
ATOM   3425  HZ3 LYS A 362      96.761  66.835  63.455
ATOM   3426  C   LYS A 362      94.712  73.352  66.738
ATOM   3427  O   LYS A 362      95.759  73.999  66.626
ATOM   3428  N   PRO A 363      93.959  73.409  67.844
ATOM   3429  CA  PRO A 363      94.333  74.171  69.014
ATOM   3430  CB  PRO A 363      93.082  74.242  69.893
ATOM   3431  CG  PRO A 363      92.226  73.038  69.458
ATOM   3432  CD  PRO A 363      92.656  72.763  68.005
ATOM   3433  C   PRO A 363      95.518  73.562  69.704
ATOM   3434  O   PRO A 363      95.487  72.364  70.000
ATOM   3435  N   VAL A 364      96.556  74.382  69.974
ATOM   3436  H   VAL A 364      96.557  75.339  69.699
ATOM   3437  CA  VAL A 364      97.698  73.927  70.720
ATOM   3438  CB  VAL A 364      99.027  74.566  70.317
ATOM   3439  CG1 VAL A 364      99.277  74.263  68.831
ATOM   3440  CG2 VAL A 364      99.081  76.077  70.628
ATOM   3441  C   VAL A 364      97.483  74.080  72.199
ATOM   3442  O   VAL A 364      97.973  73.257  72.969
ATOM   3443  N   GLY A 365      96.714  75.111  72.616
ATOM   3444  H   GLY A 365      96.314  75.763  71.976
ATOM   3445  CA  GLY A 365      96.454  75.353  74.008
ATOM   3446  C   GLY A 365      95.780  76.678  74.191
ATOM   3447  O   GLY A 365      95.546  77.416  73.229
ATOM   3448  N   SER A 366      95.473  76.988  75.473
ATOM   3449  H   SER A 366      95.775  76.386  76.212
ATOM   3450  CA  SER A 366      94.807  78.207  75.852
ATOM   3451  CB  SER A 366      93.628  77.972  76.825
ATOM   3452  OG  SER A 366      93.021  79.194  77.225
ATOM   3453  HG  SER A 366      92.453  78.977  77.971
ATOM   3454  C   SER A 366      95.815  79.127  76.481
ATOM   3455  O   SER A 366      96.645  78.709  77.295
ATOM   3456  N   ALA A 367      95.748  80.414  76.076
ATOM   3457  H   ALA A 367      95.029  80.728  75.460
ATOM   3458  CA  ALA A 367      96.637  81.440  76.544
ATOM   3459  CB  ALA A 367      97.134  82.343  75.412
ATOM   3460  C   ALA A 367      96.029  82.305  77.606
ATOM   3461  O   ALA A 367      94.835  82.607  77.577
ATOM   3462  N   TYR A 368      96.854  82.691  78.607
ATOM   3463  H   TYR A 368      97.795  82.368  78.640
ATOM   3464  CA  TYR A 368      96.442  83.532  79.702
ATOM   3465  CB  TYR A 368      96.199  82.757  81.029
ATOM   3466  CG  TYR A 368      95.055  81.824  80.803
ATOM   3467  CD1 TYR A 368      95.243  80.468  80.506
ATOM   3468  CE1 TYR A 368      94.139  79.645  80.266
ATOM   3469  CZ  TYR A 368      92.847  80.177  80.319
ATOM   3470  OH  TYR A 368      91.726  79.360  80.067
ATOM   3471  HH  TYR A 368      90.938  79.907  80.139
ATOM   3472  CE2 TYR A 368      92.655  81.522  80.617
ATOM   3473  CD2 TYR A 368      93.756  82.339  80.855
ATOM   3474  C   TYR A 368      97.461  84.611  79.904
ATOM   3475  O   TYR A 368      98.592  84.345  80.313
ATOM   3476  N   LYS A 369      97.067  85.868  79.588
ATOM   3477  H   LYS A 369      96.124  86.055  79.313
ATOM   3478  CA  LYS A 369      97.941  87.012  79.704
ATOM   3479  CB  LYS A 369      97.528  88.163  78.773
ATOM   3480  CG  LYS A 369      98.553  89.290  78.695
ATOM   3481  CD  LYS A 369      98.166  90.391  77.716
ATOM   3482  CE  LYS A 369      99.271  91.424  77.548
ATOM   3483  NZ  LYS A 369      98.832  92.502  76.646
ATOM   3484  HZ1 LYS A 369      99.660  93.054  76.356
ATOM   3485  HZ2 LYS A 369      98.375  92.096  75.808
ATOM   3486  HZ3 LYS A 369      98.161  93.124  77.136
ATOM   3487  C   LYS A 369      97.946  87.496  81.124
ATOM   3488  O   LYS A 369      96.884  87.806  81.668
ATOM   3489  N   ILE A 370      99.158  87.593  81.727
ATOM   3490  H   ILE A 370      99.999  87.364  81.240
ATOM   3491  CA  ILE A 370      99.332  88.010  83.099
ATOM   3492  CB  ILE A 370     100.712  87.650  83.635
ATOM   3493  CG2 ILE A 370     100.895  88.173  85.083
ATOM   3494  CG1 ILE A 370     100.890  86.122  83.564
ATOM   3495  CD1 ILE A 370     102.295  85.615  83.863
ATOM   3496  C   ILE A 370      99.126  89.500  83.188
ATOM   3497  O   ILE A 370      99.850  90.280  82.565
ATOM   3498  N   ILE A 371      98.095  89.897  83.970
ATOM   3499  H   ILE A 371      97.516  89.242  84.445
ATOM   3500  CA  ILE A 371      97.781  91.285  84.182
ATOM   3501  CB  ILE A 371      96.336  91.699  83.942
ATOM   3502  CG2 ILE A 371      96.070  91.557  82.429
ATOM   3503  CG1 ILE A 371      95.308  90.977  84.829
ATOM   3504  CD1 ILE A 371      93.908  91.587  84.777
ATOM   3505  C   ILE A 371      98.294  91.748  85.519
ATOM   3506  O   ILE A 371      98.698  92.906  85.619
ATOM   3507  N   THR A 372      98.257  90.887  86.577
ATOM   3508  H   THR A 372      97.885  89.963  86.501
ATOM   3509  CA  THR A 372      98.806  91.266  87.862
ATOM   3510  CB  THR A 372      97.945  92.140  88.782
ATOM   3511  CG2 THR A 372      96.691  91.417  89.289
ATOM   3512  OG1 THR A 372      98.709  92.560  89.905
ATOM   3513  HG1 THR A 372      98.280  93.357  90.229
ATOM   3514  C   THR A 372      99.345  90.040  88.556
ATOM   3515  O   THR A 372      98.829  88.929  88.403
ATOM   3516  N   ILE A 373     100.450  90.262  89.304
ATOM   3517  H   ILE A 373     100.813  91.187  89.394
ATOM   3518  CA  ILE A 373     101.184  89.272  90.051
ATOM   3519  CB  ILE A 373     102.674  89.443  89.817
ATOM   3520  CG2 ILE A 373     103.458  88.386  90.626
ATOM   3521  CG1 ILE A 373     103.008  89.318  88.326
ATOM   3522  CD1 ILE A 373     104.404  89.840  88.025
ATOM   3523  C   ILE A 373     100.935  89.587  91.506
ATOM   3524  O   ILE A 373     101.112  90.732  91.934
ATOM   3525  N   ARG A 374     100.509  88.572  92.292
ATOM   3526  H   ARG A 374     100.346  87.667  91.911
ATOM   3527  CA  ARG A 374     100.252  88.720  93.704
ATOM   3528  CB  ARG A 374      98.757  88.922  94.034
ATOM   3529  CG  ARG A 374      98.159  90.210  93.457
ATOM   3530  CD  ARG A 374      96.710  90.426  93.847
ATOM   3531  NE  ARG A 374      96.238  91.706  93.249
ATOM   3532  HE  ARG A 374      96.836  92.197  92.616
ATOM   3533  CZ  ARG A 374      94.995  92.209  93.533
ATOM   3534  NH1 ARG A 374      94.144  91.601  94.415
ATOM   3535 1HH1 ARG A 374      94.415  90.764  94.892
ATOM   3536 2HH1 ARG A 374      93.259  92.015  94.626
ATOM   3537  NH2 ARG A 374      94.603  93.366  92.927
ATOM   3538 1HH2 ARG A 374      95.212  93.829  92.283
ATOM   3539 2HH2 ARG A 374      93.712  93.768  93.136
ATOM   3540  C   ARG A 374     100.698  87.457  94.394
ATOM   3541  O   ARG A 374     100.722  86.383  93.793
ATOM   3542  N   TYR A 375     101.157  87.574  95.662
ATOM   3543  H   TYR A 375     101.188  88.459  96.119
ATOM   3544  CA  TYR A 375     101.577  86.458  96.482
ATOM   3545  CB  TYR A 375     103.098  86.142  96.542
ATOM   3546  CG  TYR A 375     103.604  85.594  95.251
ATOM   3547  CD1 TYR A 375     103.890  86.401  94.146
ATOM   3548  CE1 TYR A 375     104.367  85.832  92.964
ATOM   3549  CZ  TYR A 375     104.608  84.463  92.887
ATOM   3550  OH  TYR A 375     105.094  83.904  91.687
ATOM   3551  HH  TYR A 375     105.124  84.600  91.027
ATOM   3552  CE2 TYR A 375     104.383  83.657  94.003
ATOM   3553  CD2 TYR A 375     103.894  84.228  95.180
ATOM   3554  C   TYR A 375     101.029  86.646  97.854
ATOM   3555  O   TYR A 375     101.124  87.732  98.438
ATOM   3556  N   SER A 376     100.410  85.562  98.370
ATOM   3557  H   SER A 376     100.335  84.705  97.861
ATOM   3558  CA  SER A 376      99.806  85.596  99.672
ATOM   3559  CB  SER A 376      98.306  85.987  99.604
ATOM   3560  OG  SER A 376      97.547  85.022  98.887
ATOM   3561  HG  SER A 376      96.647  85.358  98.869
ATOM   3562  C   SER A 376      99.938  84.315 100.444
ATOM   3563  O   SER A 376     100.230  83.251  99.897
ATOM   3564  N   ARG A 377      99.771  84.445 101.776
ATOM   3565  H   ARG A 377      99.602  85.342 102.177
ATOM   3566  CA  ARG A 377      99.809  83.359 102.711
ATOM   3567  CB  ARG A 377     101.151  83.214 103.468
ATOM   3568  CG  ARG A 377     101.176  82.081 104.503
ATOM   3569  CD  ARG A 377     102.519  81.866 105.194
ATOM   3570  NE  ARG A 377     102.275  81.002 106.393
ATOM   3571  HE  ARG A 377     102.038  81.447 107.257
ATOM   3572  CZ  ARG A 377     102.349  79.634 106.364
ATOM   3573  NH1 ARG A 377     102.665  78.947 105.226
ATOM   3574 1HH1 ARG A 377     102.827  79.438 104.370
ATOM   3575 2HH1 ARG A 377     102.705  77.948 105.240
ATOM   3576  NH2 ARG A 377     102.099  78.945 107.516
ATOM   3577 1HH2 ARG A 377     101.871  79.436 108.357
ATOM   3578 2HH2 ARG A 377     102.145  77.947 107.528
ATOM   3579  C   ARG A 377      98.712  83.601 103.714
ATOM   3580  O   ARG A 377      98.571  84.698 104.255
ATOM   3581  N   ARG A 378      97.873  82.568 103.936
ATOM   3582  H   ARG A 378      98.010  81.691 103.481
ATOM   3583  CA  ARG A 378      96.793  82.603 104.888
ATOM   3584  CB  ARG A 378      95.746  81.515 104.587
ATOM   3585  CG  ARG A 378      94.942  81.774 103.307
ATOM   3586  CD  ARG A 378      94.255  80.537 102.717
ATOM   3587  NE  ARG A 378      93.247  79.990 103.673
ATOM   3588  HE  ARG A 378      93.063  80.483 104.523
ATOM   3589  CZ  ARG A 378      92.628  78.791 103.437
ATOM   3590  NH1 ARG A 378      92.878  78.039 102.321
ATOM   3591 1HH1 ARG A 378      93.555  78.332 101.648
ATOM   3592 2HH1 ARG A 378      92.409  77.167 102.187
ATOM   3593  NH2 ARG A 378      91.726  78.325 104.346
ATOM   3594 1HH2 ARG A 378      91.552  78.837 105.186
ATOM   3595 2HH2 ARG A 378      91.294  77.434 104.210
ATOM   3596  C   ARG A 378      97.432  82.320 106.215
ATOM   3597  O   ARG A 378      98.147  81.323 106.351
ATOM   3598  N   VAL A 379      97.235  83.224 107.204
ATOM   3599  H   VAL A 379      96.657  84.029 107.081
ATOM   3600  CA  VAL A 379      97.801  83.033 108.517
ATOM   3601  CB  VAL A 379      98.944  83.979 108.890
ATOM   3602  CG1 VAL A 379      99.445  83.727 110.329
ATOM   3603  CG2 VAL A 379     100.112  83.782 107.900
ATOM   3604  C   VAL A 379      96.686  83.128 109.516
ATOM   3605  O   VAL A 379      95.897  84.077 109.522
ATOM   3606  N   CYS A 380      96.618  82.079 110.361
ATOM   3607  H   CYS A 380      97.279  81.335 110.303
ATOM   3608  CA  CYS A 380      95.655  81.931 111.412
ATOM   3609  CB  CYS A 380      94.966  80.567 111.350
ATOM   3610  SG  CYS A 380      94.109  80.400 109.764
ATOM   3611  C   CYS A 380      96.416  82.007 112.702
ATOM   3612  O   CYS A 380      97.474  81.388 112.847
ATOM   3613  N   VAL A 381      95.903  82.816 113.655
ATOM   3614  H   VAL A 381      95.068  83.335 113.497
ATOM   3615  CA  VAL A 381      96.503  83.023 114.948
ATOM   3616  CB  VAL A 381      97.123  84.410 115.080
ATOM   3617  CG1 VAL A 381      97.680  84.636 116.490
ATOM   3618  CG2 VAL A 381      98.256  84.564 114.046
ATOM   3619  C   VAL A 381      95.461  82.866 116.013
ATOM   3620  O   VAL A 381      94.434  83.544 115.984
ATOM   3621  N   GLN A 382      95.730  81.965 116.986
ATOM   3622  H   GLN A 382      96.549  81.394 116.973
ATOM   3623  CA  GLN A 382      94.826  81.748 118.077
ATOM   3624  CB  GLN A 382      94.173  80.347 118.081
ATOM   3625  CG  GLN A 382      93.158  80.133 119.214
ATOM   3626  CD  GLN A 382      92.541  78.737 119.163
ATOM   3627  OE1 GLN A 382      92.974  77.807 118.482
ATOM   3628  NE2 GLN A 382      91.447  78.577 119.951
ATOM   3629 1HE2 GLN A 382      91.138  79.328 120.535
ATOM   3630 2HE2 GLN A 382      90.985  77.691 119.988
ATOM   3631  C   GLN A 382      95.639  81.916 119.325
ATOM   3632  O   GLN A 382      96.469  81.070 119.662
ATOM   3633  N   PHE A 383      95.419  83.050 120.022
ATOM   3634  H   PHE A 383      94.726  83.712 119.748
ATOM   3635  CA  PHE A 383      96.107  83.327 121.247
ATOM   3636  CB  PHE A 383      96.701  84.761 121.311
ATOM   3637  CG  PHE A 383      97.539  84.951 122.544
ATOM   3638  CD1 PHE A 383      98.877  84.539 122.552
ATOM   3639  CE1 PHE A 383      99.676  84.708 123.685
ATOM   3640  CZ  PHE A 383      99.140  85.294 124.833
ATOM   3641  CE2 PHE A 383      97.807  85.711 124.843
ATOM   3642  CD2 PHE A 383      97.014  85.540 123.703
ATOM   3643  C   PHE A 383      94.980  83.207 122.227
ATOM   3644  O   PHE A 383      94.088  84.062 122.278
ATOM   3645  N   GLY A 384      95.013  82.120 123.030
ATOM   3646  H   GLY A 384      95.740  81.442 122.960
ATOM   3647  CA  GLY A 384      93.998  81.850 124.013
ATOM   3648  C   GLY A 384      92.695  81.634 123.305
ATOM   3649  O   GLY A 384      92.573  80.773 122.433
ATOM   3650  N   GLU A 385      91.690  82.428 123.715
ATOM   3651  H   GLU A 385      91.828  83.108 124.430
ATOM   3652  CA  GLU A 385      90.367  82.387 123.164
ATOM   3653  CB  GLU A 385      89.329  83.011 124.124
ATOM   3654  CG  GLU A 385      89.090  82.243 125.437
ATOM   3655  CD  GLU A 385      88.601  80.820 125.172
ATOM   3656  OE1 GLU A 385      89.265  79.877 125.675
ATOM   3657  OE2 GLU A 385      87.557  80.649 124.489
ATOM   3658  C   GLU A 385      90.240  83.118 121.851
ATOM   3659  O   GLU A 385      89.417  82.725 121.021
ATOM   3660  N   GLU A 386      91.052  84.187 121.632
ATOM   3661  H   GLU A 386      91.767  84.452 122.273
ATOM   3662  CA  GLU A 386      90.958  84.976 120.431
ATOM   3663  CB  GLU A 386      91.440  86.436 120.646
ATOM   3664  CG  GLU A 386      91.179  87.411 119.483
ATOM   3665  CD  GLU A 386      91.603  88.825 119.882
ATOM   3666  OE1 GLU A 386      92.493  89.387 119.192
ATOM   3667  OE2 GLU A 386      91.034  89.380 120.861
ATOM   3668  C   GLU A 386      91.650  84.367 119.252
ATOM   3669  O   GLU A 386      92.874  84.229 119.219
ATOM   3670  N   ASN A 387      90.833  84.002 118.245
ATOM   3671  H   ASN A 387      89.847  84.133 118.304
ATOM   3672  CA  ASN A 387      91.301  83.426 117.017
ATOM   3673  CB  ASN A 387      90.778  81.990 116.728
ATOM   3674  CG  ASN A 387      89.258  81.915 116.551
ATOM   3675  OD1 ASN A 387      88.478  82.283 117.429
ATOM   3676  ND2 ASN A 387      88.823  81.438 115.356
ATOM   3677 1HD2 ASN A 387      89.482  81.152 114.660
ATOM   3678 2HD2 ASN A 387      87.844  81.405 115.157
ATOM   3679  C   ASN A 387      90.950  84.351 115.883
ATOM   3680  O   ASN A 387      89.807  84.803 115.763
ATOM   3681  N   LEU A 388      91.965  84.684 115.051
ATOM   3682  H   LEU A 388      92.888  84.340 115.202
ATOM   3683  CA  LEU A 388      91.783  85.548 113.911
ATOM   3684  CB  LEU A 388      92.420  86.946 114.090
ATOM   3685  CG  LEU A 388      91.837  87.852 115.191
ATOM   3686  CD1 LEU A 388      92.714  89.095 115.389
ATOM   3687  CD2 LEU A 388      90.375  88.218 114.914
ATOM   3688  C   LEU A 388      92.516  84.911 112.760
ATOM   3689  O   LEU A 388      93.657  84.457 112.901
ATOM   3690  N   CYS A 389      91.844  84.860 111.588
ATOM   3691  H   CYS A 389      90.921  85.230 111.485
ATOM   3692  CA  CYS A 389      92.414  84.300 110.394
ATOM   3693  CB  CYS A 389      91.612  83.105 109.865
ATOM   3694  SG  CYS A 389      91.553  81.740 111.063
ATOM   3695  C   CYS A 389      92.389  85.383 109.362
ATOM   3696  O   CYS A 389      91.358  86.026 109.156
ATOM   3697  N   LYS A 390      93.545  85.638 108.712
ATOM   3698  H   LYS A 390      94.387  85.137 108.897
ATOM   3699  CA  LYS A 390      93.635  86.661 107.706
ATOM   3700  CB  LYS A 390      94.230  88.009 108.203
ATOM   3701  CG  LYS A 390      93.357  88.769 109.211
ATOM   3702  CD  LYS A 390      93.921  90.115 109.668
ATOM   3703  CE  LYS A 390      93.016  90.823 110.678
ATOM   3704  NZ  LYS A 390      93.596  92.121 111.076
ATOM   3705  HZ1 LYS A 390      94.277  91.988 111.848
ATOM   3706  HZ2 LYS A 390      94.069  92.559 110.264
ATOM   3707  HZ3 LYS A 390      92.833  92.743 111.403
ATOM   3708  C   LYS A 390      94.456  86.221 106.538
ATOM   3709  O   LYS A 390      95.208  85.245 106.593
ATOM   3710  N   ILE A 391      94.231  86.923 105.405
ATOM   3711  H   ILE A 391      93.580  87.678 105.388
ATOM   3712  CA  ILE A 391      94.948  86.714 104.177
ATOM   3713  CB  ILE A 391      94.118  87.086 102.960
ATOM   3714  CG2 ILE A 391      94.978  86.865 101.692
ATOM   3715  CG1 ILE A 391      92.817  86.259 102.906
ATOM   3716  CD1 ILE A 391      91.802  86.779 101.885
ATOM   3717  C   ILE A 391      96.042  87.755 104.324
ATOM   3718  O   ILE A 391      95.745  88.939 104.516
ATOM   3719  N   ILE A 392      97.327  87.335 104.302
ATOM   3720  H   ILE A 392      97.602  86.382 104.218
ATOM   3721  CA  ILE A 392      98.413  88.272 104.411
ATOM   3722  CB  ILE A 392      99.400  87.924 105.509
ATOM   3723  CG2 ILE A 392     100.540  88.958 105.553
ATOM   3724  CG1 ILE A 392      98.705  87.891 106.874
ATOM   3725  CD1 ILE A 392      99.626  87.346 107.952
ATOM   3726  C   ILE A 392      99.123  88.296 103.081
ATOM   3727  O   ILE A 392      99.375  87.251 102.481
ATOM   3728  N   ASP A 393      99.406  89.521 102.582
ATOM   3729  H   ASP A 393      99.155  90.345 103.083
ATOM   3730  CA  ASP A 393     100.122  89.767 101.352
ATOM   3731  CB  ASP A 393      99.803  91.129 100.693
ATOM   3732  CG  ASP A 393      98.336  91.192 100.278
ATOM   3733  OD1 ASP A 393      97.836  90.220  99.652
ATOM   3734  OD2 ASP A 393      97.692  92.228 100.590
ATOM   3735  C   ASP A 393     101.612  89.685 101.604
ATOM   3736  O   ASP A 393     102.066  89.754 102.747
ATOM   3737  N   MET A 394     102.408  89.621 100.508
ATOM   3738  H   MET A 394     101.976  89.419  99.629
ATOM   3739  CA  MET A 394     103.857  89.487 100.502
ATOM   3740  CB  MET A 394     104.462  89.911  99.148
ATOM   3741  CG  MET A 394     104.178  89.007  97.973
ATOM   3742  SD  MET A 394     104.716  89.609  96.343
ATOM   3743  CE  MET A 394     106.494  89.501  96.676
ATOM   3744  C   MET A 394     104.622  90.401 101.423
ATOM   3745  O   MET A 394     105.687  90.005 101.901
ATOM   3746  N   ASN A 395     104.232  91.691 101.483
ATOM   3747  H   ASN A 395     103.426  92.012 100.990
ATOM   3748  CA  ASN A 395     104.887  92.677 102.307
ATOM   3749  CB  ASN A 395     105.313  93.922 101.477
ATOM   3750  CG  ASN A 395     104.142  94.715 100.867
ATOM   3751  OD1 ASN A 395     102.955  94.394 100.940
ATOM   3752  ND2 ASN A 395     104.513  95.843 100.210
ATOM   3753 1HD2 ASN A 395     105.481  96.084 100.138
ATOM   3754 2HD2 ASN A 395     103.820  96.430  99.792
ATOM   3755  C   ASN A 395     104.081  93.112 103.511
ATOM   3756  O   ASN A 395     104.534  93.960 104.283
ATOM   3757  N   ASP A 396     102.860  92.553 103.666
ATOM   3758  H   ASP A 396     102.556  91.829 103.051
ATOM   3759  CA  ASP A 396     101.915  92.839 104.716
ATOM   3760  CB  ASP A 396     100.476  92.464 104.263
ATOM   3761  CG  ASP A 396      99.322  93.143 105.009
ATOM   3762  OD1 ASP A 396      99.544  94.064 105.836
ATOM   3763  OD2 ASP A 396      98.166  92.723 104.744
ATOM   3764  C   ASP A 396     102.249  92.141 106.016
ATOM   3765  O   ASP A 396     103.051  91.202 106.075
ATOM   3766  N   CYS A 397     101.647  92.655 107.112
ATOM   3767  H   CYS A 397     101.013  93.421 107.050
ATOM   3768  CA  CYS A 397     101.839  92.127 108.423
ATOM   3769  CB  CYS A 397     102.702  93.073 109.268
ATOM   3770  SG  CYS A 397     104.312  93.419 108.494
ATOM   3771  C   CYS A 397     100.506  91.987 109.117
ATOM   3772  O   CYS A 397      99.662  92.885 109.068
ATOM   3773  N   PHE A 398     100.290  90.804 109.742
ATOM   3774  H   PHE A 398     100.983  90.099 109.690
ATOM   3775  CA  PHE A 398      99.145  90.432 110.540
ATOM   3776  CB  PHE A 398      99.192  88.941 110.959
ATOM   3777  CG  PHE A 398      98.016  88.469 111.744
ATOM   3778  CD1 PHE A 398      96.831  88.099 111.106
ATOM   3779  CE1 PHE A 398      95.738  87.657 111.853
ATOM   3780  CZ  PHE A 398      95.828  87.586 113.242
ATOM   3781  CE2 PHE A 398      97.008  87.949 113.888
ATOM   3782  CD2 PHE A 398      98.098  88.385 113.140
ATOM   3783  C   PHE A 398      99.332  91.202 111.817
ATOM   3784  O   PHE A 398     100.422  91.146 112.396
ATOM   3785  N   VAL A 399      98.264  91.899 112.265
ATOM   3786  H   VAL A 399      97.402  91.906 111.764
ATOM   3787  CA  VAL A 399      98.274  92.695 113.467
ATOM   3788  CB  VAL A 399      97.838  94.151 113.233
ATOM   3789  CG1 VAL A 399      97.870  94.981 114.538
ATOM   3790  CG2 VAL A 399      98.621  94.795 112.087
ATOM   3791  C   VAL A 399      97.227  92.143 114.403
ATOM   3792  O   VAL A 399      96.090  91.894 113.992
ATOM   3793  N   SER A 400      97.622  91.911 115.674
ATOM   3794  H   SER A 400      98.576  91.981 115.962
ATOM   3795  CA  SER A 400      96.718  91.496 116.710
ATOM   3796  CB  SER A 400      96.443  89.977 116.856
ATOM   3797  OG  SER A 400      97.576  89.261 117.303
ATOM   3798  HG  SER A 400      97.308  88.339 117.309
ATOM   3799  C   SER A 400      97.217  92.124 117.990
ATOM   3800  O   SER A 400      98.278  92.756 118.032
ATOM   3801  N   ARG A 401      96.428  91.961 119.070
ATOM   3802  H   ARG A 401      95.579  91.443 119.004
ATOM   3803  CA  ARG A 401      96.693  92.514 120.373
ATOM   3804  CB  ARG A 401      95.582  92.119 121.368
ATOM   3805  CG  ARG A 401      94.200  92.713 121.095
ATOM   3806  CD  ARG A 401      93.162  92.264 122.129
ATOM   3807  NE  ARG A 401      91.811  92.719 121.679
ATOM   3808  HE  ARG A 401      91.229  92.058 121.203
ATOM   3809  CZ  ARG A 401      91.340  93.990 121.886
ATOM   3810  NH1 ARG A 401      92.071  94.942 122.541
ATOM   3811 1HH1 ARG A 401      92.984  94.729 122.887
ATOM   3812 2HH1 ARG A 401      91.698  95.860 122.672
ATOM   3813  NH2 ARG A 401      90.097  94.310 121.422
ATOM   3814 1HH2 ARG A 401      89.549  93.627 120.940
ATOM   3815 2HH2 ARG A 401      89.730  95.229 121.558
ATOM   3816  C   ARG A 401      97.960  91.959 120.970
ATOM   3817  O   ARG A 401      98.763  92.718 121.515
ATOM   3818  N   HIS A 402      98.161  90.624 120.864
ATOM   3819  H   HIS A 402      97.513  90.030 120.393
ATOM   3820  CA  HIS A 402      99.311  89.968 121.431
ATOM   3821  CB  HIS A 402      98.886  88.879 122.444
ATOM   3822  CG  HIS A 402      98.076  89.400 123.596
ATOM   3823  ND1 HIS A 402      98.569  90.211 124.594
ATOM   3824  CE1 HIS A 402      97.530  90.490 125.420
ATOM   3825  NE2 HIS A 402      96.408  89.918 125.025
ATOM   3826  CD2 HIS A 402      96.754  89.231 123.875
ATOM   3827  C   HIS A 402     100.223  89.307 120.433
ATOM   3828  O   HIS A 402     101.213  88.693 120.841
ATOM   3829  N   VAL A 403      99.905  89.361 119.113
ATOM   3830  H   VAL A 403      99.106  89.853 118.771
ATOM   3831  CA  VAL A 403     100.710  88.705 118.101
ATOM   3832  CB  VAL A 403     100.036  87.396 117.625
ATOM   3833  CG1 VAL A 403     100.764  86.697 116.466
ATOM   3834  CG2 VAL A 403      99.865  86.425 118.806
ATOM   3835  C   VAL A 403     100.928  89.620 116.915
ATOM   3836  O   VAL A 403     100.089  90.460 116.579
ATOM   3837  N   LYS A 404     102.115  89.479 116.281
ATOM   3838  H   LYS A 404     102.799  88.826 116.598
ATOM   3839  CA  LYS A 404     102.482  90.211 115.104
ATOM   3840  CB  LYS A 404     103.625  91.197 115.383
ATOM   3841  CG  LYS A 404     103.910  92.246 114.320
ATOM   3842  CD  LYS A 404     103.189  93.562 114.570
ATOM   3843  CE  LYS A 404     101.800  93.615 113.962
ATOM   3844  NZ  LYS A 404     101.903  93.572 112.489
ATOM   3845  HZ1 LYS A 404     101.380  94.364 112.067
ATOM   3846  HZ2 LYS A 404     102.898  93.636 112.196
ATOM   3847  HZ3 LYS A 404     101.502  92.675 112.156
ATOM   3848  C   LYS A 404     103.034  89.141 114.198
ATOM   3849  O   LYS A 404     103.853  88.338 114.642
ATOM   3850  N   VAL A 405     102.577  89.057 112.925
ATOM   3851  H   VAL A 405     101.898  89.700 112.575
ATOM   3852  CA  VAL A 405     103.115  88.052 112.019
ATOM   3853  CB  VAL A 405     102.212  86.861 111.679
ATOM   3854  CG1 VAL A 405     102.948  85.900 110.716
ATOM   3855  CG2 VAL A 405     101.757  86.130 112.952
ATOM   3856  C   VAL A 405     103.413  88.793 110.751
ATOM   3857  O   VAL A 405     102.511  89.120 109.983
ATOM   3858  N   CYS A 406     104.704  89.090 110.522
ATOM   3859  H   CYS A 406     105.427  88.824 111.154
ATOM   3860  CA  CYS A 406     105.126  89.812 109.349
ATOM   3861  CB  CYS A 406     106.218  90.831 109.692
ATOM   3862  SG  CYS A 406     105.580  92.050 110.868
ATOM   3863  C   CYS A 406     105.664  88.920 108.271
ATOM   3864  O   CYS A 406     106.397  87.968 108.555
ATOM   3865  N   ILE A 407     105.252  89.178 107.003
ATOM   3866  H   ILE A 407     104.619  89.920 106.778
ATOM   3867  CA  ILE A 407     105.763  88.422 105.885
ATOM   3868  CB  ILE A 407     104.704  87.691 105.070
ATOM   3869  CG2 ILE A 407     105.355  86.986 103.855
ATOM   3870  CG1 ILE A 407     103.986  86.674 105.984
ATOM   3871  CD1 ILE A 407     102.760  86.003 105.374
ATOM   3872  C   ILE A 407     106.539  89.424 105.065
ATOM   3873  O   ILE A 407     106.068  90.535 104.815
ATOM   3874  N   ILE A 408     107.794  89.064 104.699
ATOM   3875  H   ILE A 408     108.166  88.168 104.930
ATOM   3876  CA  ILE A 408     108.658  89.899 103.903
ATOM   3877  CB  ILE A 408     109.863  90.470 104.666
ATOM   3878  CG2 ILE A 408     110.682  91.371 103.716
ATOM   3879  CG1 ILE A 408     109.464  91.267 105.930
ATOM   3880  CD1 ILE A 408     109.487  90.458 107.232
ATOM   3881  C   ILE A 408     109.182  88.962 102.841
ATOM   3882  O   ILE A 408     109.614  87.847 103.155
ATOM   3883  N   GLY A 409     109.144  89.392 101.557
ATOM   3884  H   GLY A 409     108.772  90.279 101.293
ATOM   3885  CA  GLY A 409     109.649  88.560 100.500
ATOM   3886  C   GLY A 409     109.540  89.212  99.162
ATOM   3887  O   GLY A 409     108.799  90.178  98.969
ATOM   3888  N   THR A 410     110.317  88.656  98.208
ATOM   3889  H   THR A 410     110.904  87.879  98.417
ATOM   3890  CA  THR A 410     110.379  89.081  96.833
ATOM   3891  CB  THR A 410     111.680  89.766  96.431
ATOM   3892  CG2 THR A 410     111.872  91.069  97.230
ATOM   3893  OG1 THR A 410     112.796  88.904  96.613
ATOM   3894  HG1 THR A 410     112.777  88.291  95.872
ATOM   3895  C   THR A 410     110.169  87.861  95.971
ATOM   3896  O   THR A 410     110.353  86.726  96.424
ATOM   3897  N   VAL A 411     109.710  88.083  94.716
ATOM   3898  H   VAL A 411     109.541  89.008  94.384
ATOM   3899  CA  VAL A 411     109.469  87.032  93.751
ATOM   3900  CB  VAL A 411     108.006  86.647  93.571
ATOM   3901  CG1 VAL A 411     107.482  86.021  94.880
ATOM   3902  CG2 VAL A 411     107.179  87.876  93.119
ATOM   3903  C   VAL A 411     110.038  87.391  92.402
ATOM   3904  O   VAL A 411     110.133  88.568  92.045
ATOM   3905  N   SER A 412     110.495  86.355  91.661
ATOM   3906  H   SER A 412     110.466  85.418  91.998
ATOM   3907  CA  SER A 412     111.053  86.505  90.342
ATOM   3908  CB  SER A 412     112.588  86.311  90.357
ATOM   3909  OG  SER A 412     112.937  85.006  90.800
ATOM   3910  HG  SER A 412     113.072  84.489  90.000
ATOM   3911  C   SER A 412     110.436  85.562  89.325
ATOM   3912  O   SER A 412     110.852  85.564  88.165
ATOM   3913  N   LYS A 413     109.421  84.755  89.728
ATOM   3914  H   LYS A 413     109.081  84.789  90.664
ATOM   3915  CA  LYS A 413     108.791  83.756  88.890
ATOM   3916  CB  LYS A 413     107.738  82.927  89.652
ATOM   3917  CG  LYS A 413     108.257  81.960  90.715
ATOM   3918  CD  LYS A 413     107.113  81.190  91.377
ATOM   3919  CE  LYS A 413     107.544  80.219  92.473
ATOM   3920  NZ  LYS A 413     106.354  79.547  93.032
ATOM   3921  HZ1 LYS A 413     106.646  78.862  93.755
ATOM   3922  HZ2 LYS A 413     105.722  80.248  93.462
ATOM   3923  HZ3 LYS A 413     105.852  79.048  92.273
ATOM   3924  C   LYS A 413     108.079  84.218  87.656
ATOM   3925  O   LYS A 413     108.261  83.601  86.607
ATOM   3926  N   PHE A 414     107.236  85.270  87.743
ATOM   3927  H   PHE A 414     107.092  85.768  88.595
ATOM   3928  CA  PHE A 414     106.516  85.768  86.595
ATOM   3929  CB  PHE A 414     105.029  85.326  86.450
ATOM   3930  CG  PHE A 414     104.961  83.849  86.237
ATOM   3931  CD1 PHE A 414     104.707  82.963  87.288
ATOM   3932  CE1 PHE A 414     104.665  81.585  87.055
ATOM   3933  CZ  PHE A 414     104.882  81.080  85.774
ATOM   3934  CE2 PHE A 414     105.145  81.956  84.720
ATOM   3935  CD2 PHE A 414     105.187  83.332  84.954
ATOM   3936  C   PHE A 414     106.587  87.250  86.500
ATOM   3937  O   PHE A 414     106.916  87.936  87.470
ATOM   3938  N   SER A 415     106.314  87.757  85.278
ATOM   3939  H   SER A 415     106.085  87.170  84.504
ATOM   3940  CA  SER A 415     106.321  89.160  84.987
ATOM   3941  CB  SER A 415     107.456  89.572  84.028
ATOM   3942  OG  SER A 415     108.720  89.285  84.610
ATOM   3943  HG  SER A 415     108.907  90.017  85.204
ATOM   3944  C   SER A 415     105.015  89.516  84.336
ATOM   3945  O   SER A 415     104.336  88.671  83.742
ATOM   3946  N   GLN A 416     104.606  90.796  84.501
ATOM   3947  H   GLN A 416     105.154  91.455  85.010
ATOM   3948  CA  GLN A 416     103.394  91.308  83.912
ATOM   3949  CB  GLN A 416     102.997  92.717  84.381
ATOM   3950  CG  GLN A 416     102.573  92.770  85.850
ATOM   3951  CD  GLN A 416     102.306  94.220  86.223
ATOM   3952  OE1 GLN A 416     103.234  95.023  86.311
ATOM   3953  NE2 GLN A 416     101.021  94.576  86.483
ATOM   3954 1HE2 GLN A 416     100.286  93.901  86.417
ATOM   3955 2HE2 GLN A 416     100.810  95.520  86.734
ATOM   3956  C   GLN A 416     103.603  91.336  82.427
ATOM   3957  O   GLN A 416     104.664  91.742  81.944
ATOM   3958  N   GLY A 417     102.590  90.863  81.680
ATOM   3959  H   GLY A 417     101.739  90.535  82.084
ATOM   3960  CA  GLY A 417     102.654  90.813  80.249
ATOM   3961  C   GLY A 417     103.121  89.479  79.743
ATOM   3962  O   GLY A 417     103.098  89.272  78.529
ATOM   3963  N   ASP A 418     103.560  88.549  80.639
ATOM   3964  H   ASP A 418     103.603  88.725  81.621
ATOM   3965  CA  ASP A 418     103.987  87.232  80.229
ATOM   3966  CB  ASP A 418     104.774  86.429  81.289
ATOM   3967  CG  ASP A 418     106.196  86.948  81.510
ATOM   3968  OD1 ASP A 418     106.699  87.805  80.733
ATOM   3969  OD2 ASP A 418     106.813  86.471  82.499
ATOM   3970  C   ASP A 418     102.750  86.447  79.889
ATOM   3971  O   ASP A 418     101.688  86.643  80.488
ATOM   3972  N   THR A 419     102.850  85.578  78.864
ATOM   3973  H   THR A 419     103.695  85.438  78.355
ATOM   3974  CA  THR A 419     101.713  84.798  78.474
ATOM   3975  CB  THR A 419     101.406  84.946  76.997
ATOM   3976  CG2 THR A 419     100.153  84.134  76.618
ATOM   3977  OG1 THR A 419     101.135  86.314  76.717
ATOM   3978  HG1 THR A 419     101.178  86.400  75.761
ATOM   3979  C   THR A 419     101.913  83.358  78.866
ATOM   3980  O   THR A 419     102.842  82.686  78.410
ATOM   3981  N   LEU A 420     101.021  82.880  79.763
ATOM   3982  H   LEU A 420     100.279  83.452  80.101
ATOM   3983  CA  LEU A 420     100.987  81.522  80.242
ATOM   3984  CB  LEU A 420     100.080  81.316  81.476
ATOM   3985  CG  LEU A 420     100.478  82.048  82.768
ATOM   3986  CD1 LEU A 420      99.393  81.873  83.841
ATOM   3987  CD2 LEU A 420     101.856  81.603  83.270
ATOM   3988  C   LEU A 420     100.316  80.734  79.154
ATOM   3989  O   LEU A 420      99.296  81.183  78.630
ATOM   3990  N   LEU A 421     100.878  79.568  78.770
ATOM   3991  H   LEU A 421     101.710  79.203  79.180
ATOM   3992  CA  LEU A 421     100.256  78.765  77.752
ATOM   3993  CB  LEU A 421     101.070  78.684  76.435
ATOM   3994  CG  LEU A 421     100.474  77.811  75.305
ATOM   3995  CD1 LEU A 421      99.128  78.351  74.805
ATOM   3996  CD2 LEU A 421     101.465  77.680  74.143
ATOM   3997  C   LEU A 421     100.056  77.411  78.355
ATOM   3998  O   LEU A 421     101.019  76.743  78.744
ATOM   3999  N   PHE A 422      98.769  77.012  78.477
ATOM   4000  H   PHE A 422      98.012  77.575  78.149
ATOM   4001  CA  PHE A 422      98.383  75.745  79.041
ATOM   4002  CB  PHE A 422      97.133  75.870  79.950
ATOM   4003  CG  PHE A 422      97.382  76.634  81.229
ATOM   4004  CD1 PHE A 422      98.649  77.073  81.655
ATOM   4005  CE1 PHE A 422      98.812  77.780  82.848
ATOM   4006  CZ  PHE A 422      97.698  78.059  83.641
ATOM   4007  CE2 PHE A 422      96.432  77.633  83.238
ATOM   4008  CD2 PHE A 422      96.281  76.926  82.042
ATOM   4009  C   PHE A 422      98.038  74.862  77.879
ATOM   4010  O   PHE A 422      97.095  75.152  77.137
ATOM   4011  N   PHE A 423      98.804  73.758  77.709
ATOM   4012  H   PHE A 423      99.555  73.546  78.329
ATOM   4013  CA  PHE A 423      98.612  72.827  76.624
ATOM   4014  CB  PHE A 423      99.879  71.990  76.329
ATOM   4015  CG  PHE A 423     100.903  72.799  75.601
ATOM   4016  CD1 PHE A 423     101.954  73.422  76.286
ATOM   4017  CE1 PHE A 423     102.910  74.167  75.589
ATOM   4018  CZ  PHE A 423     102.828  74.285  74.200
ATOM   4019  CE2 PHE A 423     101.793  73.658  73.504
ATOM   4020  CD2 PHE A 423     100.841  72.916  74.207
ATOM   4021  C   PHE A 423      97.490  71.852  76.814
ATOM   4022  O   PHE A 423      96.747  71.584  75.867
ATOM   4023  N   GLY A 424      97.341  71.325  78.048
ATOM   4024  H   GLY A 424      97.940  71.584  78.801
ATOM   4025  CA  GLY A 424      96.332  70.355  78.375
ATOM   4026  C   GLY A 424      95.447  70.827  79.490
ATOM   4027  O   GLY A 424      95.480  72.010  79.839
ATOM   4028  N   PRO A 425      94.671  69.919  80.093
ATOM   4029  CA  PRO A 425      93.745  70.229  81.162
ATOM   4030  CB  PRO A 425      92.752  69.059  81.156
ATOM   4031  CG  PRO A 425      93.605  67.869  80.687
ATOM   4032  CD  PRO A 425      94.564  68.517  79.675
ATOM   4033  C   PRO A 425      94.406  70.512  82.488
ATOM   4034  O   PRO A 425      94.323  69.707  83.419
ATOM   4035  N   LEU A 426      95.112  71.657  82.570
ATOM   4036  H   LEU A 426      95.222  72.261  81.784
ATOM   4037  CA  LEU A 426      95.657  72.130  83.805
ATOM   4038  CB  LEU A 426      96.826  73.125  83.639
ATOM   4039  CG  LEU A 426      98.070  72.519  82.942
ATOM   4040  CD1 LEU A 426      99.156  73.577  82.716
ATOM   4041  CD2 LEU A 426      98.619  71.289  83.687
ATOM   4042  C   LEU A 426      94.597  72.717  84.681
ATOM   4043  O   LEU A 426      93.700  73.431  84.219
ATOM   4044  N   LYS A 427      94.665  72.365  85.986
ATOM   4045  H   LYS A 427      95.380  71.766  86.336
ATOM   4046  CA  LYS A 427      93.723  72.875  86.946
ATOM   4047  CB  LYS A 427      93.711  72.143  88.309
ATOM   4048  CG  LYS A 427      92.641  72.673  89.276
ATOM   4049  CD  LYS A 427      92.537  71.955  90.620
ATOM   4050  CE  LYS A 427      91.514  72.614  91.549
ATOM   4051  NZ  LYS A 427      91.423  71.887  92.830
ATOM   4052  HZ1 LYS A 427      91.587  72.535  93.623
ATOM   4053  HZ2 LYS A 427      90.475  71.474  92.919
ATOM   4054  HZ3 LYS A 427      92.131  71.130  92.855
ATOM   4055  C   LYS A 427      94.067  74.319  87.184
ATOM   4056  O   LYS A 427      95.192  74.663  87.553
ATOM   4057  N   LYS A 428      93.068  75.186  86.939
ATOM   4058  H   LYS A 428      92.167  74.882  86.633
ATOM   4059  CA  LYS A 428      93.188  76.605  87.110
ATOM   4060  CB  LYS A 428      92.379  77.340  86.037
ATOM   4061  CG  LYS A 428      92.869  77.036  84.625
ATOM   4062  CD  LYS A 428      91.847  77.425  83.571
ATOM   4063  CE  LYS A 428      92.194  76.888  82.191
ATOM   4064  NZ  LYS A 428      91.040  77.093  81.299
ATOM   4065  HZ1 LYS A 428      90.440  77.852  81.674
ATOM   4066  HZ2 LYS A 428      91.382  77.370  80.359
ATOM   4067  HZ3 LYS A 428      90.486  76.219  81.226
ATOM   4068  C   LYS A 428      92.495  76.849  88.415
ATOM   4069  O   LYS A 428      91.447  76.252  88.667
ATOM   4070  N   THR A 429      93.091  77.664  89.308
ATOM   4071  H   THR A 429      93.966  78.110  89.141
ATOM   4072  CA  THR A 429      92.445  77.956  90.558
ATOM   4073  CB  THR A 429      92.656  76.897  91.647
ATOM   4074  CG2 THR A 429      94.151  76.681  91.969
ATOM   4075  OG1 THR A 429      91.928  77.230  92.823
ATOM   4076  HG1 THR A 429      91.909  76.429  93.354
ATOM   4077  C   THR A 429      92.852  79.312  91.032
ATOM   4078  O   THR A 429      94.017  79.701  90.921
ATOM   4079  N   LYS A 430      91.859  80.089  91.505
ATOM   4080  H   LYS A 430      90.901  79.801  91.501
ATOM   4081  CA  LYS A 430      92.127  81.376  92.060
ATOM   4082  CB  LYS A 430      91.799  82.617  91.204
ATOM   4083  CG  LYS A 430      92.601  82.825  89.912
ATOM   4084  CD  LYS A 430      92.122  84.073  89.166
ATOM   4085  CE  LYS A 430      92.797  84.375  87.832
ATOM   4086  NZ  LYS A 430      92.109  85.524  87.197
ATOM   4087  HZ1 LYS A 430      92.489  86.428  87.544
ATOM   4088  HZ2 LYS A 430      92.216  85.479  86.165
ATOM   4089  HZ3 LYS A 430      91.098  85.480  87.428
ATOM   4090  C   LYS A 430      91.264  81.375  93.268
ATOM   4091  O   LYS A 430      90.040  81.259  93.195
ATOM   4092  N   ASP A 431      91.925  81.419  94.429
ATOM   4093  H   ASP A 431      92.919  81.478  94.457
ATOM   4094  CA  ASP A 431      91.288  81.443  95.703
ATOM   4095  CB  ASP A 431      92.033  80.588  96.778
ATOM   4096  CG  ASP A 431      93.440  81.059  97.168
ATOM   4097  OD1 ASP A 431      93.892  82.171  96.787
ATOM   4098  OD2 ASP A 431      94.090  80.266  97.898
ATOM   4099  C   ASP A 431      91.006  82.869  96.100
ATOM   4100  O   ASP A 431      91.054  83.788  95.279
ATOM   4101  N   ILE A 432      90.602  83.044  97.372
ATOM   4102  H   ILE A 432      90.515  82.255  97.972
ATOM   4103  CA  ILE A 432      90.290  84.296  98.003
ATOM   4104  CB  ILE A 432      89.798  84.070  99.428
ATOM   4105  CG2 ILE A 432      88.439  83.354  99.332
ATOM   4106  CG1 ILE A 432      90.817  83.286 100.302
ATOM   4107  CD1 ILE A 432      90.463  83.172 101.785
ATOM   4108  C   ILE A 432      91.476  85.236  98.001
ATOM   4109  O   ILE A 432      92.634  84.809  98.003
ATOM   4110  N   ASP A 433      91.171  86.542  97.832
ATOM   4111  H   ASP A 433      90.221  86.829  97.728
ATOM   4112  CA  ASP A 433      92.136  87.613  97.844
ATOM   4113  CB  ASP A 433      92.892  87.763  96.507
ATOM   4114  CG  ASP A 433      94.021  88.786  96.575
ATOM   4115  OD1 ASP A 433      94.314  89.401  97.636
ATOM   4116  OD2 ASP A 433      94.609  88.967  95.485
ATOM   4117  C   ASP A 433      91.302  88.852  98.058
ATOM   4118  O   ASP A 433      90.463  89.171  97.209
ATOM   4119  N   PHE A 434      91.489  89.561  99.198
ATOM   4120  H   PHE A 434      92.167  89.317  99.887
ATOM   4121  CA  PHE A 434      90.721  90.755  99.434
ATOM   4122  CB  PHE A 434      89.511  90.512 100.377
ATOM   4123  CG  PHE A 434      88.574  91.677 100.326
ATOM   4124  CD1 PHE A 434      87.826  91.917  99.164
ATOM   4125  CE1 PHE A 434      86.938  92.992  99.092
ATOM   4126  CZ  PHE A 434      86.775  93.829 100.196
ATOM   4127  CE2 PHE A 434      87.493  93.583 101.368
ATOM   4128  CD2 PHE A 434      88.383  92.508 101.435
ATOM   4129  C   PHE A 434      91.685  91.767  99.975
ATOM   4130  O   PHE A 434      92.073  91.739 101.142
ATOM   4131  N   ASP A 435      92.062  92.713  99.092
ATOM   4132  H   ASP A 435      91.708  92.705  98.161
ATOM   4133  CA  ASP A 435      93.012  93.760  99.362
ATOM   4134  CB  ASP A 435      93.364  94.580  98.099
ATOM   4135  CG  ASP A 435      94.255  93.832  97.109
ATOM   4136  OD1 ASP A 435      94.847  92.772  97.443
ATOM   4137  OD2 ASP A 435      94.355  94.345  95.964
ATOM   4138  C   ASP A 435      92.608  94.777 100.387
ATOM   4139  O   ASP A 435      93.461  95.198 101.173
ATOM   4140  N   ASN A 436      91.317  95.189 100.421
ATOM   4141  H   ASN A 436      90.619  94.831  99.806
ATOM   4142  CA  ASN A 436      90.904  96.207 101.351
ATOM   4143  CB  ASN A 436      89.928  97.244 100.707
ATOM   4144  CG  ASN A 436      89.627  98.457 101.613
ATOM   4145  OD1 ASN A 436      90.354  98.818 102.539
ATOM   4146  ND2 ASN A 436      88.489  99.137 101.316
ATOM   4147 1HD2 ASN A 436      87.917  98.849 100.549
ATOM   4148 2HD2 ASN A 436      88.228  99.934 101.861
ATOM   4149  C   ASN A 436      90.355  95.639 102.636
ATOM   4150  O   ASN A 436      89.164  95.743 102.943
ATOM   4151  N   LEU A 437      91.245  94.985 103.413
ATOM   4152  H   LEU A 437      92.196  94.886 103.130
ATOM   4153  CA  LEU A 437      90.912  94.441 104.708
ATOM   4154  CB  LEU A 437      91.929  93.413 105.251
ATOM   4155  CG  LEU A 437      92.103  92.133 104.413
ATOM   4156  CD1 LEU A 437      93.199  91.233 105.002
ATOM   4157  CD2 LEU A 437      90.772  91.396 104.199
ATOM   4158  C   LEU A 437      90.928  95.609 105.670
ATOM   4159  O   LEU A 437      91.497  96.661 105.360
ATOM   4160  N   GLY A 438      90.272  95.463 106.854
ATOM   4161  H   GLY A 438      89.794  94.623 107.094
ATOM   4162  CA  GLY A 438      90.243  96.515 107.850
ATOM   4163  C   GLY A 438      91.651  96.716 108.337
ATOM   4164  O   GLY A 438      92.349  95.746 108.645
ATOM   4165  N   GLU A 439      92.082  97.996 108.413
ATOM   4166  H   GLU A 439      91.505  98.771 108.169
ATOM   4167  CA  GLU A 439      93.429  98.291 108.812
ATOM   4168  CB  GLU A 439      94.135  99.066 107.674
ATOM   4169  CG  GLU A 439      95.636  99.340 107.811
ATOM   4170  CD  GLU A 439      96.118  99.947 106.493
ATOM   4171  OE1 GLU A 439      95.613 101.028 106.087
ATOM   4172  OE2 GLU A 439      97.008  99.321 105.860
ATOM   4173  C   GLU A 439      93.567  98.985 110.148
ATOM   4174  O   GLU A 439      94.204  98.425 111.041
ATOM   4175  N   ASN A 440      92.969 100.191 110.331
ATOM   4176  H   ASN A 440      92.427 100.612 109.608
ATOM   4177  CA  ASN A 440      93.065 100.969 111.558
ATOM   4178  CB  ASN A 440      94.254 101.982 111.549
ATOM   4179  CG  ASN A 440      95.529 101.236 111.960
ATOM   4180  OD1 ASN A 440      95.737 100.986 113.147
ATOM   4181  ND2 ASN A 440      96.373 100.819 110.986
ATOM   4182 1HD2 ASN A 440      96.154 100.997 110.028
ATOM   4183 2HD2 ASN A 440      97.217 100.338 111.223
ATOM   4184  C   ASN A 440      91.756 101.606 112.015
ATOM   4185  O   ASN A 440      90.850 101.732 111.190
ATOM   4186  N   PRO A 441      91.612 102.029 113.292
ATOM   4187  CA  PRO A 441      90.388 102.588 113.857
ATOM   4188  CB  PRO A 441      90.664 102.760 115.353
ATOM   4189  CG  PRO A 441      91.713 101.696 115.677
ATOM   4190  CD  PRO A 441      92.492 101.553 114.369
ATOM   4191  C   PRO A 441      89.609 103.778 113.340
ATOM   4192  O   PRO A 441      88.423 103.817 113.674
ATOM   4193  N   CYS A 442      90.192 104.758 112.603
ATOM   4194  H   CYS A 442      91.148 104.715 112.324
ATOM   4195  CA  CYS A 442      89.464 105.957 112.210
ATOM   4196  CB  CYS A 442      90.371 107.058 111.629
ATOM   4197  SG  CYS A 442      91.500 107.732 112.882
ATOM   4198  C   CYS A 442      88.376 105.662 111.205
ATOM   4199  O   CYS A 442      88.597 104.924 110.243
ATOM   4200  N   LYS A 443      87.165 106.236 111.440
ATOM   4201  H   LYS A 443      87.025 106.824 112.233
ATOM   4202  CA  LYS A 443      85.995 106.059 110.609
ATOM   4203  CB  LYS A 443      84.690 106.518 111.286
ATOM   4204  CG  LYS A 443      84.248 105.646 112.463
ATOM   4205  CD  LYS A 443      82.948 106.124 113.109
ATOM   4206  CE  LYS A 443      82.491 105.271 114.291
ATOM   4207  NZ  LYS A 443      81.236 105.818 114.839
ATOM   4208  HZ1 LYS A 443      81.025 105.368 115.749
ATOM   4209  HZ2 LYS A 443      81.336 106.841 114.976
ATOM   4210  HZ3 LYS A 443      80.457 105.635 114.179
ATOM   4211  C   LYS A 443      86.077 106.761 109.283
ATOM   4212  O   LYS A 443      86.470 107.928 109.210
ATOM   4213  N   ILE A 444      85.719 106.026 108.203
ATOM   4214  H   ILE A 444      85.420 105.079 108.298
ATOM   4215  CA  ILE A 444      85.713 106.532 106.854
ATOM   4216  CB  ILE A 444      87.081 106.403 106.158
ATOM   4217  CG2 ILE A 444      87.554 104.929 106.133
ATOM   4218  CG1 ILE A 444      87.104 107.106 104.783
ATOM   4219  CD1 ILE A 444      88.505 107.289 104.196
ATOM   4220  C   ILE A 444      84.608 105.811 106.107
ATOM   4221  O   ILE A 444      84.366 104.621 106.334
ATOM   4222  N   GLY A 445      83.892 106.543 105.221
ATOM   4223  H   GLY A 445      84.095 107.505 105.053
ATOM   4224  CA  GLY A 445      82.826 105.983 104.429
ATOM   4225  C   GLY A 445      83.302 105.918 103.008
ATOM   4226  O   GLY A 445      84.027 106.810 102.558
ATOM   4227  N   LEU A 446      82.895 104.854 102.271
ATOM   4228  H   LEU A 446      82.293 104.151 102.641
ATOM   4229  CA  LEU A 446      83.288 104.677 100.896
ATOM   4230  CB  LEU A 446      84.224 103.461 100.656
ATOM   4231  CG  LEU A 446      85.612 103.491 101.343
ATOM   4232  CD1 LEU A 446      86.337 102.144 101.174
ATOM   4233  CD2 LEU A 446      86.474 104.678 100.876
ATOM   4234  C   LEU A 446      82.074 104.433 100.049
ATOM   4235  O   LEU A 446      81.198 103.642 100.412
ATOM   4236  N   GLN A 447      82.000 105.148  98.903
ATOM   4237  H   GLN A 447      82.712 105.800  98.652
ATOM   4238  CA  GLN A 447      80.928 105.012  97.950
ATOM   4239  CB  GLN A 447      79.688 105.893  98.258
ATOM   4240  CG  GLN A 447      78.492 105.745  97.297
ATOM   4241  CD  GLN A 447      77.810 104.384  97.465
ATOM   4242  OE1 GLN A 447      77.529 103.906  98.564
ATOM   4243  NE2 GLN A 447      77.541 103.725  96.309
ATOM   4244 1HE2 GLN A 447      77.778 104.139  95.430
ATOM   4245 2HE2 GLN A 447      77.128 102.814  96.335
ATOM   4246  C   GLN A 447      81.506 105.414  96.621
ATOM   4247  O   GLN A 447      82.224 106.410  96.520
ATOM   4248  N   THR A 448      81.219 104.608  95.577
ATOM   4249  H   THR A 448      80.645 103.801  95.692
ATOM   4250  CA  THR A 448      81.677 104.842  94.231
ATOM   4251  CB  THR A 448      81.690 103.578  93.400
ATOM   4252  CG2 THR A 448      82.754 102.606  93.947
ATOM   4253  OG1 THR A 448      80.409 102.956  93.405
ATOM   4254  HG1 THR A 448      79.828 103.541  92.911
ATOM   4255  C   THR A 448      80.904 105.936  93.534
ATOM   4256  O   THR A 448      79.679 106.018  93.660
ATOM   4257  N   SER A 449      81.633 106.844  92.843
ATOM   4258  H   SER A 449      82.628 106.804  92.799
ATOM   4259  CA  SER A 449      81.029 107.923  92.106
ATOM   4260  CB  SER A 449      81.779 109.253  92.349
ATOM   4261  OG  SER A 449      83.155 109.126  92.012
ATOM   4262  HG  SER A 449      83.630 109.689  92.631
ATOM   4263  C   SER A 449      80.997 107.589  90.635
ATOM   4264  O   SER A 449      79.939 107.635  90.004
ATOM   4265  N   SER A 450      82.178 107.229  90.078
ATOM   4266  H   SER A 450      83.012 107.223  90.625
ATOM   4267  CA  SER A 450      82.365 106.864  88.698
ATOM   4268  CB  SER A 450      82.436 108.089  87.744
ATOM   4269  OG  SER A 450      83.575 108.899  88.007
ATOM   4270  HG  SER A 450      83.283 109.559  88.643
ATOM   4271  C   SER A 450      83.633 106.057  88.577
ATOM   4272  O   SER A 450      84.458 106.026  89.496
ATOM   4273  N   ILE A 451      83.771 105.326  87.448
ATOM   4274  H   ILE A 451      83.069 105.332  86.739
ATOM   4275  CA  ILE A 451      84.943 104.537  87.159
ATOM   4276  CB  ILE A 451      84.973 103.163  87.840
ATOM   4277  CG2 ILE A 451      83.708 102.355  87.495
ATOM   4278  CG1 ILE A 451      86.307 102.422  87.601
ATOM   4279  CD1 ILE A 451      87.498 102.964  88.394
ATOM   4280  C   ILE A 451      85.099 104.475  85.659
ATOM   4281  O   ILE A 451      84.125 104.285  84.925
ATOM   4282  N   GLU A 452      86.347 104.688  85.178
ATOM   4283  H   GLU A 452      87.119 104.858  85.785
ATOM   4284  CA  GLU A 452      86.666 104.669  83.772
ATOM   4285  CB  GLU A 452      86.965 106.067  83.183
ATOM   4286  CG  GLU A 452      85.784 107.053  83.233
ATOM   4287  CD  GLU A 452      86.117 108.416  82.618
ATOM   4288  OE1 GLU A 452      87.252 108.644  82.122
ATOM   4289  OE2 GLU A 452      85.200 109.276  82.653
ATOM   4290  C   GLU A 452      87.913 103.852  83.597
ATOM   4291  O   GLU A 452      88.812 103.883  84.445
ATOM   4292  N   GLY A 453      87.992 103.121  82.462
ATOM   4293  H   GLY A 453      87.261 103.117  81.783
ATOM   4294  CA  GLY A 453      89.123 102.285  82.177
ATOM   4295  C   GLY A 453      88.662 101.115  81.373
ATOM   4296  O   GLY A 453      87.916 101.259  80.401
ATOM   4297  N   ALA A 454      89.186  99.930  81.743
ATOM   4298  H   ALA A 454      89.811  99.864  82.517
ATOM   4299  CA  ALA A 454      88.877  98.675  81.111
ATOM   4300  CB  ALA A 454      89.836  98.334  79.950
ATOM   4301  C   ALA A 454      89.003  97.569  82.125
ATOM   4302  O   ALA A 454      89.467  97.781  83.250
ATOM   4303  N   TRP A 455      88.528  96.360  81.746
ATOM   4304  H   TRP A 455      88.127  96.215  80.845
ATOM   4305  CA  TRP A 455      88.601  95.192  82.577
ATOM   4306  CB  TRP A 455      87.202  94.616  82.916
ATOM   4307  CG  TRP A 455      87.191  93.402  83.825
ATOM   4308  CD1 TRP A 455      87.034  92.084  83.497
ATOM   4309  NE1 TRP A 455      87.129  91.297  84.622
ATOM   4310  HE1 TRP A 455      87.051  90.324  84.646
ATOM   4311  CE2 TRP A 455      87.346  92.114  85.710
ATOM   4312  CZ2 TRP A 455      87.512  91.822  87.057
ATOM   4313  CH2 TRP A 455      87.722  92.890  87.940
ATOM   4314  CZ3 TRP A 455      87.762  94.215  87.482
ATOM   4315  CE3 TRP A 455      87.595  94.507  86.123
ATOM   4316  CD2 TRP A 455      87.389  93.446  85.247
ATOM   4317  C   TRP A 455      89.385  94.165  81.803
ATOM   4318  O   TRP A 455      89.108  93.930  80.624
ATOM   4319  N   GLY A 456      90.380  93.530  82.472
ATOM   4320  H   GLY A 456      90.578  93.741  83.426
ATOM   4321  CA  GLY A 456      91.213  92.517  81.872
ATOM   4322  C   GLY A 456      92.312  93.070  81.009
ATOM   4323  O   GLY A 456      92.842  92.345  80.167
ATOM   4324  N   SER A 457      92.668  94.363  81.184
ATOM   4325  H   SER A 457      92.240  94.943  81.871
ATOM   4326  CA  SER A 457      93.706  94.981  80.404
ATOM   4327  CB  SER A 457      93.179  96.145  79.528
ATOM   4328  OG  SER A 457      94.232  96.810  78.838
ATOM   4329  HG  SER A 457      93.806  97.464  78.276
ATOM   4330  C   SER A 457      94.765  95.512  81.330
ATOM   4331  O   SER A 457      94.487  95.869  82.478
ATOM   4332  N   GLU A 458      96.023  95.550  80.823
ATOM   4333  H   GLU A 458      96.213  95.251  79.891
ATOM   4334  CA  GLU A 458      97.161  96.060  81.548
ATOM   4335  CB  GLU A 458      98.528  95.787  80.888
ATOM   4336  CG  GLU A 458      98.996  94.327  80.910
ATOM   4337  CD  GLU A 458     100.436  94.289  80.404
ATOM   4338  OE1 GLU A 458     101.320  94.914  81.049
ATOM   4339  OE2 GLU A 458     100.676  93.651  79.347
ATOM   4340  C   GLU A 458      97.044  97.559  81.674
ATOM   4341  O   GLU A 458      97.458  98.117  82.693
ATOM   4342  N   PHE A 459      96.468  98.219  80.629
ATOM   4343  H   PHE A 459      96.147  97.701  79.838
ATOM   4344  CA  PHE A 459      96.246  99.641  80.521
ATOM   4345  CB  PHE A 459      95.229 100.192  81.563
ATOM   4346  CG  PHE A 459      94.195 101.031  80.880
ATOM   4347  CD1 PHE A 459      93.228 100.455  80.043
ATOM   4348  CE1 PHE A 459      92.264 101.251  79.416
ATOM   4349  CZ  PHE A 459      92.256 102.632  79.626
ATOM   4350  CE2 PHE A 459      93.211 103.215  80.462
ATOM   4351  CD2 PHE A 459      94.173 102.416  81.086
ATOM   4352  C   PHE A 459      97.587 100.405  80.556
ATOM   4353  O   PHE A 459      98.443 100.068  79.697
ATOM   4354  OXT PHE A 459      97.793 101.312  81.406
TER
END
