# Supplementary material for: DNA Vaccines Encoding HTNV GP-Derived Th Epitopes Benefited from a LAMP-Targeting Strategy and Established Cellular Immunoprotection
Source: Vaccines (Basel). 2024 Aug 19;12(8):928. doi: 10.3390/vaccines12080928 (PMC11359959; doi:10.3390/vaccines12080928)
Supplement: Supplementary file 1 [file vaccines-12-00928-s001.zip › Supplementary Material_S3/I-TASSER model 3/optimized model_1.pdb]

ATOM      1  N   MET A   1      66.894  98.491  92.869
ATOM      2  H1  MET A   1      67.210  99.182  92.162
ATOM      3  H2  MET A   1      65.907  98.236  92.681
ATOM      4  H3  MET A   1      66.972  98.903  93.816
ATOM      5  CA  MET A   1      67.736  97.286  92.780
ATOM      6  CB  MET A   1      69.187  97.612  93.190
ATOM      7  CG  MET A   1      70.226  97.245  92.124
ATOM      8  SD  MET A   1      71.857  96.735  92.752
ATOM      9  CE  MET A   1      72.315  98.316  93.525
ATOM     10  C   MET A   1      67.202  96.139  93.578
ATOM     11  O   MET A   1      67.941  95.218  93.929
ATOM     12  N   ALA A   2      65.883  96.160  93.892
ATOM     13  H   ALA A   2      65.273  96.896  93.612
ATOM     14  CA  ALA A   2      65.284  95.079  94.621
ATOM     15  CB  ALA A   2      64.038  95.483  95.439
ATOM     16  C   ALA A   2      64.929  94.093  93.558
ATOM     17  O   ALA A   2      63.834  94.143  92.986
ATOM     18  N   LEU A   3      65.896  93.187  93.247
ATOM     19  H   LEU A   3      66.797  93.174  93.680
ATOM     20  CA  LEU A   3      65.633  92.213  92.228
ATOM     21  CB  LEU A   3      66.869  91.569  91.541
ATOM     22  CG  LEU A   3      66.502  90.560  90.411
ATOM     23  CD1 LEU A   3      65.770  91.246  89.243
ATOM     24  CD2 LEU A   3      67.690  89.699  89.956
ATOM     25  C   LEU A   3      64.839  91.132  92.877
ATOM     26  O   LEU A   3      65.360  90.319  93.642
ATOM     27  N   ARG A   4      63.530  91.138  92.566
ATOM     28  H   ARG A   4      63.136  91.822  91.956
ATOM     29  CA  ARG A   4      62.620  90.152  93.077
ATOM     30  CB  ARG A   4      61.127  90.516  93.027
ATOM     31  CG  ARG A   4      60.670  91.694  93.882
ATOM     32  CD  ARG A   4      59.143  91.810  93.906
ATOM     33  NE  ARG A   4      58.606  92.050  92.527
ATOM     34  HE  ARG A   4      59.228  92.300  91.783
ATOM     35  CZ  ARG A   4      57.264  91.930  92.271
ATOM     36  NH1 ARG A   4      56.371  91.554  93.237
ATOM     37 1HH1 ARG A   4      56.681  91.349  94.166
ATOM     38 2HH1 ARG A   4      55.400  91.461  93.016
ATOM     39  NH2 ARG A   4      56.798  92.179  91.016
ATOM     40 1HH2 ARG A   4      57.431  92.418  90.278
ATOM     41 2HH2 ARG A   4      55.824  92.081  90.812
ATOM     42  C   ARG A   4      62.732  88.916  92.232
ATOM     43  O   ARG A   4      63.160  88.970  91.076
ATOM     44  N   ASN A   5      62.355  87.767  92.834
ATOM     45  H   ASN A   5      62.009  87.774  93.769
ATOM     46  CA  ASN A   5      62.360  86.474  92.203
ATOM     47  CB  ASN A   5      62.273  85.327  93.215
ATOM     48  CG  ASN A   5      63.595  85.350  93.965
ATOM     49  OD1 ASN A   5      64.650  84.976  93.453
ATOM     50  ND2 ASN A   5      63.558  85.923  95.191
ATOM     51 1HD2 ASN A   5      62.696  86.270  95.559
ATOM     52 2HD2 ASN A   5      64.402  86.030  95.714
ATOM     53  C   ASN A   5      61.287  86.371  91.164
ATOM     54  O   ASN A   5      60.187  86.910  91.301
ATOM     55  N   VAL A   6      61.669  85.706  90.059
ATOM     56  H   VAL A   6      62.585  85.314  90.021
ATOM     57  CA  VAL A   6      60.890  85.486  88.868
ATOM     58  CB  VAL A   6      61.866  85.309  87.690
ATOM     59  CG1 VAL A   6      61.207  84.962  86.346
ATOM     60  CG2 VAL A   6      62.696  86.605  87.559
ATOM     61  C   VAL A   6      59.827  84.397  88.933
ATOM     62  O   VAL A   6      59.980  83.361  89.592
ATOM     63  N   TYR A   7      58.670  84.695  88.286
ATOM     64  H   TYR A   7      58.584  85.571  87.826
ATOM     65  CA  TYR A   7      57.530  83.827  88.103
ATOM     66  CB  TYR A   7      56.216  84.573  87.779
ATOM     67  CG  TYR A   7      55.695  85.330  88.955
ATOM     68  CD1 TYR A   7      56.057  86.669  89.152
ATOM     69  CE1 TYR A   7      55.563  87.387  90.245
ATOM     70  CZ  TYR A   7      54.690  86.769  91.143
ATOM     71  OH  TYR A   7      54.186  87.487  92.249
ATOM     72  HH  TYR A   7      53.600  86.901  92.736
ATOM     73  CE2 TYR A   7      54.311  85.439  90.945
ATOM     74  CD2 TYR A   7      54.808  84.725  89.852
ATOM     75  C   TYR A   7      57.863  83.057  86.841
ATOM     76  O   TYR A   7      58.423  83.615  85.896
ATOM     77  N   ASP A   8      57.551  81.751  86.802
ATOM     78  H   ASP A   8      57.084  81.308  87.558
ATOM     79  CA  ASP A   8      57.820  80.921  85.655
ATOM     80  CB  ASP A   8      58.663  79.677  86.037
ATOM     81  CG  ASP A   8      59.279  78.939  84.846
ATOM     82  OD1 ASP A   8      60.535  78.926  84.775
ATOM     83  OD2 ASP A   8      58.534  78.325  84.037
ATOM     84  C   ASP A   8      56.524  80.507  85.013
ATOM     85  O   ASP A   8      55.534  80.266  85.704
ATOM     86  N   MET A   9      56.514  80.481  83.660
ATOM     87  H   MET A   9      57.345  80.678  83.146
ATOM     88  CA  MET A   9      55.391  80.085  82.842
ATOM     89  CB  MET A   9      54.792  81.223  81.987
ATOM     90  CG  MET A   9      54.140  82.387  82.735
ATOM     91  SD  MET A   9      53.527  83.715  81.647
ATOM     92  CE  MET A   9      52.161  82.788  80.889
ATOM     93  C   MET A   9      55.943  79.118  81.829
ATOM     94  O   MET A   9      57.011  79.363  81.256
ATOM     95  N   LYS A  10      55.227  77.993  81.587
ATOM     96  H   LYS A  10      54.387  77.782  82.084
ATOM     97  CA  LYS A  10      55.673  77.017  80.626
ATOM     98  CB  LYS A  10      56.338  75.783  81.285
ATOM     99  CG  LYS A  10      56.938  74.768  80.306
ATOM    100  CD  LYS A  10      57.529  73.534  80.991
ATOM    101  CE  LYS A  10      57.963  72.438  80.017
ATOM    102  NZ  LYS A  10      59.237  72.813  79.369
ATOM    103  HZ1 LYS A  10      59.209  72.557  78.364
ATOM    104  HZ2 LYS A  10      59.393  73.835  79.459
ATOM    105  HZ3 LYS A  10      60.016  72.310  79.832
ATOM    106  C   LYS A  10      54.457  76.593  79.855
ATOM    107  O   LYS A  10      53.681  75.747  80.304
ATOM    108  N   ILE A  11      54.263  77.232  78.680
ATOM    109  H   ILE A  11      54.908  77.918  78.355
ATOM    110  CA  ILE A  11      53.152  76.973  77.802
ATOM    111  CB  ILE A  11      52.765  78.209  76.991
ATOM    112  CG2 ILE A  11      51.613  77.880  76.009
ATOM    113  CG1 ILE A  11      52.358  79.351  77.948
ATOM    114  CD1 ILE A  11      52.192  80.715  77.277
ATOM    115  C   ILE A  11      53.516  75.837  76.882
ATOM    116  O   ILE A  11      54.597  75.821  76.287
ATOM    117  N   GLU A  12      52.606  74.846  76.793
ATOM    118  H   GLU A  12      51.759  74.884  77.314
ATOM    119  CA  GLU A  12      52.731  73.700  75.932
ATOM    120  CB  GLU A  12      52.941  72.355  76.665
ATOM    121  CG  GLU A  12      54.274  72.232  77.428
ATOM    122  CD  GLU A  12      55.444  71.987  76.466
ATOM    123  OE1 GLU A  12      55.334  71.136  75.539
ATOM    124  OE2 GLU A  12      56.484  72.672  76.654
ATOM    125  C   GLU A  12      51.431  73.659  75.181
ATOM    126  O   GLU A  12      50.355  73.831  75.769
ATOM    127  N   CYS A  13      51.500  73.442  73.844
ATOM    128  H   CYS A  13      52.354  73.302  73.349
ATOM    129  CA  CYS A  13      50.287  73.416  73.072
ATOM    130  CB  CYS A  13      50.077  74.752  72.319
ATOM    131  SG  CYS A  13      48.440  74.909  71.555
ATOM    132  C   CYS A  13      50.149  72.230  72.132
ATOM    133  O   CYS A  13      50.378  72.381  70.927
ATOM    134  N   PRO A  14      49.813  71.030  72.629
ATOM    135  CA  PRO A  14      49.612  69.850  71.812
ATOM    136  CB  PRO A  14      49.607  68.653  72.765
ATOM    137  CG  PRO A  14      50.257  69.168  74.054
ATOM    138  CD  PRO A  14      49.946  70.669  74.039
ATOM    139  C   PRO A  14      48.306  69.930  71.052
ATOM    140  O   PRO A  14      47.408  70.666  71.468
ATOM    141  N   HIS A  15      48.197  69.163  69.940
ATOM    142  H   HIS A  15      49.001  68.682  69.601
ATOM    143  CA  HIS A  15      46.974  68.774  69.265
ATOM    144  CB  HIS A  15      45.899  68.094  70.164
ATOM    145  CG  HIS A  15      46.311  66.797  70.794
ATOM    146  ND1 HIS A  15      46.484  65.614  70.109
ATOM    147  CE1 HIS A  15      46.843  64.681  71.025
ATOM    148  NE2 HIS A  15      46.912  65.177  72.247
ATOM    149  CD2 HIS A  15      46.575  66.511  72.099
ATOM    150  C   HIS A  15      46.279  69.860  68.497
ATOM    151  O   HIS A  15      46.155  69.764  67.275
ATOM    152  N   THR A  16      45.827  70.921  69.193
ATOM    153  H   THR A  16      45.979  70.999  70.175
ATOM    154  CA  THR A  16      45.120  72.019  68.600
ATOM    155  CB  THR A  16      43.680  72.087  69.110
ATOM    156  CG2 THR A  16      43.617  72.460  70.606
ATOM    157  OG1 THR A  16      42.906  72.981  68.323
ATOM    158  HG1 THR A  16      42.682  72.494  67.524
ATOM    159  C   THR A  16      45.886  73.304  68.799
ATOM    160  O   THR A  16      46.944  73.330  69.430
ATOM    161  N   VAL A  17      45.353  74.397  68.207
ATOM    162  H   VAL A  17      44.503  74.320  67.692
ATOM    163  CA  VAL A  17      45.903  75.729  68.257
ATOM    164  CB  VAL A  17      45.227  76.708  67.299
ATOM    165  CG1 VAL A  17      45.467  76.227  65.856
ATOM    166  CG2 VAL A  17      43.723  76.872  67.620
ATOM    167  C   VAL A  17      45.906  76.305  69.652
ATOM    168  O   VAL A  17      46.746  77.158  69.948
ATOM    169  N   SER A  18      44.953  75.872  70.517
ATOM    170  H   SER A  18      44.265  75.202  70.252
ATOM    171  CA  SER A  18      44.866  76.366  71.863
ATOM    172  CB  SER A  18      43.869  77.549  71.997
ATOM    173  OG  SER A  18      42.668  77.294  71.275
ATOM    174  HG  SER A  18      42.803  77.659  70.395
ATOM    175  C   SER A  18      44.523  75.265  72.837
ATOM    176  O   SER A  18      43.385  75.149  73.302
ATOM    177  N   PHE A  19      45.518  74.399  73.155
ATOM    178  H   PHE A  19      46.428  74.486  72.759
ATOM    179  CA  PHE A  19      45.337  73.311  74.097
ATOM    180  CB  PHE A  19      46.492  72.291  74.031
ATOM    181  CG  PHE A  19      46.198  71.045  74.814
ATOM    182  CD1 PHE A  19      45.360  70.071  74.254
ATOM    183  CE1 PHE A  19      45.068  68.893  74.945
ATOM    184  CZ  PHE A  19      45.621  68.677  76.208
ATOM    185  CE2 PHE A  19      46.464  69.634  76.777
ATOM    186  CD2 PHE A  19      46.754  70.812  76.080
ATOM    187  C   PHE A  19      45.325  73.961  75.469
ATOM    188  O   PHE A  19      44.555  73.558  76.342
ATOM    189  N   GLY A  20      46.184  74.994  75.661
ATOM    190  H   GLY A  20      46.808  75.289  74.943
ATOM    191  CA  GLY A  20      46.250  75.760  76.874
ATOM    192  C   GLY A  20      46.940  75.213  78.080
ATOM    193  O   GLY A  20      46.607  75.657  79.180
ATOM    194  N   GLU A  21      47.881  74.247  77.938
ATOM    195  H   GLU A  21      48.176  73.896  77.052
ATOM    196  CA  GLU A  21      48.575  73.728  79.096
ATOM    197  CB  GLU A  21      49.263  72.373  78.815
ATOM    198  CG  GLU A  21      49.954  71.717  80.023
ATOM    199  CD  GLU A  21      50.602  70.372  79.663
ATOM    200  OE1 GLU A  21      50.589  69.935  78.481
ATOM    201  OE2 GLU A  21      51.132  69.747  80.618
ATOM    202  C   GLU A  21      49.603  74.763  79.476
ATOM    203  O   GLU A  21      50.382  75.202  78.628
ATOM    204  N   ASN A  22      49.595  75.188  80.762
ATOM    205  H   ASN A  22      48.948  74.841  81.435
ATOM    206  CA  ASN A  22      50.532  76.173  81.229
ATOM    207  CB  ASN A  22      49.986  77.627  81.190
ATOM    208  CG  ASN A  22      51.021  78.682  81.625
ATOM    209  OD1 ASN A  22      52.225  78.478  81.786
ATOM    210  ND2 ASN A  22      50.495  79.912  81.848
ATOM    211 1HD2 ASN A  22      49.518  80.072  81.706
ATOM    212 2HD2 ASN A  22      51.082  80.652  82.173
ATOM    213  C   ASN A  22      50.919  75.839  82.637
ATOM    214  O   ASN A  22      50.119  75.968  83.568
ATOM    215  N   SER A  23      52.178  75.380  82.805
ATOM    216  H   SER A  23      52.808  75.289  82.038
ATOM    217  CA  SER A  23      52.689  75.055  84.107
ATOM    218  CB  SER A  23      53.816  73.997  84.059
ATOM    219  OG  SER A  23      54.356  73.744  85.350
ATOM    220  HG  SER A  23      54.897  72.955  85.254
ATOM    221  C   SER A  23      53.218  76.354  84.657
ATOM    222  O   SER A  23      54.152  76.940  84.104
ATOM    223  N   VAL A  24      52.584  76.838  85.750
ATOM    224  H   VAL A  24      51.811  76.364  86.161
ATOM    225  CA  VAL A  24      52.971  78.069  86.395
ATOM    226  CB  VAL A  24      51.797  78.984  86.735
ATOM    227  CG1 VAL A  24      52.278  80.267  87.452
ATOM    228  CG2 VAL A  24      51.025  79.304  85.440
ATOM    229  C   VAL A  24      53.740  77.703  87.640
ATOM    230  O   VAL A  24      53.306  76.878  88.448
ATOM    231  N   LYS A  25      54.922  78.327  87.802
ATOM    232  H   LYS A  25      55.234  79.008  87.145
ATOM    233  CA  LYS A  25      55.794  78.102  88.930
ATOM    234  CB  LYS A  25      57.132  77.451  88.527
ATOM    235  CG  LYS A  25      57.046  76.062  87.893
ATOM    236  CD  LYS A  25      58.422  75.515  87.515
ATOM    237  CE  LYS A  25      58.394  74.158  86.814
ATOM    238  NZ  LYS A  25      57.955  74.320  85.412
ATOM    239  HZ1 LYS A  25      56.919  74.282  85.366
ATOM    240  HZ2 LYS A  25      58.295  75.229  85.042
ATOM    241  HZ3 LYS A  25      58.355  73.549  84.843
ATOM    242  C   LYS A  25      56.183  79.456  89.470
ATOM    243  O   LYS A  25      56.004  80.475  88.801
ATOM    244  N   LYS A  26      56.685  79.507  90.725
ATOM    245  H   LYS A  26      56.812  78.692  91.287
ATOM    246  CA  LYS A  26      57.133  80.751  91.300
ATOM    247  CB  LYS A  26      56.163  81.433  92.299
ATOM    248  CG  LYS A  26      56.662  82.817  92.750
ATOM    249  CD  LYS A  26      55.810  83.552  93.781
ATOM    250  CE  LYS A  26      56.480  84.848  94.247
ATOM    251  NZ  LYS A  26      55.640  85.543  95.241
ATOM    252  HZ1 LYS A  26      54.654  85.564  94.919
ATOM    253  HZ2 LYS A  26      55.695  85.047  96.150
ATOM    254  HZ3 LYS A  26      55.984  86.514  95.361
ATOM    255  C   LYS A  26      58.395  80.480  92.067
ATOM    256  O   LYS A  26      58.425  79.576  92.903
ATOM    257  N   ILE A  27      59.478  81.239  91.768
ATOM    258  H   ILE A  27      59.459  81.954  91.058
ATOM    259  CA  ILE A  27      60.727  81.109  92.486
ATOM    260  CB  ILE A  27      61.943  81.604  91.708
ATOM    261  CG2 ILE A  27      63.210  81.514  92.594
ATOM    262  CG1 ILE A  27      62.115  80.769  90.417
ATOM    263  CD1 ILE A  27      63.123  81.342  89.417
ATOM    264  C   ILE A  27      60.515  81.894  93.773
ATOM    265  O   ILE A  27      59.962  82.998  93.759
ATOM    266  N   VAL A  28      60.929  81.295  94.913
ATOM    267  H   VAL A  28      61.372  80.403  94.882
ATOM    268  CA  VAL A  28      60.804  81.845  96.249
ATOM    269  CB  VAL A  28      60.183  80.808  97.196
ATOM    270  CG1 VAL A  28      60.088  81.304  98.654
ATOM    271  CG2 VAL A  28      58.796  80.408  96.652
ATOM    272  C   VAL A  28      62.205  82.218  96.730
ATOM    273  O   VAL A  28      63.128  81.436  96.493
ATOM    274  N   PRO A  29      62.423  83.370  97.385
ATOM    275  CA  PRO A  29      63.724  83.810  97.863
ATOM    276  CB  PRO A  29      63.551  85.274  98.288
ATOM    277  CG  PRO A  29      62.038  85.455  98.483
ATOM    278  CD  PRO A  29      61.416  84.420  97.535
ATOM    279  C   PRO A  29      64.466  83.053  98.938
ATOM    280  O   PRO A  29      65.695  83.044  98.849
ATOM    281  N   ILE A  30      63.789  82.454  99.953
ATOM    282  H   ILE A  30      62.804  82.309  99.919
ATOM    283  CA  ILE A  30      64.385  82.447 101.281
ATOM    284  CB  ILE A  30      63.329  82.312 102.376
ATOM    285  CG2 ILE A  30      63.989  82.161 103.771
ATOM    286  CG1 ILE A  30      62.422  83.564 102.339
ATOM    287  CD1 ILE A  30      61.163  83.472 103.201
ATOM    288  C   ILE A  30      65.485  81.407 101.411
ATOM    289  O   ILE A  30      66.623  81.764 101.722
ATOM    290  N   HIS A  31      65.196  80.118 101.096
ATOM    291  H   HIS A  31      64.280  79.849 100.813
ATOM    292  CA  HIS A  31      66.167  79.039 101.161
ATOM    293  CB  HIS A  31      65.525  77.638 101.047
ATOM    294  CG  HIS A  31      66.487  76.511 101.313
ATOM    295  ND1 HIS A  31      67.097  76.287 102.529
ATOM    296  CE1 HIS A  31      67.910  75.213 102.368
ATOM    297  NE2 HIS A  31      67.865  74.732 101.139
ATOM    298  CD2 HIS A  31      66.967  75.550 100.477
ATOM    299  C   HIS A  31      67.159  79.230 100.041
ATOM    300  O   HIS A  31      68.331  78.866 100.152
ATOM    301  N   ALA A  32      66.686  79.861  98.944
ATOM    302  H   ALA A  32      65.734  80.154  98.905
ATOM    303  CA  ALA A  32      67.439  80.172  97.767
ATOM    304  CB  ALA A  32      66.581  80.773  96.637
ATOM    305  C   ALA A  32      68.558  81.128  98.086
ATOM    306  O   ALA A  32      69.458  81.239  97.261
ATOM    307  N   CYS A  33      68.487  81.869  99.233
ATOM    308  H   CYS A  33      67.700  81.802  99.842
ATOM    309  CA  CYS A  33      69.508  82.783  99.706
ATOM    310  CB  CYS A  33      69.018  83.766 100.789
ATOM    311  SG  CYS A  33      67.856  85.015 100.156
ATOM    312  C   CYS A  33      70.693  82.023 100.269
ATOM    313  O   CYS A  33      71.821  82.525 100.214
ATOM    314  N   ASN A  34      70.450  80.806 100.844
ATOM    315  H   ASN A  34      69.525  80.436 100.865
ATOM    316  CA  ASN A  34      71.459  79.906 101.388
ATOM    317  CB  ASN A  34      70.814  78.710 102.130
ATOM    318  CG  ASN A  34      71.861  77.831 102.800
ATOM    319  OD1 ASN A  34      72.599  78.242 103.695
ATOM    320  ND2 ASN A  34      71.914  76.552 102.348
ATOM    321 1HD2 ASN A  34      71.297  76.255 101.618
ATOM    322 2HD2 ASN A  34      72.566  75.907 102.745
ATOM    323  C   ASN A  34      72.223  79.410 100.187
ATOM    324  O   ASN A  34      73.455  79.334 100.197
ATOM    325  N   MET A  35      71.458  79.044  99.126
ATOM    326  H   MET A  35      70.463  79.115  99.177
ATOM    327  CA  MET A  35      71.978  78.671  97.837
ATOM    328  CB  MET A  35      70.978  77.899  96.951
ATOM    329  CG  MET A  35      70.490  76.575  97.557
ATOM    330  SD  MET A  35      71.769  75.309  97.847
ATOM    331  CE  MET A  35      72.135  74.921  96.110
ATOM    332  C   MET A  35      72.255  80.033  97.215
ATOM    333  O   MET A  35      71.943  81.080  97.784
ATOM    334  N   MET A  36      73.110  80.092  96.186
ATOM    335  H   MET A  36      73.475  79.262  95.774
ATOM    336  CA  MET A  36      73.513  81.324  95.532
ATOM    337  CB  MET A  36      72.367  82.152  94.887
ATOM    338  CG  MET A  36      71.655  81.504  93.691
ATOM    339  SD  MET A  36      72.655  81.286  92.182
ATOM    340  CE  MET A  36      72.991  79.508  92.367
ATOM    341  C   MET A  36      74.348  82.236  96.419
ATOM    342  O   MET A  36      74.919  83.193  95.905
ATOM    343  N   LYS A  37      74.697  81.776  97.653
ATOM    344  H   LYS A  37      74.332  80.916  97.996
ATOM    345  CA  LYS A  37      75.549  82.436  98.609
ATOM    346  CB  LYS A  37      77.030  81.995  98.498
ATOM    347  CG  LYS A  37      77.284  80.551  98.933
ATOM    348  CD  LYS A  37      77.786  80.436 100.381
ATOM    349  CE  LYS A  37      76.716  80.188 101.452
ATOM    350  NZ  LYS A  37      76.206  81.469 101.984
ATOM    351  HZ1 LYS A  37      75.731  81.296 102.890
ATOM    352  HZ2 LYS A  37      77.000  82.120 102.137
ATOM    353  HZ3 LYS A  37      75.532  81.897 101.322
ATOM    354  C   LYS A  37      75.460  83.902  98.962
ATOM    355  O   LYS A  37      76.403  84.649  98.689
ATOM    356  N   SER A  38      74.321  84.343  99.556
ATOM    357  H   SER A  38      73.569  83.707  99.723
ATOM    358  CA  SER A  38      74.051  85.702 100.013
ATOM    359  CB  SER A  38      75.127  86.240 100.986
ATOM    360  OG  SER A  38      75.130  85.467 102.179
ATOM    361  HG  SER A  38      75.806  85.854 102.742
ATOM    362  C   SER A  38      73.735  86.696  98.913
ATOM    363  O   SER A  38      74.259  86.589  97.804
ATOM    364  N   CYS A  39      72.908  87.738  99.227
ATOM    365  H   CYS A  39      72.505  87.852 100.131
ATOM    366  CA  CYS A  39      72.464  88.656  98.199
ATOM    367  CB  CYS A  39      70.919  88.609  98.141
ATOM    368  SG  CYS A  39      70.269  86.987  97.637
ATOM    369  C   CYS A  39      72.866  90.118  98.062
ATOM    370  O   CYS A  39      73.744  90.432  97.258
ATOM    371  N   LEU A  40      72.219  91.045  98.819
ATOM    372  H   LEU A  40      71.521  90.766  99.474
ATOM    373  CA  LEU A  40      72.436  92.485  98.774
ATOM    374  CB  LEU A  40      71.662  93.155  97.591
ATOM    375  CG  LEU A  40      71.948  94.606  97.104
ATOM    376  CD1 LEU A  40      71.502  94.806  95.662
ATOM    377  CD2 LEU A  40      71.268  95.717  97.900
ATOM    378  C   LEU A  40      71.840  92.998 100.056
ATOM    379  O   LEU A  40      71.030  92.330 100.696
ATOM    380  N   ILE A  41      72.232  94.207 100.481
ATOM    381  H   ILE A  41      72.876  94.765  99.967
ATOM    382  CA  ILE A  41      71.734  94.771 101.707
ATOM    383  CB  ILE A  41      72.846  95.239 102.605
ATOM    384  CG2 ILE A  41      73.738  94.037 102.974
ATOM    385  CG1 ILE A  41      73.653  96.326 101.966
ATOM    386  CD1 ILE A  41      74.673  96.848 102.934
ATOM    387  C   ILE A  41      70.449  95.576 101.643
ATOM    388  O   ILE A  41      69.863  95.740 100.580
ATOM    389  N   ALA A  42      69.941  96.042 102.803
ATOM    390  H   ALA A  42      70.419  95.901 103.665
ATOM    391  CA  ALA A  42      68.685  96.749 102.937
ATOM    392  CB  ALA A  42      68.194  96.759 104.399
ATOM    393  C   ALA A  42      68.514  98.141 102.398
ATOM    394  O   ALA A  42      69.450  98.761 101.908
ATOM    395  N   LEU A  43      67.235  98.580 102.334
ATOM    396  H   LEU A  43      66.487  97.990 102.624
ATOM    397  CA  LEU A  43      66.835  99.903 101.948
ATOM    398  CB  LEU A  43      66.295 100.051 100.508
ATOM    399  CG  LEU A  43      65.957 101.499 100.089
ATOM    400  CD1 LEU A  43      67.189 102.423 100.126
ATOM    401  CD2 LEU A  43      65.225 101.516  98.741
ATOM    402  C   LEU A  43      65.727 100.124 102.940
ATOM    403  O   LEU A  43      64.615  99.605 102.782
ATOM    404  N   GLY A  44      66.033 100.902 104.006
ATOM    405  H   GLY A  44      66.941 101.301 104.107
ATOM    406  CA  GLY A  44      65.113 101.187 105.080
ATOM    407  C   GLY A  44      64.809  99.881 105.780
ATOM    408  O   GLY A  44      65.739  99.122 106.068
ATOM    409  N   PRO A  45      63.546  99.585 106.066
ATOM    410  CA  PRO A  45      63.138  98.357 106.710
ATOM    411  CB  PRO A  45      61.729  98.624 107.242
ATOM    412  CG  PRO A  45      61.175  99.732 106.332
ATOM    413  CD  PRO A  45      62.423 100.501 105.870
ATOM    414  C   PRO A  45      63.226  97.135 105.820
ATOM    415  O   PRO A  45      63.137  96.031 106.362
ATOM    416  N   TYR A  46      63.366  97.304 104.479
ATOM    417  H   TYR A  46      63.547  98.196 104.065
ATOM    418  CA  TYR A  46      63.162  96.227 103.539
ATOM    419  CB  TYR A  46      62.410  96.661 102.259
ATOM    420  CG  TYR A  46      61.011  97.057 102.605
ATOM    421  CD1 TYR A  46      60.697  98.410 102.784
ATOM    422  CE1 TYR A  46      59.397  98.803 103.114
ATOM    423  CZ  TYR A  46      58.398  97.839 103.267
ATOM    424  OH  TYR A  46      57.085  98.227 103.601
ATOM    425  HH  TYR A  46      57.077  99.184 103.700
ATOM    426  CE2 TYR A  46      58.700  96.487 103.090
ATOM    427  CD2 TYR A  46      60.001  96.099 102.760
ATOM    428  C   TYR A  46      64.487  95.690 103.087
ATOM    429  O   TYR A  46      65.419  96.456 102.852
ATOM    430  N   ARG A  47      64.602  94.343 102.993
ATOM    431  H   ARG A  47      63.829  93.751 103.205
ATOM    432  CA  ARG A  47      65.795  93.656 102.552
ATOM    433  CB  ARG A  47      65.813  92.174 102.994
ATOM    434  CG  ARG A  47      67.064  91.373 102.599
ATOM    435  CD  ARG A  47      67.073  89.927 103.111
ATOM    436  NE  ARG A  47      66.005  89.166 102.386
ATOM    437  HE  ARG A  47      65.075  89.177 102.755
ATOM    438  CZ  ARG A  47      66.256  88.468 101.233
ATOM    439  NH1 ARG A  47      67.513  88.398 100.701
ATOM    440 1HH1 ARG A  47      68.275  88.841 101.171
ATOM    441 2HH1 ARG A  47      67.682  87.867  99.872
ATOM    442  NH2 ARG A  47      65.228  87.835 100.596
ATOM    443 1HH2 ARG A  47      64.302  87.883 100.969
ATOM    444 2HH2 ARG A  47      65.390  87.341  99.743
ATOM    445  C   ARG A  47      65.821  93.696 101.043
ATOM    446  O   ARG A  47      64.859  93.273 100.397
ATOM    447  N   VAL A  48      66.930  94.202 100.452
ATOM    448  H   VAL A  48      67.714  94.530 100.973
ATOM    449  CA  VAL A  48      67.058  94.305  99.016
ATOM    450  CB  VAL A  48      67.523  95.695  98.601
ATOM    451  CG1 VAL A  48      67.756  95.823  97.097
ATOM    452  CG2 VAL A  48      66.465  96.708  99.070
ATOM    453  C   VAL A  48      67.921  93.187  98.487
ATOM    454  O   VAL A  48      68.914  92.820  99.112
ATOM    455  N   GLN A  49      67.514  92.587  97.341
ATOM    456  H   GLN A  49      66.699  92.898  96.858
ATOM    457  CA  GLN A  49      68.217  91.498  96.709
ATOM    458  CB  GLN A  49      67.311  90.335  96.248
ATOM    459  CG  GLN A  49      66.595  89.576  97.370
ATOM    460  CD  GLN A  49      65.742  88.479  96.740
ATOM    461  OE1 GLN A  49      64.570  88.664  96.415
ATOM    462  NE2 GLN A  49      66.361  87.283  96.551
ATOM    463 1HE2 GLN A  49      67.320  87.168  96.808
ATOM    464 2HE2 GLN A  49      65.876  86.530  96.109
ATOM    465  C   GLN A  49      69.083  91.862  95.530
ATOM    466  O   GLN A  49      68.738  92.722  94.724
ATOM    467  N   VAL A  50      70.237  91.147  95.470
ATOM    468  H   VAL A  50      70.374  90.489  96.205
ATOM    469  CA  VAL A  50      71.358  91.088  94.541
ATOM    470  CB  VAL A  50      71.390  89.791  93.718
ATOM    471  CG1 VAL A  50      71.609  88.568  94.609
ATOM    472  CG2 VAL A  50      70.122  89.653  92.856
ATOM    473  C   VAL A  50      71.812  92.127  93.544
ATOM    474  O   VAL A  50      71.045  92.891  92.958
ATOM    475  N   VAL A  51      73.163  92.150  93.400
ATOM    476  H   VAL A  51      73.720  91.533  93.953
ATOM    477  CA  VAL A  51      73.945  92.909  92.450
ATOM    478  CB  VAL A  51      75.191  93.568  92.992
ATOM    479  CG1 VAL A  51      75.945  94.284  91.851
ATOM    480  CG2 VAL A  51      74.756  94.572  94.069
ATOM    481  C   VAL A  51      74.313  91.735  91.572
ATOM    482  O   VAL A  51      74.870  90.738  92.047
ATOM    483  N   TYR A  52      73.987  91.839  90.270
ATOM    484  H   TYR A  52      73.563  92.663  89.901
ATOM    485  CA  TYR A  52      74.185  90.765  89.336
ATOM    486  CB  TYR A  52      72.818  90.033  89.073
ATOM    487  CG  TYR A  52      71.703  90.981  88.685
ATOM    488  CD1 TYR A  52      71.400  91.254  87.343
ATOM    489  CE1 TYR A  52      70.374  92.138  86.998
ATOM    490  CZ  TYR A  52      69.636  92.770  88.001
ATOM    491  OH  TYR A  52      68.599  93.664  87.661
ATOM    492  HH  TYR A  52      68.209  93.991  88.478
ATOM    493  CE2 TYR A  52      69.926  92.516  89.343
ATOM    494  CD2 TYR A  52      70.951  91.629  89.675
ATOM    495  C   TYR A  52      74.867  91.162  88.049
ATOM    496  O   TYR A  52      74.429  90.754  86.971
ATOM    497  N   GLU A  53      75.992  91.922  88.127
ATOM    498  H   GLU A  53      76.373  92.221  88.998
ATOM    499  CA  GLU A  53      76.679  92.365  86.933
ATOM    500  CB  GLU A  53      77.886  93.284  87.198
ATOM    501  CG  GLU A  53      77.519  94.650  87.784
ATOM    502  CD  GLU A  53      78.782  95.491  87.945
ATOM    503  OE1 GLU A  53      78.779  96.640  87.432
ATOM    504  OE2 GLU A  53      79.759  95.023  88.585
ATOM    505  C   GLU A  53      77.168  91.229  86.076
ATOM    506  O   GLU A  53      77.963  90.378  86.480
ATOM    507  N   ARG A  54      76.645  91.239  84.837
ATOM    508  H   ARG A  54      75.992  91.947  84.577
ATOM    509  CA  ARG A  54      76.914  90.290  83.800
ATOM    510  CB  ARG A  54      75.742  89.295  83.635
ATOM    511  CG  ARG A  54      75.889  88.170  82.606
ATOM    512  CD  ARG A  54      74.664  87.256  82.651
ATOM    513  NE  ARG A  54      74.760  86.207  81.592
ATOM    514  HE  ARG A  54      75.560  86.183  80.993
ATOM    515  CZ  ARG A  54      73.748  85.298  81.420
ATOM    516  NH1 ARG A  54      72.656  85.274  82.244
ATOM    517 1HH1 ARG A  54      72.573  85.932  82.992
ATOM    518 2HH1 ARG A  54      71.934  84.598  82.108
ATOM    519  NH2 ARG A  54      73.821  84.389  80.405
ATOM    520 1HH2 ARG A  54      74.604  84.381  79.784
ATOM    521 2HH2 ARG A  54      73.095  83.714  80.286
ATOM    522  C   ARG A  54      77.000  91.173  82.601
ATOM    523  O   ARG A  54      76.014  91.792  82.195
ATOM    524  N   SER A  55      78.208  91.268  82.019
ATOM    525  H   SER A  55      79.011  90.773  82.342
ATOM    526  CA  SER A  55      78.379  92.115  80.882
ATOM    527  CB  SER A  55      79.434  93.216  81.139
ATOM    528  OG  SER A  55      79.053  94.009  82.256
ATOM    529  HG  SER A  55      79.760  94.649  82.376
ATOM    530  C   SER A  55      78.768  91.237  79.741
ATOM    531  O   SER A  55      79.938  91.181  79.349
ATOM    532  N   TYR A  56      77.770  90.493  79.196
ATOM    533  H   TYR A  56      76.817  90.541  79.495
ATOM    534  CA  TYR A  56      78.074  89.644  78.081
ATOM    535  CB  TYR A  56      77.134  88.435  77.832
ATOM    536  CG  TYR A  56      77.495  87.195  78.606
ATOM    537  CD1 TYR A  56      76.697  86.061  78.417
ATOM    538  CE1 TYR A  56      76.976  84.862  79.076
ATOM    539  CZ  TYR A  56      78.070  84.779  79.937
ATOM    540  OH  TYR A  56      78.346  83.561  80.594
ATOM    541  HH  TYR A  56      79.254  83.596  80.906
ATOM    542  CE2 TYR A  56      78.884  85.897  80.138
ATOM    543  CD2 TYR A  56      78.598  87.094  79.473
ATOM    544  C   TYR A  56      78.194  90.451  76.838
ATOM    545  O   TYR A  56      77.217  90.954  76.279
ATOM    546  N   CYS A  57      79.464  90.587  76.407
ATOM    547  H   CYS A  57      80.230  90.177  76.894
ATOM    548  CA  CYS A  57      79.797  91.314  75.223
ATOM    549  CB  CYS A  57      81.254  91.820  75.205
ATOM    550  SG  CYS A  57      81.687  92.733  73.690
ATOM    551  C   CYS A  57      79.588  90.373  74.082
ATOM    552  O   CYS A  57      80.183  89.292  74.034
ATOM    553  N   MET A  58      78.695  90.772  73.152
ATOM    554  H   MET A  58      78.229  91.650  73.216
ATOM    555  CA  MET A  58      78.401  89.987  71.980
ATOM    556  CB  MET A  58      77.143  90.409  71.201
ATOM    557  CG  MET A  58      75.824  90.224  71.953
ATOM    558  SD  MET A  58      75.345  88.498  72.303
ATOM    559  CE  MET A  58      75.762  88.480  74.071
ATOM    560  C   MET A  58      79.558  89.993  71.025
ATOM    561  O   MET A  58      80.355  90.935  70.992
ATOM    562  N   THR A  59      79.837  88.790  70.494
ATOM    563  H   THR A  59      79.252  88.001  70.656
ATOM    564  CA  THR A  59      80.913  88.552  69.576
ATOM    565  CB  THR A  59      81.530  87.176  69.748
ATOM    566  CG2 THR A  59      82.102  87.031  71.172
ATOM    567  OG1 THR A  59      80.564  86.162  69.503
ATOM    568  HG1 THR A  59      81.056  85.343  69.420
ATOM    569  C   THR A  59      80.556  88.730  68.125
ATOM    570  O   THR A  59      79.385  88.723  67.738
ATOM    571  N   GLY A  60      81.618  88.963  67.320
ATOM    572  H   GLY A  60      82.537  89.011  67.702
ATOM    573  CA  GLY A  60      81.578  89.089  65.886
ATOM    574  C   GLY A  60      82.157  87.759  65.482
ATOM    575  O   GLY A  60      83.182  87.333  66.027
ATOM    576  N   VAL A  61      81.533  87.072  64.502
ATOM    577  H   VAL A  61      80.761  87.430  63.988
ATOM    578  CA  VAL A  61      82.007  85.772  64.113
ATOM    579  CB  VAL A  61      80.960  84.688  64.223
ATOM    580  CG1 VAL A  61      80.521  84.584  65.691
ATOM    581  CG2 VAL A  61      79.780  84.976  63.288
ATOM    582  C   VAL A  61      82.637  85.767  62.763
ATOM    583  O   VAL A  61      82.121  86.328  61.796
ATOM    584  N   LEU A  62      83.814  85.130  62.697
ATOM    585  H   LEU A  62      84.216  84.682  63.492
ATOM    586  CA  LEU A  62      84.556  85.035  61.485
ATOM    587  CB  LEU A  62      86.069  84.937  61.785
ATOM    588  CG  LEU A  62      87.023  84.953  60.581
ATOM    589  CD1 LEU A  62      87.006  86.323  59.878
ATOM    590  CD2 LEU A  62      88.433  84.500  60.980
ATOM    591  C   LEU A  62      84.096  83.829  60.699
ATOM    592  O   LEU A  62      83.981  82.721  61.230
ATOM    593  N   ILE A  63      83.773  84.078  59.414
ATOM    594  H   ILE A  63      83.836  85.009  59.058
ATOM    595  CA  ILE A  63      83.383  83.104  58.423
ATOM    596  CB  ILE A  63      81.922  83.096  57.971
ATOM    597  CG2 ILE A  63      81.366  84.506  57.667
ATOM    598  CG1 ILE A  63      81.733  81.989  56.904
ATOM    599  CD1 ILE A  63      80.300  81.621  56.556
ATOM    600  C   ILE A  63      84.307  83.432  57.288
ATOM    601  O   ILE A  63      84.160  84.464  56.630
ATOM    602  N   GLU A  64      85.279  82.519  57.034
ATOM    603  H   GLU A  64      85.350  81.684  57.573
ATOM    604  CA  GLU A  64      86.308  82.676  56.030
ATOM    605  CB  GLU A  64      85.839  82.516  54.554
ATOM    606  CG  GLU A  64      85.355  81.100  54.204
ATOM    607  CD  GLU A  64      84.984  81.031  52.725
ATOM    608  OE1 GLU A  64      85.595  80.193  52.011
ATOM    609  OE2 GLU A  64      84.079  81.789  52.284
ATOM    610  C   GLU A  64      87.029  83.970  56.347
ATOM    611  O   GLU A  64      87.476  84.122  57.485
ATOM    612  N   GLY A  65      87.174  84.918  55.391
ATOM    613  H   GLY A  65      86.822  84.823  54.464
ATOM    614  CA  GLY A  65      87.828  86.166  55.683
ATOM    615  C   GLY A  65      86.848  87.247  56.047
ATOM    616  O   GLY A  65      87.267  88.348  56.409
ATOM    617  N   LYS A  66      85.527  86.964  55.950
ATOM    618  H   LYS A  66      85.196  86.049  55.728
ATOM    619  CA  LYS A  66      84.502  87.928  56.244
ATOM    620  CB  LYS A  66      83.268  87.788  55.332
ATOM    621  CG  LYS A  66      83.539  88.124  53.864
ATOM    622  CD  LYS A  66      82.322  87.926  52.963
ATOM    623  CE  LYS A  66      82.576  88.239  51.489
ATOM    624  NZ  LYS A  66      81.344  87.999  50.711
ATOM    625  HZ1 LYS A  66      81.087  86.995  50.765
ATOM    626  HZ2 LYS A  66      80.571  88.574  51.093
ATOM    627  HZ3 LYS A  66      81.502  88.257  49.718
ATOM    628  C   LYS A  66      84.024  87.864  57.658
ATOM    629  O   LYS A  66      83.888  86.789  58.244
ATOM    630  N   CYS A  67      83.795  89.054  58.250
ATOM    631  H   CYS A  67      83.926  89.916  57.769
ATOM    632  CA  CYS A  67      83.278  89.159  59.582
ATOM    633  CB  CYS A  67      83.758  90.397  60.356
ATOM    634  SG  CYS A  67      85.552  90.369  60.654
ATOM    635  C   CYS A  67      81.790  89.234  59.409
ATOM    636  O   CYS A  67      81.291  89.908  58.502
ATOM    637  N   PHE A  68      81.052  88.482  60.245
ATOM    638  H   PHE A  68      81.464  87.869  60.909
ATOM    639  CA  PHE A  68      79.617  88.462  60.200
ATOM    640  CB  PHE A  68      79.113  87.235  59.388
ATOM    641  CG  PHE A  68      77.682  87.371  58.965
ATOM    642  CD1 PHE A  68      77.314  88.304  57.987
ATOM    643  CE1 PHE A  68      75.982  88.424  57.584
ATOM    644  CZ  PHE A  68      75.006  87.600  58.148
ATOM    645  CE2 PHE A  68      75.363  86.650  59.108
ATOM    646  CD2 PHE A  68      76.697  86.534  59.505
ATOM    647  C   PHE A  68      79.079  88.437  61.617
ATOM    648  O   PHE A  68      79.828  88.284  62.579
ATOM    649  N   VAL A  69      77.761  88.722  61.756
ATOM    650  H   VAL A  69      77.248  88.947  60.932
ATOM    651  CA  VAL A  69      76.894  88.732  62.923
ATOM    652  CB  VAL A  69      76.816  87.506  63.863
ATOM    653  CG1 VAL A  69      76.461  86.240  63.067
ATOM    654  CG2 VAL A  69      77.940  87.444  64.916
ATOM    655  C   VAL A  69      76.655  89.920  63.802
ATOM    656  O   VAL A  69      75.512  89.898  64.248
ATOM    657  N   PRO A  70      77.467  90.930  64.148
ATOM    658  CA  PRO A  70      77.041  91.982  65.046
ATOM    659  CB  PRO A  70      78.293  92.800  65.368
ATOM    660  CG  PRO A  70      79.252  92.518  64.199
ATOM    661  CD  PRO A  70      78.836  91.129  63.691
ATOM    662  C   PRO A  70      75.911  92.804  64.512
ATOM    663  O   PRO A  70      75.991  93.336  63.403
ATOM    664  N   ASP A  71      74.864  92.910  65.340
ATOM    665  H   ASP A  71      74.845  92.416  66.207
ATOM    666  CA  ASP A  71      73.776  93.811  65.146
ATOM    667  CB  ASP A  71      72.378  93.145  65.180
ATOM    668  CG  ASP A  71      72.200  92.146  64.037
ATOM    669  OD1 ASP A  71      72.423  92.517  62.854
ATOM    670  OD2 ASP A  71      71.828  90.982  64.338
ATOM    671  C   ASP A  71      73.863  94.671  66.364
ATOM    672  O   ASP A  71      74.127  94.191  67.470
ATOM    673  N   GLN A  72      73.696  95.986  66.157
ATOM    674  H   GLN A  72      73.515  96.354  65.249
ATOM    675  CA  GLN A  72      73.734  96.942  67.230
ATOM    676  CB  GLN A  72      74.447  98.250  66.820
ATOM    677  CG  GLN A  72      75.917  98.073  66.397
ATOM    678  CD  GLN A  72      76.749  97.506  67.549
ATOM    679  OE1 GLN A  72      76.820  98.066  68.643
ATOM    680  NE2 GLN A  72      77.379  96.328  67.303
ATOM    681 1HE2 GLN A  72      77.291  95.888  66.409
ATOM    682 2HE2 GLN A  72      77.919  95.891  68.023
ATOM    683  C   GLN A  72      72.330  97.270  67.676
ATOM    684  O   GLN A  72      72.141  97.924  68.703
ATOM    685  N   SER A  73      71.322  96.782  66.908
ATOM    686  H   SER A  73      71.531  96.233  66.104
ATOM    687  CA  SER A  73      69.909  96.973  67.097
ATOM    688  CB  SER A  73      69.310  96.158  68.249
ATOM    689  OG  SER A  73      69.512  94.791  67.930
ATOM    690  HG  SER A  73      68.988  94.290  68.558
ATOM    691  C   SER A  73      69.467  98.404  67.063
ATOM    692  O   SER A  73      68.533  98.832  67.748
ATOM    693  N   VAL A  74      70.178  99.175  66.210
ATOM    694  H   VAL A  74      70.928  98.796  65.675
ATOM    695  CA  VAL A  74      69.882 100.549  65.936
ATOM    696  CB  VAL A  74      71.071 101.320  65.402
ATOM    697  CG1 VAL A  74      70.657 102.756  65.062
ATOM    698  CG2 VAL A  74      72.185 101.307  66.466
ATOM    699  C   VAL A  74      68.853 100.313  64.863
ATOM    700  O   VAL A  74      69.159  99.786  63.789
ATOM    701  N   VAL A  75      67.610 100.734  65.156
ATOM    702  H   VAL A  75      67.426 101.184  66.026
ATOM    703  CA  VAL A  75      66.459 100.549  64.306
ATOM    704  CB  VAL A  75      65.155 101.028  64.930
ATOM    705  CG1 VAL A  75      64.879 100.199  66.200
ATOM    706  CG2 VAL A  75      65.217 102.544  65.224
ATOM    707  C   VAL A  75      66.577 101.078  62.899
ATOM    708  O   VAL A  75      67.264 102.062  62.619
ATOM    709  N   SER A  76      65.859 100.379  61.991
ATOM    710  H   SER A  76      65.324  99.593  62.291
ATOM    711  CA  SER A  76      65.775 100.609  60.569
ATOM    712  CB  SER A  76      64.953  99.501  59.870
ATOM    713  OG  SER A  76      63.604  99.490  60.323
ATOM    714  HG  SER A  76      63.105  99.975  59.658
ATOM    715  C   SER A  76      65.231 101.959  60.173
ATOM    716  O   SER A  76      65.337 102.344  59.007
ATOM    717  N   ILE A  77      64.634 102.694  61.144
ATOM    718  H   ILE A  77      64.563 102.334  62.069
ATOM    719  CA  ILE A  77      64.045 104.004  60.975
ATOM    720  CB  ILE A  77      63.385 104.443  62.283
ATOM    721  CG2 ILE A  77      62.971 105.935  62.261
ATOM    722  CG1 ILE A  77      62.175 103.522  62.554
ATOM    723  CD1 ILE A  77      61.578 103.645  63.956
ATOM    724  C   ILE A  77      65.087 105.003  60.506
ATOM    725  O   ILE A  77      64.784 105.847  59.659
ATOM    726  N   ILE A  78      66.336 104.906  61.024
ATOM    727  H   ILE A  78      66.568 104.182  61.671
ATOM    728  CA  ILE A  78      67.416 105.800  60.671
ATOM    729  CB  ILE A  78      68.548 105.655  61.674
ATOM    730  CG2 ILE A  78      69.787 106.479  61.265
ATOM    731  CG1 ILE A  78      68.007 106.072  63.057
ATOM    732  CD1 ILE A  78      68.932 105.743  64.219
ATOM    733  C   ILE A  78      67.855 105.528  59.246
ATOM    734  O   ILE A  78      68.166 104.394  58.871
ATOM    735  N   LYS A  79      67.824 106.597  58.418
ATOM    736  H   LYS A  79      67.536 107.493  58.744
ATOM    737  CA  LYS A  79      68.214 106.533  57.032
ATOM    738  CB  LYS A  79      67.094 107.050  56.088
ATOM    739  CG  LYS A  79      66.689 108.523  56.246
ATOM    740  CD  LYS A  79      65.566 108.979  55.317
ATOM    741  CE  LYS A  79      65.207 110.454  55.504
ATOM    742  NZ  LYS A  79      64.094 110.832  54.613
ATOM    743  HZ1 LYS A  79      63.891 111.844  54.715
ATOM    744  HZ2 LYS A  79      64.355 110.633  53.629
ATOM    745  HZ3 LYS A  79      63.247 110.288  54.862
ATOM    746  C   LYS A  79      69.501 107.285  56.801
ATOM    747  O   LYS A  79      70.363 106.846  56.038
ATOM    748  N   HIS A  80      69.639 108.437  57.489
ATOM    749  H   HIS A  80      68.917 108.731  58.110
ATOM    750  CA  HIS A  80      70.761 109.335  57.450
ATOM    751  CB  HIS A  80      70.410 110.628  56.670
ATOM    752  CG  HIS A  80      71.572 111.496  56.272
ATOM    753  ND1 HIS A  80      72.181 112.406  57.107
ATOM    754  CE1 HIS A  80      73.174 112.991  56.392
ATOM    755  NE2 HIS A  80      73.247 112.522  55.161
ATOM    756  CD2 HIS A  80      72.237 111.580  55.087
ATOM    757  C   HIS A  80      71.012 109.664  58.908
ATOM    758  O   HIS A  80      70.240 109.257  59.782
ATOM    759  N   GLY A  81      72.100 110.411  59.224
ATOM    760  H   GLY A  81      72.727 110.752  58.529
ATOM    761  CA  GLY A  81      72.433 110.773  60.579
ATOM    762  C   GLY A  81      71.561 111.908  61.029
ATOM    763  O   GLY A  81      72.037 113.034  61.175
ATOM    764  N   ILE A  82      70.251 111.614  61.231
ATOM    765  H   ILE A  82      69.903 110.691  61.095
ATOM    766  CA  ILE A  82      69.277 112.583  61.651
ATOM    767  CB  ILE A  82      67.902 112.292  61.052
ATOM    768  CG2 ILE A  82      66.842 113.269  61.619
ATOM    769  CG1 ILE A  82      67.977 112.392  59.516
ATOM    770  CD1 ILE A  82      66.732 111.881  58.794
ATOM    771  C   ILE A  82      69.212 112.548  63.158
ATOM    772  O   ILE A  82      69.491 113.562  63.799
ATOM    773  N   PHE A  83      68.877 111.372  63.745
ATOM    774  H   PHE A  83      68.679 110.554  63.212
ATOM    775  CA  PHE A  83      68.768 111.218  65.175
ATOM    776  CB  PHE A  83      67.321 111.538  65.655
ATOM    777  CG  PHE A  83      67.138 111.457  67.138
ATOM    778  CD1 PHE A  83      67.606 112.484  67.968
ATOM    779  CE1 PHE A  83      67.427 112.417  69.352
ATOM    780  CZ  PHE A  83      66.758 111.330  69.917
ATOM    781  CE2 PHE A  83      66.260 110.314  69.098
ATOM    782  CD2 PHE A  83      66.444 110.385  67.714
ATOM    783  C   PHE A  83      69.151 109.798  65.483
ATOM    784  O   PHE A  83      68.826 108.898  64.710
ATOM    785  N   ASP A  84      69.874 109.583  66.611
ATOM    786  H   ASP A  84      70.126 110.330  67.219
ATOM    787  CA  ASP A  84      70.309 108.271  67.022
ATOM    788  CB  ASP A  84      71.722 108.244  67.655
ATOM    789  CG  ASP A  84      72.833 108.511  66.631
ATOM    790  OD1 ASP A  84      72.597 108.461  65.394
ATOM    791  OD2 ASP A  84      73.971 108.770  67.101
ATOM    792  C   ASP A  84      69.354 107.665  68.005
ATOM    793  O   ASP A  84      68.954 108.312  68.976
ATOM    794  N   ILE A  85      68.962 106.394  67.745
ATOM    795  H   ILE A  85      69.306 105.901  66.949
ATOM    796  CA  ILE A  85      68.062 105.643  68.581
ATOM    797  CB  ILE A  85      66.690 105.372  67.960
ATOM    798  CG2 ILE A  85      65.862 104.510  68.947
ATOM    799  CG1 ILE A  85      65.956 106.679  67.594
ATOM    800  CD1 ILE A  85      64.657 106.490  66.807
ATOM    801  C   ILE A  85      68.776 104.319  68.689
ATOM    802  O   ILE A  85      68.840 103.552  67.721
ATOM    803  N   ALA A  86      69.349 104.039  69.878
ATOM    804  H   ALA A  86      69.306 104.655  70.660
ATOM    805  CA  ALA A  86      70.045 102.801  70.073
ATOM    806  CB  ALA A  86      71.577 102.945  70.149
ATOM    807  C   ALA A  86      69.579 102.148  71.328
ATOM    808  O   ALA A  86      69.637 102.738  72.409
ATOM    809  N   SER A  87      69.080 100.903  71.188
ATOM    810  H   SER A  87      69.017 100.459  70.298
ATOM    811  CA  SER A  87      68.610 100.124  72.298
ATOM    812  CB  SER A  87      67.071 100.050  72.385
ATOM    813  OG  SER A  87      66.528 101.334  72.658
ATOM    814  HG  SER A  87      65.576 101.206  72.694
ATOM    815  C   SER A  87      69.164  98.762  72.019
ATOM    816  O   SER A  87      68.682  98.060  71.124
ATOM    817  N   VAL A  88      70.207  98.363  72.789
ATOM    818  H   VAL A  88      70.586  98.928  73.518
ATOM    819  CA  VAL A  88      70.837  97.088  72.562
ATOM    820  CB  VAL A  88      72.296  97.035  73.017
ATOM    821  CG1 VAL A  88      72.918  95.634  72.791
ATOM    822  CG2 VAL A  88      73.080  98.132  72.271
ATOM    823  C   VAL A  88      70.045  95.961  73.163
ATOM    824  O   VAL A  88      69.965  95.763  74.377
ATOM    825  N   HIS A  89      69.455  95.190  72.239
ATOM    826  H   HIS A  89      69.561  95.418  71.273
ATOM    827  CA  HIS A  89      68.669  94.011  72.475
ATOM    828  CB  HIS A  89      67.164  94.153  72.148
ATOM    829  CG  HIS A  89      66.423  95.183  72.948
ATOM    830  ND1 HIS A  89      65.966  94.986  74.232
ATOM    831  CE1 HIS A  89      65.338  96.130  74.603
ATOM    832  NE2 HIS A  89      65.358  97.044  73.651
ATOM    833  CD2 HIS A  89      66.041  96.444  72.608
ATOM    834  C   HIS A  89      69.207  93.086  71.424
ATOM    835  O   HIS A  89      69.490  93.527  70.311
ATOM    836  N   ILE A  90      69.399  91.789  71.734
ATOM    837  H   ILE A  90      69.168  91.398  72.621
ATOM    838  CA  ILE A  90      69.901  90.872  70.737
ATOM    839  CB  ILE A  90      71.420  90.576  70.736
ATOM    840  CG2 ILE A  90      72.184  91.763  70.114
ATOM    841  CG1 ILE A  90      71.994  90.016  72.051
ATOM    842  CD1 ILE A  90      72.378  91.060  73.094
ATOM    843  C   ILE A  90      69.044  89.630  70.644
ATOM    844  O   ILE A  90      67.861  89.645  70.990
ATOM    845  N   VAL A  91      69.608  88.582  70.010
ATOM    846  H   VAL A  91      70.529  88.660  69.640
ATOM    847  CA  VAL A  91      69.099  87.258  69.767
ATOM    848  CB  VAL A  91      68.595  87.036  68.329
ATOM    849  CG1 VAL A  91      67.385  87.942  68.041
ATOM    850  CG2 VAL A  91      69.715  87.275  67.287
ATOM    851  C   VAL A  91      70.314  86.379  70.027
ATOM    852  O   VAL A  91      71.316  86.856  70.566
ATOM    853  N   CYS A  92      70.231  85.050  69.780
ATOM    854  H   CYS A  92      69.417  84.605  69.416
ATOM    855  CA  CYS A  92      71.413  84.242  69.928
ATOM    856  CB  CYS A  92      71.843  83.746  71.337
ATOM    857  SG  CYS A  92      72.536  85.059  72.382
ATOM    858  C   CYS A  92      71.635  83.208  68.874
ATOM    859  O   CYS A  92      71.860  83.567  67.717
ATOM    860  N   PHE A  93      71.567  81.909  69.248
ATOM    861  H   PHE A  93      71.256  81.629  70.154
ATOM    862  CA  PHE A  93      71.852  80.811  68.364
ATOM    863  CB  PHE A  93      73.383  80.511  68.311
ATOM    864  CG  PHE A  93      73.961  80.284  69.681
ATOM    865  CD1 PHE A  93      74.010  79.035  70.297
ATOM    866  CE1 PHE A  93      74.567  78.889  71.572
ATOM    867  CZ  PHE A  93      75.099  79.993  72.239
ATOM    868  CE2 PHE A  93      75.082  81.245  71.626
ATOM    869  CD2 PHE A  93      74.522  81.380  70.354
ATOM    870  C   PHE A  93      71.016  79.573  68.539
ATOM    871  O   PHE A  93      70.280  79.447  69.513
ATOM    872  N   PHE A  94      71.107  78.640  67.557
ATOM    873  H   PHE A  94      71.708  78.774  66.774
ATOM    874  CA  PHE A  94      70.360  77.401  67.532
ATOM    875  CB  PHE A  94      69.591  77.179  66.189
ATOM    876  CG  PHE A  94      68.533  78.145  65.775
ATOM    877  CD1 PHE A  94      68.864  79.327  65.103
ATOM    878  CE1 PHE A  94      67.864  80.208  64.686
ATOM    879  CZ  PHE A  94      66.520  79.897  64.909
ATOM    880  CE2 PHE A  94      66.180  78.700  65.542
ATOM    881  CD2 PHE A  94      67.185  77.824  65.961
ATOM    882  C   PHE A  94      71.320  76.220  67.578
ATOM    883  O   PHE A  94      71.807  75.777  66.533
ATOM    884  N   VAL A  95      71.606  75.636  68.775
ATOM    885  H   VAL A  95      71.223  75.939  69.643
ATOM    886  CA  VAL A  95      72.516  74.499  68.801
ATOM    887  CB  VAL A  95      73.354  74.340  70.066
ATOM    888  CG1 VAL A  95      74.302  73.129  69.932
ATOM    889  CG2 VAL A  95      74.163  75.609  70.307
ATOM    890  C   VAL A  95      71.641  73.294  68.596
ATOM    891  O   VAL A  95      71.219  72.642  69.548
ATOM    892  N   ALA A  96      71.416  72.938  67.316
ATOM    893  H   ALA A  96      71.809  73.469  66.569
ATOM    894  CA  ALA A  96      70.561  71.852  66.916
ATOM    895  CB  ALA A  96      70.101  72.034  65.455
ATOM    896  C   ALA A  96      71.199  70.500  67.111
ATOM    897  O   ALA A  96      71.570  69.819  66.153
ATOM    898  N   VAL A  97      71.277  70.080  68.404
ATOM    899  H   VAL A  97      70.957  70.674  69.139
ATOM    900  CA  VAL A  97      71.860  68.825  68.835
ATOM    901  CB  VAL A  97      72.022  68.690  70.356
ATOM    902  CG1 VAL A  97      72.550  67.303  70.787
ATOM    903  CG2 VAL A  97      72.901  69.834  70.880
ATOM    904  C   VAL A  97      71.033  67.696  68.292
ATOM    905  O   VAL A  97      69.800  67.689  68.359
ATOM    906  N   LYS A  98      71.757  66.725  67.713
ATOM    907  H   LYS A  98      72.752  66.770  67.685
ATOM    908  CA  LYS A  98      71.182  65.572  67.098
ATOM    909  CB  LYS A  98      70.934  65.831  65.584
ATOM    910  CG  LYS A  98      72.215  66.129  64.786
ATOM    911  CD  LYS A  98      72.039  66.472  63.307
ATOM    912  CE  LYS A  98      73.385  66.796  62.652
ATOM    913  NZ  LYS A  98      73.226  67.085  61.215
ATOM    914  HZ1 LYS A  98      73.173  66.197  60.682
ATOM    915  HZ2 LYS A  98      72.365  67.641  61.056
ATOM    916  HZ3 LYS A  98      74.048  67.629  60.889
ATOM    917  C   LYS A  98      72.037  64.353  67.277
ATOM    918  O   LYS A  98      73.211  64.425  67.649
ATOM    919  N   LYS A  99      71.379  63.200  67.041
ATOM    920  H   LYS A  99      70.420  63.252  66.777
ATOM    921  CA  LYS A  99      71.868  61.846  67.063
ATOM    922  CB  LYS A  99      70.692  60.849  67.025
ATOM    923  CG  LYS A  99      69.784  60.878  68.257
ATOM    924  CD  LYS A  99      68.621  59.890  68.160
ATOM    925  CE  LYS A  99      67.607  60.018  69.299
ATOM    926  NZ  LYS A  99      66.476  59.096  69.073
ATOM    927  HZ1 LYS A  99      66.832  58.126  68.982
ATOM    928  HZ2 LYS A  99      65.813  59.144  69.869
ATOM    929  HZ3 LYS A  99      65.979  59.362  68.201
ATOM    930  C   LYS A  99      72.633  61.643  65.765
ATOM    931  O   LYS A  99      72.539  62.448  64.836
ATOM    932  N   ASP A 100      73.433  60.557  65.678
ATOM    933  H   ASP A 100      73.513  59.908  66.429
ATOM    934  CA  ASP A 100      74.222  60.265  64.506
ATOM    935  CB  ASP A 100      75.298  59.190  64.807
ATOM    936  CG  ASP A 100      76.294  59.045  63.655
ATOM    937  OD1 ASP A 100      76.338  57.945  63.045
ATOM    938  OD2 ASP A 100      77.036  60.024  63.379
ATOM    939  C   ASP A 100      73.405  59.825  63.308
ATOM    940  O   ASP A 100      73.718  60.230  62.187
ATOM    941  N   THR A 101      72.361  58.983  63.517
ATOM    942  H   THR A 101      72.120  58.666  64.430
ATOM    943  CA  THR A 101      71.530  58.474  62.447
ATOM    944  CB  THR A 101      70.779  57.220  62.857
ATOM    945  CG2 THR A 101      71.792  56.092  63.132
ATOM    946  OG1 THR A 101      69.988  57.456  64.016
ATOM    947  HG1 THR A 101      69.162  57.832  63.699
ATOM    948  C   THR A 101      70.550  59.464  61.860
ATOM    949  O   THR A 101      70.499  59.606  60.636
ATOM    950  N   GLU A 102      69.761  60.164  62.718
ATOM    951  H   GLU A 102      69.837  60.040  63.704
ATOM    952  CA  GLU A 102      68.770  61.137  62.300
ATOM    953  CB  GLU A 102      67.674  61.398  63.353
ATOM    954  CG  GLU A 102      66.766  60.188  63.618
ATOM    955  CD  GLU A 102      65.609  60.580  64.534
ATOM    956  OE1 GLU A 102      64.828  61.498  64.167
ATOM    957  OE2 GLU A 102      65.490  59.958  65.623
ATOM    958  C   GLU A 102      69.399  62.457  61.954
ATOM    959  O   GLU A 102      70.351  62.882  62.611
ATOM    960  N   ASN A 103      68.879  63.121  60.889
ATOM    961  H   ASN A 103      68.104  62.762  60.374
ATOM    962  CA  ASN A 103      69.421  64.385  60.451
ATOM    963  CB  ASN A 103      69.881  64.322  58.975
ATOM    964  CG  ASN A 103      71.039  63.335  58.792
ATOM    965  OD1 ASN A 103      71.918  63.142  59.632
ATOM    966  ND2 ASN A 103      71.005  62.630  57.631
ATOM    967 1HD2 ASN A 103      70.290  62.813  56.956
ATOM    968 2HD2 ASN A 103      71.685  61.919  57.456
ATOM    969  C   ASN A 103      68.453  65.534  60.536
ATOM    970  O   ASN A 103      68.882  66.689  60.607
ATOM    971  N   LYS A 104      67.127  65.253  60.529
ATOM    972  H   LYS A 104      66.787  64.317  60.487
ATOM    973  CA  LYS A 104      66.124  66.287  60.553
ATOM    974  CB  LYS A 104      64.763  65.799  60.016
ATOM    975  CG  LYS A 104      64.800  65.413  58.535
ATOM    976  CD  LYS A 104      63.471  64.900  57.982
ATOM    977  CE  LYS A 104      63.545  64.537  56.497
ATOM    978  NZ  LYS A 104      62.236  64.055  56.014
ATOM    979  HZ1 LYS A 104      61.927  63.248  56.589
ATOM    980  HZ2 LYS A 104      61.530  64.813  56.077
ATOM    981  HZ3 LYS A 104      62.324  63.754  55.026
ATOM    982  C   LYS A 104      65.907  66.904  61.901
ATOM    983  O   LYS A 104      65.488  66.244  62.854
ATOM    984  N   VAL A 105      66.195  68.221  61.989
ATOM    985  H   VAL A 105      66.533  68.742  61.209
ATOM    986  CA  VAL A 105      66.009  68.966  63.212
ATOM    987  CB  VAL A 105      67.296  69.440  63.893
ATOM    988  CG1 VAL A 105      66.959  70.211  65.189
ATOM    989  CG2 VAL A 105      68.237  68.254  64.171
ATOM    990  C   VAL A 105      65.205  70.178  62.797
ATOM    991  O   VAL A 105      65.409  70.713  61.703
ATOM    992  N   GLN A 106      64.225  70.601  63.637
ATOM    993  H   GLN A 106      63.996  70.129  64.485
ATOM    994  CA  GLN A 106      63.451  71.767  63.298
ATOM    995  CB  GLN A 106      61.928  71.625  63.509
ATOM    996  CG  GLN A 106      61.206  70.558  62.663
ATOM    997  CD  GLN A 106      61.331  70.844  61.163
ATOM    998  OE1 GLN A 106      61.046  71.940  60.679
ATOM    999  NE2 GLN A 106      61.754  69.811  60.390
ATOM   1000 1HE2 GLN A 106      61.957  68.924  60.805
ATOM   1001 2HE2 GLN A 106      61.837  69.932  59.400
ATOM   1002  C   GLN A 106      63.913  73.041  63.954
ATOM   1003  O   GLN A 106      64.189  73.991  63.220
ATOM   1004  N   GLY A 107      64.062  73.113  65.309
ATOM   1005  H   GLY A 107      63.880  72.361  65.937
ATOM   1006  CA  GLY A 107      64.507  74.369  65.871
ATOM   1007  C   GLY A 107      64.560  74.468  67.363
ATOM   1008  O   GLY A 107      63.531  74.492  68.038
ATOM   1009  N   TYR A 108      65.807  74.601  67.871
ATOM   1010  H   TYR A 108      66.585  74.598  67.248
ATOM   1011  CA  TYR A 108      66.186  74.723  69.262
ATOM   1012  CB  TYR A 108      67.704  74.535  69.404
ATOM   1013  CG  TYR A 108      68.040  73.129  69.665
ATOM   1014  CD1 TYR A 108      68.624  72.836  70.895
ATOM   1015  CE1 TYR A 108      68.962  71.527  71.224
ATOM   1016  CZ  TYR A 108      68.690  70.510  70.323
ATOM   1017  OH  TYR A 108      69.024  69.189  70.659
ATOM   1018  HH  TYR A 108      68.795  68.623  69.918
ATOM   1019  CE2 TYR A 108      68.080  70.792  69.101
ATOM   1020  CD2 TYR A 108      67.744  72.101  68.772
ATOM   1021  C   TYR A 108      65.915  76.029  69.930
ATOM   1022  O   TYR A 108      65.304  76.062  70.994
ATOM   1023  N   TYR A 109      66.408  77.105  69.290
ATOM   1024  H   TYR A 109      66.892  76.951  68.433
ATOM   1025  CA  TYR A 109      66.362  78.502  69.620
ATOM   1026  CB  TYR A 109      65.116  79.241  69.070
ATOM   1027  CG  TYR A 109      65.372  80.714  69.123
ATOM   1028  CD1 TYR A 109      66.258  81.260  68.185
ATOM   1029  CE1 TYR A 109      66.540  82.621  68.165
ATOM   1030  CZ  TYR A 109      65.928  83.462  69.089
ATOM   1031  OH  TYR A 109      66.211  84.843  69.072
ATOM   1032  HH  TYR A 109      65.688  85.268  69.757
ATOM   1033  CE2 TYR A 109      65.042  82.930  70.028
ATOM   1034  CD2 TYR A 109      64.762  81.561  70.047
ATOM   1035  C   TYR A 109      66.739  78.921  71.037
ATOM   1036  O   TYR A 109      65.898  78.932  71.936
ATOM   1037  N   ILE A 110      68.052  79.170  71.268
ATOM   1038  H   ILE A 110      68.714  79.112  70.527
ATOM   1039  CA  ILE A 110      68.620  79.639  72.524
ATOM   1040  CB  ILE A 110      70.002  79.065  72.791
ATOM   1041  CG2 ILE A 110      70.552  79.640  74.121
ATOM   1042  CG1 ILE A 110      69.948  77.530  72.830
ATOM   1043  CD1 ILE A 110      71.324  76.876  72.788
ATOM   1044  C   ILE A 110      68.822  81.125  72.255
ATOM   1045  O   ILE A 110      69.415  81.476  71.230
ATOM   1046  N   CYS A 111      68.381  82.028  73.171
ATOM   1047  H   CYS A 111      67.931  81.759  74.019
ATOM   1048  CA  CYS A 111      68.512  83.453  72.929
ATOM   1049  CB  CYS A 111      67.247  84.039  72.299
ATOM   1050  SG  CYS A 111      67.271  85.823  71.964
ATOM   1051  C   CYS A 111      68.795  84.338  74.106
ATOM   1052  O   CYS A 111      67.931  84.506  74.963
ATOM   1053  N   ILE A 112      70.006  84.945  74.141
ATOM   1054  H   ILE A 112      70.661  84.817  73.407
ATOM   1055  CA  ILE A 112      70.434  85.862  75.184
ATOM   1056  CB  ILE A 112      71.897  85.681  75.585
ATOM   1057  CG2 ILE A 112      72.349  86.762  76.600
ATOM   1058  CG1 ILE A 112      72.093  84.257  76.152
ATOM   1059  CD1 ILE A 112      73.555  83.846  76.342
ATOM   1060  C   ILE A 112      70.154  87.265  74.678
ATOM   1061  O   ILE A 112      70.379  87.558  73.499
ATOM   1062  N   VAL A 113      69.641  88.162  75.567
ATOM   1063  H   VAL A 113      69.492  87.922  76.528
ATOM   1064  CA  VAL A 113      69.290  89.516  75.181
ATOM   1065  CB  VAL A 113      67.756  89.710  75.186
ATOM   1066  CG1 VAL A 113      67.317  91.142  74.815
ATOM   1067  CG2 VAL A 113      67.086  88.697  74.236
ATOM   1068  C   VAL A 113      69.930  90.583  76.065
ATOM   1069  O   VAL A 113      70.139  90.407  77.268
ATOM   1070  N   GLY A 114      70.336  91.700  75.401
ATOM   1071  H   GLY A 114      70.189  91.753  74.417
ATOM   1072  CA  GLY A 114      70.893  92.915  75.951
ATOM   1073  C   GLY A 114      72.102  92.830  76.819
ATOM   1074  O   GLY A 114      72.288  93.708  77.662
ATOM   1075  N   GLY A 115      72.907  91.756  76.673
ATOM   1076  H   GLY A 115      72.701  91.053  75.998
ATOM   1077  CA  GLY A 115      74.112  91.529  77.429
ATOM   1078  C   GLY A 115      73.856  91.100  78.849
ATOM   1079  O   GLY A 115      74.824  90.859  79.573
ATOM   1080  N   ASN A 116      72.562  90.992  79.262
ATOM   1081  H   ASN A 116      71.793  91.138  78.644
ATOM   1082  CA  ASN A 116      72.206  90.643  80.612
ATOM   1083  CB  ASN A 116      71.646  91.860  81.395
ATOM   1084  CG  ASN A 116      72.696  92.944  81.608
ATOM   1085  OD1 ASN A 116      73.523  92.851  82.512
ATOM   1086  ND2 ASN A 116      72.706  93.974  80.721
ATOM   1087 1HD2 ASN A 116      72.054  93.993  79.963
ATOM   1088 2HD2 ASN A 116      73.403  94.687  80.793
ATOM   1089  C   ASN A 116      71.167  89.573  80.788
ATOM   1090  O   ASN A 116      71.382  88.634  81.555
ATOM   1091  N   SER A 117      70.024  89.693  80.067
ATOM   1092  H   SER A 117      69.928  90.389  79.356
ATOM   1093  CA  SER A 117      68.890  88.807  80.195
ATOM   1094  CB  SER A 117      67.631  89.364  79.476
ATOM   1095  OG  SER A 117      66.500  88.507  79.600
ATOM   1096  HG  SER A 117      66.563  87.869  78.883
ATOM   1097  C   SER A 117      69.094  87.377  79.788
ATOM   1098  O   SER A 117      69.755  87.075  78.793
ATOM   1099  N   ALA A 118      68.459  86.487  80.597
ATOM   1100  H   ALA A 118      67.920  86.826  81.367
ATOM   1101  CA  ALA A 118      68.420  85.047  80.462
ATOM   1102  CB  ALA A 118      67.858  84.367  81.734
ATOM   1103  C   ALA A 118      67.570  84.722  79.238
ATOM   1104  O   ALA A 118      66.823  85.607  78.800
ATOM   1105  N   PRO A 119      67.596  83.505  78.664
ATOM   1106  CA  PRO A 119      66.877  83.191  77.451
ATOM   1107  CB  PRO A 119      67.211  81.731  77.110
ATOM   1108  CG  PRO A 119      67.777  81.146  78.411
ATOM   1109  CD  PRO A 119      68.406  82.367  79.098
ATOM   1110  C   PRO A 119      65.437  83.528  77.265
ATOM   1111  O   PRO A 119      64.599  83.249  78.126
ATOM   1112  N   ILE A 120      65.186  84.161  76.092
ATOM   1113  H   ILE A 120      65.936  84.386  75.472
ATOM   1114  CA  ILE A 120      63.860  84.519  75.682
ATOM   1115  CB  ILE A 120      63.658  86.006  75.461
ATOM   1116  CG2 ILE A 120      62.166  86.212  75.119
ATOM   1117  CG1 ILE A 120      64.000  86.822  76.722
ATOM   1118  CD1 ILE A 120      64.029  88.327  76.469
ATOM   1119  C   ILE A 120      63.655  83.788  74.381
ATOM   1120  O   ILE A 120      64.243  84.122  73.346
ATOM   1121  N   TYR A 121      62.787  82.759  74.430
ATOM   1122  H   TYR A 121      62.315  82.521  75.275
ATOM   1123  CA  TYR A 121      62.463  81.942  73.291
ATOM   1124  CB  TYR A 121      61.871  80.586  73.761
ATOM   1125  CG  TYR A 121      61.607  79.585  72.677
ATOM   1126  CD1 TYR A 121      62.634  78.765  72.197
ATOM   1127  CE1 TYR A 121      62.384  77.820  71.197
ATOM   1128  CZ  TYR A 121      61.098  77.682  70.669
ATOM   1129  OH  TYR A 121      60.846  76.726  69.660
ATOM   1130  HH  TYR A 121      59.905  76.739  69.464
ATOM   1131  CE2 TYR A 121      60.062  78.490  71.147
ATOM   1132  CD2 TYR A 121      60.318  79.431  72.147
ATOM   1133  C   TYR A 121      61.444  82.698  72.476
ATOM   1134  O   TYR A 121      60.327  82.944  72.936
ATOM   1135  N   VAL A 122      61.840  83.099  71.245
ATOM   1136  H   VAL A 122      62.753  82.896  70.909
ATOM   1137  CA  VAL A 122      60.995  83.818  70.320
ATOM   1138  CB  VAL A 122      61.337  85.308  70.177
ATOM   1139  CG1 VAL A 122      60.375  86.001  69.189
ATOM   1140  CG2 VAL A 122      61.331  86.018  71.540
ATOM   1141  C   VAL A 122      61.243  83.168  68.969
ATOM   1142  O   VAL A 122      62.405  83.033  68.580
ATOM   1143  N   PRO A 123      60.219  82.789  68.207
ATOM   1144  CA  PRO A 123      60.380  82.165  66.905
ATOM   1145  CB  PRO A 123      58.979  81.723  66.480
ATOM   1146  CG  PRO A 123      58.209  81.570  67.801
ATOM   1147  CD  PRO A 123      58.872  82.587  68.740
ATOM   1148  C   PRO A 123      61.045  83.030  65.856
ATOM   1149  O   PRO A 123      61.519  82.472  64.866
ATOM   1150  N   THR A 124      61.063  84.371  66.030
ATOM   1151  H   THR A 124      60.713  84.801  66.857
ATOM   1152  CA  THR A 124      61.455  85.285  64.985
ATOM   1153  CB  THR A 124      60.472  86.424  64.776
ATOM   1154  CG2 THR A 124      59.136  85.862  64.259
ATOM   1155  OG1 THR A 124      60.261  87.149  65.981
ATOM   1156  HG1 THR A 124      59.746  87.921  65.738
ATOM   1157  C   THR A 124      62.818  85.892  65.182
ATOM   1158  O   THR A 124      63.262  86.134  66.304
ATOM   1159  N   LEU A 125      63.534  86.057  64.048
ATOM   1160  H   LEU A 125      63.154  85.772  63.171
ATOM   1161  CA  LEU A 125      64.839  86.666  63.939
ATOM   1162  CB  LEU A 125      65.904  85.732  63.318
ATOM   1163  CG  LEU A 125      66.277  84.458  64.091
ATOM   1164  CD1 LEU A 125      67.202  83.571  63.242
ATOM   1165  CD2 LEU A 125      66.910  84.805  65.444
ATOM   1166  C   LEU A 125      64.780  87.816  62.966
ATOM   1167  O   LEU A 125      65.689  88.649  62.932
ATOM   1168  N   ASP A 126      63.675  87.900  62.184
ATOM   1169  H   ASP A 126      62.943  87.228  62.259
ATOM   1170  CA  ASP A 126      63.479  88.873  61.142
ATOM   1171  CB  ASP A 126      62.139  88.670  60.393
ATOM   1172  CG  ASP A 126      62.158  87.444  59.474
ATOM   1173  OD1 ASP A 126      63.241  86.862  59.196
ATOM   1174  OD2 ASP A 126      61.045  87.071  59.024
ATOM   1175  C   ASP A 126      63.519  90.294  61.582
ATOM   1176  O   ASP A 126      64.166  91.105  60.915
ATOM   1177  N   ASP A 127      62.856  90.621  62.710
ATOM   1178  H   ASP A 127      62.356  89.956  63.259
ATOM   1179  CA  ASP A 127      62.862  91.976  63.169
ATOM   1180  CB  ASP A 127      61.607  92.747  62.678
ATOM   1181  CG  ASP A 127      61.686  94.269  62.831
ATOM   1182  OD1 ASP A 127      62.722  94.830  63.281
ATOM   1183  OD2 ASP A 127      60.662  94.907  62.474
ATOM   1184  C   ASP A 127      62.911  91.979  64.663
ATOM   1185  O   ASP A 127      62.213  91.217  65.337
ATOM   1186  N   PHE A 128      63.741  92.895  65.205
ATOM   1187  H   PHE A 128      64.267  93.508  64.621
ATOM   1188  CA  PHE A 128      63.926  93.100  66.618
ATOM   1189  CB  PHE A 128      65.100  94.048  66.948
ATOM   1190  CG  PHE A 128      66.367  93.277  66.750
ATOM   1191  CD1 PHE A 128      67.120  93.443  65.581
ATOM   1192  CE1 PHE A 128      68.303  92.723  65.387
ATOM   1193  CZ  PHE A 128      68.744  91.828  66.366
ATOM   1194  CE2 PHE A 128      68.001  91.659  67.535
ATOM   1195  CD2 PHE A 128      66.819  92.379  67.727
ATOM   1196  C   PHE A 128      62.650  93.652  67.194
ATOM   1197  O   PHE A 128      62.355  93.426  68.366
ATOM   1198  N   ARG A 129      61.866  94.387  66.367
ATOM   1199  H   ARG A 129      62.141  94.561  65.424
ATOM   1200  CA  ARG A 129      60.596  94.961  66.731
ATOM   1201  CB  ARG A 129      60.077  95.937  65.664
ATOM   1202  CG  ARG A 129      60.878  97.244  65.604
ATOM   1203  CD  ARG A 129      60.236  98.331  64.737
ATOM   1204  NE  ARG A 129      60.290  97.882  63.309
ATOM   1205  HE  ARG A 129      59.525  97.345  62.951
ATOM   1206  CZ  ARG A 129      61.357  98.146  62.489
ATOM   1207  NH1 ARG A 129      62.440  98.870  62.905
ATOM   1208 1HH1 ARG A 129      62.484  99.218  63.841
ATOM   1209 2HH1 ARG A 129      63.198  99.030  62.271
ATOM   1210  NH2 ARG A 129      61.345  97.663  61.213
ATOM   1211 1HH2 ARG A 129      60.580  97.101  60.895
ATOM   1212 2HH2 ARG A 129      62.110  97.848  60.596
ATOM   1213  C   ARG A 129      59.588  93.854  66.923
ATOM   1214  O   ARG A 129      58.743  93.948  67.813
ATOM   1215  N   SER A 130      59.668  92.770  66.104
ATOM   1216  H   SER A 130      60.371  92.704  65.400
ATOM   1217  CA  SER A 130      58.786  91.625  66.196
ATOM   1218  CB  SER A 130      58.991  90.625  65.045
ATOM   1219  OG  SER A 130      58.633  91.222  63.808
ATOM   1220  HG  SER A 130      58.877  90.584  63.132
ATOM   1221  C   SER A 130      59.100  90.903  67.487
ATOM   1222  O   SER A 130      58.186  90.473  68.196
ATOM   1223  N   MET A 131      60.415  90.816  67.833
ATOM   1224  H   MET A 131      61.120  91.155  67.212
ATOM   1225  CA  MET A 131      60.921  90.197  69.041
ATOM   1226  CB  MET A 131      62.457  90.331  69.186
ATOM   1227  CG  MET A 131      63.374  89.494  68.294
ATOM   1228  SD  MET A 131      63.358  87.718  68.641
ATOM   1229  CE  MET A 131      64.310  87.845  70.187
ATOM   1230  C   MET A 131      60.388  90.929  70.243
ATOM   1231  O   MET A 131      59.727  90.303  71.067
ATOM   1232  N   GLU A 132      60.358  92.285  70.157
ATOM   1233  H   GLU A 132      60.767  92.737  69.369
ATOM   1234  CA  GLU A 132      59.897  93.186  71.185
ATOM   1235  CB  GLU A 132      60.178  94.657  70.802
ATOM   1236  CG  GLU A 132      59.826  95.722  71.853
ATOM   1237  CD  GLU A 132      60.165  97.139  71.371
ATOM   1238  OE1 GLU A 132      60.683  97.335  70.238
ATOM   1239  OE2 GLU A 132      59.887  98.072  72.168
ATOM   1240  C   GLU A 132      58.423  93.008  71.406
ATOM   1241  O   GLU A 132      57.971  92.999  72.550
ATOM   1242  N   ALA A 133      57.651  92.819  70.312
ATOM   1243  H   ALA A 133      58.045  92.843  69.396
ATOM   1244  CA  ALA A 133      56.228  92.626  70.367
ATOM   1245  CB  ALA A 133      55.586  92.573  68.970
ATOM   1246  C   ALA A 133      55.910  91.338  71.070
ATOM   1247  O   ALA A 133      54.975  91.311  71.867
ATOM   1248  N   PHE A 134      56.702  90.263  70.818
ATOM   1249  H   PHE A 134      57.450  90.311  70.156
ATOM   1250  CA  PHE A 134      56.488  88.975  71.432
ATOM   1251  CB  PHE A 134      57.307  87.841  70.752
ATOM   1252  CG  PHE A 134      56.945  86.490  71.308
ATOM   1253  CD1 PHE A 134      55.759  85.862  70.904
ATOM   1254  CE1 PHE A 134      55.405  84.608  71.409
ATOM   1255  CZ  PHE A 134      56.240  83.965  72.324
ATOM   1256  CE2 PHE A 134      57.428  84.574  72.733
ATOM   1257  CD2 PHE A 134      57.776  85.828  72.223
ATOM   1258  C   PHE A 134      56.817  89.028  72.909
ATOM   1259  O   PHE A 134      56.048  88.502  73.716
ATOM   1260  N   THR A 135      57.933  89.700  73.294
ATOM   1261  H   THR A 135      58.530  90.145  72.632
ATOM   1262  CA  THR A 135      58.348  89.813  74.677
ATOM   1263  CB  THR A 135      59.721  90.424  74.876
ATOM   1264  CG2 THR A 135      60.775  89.516  74.223
ATOM   1265  OG1 THR A 135      59.798  91.725  74.314
ATOM   1266  HG1 THR A 135      60.584  92.128  74.692
ATOM   1267  C   THR A 135      57.327  90.594  75.466
ATOM   1268  O   THR A 135      57.061  90.257  76.618
ATOM   1269  N   LYS A 136      56.734  91.640  74.838
ATOM   1270  H   LYS A 136      57.008  91.891  73.913
ATOM   1271  CA  LYS A 136      55.708  92.479  75.408
ATOM   1272  CB  LYS A 136      55.615  93.884  74.785
ATOM   1273  CG  LYS A 136      56.825  94.739  75.171
ATOM   1274  CD  LYS A 136      56.844  96.150  74.589
ATOM   1275  CE  LYS A 136      58.045  96.962  75.074
ATOM   1276  NZ  LYS A 136      58.067  98.288  74.426
ATOM   1277  HZ1 LYS A 136      58.624  98.946  75.002
ATOM   1278  HZ2 LYS A 136      58.504  98.208  73.487
ATOM   1279  HZ3 LYS A 136      57.101  98.652  74.326
ATOM   1280  C   LYS A 136      54.359  91.807  75.434
ATOM   1281  O   LYS A 136      53.453  92.314  76.097
ATOM   1282  N   LYS A 137      54.161  90.701  74.658
ATOM   1283  H   LYS A 137      54.881  90.322  74.083
ATOM   1284  CA  LYS A 137      52.927  89.935  74.700
ATOM   1285  CB  LYS A 137      52.742  88.885  73.589
ATOM   1286  CG  LYS A 137      52.421  89.479  72.222
ATOM   1287  CD  LYS A 137      52.221  88.430  71.129
ATOM   1288  CE  LYS A 137      51.783  89.016  69.786
ATOM   1289  NZ  LYS A 137      52.875  89.813  69.190
ATOM   1290  HZ1 LYS A 137      52.654  90.002  68.194
ATOM   1291  HZ2 LYS A 137      52.969  90.714  69.696
ATOM   1292  HZ3 LYS A 137      53.765  89.283  69.247
ATOM   1293  C   LYS A 137      52.967  89.218  76.021
ATOM   1294  O   LYS A 137      51.943  89.095  76.694
ATOM   1295  N   ALA A 138      54.180  88.731  76.400
ATOM   1296  H   ALA A 138      54.974  88.824  75.801
ATOM   1297  CA  ALA A 138      54.441  88.103  77.669
ATOM   1298  CB  ALA A 138      55.746  87.283  77.690
ATOM   1299  C   ALA A 138      54.565  89.249  78.665
ATOM   1300  O   ALA A 138      54.578  90.422  78.275
ATOM   1301  N   GLY A 139      54.610  88.948  79.987
ATOM   1302  H   GLY A 139      54.582  88.008  80.320
ATOM   1303  CA  GLY A 139      54.723  89.975  81.002
ATOM   1304  C   GLY A 139      56.035  90.706  80.875
ATOM   1305  O   GLY A 139      57.073  90.098  80.613
ATOM   1306  N   GLU A 140      56.002  92.038  81.113
ATOM   1307  H   GLU A 140      55.153  92.500  81.357
ATOM   1308  CA  GLU A 140      57.156  92.892  80.986
ATOM   1309  CB  GLU A 140      56.807  94.389  81.059
ATOM   1310  CG  GLU A 140      56.050  94.894  79.820
ATOM   1311  CD  GLU A 140      55.628  96.362  79.949
ATOM   1312  OE1 GLU A 140      55.821  97.000  81.019
ATOM   1313  OE2 GLU A 140      55.090  96.875  78.934
ATOM   1314  C   GLU A 140      58.262  92.621  81.963
ATOM   1315  O   GLU A 140      59.431  92.696  81.579
ATOM   1316  N   GLU A 141      57.926  92.273  83.229
ATOM   1317  H   GLU A 141      56.977  92.206  83.524
ATOM   1318  CA  GLU A 141      58.925  91.994  84.230
ATOM   1319  CB  GLU A 141      58.330  91.977  85.657
ATOM   1320  CG  GLU A 141      59.353  91.826  86.800
ATOM   1321  CD  GLU A 141      58.709  91.970  88.185
ATOM   1322  OE1 GLU A 141      59.474  91.853  89.177
ATOM   1323  OE2 GLU A 141      57.477  92.211  88.302
ATOM   1324  C   GLU A 141      59.596  90.684  83.904
ATOM   1325  O   GLU A 141      60.827  90.610  83.900
ATOM   1326  N   ILE A 142      58.794  89.652  83.532
ATOM   1327  H   ILE A 142      57.802  89.747  83.501
ATOM   1328  CA  ILE A 142      59.320  88.352  83.189
ATOM   1329  CB  ILE A 142      58.343  87.186  83.235
ATOM   1330  CG2 ILE A 142      57.914  87.016  84.706
ATOM   1331  CG1 ILE A 142      57.178  87.299  82.236
ATOM   1332  CD1 ILE A 142      56.330  86.032  82.120
ATOM   1333  C   ILE A 142      60.083  88.383  81.890
ATOM   1334  O   ILE A 142      60.896  87.499  81.647
ATOM   1335  N   ALA A 143      59.861  89.412  81.031
ATOM   1336  H   ALA A 143      59.165  90.100  81.224
ATOM   1337  CA  ALA A 143      60.549  89.570  79.770
ATOM   1338  CB  ALA A 143      60.064  90.774  78.942
ATOM   1339  C   ALA A 143      62.029  89.731  79.997
ATOM   1340  O   ALA A 143      62.813  89.355  79.131
ATOM   1341  N   SER A 144      62.446  90.302  81.155
ATOM   1342  H   SER A 144      61.797  90.583  81.860
ATOM   1343  CA  SER A 144      63.836  90.469  81.495
ATOM   1344  CB  SER A 144      64.116  91.873  82.091
ATOM   1345  OG  SER A 144      63.283  92.143  83.212
ATOM   1346  HG  SER A 144      62.439  92.431  82.853
ATOM   1347  C   SER A 144      64.165  89.338  82.452
ATOM   1348  O   SER A 144      64.533  89.553  83.610
ATOM   1349  N   TYR A 145      64.090  88.086  81.928
ATOM   1350  H   TYR A 145      63.846  87.961  80.969
ATOM   1351  CA  TYR A 145      64.294  86.853  82.656
ATOM   1352  CB  TYR A 145      64.215  85.556  81.801
ATOM   1353  CG  TYR A 145      62.831  85.071  81.515
ATOM   1354  CD1 TYR A 145      62.292  85.108  80.222
ATOM   1355  CE1 TYR A 145      60.993  84.636  79.982
ATOM   1356  CZ  TYR A 145      60.228  84.116  81.034
ATOM   1357  OH  TYR A 145      58.918  83.638  80.799
ATOM   1358  HH  TYR A 145      58.551  83.341  81.637
ATOM   1359  CE2 TYR A 145      60.765  84.066  82.323
ATOM   1360  CD2 TYR A 145      62.059  84.538  82.554
ATOM   1361  C   TYR A 145      65.564  86.683  83.424
ATOM   1362  O   TYR A 145      66.652  87.047  82.974
ATOM   1363  N   SER A 146      65.389  86.125  84.645
ATOM   1364  H   SER A 146      64.478  85.881  84.971
ATOM   1365  CA  SER A 146      66.448  85.819  85.559
ATOM   1366  CB  SER A 146      66.627  86.900  86.654
ATOM   1367  OG  SER A 146      67.812  86.667  87.404
ATOM   1368  HG  SER A 146      68.393  87.409  87.215
ATOM   1369  C   SER A 146      66.068  84.480  86.147
ATOM   1370  O   SER A 146      65.712  84.361  87.324
ATOM   1371  N   ILE A 147      66.089  83.429  85.287
ATOM   1372  H   ILE A 147      66.377  83.540  84.340
ATOM   1373  CA  ILE A 147      65.758  82.082  85.685
ATOM   1374  CB  ILE A 147      65.497  81.157  84.505
ATOM   1375  CG2 ILE A 147      65.207  79.729  85.030
ATOM   1376  CG1 ILE A 147      64.292  81.678  83.692
ATOM   1377  CD1 ILE A 147      64.082  80.986  82.343
ATOM   1378  C   ILE A 147      66.939  81.608  86.485
ATOM   1379  O   ILE A 147      68.081  81.666  86.019
ATOM   1380  N   VAL A 148      66.663  81.171  87.732
ATOM   1381  H   VAL A 148      65.733  81.150  88.090
ATOM   1382  CA  VAL A 148      67.686  80.684  88.616
ATOM   1383  CB  VAL A 148      67.902  81.540  89.869
ATOM   1384  CG1 VAL A 148      69.005  80.927  90.763
ATOM   1385  CG2 VAL A 148      68.237  82.992  89.473
ATOM   1386  C   VAL A 148      67.231  79.318  89.043
ATOM   1387  O   VAL A 148      66.092  79.127  89.475
ATOM   1388  N   GLY A 149      68.142  78.339  88.902
ATOM   1389  H   GLY A 149      69.054  78.525  88.541
ATOM   1390  CA  GLY A 149      67.908  76.979  89.289
ATOM   1391  C   GLY A 149      69.037  76.703  90.240
ATOM   1392  O   GLY A 149      70.191  76.823  89.818
ATOM   1393  N   PRO A 150      68.788  76.360  91.499
ATOM   1394  CA  PRO A 150      69.841  76.096  92.453
ATOM   1395  CB  PRO A 150      69.155  76.031  93.819
ATOM   1396  CG  PRO A 150      67.671  75.750  93.513
ATOM   1397  CD  PRO A 150      67.457  76.300  92.094
ATOM   1398  C   PRO A 150      70.687  74.886  92.136
ATOM   1399  O   PRO A 150      71.909  75.006  92.234
ATOM   1400  N   ALA A 151      70.077  73.749  91.724
ATOM   1401  H   ALA A 151      69.083  73.680  91.688
ATOM   1402  CA  ALA A 151      70.794  72.603  91.212
ATOM   1403  CB  ALA A 151      71.374  71.674  92.302
ATOM   1404  C   ALA A 151      69.844  71.782  90.384
ATOM   1405  O   ALA A 151      68.634  71.796  90.637
ATOM   1406  N   ASN A 152      70.377  71.039  89.377
ATOM   1407  H   ASN A 152      71.351  71.048  89.163
ATOM   1408  CA  ASN A 152      69.529  70.235  88.531
ATOM   1409  CB  ASN A 152      69.191  70.962  87.195
ATOM   1410  CG  ASN A 152      68.123  70.262  86.335
ATOM   1411  OD1 ASN A 152      67.269  69.501  86.790
ATOM   1412  ND2 ASN A 152      68.182  70.538  85.005
ATOM   1413 1HD2 ASN A 152      68.885  71.153  84.649
ATOM   1414 2HD2 ASN A 152      67.527  70.115  84.379
ATOM   1415  C   ASN A 152      70.103  68.858  88.267
ATOM   1416  O   ASN A 152      70.401  68.491  87.125
ATOM   1417  N   ALA A 153      70.311  68.057  89.341
ATOM   1418  H   ALA A 153      70.098  68.345  90.270
ATOM   1419  CA  ALA A 153      70.798  66.705  89.184
ATOM   1420  CB  ALA A 153      71.319  66.065  90.484
ATOM   1421  C   ALA A 153      69.635  65.887  88.680
ATOM   1422  O   ALA A 153      68.544  65.931  89.255
ATOM   1423  N   LYS A 154      69.848  65.159  87.558
ATOM   1424  H   LYS A 154      70.733  65.142  87.102
ATOM   1425  CA  LYS A 154      68.831  64.335  86.957
ATOM   1426  CB  LYS A 154      68.717  64.522  85.424
ATOM   1427  CG  LYS A 154      68.291  65.917  84.948
ATOM   1428  CD  LYS A 154      68.256  66.036  83.420
ATOM   1429  CE  LYS A 154      67.825  67.405  82.885
ATOM   1430  NZ  LYS A 154      67.758  67.368  81.406
ATOM   1431  HZ1 LYS A 154      68.717  67.360  81.011
ATOM   1432  HZ2 LYS A 154      67.264  66.505  81.109
ATOM   1433  HZ3 LYS A 154      67.239  68.195  81.049
ATOM   1434  C   LYS A 154      69.219  62.910  87.183
ATOM   1435  O   LYS A 154      70.276  62.474  86.721
ATOM   1436  N   VAL A 155      68.366  62.127  87.887
ATOM   1437  H   VAL A 155      67.507  62.461  88.267
ATOM   1438  CA  VAL A 155      68.685  60.742  88.123
ATOM   1439  CB  VAL A 155      68.995  60.375  89.581
ATOM   1440  CG1 VAL A 155      69.376  58.879  89.682
ATOM   1441  CG2 VAL A 155      70.126  61.271  90.126
ATOM   1442  C   VAL A 155      67.526  59.927  87.587
ATOM   1443  O   VAL A 155      66.578  59.621  88.318
ATOM   1444  N   PRO A 156      67.545  59.605  86.290
ATOM   1445  CA  PRO A 156      66.537  58.791  85.646
ATOM   1446  CB  PRO A 156      66.737  59.004  84.144
ATOM   1447  CG  PRO A 156      68.226  59.359  83.997
ATOM   1448  CD  PRO A 156      68.593  60.000  85.341
ATOM   1449  C   PRO A 156      66.702  57.340  86.042
ATOM   1450  O   PRO A 156      65.834  56.538  85.695
ATOM   1451  N   HIS A 157      67.840  56.991  86.706
ATOM   1452  H   HIS A 157      68.481  57.698  86.986
ATOM   1453  CA  HIS A 157      68.370  55.675  86.957
ATOM   1454  CB  HIS A 157      67.412  54.674  87.650
ATOM   1455  CG  HIS A 157      67.049  55.130  89.033
ATOM   1456  ND1 HIS A 157      67.900  55.060  90.114
ATOM   1457  CE1 HIS A 157      67.239  55.597  91.170
ATOM   1458  NE2 HIS A 157      66.026  56.004  90.845
ATOM   1459  CD2 HIS A 157      65.908  55.709  89.498
ATOM   1460  C   HIS A 157      68.947  55.123  85.701
ATOM   1461  O   HIS A 157      70.162  54.912  85.652
ATOM   1462  N   SER A 158      68.116  54.940  84.642
ATOM   1463  H   SER A 158      67.140  55.142  84.688
ATOM   1464  CA  SER A 158      68.605  54.441  83.386
ATOM   1465  CB  SER A 158      67.494  53.879  82.477
ATOM   1466  OG  SER A 158      66.771  52.863  83.159
ATOM   1467  HG  SER A 158      66.111  52.549  82.534
ATOM   1468  C   SER A 158      69.207  55.666  82.777
ATOM   1469  O   SER A 158      68.521  56.534  82.230
ATOM   1470  N   ALA A 159      70.547  55.730  82.885
ATOM   1471  H   ALA A 159      71.071  55.003  83.321
ATOM   1472  CA  ALA A 159      71.295  56.849  82.418
ATOM   1473  CB  ALA A 159      72.679  56.927  83.084
ATOM   1474  C   ALA A 159      71.476  56.798  80.947
ATOM   1475  O   ALA A 159      72.265  56.011  80.420
ATOM   1476  N   LYS A 160      70.721  57.682  80.257
ATOM   1477  H   LYS A 160      70.078  58.290  80.716
ATOM   1478  CA  LYS A 160      70.798  57.819  78.827
ATOM   1479  CB  LYS A 160      69.621  58.644  78.272
ATOM   1480  CG  LYS A 160      69.512  58.677  76.745
ATOM   1481  CD  LYS A 160      68.333  59.513  76.243
ATOM   1482  CE  LYS A 160      66.974  58.869  76.534
ATOM   1483  NZ  LYS A 160      65.892  59.677  75.953
ATOM   1484  HZ1 LYS A 160      65.064  59.650  76.579
ATOM   1485  HZ2 LYS A 160      66.212  60.658  75.844
ATOM   1486  HZ3 LYS A 160      65.641  59.287  75.026
ATOM   1487  C   LYS A 160      72.097  58.556  78.634
ATOM   1488  O   LYS A 160      72.931  58.161  77.818
ATOM   1489  N   LYS A 161      72.277  59.635  79.434
ATOM   1490  H   LYS A 161      71.561  59.915  80.070
ATOM   1491  CA  LYS A 161      73.454  60.447  79.473
ATOM   1492  CB  LYS A 161      73.469  61.693  78.547
ATOM   1493  CG  LYS A 161      73.522  61.460  77.035
ATOM   1494  CD  LYS A 161      73.629  62.773  76.258
ATOM   1495  CE  LYS A 161      73.722  62.610  74.742
ATOM   1496  NZ  LYS A 161      73.653  63.936  74.101
ATOM   1497  HZ1 LYS A 161      73.892  63.850  73.096
ATOM   1498  HZ2 LYS A 161      72.696  64.323  74.199
ATOM   1499  HZ3 LYS A 161      74.329  64.576  74.561
ATOM   1500  C   LYS A 161      73.487  60.957  80.885
ATOM   1501  O   LYS A 161      72.761  61.895  81.229
ATOM   1502  N   TYR A 162      74.261  60.279  81.762
ATOM   1503  H   TYR A 162      74.799  59.482  81.498
ATOM   1504  CA  TYR A 162      74.402  60.715  83.125
ATOM   1505  CB  TYR A 162      73.295  60.228  84.109
ATOM   1506  CG  TYR A 162      73.461  60.772  85.499
ATOM   1507  CD1 TYR A 162      73.305  62.136  85.787
ATOM   1508  CE1 TYR A 162      73.458  62.609  87.096
ATOM   1509  CZ  TYR A 162      73.756  61.715  88.131
ATOM   1510  OH  TYR A 162      73.911  62.174  89.458
ATOM   1511  HH  TYR A 162      73.748  63.121  89.467
ATOM   1512  CE2 TYR A 162      73.896  60.354  87.856
ATOM   1513  CD2 TYR A 162      73.745  59.888  86.549
ATOM   1514  C   TYR A 162      75.769  60.375  83.630
ATOM   1515  O   TYR A 162      76.147  59.205  83.733
ATOM   1516  N   TYR A 163      76.550  61.444  83.881
ATOM   1517  H   TYR A 163      76.210  62.371  83.739
ATOM   1518  CA  TYR A 163      77.879  61.376  84.426
ATOM   1519  CB  TYR A 163      78.935  62.238  83.700
ATOM   1520  CG  TYR A 163      79.244  61.713  82.335
ATOM   1521  CD1 TYR A 163      78.563  62.181  81.203
ATOM   1522  CE1 TYR A 163      78.876  61.687  79.932
ATOM   1523  CZ  TYR A 163      79.875  60.719  79.784
ATOM   1524  OH  TYR A 163      80.201  60.215  78.505
ATOM   1525  HH  TYR A 163      79.662  60.677  77.856
ATOM   1526  CE2 TYR A 163      80.557  60.246  80.908
ATOM   1527  CD2 TYR A 163      80.239  60.744  82.175
ATOM   1528  C   TYR A 163      77.745  61.938  85.812
ATOM   1529  O   TYR A 163      77.128  62.993  85.995
ATOM   1530  N   GLU A 164      78.306  61.236  86.823
ATOM   1531  H   GLU A 164      78.811  60.390  86.676
ATOM   1532  CA  GLU A 164      78.201  61.698  88.181
ATOM   1533  CB  GLU A 164      78.008  60.531  89.174
ATOM   1534  CG  GLU A 164      77.777  60.929  90.639
ATOM   1535  CD  GLU A 164      77.564  59.667  91.468
ATOM   1536  OE1 GLU A 164      78.475  58.798  91.506
ATOM   1537  OE2 GLU A 164      76.469  59.549  92.075
ATOM   1538  C   GLU A 164      79.383  62.543  88.566
ATOM   1539  O   GLU A 164      80.540  62.125  88.468
ATOM   1540  N   ALA A 165      79.069  63.779  88.996
ATOM   1541  H   ALA A 165      78.112  64.058  89.035
ATOM   1542  CA  ALA A 165      79.993  64.786  89.448
ATOM   1543  CB  ALA A 165      80.580  65.638  88.301
ATOM   1544  C   ALA A 165      79.179  65.700  90.328
ATOM   1545  O   ALA A 165      77.943  65.636  90.339
ATOM   1546  N   VAL A 166      79.856  66.574  91.116
ATOM   1547  H   VAL A 166      80.850  66.637  91.118
ATOM   1548  CA  VAL A 166      79.144  67.499  91.964
ATOM   1549  CB  VAL A 166      79.998  68.071  93.079
ATOM   1550  CG1 VAL A 166      79.153  69.047  93.910
ATOM   1551  CG2 VAL A 166      80.581  66.923  93.924
ATOM   1552  C   VAL A 166      78.746  68.571  90.977
ATOM   1553  O   VAL A 166      79.549  69.417  90.575
ATOM   1554  N   HIS A 167      77.446  68.558  90.613
ATOM   1555  H   HIS A 167      76.810  67.885  90.983
ATOM   1556  CA  HIS A 167      76.898  69.462  89.639
ATOM   1557  CB  HIS A 167      75.653  68.802  89.011
ATOM   1558  CG  HIS A 167      75.073  69.452  87.802
ATOM   1559  ND1 HIS A 167      74.750  70.780  87.671
ATOM   1560  CE1 HIS A 167      74.243  70.929  86.423
ATOM   1561  NE2 HIS A 167      74.218  69.797  85.746
ATOM   1562  CD2 HIS A 167      74.743  68.867  86.618
ATOM   1563  C   HIS A 167      76.542  70.696  90.439
ATOM   1564  O   HIS A 167      75.607  70.652  91.243
ATOM   1565  N   PRO A 168      77.258  71.805  90.232
ATOM   1566  CA  PRO A 168      77.067  73.035  90.970
ATOM   1567  CB  PRO A 168      78.279  73.910  90.643
ATOM   1568  CG  PRO A 168      78.761  73.408  89.271
ATOM   1569  CD  PRO A 168      78.299  71.946  89.211
ATOM   1570  C   PRO A 168      75.795  73.783  90.737
ATOM   1571  O   PRO A 168      75.413  74.545  91.625
ATOM   1572  N   CYS A 169      75.172  73.620  89.554
ATOM   1573  H   CYS A 169      75.427  72.897  88.916
ATOM   1574  CA  CYS A 169      74.339  74.651  89.003
ATOM   1575  CB  CYS A 169      75.160  75.651  88.143
ATOM   1576  SG  CYS A 169      75.938  74.895  86.680
ATOM   1577  C   CYS A 169      73.262  73.999  88.185
ATOM   1578  O   CYS A 169      72.941  72.823  88.384
ATOM   1579  N   THR A 170      72.594  74.789  87.314
ATOM   1580  H   THR A 170      72.786  75.759  87.196
ATOM   1581  CA  THR A 170      71.575  74.261  86.466
ATOM   1582  CB  THR A 170      70.209  74.851  86.757
ATOM   1583  CG2 THR A 170      69.115  74.313  85.807
ATOM   1584  OG1 THR A 170      69.867  74.534  88.098
ATOM   1585  HG1 THR A 170      70.446  75.067  88.650
ATOM   1586  C   THR A 170      71.953  74.426  85.026
ATOM   1587  O   THR A 170      72.005  75.537  84.489
ATOM   1588  N   VAL A 171      72.299  73.279  84.397
ATOM   1589  H   VAL A 171      72.299  72.400  84.866
ATOM   1590  CA  VAL A 171      72.586  73.236  82.987
ATOM   1591  CB  VAL A 171      73.450  72.072  82.531
ATOM   1592  CG1 VAL A 171      73.587  72.078  80.995
ATOM   1593  CG2 VAL A 171      74.827  72.203  83.202
ATOM   1594  C   VAL A 171      71.177  73.085  82.462
ATOM   1595  O   VAL A 171      70.442  72.190  82.900
ATOM   1596  N   PHE A 172      70.768  73.996  81.552
ATOM   1597  H   PHE A 172      71.377  74.683  81.159
ATOM   1598  CA  PHE A 172      69.434  73.949  81.012
ATOM   1599  CB  PHE A 172      68.909  75.323  80.535
ATOM   1600  CG  PHE A 172      68.690  76.191  81.731
ATOM   1601  CD1 PHE A 172      69.685  77.081  82.157
ATOM   1602  CE1 PHE A 172      69.483  77.892  83.277
ATOM   1603  CZ  PHE A 172      68.279  77.816  83.978
ATOM   1604  CE2 PHE A 172      67.279  76.933  83.560
ATOM   1605  CD2 PHE A 172      67.486  76.125  82.440
ATOM   1606  C   PHE A 172      69.472  73.021  79.842
ATOM   1607  O   PHE A 172      70.154  73.297  78.857
ATOM   1608  N   CYS A 173      68.732  71.896  79.916
ATOM   1609  H   CYS A 173      68.167  71.663  80.703
ATOM   1610  CA  CYS A 173      68.750  70.963  78.826
ATOM   1611  CB  CYS A 173      69.787  69.831  79.030
ATOM   1612  SG  CYS A 173      69.838  68.628  77.664
ATOM   1613  C   CYS A 173      67.415  70.335  78.595
ATOM   1614  O   CYS A 173      66.952  69.529  79.409
ATOM   1615  N   VAL A 174      66.750  70.740  77.485
ATOM   1616  H   VAL A 174      67.112  71.430  76.862
ATOM   1617  CA  VAL A 174      65.482  70.167  77.109
ATOM   1618  CB  VAL A 174      64.346  71.157  76.914
ATOM   1619  CG1 VAL A 174      63.071  70.378  76.526
ATOM   1620  CG2 VAL A 174      64.171  72.034  78.170
ATOM   1621  C   VAL A 174      65.861  69.535  75.788
ATOM   1622  O   VAL A 174      66.264  70.224  74.847
ATOM   1623  N   LEU A 175      65.735  68.194  75.708
ATOM   1624  H   LEU A 175      65.398  67.661  76.480
ATOM   1625  CA  LEU A 175      66.101  67.424  74.549
ATOM   1626  CB  LEU A 175      67.383  66.600  74.888
ATOM   1627  CG  LEU A 175      68.147  65.871  73.754
ATOM   1628  CD1 LEU A 175      68.651  66.828  72.672
ATOM   1629  CD2 LEU A 175      69.270  64.994  74.329
ATOM   1630  C   LEU A 175      64.944  66.528  74.173
ATOM   1631  O   LEU A 175      65.103  65.321  73.979
ATOM   1632  N   SER A 176      63.732  67.120  74.045
ATOM   1633  H   SER A 176      63.623  68.097  74.202
ATOM   1634  CA  SER A 176      62.522  66.416  73.692
ATOM   1635  CB  SER A 176      61.307  67.365  73.598
ATOM   1636  OG  SER A 176      60.129  66.675  73.203
ATOM   1637  HG  SER A 176      59.431  67.336  73.199
ATOM   1638  C   SER A 176      62.701  65.719  72.363
ATOM   1639  O   SER A 176      63.309  66.248  71.430
ATOM   1640  N   LYS A 177      62.153  64.487  72.288
ATOM   1641  H   LYS A 177      61.660  64.109  73.068
ATOM   1642  CA  LYS A 177      62.214  63.614  71.144
ATOM   1643  CB  LYS A 177      61.728  62.185  71.446
ATOM   1644  CG  LYS A 177      62.677  61.435  72.383
ATOM   1645  CD  LYS A 177      62.270  59.992  72.674
ATOM   1646  CE  LYS A 177      63.263  59.266  73.584
ATOM   1647  NZ  LYS A 177      62.830  57.874  73.810
ATOM   1648  HZ1 LYS A 177      61.983  57.865  74.407
ATOM   1649  HZ2 LYS A 177      62.613  57.422  72.902
ATOM   1650  HZ3 LYS A 177      63.588  57.345  74.282
ATOM   1651  C   LYS A 177      61.510  64.124  69.918
ATOM   1652  O   LYS A 177      61.716  63.587  68.828
ATOM   1653  N   LYS A 178      60.662  65.168  70.081
ATOM   1654  H   LYS A 178      60.520  65.563  70.985
ATOM   1655  CA  LYS A 178      59.915  65.823  69.031
ATOM   1656  CB  LYS A 178      59.148  67.063  69.537
ATOM   1657  CG  LYS A 178      58.016  66.811  70.533
ATOM   1658  CD  LYS A 178      57.345  68.112  70.988
ATOM   1659  CE  LYS A 178      56.226  67.924  72.013
ATOM   1660  NZ  LYS A 178      55.655  69.234  72.385
ATOM   1661  HZ1 LYS A 178      56.194  69.646  73.170
ATOM   1662  HZ2 LYS A 178      55.690  69.877  71.570
ATOM   1663  HZ3 LYS A 178      54.669  69.105  72.677
ATOM   1664  C   LYS A 178      60.884  66.379  68.014
ATOM   1665  O   LYS A 178      62.030  66.683  68.344
ATOM   1666  N   GLN A 179      60.437  66.501  66.739
ATOM   1667  H   GLN A 179      59.508  66.232  66.497
ATOM   1668  CA  GLN A 179      61.232  67.027  65.649
ATOM   1669  CB  GLN A 179      60.533  66.928  64.277
ATOM   1670  CG  GLN A 179      60.391  65.487  63.755
ATOM   1671  CD  GLN A 179      61.770  64.881  63.465
ATOM   1672  OE1 GLN A 179      62.575  65.449  62.729
ATOM   1673  NE2 GLN A 179      62.069  63.704  64.077
ATOM   1674 1HE2 GLN A 179      61.406  63.277  64.692
ATOM   1675 2HE2 GLN A 179      62.961  63.275  63.929
ATOM   1676  C   GLN A 179      61.634  68.448  65.933
ATOM   1677  O   GLN A 179      62.740  68.863  65.571
ATOM   1678  N   GLN A 180      60.747  69.223  66.610
ATOM   1679  H   GLN A 180      59.857  68.876  66.893
ATOM   1680  CA  GLN A 180      61.056  70.574  67.009
ATOM   1681  CB  GLN A 180      59.823  71.462  67.286
ATOM   1682  CG  GLN A 180      58.958  71.791  66.069
ATOM   1683  CD  GLN A 180      57.766  72.596  66.569
ATOM   1684  OE1 GLN A 180      56.733  72.050  66.955
ATOM   1685  NE2 GLN A 180      57.920  73.946  66.582
ATOM   1686 1HE2 GLN A 180      58.784  74.351  66.283
ATOM   1687 2HE2 GLN A 180      57.179  74.533  66.905
ATOM   1688  C   GLN A 180      61.787  70.322  68.303
ATOM   1689  O   GLN A 180      61.206  70.369  69.394
ATOM   1690  N   VAL A 181      63.103  69.988  68.181
ATOM   1691  H   VAL A 181      63.556  69.907  67.296
ATOM   1692  CA  VAL A 181      63.875  69.675  69.353
ATOM   1693  CB  VAL A 181      65.164  68.897  69.131
ATOM   1694  CG1 VAL A 181      65.822  68.626  70.499
ATOM   1695  CG2 VAL A 181      64.952  67.632  68.287
ATOM   1696  C   VAL A 181      64.129  71.003  70.027
ATOM   1697  O   VAL A 181      64.467  71.996  69.380
ATOM   1698  N   ASN A 182      63.898  71.024  71.352
ATOM   1699  H   ASN A 182      63.620  70.193  71.825
ATOM   1700  CA  ASN A 182      64.040  72.178  72.199
ATOM   1701  CB  ASN A 182      63.105  72.146  73.422
ATOM   1702  CG  ASN A 182      61.653  72.238  72.951
ATOM   1703  OD1 ASN A 182      61.224  73.213  72.334
ATOM   1704  ND2 ASN A 182      60.866  71.169  73.240
ATOM   1705 1HD2 ASN A 182      61.233  70.404  73.768
ATOM   1706 2HD2 ASN A 182      59.912  71.157  72.940
ATOM   1707  C   ASN A 182      65.446  72.481  72.612
ATOM   1708  O   ASN A 182      66.340  71.661  72.431
ATOM   1709  N   PHE A 183      65.653  73.697  73.167
ATOM   1710  H   PHE A 183      64.886  74.322  73.283
ATOM   1711  CA  PHE A 183      66.918  74.246  73.595
ATOM   1712  CB  PHE A 183      66.818  75.769  73.922
ATOM   1713  CG  PHE A 183      65.999  76.101  75.141
ATOM   1714  CD1 PHE A 183      66.592  76.209  76.409
ATOM   1715  CE1 PHE A 183      65.826  76.517  77.537
ATOM   1716  CZ  PHE A 183      64.451  76.723  77.403
ATOM   1717  CE2 PHE A 183      63.846  76.623  76.147
ATOM   1718  CD2 PHE A 183      64.619  76.315  75.024
ATOM   1719  C   PHE A 183      67.725  73.557  74.661
ATOM   1720  O   PHE A 183      67.204  73.079  75.670
ATOM   1721  N   VAL A 184      69.056  73.494  74.404
ATOM   1722  H   VAL A 184      69.439  73.868  73.563
ATOM   1723  CA  VAL A 184      70.020  72.918  75.307
ATOM   1724  CB  VAL A 184      70.738  71.667  74.808
ATOM   1725  CG1 VAL A 184      71.750  71.187  75.873
ATOM   1726  CG2 VAL A 184      69.709  70.561  74.515
ATOM   1727  C   VAL A 184      71.008  74.033  75.500
ATOM   1728  O   VAL A 184      71.858  74.298  74.643
ATOM   1729  N   CYS A 185      70.869  74.734  76.642
ATOM   1730  H   CYS A 185      70.200  74.485  77.336
ATOM   1731  CA  CYS A 185      71.726  75.826  76.965
ATOM   1732  CB  CYS A 185      70.949  77.108  77.338
ATOM   1733  SG  CYS A 185      72.034  78.535  77.651
ATOM   1734  C   CYS A 185      72.665  75.498  78.079
ATOM   1735  O   CYS A 185      72.282  75.299  79.237
ATOM   1736  N   GLN A 186      73.947  75.422  77.693
ATOM   1737  H   GLN A 186      74.199  75.560  76.738
ATOM   1738  CA  GLN A 186      75.055  75.204  78.577
ATOM   1739  CB  GLN A 186      75.853  73.896  78.379
ATOM   1740  CG  GLN A 186      77.034  73.774  79.360
ATOM   1741  CD  GLN A 186      77.706  72.416  79.221
ATOM   1742  OE1 GLN A 186      77.131  71.374  79.536
ATOM   1743  NE2 GLN A 186      78.984  72.429  78.758
ATOM   1744 1HE2 GLN A 186      79.426  73.297  78.530
ATOM   1745 2HE2 GLN A 186      79.492  71.573  78.668
ATOM   1746  C   GLN A 186      75.924  76.339  78.130
ATOM   1747  O   GLN A 186      76.175  76.479  76.931
ATOM   1748  N   ARG A 187      76.364  77.190  79.079
ATOM   1749  H   ARG A 187      76.154  77.077  80.046
ATOM   1750  CA  ARG A 187      77.187  78.313  78.730
ATOM   1751  CB  ARG A 187      76.452  79.676  78.854
ATOM   1752  CG  ARG A 187      75.971  80.066  80.263
ATOM   1753  CD  ARG A 187      75.308  81.442  80.325
ATOM   1754  NE  ARG A 187      74.724  81.642  81.692
ATOM   1755  HE  ARG A 187      73.771  81.375  81.836
ATOM   1756  CZ  ARG A 187      75.419  82.167  82.750
ATOM   1757  NH1 ARG A 187      76.727  82.550  82.651
ATOM   1758 1HH1 ARG A 187      77.219  82.452  81.786
ATOM   1759 2HH1 ARG A 187      77.199  82.933  83.444
ATOM   1760  NH2 ARG A 187      74.769  82.316  83.941
ATOM   1761 1HH2 ARG A 187      73.817  82.024  84.029
ATOM   1762 2HH2 ARG A 187      75.232  82.712  84.733
ATOM   1763  C   ARG A 187      78.466  78.382  79.498
ATOM   1764  O   ARG A 187      78.491  78.181  80.714
ATOM   1765  N   VAL A 188      79.575  78.579  78.749
ATOM   1766  H   VAL A 188      79.521  78.685  77.760
ATOM   1767  CA  VAL A 188      80.880  78.745  79.335
ATOM   1768  CB  VAL A 188      82.004  77.975  78.647
ATOM   1769  CG1 VAL A 188      81.818  76.485  78.985
ATOM   1770  CG2 VAL A 188      82.063  78.222  77.123
ATOM   1771  C   VAL A 188      81.135  80.234  79.386
ATOM   1772  O   VAL A 188      81.563  80.752  80.412
ATOM   1773  N   ASP A 189      80.855  80.934  78.257
ATOM   1774  H   ASP A 189      80.515  80.436  77.463
ATOM   1775  CA  ASP A 189      80.973  82.361  78.046
ATOM   1776  CB  ASP A 189      82.450  82.823  77.923
ATOM   1777  CG  ASP A 189      82.564  84.344  78.019
ATOM   1778  OD1 ASP A 189      82.145  84.931  79.052
ATOM   1779  OD2 ASP A 189      83.079  84.939  77.037
ATOM   1780  C   ASP A 189      80.179  82.512  76.759
ATOM   1781  O   ASP A 189      79.132  81.866  76.621
ATOM   1782  N   MET A 190      80.583  83.386  75.793
ATOM   1783  H   MET A 190      81.406  83.946  75.843
ATOM   1784  CA  MET A 190      79.832  83.433  74.569
ATOM   1785  CB  MET A 190      79.790  84.777  73.812
ATOM   1786  CG  MET A 190      78.761  84.728  72.670
ATOM   1787  SD  MET A 190      78.292  86.320  71.940
ATOM   1788  CE  MET A 190      77.331  85.586  70.583
ATOM   1789  C   MET A 190      80.410  82.342  73.707
ATOM   1790  O   MET A 190      81.450  82.508  73.061
ATOM   1791  N   ASP A 191      79.913  81.109  73.985
ATOM   1792  H   ASP A 191      79.221  81.003  74.695
ATOM   1793  CA  ASP A 191      80.294  79.910  73.287
ATOM   1794  CB  ASP A 191      79.671  78.652  73.943
ATOM   1795  CG  ASP A 191      80.258  77.339  73.424
ATOM   1796  OD1 ASP A 191      80.568  76.487  74.299
ATOM   1797  OD2 ASP A 191      80.412  77.145  72.191
ATOM   1798  C   ASP A 191      79.681  80.170  71.936
ATOM   1799  O   ASP A 191      78.470  80.383  71.824
ATOM   1800  N   ILE A 192      80.541  80.208  70.897
ATOM   1801  H   ILE A 192      81.507  80.002  71.015
ATOM   1802  CA  ILE A 192      80.114  80.498  69.558
ATOM   1803  CB  ILE A 192      81.151  81.291  68.782
ATOM   1804  CG2 ILE A 192      80.609  81.539  67.359
ATOM   1805  CG1 ILE A 192      81.468  82.629  69.477
ATOM   1806  CD1 ILE A 192      82.688  83.349  68.895
ATOM   1807  C   ILE A 192      79.884  79.198  68.852
ATOM   1808  O   ILE A 192      80.796  78.386  68.704
ATOM   1809  N   VAL A 193      78.622  78.987  68.433
ATOM   1810  H   VAL A 193      77.915  79.665  68.623
ATOM   1811  CA  VAL A 193      78.182  77.825  67.699
ATOM   1812  CB  VAL A 193      77.555  76.712  68.576
ATOM   1813  CG1 VAL A 193      77.257  75.476  67.713
ATOM   1814  CG2 VAL A 193      78.347  76.373  69.845
ATOM   1815  C   VAL A 193      77.048  78.464  66.897
ATOM   1816  O   VAL A 193      75.873  78.257  67.213
ATOM   1817  N   VAL A 194      77.347  79.318  65.879
ATOM   1818  H   VAL A 194      78.279  79.521  65.587
ATOM   1819  CA  VAL A 194      76.253  79.944  65.149
ATOM   1820  CB  VAL A 194      76.349  81.474  65.063
ATOM   1821  CG1 VAL A 194      75.179  82.091  64.265
ATOM   1822  CG2 VAL A 194      76.468  82.068  66.481
ATOM   1823  C   VAL A 194      76.089  79.311  63.790
ATOM   1824  O   VAL A 194      77.066  79.074  63.083
ATOM   1825  N   TYR A 195      74.832  78.985  63.406
ATOM   1826  H   TYR A 195      74.042  79.161  63.988
ATOM   1827  CA  TYR A 195      74.547  78.393  62.123
ATOM   1828  CB  TYR A 195      74.284  76.855  62.131
ATOM   1829  CG  TYR A 195      75.472  76.087  62.604
ATOM   1830  CD1 TYR A 195      75.523  75.608  63.916
ATOM   1831  CE1 TYR A 195      76.636  74.894  64.358
ATOM   1832  CZ  TYR A 195      77.710  74.655  63.500
ATOM   1833  OH  TYR A 195      78.830  73.932  63.965
ATOM   1834  HH  TYR A 195      79.471  73.886  63.250
ATOM   1835  CE2 TYR A 195      77.669  75.133  62.188
ATOM   1836  CD2 TYR A 195      76.553  75.846  61.746
ATOM   1837  C   TYR A 195      73.344  79.097  61.557
ATOM   1838  O   TYR A 195      72.252  78.525  61.492
ATOM   1839  N   CYS A 196      73.518  80.368  61.106
ATOM   1840  H   CYS A 196      74.401  80.831  61.081
ATOM   1841  CA  CYS A 196      72.382  81.090  60.594
ATOM   1842  CB  CYS A 196      72.537  82.625  60.624
ATOM   1843  SG  CYS A 196      71.053  83.480  60.010
ATOM   1844  C   CYS A 196      72.056  80.633  59.208
ATOM   1845  O   CYS A 196      72.775  80.893  58.239
ATOM   1846  N   ASN A 197      70.912  79.922  59.131
ATOM   1847  H   ASN A 197      70.368  79.750  59.947
ATOM   1848  CA  ASN A 197      70.370  79.375  57.921
ATOM   1849  CB  ASN A 197      69.245  78.347  58.168
ATOM   1850  CG  ASN A 197      69.847  77.120  58.856
ATOM   1851  OD1 ASN A 197      70.742  76.452  58.336
ATOM   1852  ND2 ASN A 197      69.367  76.829  60.094
ATOM   1853 1HD2 ASN A 197      68.659  77.402  60.507
ATOM   1854 2HD2 ASN A 197      69.747  76.061  60.610
ATOM   1855  C   ASN A 197      69.867  80.500  57.083
ATOM   1856  O   ASN A 197      69.195  81.411  57.572
ATOM   1857  N   GLY A 198      70.253  80.467  55.793
ATOM   1858  H   GLY A 198      70.827  79.731  55.443
ATOM   1859  CA  GLY A 198      69.878  81.464  54.833
ATOM   1860  C   GLY A 198      70.838  82.617  54.839
ATOM   1861  O   GLY A 198      70.707  83.499  53.987
ATOM   1862  N   GLN A 199      71.815  82.653  55.788
ATOM   1863  H   GLN A 199      71.934  81.941  56.477
ATOM   1864  CA  GLN A 199      72.764  83.728  55.833
ATOM   1865  CB  GLN A 199      72.533  84.711  57.013
ATOM   1866  CG  GLN A 199      71.226  85.517  56.871
ATOM   1867  CD  GLN A 199      70.952  86.460  58.044
ATOM   1868  OE1 GLN A 199      71.703  86.625  59.006
ATOM   1869  NE2 GLN A 199      69.768  87.121  57.954
ATOM   1870 1HE2 GLN A 199      69.173  86.972  57.163
ATOM   1871 2HE2 GLN A 199      69.481  87.747  58.679
ATOM   1872  C   GLN A 199      74.148  83.137  55.827
ATOM   1873  O   GLN A 199      74.660  82.879  54.737
ATOM   1874  N   ARG A 200      74.784  82.882  57.010
ATOM   1875  H   ARG A 200      74.351  83.036  57.894
ATOM   1876  CA  ARG A 200      76.125  82.333  57.080
ATOM   1877  CB  ARG A 200      77.207  83.437  57.193
ATOM   1878  CG  ARG A 200      77.339  84.262  55.902
ATOM   1879  CD  ARG A 200      78.327  85.418  55.901
ATOM   1880  NE  ARG A 200      78.213  86.071  54.563
ATOM   1881  HE  ARG A 200      77.683  85.608  53.852
ATOM   1882  CZ  ARG A 200      78.843  87.247  54.258
ATOM   1883  NH1 ARG A 200      79.497  87.989  55.203
ATOM   1884 1HH1 ARG A 200      79.502  87.701  56.161
ATOM   1885 2HH1 ARG A 200      79.912  88.864  54.953
ATOM   1886  NH2 ARG A 200      78.794  87.697  52.969
ATOM   1887 1HH2 ARG A 200      78.317  87.165  52.270
ATOM   1888 2HH2 ARG A 200      79.219  88.566  52.718
ATOM   1889  C   ARG A 200      76.262  81.387  58.248
ATOM   1890  O   ARG A 200      75.661  81.592  59.306
ATOM   1891  N   LYS A 201      77.036  80.291  58.043
ATOM   1892  H   LYS A 201      77.499  80.141  57.173
ATOM   1893  CA  LYS A 201      77.298  79.294  59.056
ATOM   1894  CB  LYS A 201      77.200  77.841  58.556
ATOM   1895  CG  LYS A 201      75.770  77.412  58.210
ATOM   1896  CD  LYS A 201      75.665  75.995  57.647
ATOM   1897  CE  LYS A 201      74.231  75.572  57.321
ATOM   1898  NZ  LYS A 201      74.227  74.226  56.713
ATOM   1899  HZ1 LYS A 201      73.412  73.685  57.059
ATOM   1900  HZ2 LYS A 201      74.165  74.312  55.681
ATOM   1901  HZ3 LYS A 201      75.100  73.725  56.962
ATOM   1902  C   LYS A 201      78.675  79.548  59.577
ATOM   1903  O   LYS A 201      79.625  79.664  58.799
ATOM   1904  N   VAL A 202      78.826  79.632  60.919
ATOM   1905  H   VAL A 202      78.075  79.502  61.557
ATOM   1906  CA  VAL A 202      80.113  79.943  61.489
ATOM   1907  CB  VAL A 202      80.207  81.342  62.069
ATOM   1908  CG1 VAL A 202      79.963  82.382  60.965
ATOM   1909  CG2 VAL A 202      79.303  81.465  63.294
ATOM   1910  C   VAL A 202      80.698  78.971  62.479
ATOM   1911  O   VAL A 202      80.045  78.052  62.977
ATOM   1912  N   ILE A 203      81.988  79.253  62.779
ATOM   1913  H   ILE A 203      82.412  80.035  62.330
ATOM   1914  CA  ILE A 203      82.908  78.560  63.642
ATOM   1915  CB  ILE A 203      84.291  79.205  63.650
ATOM   1916  CG2 ILE A 203      84.916  79.014  62.253
ATOM   1917  CG1 ILE A 203      84.245  80.678  64.140
ATOM   1918  CD1 ILE A 203      85.608  81.336  64.355
ATOM   1919  C   ILE A 203      82.507  78.336  65.073
ATOM   1920  O   ILE A 203      81.729  79.086  65.665
ATOM   1921  N   LEU A 204      83.009  77.195  65.595
ATOM   1922  H   LEU A 204      83.594  76.615  65.034
ATOM   1923  CA  LEU A 204      82.845  76.710  66.937
ATOM   1924  CB  LEU A 204      82.919  75.163  67.008
ATOM   1925  CG  LEU A 204      82.834  74.500  68.409
ATOM   1926  CD1 LEU A 204      81.465  74.672  69.081
ATOM   1927  CD2 LEU A 204      83.299  73.036  68.356
ATOM   1928  C   LEU A 204      83.978  77.263  67.763
ATOM   1929  O   LEU A 204      85.148  77.106  67.404
ATOM   1930  N   THR A 205      83.641  77.938  68.884
ATOM   1931  H   THR A 205      82.685  78.065  69.140
ATOM   1932  CA  THR A 205      84.623  78.502  69.777
ATOM   1933  CB  THR A 205      84.951  79.958  69.473
ATOM   1934  CG2 THR A 205      86.073  80.461  70.408
ATOM   1935  OG1 THR A 205      85.404  80.094  68.131
ATOM   1936  HG1 THR A 205      84.635  79.945  67.574
ATOM   1937  C   THR A 205      84.073  78.409  71.178
ATOM   1938  O   THR A 205      82.937  78.807  71.420
ATOM   1939  N   LYS A 206      84.880  77.862  72.116
ATOM   1940  H   LYS A 206      85.799  77.548  71.885
ATOM   1941  CA  LYS A 206      84.546  77.720  73.518
ATOM   1942  CB  LYS A 206      84.649  76.287  74.058
ATOM   1943  CG  LYS A 206      83.610  75.313  73.522
ATOM   1944  CD  LYS A 206      83.710  73.934  74.170
ATOM   1945  CE  LYS A 206      82.669  72.943  73.655
ATOM   1946  NZ  LYS A 206      83.004  72.539  72.276
ATOM   1947  HZ1 LYS A 206      82.708  73.285  71.618
ATOM   1948  HZ2 LYS A 206      84.028  72.392  72.202
ATOM   1949  HZ3 LYS A 206      82.511  71.657  72.040
ATOM   1950  C   LYS A 206      85.594  78.492  74.278
ATOM   1951  O   LYS A 206      86.752  78.523  73.855
ATOM   1952  N   THR A 207      85.215  79.155  75.402
ATOM   1953  H   THR A 207      84.278  79.143  75.737
ATOM   1954  CA  THR A 207      86.166  79.932  76.170
ATOM   1955  CB  THR A 207      85.557  81.263  76.584
ATOM   1956  CG2 THR A 207      86.565  82.133  77.373
ATOM   1957  OG1 THR A 207      85.184  81.979  75.414
ATOM   1958  HG1 THR A 207      84.624  82.702  75.712
ATOM   1959  C   THR A 207      86.738  79.209  77.383
ATOM   1960  O   THR A 207      87.959  79.076  77.489
ATOM   1961  N   LEU A 208      85.838  78.681  78.258
ATOM   1962  H   LEU A 208      84.869  78.797  78.059
ATOM   1963  CA  LEU A 208      86.061  77.977  79.507
ATOM   1964  CB  LEU A 208      87.043  76.776  79.494
ATOM   1965  CG  LEU A 208      86.379  75.431  79.113
ATOM   1966  CD1 LEU A 208      86.030  75.334  77.618
ATOM   1967  CD2 LEU A 208      87.207  74.243  79.619
ATOM   1968  C   LEU A 208      86.254  78.804  80.755
ATOM   1969  O   LEU A 208      87.343  79.272  81.096
ATOM   1970  N   VAL A 209      85.104  79.023  81.439
ATOM   1971  H   VAL A 209      84.247  78.646  81.096
ATOM   1972  CA  VAL A 209      84.950  79.723  82.697
ATOM   1973  CB  VAL A 209      84.105  80.976  82.614
ATOM   1974  CG1 VAL A 209      83.994  81.616  84.003
ATOM   1975  CG2 VAL A 209      84.738  81.946  81.596
ATOM   1976  C   VAL A 209      84.277  78.608  83.483
ATOM   1977  O   VAL A 209      83.339  77.972  82.992
ATOM   1978  N   ILE A 210      84.690  78.394  84.753
ATOM   1979  H   ILE A 210      85.393  78.952  85.186
ATOM   1980  CA  ILE A 210      84.229  77.252  85.512
ATOM   1981  CB  ILE A 210      85.276  76.871  86.560
ATOM   1982  CG2 ILE A 210      84.835  75.799  87.578
ATOM   1983  CG1 ILE A 210      86.480  76.342  85.752
ATOM   1984  CD1 ILE A 210      87.751  76.120  86.553
ATOM   1985  C   ILE A 210      82.776  77.056  85.904
ATOM   1986  O   ILE A 210      82.369  75.892  85.971
ATOM   1987  N   GLY A 211      81.942  78.103  86.124
ATOM   1988  H   GLY A 211      82.204  79.061  86.043
ATOM   1989  CA  GLY A 211      80.570  77.788  86.471
ATOM   1990  C   GLY A 211      79.611  78.929  86.581
ATOM   1991  O   GLY A 211      79.990  80.091  86.741
ATOM   1992  N   GLN A 212      78.298  78.587  86.549
ATOM   1993  H   GLN A 212      78.000  77.642  86.440
ATOM   1994  CA  GLN A 212      77.247  79.570  86.654
ATOM   1995  CB  GLN A 212      75.865  79.073  86.194
ATOM   1996  CG  GLN A 212      75.819  78.852  84.675
ATOM   1997  CD  GLN A 212      74.397  78.530  84.234
ATOM   1998  OE1 GLN A 212      73.514  79.386  84.257
ATOM   1999  NE2 GLN A 212      74.173  77.269  83.783
ATOM   2000 1HE2 GLN A 212      74.924  76.610  83.743
ATOM   2001 2HE2 GLN A 212      73.254  76.996  83.500
ATOM   2002  C   GLN A 212      77.189  80.117  88.049
ATOM   2003  O   GLN A 212      76.956  81.313  88.229
ATOM   2004  N   CYS A 213      77.482  79.257  89.059
ATOM   2005  H   CYS A 213      77.695  78.301  88.874
ATOM   2006  CA  CYS A 213      77.514  79.633  90.448
ATOM   2007  CB  CYS A 213      77.734  78.440  91.380
ATOM   2008  SG  CYS A 213      76.292  77.343  91.393
ATOM   2009  C   CYS A 213      78.625  80.629  90.645
ATOM   2010  O   CYS A 213      78.491  81.533  91.468
ATOM   2011  N   ILE A 214      79.749  80.487  89.893
ATOM   2012  H   ILE A 214      79.858  79.747  89.235
ATOM   2013  CA  ILE A 214      80.847  81.416  89.993
ATOM   2014  CB  ILE A 214      82.239  80.872  89.824
ATOM   2015  CG2 ILE A 214      82.388  79.880  90.986
ATOM   2016  CG1 ILE A 214      82.551  80.291  88.445
ATOM   2017  CD1 ILE A 214      83.120  81.276  87.431
ATOM   2018  C   ILE A 214      80.612  82.711  89.283
ATOM   2019  O   ILE A 214      81.147  83.723  89.728
ATOM   2020  N   TYR A 215      79.841  82.726  88.161
ATOM   2021  H   TYR A 215      79.522  81.881  87.733
ATOM   2022  CA  TYR A 215      79.507  83.975  87.497
ATOM   2023  CB  TYR A 215      78.637  83.836  86.231
ATOM   2024  CG  TYR A 215      79.455  83.667  84.999
ATOM   2025  CD1 TYR A 215      79.590  82.434  84.352
ATOM   2026  CE1 TYR A 215      80.351  82.337  83.182
ATOM   2027  CZ  TYR A 215      80.976  83.474  82.655
ATOM   2028  OH  TYR A 215      81.737  83.376  81.473
ATOM   2029  HH  TYR A 215      82.083  84.242  81.242
ATOM   2030  CE2 TYR A 215      80.842  84.705  83.293
ATOM   2031  CD2 TYR A 215      80.082  84.796  84.457
ATOM   2032  C   TYR A 215      78.688  84.785  88.470
ATOM   2033  O   TYR A 215      78.916  85.987  88.629
ATOM   2034  N   THR A 216      77.775  84.096  89.201
ATOM   2035  H   THR A 216      77.636  83.118  89.057
ATOM   2036  CA  THR A 216      76.926  84.701  90.191
ATOM   2037  CB  THR A 216      75.901  83.717  90.733
ATOM   2038  CG2 THR A 216      74.989  84.399  91.777
ATOM   2039  OG1 THR A 216      75.080  83.250  89.670
ATOM   2040  HG1 THR A 216      75.589  82.574  89.214
ATOM   2041  C   THR A 216      77.804  85.215  91.323
ATOM   2042  O   THR A 216      77.625  86.361  91.731
ATOM   2043  N   ILE A 217      78.814  84.435  91.808
ATOM   2044  H   ILE A 217      78.959  83.493  91.521
ATOM   2045  CA  ILE A 217      79.639  84.932  92.890
ATOM   2046  CB  ILE A 217      80.451  83.955  93.730
ATOM   2047  CG2 ILE A 217      79.434  83.040  94.442
ATOM   2048  CG1 ILE A 217      81.560  83.206  92.982
ATOM   2049  CD1 ILE A 217      82.485  82.403  93.899
ATOM   2050  C   ILE A 217      80.502  86.090  92.481
ATOM   2051  O   ILE A 217      80.757  86.935  93.328
ATOM   2052  N   THR A 218      80.962  86.178  91.202
ATOM   2053  H   THR A 218      80.782  85.464  90.534
ATOM   2054  CA  THR A 218      81.761  87.294  90.735
ATOM   2055  CB  THR A 218      82.461  87.092  89.406
ATOM   2056  CG2 THR A 218      83.527  85.989  89.535
ATOM   2057  OG1 THR A 218      81.543  86.802  88.364
ATOM   2058  HG1 THR A 218      81.032  86.045  88.662
ATOM   2059  C   THR A 218      80.914  88.547  90.702
ATOM   2060  O   THR A 218      81.434  89.640  90.927
ATOM   2061  N   SER A 219      79.598  88.409  90.398
ATOM   2062  H   SER A 219      79.226  87.527  90.103
ATOM   2063  CA  SER A 219      78.662  89.507  90.384
ATOM   2064  CB  SER A 219      77.386  89.192  89.587
ATOM   2065  OG  SER A 219      76.588  88.183  90.180
ATOM   2066  HG  SER A 219      75.811  88.098  89.624
ATOM   2067  C   SER A 219      78.345  89.973  91.798
ATOM   2068  O   SER A 219      78.098  91.162  92.005
ATOM   2069  N   LEU A 220      78.321  89.027  92.785
ATOM   2070  H   LEU A 220      78.409  88.064  92.539
ATOM   2071  CA  LEU A 220      78.116  89.258  94.216
ATOM   2072  CB  LEU A 220      77.880  87.975  95.023
ATOM   2073  CG  LEU A 220      76.537  87.297  94.717
ATOM   2074  CD1 LEU A 220      76.466  85.941  95.417
ATOM   2075  CD2 LEU A 220      75.339  88.204  95.039
ATOM   2076  C   LEU A 220      79.356  89.936  94.732
ATOM   2077  O   LEU A 220      79.329  90.723  95.680
ATOM   2078  N   PHE A 221      80.499  89.590  94.085
ATOM   2079  H   PHE A 221      80.472  88.885  93.388
ATOM   2080  CA  PHE A 221      81.795  90.177  94.234
ATOM   2081  CB  PHE A 221      82.982  89.278  93.794
ATOM   2082  CG  PHE A 221      83.219  88.112  94.723
ATOM   2083  CD1 PHE A 221      84.003  87.048  94.261
ATOM   2084  CE1 PHE A 221      84.262  85.934  95.066
ATOM   2085  CZ  PHE A 221      83.736  85.870  96.359
ATOM   2086  CE2 PHE A 221      82.955  86.922  96.842
ATOM   2087  CD2 PHE A 221      82.703  88.031  96.029
ATOM   2088  C   PHE A 221      81.619  91.423  93.346
ATOM   2089  O   PHE A 221      80.491  91.824  93.063
ATOM   2090  N   SER A 222      82.668  92.168  92.911
ATOM   2091  H   SER A 222      83.601  91.901  93.120
ATOM   2092  CA  SER A 222      82.526  93.423  92.144
ATOM   2093  CB  SER A 222      81.507  93.477  90.967
ATOM   2094  OG  SER A 222      81.838  92.477  90.012
ATOM   2095  HG  SER A 222      81.495  91.652  90.371
ATOM   2096  C   SER A 222      82.265  94.459  93.230
ATOM   2097  O   SER A 222      82.898  95.511  93.252
ATOM   2098  N   LEU A 223      81.313  94.164  94.161
ATOM   2099  H   LEU A 223      80.690  93.406  94.010
ATOM   2100  CA  LEU A 223      81.016  94.892  95.375
ATOM   2101  CB  LEU A 223      79.894  94.208  96.163
ATOM   2102  CG  LEU A 223      78.530  94.265  95.473
ATOM   2103  CD1 LEU A 223      77.552  93.323  96.177
ATOM   2104  CD2 LEU A 223      78.000  95.709  95.402
ATOM   2105  C   LEU A 223      82.286  94.661  96.204
ATOM   2106  O   LEU A 223      82.703  95.513  96.985
ATOM   2107  N   LEU A 224      82.888  93.447  96.029
ATOM   2108  H   LEU A 224      82.446  92.799  95.417
ATOM   2109  CA  LEU A 224      84.111  92.908  96.565
ATOM   2110  CB  LEU A 224      83.863  91.718  97.507
ATOM   2111  CG  LEU A 224      85.156  91.135  98.086
ATOM   2112  CD1 LEU A 224      85.979  92.153  98.850
ATOM   2113  CD2 LEU A 224      84.837  89.875  98.874
ATOM   2114  C   LEU A 224      84.872  92.460  95.323
ATOM   2115  O   LEU A 224      84.861  91.280  94.977
ATOM   2116  N   PRO A 225      85.502  93.370  94.604
ATOM   2117  CA  PRO A 225      86.206  93.108  93.363
ATOM   2118  CB  PRO A 225      86.366  94.465  92.710
ATOM   2119  CG  PRO A 225      86.386  95.442  93.892
ATOM   2120  CD  PRO A 225      85.669  94.748  95.036
ATOM   2121  C   PRO A 225      87.492  92.342  93.314
ATOM   2122  O   PRO A 225      88.466  92.756  93.946
ATOM   2123  N   GLY A 226      87.534  91.307  92.450
ATOM   2124  H   GLY A 226      86.735  91.040  91.918
ATOM   2125  CA  GLY A 226      88.704  90.500  92.270
ATOM   2126  C   GLY A 226      88.485  89.681  91.048
ATOM   2127  O   GLY A 226      88.214  88.486  91.166
ATOM   2128  N   VAL A 227      88.531  90.330  89.858
ATOM   2129  H   VAL A 227      88.718  91.307  89.793
ATOM   2130  CA  VAL A 227      88.364  89.644  88.604
ATOM   2131  CB  VAL A 227      86.901  89.538  88.142
ATOM   2132  CG1 VAL A 227      86.234  90.922  87.960
ATOM   2133  CG2 VAL A 227      86.806  88.604  86.917
ATOM   2134  C   VAL A 227      89.257  90.301  87.586
ATOM   2135  O   VAL A 227      89.228  91.520  87.400
ATOM   2136  N   ALA A 228      90.114  89.478  86.943
ATOM   2137  H   ALA A 228      90.138  88.499  87.129
ATOM   2138  CA  ALA A 228      91.014  89.946  85.929
ATOM   2139  CB  ALA A 228      92.250  90.697  86.502
ATOM   2140  C   ALA A 228      91.383  88.786  85.033
ATOM   2141  O   ALA A 228      90.519  88.210  84.374
ATOM   2142  N   HIS A 229      92.672  88.376  85.036
ATOM   2143  H   HIS A 229      93.355  88.789  85.631
ATOM   2144  CA  HIS A 229      93.215  87.327  84.218
ATOM   2145  CB  HIS A 229      94.737  87.525  84.035
ATOM   2146  CG  HIS A 229      95.061  88.807  83.318
ATOM   2147  ND1 HIS A 229      94.787  89.065  81.995
ATOM   2148  CE1 HIS A 229      95.155  90.350  81.761
ATOM   2149  NE2 HIS A 229      95.650  90.934  82.836
ATOM   2150  CD2 HIS A 229      95.592  89.959  83.815
ATOM   2151  C   HIS A 229      92.969  85.956  84.797
ATOM   2152  O   HIS A 229      93.373  84.962  84.197
ATOM   2153  N   SER A 230      92.342  85.854  85.991
ATOM   2154  H   SER A 230      92.018  86.644  86.504
ATOM   2155  CA  SER A 230      92.097  84.580  86.605
ATOM   2156  CB  SER A 230      92.232  84.616  88.140
ATOM   2157  OG  SER A 230      93.572  84.906  88.512
ATOM   2158  HG  SER A 230      93.602  84.824  89.470
ATOM   2159  C   SER A 230      90.784  83.927  86.276
ATOM   2160  O   SER A 230      89.708  84.503  86.466
ATOM   2161  N   ILE A 231      90.866  82.675  85.755
ATOM   2162  H   ILE A 231      91.742  82.207  85.647
ATOM   2163  CA  ILE A 231      89.702  81.884  85.443
ATOM   2164  CB  ILE A 231      89.931  80.857  84.359
ATOM   2165  CG2 ILE A 231      88.686  79.957  84.196
ATOM   2166  CG1 ILE A 231      90.288  81.633  83.073
ATOM   2167  CD1 ILE A 231      90.801  80.790  81.919
ATOM   2168  C   ILE A 231      89.346  81.320  86.788
ATOM   2169  O   ILE A 231      90.142  80.644  87.443
ATOM   2170  N   ALA A 232      88.095  81.609  87.181
ATOM   2171  H   ALA A 232      87.493  82.121  86.575
ATOM   2172  CA  ALA A 232      87.519  81.287  88.451
ATOM   2173  CB  ALA A 232      86.236  82.101  88.717
ATOM   2174  C   ALA A 232      87.335  79.848  88.846
ATOM   2175  O   ALA A 232      87.570  78.913  88.085
ATOM   2176  N   VAL A 233      87.002  79.711  90.145
ATOM   2177  H   VAL A 233      86.907  80.551  90.670
ATOM   2178  CA  VAL A 233      86.745  78.542  90.959
ATOM   2179  CB  VAL A 233      86.777  78.889  92.441
ATOM   2180  CG1 VAL A 233      88.160  79.415  92.750
ATOM   2181  CG2 VAL A 233      85.703  79.935  92.816
ATOM   2182  C   VAL A 233      85.420  77.880  90.695
ATOM   2183  O   VAL A 233      84.709  78.251  89.763
ATOM   2184  N   GLU A 234      85.136  76.791  91.455
ATOM   2185  H   GLU A 234      85.777  76.440  92.134
ATOM   2186  CA  GLU A 234      83.879  76.097  91.403
ATOM   2187  CB  GLU A 234      83.957  74.637  90.901
ATOM   2188  CG  GLU A 234      82.586  73.959  90.751
ATOM   2189  CD  GLU A 234      82.747  72.658  89.974
ATOM   2190  OE1 GLU A 234      82.196  72.574  88.846
ATOM   2191  OE2 GLU A 234      83.399  71.718  90.499
ATOM   2192  C   GLU A 234      83.473  76.085  92.860
ATOM   2193  O   GLU A 234      84.076  75.384  93.678
ATOM   2194  N   LEU A 235      82.466  76.918  93.219
ATOM   2195  H   LEU A 235      81.999  77.489  92.549
ATOM   2196  CA  LEU A 235      81.958  77.014  94.571
ATOM   2197  CB  LEU A 235      82.405  78.252  95.401
ATOM   2198  CG  LEU A 235      83.909  78.381  95.732
ATOM   2199  CD1 LEU A 235      84.207  79.732  96.401
ATOM   2200  CD2 LEU A 235      84.424  77.208  96.585
ATOM   2201  C   LEU A 235      80.460  76.988  94.581
ATOM   2202  O   LEU A 235      79.829  77.225  93.553
ATOM   2203  N   CYS A 236      79.908  76.684  95.785
ATOM   2204  H   CYS A 236      80.537  76.497  96.537
ATOM   2205  CA  CYS A 236      78.534  76.535  96.236
ATOM   2206  CB  CYS A 236      77.391  76.890  95.236
ATOM   2207  SG  CYS A 236      77.336  78.662  94.820
ATOM   2208  C   CYS A 236      78.447  75.112  96.758
ATOM   2209  O   CYS A 236      79.419  74.659  97.372
ATOM   2210  N   VAL A 237      77.284  74.400  96.601
ATOM   2211  H   VAL A 237      76.496  74.815  96.158
ATOM   2212  CA  VAL A 237      77.001  73.020  96.998
ATOM   2213  CB  VAL A 237      77.667  71.941  96.119
ATOM   2214  CG1 VAL A 237      77.153  72.124  94.680
ATOM   2215  CG2 VAL A 237      79.194  71.810  96.304
ATOM   2216  C   VAL A 237      77.125  72.732  98.493
ATOM   2217  O   VAL A 237      77.647  73.600  99.195
ATOM   2218  N   PRO A 238      76.647  71.606  99.073
ATOM   2219  CA  PRO A 238      76.799  71.324 100.494
ATOM   2220  CB  PRO A 238      76.108  69.987 100.739
ATOM   2221  CG  PRO A 238      75.039  69.930  99.637
ATOM   2222  CD  PRO A 238      75.649  70.720  98.471
ATOM   2223  C   PRO A 238      78.259  71.355 100.856
ATOM   2224  O   PRO A 238      79.053  70.695 100.179
ATOM   2225  N   GLY A 239      78.598  72.083 101.947
ATOM   2226  H   GLY A 239      77.916  72.568 102.488
ATOM   2227  CA  GLY A 239      79.973  72.273 102.340
ATOM   2228  C   GLY A 239      80.445  73.453 101.523
ATOM   2229  O   GLY A 239      81.565  73.457 101.012
ATOM   2230  N   PHE A 240      79.574  74.497 101.476
ATOM   2231  H   PHE A 240      78.721  74.408 101.984
ATOM   2232  CA  PHE A 240      79.640  75.735 100.739
ATOM   2233  CB  PHE A 240      78.584  76.741 101.257
ATOM   2234  CG  PHE A 240      77.194  76.394 100.815
ATOM   2235  CD1 PHE A 240      76.336  75.711 101.686
ATOM   2236  CE1 PHE A 240      75.033  75.386 101.298
ATOM   2237  CZ  PHE A 240      74.572  75.752 100.032
ATOM   2238  CE2 PHE A 240      75.411  76.446  99.158
ATOM   2239  CD2 PHE A 240      76.714  76.767  99.554
ATOM   2240  C   PHE A 240      80.938  76.483 100.747
ATOM   2241  O   PHE A 240      81.286  77.040  99.703
ATOM   2242  N   HIS A 241      81.669  76.512 101.896
ATOM   2243  H   HIS A 241      81.327  76.042 102.705
ATOM   2244  CA  HIS A 241      82.947  77.177 102.101
ATOM   2245  CB  HIS A 241      83.995  76.757 101.025
ATOM   2246  CG  HIS A 241      85.430  77.124 101.227
ATOM   2247  ND1 HIS A 241      86.230  76.540 102.186
ATOM   2248  CE1 HIS A 241      87.476  77.045 102.016
ATOM   2249  NE2 HIS A 241      87.531  77.914 101.022
ATOM   2250  CD2 HIS A 241      86.239  77.964 100.527
ATOM   2251  C   HIS A 241      82.633  78.661 102.143
ATOM   2252  O   HIS A 241      82.681  79.260 103.220
ATOM   2253  N   GLY A 242      82.329  79.283 100.974
ATOM   2254  H   GLY A 242      82.299  78.767 100.121
ATOM   2255  CA  GLY A 242      81.909  80.659 100.859
ATOM   2256  C   GLY A 242      82.845  81.752 101.264
ATOM   2257  O   GLY A 242      82.365  82.848 101.560
ATOM   2258  N   TRP A 243      84.173  81.502 101.279
ATOM   2259  H   TRP A 243      84.546  80.616 101.017
ATOM   2260  CA  TRP A 243      85.142  82.498 101.673
ATOM   2261  CB  TRP A 243      86.549  81.949 101.994
ATOM   2262  CG  TRP A 243      86.695  81.221 103.314
ATOM   2263  CD1 TRP A 243      86.568  79.895 103.604
ATOM   2264  NE1 TRP A 243      86.904  79.647 104.916
ATOM   2265  HE1 TRP A 243      86.896  78.773 105.353
ATOM   2266  CE2 TRP A 243      87.259  80.840 105.504
ATOM   2267  CZ2 TRP A 243      87.689  81.136 106.790
ATOM   2268  CH2 TRP A 243      87.984  82.470 107.101
ATOM   2269  CZ3 TRP A 243      87.865  83.478 106.133
ATOM   2270  CE3 TRP A 243      87.448  83.176 104.829
ATOM   2271  CD2 TRP A 243      87.138  81.853 104.530
ATOM   2272  C   TRP A 243      85.289  83.668 100.758
ATOM   2273  O   TRP A 243      85.167  83.564  99.535
ATOM   2274  N   ALA A 244      85.505  84.837 101.399
ATOM   2275  H   ALA A 244      85.573  84.883 102.392
ATOM   2276  CA  ALA A 244      85.672  86.088 100.727
ATOM   2277  CB  ALA A 244      84.331  86.838 100.610
ATOM   2278  C   ALA A 244      86.617  86.963 101.507
ATOM   2279  O   ALA A 244      86.774  86.821 102.721
ATOM   2280  N   THR A 245      87.290  87.879 100.775
ATOM   2281  H   THR A 245      87.144  87.935  99.790
ATOM   2282  CA  THR A 245      88.208  88.876 101.285
ATOM   2283  CB  THR A 245      89.219  89.362 100.262
ATOM   2284  CG2 THR A 245      90.098  88.178  99.813
ATOM   2285  OG1 THR A 245      88.580  89.965  99.146
ATOM   2286  HG1 THR A 245      88.314  90.842  99.434
ATOM   2287  C   THR A 245      87.394  90.018 101.875
ATOM   2288  O   THR A 245      86.159  89.975 101.821
ATOM   2289  N   ALA A 246      88.061  91.069 102.442
ATOM   2290  H   ALA A 246      89.056  91.114 102.470
ATOM   2291  CA  ALA A 246      87.363  92.161 103.095
ATOM   2292  CB  ALA A 246      88.289  93.207 103.733
ATOM   2293  C   ALA A 246      86.384  92.872 102.233
ATOM   2294  O   ALA A 246      86.689  93.634 101.315
ATOM   2295  N   ALA A 247      85.131  92.604 102.616
ATOM   2296  H   ALA A 247      84.974  92.002 103.391
ATOM   2297  CA  ALA A 247      83.941  93.058 101.998
ATOM   2298  CB  ALA A 247      82.755  92.180 102.319
ATOM   2299  C   ALA A 247      83.476  94.420 102.298
ATOM   2300  O   ALA A 247      83.767  95.005 103.345
ATOM   2301  N   LEU A 248      82.745  94.940 101.297
ATOM   2302  H   LEU A 248      82.581  94.442 100.449
ATOM   2303  CA  LEU A 248      82.107  96.199 101.392
ATOM   2304  CB  LEU A 248      82.501  97.298 100.385
ATOM   2305  CG  LEU A 248      83.954  97.793 100.438
ATOM   2306  CD1 LEU A 248      84.178  98.839  99.336
ATOM   2307  CD2 LEU A 248      84.347  98.307 101.835
ATOM   2308  C   LEU A 248      80.685  95.848 101.143
ATOM   2309  O   LEU A 248      80.291  95.505 100.025
ATOM   2310  N   LEU A 249      79.887  95.930 102.229
ATOM   2311  H   LEU A 249      80.267  96.213 103.105
ATOM   2312  CA  LEU A 249      78.467  95.676 102.248
ATOM   2313  CB  LEU A 249      77.860  95.914 103.632
ATOM   2314  CG  LEU A 249      78.283  94.870 104.665
ATOM   2315  CD1 LEU A 249      77.776  95.227 106.064
ATOM   2316  CD2 LEU A 249      77.805  93.484 104.221
ATOM   2317  C   LEU A 249      77.873  96.616 101.247
ATOM   2318  O   LEU A 249      78.317  97.758 101.148
ATOM   2319  N   VAL A 250      76.812  96.158 100.548
ATOM   2320  H   VAL A 250      76.416  95.266 100.745
ATOM   2321  CA  VAL A 250      76.261  96.881  99.424
ATOM   2322  CB  VAL A 250      75.085  96.163  98.771
ATOM   2323  CG1 VAL A 250      74.536  96.933  97.550
ATOM   2324  CG2 VAL A 250      75.452  94.702  98.498
ATOM   2325  C   VAL A 250      75.948  98.347  99.604
ATOM   2326  O   VAL A 250      75.361  98.829 100.576
ATOM   2327  N   THR A 251      76.460  99.074  98.597
ATOM   2328  H   THR A 251      76.969  98.630  97.864
ATOM   2329  CA  THR A 251      76.320 100.480  98.425
ATOM   2330  CB  THR A 251      77.606 101.020  97.822
ATOM   2331  CG2 THR A 251      77.556 102.541  97.655
ATOM   2332  OG1 THR A 251      78.699 100.711  98.675
ATOM   2333  HG1 THR A 251      79.491 100.835  98.146
ATOM   2334  C   THR A 251      75.175 100.504  97.432
ATOM   2335  O   THR A 251      75.356 100.224  96.244
ATOM   2336  N   PHE A 252      73.943 100.744  97.939
ATOM   2337  H   PHE A 252      73.814 100.907  98.914
ATOM   2338  CA  PHE A 252      72.749 100.822  97.128
ATOM   2339  CB  PHE A 252      71.481 100.704  98.018
ATOM   2340  CG  PHE A 252      70.193 100.734  97.260
ATOM   2341  CD1 PHE A 252      69.680  99.573  96.671
ATOM   2342  CE1 PHE A 252      68.473  99.615  95.971
ATOM   2343  CZ  PHE A 252      67.769 100.814  95.849
ATOM   2344  CE2 PHE A 252      68.272 101.976  96.435
ATOM   2345  CD2 PHE A 252      69.476 101.933  97.138
ATOM   2346  C   PHE A 252      72.758 102.185  96.478
ATOM   2347  O   PHE A 252      72.560 102.310  95.269
ATOM   2348  N   CYS A 253      73.012 103.218  97.310
ATOM   2349  H   CYS A 253      73.191 103.048  98.276
ATOM   2350  CA  CYS A 253      73.068 104.610  96.960
ATOM   2351  CB  CYS A 253      71.870 105.386  97.554
ATOM   2352  SG  CYS A 253      71.799 105.315  99.371
ATOM   2353  C   CYS A 253      74.371 105.151  97.500
ATOM   2354  O   CYS A 253      75.221 104.378  97.939
ATOM   2355  N   PHE A 254      74.557 106.498  97.502
ATOM   2356  H   PHE A 254      73.856 107.113  97.151
ATOM   2357  CA  PHE A 254      75.766 107.157  97.963
ATOM   2358  CB  PHE A 254      75.676 108.698  97.900
ATOM   2359  CG  PHE A 254      75.911 109.187  96.510
ATOM   2360  CD1 PHE A 254      74.839 109.537  95.679
ATOM   2361  CE1 PHE A 254      75.072 110.004  94.381
ATOM   2362  CZ  PHE A 254      76.381 110.130  93.909
ATOM   2363  CE2 PHE A 254      77.456 109.793  94.732
ATOM   2364  CD2 PHE A 254      77.220 109.327  96.028
ATOM   2365  C   PHE A 254      76.135 106.820  99.382
ATOM   2366  O   PHE A 254      77.326 106.774  99.699
ATOM   2367  N   GLY A 255      75.124 106.603 100.257
ATOM   2368  H   GLY A 255      74.169 106.652  99.977
ATOM   2369  CA  GLY A 255      75.352 106.235 101.626
ATOM   2370  C   GLY A 255      75.349 104.737 101.708
ATOM   2371  O   GLY A 255      74.677 104.056 100.930
ATOM   2372  N   TRP A 256      76.092 104.201 102.699
ATOM   2373  H   TRP A 256      76.603 104.778 103.330
ATOM   2374  CA  TRP A 256      76.207 102.786 102.924
ATOM   2375  CB  TRP A 256      77.291 102.468 103.971
ATOM   2376  CG  TRP A 256      78.701 102.815 103.563
ATOM   2377  CD1 TRP A 256      79.410 103.929 103.910
ATOM   2378  NE1 TRP A 256      80.665 103.894 103.353
ATOM   2379  HE1 TRP A 256      81.353 104.580 103.449
ATOM   2380  CE2 TRP A 256      80.789 102.728 102.634
ATOM   2381  CZ2 TRP A 256      81.849 102.216 101.901
ATOM   2382  CH2 TRP A 256      81.673 100.981 101.270
ATOM   2383  CZ3 TRP A 256      80.467 100.276 101.384
ATOM   2384  CE3 TRP A 256      79.398 100.789 102.128
ATOM   2385  CD2 TRP A 256      79.573 102.020 102.745
ATOM   2386  C   TRP A 256      74.919 102.339 103.546
ATOM   2387  O   TRP A 256      74.455 102.924 104.529
ATOM   2388  N   VAL A 257      74.288 101.311 102.943
ATOM   2389  H   VAL A 257      74.674 100.834 102.154
ATOM   2390  CA  VAL A 257      73.071 100.753 103.481
ATOM   2391  CB  VAL A 257      71.970 100.513 102.468
ATOM   2392  CG1 VAL A 257      71.580 101.867 101.844
ATOM   2393  CG2 VAL A 257      72.430  99.547 101.376
ATOM   2394  C   VAL A 257      73.474  99.582 104.356
ATOM   2395  O   VAL A 257      74.678  99.361 104.530
ATOM   2396  N   LEU A 258      72.525  98.838 104.991
ATOM   2397  H   LEU A 258      71.545  99.001 104.904
ATOM   2398  CA  LEU A 258      72.938  97.741 105.844
ATOM   2399  CB  LEU A 258      73.355  98.288 107.248
ATOM   2400  CG  LEU A 258      73.815  97.304 108.352
ATOM   2401  CD1 LEU A 258      75.155  96.639 108.026
ATOM   2402  CD2 LEU A 258      73.818  97.987 109.725
ATOM   2403  C   LEU A 258      71.919  96.671 106.111
ATOM   2404  O   LEU A 258      70.733  96.967 106.207
ATOM   2405  N   ILE A 259      72.366  95.385 106.118
ATOM   2406  H   ILE A 259      73.319  95.155 105.930
ATOM   2407  CA  ILE A 259      71.524  94.299 106.570
ATOM   2408  CB  ILE A 259      70.337  93.768 105.730
ATOM   2409  CG2 ILE A 259      70.786  92.934 104.528
ATOM   2410  CG1 ILE A 259      69.455  92.854 106.606
ATOM   2411  CD1 ILE A 259      68.092  92.492 106.026
ATOM   2412  C   ILE A 259      72.531  93.232 106.970
ATOM   2413  O   ILE A 259      73.470  92.968 106.210
ATOM   2414  N   PRO A 260      72.434  92.671 108.171
ATOM   2415  CA  PRO A 260      73.317  91.624 108.630
ATOM   2416  CB  PRO A 260      73.207  91.604 110.155
ATOM   2417  CG  PRO A 260      71.847  92.254 110.448
ATOM   2418  CD  PRO A 260      71.661  93.234 109.282
ATOM   2419  C   PRO A 260      73.055  90.285 107.992
ATOM   2420  O   PRO A 260      73.984  89.475 107.977
ATOM   2421  N   ALA A 261      71.829  90.039 107.450
ATOM   2422  H   ALA A 261      71.125  90.744 107.453
ATOM   2423  CA  ALA A 261      71.405  88.753 106.928
ATOM   2424  CB  ALA A 261      69.966  88.780 106.379
ATOM   2425  C   ALA A 261      72.316  88.362 105.804
ATOM   2426  O   ALA A 261      72.676  87.191 105.669
ATOM   2427  N   ILE A 262      72.688  89.351 104.966
ATOM   2428  H   ILE A 262      72.383  90.292 105.087
ATOM   2429  CA  ILE A 262      73.633  89.133 103.918
ATOM   2430  CB  ILE A 262      73.165  89.301 102.471
ATOM   2431  CG2 ILE A 262      71.906  90.157 102.428
ATOM   2432  CG1 ILE A 262      74.301  89.590 101.434
ATOM   2433  CD1 ILE A 262      74.795  91.021 101.174
ATOM   2434  C   ILE A 262      74.755  90.024 104.296
ATOM   2435  O   ILE A 262      74.619  91.247 104.362
ATOM   2436  N   THR A 263      75.887  89.379 104.590
ATOM   2437  H   THR A 263      75.953  88.385 104.556
ATOM   2438  CA  THR A 263      77.091  90.053 104.939
ATOM   2439  CB  THR A 263      77.353  90.147 106.442
ATOM   2440  CG2 THR A 263      78.640  90.927 106.763
ATOM   2441  OG1 THR A 263      76.283  90.820 107.078
ATOM   2442  HG1 THR A 263      75.602  90.157 107.187
ATOM   2443  C   THR A 263      78.184  89.254 104.312
ATOM   2444  O   THR A 263      78.222  88.028 104.443
ATOM   2445  N   PHE A 264      79.017  89.932 103.496
ATOM   2446  H   PHE A 264      78.930  90.910 103.328
ATOM   2447  CA  PHE A 264      80.182  89.289 102.953
ATOM   2448  CB  PHE A 264      80.605  89.767 101.548
ATOM   2449  CG  PHE A 264      79.584  89.334 100.545
ATOM   2450  CD1 PHE A 264      78.641  90.250 100.061
ATOM   2451  CE1 PHE A 264      77.681  89.855  99.125
ATOM   2452  CZ  PHE A 264      77.657  88.537  98.667
ATOM   2453  CE2 PHE A 264      78.593  87.615  99.140
ATOM   2454  CD2 PHE A 264      79.552  88.015 100.075
ATOM   2455  C   PHE A 264      81.201  89.546 104.069
ATOM   2456  O   PHE A 264      81.064  90.522 104.815
ATOM   2457  N   ILE A 265      82.248  88.698 104.211
ATOM   2458  H   ILE A 265      82.380  87.938 103.579
ATOM   2459  CA  ILE A 265      83.216  88.787 105.301
ATOM   2460  CB  ILE A 265      84.189  87.604 105.251
ATOM   2461  CG2 ILE A 265      85.329  87.746 106.293
ATOM   2462  CG1 ILE A 265      83.402  86.296 105.484
ATOM   2463  CD1 ILE A 265      84.197  85.014 105.234
ATOM   2464  C   ILE A 265      83.966  90.104 105.361
ATOM   2465  O   ILE A 265      84.643  90.491 104.413
ATOM   2466  N   ILE A 266      83.856  90.804 106.521
ATOM   2467  H   ILE A 266      83.313  90.461 107.284
ATOM   2468  CA  ILE A 266      84.495  92.083 106.743
ATOM   2469  CB  ILE A 266      83.537  93.111 107.341
ATOM   2470  CG2 ILE A 266      84.269  94.448 107.617
ATOM   2471  CG1 ILE A 266      82.347  93.338 106.388
ATOM   2472  CD1 ILE A 266      81.217  94.152 107.010
ATOM   2473  C   ILE A 266      85.681  91.891 107.663
ATOM   2474  O   ILE A 266      85.587  91.191 108.675
ATOM   2475  N   LEU A 267      86.839  92.497 107.297
ATOM   2476  H   LEU A 267      86.905  93.051 106.470
ATOM   2477  CA  LEU A 267      88.034  92.434 108.096
ATOM   2478  CB  LEU A 267      89.263  91.846 107.364
ATOM   2479  CG  LEU A 267      89.126  90.387 106.867
ATOM   2480  CD1 LEU A 267      90.344  89.990 106.019
ATOM   2481  CD2 LEU A 267      88.872  89.395 108.016
ATOM   2482  C   LEU A 267      88.342  93.849 108.491
ATOM   2483  O   LEU A 267      88.581  94.703 107.632
ATOM   2484  N   THR A 268      88.284  94.134 109.814
ATOM   2485  H   THR A 268      88.054  93.443 110.495
ATOM   2486  CA  THR A 268      88.552  95.450 110.333
ATOM   2487  CB  THR A 268      87.314  96.348 110.371
ATOM   2488  CG2 THR A 268      87.663  97.750 110.908
ATOM   2489  OG1 THR A 268      86.762  96.496 109.069
ATOM   2490  HG1 THR A 268      86.413  95.634 108.830
ATOM   2491  C   THR A 268      89.092  95.320 111.729
ATOM   2492  O   THR A 268      88.422  94.777 112.611
ATOM   2493  N   VAL A 269      90.347  95.777 111.936
ATOM   2494  H   VAL A 269      90.886  96.172 111.197
ATOM   2495  CA  VAL A 269      90.977  95.783 113.236
ATOM   2496  CB  VAL A 269      92.082  94.757 113.504
ATOM   2497  CG1 VAL A 269      91.509  93.330 113.402
ATOM   2498  CG2 VAL A 269      93.306  94.976 112.618
ATOM   2499  C   VAL A 269      91.472  97.201 113.444
ATOM   2500  O   VAL A 269      91.726  97.936 112.484
ATOM   2501  N   LEU A 270      91.597  97.618 114.725
ATOM   2502  H   LEU A 270      91.385  97.012 115.488
ATOM   2503  CA  LEU A 270      92.028  98.946 115.089
ATOM   2504  CB  LEU A 270      91.855  99.259 116.590
ATOM   2505  CG  LEU A 270      90.391  99.287 117.088
ATOM   2506  CD1 LEU A 270      90.340  99.484 118.610
ATOM   2507  CD2 LEU A 270      89.528 100.315 116.331
ATOM   2508  C   LEU A 270      93.441  99.276 114.711
ATOM   2509  O   LEU A 270      94.347  98.441 114.783
ATOM   2510  N   LYS A 271      93.617 100.526 114.230
ATOM   2511  H   LYS A 271      92.863 101.173 114.163
ATOM   2512  CA  LYS A 271      94.897 101.032 113.835
ATOM   2513  CB  LYS A 271      94.883 101.672 112.424
ATOM   2514  CG  LYS A 271      96.253 102.123 111.892
ATOM   2515  CD  LYS A 271      96.218 102.773 110.507
ATOM   2516  CE  LYS A 271      97.582 103.303 110.055
ATOM   2517  NZ  LYS A 271      97.501 103.812 108.670
ATOM   2518  HZ1 LYS A 271      96.553 104.194 108.490
ATOM   2519  HZ2 LYS A 271      98.205 104.561 108.527
ATOM   2520  HZ3 LYS A 271      97.689 103.039 108.004
ATOM   2521  C   LYS A 271      95.306 102.047 114.859
ATOM   2522  O   LYS A 271      94.473 102.799 115.375
ATOM   2523  N   LYS A 272      96.618 102.049 115.199
ATOM   2524  H   LYS A 272      97.265 101.416 114.782
ATOM   2525  CA  LYS A 272      97.182 102.986 116.134
ATOM   2526  CB  LYS A 272      98.663 102.766 116.490
ATOM   2527  CG  LYS A 272      98.941 101.562 117.391
ATOM   2528  CD  LYS A 272     100.380 101.511 117.919
ATOM   2529  CE  LYS A 272     100.738 102.657 118.875
ATOM   2530  NZ  LYS A 272     102.070 102.437 119.475
ATOM   2531  HZ1 LYS A 272     102.361 103.293 119.985
ATOM   2532  HZ2 LYS A 272     102.032 101.642 120.141
ATOM   2533  HZ3 LYS A 272     102.766 102.229 118.734
ATOM   2534  C   LYS A 272      97.082 104.355 115.529
ATOM   2535  O   LYS A 272      97.243 104.528 114.317
ATOM   2536  N   GLU A 273      96.800 105.350 116.398
ATOM   2537  H   GLU A 273      96.690 105.158 117.369
ATOM   2538  CA  GLU A 273      96.626 106.730 116.022
ATOM   2539  CB  GLU A 273      96.260 107.605 117.236
ATOM   2540  CG  GLU A 273      94.847 107.353 117.786
ATOM   2541  CD  GLU A 273      94.588 108.117 119.091
ATOM   2542  OE1 GLU A 273      95.505 108.780 119.646
ATOM   2543  OE2 GLU A 273      93.426 108.032 119.564
ATOM   2544  C   GLU A 273      97.894 107.270 115.426
ATOM   2545  O   GLU A 273      97.850 107.873 114.352
ATOM   2546  N   CYS A 274      99.048 107.037 116.099
ATOM   2547  H   CYS A 274      99.060 106.539 116.961
ATOM   2548  CA  CYS A 274     100.333 107.457 115.601
ATOM   2549  CB  CYS A 274     101.452 107.433 116.660
ATOM   2550  SG  CYS A 274     103.065 107.978 116.015
ATOM   2551  C   CYS A 274     100.663 106.457 114.530
ATOM   2552  O   CYS A 274     100.507 105.251 114.744
ATOM   2553  N   GLU A 275     101.110 106.947 113.349
ATOM   2554  H   GLU A 275     101.231 107.924 113.197
ATOM   2555  CA  GLU A 275     101.434 106.074 112.249
ATOM   2556  CB  GLU A 275     101.639 106.779 110.895
ATOM   2557  CG  GLU A 275     100.332 107.344 110.315
ATOM   2558  CD  GLU A 275     100.520 107.975 108.932
ATOM   2559  OE1 GLU A 275     101.669 108.121 108.435
ATOM   2560  OE2 GLU A 275      99.469 108.327 108.338
ATOM   2561  C   GLU A 275     102.615 105.204 112.547
ATOM   2562  O   GLU A 275     103.668 105.662 112.996
ATOM   2563  N   THR A 276     102.395 103.897 112.310
ATOM   2564  H   THR A 276     101.518 103.593 111.949
ATOM   2565  CA  THR A 276     103.346 102.843 112.528
ATOM   2566  CB  THR A 276     103.136 102.173 113.888
ATOM   2567  CG2 THR A 276     101.780 101.430 113.959
ATOM   2568  OG1 THR A 276     104.209 101.292 114.192
ATOM   2569  HG1 THR A 276     104.124 101.093 115.129
ATOM   2570  C   THR A 276     103.250 101.852 111.382
ATOM   2571  O   THR A 276     102.384 101.973 110.510
ATOM   2572  N   TYR A 277     104.185 100.868 111.353
ATOM   2573  H   TYR A 277     104.876 100.805 112.070
ATOM   2574  CA  TYR A 277     104.251  99.831 110.344
ATOM   2575  CB  TYR A 277     105.522  98.955 110.433
ATOM   2576  CG  TYR A 277     106.710  99.740 109.974
ATOM   2577  CD1 TYR A 277     107.556 100.361 110.902
ATOM   2578  CE1 TYR A 277     108.668 101.092 110.475
ATOM   2579  CZ  TYR A 277     108.948 101.205 109.111
ATOM   2580  OH  TYR A 277     110.071 101.943 108.683
ATOM   2581  HH  TYR A 277     110.106 101.902 107.723
ATOM   2582  CE2 TYR A 277     108.114 100.585 108.177
ATOM   2583  CD2 TYR A 277     107.002  99.855 108.608
ATOM   2584  C   TYR A 277     103.050  98.923 110.421
ATOM   2585  O   TYR A 277     102.643  98.498 111.505
ATOM   2586  N   LYS A 278     102.448  98.669 109.237
ATOM   2587  H   LYS A 278     102.818  99.060 108.398
ATOM   2588  CA  LYS A 278     101.270  97.860 109.041
ATOM   2589  CB  LYS A 278     100.487  98.389 107.815
ATOM   2590  CG  LYS A 278      99.134  97.752 107.476
ATOM   2591  CD  LYS A 278      98.414  98.544 106.384
ATOM   2592  CE  LYS A 278      97.047  98.007 105.968
ATOM   2593  NZ  LYS A 278      96.473  98.911 104.949
ATOM   2594  HZ1 LYS A 278      97.246  99.368 104.429
ATOM   2595  HZ2 LYS A 278      95.891  98.373 104.280
ATOM   2596  HZ3 LYS A 278      95.896  99.642 105.405
ATOM   2597  C   LYS A 278     101.483  96.365 108.920
ATOM   2598  O   LYS A 278     100.683  95.592 109.452
ATOM   2599  N   GLU A 279     102.582  95.929 108.249
ATOM   2600  H   GLU A 279     103.223  96.581 107.853
ATOM   2601  CA  GLU A 279     102.906  94.533 108.013
ATOM   2602  CB  GLU A 279     103.265  93.714 109.284
ATOM   2603  CG  GLU A 279     104.583  94.155 109.942
ATOM   2604  CD  GLU A 279     104.898  93.354 111.210
ATOM   2605  OE1 GLU A 279     104.110  92.466 111.633
ATOM   2606  OE2 GLU A 279     105.979  93.639 111.787
ATOM   2607  C   GLU A 279     101.876  93.851 107.137
ATOM   2608  O   GLU A 279     101.955  94.042 105.921
ATOM   2609  N   LEU A 280     100.943  93.015 107.692
ATOM   2610  H   LEU A 280     100.918  92.859 108.677
ATOM   2611  CA  LEU A 280      99.896  92.316 106.960
ATOM   2612  CB  LEU A 280      99.097  93.285 106.009
ATOM   2613  CG  LEU A 280      97.813  92.847 105.267
ATOM   2614  CD1 LEU A 280      96.921  94.071 105.023
ATOM   2615  CD2 LEU A 280      98.104  92.191 103.908
ATOM   2616  C   LEU A 280     100.369  91.082 106.238
ATOM   2617  O   LEU A 280      99.891  89.979 106.512
ATOM   2618  N   LYS A 281     101.370  91.251 105.350
ATOM   2619  H   LYS A 281     101.756  92.160 105.210
ATOM   2620  CA  LYS A 281     101.931  90.227 104.507
ATOM   2621  CB  LYS A 281     102.922  90.799 103.475
ATOM   2622  CG  LYS A 281     102.225  91.634 102.398
ATOM   2623  CD  LYS A 281     103.163  92.233 101.352
ATOM   2624  CE  LYS A 281     102.423  93.002 100.256
ATOM   2625  NZ  LYS A 281     103.383  93.538  99.274
ATOM   2626  HZ1 LYS A 281     103.969  92.767  98.901
ATOM   2627  HZ2 LYS A 281     102.865  93.980  98.492
ATOM   2628  HZ3 LYS A 281     103.992  94.246  99.725
ATOM   2629  C   LYS A 281     102.568  89.036 105.156
ATOM   2630  O   LYS A 281     102.734  88.018 104.483
ATOM   2631  N   ALA A 282     102.985  89.141 106.438
ATOM   2632  H   ALA A 282     102.855  89.977 106.965
ATOM   2633  CA  ALA A 282     103.618  88.050 107.131
ATOM   2634  CB  ALA A 282     104.414  88.506 108.368
ATOM   2635  C   ALA A 282     102.708  86.935 107.565
ATOM   2636  O   ALA A 282     101.710  87.132 108.258
ATOM   2637  N   HIS A 283     103.080  85.709 107.151
ATOM   2638  H   HIS A 283     103.897  85.600 106.589
ATOM   2639  CA  HIS A 283     102.410  84.474 107.472
ATOM   2640  CB  HIS A 283     102.492  83.420 106.333
ATOM   2641  CG  HIS A 283     103.867  82.991 105.891
ATOM   2642  ND1 HIS A 283     104.697  83.774 105.120
ATOM   2643  CE1 HIS A 283     105.815  83.044 104.879
ATOM   2644  NE2 HIS A 283     105.764  81.851 105.442
ATOM   2645  CD2 HIS A 283     104.535  81.820 106.078
ATOM   2646  C   HIS A 283     102.956  83.973 108.797
ATOM   2647  O   HIS A 283     103.842  84.596 109.387
ATOM   2648  N   GLY A 284     102.449  82.819 109.293
ATOM   2649  H   GLY A 284     101.745  82.315 108.800
ATOM   2650  CA  GLY A 284     102.826  82.243 110.568
ATOM   2651  C   GLY A 284     104.289  81.989 110.815
ATOM   2652  O   GLY A 284     104.689  81.950 111.979
ATOM   2653  N   VAL A 285     105.089  81.748 109.741
ATOM   2654  H   VAL A 285     104.683  81.749 108.832
ATOM   2655  CA  VAL A 285     106.532  81.524 109.711
ATOM   2656  CB  VAL A 285     107.381  82.811 109.631
ATOM   2657  CG1 VAL A 285     107.084  83.517 108.303
ATOM   2658  CG2 VAL A 285     107.222  83.735 110.860
ATOM   2659  C   VAL A 285     107.104  80.570 110.744
ATOM   2660  O   VAL A 285     108.281  80.665 111.114
ATOM   2661  N   SER A 286     106.290  79.593 111.201
ATOM   2662  H   SER A 286     105.347  79.486 110.896
ATOM   2663  CA  SER A 286     106.746  78.665 112.194
ATOM   2664  CB  SER A 286     106.533  79.211 113.631
ATOM   2665  OG  SER A 286     107.014  78.318 114.623
ATOM   2666  HG  SER A 286     107.951  78.513 114.721
ATOM   2667  C   SER A 286     105.973  77.406 111.985
ATOM   2668  O   SER A 286     104.760  77.356 112.196
ATOM   2669  N   CYS A 287     106.691  76.359 111.533
ATOM   2670  H   CYS A 287     107.671  76.444 111.367
ATOM   2671  CA  CYS A 287     106.148  75.056 111.281
ATOM   2672  CB  CYS A 287     107.122  74.160 110.487
ATOM   2673  SG  CYS A 287     107.364  74.679 108.763
ATOM   2674  C   CYS A 287     105.700  74.227 112.466
ATOM   2675  O   CYS A 287     104.521  73.872 112.411
ATOM   2676  N   PRO A 288     106.482  73.966 113.555
ATOM   2677  CA  PRO A 288     106.043  73.075 114.610
ATOM   2678  CB  PRO A 288     105.324  73.925 115.643
ATOM   2679  CG  PRO A 288     106.214  75.184 115.616
ATOM   2680  CD  PRO A 288     106.957  75.148 114.256
ATOM   2681  C   PRO A 288     105.564  71.704 114.250
ATOM   2682  O   PRO A 288     106.309  70.764 114.531
ATOM   2683  N   GLN A 289     104.376  71.552 113.635
ATOM   2684  H   GLN A 289     103.778  72.326 113.444
ATOM   2685  CA  GLN A 289     104.045  70.320 112.977
ATOM   2686  CB  GLN A 289     102.887  69.531 113.637
ATOM   2687  CG  GLN A 289     103.139  69.102 115.091
ATOM   2688  CD  GLN A 289     104.221  68.019 115.144
ATOM   2689  OE1 GLN A 289     104.228  67.041 114.396
ATOM   2690  NE2 GLN A 289     105.214  68.230 116.047
ATOM   2691 1HE2 GLN A 289     105.209  69.053 116.616
ATOM   2692 2HE2 GLN A 289     105.967  67.576 116.121
ATOM   2693  C   GLN A 289     103.644  70.565 111.555
ATOM   2694  O   GLN A 289     103.159  71.639 111.192
ATOM   2695  N   SER A 290     103.914  69.550 110.708
ATOM   2696  H   SER A 290     104.345  68.709 111.027
ATOM   2697  CA  SER A 290     103.568  69.544 109.316
ATOM   2698  CB  SER A 290     104.762  69.294 108.361
ATOM   2699  OG  SER A 290     105.358  68.022 108.588
ATOM   2700  HG  SER A 290     105.962  67.879 107.853
ATOM   2701  C   SER A 290     102.561  68.424 109.184
ATOM   2702  O   SER A 290     102.624  67.434 109.923
ATOM   2703  N   GLN A 291     101.593  68.564 108.251
ATOM   2704  H   GLN A 291     101.545  69.349 107.638
ATOM   2705  CA  GLN A 291     100.586  67.547 108.079
ATOM   2706  CB  GLN A 291      99.222  67.927 108.724
ATOM   2707  CG  GLN A 291      98.505  69.149 108.161
ATOM   2708  CD  GLN A 291      97.288  69.463 109.022
ATOM   2709  OE1 GLN A 291      97.400  70.130 110.049
ATOM   2710  NE2 GLN A 291      96.088  68.998 108.588
ATOM   2711 1HE2 GLN A 291      96.033  68.431 107.767
ATOM   2712 2HE2 GLN A 291      95.262  69.179 109.122
ATOM   2713  C   GLN A 291     100.497  67.035 106.654
ATOM   2714  O   GLN A 291     101.370  67.332 105.835
ATOM   2715  N   CYS A 292      99.430  66.247 106.339
ATOM   2716  H   CYS A 292      98.742  66.030 107.026
ATOM   2717  CA  CYS A 292      99.181  65.600 105.066
ATOM   2718  CB  CYS A 292      97.831  64.853 105.036
ATOM   2719  SG  CYS A 292      97.799  63.403 106.131
ATOM   2720  C   CYS A 292      99.206  66.511 103.865
ATOM   2721  O   CYS A 292      98.638  67.602 103.918
ATOM   2722  N   PRO A 293      99.869  66.073 102.783
ATOM   2723  CA  PRO A 293     100.023  66.846 101.572
ATOM   2724  CB  PRO A 293     101.013  66.066 100.706
ATOM   2725  CG  PRO A 293     101.852  65.279 101.718
ATOM   2726  CD  PRO A 293     100.848  64.984 102.839
ATOM   2727  C   PRO A 293      98.812  67.247 100.783
ATOM   2728  O   PRO A 293      98.795  68.411 100.395
ATOM   2729  N   TYR A 294      97.814  66.354 100.536
ATOM   2730  H   TYR A 294      97.859  65.434 100.917
ATOM   2731  CA  TYR A 294      96.682  66.578  99.636
ATOM   2732  CB  TYR A 294      95.632  67.627 100.078
ATOM   2733  CG  TYR A 294      94.988  67.215 101.364
ATOM   2734  CD1 TYR A 294      95.345  67.823 102.575
ATOM   2735  CE1 TYR A 294      94.741  67.442 103.775
ATOM   2736  CZ  TYR A 294      93.764  66.442 103.771
ATOM   2737  OH  TYR A 294      93.145  66.047 104.977
ATOM   2738  HH  TYR A 294      93.503  66.588 105.686
ATOM   2739  CE2 TYR A 294      93.396  65.831 102.570
ATOM   2740  CD2 TYR A 294      94.005  66.218 101.374
ATOM   2741  C   TYR A 294      97.060  66.808  98.184
ATOM   2742  O   TYR A 294      96.602  66.054  97.325
ATOM   2743  N   LYS A 295      97.910  67.838  97.894
ATOM   2744  H   LYS A 295      98.228  68.439  98.620
ATOM   2745  CA  LYS A 295      98.441  68.196  96.594
ATOM   2746  CB  LYS A 295      99.449  67.135  96.076
ATOM   2747  CG  LYS A 295     100.688  66.916  96.941
ATOM   2748  CD  LYS A 295     101.632  65.879  96.332
ATOM   2749  CE  LYS A 295     102.937  65.672  97.099
ATOM   2750  NZ  LYS A 295     103.757  64.655  96.409
ATOM   2751  HZ1 LYS A 295     103.312  64.402  95.506
ATOM   2752  HZ2 LYS A 295     104.706  65.032  96.226
ATOM   2753  HZ3 LYS A 295     103.835  63.806  96.999
ATOM   2754  C   LYS A 295      97.465  68.539  95.486
ATOM   2755  O   LYS A 295      97.358  67.790  94.508
ATOM   2756  N   LYS A 296      96.683  69.644  95.621
ATOM   2757  H   LYS A 296      96.717  70.276  96.392
ATOM   2758  CA  LYS A 296      95.735  69.960  94.577
ATOM   2759  CB  LYS A 296      94.375  70.459  95.118
ATOM   2760  CG  LYS A 296      93.726  69.474  96.108
ATOM   2761  CD  LYS A 296      93.469  68.053  95.593
ATOM   2762  CE  LYS A 296      92.862  67.135  96.656
ATOM   2763  NZ  LYS A 296      92.684  65.773  96.114
ATOM   2764  HZ1 LYS A 296      93.603  65.290  96.076
ATOM   2765  HZ2 LYS A 296      92.046  65.236  96.729
ATOM   2766  HZ3 LYS A 296      92.285  65.825  95.159
ATOM   2767  C   LYS A 296      96.281  70.970  93.603
ATOM   2768  O   LYS A 296      96.486  72.143  93.925
ATOM   2769  N   ILE A 297      96.523  70.497  92.362
ATOM   2770  H   ILE A 297      96.328  69.543  92.150
ATOM   2771  CA  ILE A 297      97.033  71.263  91.251
ATOM   2772  CB  ILE A 297      97.555  70.347  90.151
ATOM   2773  CG2 ILE A 297      98.027  71.171  88.931
ATOM   2774  CG1 ILE A 297      98.725  69.518  90.727
ATOM   2775  CD1 ILE A 297      99.213  68.357  89.863
ATOM   2776  C   ILE A 297      95.935  72.186  90.757
ATOM   2777  O   ILE A 297      94.782  71.772  90.642
ATOM   2778  N   GLY A 298      96.275  73.475  90.510
ATOM   2779  H   GLY A 298      97.208  73.805  90.628
ATOM   2780  CA  GLY A 298      95.323  74.434  90.003
ATOM   2781  C   GLY A 298      95.821  74.815  88.650
ATOM   2782  O   GLY A 298      97.025  74.979  88.472
ATOM   2783  N   VAL A 299      94.930  74.914  87.635
ATOM   2784  H   VAL A 299      93.952  74.762  87.748
ATOM   2785  CA  VAL A 299      95.370  75.286  86.311
ATOM   2786  CB  VAL A 299      95.524  74.084  85.344
ATOM   2787  CG1 VAL A 299      95.979  74.548  83.950
ATOM   2788  CG2 VAL A 299      96.508  73.022  85.873
ATOM   2789  C   VAL A 299      94.362  76.222  85.688
ATOM   2790  O   VAL A 299      93.250  75.786  85.385
ATOM   2791  N   ASP A 300      94.713  77.529  85.482
ATOM   2792  H   ASP A 300      95.630  77.888  85.641
ATOM   2793  CA  ASP A 300      93.831  78.437  84.756
ATOM   2794  CB  ASP A 300      94.163  79.955  84.681
ATOM   2795  CG  ASP A 300      93.997  80.756  85.961
ATOM   2796  OD1 ASP A 300      92.925  80.667  86.610
ATOM   2797  OD2 ASP A 300      94.945  81.521  86.278
ATOM   2798  C   ASP A 300      94.068  77.939  83.353
ATOM   2799  O   ASP A 300      95.204  77.599  82.990
ATOM   2800  N   VAL A 301      93.008  77.855  82.529
ATOM   2801  H   VAL A 301      92.078  78.129  82.764
ATOM   2802  CA  VAL A 301      93.256  77.304  81.236
ATOM   2803  CB  VAL A 301      92.913  75.827  81.277
ATOM   2804  CG1 VAL A 301      91.430  75.530  81.604
ATOM   2805  CG2 VAL A 301      93.537  75.186  80.072
ATOM   2806  C   VAL A 301      92.601  78.010  80.083
ATOM   2807  O   VAL A 301      91.409  78.313  80.115
ATOM   2808  N   HIS A 302      93.406  78.316  79.037
ATOM   2809  H   HIS A 302      94.374  78.083  79.030
ATOM   2810  CA  HIS A 302      92.879  78.943  77.858
ATOM   2811  CB  HIS A 302      93.852  79.877  77.107
ATOM   2812  CG  HIS A 302      93.203  80.545  75.925
ATOM   2813  ND1 HIS A 302      92.111  81.381  76.031
ATOM   2814  CE1 HIS A 302      91.805  81.788  74.774
ATOM   2815  NE2 HIS A 302      92.620  81.275  73.870
ATOM   2816  CD2 HIS A 302      93.501  80.493  74.598
ATOM   2817  C   HIS A 302      92.500  77.797  76.971
ATOM   2818  O   HIS A 302      93.337  76.954  76.630
ATOM   2819  N   ALA A 303      91.203  77.748  76.596
ATOM   2820  H   ALA A 303      90.518  78.415  76.885
ATOM   2821  CA  ALA A 303      90.733  76.689  75.763
ATOM   2822  CB  ALA A 303      89.204  76.523  75.754
ATOM   2823  C   ALA A 303      91.168  76.843  74.351
ATOM   2824  O   ALA A 303      90.941  77.869  73.703
ATOM   2825  N   LEU A 304      91.877  75.805  73.879
ATOM   2826  H   LEU A 304      92.066  74.986  74.416
ATOM   2827  CA  LEU A 304      92.282  75.740  72.509
ATOM   2828  CB  LEU A 304      93.705  75.200  72.248
ATOM   2829  CG  LEU A 304      94.838  75.980  72.961
ATOM   2830  CD1 LEU A 304      96.202  75.326  72.701
ATOM   2831  CD2 LEU A 304      94.835  77.479  72.613
ATOM   2832  C   LEU A 304      91.209  74.843  71.926
ATOM   2833  O   LEU A 304      90.487  74.147  72.652
ATOM   2834  N   GLY A 305      91.049  74.865  70.590
ATOM   2835  H   GLY A 305      91.620  75.425  69.996
ATOM   2836  CA  GLY A 305      90.040  74.072  69.934
ATOM   2837  C   GLY A 305      90.458  72.637  69.820
ATOM   2838  O   GLY A 305      91.494  72.236  70.349
ATOM   2839  N   HIS A 306      89.597  71.824  69.166
ATOM   2840  H   HIS A 306      88.753  72.176  68.769
ATOM   2841  CA  HIS A 306      89.851  70.421  68.950
ATOM   2842  CB  HIS A 306      88.604  69.617  68.522
ATOM   2843  CG  HIS A 306      87.548  69.503  69.581
ATOM   2844  ND1 HIS A 306      87.600  68.625  70.642
ATOM   2845  CE1 HIS A 306      86.473  68.829  71.372
ATOM   2846  NE2 HIS A 306      85.704  69.772  70.857
ATOM   2847  CD2 HIS A 306      86.384  70.195  69.728
ATOM   2848  C   HIS A 306      90.849  70.276  67.837
ATOM   2849  O   HIS A 306      90.742  70.956  66.813
ATOM   2850  N   TRP A 307      91.864  69.404  68.042
ATOM   2851  H   TRP A 307      91.920  68.859  68.877
ATOM   2852  CA  TRP A 307      92.872  69.158  67.042
ATOM   2853  CB  TRP A 307      94.250  68.748  67.600
ATOM   2854  CG  TRP A 307      95.023  69.835  68.329
ATOM   2855  CD1 TRP A 307      94.668  71.121  68.641
ATOM   2856  NE1 TRP A 307      95.701  71.761  69.288
ATOM   2857  HE1 TRP A 307      95.692  72.684  69.607
ATOM   2858  CE2 TRP A 307      96.753  70.880  69.409
ATOM   2859  CZ2 TRP A 307      98.012  71.027  69.979
ATOM   2860  CH2 TRP A 307      98.882  69.929  69.949
ATOM   2861  CZ3 TRP A 307      98.493  68.718  69.359
ATOM   2862  CE3 TRP A 307      97.225  68.570  68.783
ATOM   2863  CD2 TRP A 307      96.363  69.660  68.817
ATOM   2864  C   TRP A 307      92.362  68.104  66.113
ATOM   2865  O   TRP A 307      91.914  67.047  66.559
ATOM   2866  N   PHE A 308      92.397  68.401  64.795
ATOM   2867  H   PHE A 308      92.768  69.263  64.462
ATOM   2868  CA  PHE A 308      91.918  67.498  63.785
ATOM   2869  CB  PHE A 308      91.018  68.170  62.717
ATOM   2870  CG  PHE A 308      89.733  68.663  63.303
ATOM   2871  CD1 PHE A 308      89.629  69.985  63.754
ATOM   2872  CE1 PHE A 308      88.436  70.463  64.303
ATOM   2873  CZ  PHE A 308      87.329  69.618  64.402
ATOM   2874  CE2 PHE A 308      87.417  68.299  63.949
ATOM   2875  CD2 PHE A 308      88.614  67.826  63.400
ATOM   2876  C   PHE A 308      93.043  66.877  63.017
ATOM   2877  O   PHE A 308      93.996  67.558  62.625
ATOM   2878  N   ASP A 309      92.950  65.545  62.817
ATOM   2879  H   ASP A 309      92.186  65.012  63.175
ATOM   2880  CA  ASP A 309      93.902  64.791  62.040
ATOM   2881  CB  ASP A 309      94.425  63.521  62.751
ATOM   2882  CG  ASP A 309      95.571  62.893  61.957
ATOM   2883  OD1 ASP A 309      96.666  63.509  61.881
ATOM   2884  OD2 ASP A 309      95.361  61.778  61.412
ATOM   2885  C   ASP A 309      93.111  64.380  60.820
ATOM   2886  O   ASP A 309      91.932  64.037  60.937
ATOM   2887  N   GLY A 310      93.736  64.403  59.618
ATOM   2888  H   GLY A 310      94.693  64.656  59.506
ATOM   2889  CA  GLY A 310      93.010  64.037  58.427
ATOM   2890  C   GLY A 310      93.883  63.604  57.300
ATOM   2891  O   GLY A 310      95.112  63.678  57.362
ATOM   2892  N   ARG A 311      93.209  63.115  56.236
ATOM   2893  H   ARG A 311      92.213  63.122  56.213
ATOM   2894  CA  ARG A 311      93.827  62.629  55.036
ATOM   2895  CB  ARG A 311      92.978  61.541  54.333
ATOM   2896  CG  ARG A 311      93.664  60.824  53.159
ATOM   2897  CD  ARG A 311      92.822  59.753  52.461
ATOM   2898  NE  ARG A 311      91.742  60.453  51.693
ATOM   2899  HE  ARG A 311      91.683  61.452  51.743
ATOM   2900  CZ  ARG A 311      90.810  59.774  50.951
ATOM   2901  NH1 ARG A 311      90.808  58.409  50.868
ATOM   2902 1HH1 ARG A 311      91.496  57.873  51.356
ATOM   2903 2HH1 ARG A 311      90.101  57.934  50.344
ATOM   2904  NH2 ARG A 311      89.849  60.491  50.297
ATOM   2905 1HH2 ARG A 311      89.821  61.489  50.383
ATOM   2906 2HH2 ARG A 311      89.144  60.025  49.763
ATOM   2907  C   ARG A 311      94.029  63.727  54.032
ATOM   2908  O   ARG A 311      93.130  64.528  53.774
ATOM   2909  N   LEU A 312      95.253  63.772  53.461
ATOM   2910  H   LEU A 312      95.950  63.105  53.708
ATOM   2911  CA  LEU A 312      95.638  64.696  52.424
ATOM   2912  CB  LEU A 312      97.166  64.834  52.250
ATOM   2913  CG  LEU A 312      97.972  65.444  53.412
ATOM   2914  CD1 LEU A 312      99.475  65.325  53.129
ATOM   2915  CD2 LEU A 312      97.589  66.908  53.670
ATOM   2916  C   LEU A 312      95.160  64.047  51.151
ATOM   2917  O   LEU A 312      95.433  62.860  50.931
ATOM   2918  N   ASN A 313      94.425  64.793  50.294
ATOM   2919  H   ASN A 313      94.149  65.733  50.483
ATOM   2920  CA  ASN A 313      93.950  64.203  49.070
ATOM   2921  CB  ASN A 313      92.455  63.820  49.139
ATOM   2922  CG  ASN A 313      92.004  62.949  47.960
ATOM   2923  OD1 ASN A 313      92.767  62.220  47.325
ATOM   2924  ND2 ASN A 313      90.683  63.019  47.662
ATOM   2925 1HD2 ASN A 313      90.085  63.624  48.188
ATOM   2926 2HD2 ASN A 313      90.308  62.476  46.911
ATOM   2927  C   ASN A 313      94.149  65.143  47.917
ATOM   2928  O   ASN A 313      93.835  66.330  48.006
ATOM   2929  N   LEU A 314      94.726  64.607  46.818
ATOM   2930  H   LEU A 314      94.971  63.641  46.786
ATOM   2931  CA  LEU A 314      94.964  65.339  45.601
ATOM   2932  CB  LEU A 314      96.200  64.893  44.789
ATOM   2933  CG  LEU A 314      97.576  65.098  45.452
ATOM   2934  CD1 LEU A 314      98.686  64.494  44.581
ATOM   2935  CD2 LEU A 314      97.853  66.585  45.735
ATOM   2936  C   LEU A 314      93.783  65.215  44.694
ATOM   2937  O   LEU A 314      93.182  64.141  44.594
ATOM   2938  N   LYS A 315      93.401  66.340  44.046
ATOM   2939  H   LYS A 315      93.868  67.213  44.177
ATOM   2940  CA  LYS A 315      92.299  66.310  43.127
ATOM   2941  CB  LYS A 315      90.970  66.651  43.830
ATOM   2942  CG  LYS A 315      89.689  66.402  43.040
ATOM   2943  CD  LYS A 315      88.454  66.562  43.927
ATOM   2944  CE  LYS A 315      87.162  66.047  43.294
ATOM   2945  NZ  LYS A 315      86.036  66.200  44.239
ATOM   2946  HZ1 LYS A 315      86.329  65.885  45.183
ATOM   2947  HZ2 LYS A 315      85.735  67.193  44.286
ATOM   2948  HZ3 LYS A 315      85.236  65.619  43.924
ATOM   2949  C   LYS A 315      92.638  67.280  42.025
ATOM   2950  O   LYS A 315      93.159  68.371  42.268
ATOM   2951  N   THR A 316      92.393  66.863  40.765
ATOM   2952  H   THR A 316      91.992  65.973  40.570
ATOM   2953  CA  THR A 316      92.674  67.679  39.613
ATOM   2954  CB  THR A 316      93.556  67.012  38.578
ATOM   2955  CG2 THR A 316      94.962  66.805  39.172
ATOM   2956  OG1 THR A 316      93.004  65.771  38.154
ATOM   2957  HG1 THR A 316      93.488  65.525  37.361
ATOM   2958  C   THR A 316      91.432  68.189  38.943
ATOM   2959  O   THR A 316      90.399  67.517  38.917
ATOM   2960  N   SER A 317      91.517  69.444  38.452
ATOM   2961  H   SER A 317      92.358  69.973  38.548
ATOM   2962  CA  SER A 317      90.471  70.113  37.714
ATOM   2963  CB  SER A 317      89.893  71.371  38.397
ATOM   2964  OG  SER A 317      90.881  72.371  38.608
ATOM   2965  HG  SER A 317      90.438  73.087  39.070
ATOM   2966  C   SER A 317      91.141  70.533  36.434
ATOM   2967  O   SER A 317      92.289  70.970  36.472
ATOM   2968  N   PHE A 318      90.470  70.404  35.266
ATOM   2969  H   PHE A 318      89.542  70.048  35.205
ATOM   2970  CA  PHE A 318      91.119  70.772  34.026
ATOM   2971  CB  PHE A 318      91.946  69.591  33.402
ATOM   2972  CG  PHE A 318      91.222  68.271  33.391
ATOM   2973  CD1 PHE A 318      90.451  67.864  32.293
ATOM   2974  CE1 PHE A 318      89.793  66.630  32.297
ATOM   2975  CZ  PHE A 318      89.910  65.783  33.400
ATOM   2976  CE2 PHE A 318      90.687  66.164  34.496
ATOM   2977  CD2 PHE A 318      91.342  67.399  34.484
ATOM   2978  C   PHE A 318      90.259  71.464  32.996
ATOM   2979  O   PHE A 318      90.251  71.059  31.830
ATOM   2980  N   HIS A 319      89.579  72.582  33.373
ATOM   2981  H   HIS A 319      89.643  72.963  34.291
ATOM   2982  CA  HIS A 319      88.691  73.249  32.447
ATOM   2983  CB  HIS A 319      87.711  74.255  33.088
ATOM   2984  CG  HIS A 319      86.557  74.549  32.164
ATOM   2985  ND1 HIS A 319      86.583  75.362  31.055
ATOM   2986  CE1 HIS A 319      85.358  75.280  30.475
ATOM   2987  NE2 HIS A 319      84.546  74.479  31.136
ATOM   2988  CD2 HIS A 319      85.301  74.022  32.199
ATOM   2989  C   HIS A 319      89.439  73.887  31.297
ATOM   2990  O   HIS A 319      90.421  74.611  31.470
ATOM   2991  N   CYS A 320      88.909  73.611  30.087
ATOM   2992  H   CYS A 320      88.090  73.046  30.033
ATOM   2993  CA  CYS A 320      89.394  74.006  28.790
ATOM   2994  CB  CYS A 320      88.676  73.237  27.665
ATOM   2995  SG  CYS A 320      89.006  71.450  27.713
ATOM   2996  C   CYS A 320      89.337  75.464  28.430
ATOM   2997  O   CYS A 320      89.932  75.856  27.425
ATOM   2998  N   TYR A 321      88.595  76.300  29.185
ATOM   2999  H   TYR A 321      88.137  76.006  30.015
ATOM   3000  CA  TYR A 321      88.489  77.702  28.869
ATOM   3001  CB  TYR A 321      87.097  78.127  28.320
ATOM   3002  CG  TYR A 321      86.787  77.456  27.019
ATOM   3003  CD1 TYR A 321      86.054  76.263  26.987
ATOM   3004  CE1 TYR A 321      85.768  75.635  25.773
ATOM   3005  CZ  TYR A 321      86.216  76.198  24.577
ATOM   3006  OH  TYR A 321      85.924  75.561  23.352
ATOM   3007  HH  TYR A 321      86.294  76.097  22.645
ATOM   3008  CE2 TYR A 321      86.951  77.386  24.596
ATOM   3009  CD2 TYR A 321      87.235  78.010  25.814
ATOM   3010  C   TYR A 321      88.742  78.561  30.072
ATOM   3011  O   TYR A 321      88.823  78.078  31.202
ATOM   3012  N   GLY A 322      88.958  79.867  29.792
ATOM   3013  H   GLY A 322      88.949  80.174  28.844
ATOM   3014  CA  GLY A 322      89.164  80.937  30.730
ATOM   3015  C   GLY A 322      90.318  80.833  31.670
ATOM   3016  O   GLY A 322      91.401  80.354  31.331
ATOM   3017  N   ALA A 323      90.049  81.321  32.899
ATOM   3018  H   ALA A 323      89.148  81.684  33.120
ATOM   3019  CA  ALA A 323      90.976  81.357  33.990
ATOM   3020  CB  ALA A 323      91.320  82.789  34.447
ATOM   3021  C   ALA A 323      90.367  80.628  35.154
ATOM   3022  O   ALA A 323      89.163  80.360  35.185
ATOM   3023  N   CYS A 324      91.216  80.312  36.161
ATOM   3024  H   CYS A 324      92.180  80.558  36.101
ATOM   3025  CA  CYS A 324      90.854  79.600  37.364
ATOM   3026  CB  CYS A 324      92.046  79.380  38.305
ATOM   3027  SG  CYS A 324      93.236  78.178  37.656
ATOM   3028  C   CYS A 324      89.809  80.330  38.150
ATOM   3029  O   CYS A 324      88.911  79.696  38.701
ATOM   3030  N   THR A 325      89.878  81.682  38.144
ATOM   3031  H   THR A 325      90.604  82.143  37.639
ATOM   3032  CA  THR A 325      88.971  82.576  38.825
ATOM   3033  CB  THR A 325      89.388  84.022  38.673
ATOM   3034  CG2 THR A 325      90.744  84.235  39.372
ATOM   3035  OG1 THR A 325      89.483  84.375  37.296
ATOM   3036  HG1 THR A 325      89.568  85.332  37.276
ATOM   3037  C   THR A 325      87.558  82.411  38.321
ATOM   3038  O   THR A 325      86.602  82.605  39.075
ATOM   3039  N   LYS A 326      87.419  82.061  37.022
ATOM   3040  H   LYS A 326      88.220  81.902  36.450
ATOM   3041  CA  LYS A 326      86.169  81.840  36.351
ATOM   3042  CB  LYS A 326      86.297  81.968  34.816
ATOM   3043  CG  LYS A 326      86.627  83.385  34.337
ATOM   3044  CD  LYS A 326      86.764  83.512  32.819
ATOM   3045  CE  LYS A 326      87.057  84.938  32.349
ATOM   3046  NZ  LYS A 326      87.233  84.965  30.883
ATOM   3047  HZ1 LYS A 326      86.389  84.586  30.413
ATOM   3048  HZ2 LYS A 326      87.386  85.942  30.571
ATOM   3049  HZ3 LYS A 326      88.058  84.391  30.622
ATOM   3050  C   LYS A 326      85.581  80.484  36.663
ATOM   3051  O   LYS A 326      84.404  80.268  36.369
ATOM   3052  N   TYR A 327      86.379  79.516  37.195
ATOM   3053  H   TYR A 327      87.322  79.682  37.475
ATOM   3054  CA  TYR A 327      85.875  78.194  37.503
ATOM   3055  CB  TYR A 327      86.544  77.044  36.700
ATOM   3056  CG  TYR A 327      86.090  77.338  35.299
ATOM   3057  CD1 TYR A 327      86.925  78.022  34.408
ATOM   3058  CE1 TYR A 327      86.483  78.334  33.123
ATOM   3059  CZ  TYR A 327      85.199  77.977  32.714
ATOM   3060  OH  TYR A 327      84.760  78.298  31.410
ATOM   3061  HH  TYR A 327      85.492  78.708  30.942
ATOM   3062  CE2 TYR A 327      84.352  77.302  33.595
ATOM   3063  CD2 TYR A 327      84.796  76.990  34.883
ATOM   3064  C   TYR A 327      85.720  77.921  38.977
ATOM   3065  O   TYR A 327      86.331  78.587  39.814
ATOM   3066  N   GLU A 328      84.820  76.958  39.298
ATOM   3067  H   GLU A 328      84.342  76.463  38.576
ATOM   3068  CA  GLU A 328      84.445  76.560  40.635
ATOM   3069  CB  GLU A 328      83.081  75.820  40.619
ATOM   3070  CG  GLU A 328      82.338  75.702  41.964
ATOM   3071  CD  GLU A 328      81.459  76.929  42.205
ATOM   3072  OE1 GLU A 328      81.995  78.057  42.370
ATOM   3073  OE2 GLU A 328      80.215  76.744  42.236
ATOM   3074  C   GLU A 328      85.386  75.740  41.487
ATOM   3075  O   GLU A 328      85.535  76.059  42.668
ATOM   3076  N   TYR A 329      86.033  74.689  40.911
ATOM   3077  H   TYR A 329      85.883  74.487  39.947
ATOM   3078  CA  TYR A 329      86.932  73.759  41.576
ATOM   3079  CB  TYR A 329      87.981  74.302  42.596
ATOM   3080  CG  TYR A 329      89.124  75.074  42.023
ATOM   3081  CD1 TYR A 329      89.878  75.845  42.915
ATOM   3082  CE1 TYR A 329      90.976  76.581  42.474
ATOM   3083  CZ  TYR A 329      91.330  76.549  41.126
ATOM   3084  OH  TYR A 329      92.440  77.286  40.673
ATOM   3085  HH  TYR A 329      92.897  77.653  41.434
ATOM   3086  CE2 TYR A 329      90.588  75.786  40.221
ATOM   3087  CD2 TYR A 329      89.489  75.048  40.669
ATOM   3088  C   TYR A 329      86.164  72.680  42.306
ATOM   3089  O   TYR A 329      85.410  72.971  43.237
ATOM   3090  N   PRO A 330      86.355  71.417  41.924
ATOM   3091  CA  PRO A 330      85.707  70.265  42.513
ATOM   3092  CB  PRO A 330      85.990  69.102  41.561
ATOM   3093  CG  PRO A 330      87.281  69.497  40.833
ATOM   3094  CD  PRO A 330      87.214  71.029  40.805
ATOM   3095  C   PRO A 330      86.089  69.975  43.947
ATOM   3096  O   PRO A 330      85.492  69.070  44.529
ATOM   3097  N   TRP A 331      87.127  70.643  44.496
ATOM   3098  H   TRP A 331      87.640  71.326  43.982
ATOM   3099  CA  TRP A 331      87.542  70.471  45.866
ATOM   3100  CB  TRP A 331      89.068  70.214  45.976
ATOM   3101  CG  TRP A 331      90.008  71.285  45.443
ATOM   3102  CD1 TRP A 331      90.511  72.384  46.081
ATOM   3103  NE1 TRP A 331      91.309  73.114  45.234
ATOM   3104  HE1 TRP A 331      91.767  73.946  45.465
ATOM   3105  CE2 TRP A 331      91.341  72.474  44.015
ATOM   3106  CZ2 TRP A 331      91.997  72.787  42.832
ATOM   3107  CH2 TRP A 331      91.833  71.923  41.745
ATOM   3108  CZ3 TRP A 331      91.035  70.778  41.844
ATOM   3109  CE3 TRP A 331      90.374  70.462  43.034
ATOM   3110  CD2 TRP A 331      90.537  71.319  44.112
ATOM   3111  C   TRP A 331      87.245  71.676  46.728
ATOM   3112  O   TRP A 331      87.554  71.648  47.923
ATOM   3113  N   HIS A 332      86.577  72.718  46.169
ATOM   3114  H   HIS A 332      86.265  72.680  45.221
ATOM   3115  CA  HIS A 332      86.306  73.976  46.840
ATOM   3116  CB  HIS A 332      85.449  74.919  45.957
ATOM   3117  CG  HIS A 332      85.265  76.320  46.479
ATOM   3118  ND1 HIS A 332      86.264  77.269  46.512
ATOM   3119  CE1 HIS A 332      85.721  78.391  47.050
ATOM   3120  NE2 HIS A 332      84.448  78.230  47.364
ATOM   3121  CD2 HIS A 332      84.162  76.926  47.002
ATOM   3122  C   HIS A 332      85.649  73.853  48.189
ATOM   3123  O   HIS A 332      85.989  74.615  49.096
ATOM   3124  N   THR A 333      84.774  72.838  48.356
ATOM   3125  H   THR A 333      84.589  72.206  47.607
ATOM   3126  CA  THR A 333      84.027  72.569  49.562
ATOM   3127  CB  THR A 333      83.143  71.349  49.409
ATOM   3128  CG2 THR A 333      82.069  71.629  48.340
ATOM   3129  OG1 THR A 333      83.916  70.212  49.041
ATOM   3130  HG1 THR A 333      83.370  69.447  49.243
ATOM   3131  C   THR A 333      84.877  72.381  50.794
ATOM   3132  O   THR A 333      84.468  72.817  51.873
ATOM   3133  N   ALA A 334      86.069  71.743  50.664
ATOM   3134  H   ALA A 334      86.408  71.435  49.776
ATOM   3135  CA  ALA A 334      86.939  71.525  51.796
ATOM   3136  CB  ALA A 334      88.098  70.555  51.527
ATOM   3137  C   ALA A 334      87.522  72.824  52.259
ATOM   3138  O   ALA A 334      88.119  73.565  51.477
ATOM   3139  N   LYS A 335      87.384  73.088  53.579
ATOM   3140  H   LYS A 335      86.924  72.443  54.184
ATOM   3141  CA  LYS A 335      87.849  74.299  54.210
ATOM   3142  CB  LYS A 335      87.435  74.426  55.690
ATOM   3143  CG  LYS A 335      85.947  74.707  55.910
ATOM   3144  CD  LYS A 335      85.571  74.843  57.388
ATOM   3145  CE  LYS A 335      84.094  75.159  57.630
ATOM   3146  NZ  LYS A 335      83.820  75.217  59.081
ATOM   3147  HZ1 LYS A 335      83.663  74.256  59.438
ATOM   3148  HZ2 LYS A 335      84.628  75.638  59.576
ATOM   3149  HZ3 LYS A 335      82.972  75.788  59.257
ATOM   3150  C   LYS A 335      89.334  74.471  54.140
ATOM   3151  O   LYS A 335      89.793  75.605  53.993
ATOM   3152  N   CYS A 336      90.105  73.365  54.271
ATOM   3153  H   CYS A 336      89.723  72.454  54.403
ATOM   3154  CA  CYS A 336      91.536  73.456  54.191
ATOM   3155  CB  CYS A 336      92.265  72.674  55.297
ATOM   3156  SG  CYS A 336      91.969  73.348  56.959
ATOM   3157  C   CYS A 336      91.968  72.918  52.860
ATOM   3158  O   CYS A 336      91.880  71.710  52.613
ATOM   3159  N   HIS A 337      92.426  73.833  51.969
ATOM   3160  H   HIS A 337      92.483  74.804  52.187
ATOM   3161  CA  HIS A 337      92.897  73.454  50.662
ATOM   3162  CB  HIS A 337      91.802  73.301  49.566
ATOM   3163  CG  HIS A 337      91.100  74.531  49.062
ATOM   3164  ND1 HIS A 337      91.506  75.228  47.945
ATOM   3165  CE1 HIS A 337      90.616  76.236  47.769
ATOM   3166  NE2 HIS A 337      89.671  76.237  48.691
ATOM   3167  CD2 HIS A 337      89.980  75.162  49.506
ATOM   3168  C   HIS A 337      93.963  74.396  50.171
ATOM   3169  O   HIS A 337      94.006  75.567  50.554
ATOM   3170  N   TYR A 338      94.872  73.853  49.325
ATOM   3171  H   TYR A 338      94.813  72.890  49.079
ATOM   3172  CA  TYR A 338      95.976  74.562  48.718
ATOM   3173  CB  TYR A 338      97.369  74.058  49.179
ATOM   3174  CG  TYR A 338      97.543  74.237  50.656
ATOM   3175  CD1 TYR A 338      97.206  73.198  51.537
ATOM   3176  CE1 TYR A 338      97.359  73.352  52.918
ATOM   3177  CZ  TYR A 338      97.852  74.555  53.432
ATOM   3178  OH  TYR A 338      98.012  74.727  54.825
ATOM   3179  HH  TYR A 338      97.730  73.916  55.259
ATOM   3180  CE2 TYR A 338      98.189  75.595  52.563
ATOM   3181  CD2 TYR A 338      98.035  75.437  51.183
ATOM   3182  C   TYR A 338      95.885  74.226  47.252
ATOM   3183  O   TYR A 338      95.657  73.065  46.910
ATOM   3184  N   GLU A 339      96.072  75.219  46.345
ATOM   3185  H   GLU A 339      96.261  76.163  46.605
ATOM   3186  CA  GLU A 339      95.972  74.947  44.928
ATOM   3187  CB  GLU A 339      94.637  75.443  44.306
ATOM   3188  CG  GLU A 339      94.349  76.958  44.363
ATOM   3189  CD  GLU A 339      93.519  77.348  45.585
ATOM   3190  OE1 GLU A 339      92.426  77.933  45.370
ATOM   3191  OE2 GLU A 339      93.968  77.124  46.740
ATOM   3192  C   GLU A 339      97.106  75.530  44.123
ATOM   3193  O   GLU A 339      97.723  76.520  44.522
ATOM   3194  N   ARG A 340      97.412  74.880  42.970
ATOM   3195  H   ARG A 340      96.927  74.051  42.706
ATOM   3196  CA  ARG A 340      98.438  75.305  42.052
ATOM   3197  CB  ARG A 340      99.699  74.409  42.062
ATOM   3198  CG  ARG A 340     100.806  74.859  41.101
ATOM   3199  CD  ARG A 340     102.088  74.029  41.175
ATOM   3200  NE  ARG A 340     103.041  74.591  40.169
ATOM   3201  HE  ARG A 340     103.646  75.340  40.441
ATOM   3202  CZ  ARG A 340     103.079  74.137  38.876
ATOM   3203  NH1 ARG A 340     102.314  73.083  38.457
ATOM   3204 1HH1 ARG A 340     101.715  72.606  39.100
ATOM   3205 2HH1 ARG A 340     102.381  72.756  37.516
ATOM   3206  NH2 ARG A 340     103.906  74.747  37.980
ATOM   3207 1HH2 ARG A 340     104.475  75.518  38.265
ATOM   3208 2HH2 ARG A 340     103.950  74.423  37.035
ATOM   3209  C   ARG A 340      97.836  75.309  40.671
ATOM   3210  O   ARG A 340      97.354  74.288  40.174
ATOM   3211  N   ASP A 341      97.858  76.505  40.047
ATOM   3212  H   ASP A 341      98.261  77.295  40.500
ATOM   3213  CA  ASP A 341      97.338  76.784  38.730
ATOM   3214  CB  ASP A 341      97.083  78.293  38.520
ATOM   3215  CG  ASP A 341      95.942  78.842  39.379
ATOM   3216  OD1 ASP A 341      95.185  78.071  40.027
ATOM   3217  OD2 ASP A 341      95.806  80.093  39.371
ATOM   3218  C   ASP A 341      98.304  76.393  37.640
ATOM   3219  O   ASP A 341      99.507  76.268  37.880
ATOM   3220  N   TYR A 342      97.762  76.142  36.420
ATOM   3221  H   TYR A 342      96.774  76.172  36.286
ATOM   3222  CA  TYR A 342      98.536  75.825  35.241
ATOM   3223  CB  TYR A 342      98.786  74.309  35.047
ATOM   3224  CG  TYR A 342      99.845  74.055  34.034
ATOM   3225  CD1 TYR A 342     101.191  74.302  34.340
ATOM   3226  CE1 TYR A 342     102.188  74.056  33.393
ATOM   3227  CZ  TYR A 342     101.847  73.551  32.137
ATOM   3228  OH  TYR A 342     102.855  73.302  31.180
ATOM   3229  HH  TYR A 342     102.433  72.981  30.378
ATOM   3230  CE2 TYR A 342     100.508  73.288  31.836
ATOM   3231  CD2 TYR A 342      99.511  73.535  32.781
ATOM   3232  C   TYR A 342      97.650  76.425  34.173
ATOM   3233  O   TYR A 342      96.723  75.801  33.658
ATOM   3234  N   GLN A 343      97.948  77.697  33.863
ATOM   3235  H   GLN A 343      98.735  78.118  34.307
ATOM   3236  CA  GLN A 343      97.277  78.591  32.956
ATOM   3237  CB  GLN A 343      97.722  80.057  33.216
ATOM   3238  CG  GLN A 343      97.392  80.657  34.594
ATOM   3239  CD  GLN A 343      95.888  80.755  34.838
ATOM   3240  OE1 GLN A 343      95.141  81.347  34.060
ATOM   3241  NE2 GLN A 343      95.424  80.162  35.968
ATOM   3242 1HE2 GLN A 343      96.057  79.700  36.588
ATOM   3243 2HE2 GLN A 343      94.449  80.193  36.184
ATOM   3244  C   GLN A 343      97.379  78.342  31.478
ATOM   3245  O   GLN A 343      98.080  77.450  30.997
ATOM   3246  N   TYR A 344      96.594  79.171  30.746
ATOM   3247  H   TYR A 344      96.022  79.829  31.229
ATOM   3248  CA  TYR A 344      96.457  79.251  29.317
ATOM   3249  CB  TYR A 344      95.253  80.148  28.879
ATOM   3250  CG  TYR A 344      95.370  81.574  29.339
ATOM   3251  CD1 TYR A 344      96.082  82.535  28.608
ATOM   3252  CE1 TYR A 344      96.176  83.854  29.057
ATOM   3253  CZ  TYR A 344      95.549  84.228  30.247
ATOM   3254  OH  TYR A 344      95.647  85.562  30.696
ATOM   3255  HH  TYR A 344      95.146  85.638  31.514
ATOM   3256  CE2 TYR A 344      94.826  83.286  30.984
ATOM   3257  CD2 TYR A 344      94.737  81.968  30.526
ATOM   3258  C   TYR A 344      97.761  79.612  28.639
ATOM   3259  O   TYR A 344      98.753  79.951  29.287
ATOM   3260  N   GLU A 345      97.756  79.509  27.288
ATOM   3261  H   GLU A 345      96.913  79.243  26.829
ATOM   3262  CA  GLU A 345      98.857  79.694  26.361
ATOM   3263  CB  GLU A 345      99.738  80.958  26.554
ATOM   3264  CG  GLU A 345      99.004  82.274  26.267
ATOM   3265  CD  GLU A 345      99.970  83.442  26.424
ATOM   3266  OE1 GLU A 345      99.732  84.286  27.326
ATOM   3267  OE2 GLU A 345     100.946  83.526  25.633
ATOM   3268  C   GLU A 345      99.703  78.444  26.311
ATOM   3269  O   GLU A 345     100.718  78.380  25.616
ATOM   3270  N   THR A 346      99.247  77.393  27.030
ATOM   3271  H   THR A 346      98.412  77.463  27.567
ATOM   3272  CA  THR A 346      99.816  76.079  27.048
ATOM   3273  CB  THR A 346      99.527  75.374  28.358
ATOM   3274  CG2 THR A 346     100.235  74.007  28.414
ATOM   3275  OG1 THR A 346     100.019  76.164  29.432
ATOM   3276  HG1 THR A 346      99.399  76.041  30.157
ATOM   3277  C   THR A 346      99.108  75.426  25.856
ATOM   3278  O   THR A 346      98.145  75.983  25.311
ATOM   3279  N   LYS A 347      99.561  74.223  25.416
ATOM   3280  H   LYS A 347     100.354  73.790  25.838
ATOM   3281  CA  LYS A 347      98.994  73.486  24.300
ATOM   3282  CB  LYS A 347      99.607  72.082  24.145
ATOM   3283  CG  LYS A 347     101.054  72.058  23.650
ATOM   3284  CD  LYS A 347     101.601  70.638  23.500
ATOM   3285  CE  LYS A 347     103.051  70.564  23.023
ATOM   3286  NZ  LYS A 347     103.484  69.153  22.980
ATOM   3287  HZ1 LYS A 347     102.929  68.634  22.273
ATOM   3288  HZ2 LYS A 347     104.490  69.097  22.733
ATOM   3289  HZ3 LYS A 347     103.337  68.722  23.912
ATOM   3290  C   LYS A 347      97.512  73.286  24.503
ATOM   3291  O   LYS A 347      96.752  73.307  23.532
ATOM   3292  N   LYS A 348      97.098  73.062  25.774
ATOM   3293  H   LYS A 348      97.749  73.028  26.528
ATOM   3294  CA  LYS A 348      95.720  72.928  26.147
ATOM   3295  CB  LYS A 348      95.459  71.816  27.184
ATOM   3296  CG  LYS A 348      93.980  71.602  27.523
ATOM   3297  CD  LYS A 348      93.735  70.524  28.576
ATOM   3298  CE  LYS A 348      92.255  70.321  28.891
ATOM   3299  NZ  LYS A 348      92.092  69.227  29.867
ATOM   3300  HZ1 LYS A 348      91.976  69.620  30.822
ATOM   3301  HZ2 LYS A 348      91.249  68.674  29.617
ATOM   3302  HZ3 LYS A 348      92.924  68.607  29.843
ATOM   3303  C   LYS A 348      95.385  74.260  26.775
ATOM   3304  O   LYS A 348      96.117  74.755  27.637
ATOM   3305  N   THR A 349      94.269  74.873  26.331
ATOM   3306  H   THR A 349      93.689  74.455  25.636
ATOM   3307  CA  THR A 349      93.808  76.148  26.820
ATOM   3308  CB  THR A 349      93.002  76.925  25.797
ATOM   3309  CG2 THR A 349      93.896  77.228  24.581
ATOM   3310  OG1 THR A 349      91.842  76.212  25.393
ATOM   3311  HG1 THR A 349      91.125  76.537  25.944
ATOM   3312  C   THR A 349      93.080  76.024  28.135
ATOM   3313  O   THR A 349      92.735  74.921  28.566
ATOM   3314  N   GLY A 350      92.872  77.176  28.817
ATOM   3315  H   GLY A 350      93.178  78.058  28.470
ATOM   3316  CA  GLY A 350      92.186  77.217  30.078
ATOM   3317  C   GLY A 350      93.090  76.965  31.230
ATOM   3318  O   GLY A 350      94.295  77.224  31.168
ATOM   3319  N   CYS A 351      92.492  76.482  32.336
ATOM   3320  H   CYS A 351      91.529  76.219  32.359
ATOM   3321  CA  CYS A 351      93.270  76.231  33.506
ATOM   3322  CB  CYS A 351      92.887  77.144  34.663
ATOM   3323  SG  CYS A 351      93.207  78.873  34.229
ATOM   3324  C   CYS A 351      93.188  74.819  33.960
ATOM   3325  O   CYS A 351      92.117  74.214  33.988
ATOM   3326  N   THR A 352      94.375  74.265  34.277
ATOM   3327  H   THR A 352      95.224  74.777  34.194
ATOM   3328  CA  THR A 352      94.522  72.937  34.786
ATOM   3329  CB  THR A 352      95.540  72.107  34.035
ATOM   3330  CG2 THR A 352      95.610  70.695  34.654
ATOM   3331  OG1 THR A 352      95.156  71.991  32.672
ATOM   3332  HG1 THR A 352      95.350  72.845  32.276
ATOM   3333  C   THR A 352      95.023  73.229  36.172
ATOM   3334  O   THR A 352      96.093  73.808  36.349
ATOM   3335  N   ALA A 353      94.256  72.846  37.199
ATOM   3336  H   ALA A 353      93.430  72.311  37.080
ATOM   3337  CA  ALA A 353      94.672  73.115  38.540
ATOM   3338  CB  ALA A 353      93.758  74.101  39.288
ATOM   3339  C   ALA A 353      94.743  71.852  39.319
ATOM   3340  O   ALA A 353      93.941  70.936  39.132
ATOM   3341  N   CYS A 354      95.772  71.770  40.185
ATOM   3342  H   CYS A 354      96.427  72.513  40.306
ATOM   3343  CA  CYS A 354      95.950  70.635  41.039
ATOM   3344  CB  CYS A 354      97.327  69.957  40.934
ATOM   3345  SG  CYS A 354      97.497  68.522  42.042
ATOM   3346  C   CYS A 354      95.774  71.168  42.422
ATOM   3347  O   CYS A 354      96.392  72.170  42.793
ATOM   3348  N   GLY A 355      94.901  70.501  43.205
ATOM   3349  H   GLY A 355      94.407  69.691  42.898
ATOM   3350  CA  GLY A 355      94.643  70.924  44.550
ATOM   3351  C   GLY A 355      94.901  69.824  45.518
ATOM   3352  O   GLY A 355      94.832  68.642  45.182
ATOM   3353  N   LEU A 356      95.208  70.242  46.762
ATOM   3354  H   LEU A 356      95.241  71.215  46.971
ATOM   3355  CA  LEU A 356      95.491  69.389  47.879
ATOM   3356  CB  LEU A 356      96.918  69.611  48.442
ATOM   3357  CG  LEU A 356      97.297  68.787  49.694
ATOM   3358  CD1 LEU A 356      97.336  67.279  49.407
ATOM   3359  CD2 LEU A 356      98.579  69.319  50.349
ATOM   3360  C   LEU A 356      94.519  69.831  48.929
ATOM   3361  O   LEU A 356      94.524  71.001  49.314
ATOM   3362  N   TYR A 357      93.677  68.899  49.426
ATOM   3363  H   TYR A 357      93.669  67.951  49.114
ATOM   3364  CA  TYR A 357      92.715  69.256  50.432
ATOM   3365  CB  TYR A 357      91.303  69.541  49.844
ATOM   3366  CG  TYR A 357      90.607  68.360  49.237
ATOM   3367  CD1 TYR A 357      89.657  67.638  49.974
ATOM   3368  CE1 TYR A 357      88.995  66.545  49.416
ATOM   3369  CZ  TYR A 357      89.289  66.155  48.109
ATOM   3370  OH  TYR A 357      88.622  65.053  47.533
ATOM   3371  HH  TYR A 357      88.013  64.702  48.189
ATOM   3372  CE2 TYR A 357      90.247  66.852  47.372
ATOM   3373  CD2 TYR A 357      90.905  67.946  47.936
ATOM   3374  C   TYR A 357      92.630  68.237  51.522
ATOM   3375  O   TYR A 357      93.005  67.078  51.334
ATOM   3376  N   LEU A 358      92.179  68.695  52.713
ATOM   3377  H   LEU A 358      91.922  69.650  52.844
ATOM   3378  CA  LEU A 358      92.000  67.825  53.843
ATOM   3379  CB  LEU A 358      92.246  68.466  55.227
ATOM   3380  CG  LEU A 358      93.692  68.878  55.557
ATOM   3381  CD1 LEU A 358      93.758  69.629  56.895
ATOM   3382  CD2 LEU A 358      94.606  67.645  55.599
ATOM   3383  C   LEU A 358      90.619  67.250  53.880
ATOM   3384  O   LEU A 358      89.630  67.980  53.786
ATOM   3385  N   ASP A 359      90.548  65.906  53.996
ATOM   3386  H   ASP A 359      91.372  65.345  54.032
ATOM   3387  CA  ASP A 359      89.309  65.178  54.101
ATOM   3388  CB  ASP A 359      88.801  64.457  52.808
ATOM   3389  CG  ASP A 359      89.665  63.312  52.262
ATOM   3390  OD1 ASP A 359      89.996  63.380  51.052
ATOM   3391  OD2 ASP A 359      89.965  62.335  52.997
ATOM   3392  C   ASP A 359      89.441  64.194  55.237
ATOM   3393  O   ASP A 359      90.530  63.991  55.777
ATOM   3394  N   GLN A 360      88.296  63.587  55.646
ATOM   3395  H   GLN A 360      87.434  63.791  55.192
ATOM   3396  CA  GLN A 360      88.187  62.610  56.712
ATOM   3397  CB  GLN A 360      88.773  61.219  56.351
ATOM   3398  CG  GLN A 360      88.113  60.515  55.166
ATOM   3399  CD  GLN A 360      88.856  59.207  54.949
ATOM   3400  OE1 GLN A 360      88.526  58.167  55.519
ATOM   3401  NE2 GLN A 360      89.911  59.262  54.099
ATOM   3402 1HE2 GLN A 360      90.165  60.137  53.682
ATOM   3403 2HE2 GLN A 360      90.449  58.440  53.910
ATOM   3404  C   GLN A 360      88.774  63.097  58.017
ATOM   3405  O   GLN A 360      89.388  62.332  58.766
ATOM   3406  N   LEU A 361      88.570  64.407  58.307
ATOM   3407  H   LEU A 361      88.059  64.993  57.685
ATOM   3408  CA  LEU A 361      89.056  65.049  59.502
ATOM   3409  CB  LEU A 361      88.857  66.582  59.511
ATOM   3410  CG  LEU A 361      89.682  67.386  58.483
ATOM   3411  CD1 LEU A 361      89.262  68.863  58.477
ATOM   3412  CD2 LEU A 361      91.192  67.246  58.728
ATOM   3413  C   LEU A 361      88.329  64.501  60.694
ATOM   3414  O   LEU A 361      87.096  64.472  60.729
ATOM   3415  N   LYS A 362      89.112  64.027  61.688
ATOM   3416  H   LYS A 362      90.106  64.043  61.623
ATOM   3417  CA  LYS A 362      88.585  63.456  62.899
ATOM   3418  CB  LYS A 362      88.785  61.920  62.952
ATOM   3419  CG  LYS A 362      88.004  61.174  61.863
ATOM   3420  CD  LYS A 362      88.166  59.655  61.840
ATOM   3421  CE  LYS A 362      87.419  59.014  60.666
ATOM   3422  NZ  LYS A 362      87.605  57.549  60.659
ATOM   3423  HZ1 LYS A 362      86.997  57.121  59.936
ATOM   3424  HZ2 LYS A 362      88.594  57.315  60.452
ATOM   3425  HZ3 LYS A 362      87.350  57.168  61.588
ATOM   3426  C   LYS A 362      89.320  64.069  64.063
ATOM   3427  O   LYS A 362      90.547  64.199  63.994
ATOM   3428  N   PRO A 363      88.627  64.494  65.124
ATOM   3429  CA  PRO A 363      89.254  65.076  66.287
ATOM   3430  CB  PRO A 363      88.132  65.730  67.091
ATOM   3431  CG  PRO A 363      86.854  64.990  66.652
ATOM   3432  CD  PRO A 363      87.169  64.476  65.235
ATOM   3433  C   PRO A 363      90.032  64.051  67.065
ATOM   3434  O   PRO A 363      89.477  63.000  67.399
ATOM   3435  N   VAL A 364      91.310  64.359  67.370
ATOM   3436  H   VAL A 364      91.729  65.211  67.070
ATOM   3437  CA  VAL A 364      92.120  63.509  68.202
ATOM   3438  CB  VAL A 364      93.608  63.505  67.852
ATOM   3439  CG1 VAL A 364      93.756  63.019  66.401
ATOM   3440  CG2 VAL A 364      94.274  64.883  68.077
ATOM   3441  C   VAL A 364      91.937  63.827  69.658
ATOM   3442  O   VAL A 364      92.034  62.931  70.493
ATOM   3443  N   GLY A 365      91.627  65.100  69.986
ATOM   3444  H   GLY A 365      91.529  65.813  69.295
ATOM   3445  CA  GLY A 365      91.440  65.516  71.347
ATOM   3446  C   GLY A 365      91.320  67.004  71.414
ATOM   3447  O   GLY A 365      91.351  67.697  70.393
ATOM   3448  N   SER A 366      91.184  67.515  72.657
ATOM   3449  H   SER A 366      91.238  66.924  73.462
ATOM   3450  CA  SER A 366      91.050  68.934  72.853
ATOM   3451  CB  SER A 366      89.747  69.330  73.579
ATOM   3452  OG  SER A 366      89.640  70.742  73.706
ATOM   3453  HG  SER A 366      88.963  70.902  74.371
ATOM   3454  C   SER A 366      92.251  69.426  73.613
ATOM   3455  O   SER A 366      92.675  68.817  74.600
ATOM   3456  N   ALA A 367      92.839  70.536  73.104
ATOM   3457  H   ALA A 367      92.461  70.993  72.301
ATOM   3458  CA  ALA A 367      94.001  71.166  73.676
ATOM   3459  CB  ALA A 367      94.983  71.686  72.619
ATOM   3460  C   ALA A 367      93.649  72.277  74.621
ATOM   3461  O   ALA A 367      92.692  73.024  74.413
ATOM   3462  N   TYR A 368      94.418  72.371  75.729
ATOM   3463  H   TYR A 368      95.153  71.719  75.891
ATOM   3464  CA  TYR A 368      94.249  73.345  76.773
ATOM   3465  CB  TYR A 368      93.539  72.709  77.999
ATOM   3466  CG  TYR A 368      92.135  72.366  77.624
ATOM   3467  CD1 TYR A 368      91.788  71.086  77.191
ATOM   3468  CE1 TYR A 368      90.478  70.805  76.820
ATOM   3469  CZ  TYR A 368      89.496  71.794  76.874
ATOM   3470  OH  TYR A 368      88.174  71.485  76.488
ATOM   3471  HH  TYR A 368      87.638  72.274  76.606
ATOM   3472  CE2 TYR A 368      89.832  73.075  77.308
ATOM   3473  CD2 TYR A 368      91.148  73.358  77.680
ATOM   3474  C   TYR A 368      95.577  73.950  77.152
ATOM   3475  O   TYR A 368      96.490  73.235  77.563
ATOM   3476  N   LYS A 369      95.713  75.296  77.008
ATOM   3477  H   LYS A 369      94.952  75.871  76.719
ATOM   3478  CA  LYS A 369      96.944  75.992  77.314
ATOM   3479  CB  LYS A 369      97.205  77.194  76.382
ATOM   3480  CG  LYS A 369      98.571  77.865  76.559
ATOM   3481  CD  LYS A 369      98.796  79.045  75.614
ATOM   3482  CE  LYS A 369     100.168  79.700  75.779
ATOM   3483  NZ  LYS A 369     100.294  80.857  74.870
ATOM   3484  HZ1 LYS A 369     101.111  81.431  75.157
ATOM   3485  HZ2 LYS A 369     100.426  80.528  73.895
ATOM   3486  HZ3 LYS A 369      99.437  81.441  74.921
ATOM   3487  C   LYS A 369      96.943  76.443  78.746
ATOM   3488  O   LYS A 369      96.079  77.211  79.172
ATOM   3489  N   ILE A 370      97.959  75.968  79.498
ATOM   3490  H   ILE A 370      98.647  75.375  79.090
ATOM   3491  CA  ILE A 370      98.147  76.237  80.899
ATOM   3492  CB  ILE A 370      99.160  75.271  81.518
ATOM   3493  CG2 ILE A 370      99.501  75.626  82.983
ATOM   3494  CG1 ILE A 370      98.650  73.825  81.419
ATOM   3495  CD1 ILE A 370      99.712  72.801  81.810
ATOM   3496  C   ILE A 370      98.597  77.651  81.161
ATOM   3497  O   ILE A 370      99.612  78.124  80.644
ATOM   3498  N   ILE A 371      97.806  78.332  82.009
ATOM   3499  H   ILE A 371      96.979  77.919  82.379
ATOM   3500  CA  ILE A 371      98.043  79.671  82.474
ATOM   3501  CB  ILE A 371      96.939  80.653  82.124
ATOM   3502  CG2 ILE A 371      97.296  82.034  82.726
ATOM   3503  CG1 ILE A 371      96.744  80.735  80.597
ATOM   3504  CD1 ILE A 371      95.497  81.515  80.197
ATOM   3505  C   ILE A 371      98.018  79.400  83.961
ATOM   3506  O   ILE A 371      97.051  78.848  84.484
ATOM   3507  N   THR A 372      99.101  79.757  84.681
ATOM   3508  H   THR A 372      99.874  80.205  84.239
ATOM   3509  CA  THR A 372      99.278  79.563  86.106
ATOM   3510  CB  THR A 372      98.377  80.372  87.044
ATOM   3511  CG2 THR A 372      98.453  81.870  86.693
ATOM   3512  OG1 THR A 372      97.034  79.913  87.037
ATOM   3513  HG1 THR A 372      96.700  80.025  86.143
ATOM   3514  C   THR A 372      99.291  78.096  86.494
ATOM   3515  O   THR A 372      99.180  77.200  85.656
ATOM   3516  N   ILE A 373      99.499  77.851  87.803
ATOM   3517  H   ILE A 373      99.632  78.618  88.427
ATOM   3518  CA  ILE A 373      99.552  76.581  88.484
ATOM   3519  CB  ILE A 373     100.922  75.877  88.539
ATOM   3520  CG2 ILE A 373     101.284  75.299  87.156
ATOM   3521  CG1 ILE A 373     102.026  76.728  89.207
ATOM   3522  CD1 ILE A 373     103.297  75.940  89.531
ATOM   3523  C   ILE A 373      99.060  76.866  89.893
ATOM   3524  O   ILE A 373      98.536  77.947  90.168
ATOM   3525  N   ARG A 374      99.063  75.841  90.773
ATOM   3526  H   ARG A 374      99.377  74.936  90.494
ATOM   3527  CA  ARG A 374      98.703  75.961  92.173
ATOM   3528  CB  ARG A 374      97.247  76.385  92.471
ATOM   3529  CG  ARG A 374      97.017  76.738  93.939
ATOM   3530  CD  ARG A 374      95.683  77.423  94.206
ATOM   3531  NE  ARG A 374      95.696  78.726  93.467
ATOM   3532  HE  ARG A 374      95.197  78.754  92.597
ATOM   3533  CZ  ARG A 374      96.348  79.855  93.893
ATOM   3534  NH1 ARG A 374      97.092  79.896  95.042
ATOM   3535 1HH1 ARG A 374      97.224  79.070  95.590
ATOM   3536 2HH1 ARG A 374      97.592  80.727  95.287
ATOM   3537  NH2 ARG A 374      96.252  80.970  93.112
ATOM   3538 1HH2 ARG A 374      95.739  80.940  92.253
ATOM   3539 2HH2 ARG A 374      96.718  81.819  93.365
ATOM   3540  C   ARG A 374      98.961  74.587  92.731
ATOM   3541  O   ARG A 374      98.915  73.615  91.973
ATOM   3542  N   TYR A 375      99.302  74.461  94.038
ATOM   3543  H   TYR A 375      99.384  75.230  94.673
ATOM   3544  CA  TYR A 375      99.552  73.138  94.565
ATOM   3545  CB  TYR A 375     101.078  72.924  94.567
ATOM   3546  CG  TYR A 375     101.511  71.504  94.386
ATOM   3547  CD1 TYR A 375     102.124  70.772  95.408
ATOM   3548  CE1 TYR A 375     102.542  69.458  95.184
ATOM   3549  CZ  TYR A 375     102.350  68.861  93.933
ATOM   3550  OH  TYR A 375     102.773  67.533  93.702
ATOM   3551  HH  TYR A 375     102.593  67.319  92.784
ATOM   3552  CE2 TYR A 375     101.737  69.583  92.911
ATOM   3553  CD2 TYR A 375     101.323  70.896  93.139
ATOM   3554  C   TYR A 375      98.915  72.940  95.932
ATOM   3555  O   TYR A 375      99.161  71.935  96.601
ATOM   3556  N   SER A 376      97.995  73.856  96.307
ATOM   3557  H   SER A 376      97.775  74.593  95.673
ATOM   3558  CA  SER A 376      97.289  73.966  97.564
ATOM   3559  CB  SER A 376      96.288  75.127  97.491
ATOM   3560  OG  SER A 376      95.256  74.857  96.550
ATOM   3561  HG  SER A 376      94.680  75.626  96.556
ATOM   3562  C   SER A 376      96.550  72.802  98.170
ATOM   3563  O   SER A 376      96.212  71.821  97.507
ATOM   3564  N   ARG A 377      96.385  72.877  99.516
ATOM   3565  H   ARG A 377      96.719  73.661 100.038
ATOM   3566  CA  ARG A 377      95.667  71.874 100.253
ATOM   3567  CB  ARG A 377      96.581  70.906 101.002
ATOM   3568  CG  ARG A 377      97.407  71.490 102.130
ATOM   3569  CD  ARG A 377      98.256  70.417 102.767
ATOM   3570  NE  ARG A 377      98.897  71.021 103.948
ATOM   3571  HE  ARG A 377      99.779  71.467 103.833
ATOM   3572  CZ  ARG A 377      98.270  71.039 105.161
ATOM   3573  NH1 ARG A 377      97.099  70.364 105.385
ATOM   3574 1HH1 ARG A 377      96.692  69.810 104.659
ATOM   3575 2HH1 ARG A 377      96.650  70.408 106.276
ATOM   3576  NH2 ARG A 377      98.820  71.785 106.159
ATOM   3577 1HH2 ARG A 377      99.660  72.301 105.995
ATOM   3578 2HH2 ARG A 377      98.367  71.858 107.047
ATOM   3579  C   ARG A 377      94.737  72.517 101.254
ATOM   3580  O   ARG A 377      95.010  73.613 101.757
ATOM   3581  N   ARG A 378      93.594  71.844 101.550
ATOM   3582  H   ARG A 378      93.363  70.966 101.141
ATOM   3583  CA  ARG A 378      92.657  72.368 102.513
ATOM   3584  CB  ARG A 378      91.179  71.920 102.322
ATOM   3585  CG  ARG A 378      90.218  72.539 103.360
ATOM   3586  CD  ARG A 378      88.724  72.173 103.304
ATOM   3587  NE  ARG A 378      88.113  72.580 101.997
ATOM   3588  HE  ARG A 378      88.701  72.723 101.198
ATOM   3589  CZ  ARG A 378      86.750  72.680 101.856
ATOM   3590  NH1 ARG A 378      85.890  72.528 102.912
ATOM   3591 1HH1 ARG A 378      86.242  72.357 103.833
ATOM   3592 2HH1 ARG A 378      84.903  72.628 102.778
ATOM   3593  NH2 ARG A 378      86.225  72.943 100.625
ATOM   3594 1HH2 ARG A 378      86.829  73.031  99.833
ATOM   3595 2HH2 ARG A 378      85.233  73.014 100.504
ATOM   3596  C   ARG A 378      93.126  71.909 103.872
ATOM   3597  O   ARG A 378      93.223  70.708 104.148
ATOM   3598  N   VAL A 379      93.437  72.898 104.735
ATOM   3599  H   VAL A 379      93.329  73.857 104.478
ATOM   3600  CA  VAL A 379      93.891  72.673 106.082
ATOM   3601  CB  VAL A 379      94.939  73.684 106.530
ATOM   3602  CG1 VAL A 379      95.397  73.412 107.976
ATOM   3603  CG2 VAL A 379      96.090  73.732 105.519
ATOM   3604  C   VAL A 379      92.666  72.856 106.943
ATOM   3605  O   VAL A 379      91.911  73.812 106.762
ATOM   3606  N   CYS A 380      92.427  71.905 107.868
ATOM   3607  H   CYS A 380      93.029  71.119 107.976
ATOM   3608  CA  CYS A 380      91.322  71.968 108.783
ATOM   3609  CB  CYS A 380      90.245  70.904 108.517
ATOM   3610  SG  CYS A 380      89.556  71.029 106.838
ATOM   3611  C   CYS A 380      91.934  71.718 110.125
ATOM   3612  O   CYS A 380      92.627  70.715 110.316
ATOM   3613  N   VAL A 381      91.734  72.663 111.073
ATOM   3614  H   VAL A 381      91.190  73.482 110.896
ATOM   3615  CA  VAL A 381      92.281  72.557 112.406
ATOM   3616  CB  VAL A 381      93.355  73.612 112.700
ATOM   3617  CG1 VAL A 381      93.874  73.539 114.152
ATOM   3618  CG2 VAL A 381      94.533  73.391 111.731
ATOM   3619  C   VAL A 381      91.157  72.662 113.401
ATOM   3620  O   VAL A 381      90.212  73.434 113.218
ATOM   3621  N   GLN A 382      91.256  71.834 114.469
ATOM   3622  H   GLN A 382      92.034  71.218 114.574
ATOM   3623  CA  GLN A 382      90.307  71.795 115.542
ATOM   3624  CB  GLN A 382      89.520  70.467 115.609
ATOM   3625  CG  GLN A 382      88.463  70.386 116.721
ATOM   3626  CD  GLN A 382      87.750  69.039 116.645
ATOM   3627  OE1 GLN A 382      88.353  67.966 116.619
ATOM   3628  NE2 GLN A 382      86.396  69.094 116.560
ATOM   3629 1HE2 GLN A 382      85.935  69.980 116.505
ATOM   3630 2HE2 GLN A 382      85.866  68.249 116.498
ATOM   3631  C   GLN A 382      91.103  71.902 116.812
ATOM   3632  O   GLN A 382      91.966  71.062 117.085
ATOM   3633  N   PHE A 383      90.847  72.972 117.594
ATOM   3634  H   PHE A 383      90.161  73.653 117.348
ATOM   3635  CA  PHE A 383      91.511  73.161 118.851
ATOM   3636  CB  PHE A 383      92.528  74.331 118.836
ATOM   3637  CG  PHE A 383      93.376  74.300 120.069
ATOM   3638  CD1 PHE A 383      94.516  73.486 120.104
ATOM   3639  CE1 PHE A 383      95.328  73.442 121.241
ATOM   3640  CZ  PHE A 383      95.002  74.214 122.358
ATOM   3641  CE2 PHE A 383      93.867  75.026 122.338
ATOM   3642  CD2 PHE A 383      93.059  75.069 121.198
ATOM   3643  C   PHE A 383      90.344  73.480 119.741
ATOM   3644  O   PHE A 383      89.802  74.590 119.701
ATOM   3645  N   GLY A 384      89.945  72.494 120.579
ATOM   3646  H   GLY A 384      90.398  71.607 120.596
ATOM   3647  CA  GLY A 384      88.823  72.636 121.471
ATOM   3648  C   GLY A 384      87.588  72.795 120.632
ATOM   3649  O   GLY A 384      87.298  71.967 119.766
ATOM   3650  N   GLU A 385      86.834  73.877 120.914
ATOM   3651  H   GLU A 385      87.103  74.519 121.628
ATOM   3652  CA  GLU A 385      85.626  74.212 120.209
ATOM   3653  CB  GLU A 385      84.674  75.096 121.038
ATOM   3654  CG  GLU A 385      84.074  74.379 122.260
ATOM   3655  CD  GLU A 385      83.137  75.283 123.072
ATOM   3656  OE1 GLU A 385      82.920  76.474 122.722
ATOM   3657  OE2 GLU A 385      82.600  74.761 124.082
ATOM   3658  C   GLU A 385      85.887  74.914 118.900
ATOM   3659  O   GLU A 385      85.028  74.885 118.015
ATOM   3660  N   GLU A 386      87.072  75.561 118.753
ATOM   3661  H   GLU A 386      87.783  75.516 119.451
ATOM   3662  CA  GLU A 386      87.431  76.284 117.559
ATOM   3663  CB  GLU A 386      88.648  77.220 117.784
ATOM   3664  CG  GLU A 386      89.049  78.160 116.629
ATOM   3665  CD  GLU A 386      87.952  79.186 116.346
ATOM   3666  OE1 GLU A 386      87.526  79.265 115.165
ATOM   3667  OE2 GLU A 386      87.541  79.920 117.285
ATOM   3668  C   GLU A 386      87.740  75.337 116.432
ATOM   3669  O   GLU A 386      88.582  74.447 116.554
ATOM   3670  N   ASN A 387      87.026  75.531 115.307
ATOM   3671  H   ASN A 387      86.358  76.270 115.250
ATOM   3672  CA  ASN A 387      87.177  74.754 114.103
ATOM   3673  CB  ASN A 387      85.972  73.844 113.759
ATOM   3674  CG  ASN A 387      85.785  72.745 114.793
ATOM   3675  OD1 ASN A 387      86.423  71.701 114.685
ATOM   3676  ND2 ASN A 387      84.954  72.981 115.840
ATOM   3677 1HD2 ASN A 387      84.520  73.875 115.944
ATOM   3678 2HD2 ASN A 387      84.839  72.290 116.553
ATOM   3679  C   ASN A 387      87.314  75.740 112.993
ATOM   3680  O   ASN A 387      86.442  76.597 112.818
ATOM   3681  N   LEU A 388      88.430  75.657 112.234
ATOM   3682  H   LEU A 388      89.134  74.965 112.385
ATOM   3683  CA  LEU A 388      88.645  76.565 111.142
ATOM   3684  CB  LEU A 388      89.550  77.763 111.540
ATOM   3685  CG  LEU A 388      89.853  78.809 110.442
ATOM   3686  CD1 LEU A 388      88.581  79.557 110.011
ATOM   3687  CD2 LEU A 388      90.947  79.788 110.898
ATOM   3688  C   LEU A 388      89.255  75.804 109.998
ATOM   3689  O   LEU A 388      90.253  75.098 110.171
ATOM   3690  N   CYS A 389      88.623  75.925 108.806
ATOM   3691  H   CYS A 389      87.818  76.501 108.693
ATOM   3692  CA  CYS A 389      89.080  75.278 107.606
ATOM   3693  CB  CYS A 389      88.012  74.376 106.961
ATOM   3694  SG  CYS A 389      87.504  73.021 108.063
ATOM   3695  C   CYS A 389      89.427  76.357 106.621
ATOM   3696  O   CYS A 389      88.630  77.273 106.396
ATOM   3697  N   LYS A 390      90.645  76.281 106.030
ATOM   3698  H   LYS A 390      91.285  75.544 106.235
ATOM   3699  CA  LYS A 390      91.077  77.268 105.072
ATOM   3700  CB  LYS A 390      91.795  78.437 105.786
ATOM   3701  CG  LYS A 390      92.141  79.696 104.989
ATOM   3702  CD  LYS A 390      92.736  80.766 105.911
ATOM   3703  CE  LYS A 390      92.948  82.134 105.269
ATOM   3704  NZ  LYS A 390      93.571  83.051 106.248
ATOM   3705  HZ1 LYS A 390      93.556  84.026 105.894
ATOM   3706  HZ2 LYS A 390      93.041  83.004 107.139
ATOM   3707  HZ3 LYS A 390      94.554  82.765 106.420
ATOM   3708  C   LYS A 390      91.997  76.610 104.077
ATOM   3709  O   LYS A 390      92.766  75.710 104.423
ATOM   3710  N   ILE A 391      91.899  77.026 102.788
ATOM   3711  H   ILE A 391      91.268  77.744 102.509
ATOM   3712  CA  ILE A 391      92.742  76.479 101.748
ATOM   3713  CB  ILE A 391      92.133  76.590 100.361
ATOM   3714  CG2 ILE A 391      93.095  75.910  99.364
ATOM   3715  CG1 ILE A 391      90.786  75.838 100.303
ATOM   3716  CD1 ILE A 391      89.971  76.100  99.033
ATOM   3717  C   ILE A 391      94.036  77.266 101.848
ATOM   3718  O   ILE A 391      94.020  78.499 101.903
ATOM   3719  N   ILE A 392      95.183  76.548 101.921
ATOM   3720  H   ILE A 392      95.174  75.551 101.903
ATOM   3721  CA  ILE A 392      96.500  77.136 102.041
ATOM   3722  CB  ILE A 392      97.138  76.787 103.391
ATOM   3723  CG2 ILE A 392      98.596  77.259 103.496
ATOM   3724  CG1 ILE A 392      96.283  77.297 104.575
ATOM   3725  CD1 ILE A 392      96.118  78.817 104.682
ATOM   3726  C   ILE A 392      97.356  76.666 100.890
ATOM   3727  O   ILE A 392      97.390  75.469 100.590
ATOM   3728  N   ASP A 393      98.049  77.621 100.206
ATOM   3729  H   ASP A 393      98.033  78.580 100.480
ATOM   3730  CA  ASP A 393      98.922  77.298  99.093
ATOM   3731  CB  ASP A 393      99.206  78.452  98.092
ATOM   3732  CG  ASP A 393      99.616  77.966  96.685
ATOM   3733  OD1 ASP A 393      99.609  76.739  96.379
ATOM   3734  OD2 ASP A 393      99.914  78.873  95.864
ATOM   3735  C   ASP A 393     100.223  76.793  99.666
ATOM   3736  O   ASP A 393     100.562  77.075 100.817
ATOM   3737  N   MET A 394     101.008  76.069  98.838
ATOM   3738  H   MET A 394     100.724  75.877  97.903
ATOM   3739  CA  MET A 394     102.251  75.456  99.240
ATOM   3740  CB  MET A 394     102.885  74.569  98.159
ATOM   3741  CG  MET A 394     102.063  73.303  97.936
ATOM   3742  SD  MET A 394     101.856  72.178  99.352
ATOM   3743  CE  MET A 394     103.523  71.465  99.299
ATOM   3744  C   MET A 394     103.311  76.337  99.834
ATOM   3745  O   MET A 394     104.307  75.796 100.311
ATOM   3746  N   ASN A 395     103.328  77.633  99.469
ATOM   3747  H   ASN A 395     102.607  78.026  98.905
ATOM   3748  CA  ASN A 395     104.283  78.573 100.002
ATOM   3749  CB  ASN A 395     104.480  79.805  99.093
ATOM   3750  CG  ASN A 395     105.226  79.461  97.804
ATOM   3751  OD1 ASN A 395     105.973  78.491  97.675
ATOM   3752  ND2 ASN A 395     105.012  80.326  96.779
ATOM   3753 1HD2 ASN A 395     104.401  81.108  96.901
ATOM   3754 2HD2 ASN A 395     105.475  80.189  95.903
ATOM   3755  C   ASN A 395     103.904  79.120 101.358
ATOM   3756  O   ASN A 395     104.784  79.395 102.175
ATOM   3757  N   ASP A 396     102.589  79.335 101.609
ATOM   3758  H   ASP A 396     101.885  79.063 100.959
ATOM   3759  CA  ASP A 396     102.094  79.890 102.842
ATOM   3760  CB  ASP A 396     101.001  80.967 102.638
ATOM   3761  CG  ASP A 396      99.711  80.444 102.052
ATOM   3762  OD1 ASP A 396      98.670  80.460 102.758
ATOM   3763  OD2 ASP A 396      99.749  80.046 100.863
ATOM   3764  C   ASP A 396     101.841  79.000 104.028
ATOM   3765  O   ASP A 396     102.075  77.789 103.998
ATOM   3766  N   CYS A 397     101.482  79.667 105.155
ATOM   3767  H   CYS A 397     101.356  80.658 105.159
ATOM   3768  CA  CYS A 397     101.198  79.038 106.404
ATOM   3769  CB  CYS A 397     102.225  79.435 107.478
ATOM   3770  SG  CYS A 397     101.911  78.753 109.133
ATOM   3771  C   CYS A 397      99.856  79.440 106.943
ATOM   3772  O   CYS A 397      99.473  80.613 106.920
ATOM   3773  N   PHE A 398      99.122  78.415 107.438
ATOM   3774  H   PHE A 398      99.499  77.494 107.424
ATOM   3775  CA  PHE A 398      97.838  78.506 108.084
ATOM   3776  CB  PHE A 398      97.230  77.098 108.303
ATOM   3777  CG  PHE A 398      95.879  77.131 108.935
ATOM   3778  CD1 PHE A 398      94.738  77.420 108.181
ATOM   3779  CE1 PHE A 398      93.481  77.440 108.788
ATOM   3780  CZ  PHE A 398      93.359  77.173 110.151
ATOM   3781  CE2 PHE A 398      94.491  76.885 110.910
ATOM   3782  CD2 PHE A 398      95.745  76.861 110.303
ATOM   3783  C   PHE A 398      98.159  79.093 109.433
ATOM   3784  O   PHE A 398      99.075  78.606 110.101
ATOM   3785  N   VAL A 399      97.409  80.142 109.843
ATOM   3786  H   VAL A 399      96.670  80.518 109.288
ATOM   3787  CA  VAL A 399      97.638  80.791 111.109
ATOM   3788  CB  VAL A 399      98.050  82.263 110.967
ATOM   3789  CG1 VAL A 399      98.314  82.911 112.345
ATOM   3790  CG2 VAL A 399      99.224  82.415 109.990
ATOM   3791  C   VAL A 399      96.341  80.789 111.879
ATOM   3792  O   VAL A 399      95.292  81.157 111.345
ATOM   3793  N   SER A 400      96.402  80.344 113.152
ATOM   3794  H   SER A 400      97.245  79.973 113.536
ATOM   3795  CA  SER A 400      95.281  80.355 114.056
ATOM   3796  CB  SER A 400      94.484  79.024 114.180
ATOM   3797  OG  SER A 400      95.217  77.987 114.813
ATOM   3798  HG  SER A 400      94.799  77.168 114.535
ATOM   3799  C   SER A 400      95.834  80.827 115.385
ATOM   3800  O   SER A 400      97.039  81.069 115.518
ATOM   3801  N   ARG A 401      94.953  80.974 116.405
ATOM   3802  H   ARG A 401      93.984  80.776 116.281
ATOM   3803  CA  ARG A 401      95.326  81.449 117.718
ATOM   3804  CB  ARG A 401      94.161  81.439 118.731
ATOM   3805  CG  ARG A 401      93.012  82.423 118.529
ATOM   3806  CD  ARG A 401      92.055  82.367 119.725
ATOM   3807  NE  ARG A 401      90.880  83.254 119.472
ATOM   3808  HE  ARG A 401      90.968  84.232 119.665
ATOM   3809  CZ  ARG A 401      89.687  82.775 118.996
ATOM   3810  NH1 ARG A 401      89.492  81.450 118.725
ATOM   3811 1HH1 ARG A 401      90.224  80.788 118.881
ATOM   3812 2HH1 ARG A 401      88.613  81.129 118.369
ATOM   3813  NH2 ARG A 401      88.659  83.652 118.803
ATOM   3814 1HH2 ARG A 401      88.780  84.621 119.015
ATOM   3815 2HH2 ARG A 401      87.775  83.329 118.468
ATOM   3816  C   ARG A 401      96.363  80.586 118.378
ATOM   3817  O   ARG A 401      97.301  81.116 118.979
ATOM   3818  N   HIS A 402      96.211  79.244 118.282
ATOM   3819  H   HIS A 402      95.456  78.830 117.779
ATOM   3820  CA  HIS A 402      97.142  78.347 118.909
ATOM   3821  CB  HIS A 402      96.427  77.389 119.885
ATOM   3822  CG  HIS A 402      95.786  78.110 121.038
ATOM   3823  ND1 HIS A 402      96.476  78.661 122.096
ATOM   3824  CE1 HIS A 402      95.556  79.256 122.897
ATOM   3825  NE2 HIS A 402      94.328  79.128 122.430
ATOM   3826  CD2 HIS A 402      94.475  78.408 121.259
ATOM   3827  C   HIS A 402      97.953  77.508 117.965
ATOM   3828  O   HIS A 402      99.084  77.149 118.301
ATOM   3829  N   VAL A 403      97.408  77.181 116.767
ATOM   3830  H   VAL A 403      96.514  77.509 116.473
ATOM   3831  CA  VAL A 403      98.095  76.319 115.832
ATOM   3832  CB  VAL A 403      97.241  75.094 115.472
ATOM   3833  CG1 VAL A 403      97.932  74.161 114.459
ATOM   3834  CG2 VAL A 403      96.850  74.336 116.757
ATOM   3835  C   VAL A 403      98.511  77.044 114.574
ATOM   3836  O   VAL A 403      97.779  77.869 114.025
ATOM   3837  N   LYS A 404      99.751  76.761 114.124
ATOM   3838  H   LYS A 404     100.340  76.114 114.602
ATOM   3839  CA  LYS A 404     100.302  77.299 112.909
ATOM   3840  CB  LYS A 404     101.503  78.244 113.089
ATOM   3841  CG  LYS A 404     101.154  79.553 113.796
ATOM   3842  CD  LYS A 404     102.348  80.493 113.888
ATOM   3843  CE  LYS A 404     102.057  81.823 114.577
ATOM   3844  NZ  LYS A 404     103.268  82.668 114.527
ATOM   3845  HZ1 LYS A 404     103.047  83.615 114.889
ATOM   3846  HZ2 LYS A 404     104.012  82.243 115.112
ATOM   3847  HZ3 LYS A 404     103.608  82.745 113.548
ATOM   3848  C   LYS A 404     100.749  76.099 112.131
ATOM   3849  O   LYS A 404     101.428  75.227 112.681
ATOM   3850  N   VAL A 405     100.343  76.016 110.837
ATOM   3851  H   VAL A 405      99.842  76.768 110.412
ATOM   3852  CA  VAL A 405     100.722  74.876 110.026
ATOM   3853  CB  VAL A 405      99.609  73.870 109.712
ATOM   3854  CG1 VAL A 405     100.184  72.716 108.863
ATOM   3855  CG2 VAL A 405      98.934  73.346 110.989
ATOM   3856  C   VAL A 405     101.241  75.416 108.722
ATOM   3857  O   VAL A 405     100.485  75.912 107.880
ATOM   3858  N   CYS A 406     102.577  75.339 108.565
ATOM   3859  H   CYS A 406     103.156  74.937 109.270
ATOM   3860  CA  CYS A 406     103.271  75.786 107.392
ATOM   3861  CB  CYS A 406     104.697  76.307 107.660
ATOM   3862  SG  CYS A 406     104.803  77.780 108.715
ATOM   3863  C   CYS A 406     103.455  74.670 106.425
ATOM   3864  O   CYS A 406     103.641  73.510 106.803
ATOM   3865  N   ILE A 407     103.329  75.000 105.128
ATOM   3866  H   ILE A 407     103.120  75.929 104.823
ATOM   3867  CA  ILE A 407     103.578  74.043 104.093
ATOM   3868  CB  ILE A 407     102.366  73.465 103.398
ATOM   3869  CG2 ILE A 407     101.759  72.437 104.361
ATOM   3870  CG1 ILE A 407     101.410  74.523 102.827
ATOM   3871  CD1 ILE A 407     100.279  73.918 101.998
ATOM   3872  C   ILE A 407     104.646  74.604 103.218
ATOM   3873  O   ILE A 407     104.780  75.823 103.087
ATOM   3874  N   ILE A 408     105.516  73.703 102.714
ATOM   3875  H   ILE A 408     105.421  72.725 102.882
ATOM   3876  CA  ILE A 408     106.600  74.077 101.844
ATOM   3877  CB  ILE A 408     107.917  74.350 102.585
ATOM   3878  CG2 ILE A 408     108.345  73.119 103.422
ATOM   3879  CG1 ILE A 408     109.006  74.891 101.631
ATOM   3880  CD1 ILE A 408     110.233  75.466 102.334
ATOM   3881  C   ILE A 408     106.731  72.991 100.803
ATOM   3882  O   ILE A 408     106.521  71.810 101.097
ATOM   3883  N   GLY A 409     107.055  73.386  99.551
ATOM   3884  H   GLY A 409     107.196  74.344  99.313
ATOM   3885  CA  GLY A 409     107.219  72.435  98.485
ATOM   3886  C   GLY A 409     107.620  73.097  97.206
ATOM   3887  O   GLY A 409     107.519  74.317  97.055
ATOM   3888  N   THR A 410     108.085  72.257  96.255
ATOM   3889  H   THR A 410     108.132  71.274  96.416
ATOM   3890  CA  THR A 410     108.525  72.667  94.945
ATOM   3891  CB  THR A 410     110.004  72.392  94.735
ATOM   3892  CG2 THR A 410     110.469  72.907  93.355
ATOM   3893  OG1 THR A 410     110.755  73.064  95.737
ATOM   3894  HG1 THR A 410     110.602  72.571  96.548
ATOM   3895  C   THR A 410     107.710  71.835  93.982
ATOM   3896  O   THR A 410     107.460  70.652  94.234
ATOM   3897  N   VAL A 411     107.262  72.459  92.863
ATOM   3898  H   VAL A 411     107.475  73.414  92.671
ATOM   3899  CA  VAL A 411     106.458  71.795  91.861
ATOM   3900  CB  VAL A 411     105.144  72.521  91.582
ATOM   3901  CG1 VAL A 411     104.296  71.778  90.522
ATOM   3902  CG2 VAL A 411     104.421  72.826  92.899
ATOM   3903  C   VAL A 411     107.243  71.856  90.574
ATOM   3904  O   VAL A 411     107.620  72.945  90.134
ATOM   3905  N   SER A 412     107.498  70.682  89.954
ATOM   3906  H   SER A 412     107.201  69.812  90.338
ATOM   3907  CA  SER A 412     108.229  70.592  88.713
ATOM   3908  CB  SER A 412     109.528  69.774  88.898
ATOM   3909  OG  SER A 412     109.241  68.444  89.316
ATOM   3910  HG  SER A 412     109.161  67.928  88.508
ATOM   3911  C   SER A 412     107.441  69.992  87.566
ATOM   3912  O   SER A 412     107.928  69.969  86.434
ATOM   3913  N   LYS A 413     106.208  69.505  87.835
ATOM   3914  H   LYS A 413     105.834  69.561  88.757
ATOM   3915  CA  LYS A 413     105.356  68.842  86.875
ATOM   3916  CB  LYS A 413     104.131  68.213  87.570
ATOM   3917  CG  LYS A 413     104.426  67.016  88.474
ATOM   3918  CD  LYS A 413     103.168  66.474  89.153
ATOM   3919  CE  LYS A 413     103.429  65.305  90.101
ATOM   3920  NZ  LYS A 413     102.160  64.867  90.712
ATOM   3921  HZ1 LYS A 413     102.027  65.331  91.629
ATOM   3922  HZ2 LYS A 413     101.369  65.109  90.085
ATOM   3923  HZ3 LYS A 413     102.185  63.840  90.850
ATOM   3924  C   LYS A 413     104.799  69.650  85.739
ATOM   3925  O   LYS A 413     104.871  69.194  84.596
ATOM   3926  N   PHE A 414     104.245  70.855  86.018
ATOM   3927  H   PHE A 414     104.215  71.227  86.942
ATOM   3928  CA  PHE A 414     103.651  71.674  84.989
ATOM   3929  CB  PHE A 414     102.147  71.981  85.208
ATOM   3930  CG  PHE A 414     101.313  70.742  85.199
ATOM   3931  CD1 PHE A 414     100.955  70.131  86.406
ATOM   3932  CE1 PHE A 414     100.175  68.972  86.410
ATOM   3933  CZ  PHE A 414      99.747  68.412  85.206
ATOM   3934  CE2 PHE A 414     100.104  69.012  83.999
ATOM   3935  CD2 PHE A 414     100.885  70.171  83.996
ATOM   3936  C   PHE A 414     104.309  73.017  84.963
ATOM   3937  O   PHE A 414     104.803  73.508  85.981
ATOM   3938  N   SER A 415     104.327  73.632  83.762
ATOM   3939  H   SER A 415     103.931  73.215  82.946
ATOM   3940  CA  SER A 415     104.902  74.930  83.570
ATOM   3941  CB  SER A 415     106.240  74.883  82.798
ATOM   3942  OG  SER A 415     106.794  76.184  82.642
ATOM   3943  HG  SER A 415     107.603  76.062  82.137
ATOM   3944  C   SER A 415     103.910  75.727  82.772
ATOM   3945  O   SER A 415     103.159  75.181  81.958
ATOM   3946  N   GLN A 416     103.879  77.058  83.026
ATOM   3947  H   GLN A 416     104.494  77.470  83.693
ATOM   3948  CA  GLN A 416     103.007  77.969  82.335
ATOM   3949  CB  GLN A 416     102.983  79.384  82.962
ATOM   3950  CG  GLN A 416     102.075  80.408  82.267
ATOM   3951  CD  GLN A 416     102.018  81.672  83.116
ATOM   3952  OE1 GLN A 416     101.314  81.724  84.124
ATOM   3953  NE2 GLN A 416     102.775  82.723  82.708
ATOM   3954 1HE2 GLN A 416     103.345  82.643  81.891
ATOM   3955 2HE2 GLN A 416     102.783  83.569  83.242
ATOM   3956  C   GLN A 416     103.426  78.006  80.891
ATOM   3957  O   GLN A 416     104.612  78.116  80.571
ATOM   3958  N   GLY A 417     102.425  77.893  79.998
ATOM   3959  H   GLY A 417     101.476  77.806  80.290
ATOM   3960  CA  GLY A 417     102.636  77.883  78.579
ATOM   3961  C   GLY A 417     102.611  76.488  78.019
ATOM   3962  O   GLY A 417     102.625  76.342  76.795
ATOM   3963  N   ASP A 418     102.571  75.437  78.884
ATOM   3964  H   ASP A 418     102.583  75.564  79.875
ATOM   3965  CA  ASP A 418     102.511  74.063  78.437
ATOM   3966  CB  ASP A 418     102.820  73.004  79.523
ATOM   3967  CG  ASP A 418     104.306  72.943  79.892
ATOM   3968  OD1 ASP A 418     105.166  73.554  79.202
ATOM   3969  OD2 ASP A 418     104.600  72.259  80.907
ATOM   3970  C   ASP A 418     101.120  73.789  77.934
ATOM   3971  O   ASP A 418     100.136  74.319  78.456
ATOM   3972  N   THR A 419     101.023  72.988  76.855
ATOM   3973  H   THR A 419     101.821  72.571  76.427
ATOM   3974  CA  THR A 419      99.749  72.652  76.286
ATOM   3975  CB  THR A 419      99.724  72.882  74.787
ATOM   3976  CG2 THR A 419      98.351  72.514  74.189
ATOM   3977  OG1 THR A 419      99.980  74.255  74.524
ATOM   3978  HG1 THR A 419     100.902  74.396  74.756
ATOM   3979  C   THR A 419      99.437  71.219  76.623
ATOM   3980  O   THR A 419     100.202  70.307  76.298
ATOM   3981  N   LEU A 420      98.302  71.014  77.327
ATOM   3982  H   LEU A 420      97.709  71.768  77.596
ATOM   3983  CA  LEU A 420      97.836  69.703  77.689
ATOM   3984  CB  LEU A 420      97.088  69.628  79.033
ATOM   3985  CG  LEU A 420      97.906  69.993  80.283
ATOM   3986  CD1 LEU A 420      97.012  69.999  81.535
ATOM   3987  CD2 LEU A 420      99.141  69.091  80.450
ATOM   3988  C   LEU A 420      96.870  69.259  76.632
ATOM   3989  O   LEU A 420      95.972  70.016  76.255
ATOM   3990  N   LEU A 421      97.061  68.028  76.103
ATOM   3991  H   LEU A 421      97.793  67.419  76.400
ATOM   3992  CA  LEU A 421      96.170  67.514  75.100
ATOM   3993  CB  LEU A 421      96.900  66.992  73.834
ATOM   3994  CG  LEU A 421      96.006  66.429  72.701
ATOM   3995  CD1 LEU A 421      95.118  67.516  72.074
ATOM   3996  CD2 LEU A 421      96.839  65.690  71.644
ATOM   3997  C   LEU A 421      95.411  66.399  75.753
ATOM   3998  O   LEU A 421      95.990  65.389  76.165
ATOM   3999  N   PHE A 422      94.081  66.585  75.882
ATOM   4000  H   PHE A 422      93.618  67.404  75.551
ATOM   4001  CA  PHE A 422      93.248  65.589  76.482
ATOM   4002  CB  PHE A 422      92.143  66.149  77.395
ATOM   4003  CG  PHE A 422      92.739  66.756  78.622
ATOM   4004  CD1 PHE A 422      93.050  68.119  78.667
ATOM   4005  CE1 PHE A 422      93.603  68.687  79.817
ATOM   4006  CZ  PHE A 422      93.848  67.890  80.937
ATOM   4007  CE2 PHE A 422      93.537  66.529  80.906
ATOM   4008  CD2 PHE A 422      92.983  65.967  79.752
ATOM   4009  C   PHE A 422      92.607  64.770  75.416
ATOM   4010  O   PHE A 422      91.850  65.274  74.582
ATOM   4011  N   PHE A 423      92.961  63.473  75.446
ATOM   4012  H   PHE A 423      93.595  63.143  76.140
ATOM   4013  CA  PHE A 423      92.470  62.451  74.570
ATOM   4014  CB  PHE A 423      93.578  61.404  74.255
ATOM   4015  CG  PHE A 423      93.137  60.290  73.351
ATOM   4016  CD1 PHE A 423      93.026  60.477  71.970
ATOM   4017  CE1 PHE A 423      92.618  59.435  71.132
ATOM   4018  CZ  PHE A 423      92.322  58.184  71.677
ATOM   4019  CE2 PHE A 423      92.438  57.976  73.053
ATOM   4020  CD2 PHE A 423      92.846  59.024  73.881
ATOM   4021  C   PHE A 423      91.396  61.795  75.395
ATOM   4022  O   PHE A 423      91.628  61.426  76.551
ATOM   4023  N   GLY A 424      90.187  61.652  74.814
ATOM   4024  H   GLY A 424      90.002  61.969  73.887
ATOM   4025  CA  GLY A 424      89.092  61.021  75.507
ATOM   4026  C   GLY A 424      88.357  61.963  76.433
ATOM   4027  O   GLY A 424      88.618  63.168  76.414
ATOM   4028  N   PRO A 425      87.430  61.442  77.247
ATOM   4029  CA  PRO A 425      86.641  62.228  78.175
ATOM   4030  CB  PRO A 425      85.628  61.261  78.791
ATOM   4031  CG  PRO A 425      85.498  60.146  77.742
ATOM   4032  CD  PRO A 425      86.896  60.088  77.107
ATOM   4033  C   PRO A 425      87.471  62.910  79.224
ATOM   4034  O   PRO A 425      88.269  62.250  79.894
ATOM   4035  N   LEU A 426      87.239  64.227  79.397
ATOM   4036  H   LEU A 426      86.534  64.694  78.869
ATOM   4037  CA  LEU A 426      88.015  65.086  80.253
ATOM   4038  CB  LEU A 426      87.907  66.566  79.823
ATOM   4039  CG  LEU A 426      88.766  67.096  78.678
ATOM   4040  CD1 LEU A 426      88.427  66.471  77.312
ATOM   4041  CD2 LEU A 426      88.678  68.619  78.689
ATOM   4042  C   LEU A 426      87.428  65.017  81.651
ATOM   4043  O   LEU A 426      86.861  65.989  82.163
ATOM   4044  N   LYS A 427      87.566  63.855  82.322
ATOM   4045  H   LYS A 427      88.026  63.064  81.924
ATOM   4046  CA  LYS A 427      87.020  63.701  83.646
ATOM   4047  CB  LYS A 427      86.726  62.248  84.052
ATOM   4048  CG  LYS A 427      85.506  61.716  83.302
ATOM   4049  CD  LYS A 427      85.055  60.322  83.720
ATOM   4050  CE  LYS A 427      83.777  59.891  83.003
ATOM   4051  NZ  LYS A 427      83.292  58.607  83.544
ATOM   4052  HZ1 LYS A 427      83.865  57.826  83.175
ATOM   4053  HZ2 LYS A 427      83.358  58.624  84.579
ATOM   4054  HZ3 LYS A 427      82.301  58.468  83.270
ATOM   4055  C   LYS A 427      87.731  64.405  84.768
ATOM   4056  O   LYS A 427      87.080  64.817  85.730
ATOM   4057  N   LYS A 428      89.069  64.538  84.663
ATOM   4058  H   LYS A 428      89.548  64.191  83.860
ATOM   4059  CA  LYS A 428      89.926  65.143  85.654
ATOM   4060  CB  LYS A 428      91.364  64.586  85.581
ATOM   4061  CG  LYS A 428      91.497  63.124  86.016
ATOM   4062  CD  LYS A 428      92.932  62.596  85.975
ATOM   4063  CE  LYS A 428      93.068  61.149  86.453
ATOM   4064  NZ  LYS A 428      94.485  60.734  86.435
ATOM   4065  HZ1 LYS A 428      94.583  59.805  86.888
ATOM   4066  HZ2 LYS A 428      94.821  60.672  85.456
ATOM   4067  HZ3 LYS A 428      95.060  61.425  86.952
ATOM   4068  C   LYS A 428      90.075  66.638  85.782
ATOM   4069  O   LYS A 428      90.259  67.102  86.910
ATOM   4070  N   THR A 429      89.990  67.426  84.674
ATOM   4071  H   THR A 429      89.796  67.048  83.774
ATOM   4072  CA  THR A 429      90.219  68.863  84.721
ATOM   4073  CB  THR A 429      90.155  69.474  83.331
ATOM   4074  CG2 THR A 429      90.523  70.976  83.375
ATOM   4075  OG1 THR A 429      91.093  68.825  82.482
ATOM   4076  HG1 THR A 429      90.679  68.005  82.201
ATOM   4077  C   THR A 429      89.274  69.594  85.656
ATOM   4078  O   THR A 429      88.052  69.542  85.511
ATOM   4079  N   LYS A 430      89.885  70.290  86.650
ATOM   4080  H   LYS A 430      90.880  70.299  86.727
ATOM   4081  CA  LYS A 430      89.202  71.060  87.663
ATOM   4082  CB  LYS A 430      88.514  70.143  88.721
ATOM   4083  CG  LYS A 430      87.730  70.829  89.850
ATOM   4084  CD  LYS A 430      87.054  69.864  90.821
ATOM   4085  CE  LYS A 430      86.210  70.568  91.883
ATOM   4086  NZ  LYS A 430      85.623  69.572  92.800
ATOM   4087  HZ1 LYS A 430      85.125  70.061  93.568
ATOM   4088  HZ2 LYS A 430      84.956  68.963  92.290
ATOM   4089  HZ3 LYS A 430      86.383  68.990  93.200
ATOM   4090  C   LYS A 430      90.243  71.909  88.371
ATOM   4091  O   LYS A 430      91.443  71.626  88.293
ATOM   4092  N   ASP A 431      89.805  73.015  89.027
ATOM   4093  H   ASP A 431      88.844  73.281  89.043
ATOM   4094  CA  ASP A 431      90.692  73.855  89.786
ATOM   4095  CB  ASP A 431      91.676  74.716  88.947
ATOM   4096  CG  ASP A 431      90.989  75.715  88.033
ATOM   4097  OD1 ASP A 431      90.535  76.786  88.515
ATOM   4098  OD2 ASP A 431      90.888  75.385  86.824
ATOM   4099  C   ASP A 431      89.946  74.741  90.735
ATOM   4100  O   ASP A 431      88.759  75.023  90.547
ATOM   4101  N   ILE A 432      90.653  75.160  91.813
ATOM   4102  H   ILE A 432      91.602  74.886  91.947
ATOM   4103  CA  ILE A 432      90.127  76.035  92.827
ATOM   4104  CB  ILE A 432      89.621  75.342  94.109
ATOM   4105  CG2 ILE A 432      89.089  76.418  95.091
ATOM   4106  CG1 ILE A 432      88.527  74.285  93.823
ATOM   4107  CD1 ILE A 432      88.063  73.476  95.039
ATOM   4108  C   ILE A 432      91.283  76.943  93.205
ATOM   4109  O   ILE A 432      92.171  76.558  93.970
ATOM   4110  N   ASP A 433      91.321  78.152  92.602
ATOM   4111  H   ASP A 433      90.628  78.416  91.937
ATOM   4112  CA  ASP A 433      92.310  79.167  92.891
ATOM   4113  CB  ASP A 433      92.723  80.049  91.690
ATOM   4114  CG  ASP A 433      93.667  79.326  90.728
ATOM   4115  OD1 ASP A 433      94.193  78.227  91.052
ATOM   4116  OD2 ASP A 433      93.924  79.928  89.657
ATOM   4117  C   ASP A 433      91.792  80.086  93.962
ATOM   4118  O   ASP A 433      90.590  80.282  94.102
ATOM   4119  N   PHE A 434      92.674  80.619  94.820
ATOM   4120  H   PHE A 434      93.653  80.443  94.765
ATOM   4121  CA  PHE A 434      92.232  81.525  95.853
ATOM   4122  CB  PHE A 434      92.145  80.853  97.250
ATOM   4123  CG  PHE A 434      93.467  80.274  97.617
ATOM   4124  CD1 PHE A 434      94.443  80.997  98.303
ATOM   4125  CE1 PHE A 434      95.665  80.418  98.631
ATOM   4126  CZ  PHE A 434      95.899  79.099  98.267
ATOM   4127  CE2 PHE A 434      94.938  78.362  97.588
ATOM   4128  CD2 PHE A 434      93.722  78.948  97.266
ATOM   4129  C   PHE A 434      92.936  82.845  95.909
ATOM   4130  O   PHE A 434      92.324  83.843  96.298
ATOM   4131  N   ASP A 435      94.227  82.868  95.486
ATOM   4132  H   ASP A 435      94.666  82.036  95.159
ATOM   4133  CA  ASP A 435      95.085  84.027  95.483
ATOM   4134  CB  ASP A 435      94.774  85.053  94.348
ATOM   4135  CG  ASP A 435      94.986  84.432  92.968
ATOM   4136  OD1 ASP A 435      96.045  83.787  92.742
ATOM   4137  OD2 ASP A 435      94.079  84.598  92.113
ATOM   4138  C   ASP A 435      95.164  84.637  96.865
ATOM   4139  O   ASP A 435      95.663  83.980  97.783
ATOM   4140  N   ASN A 436      94.694  85.896  97.046
ATOM   4141  H   ASN A 436      94.279  86.428  96.313
ATOM   4142  CA  ASN A 436      94.737  86.557  98.318
ATOM   4143  CB  ASN A 436      94.480  88.082  98.191
ATOM   4144  CG  ASN A 436      94.685  88.820  99.516
ATOM   4145  OD1 ASN A 436      95.761  88.827 100.112
ATOM   4146  ND2 ASN A 436      93.592  89.465  99.999
ATOM   4147 1HD2 ASN A 436      92.738  89.454  99.479
ATOM   4148 2HD2 ASN A 436      93.641  89.955 100.869
ATOM   4149  C   ASN A 436      93.787  85.972  99.321
ATOM   4150  O   ASN A 436      92.584  85.835  99.094
ATOM   4151  N   LEU A 437      94.388  85.604 100.465
ATOM   4152  H   LEU A 437      95.373  85.724 100.562
ATOM   4153  CA  LEU A 437      93.749  85.079 101.637
ATOM   4154  CB  LEU A 437      94.561  83.991 102.369
ATOM   4155  CG  LEU A 437      94.781  82.704 101.577
ATOM   4156  CD1 LEU A 437      95.676  81.729 102.346
ATOM   4157  CD2 LEU A 437      93.409  82.044 101.327
ATOM   4158  C   LEU A 437      93.458  86.198 102.593
ATOM   4159  O   LEU A 437      93.735  87.368 102.320
ATOM   4160  N   GLY A 438      92.844  85.842 103.743
ATOM   4161  H   GLY A 438      92.603  84.894 103.928
ATOM   4162  CA  GLY A 438      92.477  86.769 104.770
ATOM   4163  C   GLY A 438      93.623  87.117 105.666
ATOM   4164  O   GLY A 438      93.686  86.657 106.807
ATOM   4165  N   GLU A 439      94.581  87.910 105.135
ATOM   4166  H   GLU A 439      94.516  88.231 104.193
ATOM   4167  CA  GLU A 439      95.723  88.374 105.888
ATOM   4168  CB  GLU A 439      96.891  88.811 104.985
ATOM   4169  CG  GLU A 439      97.480  87.609 104.222
ATOM   4170  CD  GLU A 439      98.641  87.961 103.288
ATOM   4171  OE1 GLU A 439      98.976  89.157 103.085
ATOM   4172  OE2 GLU A 439      99.225  86.986 102.744
ATOM   4173  C   GLU A 439      95.203  89.494 106.756
ATOM   4174  O   GLU A 439      94.341  90.261 106.320
ATOM   4175  N   ASN A 440      95.708  89.587 108.013
ATOM   4176  H   ASN A 440      96.420  88.965 108.327
ATOM   4177  CA  ASN A 440      95.273  90.559 108.987
ATOM   4178  CB  ASN A 440      95.685  90.142 110.426
ATOM   4179  CG  ASN A 440      95.097  91.051 111.509
ATOM   4180  OD1 ASN A 440      95.462  92.211 111.686
ATOM   4181  ND2 ASN A 440      94.114  90.499 112.265
ATOM   4182 1HD2 ASN A 440      93.826  89.556 112.098
ATOM   4183 2HD2 ASN A 440      93.678  91.034 112.988
ATOM   4184  C   ASN A 440      95.765  91.942 108.640
ATOM   4185  O   ASN A 440      96.975  92.150 108.531
ATOM   4186  N   PRO A 441      94.802  92.861 108.455
ATOM   4187  CA  PRO A 441      94.965  94.251 108.099
ATOM   4188  CB  PRO A 441      93.771  94.557 107.181
ATOM   4189  CG  PRO A 441      92.643  93.661 107.702
ATOM   4190  CD  PRO A 441      93.371  92.513 108.418
ATOM   4191  C   PRO A 441      95.053  95.188 109.257
ATOM   4192  O   PRO A 441      95.379  94.734 110.350
ATOM   4193  N   CYS A 442      94.800  96.498 109.001
ATOM   4194  H   CYS A 442      94.758  96.851 108.070
ATOM   4195  CA  CYS A 442      94.168  97.336 109.966
ATOM   4196  CB  CYS A 442      94.921  98.672 110.139
ATOM   4197  SG  CYS A 442      96.600  98.439 110.802
ATOM   4198  C   CYS A 442      92.740  97.516 109.469
ATOM   4199  O   CYS A 442      91.940  96.592 109.631
ATOM   4200  N   LYS A 443      92.386  98.668 108.839
ATOM   4201  H   LYS A 443      93.034  99.408 108.680
ATOM   4202  CA  LYS A 443      91.061  98.941 108.334
ATOM   4203  CB  LYS A 443      90.473 100.271 108.861
ATOM   4204  CG  LYS A 443      90.226 100.379 110.366
ATOM   4205  CD  LYS A 443      89.570 101.709 110.742
ATOM   4206  CE  LYS A 443      89.340 101.906 112.240
ATOM   4207  NZ  LYS A 443      88.698 103.216 112.476
ATOM   4208  HZ1 LYS A 443      89.322 103.975 112.144
ATOM   4209  HZ2 LYS A 443      87.800 103.265 111.957
ATOM   4210  HZ3 LYS A 443      88.514 103.343 113.489
ATOM   4211  C   LYS A 443      91.233  99.178 106.863
ATOM   4212  O   LYS A 443      92.062 100.003 106.466
ATOM   4213  N   ILE A 444      90.460  98.453 106.019
ATOM   4214  H   ILE A 444      89.789  97.796 106.353
ATOM   4215  CA  ILE A 444      90.532  98.594 104.579
ATOM   4216  CB  ILE A 444      91.370  97.514 103.880
ATOM   4217  CG2 ILE A 444      92.868  97.728 104.186
ATOM   4218  CG1 ILE A 444      90.850  96.085 104.161
ATOM   4219  CD1 ILE A 444      91.530  94.998 103.325
ATOM   4220  C   ILE A 444      89.164  98.639 103.951
ATOM   4221  O   ILE A 444      88.154  98.292 104.568
ATOM   4222  N   GLY A 445      89.133  99.124 102.692
ATOM   4223  H   GLY A 445      89.974  99.426 102.247
ATOM   4224  CA  GLY A 445      87.952  99.232 101.877
ATOM   4225  C   GLY A 445      88.470  98.996 100.491
ATOM   4226  O   GLY A 445      89.453  99.625 100.086
ATOM   4227  N   LEU A 446      87.807  98.093  99.729
ATOM   4228  H   LEU A 446      86.999  97.607 100.051
ATOM   4229  CA  LEU A 446      88.260  97.773  98.401
ATOM   4230  CB  LEU A 446      88.893  96.354  98.356
ATOM   4231  CG  LEU A 446      89.396  95.831  96.988
ATOM   4232  CD1 LEU A 446      90.574  96.654  96.440
ATOM   4233  CD2 LEU A 446      89.671  94.320  97.045
ATOM   4234  C   LEU A 446      87.146  97.825  97.399
ATOM   4235  O   LEU A 446      86.144  97.119  97.525
ATOM   4236  N   GLN A 447      87.333  98.679  96.370
ATOM   4237  H   GLN A 447      88.162  99.230  96.305
ATOM   4238  CA  GLN A 447      86.409  98.851  95.283
ATOM   4239  CB  GLN A 447      85.370  99.979  95.495
ATOM   4240  CG  GLN A 447      84.357 100.145  94.350
ATOM   4241  CD  GLN A 447      83.406  98.952  94.297
ATOM   4242  OE1 GLN A 447      82.815  98.513  95.283
ATOM   4243  NE2 GLN A 447      83.287  98.375  93.074
ATOM   4244 1HE2 GLN A 447      83.783  98.753  92.292
ATOM   4245 2HE2 GLN A 447      82.721  97.559  92.961
ATOM   4246  C   GLN A 447      87.259  99.154  94.079
ATOM   4247  O   GLN A 447      88.095 100.059  94.117
ATOM   4248  N   THR A 448      87.090  98.364  92.994
ATOM   4249  H   THR A 448      86.370  97.681  92.943
ATOM   4250  CA  THR A 448      87.844  98.566  91.785
ATOM   4251  CB  THR A 448      88.214  97.272  91.079
ATOM   4252  CG2 THR A 448      89.030  97.532  89.803
ATOM   4253  OG1 THR A 448      89.031  96.492  91.943
ATOM   4254  HG1 THR A 448      88.477  96.240  92.684
ATOM   4255  C   THR A 448      87.092  99.528  90.903
ATOM   4256  O   THR A 448      85.862  99.490  90.806
ATOM   4257  N   SER A 449      87.851 100.471  90.307
ATOM   4258  H   SER A 449      88.839 100.503  90.439
ATOM   4259  CA  SER A 449      87.324 101.467  89.419
ATOM   4260  CB  SER A 449      88.236 102.709  89.376
ATOM   4261  OG  SER A 449      89.556 102.348  88.987
ATOM   4262  HG  SER A 449      90.126 103.042  89.328
ATOM   4263  C   SER A 449      87.107 100.931  88.026
ATOM   4264  O   SER A 449      86.024 101.117  87.465
ATOM   4265  N   SER A 450      88.123 100.231  87.456
ATOM   4266  H   SER A 450      88.989 100.083  87.926
ATOM   4267  CA  SER A 450      88.034  99.690  86.120
ATOM   4268  CB  SER A 450      88.513 100.689  85.036
ATOM   4269  OG  SER A 450      89.894 100.993  85.187
ATOM   4270  HG  SER A 450      90.109 101.597  84.471
ATOM   4271  C   SER A 450      88.812  98.411  85.968
ATOM   4272  O   SER A 450      89.746  98.138  86.727
ATOM   4273  N   ILE A 451      88.391  97.576  84.986
ATOM   4274  H   ILE A 451      87.616  97.813  84.405
ATOM   4275  CA  ILE A 451      89.024  96.320  84.668
ATOM   4276  CB  ILE A 451      88.043  95.139  84.628
ATOM   4277  CG2 ILE A 451      88.786  93.826  84.277
ATOM   4278  CG1 ILE A 451      87.244  94.996  85.951
ATOM   4279  CD1 ILE A 451      88.058  94.727  87.224
ATOM   4280  C   ILE A 451      89.659  96.519  83.310
ATOM   4281  O   ILE A 451      89.051  97.102  82.407
ATOM   4282  N   GLU A 452      90.923  96.060  83.166
ATOM   4283  H   GLU A 452      91.397  95.607  83.917
ATOM   4284  CA  GLU A 452      91.675  96.146  81.940
ATOM   4285  CB  GLU A 452      92.732  97.279  81.950
ATOM   4286  CG  GLU A 452      93.844  97.168  83.008
ATOM   4287  CD  GLU A 452      94.715  98.430  83.061
ATOM   4288  OE1 GLU A 452      94.474  99.418  82.317
ATOM   4289  OE2 GLU A 452      95.666  98.411  83.885
ATOM   4290  C   GLU A 452      92.312  94.803  81.670
ATOM   4291  O   GLU A 452      92.478  93.986  82.579
ATOM   4292  N   GLY A 453      92.682  94.551  80.392
ATOM   4293  H   GLY A 453      92.539  95.219  79.667
ATOM   4294  CA  GLY A 453      93.281  93.304  79.983
ATOM   4295  C   GLY A 453      92.209  92.323  79.585
ATOM   4296  O   GLY A 453      91.024  92.667  79.529
ATOM   4297  N   ALA A 454      92.623  91.067  79.287
ATOM   4298  H   ALA A 454      93.578  90.788  79.344
ATOM   4299  CA  ALA A 454      91.690  90.053  78.873
ATOM   4300  CB  ALA A 454      91.830  89.681  77.384
ATOM   4301  C   ALA A 454      91.784  88.773  79.649
ATOM   4302  O   ALA A 454      92.851  88.363  80.108
ATOM   4303  N   TRP A 455      90.606  88.128  79.812
ATOM   4304  H   TRP A 455      89.770  88.514  79.429
ATOM   4305  CA  TRP A 455      90.419  86.866  80.486
ATOM   4306  CB  TRP A 455      88.929  86.490  80.673
ATOM   4307  CG  TRP A 455      88.061  87.329  81.595
ATOM   4308  CD1 TRP A 455      88.321  88.505  82.240
ATOM   4309  NE1 TRP A 455      87.226  88.908  82.970
ATOM   4310  HE1 TRP A 455      87.174  89.712  83.522
ATOM   4311  CE2 TRP A 455      86.220  87.984  82.794
ATOM   4312  CZ2 TRP A 455      84.926  87.926  83.301
ATOM   4313  CH2 TRP A 455      84.119  86.840  82.934
ATOM   4314  CZ3 TRP A 455      84.603  85.839  82.078
ATOM   4315  CE3 TRP A 455      85.908  85.898  81.569
ATOM   4316  CD2 TRP A 455      86.707  86.977  81.935
ATOM   4317  C   TRP A 455      90.961  85.789  79.576
ATOM   4318  O   TRP A 455      90.857  85.903  78.353
ATOM   4319  N   GLY A 456      91.598  84.740  80.151
ATOM   4320  H   GLY A 456      91.705  84.677  81.140
ATOM   4321  CA  GLY A 456      92.128  83.631  79.390
ATOM   4322  C   GLY A 456      93.343  83.978  78.584
ATOM   4323  O   GLY A 456      93.640  83.293  77.606
ATOM   4324  N   SER A 457      94.061  85.053  78.964
ATOM   4325  H   SER A 457      93.813  85.607  79.755
ATOM   4326  CA  SER A 457      95.233  85.469  78.255
ATOM   4327  CB  SER A 457      95.160  86.951  77.812
ATOM   4328  OG  SER A 457      96.363  87.372  77.180
ATOM   4329  HG  SER A 457      96.484  88.292  77.438
ATOM   4330  C   SER A 457      96.420  85.299  79.156
ATOM   4331  O   SER A 457      96.340  85.468  80.375
ATOM   4332  N   GLU A 458      97.564  84.959  78.526
ATOM   4333  H   GLU A 458      97.576  84.865  77.534
ATOM   4334  CA  GLU A 458      98.836  84.759  79.171
ATOM   4335  CB  GLU A 458      99.852  84.100  78.210
ATOM   4336  CG  GLU A 458     101.192  83.675  78.838
ATOM   4337  CD  GLU A 458     102.083  82.921  77.842
ATOM   4338  OE1 GLU A 458     101.693  82.682  76.666
ATOM   4339  OE2 GLU A 458     103.210  82.564  78.275
ATOM   4340  C   GLU A 458      99.350  86.103  79.648
ATOM   4341  O   GLU A 458     100.060  86.179  80.655
ATOM   4342  N   PHE A 459      98.999  87.191  78.915
ATOM   4343  H   PHE A 459      98.420  87.116  78.108
ATOM   4344  CA  PHE A 459      99.410  88.526  79.250
ATOM   4345  CB  PHE A 459     100.019  89.312  78.058
ATOM   4346  CG  PHE A 459     101.222  88.582  77.550
ATOM   4347  CD1 PHE A 459     102.449  88.660  78.222
ATOM   4348  CE1 PHE A 459     103.566  87.968  77.746
ATOM   4349  CZ  PHE A 459     103.464  87.192  76.590
ATOM   4350  CE2 PHE A 459     102.247  87.110  75.909
ATOM   4351  CD2 PHE A 459     101.133  87.804  76.389
ATOM   4352  C   PHE A 459      98.159  89.257  79.740
ATOM   4353  O   PHE A 459      98.083  89.496  80.973
ATOM   4354  OXT PHE A 459      97.260  89.577  78.915
TER
END
