# Supplementary material for: DNA Vaccines Encoding HTNV GP-Derived Th Epitopes Benefited from a LAMP-Targeting Strategy and Established Cellular Immunoprotection
Source: Vaccines (Basel). 2024 Aug 19;12(8):928. doi: 10.3390/vaccines12080928 (PMC11359959; doi:10.3390/vaccines12080928)
Supplement: Supplementary file 1 [file vaccines-12-00928-s001.zip › Supplementary Material_S3/I-TASSER model 3/optimized model_2.pdb]

ATOM      1  N   MET A   1      66.643  98.483  93.151
ATOM      2  H1  MET A   1      66.514  98.741  94.146
ATOM      3  H2  MET A   1      67.055  99.284  92.636
ATOM      4  H3  MET A   1      65.723  98.244  92.736
ATOM      5  CA  MET A   1      67.538  97.312  93.044
ATOM      6  CB  MET A   1      68.969  97.675  93.496
ATOM      7  CG  MET A   1      69.881  98.192  92.383
ATOM      8  SD  MET A   1      71.440  97.273  92.199
ATOM      9  CE  MET A   1      72.410  98.328  93.315
ATOM     10  C   MET A   1      67.040  96.138  93.829
ATOM     11  O   MET A   1      67.794  95.198  94.092
ATOM     12  N   ALA A   2      65.739  96.149  94.224
ATOM     13  H   ALA A   2      65.121  96.899  94.007
ATOM     14  CA  ALA A   2      65.164  95.050  94.957
ATOM     15  CB  ALA A   2      63.920  95.430  95.787
ATOM     16  C   ALA A   2      64.816  94.086  93.875
ATOM     17  O   ALA A   2      63.717  94.111  93.307
ATOM     18  N   LEU A   3      65.807  93.222  93.551
ATOM     19  H   LEU A   3      66.704  93.209  93.999
ATOM     20  CA  LEU A   3      65.613  92.281  92.499
ATOM     21  CB  LEU A   3      66.898  92.020  91.679
ATOM     22  CG  LEU A   3      67.404  93.305  90.965
ATOM     23  CD1 LEU A   3      68.740  93.093  90.248
ATOM     24  CD2 LEU A   3      66.344  93.886  90.008
ATOM     25  C   LEU A   3      64.968  91.048  93.018
ATOM     26  O   LEU A   3      65.602  90.138  93.558
ATOM     27  N   ARG A   4      63.628  91.058  92.854
ATOM     28  H   ARG A   4      63.176  91.834  92.422
ATOM     29  CA  ARG A   4      62.759  89.988  93.243
ATOM     30  CB  ARG A   4      61.260  90.326  93.286
ATOM     31  CG  ARG A   4      60.813  91.361  94.317
ATOM     32  CD  ARG A   4      59.287  91.493  94.349
ATOM     33  NE  ARG A   4      58.829  92.026  93.028
ATOM     34  HE  ARG A   4      59.504  92.440  92.417
ATOM     35  CZ  ARG A   4      57.520  91.947  92.627
ATOM     36  NH1 ARG A   4      56.546  91.414  93.427
ATOM     37 1HH1 ARG A   4      56.769  91.082  94.343
ATOM     38 2HH1 ARG A   4      55.603  91.356  93.100
ATOM     39  NH2 ARG A   4      57.181  92.390  91.383
ATOM     40 1HH2 ARG A   4      57.886  92.715  90.752
ATOM     41 2HH2 ARG A   4      56.236  92.326  91.064
ATOM     42  C   ARG A   4      62.870  88.907  92.216
ATOM     43  O   ARG A   4      63.151  89.158  91.040
ATOM     44  N   ASN A   5      62.667  87.663  92.680
ATOM     45  H   ASN A   5      62.432  87.501  93.635
ATOM     46  CA  ASN A   5      62.725  86.503  91.845
ATOM     47  CB  ASN A   5      63.103  85.233  92.607
ATOM     48  CG  ASN A   5      62.151  84.969  93.754
ATOM     49  OD1 ASN A   5      61.138  85.598  94.064
ATOM     50  ND2 ASN A   5      62.556  83.912  94.477
ATOM     51 1HD2 ASN A   5      63.429  83.466  94.278
ATOM     52 2HD2 ASN A   5      61.920  83.532  95.141
ATOM     53  C   ASN A   5      61.517  86.314  90.964
ATOM     54  O   ASN A   5      60.410  86.774  91.248
ATOM     55  N   VAL A   6      61.787  85.644  89.832
ATOM     56  H   VAL A   6      62.717  85.317  89.689
ATOM     57  CA  VAL A   6      60.907  85.324  88.737
ATOM     58  CB  VAL A   6      61.785  85.032  87.503
ATOM     59  CG1 VAL A   6      61.040  84.518  86.259
ATOM     60  CG2 VAL A   6      62.538  86.335  87.162
ATOM     61  C   VAL A   6      59.817  84.284  88.956
ATOM     62  O   VAL A   6      59.958  83.301  89.691
ATOM     63  N   TYR A   7      58.650  84.584  88.331
ATOM     64  H   TYR A   7      58.586  85.420  87.792
ATOM     65  CA  TYR A   7      57.456  83.778  88.274
ATOM     66  CB  TYR A   7      56.172  84.586  87.973
ATOM     67  CG  TYR A   7      55.862  85.551  89.068
ATOM     68  CD1 TYR A   7      56.313  86.874  88.966
ATOM     69  CE1 TYR A   7      56.036  87.803  89.971
ATOM     70  CZ  TYR A   7      55.296  87.411  91.090
ATOM     71  OH  TYR A   7      55.010  88.342  92.112
ATOM     72  HH  TYR A   7      55.398  89.186  91.863
ATOM     73  CE2 TYR A   7      54.833  86.096  91.196
ATOM     74  CD2 TYR A   7      55.114  85.170  90.186
ATOM     75  C   TYR A   7      57.695  82.994  86.998
ATOM     76  O   TYR A   7      58.056  83.581  85.974
ATOM     77  N   ASP A   8      57.538  81.656  87.032
ATOM     78  H   ASP A   8      57.235  81.185  87.851
ATOM     79  CA  ASP A   8      57.740  80.827  85.868
ATOM     80  CB  ASP A   8      58.463  79.492  86.148
ATOM     81  CG  ASP A   8      59.898  79.704  86.612
ATOM     82  OD1 ASP A   8      60.654  80.475  85.965
ATOM     83  OD2 ASP A   8      60.263  79.063  87.632
ATOM     84  C   ASP A   8      56.434  80.465  85.229
ATOM     85  O   ASP A   8      55.449  80.196  85.919
ATOM     86  N   MET A   9      56.411  80.484  83.877
ATOM     87  H   MET A   9      57.225  80.722  83.354
ATOM     88  CA  MET A   9      55.258  80.138  83.080
ATOM     89  CB  MET A   9      54.663  81.327  82.292
ATOM     90  CG  MET A   9      54.102  82.470  83.143
ATOM     91  SD  MET A   9      52.645  82.065  84.145
ATOM     92  CE  MET A   9      52.918  83.437  85.301
ATOM     93  C   MET A   9      55.776  79.193  82.024
ATOM     94  O   MET A   9      56.868  79.408  81.487
ATOM     95  N   LYS A  10      55.051  78.077  81.770
ATOM     96  H   LYS A  10      54.203  77.870  82.253
ATOM     97  CA  LYS A  10      55.474  77.135  80.764
ATOM     98  CB  LYS A  10      56.076  75.821  81.328
ATOM     99  CG  LYS A  10      56.607  74.866  80.247
ATOM    100  CD  LYS A  10      57.336  73.626  80.770
ATOM    101  CE  LYS A  10      57.913  72.767  79.640
ATOM    102  NZ  LYS A  10      58.617  71.586  80.181
ATOM    103  HZ1 LYS A  10      57.935  70.825  80.355
ATOM    104  HZ2 LYS A  10      59.321  71.260  79.492
ATOM    105  HZ3 LYS A  10      59.091  71.830  81.071
ATOM    106  C   LYS A  10      54.256  76.818  79.952
ATOM    107  O   LYS A  10      53.387  76.055  80.382
ATOM    108  N   ILE A  11      54.181  77.452  78.760
ATOM    109  H   ILE A  11      54.915  78.053  78.452
ATOM    110  CA  ILE A  11      53.096  77.300  77.825
ATOM    111  CB  ILE A  11      52.980  78.513  76.902
ATOM    112  CG2 ILE A  11      51.862  78.292  75.851
ATOM    113  CG1 ILE A  11      52.701  79.777  77.746
ATOM    114  CD1 ILE A  11      52.824  81.099  76.984
ATOM    115  C   ILE A  11      53.369  76.058  77.014
ATOM    116  O   ILE A  11      54.468  75.872  76.486
ATOM    117  N   GLU A  12      52.356  75.169  76.942
ATOM    118  H   GLU A  12      51.489  75.338  77.404
ATOM    119  CA  GLU A  12      52.426  73.952  76.183
ATOM    120  CB  GLU A  12      52.517  72.665  77.033
ATOM    121  CG  GLU A  12      53.832  72.522  77.821
ATOM    122  CD  GLU A  12      53.903  71.218  78.626
ATOM    123  OE1 GLU A  12      54.946  71.041  79.308
ATOM    124  OE2 GLU A  12      52.960  70.382  78.586
ATOM    125  C   GLU A  12      51.149  73.912  75.397
ATOM    126  O   GLU A  12      50.053  74.052  75.952
ATOM    127  N   CYS A  13      51.269  73.740  74.060
ATOM    128  H   CYS A  13      52.148  73.639  73.600
ATOM    129  CA  CYS A  13      50.096  73.692  73.233
ATOM    130  CB  CYS A  13      49.853  75.027  72.483
ATOM    131  SG  CYS A  13      48.220  75.123  71.691
ATOM    132  C   CYS A  13      50.106  72.524  72.268
ATOM    133  O   CYS A  13      50.379  72.723  71.079
ATOM    134  N   PRO A  14      49.870  71.288  72.724
ATOM    135  CA  PRO A  14      49.814  70.130  71.865
ATOM    136  CB  PRO A  14      49.948  68.914  72.785
ATOM    137  CG  PRO A  14      49.444  69.405  74.149
ATOM    138  CD  PRO A  14      49.761  70.908  74.134
ATOM    139  C   PRO A  14      48.553  70.117  71.038
ATOM    140  O   PRO A  14      47.511  70.576  71.515
ATOM    141  N   HIS A  15      48.664  69.587  69.797
ATOM    142  H   HIS A  15      49.569  69.355  69.447
ATOM    143  CA  HIS A  15      47.595  69.130  68.937
ATOM    144  CB  HIS A  15      46.766  67.951  69.511
ATOM    145  CG  HIS A  15      47.574  66.699  69.694
ATOM    146  ND1 HIS A  15      48.022  65.910  68.657
ATOM    147  CE1 HIS A  15      48.722  64.890  69.214
ATOM    148  NE2 HIS A  15      48.756  64.967  70.531
ATOM    149  CD2 HIS A  15      48.031  66.107  70.832
ATOM    150  C   HIS A  15      46.676  70.196  68.427
ATOM    151  O   HIS A  15      46.698  70.502  67.233
ATOM    152  N   THR A  16      45.850  70.774  69.324
ATOM    153  H   THR A  16      45.897  70.531  70.290
ATOM    154  CA  THR A  16      44.910  71.816  69.013
ATOM    155  CB  THR A  16      43.719  71.859  69.952
ATOM    156  CG2 THR A  16      42.942  70.533  69.858
ATOM    157  OG1 THR A  16      44.130  72.096  71.291
ATOM    158  HG1 THR A  16      43.331  72.324  71.774
ATOM    159  C   THR A  16      45.590  73.156  68.969
ATOM    160  O   THR A  16      46.705  73.326  69.470
ATOM    161  N   VAL A  17      44.911  74.135  68.328
ATOM    162  H   VAL A  17      44.022  73.950  67.916
ATOM    163  CA  VAL A  17      45.383  75.491  68.189
ATOM    164  CB  VAL A  17      44.586  76.332  67.195
ATOM    165  CG1 VAL A  17      44.737  75.699  65.799
ATOM    166  CG2 VAL A  17      43.106  76.474  67.618
ATOM    167  C   VAL A  17      45.459  76.188  69.525
ATOM    168  O   VAL A  17      46.286  77.088  69.691
ATOM    169  N   SER A  18      44.585  75.796  70.490
ATOM    170  H   SER A  18      43.917  75.072  70.340
ATOM    171  CA  SER A  18      44.575  76.392  71.792
ATOM    172  CB  SER A  18      43.534  77.533  71.922
ATOM    173  OG  SER A  18      43.824  78.579  71.004
ATOM    174  HG  SER A  18      44.607  79.020  71.346
ATOM    175  C   SER A  18      44.310  75.335  72.833
ATOM    176  O   SER A  18      43.190  75.196  73.332
ATOM    177  N   PHE A  19      45.349  74.527  73.164
ATOM    178  H   PHE A  19      46.241  74.607  72.729
ATOM    179  CA  PHE A  19      45.222  73.500  74.176
ATOM    180  CB  PHE A  19      46.392  72.493  74.151
ATOM    181  CG  PHE A  19      46.125  71.347  75.079
ATOM    182  CD1 PHE A  19      45.270  70.316  74.672
ATOM    183  CE1 PHE A  19      45.008  69.236  75.518
ATOM    184  CZ  PHE A  19      45.603  69.179  76.780
ATOM    185  CE2 PHE A  19      46.461  70.198  77.196
ATOM    186  CD2 PHE A  19      46.722  71.276  76.346
ATOM    187  C   PHE A  19      45.217  74.239  75.501
ATOM    188  O   PHE A  19      44.454  73.889  76.402
ATOM    189  N   GLY A  20      46.073  75.285  75.621
ATOM    190  H   GLY A  20      46.681  75.544  74.875
ATOM    191  CA  GLY A  20      46.142  76.128  76.781
ATOM    192  C   GLY A  20      46.783  75.636  78.038
ATOM    193  O   GLY A  20      46.439  76.161  79.099
ATOM    194  N   GLU A  21      47.694  74.633  77.978
ATOM    195  H   GLU A  21      48.005  74.231  77.120
ATOM    196  CA  GLU A  21      48.346  74.155  79.176
ATOM    197  CB  GLU A  21      49.043  72.786  78.984
ATOM    198  CG  GLU A  21      49.659  72.137  80.240
ATOM    199  CD  GLU A  21      48.585  71.813  81.277
ATOM    200  OE1 GLU A  21      47.611  71.085  80.948
ATOM    201  OE2 GLU A  21      48.724  72.309  82.425
ATOM    202  C   GLU A  21      49.371  75.181  79.573
ATOM    203  O   GLU A  21      50.127  75.664  78.728
ATOM    204  N   ASN A  22      49.374  75.555  80.872
ATOM    205  H   ASN A  22      48.757  75.154  81.543
ATOM    206  CA  ASN A  22      50.315  76.514  81.376
ATOM    207  CB  ASN A  22      49.836  77.990  81.337
ATOM    208  CG  ASN A  22      50.941  78.938  81.825
ATOM    209  OD1 ASN A  22      52.043  79.032  81.287
ATOM    210  ND2 ASN A  22      50.613  79.694  82.902
ATOM    211 1HD2 ASN A  22      49.711  79.593  83.323
ATOM    212 2HD2 ASN A  22      51.281  80.323  83.298
ATOM    213  C   ASN A  22      50.691  76.134  82.769
ATOM    214  O   ASN A  22      49.914  76.311  83.712
ATOM    215  N   SER A  23      51.915  75.574  82.905
ATOM    216  H   SER A  23      52.525  75.459  82.123
ATOM    217  CA  SER A  23      52.425  75.186  84.191
ATOM    218  CB  SER A  23      53.582  74.167  84.097
ATOM    219  OG  SER A  23      54.112  73.858  85.380
ATOM    220  HG  SER A  23      54.791  73.195  85.227
ATOM    221  C   SER A  23      52.908  76.468  84.816
ATOM    222  O   SER A  23      53.761  77.158  84.252
ATOM    223  N   VAL A  24      52.316  76.817  85.980
ATOM    224  H   VAL A  24      51.616  76.248  86.405
ATOM    225  CA  VAL A  24      52.665  78.021  86.693
ATOM    226  CB  VAL A  24      51.466  78.793  87.243
ATOM    227  CG1 VAL A  24      51.922  80.056  88.011
ATOM    228  CG2 VAL A  24      50.484  79.113  86.104
ATOM    229  C   VAL A  24      53.529  77.600  87.848
ATOM    230  O   VAL A  24      53.167  76.714  88.627
ATOM    231  N   LYS A  25      54.710  78.234  87.968
ATOM    232  H   LYS A  25      54.974  78.963  87.342
ATOM    233  CA  LYS A  25      55.634  77.956  89.039
ATOM    234  CB  LYS A  25      56.888  77.158  88.606
ATOM    235  CG  LYS A  25      56.596  75.796  87.958
ATOM    236  CD  LYS A  25      57.839  74.975  87.607
ATOM    237  CE  LYS A  25      58.656  75.503  86.425
ATOM    238  NZ  LYS A  25      59.719  74.535  86.083
ATOM    239  HZ1 LYS A  25      60.093  74.103  86.948
ATOM    240  HZ2 LYS A  25      59.335  73.790  85.471
ATOM    241  HZ3 LYS A  25      60.489  75.023  85.588
ATOM    242  C   LYS A  25      56.092  79.290  89.568
ATOM    243  O   LYS A  25      55.958  80.315  88.898
ATOM    244  N   LYS A  26      56.590  79.329  90.821
ATOM    245  H   LYS A  26      56.681  78.517  91.391
ATOM    246  CA  LYS A  26      57.072  80.565  91.379
ATOM    247  CB  LYS A  26      56.098  81.243  92.373
ATOM    248  CG  LYS A  26      56.569  82.622  92.857
ATOM    249  CD  LYS A  26      55.624  83.335  93.822
ATOM    250  CE  LYS A  26      56.224  84.624  94.390
ATOM    251  NZ  LYS A  26      55.245  85.296  95.265
ATOM    252  HZ1 LYS A  26      54.468  85.678  94.693
ATOM    253  HZ2 LYS A  26      54.869  84.615  95.952
ATOM    254  HZ3 LYS A  26      55.708  86.074  95.772
ATOM    255  C   LYS A  26      58.348  80.282  92.104
ATOM    256  O   LYS A  26      58.401  79.364  92.929
ATOM    257  N   ILE A  27      59.422  81.049  91.773
ATOM    258  H   ILE A  27      59.396  81.775  91.082
ATOM    259  CA  ILE A  27      60.684  80.882  92.455
ATOM    260  CB  ILE A  27      61.882  81.427  91.682
ATOM    261  CG2 ILE A  27      63.170  81.235  92.516
ATOM    262  CG1 ILE A  27      62.028  80.679  90.337
ATOM    263  CD1 ILE A  27      63.010  81.320  89.352
ATOM    264  C   ILE A  27      60.489  81.576  93.796
ATOM    265  O   ILE A  27      59.910  82.663  93.868
ATOM    266  N   VAL A  28      60.941  80.910  94.883
ATOM    267  H   VAL A  28      61.396  80.030  94.771
ATOM    268  CA  VAL A  28      60.850  81.354  96.264
ATOM    269  CB  VAL A  28      60.369  80.218  97.170
ATOM    270  CG1 VAL A  28      60.314  80.633  98.655
ATOM    271  CG2 VAL A  28      58.999  79.725  96.662
ATOM    272  C   VAL A  28      62.246  81.799  96.690
ATOM    273  O   VAL A  28      63.197  81.064  96.422
ATOM    274  N   PRO A  29      62.430  82.980  97.306
ATOM    275  CA  PRO A  29      63.729  83.493  97.712
ATOM    276  CB  PRO A  29      63.504  84.976  98.028
ATOM    277  CG  PRO A  29      62.006  85.089  98.353
ATOM    278  CD  PRO A  29      61.358  83.946  97.562
ATOM    279  C   PRO A  29      64.507  82.802  98.807
ATOM    280  O   PRO A  29      65.736  82.899  98.759
ATOM    281  N   ILE A  30      63.847  82.138  99.792
ATOM    282  H   ILE A  30      62.875  81.934  99.717
ATOM    283  CA  ILE A  30      64.404  82.040 101.131
ATOM    284  CB  ILE A  30      63.316  81.680 102.142
ATOM    285  CG2 ILE A  30      63.927  81.435 103.542
ATOM    286  CG1 ILE A  30      62.273  82.817 102.198
ATOM    287  CD1 ILE A  30      60.988  82.464 102.946
ATOM    288  C   ILE A  30      65.548  81.039 101.168
ATOM    289  O   ILE A  30      66.680  81.399 101.497
ATOM    290  N   HIS A  31      65.279  79.784 100.732
ATOM    291  H   HIS A  31      64.358  79.539 100.440
ATOM    292  CA  HIS A  31      66.237  78.696 100.679
ATOM    293  CB  HIS A  31      65.549  77.356 100.325
ATOM    294  CG  HIS A  31      66.451  76.154 100.320
ATOM    295  ND1 HIS A  31      67.092  75.645 101.428
ATOM    296  CE1 HIS A  31      67.814  74.576 101.005
ATOM    297  NE2 HIS A  31      67.681  74.363  99.709
ATOM    298  CD2 HIS A  31      66.822  75.358  99.279
ATOM    299  C   HIS A  31      67.265  79.012  99.626
ATOM    300  O   HIS A  31      68.450  78.709  99.773
ATOM    301  N   ALA A  32      66.804  79.696  98.558
ATOM    302  H   ALA A  32      65.838  79.930  98.496
ATOM    303  CA  ALA A  32      67.577  80.119  97.430
ATOM    304  CB  ALA A  32      66.721  80.739  96.309
ATOM    305  C   ALA A  32      68.649  81.100  97.807
ATOM    306  O   ALA A  32      69.524  81.331  96.979
ATOM    307  N   CYS A  33      68.553  81.751  99.001
ATOM    308  H   CYS A  33      67.788  81.586  99.620
ATOM    309  CA  CYS A  33      69.542  82.672  99.516
ATOM    310  CB  CYS A  33      69.005  83.616 100.612
ATOM    311  SG  CYS A  33      67.814  84.837  99.981
ATOM    312  C   CYS A  33      70.728  81.919 100.085
ATOM    313  O   CYS A  33      71.841  82.452 100.090
ATOM    314  N   ASN A  34      70.497  80.675 100.608
ATOM    315  H   ASN A  34      69.586  80.273 100.573
ATOM    316  CA  ASN A  34      71.516  79.796 101.167
ATOM    317  CB  ASN A  34      70.941  78.506 101.795
ATOM    318  CG  ASN A  34      70.192  78.773 103.097
ATOM    319  OD1 ASN A  34      70.366  79.764 103.806
ATOM    320  ND2 ASN A  34      69.271  77.827 103.416
ATOM    321 1HD2 ASN A  34      69.147  77.027 102.827
ATOM    322 2HD2 ASN A  34      68.703  77.935 104.232
ATOM    323  C   ASN A  34      72.325  79.340  99.988
ATOM    324  O   ASN A  34      73.555  79.307 100.042
ATOM    325  N   MET A  35      71.609  78.941  98.903
ATOM    326  H   MET A  35      70.612  78.978  98.921
ATOM    327  CA  MET A  35      72.179  78.577  97.631
ATOM    328  CB  MET A  35      71.217  77.811  96.701
ATOM    329  CG  MET A  35      70.761  76.451  97.245
ATOM    330  SD  MET A  35      72.085  75.226  97.497
ATOM    331  CE  MET A  35      72.446  74.918  95.743
ATOM    332  C   MET A  35      72.466  79.924  97.006
ATOM    333  O   MET A  35      71.921  80.939  97.442
ATOM    334  N   MET A  36      73.509  80.019  96.151
ATOM    335  H   MET A  36      74.021  79.210  95.878
ATOM    336  CA  MET A  36      73.937  81.260  95.512
ATOM    337  CB  MET A  36      72.931  81.797  94.456
ATOM    338  CG  MET A  36      72.598  80.828  93.315
ATOM    339  SD  MET A  36      73.983  80.394  92.219
ATOM    340  CE  MET A  36      73.045  79.135  91.305
ATOM    341  C   MET A  36      74.180  82.308  96.581
ATOM    342  O   MET A  36      74.452  83.445  96.197
ATOM    343  N   LYS A  37      74.785  81.795  97.685
ATOM    344  H   LYS A  37      74.937  80.811  97.725
ATOM    345  CA  LYS A  37      75.049  82.427  98.952
ATOM    346  CB  LYS A  37      76.027  81.550  99.780
ATOM    347  CG  LYS A  37      76.401  82.002 101.198
ATOM    348  CD  LYS A  37      77.331  81.016 101.908
ATOM    349  CE  LYS A  37      77.778  81.480 103.295
ATOM    350  NZ  LYS A  37      78.618  80.443 103.927
ATOM    351  HZ1 LYS A  37      78.421  80.425 104.946
ATOM    352  HZ2 LYS A  37      78.398  79.513 103.522
ATOM    353  HZ3 LYS A  37      79.621  80.660 103.780
ATOM    354  C   LYS A  37      75.502  83.850  98.984
ATOM    355  O   LYS A  37      76.480  84.244  98.349
ATOM    356  N   SER A  38      74.737  84.617  99.810
ATOM    357  H   SER A  38      73.972  84.192 100.286
ATOM    358  CA  SER A  38      74.870  86.029 100.099
ATOM    359  CB  SER A  38      76.298  86.492 100.496
ATOM    360  OG  SER A  38      76.693  85.881 101.718
ATOM    361  HG  SER A  38      77.585  86.193 101.894
ATOM    362  C   SER A  38      74.322  86.882  98.982
ATOM    363  O   SER A  38      74.812  86.807  97.860
ATOM    364  N   CYS A  39      73.292  87.729  99.272
ATOM    365  H   CYS A  39      72.893  87.790 100.182
ATOM    366  CA  CYS A  39      72.669  88.527  98.238
ATOM    367  CB  CYS A  39      71.140  88.332  98.314
ATOM    368  SG  CYS A  39      70.636  86.618  97.974
ATOM    369  C   CYS A  39      72.943  90.020  98.083
ATOM    370  O   CYS A  39      73.714  90.399  97.202
ATOM    371  N   LEU A  40      72.323  90.897  98.919
ATOM    372  H   LEU A  40      71.716  90.571  99.640
ATOM    373  CA  LEU A  40      72.455  92.348  98.872
ATOM    374  CB  LEU A  40      71.610  93.006  97.734
ATOM    375  CG  LEU A  40      71.917  94.431  97.181
ATOM    376  CD1 LEU A  40      71.300  94.641  95.803
ATOM    377  CD2 LEU A  40      71.415  95.593  98.035
ATOM    378  C   LEU A  40      71.882  92.819 100.181
ATOM    379  O   LEU A  40      71.134  92.109 100.852
ATOM    380  N   ILE A  41      72.235  94.043 100.590
ATOM    381  H   ILE A  41      72.827  94.622 100.037
ATOM    382  CA  ILE A  41      71.775  94.610 101.829
ATOM    383  CB  ILE A  41      72.924  95.088 102.656
ATOM    384  CG2 ILE A  41      73.827  93.898 103.036
ATOM    385  CG1 ILE A  41      73.676  96.160 101.930
ATOM    386  CD1 ILE A  41      74.740  96.707 102.822
ATOM    387  C   ILE A  41      70.520  95.458 101.776
ATOM    388  O   ILE A  41      69.937  95.635 100.715
ATOM    389  N   ALA A  42      70.041  95.966 102.931
ATOM    390  H   ALA A  42      70.533  95.833 103.787
ATOM    391  CA  ALA A  42      68.811  96.719 103.071
ATOM    392  CB  ALA A  42      68.338  96.793 104.539
ATOM    393  C   ALA A  42      68.663  98.105 102.521
ATOM    394  O   ALA A  42      69.606  98.707 102.022
ATOM    395  N   LEU A  43      67.389  98.557 102.468
ATOM    396  H   LEU A  43      66.640  97.968 102.756
ATOM    397  CA  LEU A  43      66.986  99.880 102.088
ATOM    398  CB  LEU A  43      66.420 100.058 100.663
ATOM    399  CG  LEU A  43      66.069 101.522 100.306
ATOM    400  CD1 LEU A  43      67.298 102.452 100.347
ATOM    401  CD2 LEU A  43      65.275 101.596  98.995
ATOM    402  C   LEU A  43      65.884 100.105 103.082
ATOM    403  O   LEU A  43      64.773  99.582 102.934
ATOM    404  N   GLY A  44      66.194 100.893 104.137
ATOM    405  H   GLY A  44      67.101 101.292 104.235
ATOM    406  CA  GLY A  44      65.268 101.190 105.200
ATOM    407  C   GLY A  44      64.926  99.904 105.915
ATOM    408  O   GLY A  44      65.837  99.143 106.254
ATOM    409  N   PRO A  45      63.645  99.634 106.154
ATOM    410  CA  PRO A  45      63.189  98.433 106.818
ATOM    411  CB  PRO A  45      61.741  98.713 107.224
ATOM    412  CG  PRO A  45      61.263  99.792 106.238
ATOM    413  CD  PRO A  45      62.543 100.548 105.853
ATOM    414  C   PRO A  45      63.333  97.166 106.010
ATOM    415  O   PRO A  45      63.295  96.096 106.623
ATOM    416  N   TYR A  46      63.460  97.252 104.661
ATOM    417  H   TYR A  46      63.582  98.120 104.181
ATOM    418  CA  TYR A  46      63.333  96.083 103.824
ATOM    419  CB  TYR A  46      62.393  96.259 102.606
ATOM    420  CG  TYR A  46      60.989  96.441 103.088
ATOM    421  CD1 TYR A  46      60.432  97.721 103.197
ATOM    422  CE1 TYR A  46      59.121  97.891 103.654
ATOM    423  CZ  TYR A  46      58.356  96.777 104.009
ATOM    424  OH  TYR A  46      57.034  96.942 104.472
ATOM    425  HH  TYR A  46      56.834  97.883 104.478
ATOM    426  CE2 TYR A  46      58.903  95.496 103.907
ATOM    427  CD2 TYR A  46      60.213  95.332 103.449
ATOM    428  C   TYR A  46      64.660  95.648 103.296
ATOM    429  O   TYR A  46      65.501  96.479 102.961
ATOM    430  N   ARG A  47      64.880  94.312 103.255
ATOM    431  H   ARG A  47      64.177  93.667 103.544
ATOM    432  CA  ARG A  47      66.094  93.715 102.757
ATOM    433  CB  ARG A  47      66.304  92.257 103.226
ATOM    434  CG  ARG A  47      67.591  91.580 102.724
ATOM    435  CD  ARG A  47      67.749  90.119 103.159
ATOM    436  NE  ARG A  47      66.731  89.305 102.414
ATOM    437  HE  ARG A  47      65.836  89.168 102.840
ATOM    438  CZ  ARG A  47      66.963  88.755 101.177
ATOM    439  NH1 ARG A  47      68.166  88.879 100.540
ATOM    440 1HH1 ARG A  47      68.915  89.377 100.976
ATOM    441 2HH1 ARG A  47      68.312  88.433  99.656
ATOM    442  NH2 ARG A  47      65.953  88.071 100.560
ATOM    443 1HH2 ARG A  47      65.067  87.972 101.014
ATOM    444 2HH2 ARG A  47      66.076  87.702  99.636
ATOM    445  C   ARG A  47      66.040  93.700 101.255
ATOM    446  O   ARG A  47      65.091  93.176 100.664
ATOM    447  N   VAL A  48      67.076  94.284 100.619
ATOM    448  H   VAL A  48      67.840  94.691 101.116
ATOM    449  CA  VAL A  48      67.170  94.346  99.182
ATOM    450  CB  VAL A  48      67.689  95.696  98.717
ATOM    451  CG1 VAL A  48      67.907  95.762  97.210
ATOM    452  CG2 VAL A  48      66.691  96.772  99.172
ATOM    453  C   VAL A  48      67.969  93.161  98.706
ATOM    454  O   VAL A  48      68.891  92.709  99.386
ATOM    455  N   GLN A  49      67.595  92.612  97.529
ATOM    456  H   GLN A  49      66.854  92.994  96.983
ATOM    457  CA  GLN A  49      68.241  91.458  96.982
ATOM    458  CB  GLN A  49      67.200  90.319  96.872
ATOM    459  CG  GLN A  49      67.637  88.957  96.334
ATOM    460  CD  GLN A  49      66.454  88.015  96.518
ATOM    461  OE1 GLN A  49      66.221  87.503  97.616
ATOM    462  NE2 GLN A  49      65.668  87.800  95.430
ATOM    463 1HE2 GLN A  49      65.838  88.305  94.581
ATOM    464 2HE2 GLN A  49      64.886  87.183  95.498
ATOM    465  C   GLN A  49      68.972  91.730  95.688
ATOM    466  O   GLN A  49      68.506  92.495  94.843
ATOM    467  N   VAL A  50      70.171  91.086  95.606
ATOM    468  H   VAL A  50      70.425  90.538  96.397
ATOM    469  CA  VAL A  50      71.207  90.981  94.586
ATOM    470  CB  VAL A  50      71.129  89.685  93.772
ATOM    471  CG1 VAL A  50      71.404  88.475  94.668
ATOM    472  CG2 VAL A  50      69.774  89.571  93.044
ATOM    473  C   VAL A  50      71.638  92.022  93.585
ATOM    474  O   VAL A  50      70.865  92.821  93.058
ATOM    475  N   VAL A  51      72.976  92.017  93.361
ATOM    476  H   VAL A  51      73.560  91.374  93.851
ATOM    477  CA  VAL A  51      73.687  92.805  92.389
ATOM    478  CB  VAL A  51      74.866  93.619  92.901
ATOM    479  CG1 VAL A  51      75.544  94.358  91.726
ATOM    480  CG2 VAL A  51      74.384  94.613  93.964
ATOM    481  C   VAL A  51      74.243  91.671  91.565
ATOM    482  O   VAL A  51      74.954  90.812  92.097
ATOM    483  N   TYR A  52      73.888  91.625  90.262
ATOM    484  H   TYR A  52      73.291  92.304  89.843
ATOM    485  CA  TYR A  52      74.379  90.592  89.399
ATOM    486  CB  TYR A  52      73.462  89.331  89.181
ATOM    487  CG  TYR A  52      72.042  89.557  88.739
ATOM    488  CD1 TYR A  52      71.687  89.579  87.381
ATOM    489  CE1 TYR A  52      70.365  89.779  86.978
ATOM    490  CZ  TYR A  52      69.370  89.946  87.939
ATOM    491  OH  TYR A  52      68.031  90.151  87.542
ATOM    492  HH  TYR A  52      67.510  90.314  88.333
ATOM    493  CE2 TYR A  52      69.704  89.901  89.294
ATOM    494  CD2 TYR A  52      71.030  89.703  89.687
ATOM    495  C   TYR A  52      74.846  91.199  88.110
ATOM    496  O   TYR A  52      74.216  91.060  87.062
ATOM    497  N   GLU A  53      76.006  91.899  88.170
ATOM    498  H   GLU A  53      76.526  91.998  89.015
ATOM    499  CA  GLU A  53      76.559  92.533  87.002
ATOM    500  CB  GLU A  53      77.756  93.462  87.285
ATOM    501  CG  GLU A  53      77.390  94.701  88.111
ATOM    502  CD  GLU A  53      78.595  95.629  88.237
ATOM    503  OE1 GLU A  53      78.429  96.828  87.894
ATOM    504  OE2 GLU A  53      79.688  95.179  88.669
ATOM    505  C   GLU A  53      76.997  91.487  86.022
ATOM    506  O   GLU A  53      77.812  90.610  86.321
ATOM    507  N   ARG A  54      76.402  91.584  84.820
ATOM    508  H   ARG A  54      75.735  92.300  84.628
ATOM    509  CA  ARG A  54      76.662  90.697  83.733
ATOM    510  CB  ARG A  54      75.537  89.657  83.501
ATOM    511  CG  ARG A  54      75.812  88.644  82.381
ATOM    512  CD  ARG A  54      74.704  87.606  82.200
ATOM    513  NE  ARG A  54      75.082  86.728  81.050
ATOM    514  HE  ARG A  54      75.968  86.868  80.610
ATOM    515  CZ  ARG A  54      74.256  85.731  80.601
ATOM    516  NH1 ARG A  54      73.053  85.472  81.198
ATOM    517 1HH1 ARG A  54      72.759  86.011  81.988
ATOM    518 2HH1 ARG A  54      72.471  84.731  80.867
ATOM    519  NH2 ARG A  54      74.649  84.973  79.535
ATOM    520 1HH2 ARG A  54      75.528  85.146  79.090
ATOM    521 2HH2 ARG A  54      74.060  84.241  79.193
ATOM    522  C   ARG A  54      76.725  91.583  82.532
ATOM    523  O   ARG A  54      75.739  92.225  82.160
ATOM    524  N   SER A  55      77.923  91.646  81.925
ATOM    525  H   SER A  55      78.717  91.147  82.265
ATOM    526  CA  SER A  55      78.121  92.431  80.745
ATOM    527  CB  SER A  55      79.268  93.459  80.870
ATOM    528  OG  SER A  55      79.019  94.352  81.948
ATOM    529  HG  SER A  55      79.776  94.945  81.975
ATOM    530  C   SER A  55      78.453  91.382  79.730
ATOM    531  O   SER A  55      79.619  91.092  79.449
ATOM    532  N   TYR A  56      77.389  90.757  79.173
ATOM    533  H   TYR A  56      76.449  90.990  79.419
ATOM    534  CA  TYR A  56      77.557  89.717  78.195
ATOM    535  CB  TYR A  56      76.273  88.856  78.093
ATOM    536  CG  TYR A  56      76.373  87.657  77.209
ATOM    537  CD1 TYR A  56      77.089  86.525  77.617
ATOM    538  CE1 TYR A  56      77.160  85.397  76.796
ATOM    539  CZ  TYR A  56      76.511  85.394  75.559
ATOM    540  OH  TYR A  56      76.579  84.252  74.734
ATOM    541  HH  TYR A  56      76.072  84.425  73.936
ATOM    542  CE2 TYR A  56      75.793  86.517  75.142
ATOM    543  CD2 TYR A  56      75.725  87.641  75.968
ATOM    544  C   TYR A  56      77.831  90.455  76.920
ATOM    545  O   TYR A  56      76.931  90.997  76.274
ATOM    546  N   CYS A  57      79.129  90.489  76.558
ATOM    547  H   CYS A  57      79.844  90.052  77.097
ATOM    548  CA  CYS A  57      79.557  91.164  75.375
ATOM    549  CB  CYS A  57      81.034  91.589  75.416
ATOM    550  SG  CYS A  57      81.345  92.834  76.704
ATOM    551  C   CYS A  57      79.333  90.264  74.210
ATOM    552  O   CYS A  57      79.885  89.162  74.136
ATOM    553  N   MET A  58      78.475  90.740  73.283
ATOM    554  H   MET A  58      78.047  91.635  73.381
ATOM    555  CA  MET A  58      78.157  90.027  72.076
ATOM    556  CB  MET A  58      76.956  90.612  71.297
ATOM    557  CG  MET A  58      76.534  89.795  70.068
ATOM    558  SD  MET A  58      75.072  90.414  69.190
ATOM    559  CE  MET A  58      75.170  89.190  67.854
ATOM    560  C   MET A  58      79.380  90.098  71.195
ATOM    561  O   MET A  58      80.133  91.077  71.225
ATOM    562  N   THR A  59      79.715  88.950  70.581
ATOM    563  H   THR A  59      79.143  88.136  70.627
ATOM    564  CA  THR A  59      80.869  88.855  69.733
ATOM    565  CB  THR A  59      81.768  87.681  70.073
ATOM    566  CG2 THR A  59      82.314  87.805  71.508
ATOM    567  OG1 THR A  59      81.074  86.454  69.914
ATOM    568  HG1 THR A  59      80.371  86.461  70.566
ATOM    569  C   THR A  59      80.520  88.790  68.275
ATOM    570  O   THR A  59      79.374  88.532  67.898
ATOM    571  N   GLY A  60      81.536  89.123  67.446
ATOM    572  H   GLY A  60      82.429  89.364  67.816
ATOM    573  CA  GLY A  60      81.490  89.077  66.009
ATOM    574  C   GLY A  60      82.167  87.774  65.695
ATOM    575  O   GLY A  60      83.152  87.413  66.352
ATOM    576  N   VAL A  61      81.680  87.028  64.673
ATOM    577  H   VAL A  61      80.935  87.303  64.077
ATOM    578  CA  VAL A  61      82.304  85.763  64.408
ATOM    579  CB  VAL A  61      81.404  84.567  64.657
ATOM    580  CG1 VAL A  61      82.208  83.272  64.451
ATOM    581  CG2 VAL A  61      80.712  84.668  66.023
ATOM    582  C   VAL A  61      82.760  85.767  62.981
ATOM    583  O   VAL A  61      82.061  86.204  62.064
ATOM    584  N   LEU A  62      84.002  85.293  62.798
ATOM    585  H   LEU A  62      84.542  84.952  63.564
ATOM    586  CA  LEU A  62      84.630  85.199  61.523
ATOM    587  CB  LEU A  62      86.166  85.159  61.688
ATOM    588  CG  LEU A  62      87.028  85.212  60.416
ATOM    589  CD1 LEU A  62      86.902  86.565  59.705
ATOM    590  CD2 LEU A  62      88.485  84.838  60.718
ATOM    591  C   LEU A  62      84.166  83.959  60.797
ATOM    592  O   LEU A  62      84.121  82.860  61.361
ATOM    593  N   ILE A  63      83.749  84.170  59.533
ATOM    594  H   ILE A  63      83.750  85.094  59.157
ATOM    595  CA  ILE A  63      83.349  83.151  58.598
ATOM    596  CB  ILE A  63      81.874  83.058  58.219
ATOM    597  CG2 ILE A  63      81.246  84.425  57.863
ATOM    598  CG1 ILE A  63      81.716  81.907  57.195
ATOM    599  CD1 ILE A  63      80.304  81.447  56.891
ATOM    600  C   ILE A  63      84.197  83.487  57.404
ATOM    601  O   ILE A  63      84.048  84.552  56.801
ATOM    602  N   GLU A  64      85.105  82.550  57.034
ATOM    603  H   GLU A  64      85.193  81.697  57.538
ATOM    604  CA  GLU A  64      86.047  82.710  55.948
ATOM    605  CB  GLU A  64      85.389  82.706  54.532
ATOM    606  CG  GLU A  64      84.760  81.373  54.089
ATOM    607  CD  GLU A  64      85.811  80.273  53.958
ATOM    608  OE1 GLU A  64      86.798  80.459  53.196
ATOM    609  OE2 GLU A  64      85.639  79.223  54.629
ATOM    610  C   GLU A  64      86.844  83.962  56.271
ATOM    611  O   GLU A  64      87.368  84.054  57.384
ATOM    612  N   GLY A  65      86.966  84.936  55.338
ATOM    613  H   GLY A  65      86.561  84.880  54.430
ATOM    614  CA  GLY A  65      87.681  86.153  55.614
ATOM    615  C   GLY A  65      86.756  87.266  56.026
ATOM    616  O   GLY A  65      87.234  88.351  56.364
ATOM    617  N   LYS A  66      85.418  87.032  55.999
ATOM    618  H   LYS A  66      85.036  86.133  55.797
ATOM    619  CA  LYS A  66      84.460  88.042  56.355
ATOM    620  CB  LYS A  66      83.182  88.038  55.491
ATOM    621  CG  LYS A  66      83.390  88.428  54.027
ATOM    622  CD  LYS A  66      82.092  88.437  53.217
ATOM    623  CE  LYS A  66      82.279  88.835  51.753
ATOM    624  NZ  LYS A  66      80.979  88.802  51.052
ATOM    625  HZ1 LYS A  66      81.112  89.093  50.065
ATOM    626  HZ2 LYS A  66      80.594  87.839  51.076
ATOM    627  HZ3 LYS A  66      80.313  89.451  51.513
ATOM    628  C   LYS A  66      84.010  87.949  57.774
ATOM    629  O   LYS A  66      83.767  86.863  58.299
ATOM    630  N   CYS A  67      83.926  89.119  58.438
ATOM    631  H   CYS A  67      84.139  89.989  58.001
ATOM    632  CA  CYS A  67      83.454  89.198  59.787
ATOM    633  CB  CYS A  67      83.968  90.424  60.558
ATOM    634  SG  CYS A  67      85.769  90.380  60.803
ATOM    635  C   CYS A  67      81.966  89.306  59.640
ATOM    636  O   CYS A  67      81.472  90.083  58.816
ATOM    637  N   PHE A  68      81.223  88.478  60.396
ATOM    638  H   PHE A  68      81.612  87.788  61.002
ATOM    639  CA  PHE A  68      79.789  88.504  60.338
ATOM    640  CB  PHE A  68      79.254  87.339  59.453
ATOM    641  CG  PHE A  68      77.827  87.524  59.030
ATOM    642  CD1 PHE A  68      77.476  88.481  58.070
ATOM    643  CE1 PHE A  68      76.142  88.640  57.682
ATOM    644  CZ  PHE A  68      75.149  87.836  58.247
ATOM    645  CE2 PHE A  68      75.487  86.866  59.193
ATOM    646  CD2 PHE A  68      76.822  86.713  59.574
ATOM    647  C   PHE A  68      79.268  88.395  61.753
ATOM    648  O   PHE A  68      80.032  88.234  62.701
ATOM    649  N   VAL A  69      77.942  88.618  61.911
ATOM    650  H   VAL A  69      77.418  88.869  61.102
ATOM    651  CA  VAL A  69      77.078  88.532  63.071
ATOM    652  CB  VAL A  69      77.134  87.281  63.988
ATOM    653  CG1 VAL A  69      76.941  85.996  63.163
ATOM    654  CG2 VAL A  69      78.274  87.281  65.015
ATOM    655  C   VAL A  69      76.740  89.702  63.938
ATOM    656  O   VAL A  69      75.558  89.665  64.261
ATOM    657  N   PRO A  70      77.508  90.709  64.378
ATOM    658  CA  PRO A  70      76.991  91.754  65.236
ATOM    659  CB  PRO A  70      78.209  92.516  65.754
ATOM    660  CG  PRO A  70      79.301  92.263  64.700
ATOM    661  CD  PRO A  70      78.906  90.933  64.039
ATOM    662  C   PRO A  70      75.978  92.630  64.568
ATOM    663  O   PRO A  70      76.227  93.152  63.480
ATOM    664  N   ASP A  71      74.837  92.805  65.250
ATOM    665  H   ASP A  71      74.659  92.310  66.097
ATOM    666  CA  ASP A  71      73.895  93.831  64.932
ATOM    667  CB  ASP A  71      72.435  93.346  64.735
ATOM    668  CG  ASP A  71      72.239  92.503  63.468
ATOM    669  OD1 ASP A  71      73.135  92.448  62.583
ATOM    670  OD2 ASP A  71      71.141  91.897  63.368
ATOM    671  C   ASP A  71      73.897  94.707  66.136
ATOM    672  O   ASP A  71      73.940  94.234  67.273
ATOM    673  N   GLN A  72      73.916  96.026  65.877
ATOM    674  H   GLN A  72      73.926  96.358  64.938
ATOM    675  CA  GLN A  72      73.889  97.049  66.888
ATOM    676  CB  GLN A  72      74.429  98.399  66.387
ATOM    677  CG  GLN A  72      75.930  98.421  66.072
ATOM    678  CD  GLN A  72      76.337  99.800  65.540
ATOM    679  OE1 GLN A  72      75.563 100.580  64.983
ATOM    680  NE2 GLN A  72      77.630 100.146  65.767
ATOM    681 1HE2 GLN A  72      78.236  99.527  66.268
ATOM    682 2HE2 GLN A  72      77.971 101.033  65.457
ATOM    683  C   GLN A  72      72.482  97.283  67.371
ATOM    684  O   GLN A  72      72.281  97.821  68.461
ATOM    685  N   SER A  73      71.488  96.859  66.552
ATOM    686  H   SER A  73      71.713  96.415  65.689
ATOM    687  CA  SER A  73      70.073  96.993  66.760
ATOM    688  CB  SER A  73      69.546  96.140  67.929
ATOM    689  OG  SER A  73      69.828  94.782  67.623
ATOM    690  HG  SER A  73      69.524  94.272  68.375
ATOM    691  C   SER A  73      69.606  98.424  66.766
ATOM    692  O   SER A  73      68.658  98.812  67.456
ATOM    693  N   VAL A  74      70.309  99.249  65.947
ATOM    694  H   VAL A  74      71.073  98.915  65.402
ATOM    695  CA  VAL A  74      69.964 100.628  65.724
ATOM    696  CB  VAL A  74      71.090 101.500  65.195
ATOM    697  CG1 VAL A  74      70.571 102.927  64.916
ATOM    698  CG2 VAL A  74      72.232 101.512  66.227
ATOM    699  C   VAL A  74      68.936 100.390  64.652
ATOM    700  O   VAL A  74      69.245  99.895  63.564
ATOM    701  N   VAL A  75      67.690 100.780  64.965
ATOM    702  H   VAL A  75      67.512 101.205  65.848
ATOM    703  CA  VAL A  75      66.532 100.593  64.130
ATOM    704  CB  VAL A  75      65.236 101.048  64.788
ATOM    705  CG1 VAL A  75      64.996 100.191  66.045
ATOM    706  CG2 VAL A  75      65.303 102.553  65.128
ATOM    707  C   VAL A  75      66.623 101.154  62.736
ATOM    708  O   VAL A  75      67.307 102.139  62.464
ATOM    709  N   SER A  76      65.887 100.478  61.827
ATOM    710  H   SER A  76      65.359  99.686  62.119
ATOM    711  CA  SER A  76      65.769 100.743  60.416
ATOM    712  CB  SER A  76      64.925  99.649  59.724
ATOM    713  OG  SER A  76      63.595  99.625  60.230
ATOM    714  HG  SER A  76      63.113  99.030  59.649
ATOM    715  C   SER A  76      65.199 102.097  60.074
ATOM    716  O   SER A  76      65.263 102.515  58.916
ATOM    717  N   ILE A  77      64.632 102.797  61.086
ATOM    718  H   ILE A  77      64.603 102.411  62.003
ATOM    719  CA  ILE A  77      64.017 104.099  60.974
ATOM    720  CB  ILE A  77      63.373 104.473  62.308
ATOM    721  CG2 ILE A  77      62.879 105.936  62.314
ATOM    722  CG1 ILE A  77      62.191 103.508  62.565
ATOM    723  CD1 ILE A  77      61.612 103.558  63.980
ATOM    724  C   ILE A  77      65.022 105.129  60.475
ATOM    725  O   ILE A  77      64.647 105.997  59.684
ATOM    726  N   ILE A  78      66.310 105.042  60.900
ATOM    727  H   ILE A  78      66.603 104.312  61.513
ATOM    728  CA  ILE A  78      67.342 105.964  60.472
ATOM    729  CB  ILE A  78      68.580 105.887  61.378
ATOM    730  CG2 ILE A  78      69.219 104.479  61.352
ATOM    731  CG1 ILE A  78      69.579 107.015  61.083
ATOM    732  CD1 ILE A  78      70.726 107.136  62.089
ATOM    733  C   ILE A  78      67.679 105.759  58.996
ATOM    734  O   ILE A  78      67.900 104.631  58.545
ATOM    735  N   LYS A  79      67.635 106.858  58.197
ATOM    736  H   LYS A  79      67.403 107.763  58.545
ATOM    737  CA  LYS A  79      67.972 106.778  56.793
ATOM    738  CB  LYS A  79      66.866 107.272  55.817
ATOM    739  CG  LYS A  79      66.452 108.750  55.846
ATOM    740  CD  LYS A  79      65.381 109.081  54.802
ATOM    741  CE  LYS A  79      64.953 110.550  54.772
ATOM    742  NZ  LYS A  79      63.924 110.757  53.731
ATOM    743  HZ1 LYS A  79      64.348 110.656  52.790
ATOM    744  HZ2 LYS A  79      63.166 110.058  53.841
ATOM    745  HZ3 LYS A  79      63.526 111.711  53.819
ATOM    746  C   LYS A  79      69.268 107.499  56.533
ATOM    747  O   LYS A  79      70.120 107.019  55.782
ATOM    748  N   HIS A  80      69.429 108.671  57.181
ATOM    749  H   HIS A  80      68.712 109.009  57.786
ATOM    750  CA  HIS A  80      70.579 109.532  57.116
ATOM    751  CB  HIS A  80      70.282 110.852  56.359
ATOM    752  CG  HIS A  80      71.493 111.675  56.018
ATOM    753  ND1 HIS A  80      72.121 112.525  56.904
ATOM    754  CE1 HIS A  80      73.175 113.069  56.247
ATOM    755  NE2 HIS A  80      73.270 112.632  55.006
ATOM    756  CD2 HIS A  80      72.209 111.755  54.863
ATOM    757  C   HIS A  80      70.886 109.837  58.566
ATOM    758  O   HIS A  80      70.050 109.591  59.439
ATOM    759  N   GLY A  81      72.081 110.408  58.864
ATOM    760  H   GLY A  81      72.743 110.633  58.153
ATOM    761  CA  GLY A  81      72.495 110.719  60.211
ATOM    762  C   GLY A  81      71.786 111.935  60.716
ATOM    763  O   GLY A  81      72.379 113.011  60.811
ATOM    764  N   ILE A  82      70.477 111.767  61.028
ATOM    765  H   ILE A  82      70.030 110.882  60.924
ATOM    766  CA  ILE A  82      69.647 112.829  61.516
ATOM    767  CB  ILE A  82      68.284 112.849  60.828
ATOM    768  CG2 ILE A  82      67.410 113.969  61.443
ATOM    769  CG1 ILE A  82      68.459 113.074  59.309
ATOM    770  CD1 ILE A  82      67.182 112.894  58.486
ATOM    771  C   ILE A  82      69.495 112.620  63.005
ATOM    772  O   ILE A  82      69.857 113.505  63.781
ATOM    773  N   PHE A  83      68.986 111.437  63.429
ATOM    774  H   PHE A  83      68.724 110.719  62.790
ATOM    775  CA  PHE A  83      68.779 111.115  64.820
ATOM    776  CB  PHE A  83      67.306 111.353  65.285
ATOM    777  CG  PHE A  83      66.288 110.591  64.479
ATOM    778  CD1 PHE A  83      65.836 109.321  64.853
ATOM    779  CE1 PHE A  83      64.890 108.642  64.080
ATOM    780  CZ  PHE A  83      64.378 109.233  62.923
ATOM    781  CE2 PHE A  83      64.812 110.501  62.539
ATOM    782  CD2 PHE A  83      65.757 111.171  63.319
ATOM    783  C   PHE A  83      69.248 109.726  65.124
ATOM    784  O   PHE A  83      69.033 108.816  64.324
ATOM    785  N   ASP A  84      69.933 109.550  66.279
ATOM    786  H   ASP A  84      70.106 110.304  66.907
ATOM    787  CA  ASP A  84      70.436 108.263  66.686
ATOM    788  CB  ASP A  84      71.879 108.293  67.243
ATOM    789  CG  ASP A  84      72.884 108.658  66.150
ATOM    790  OD1 ASP A  84      72.854 108.051  65.046
ATOM    791  OD2 ASP A  84      73.708 109.571  66.415
ATOM    792  C   ASP A  84      69.551 107.693  67.751
ATOM    793  O   ASP A  84      69.218 108.380  68.721
ATOM    794  N   ILE A  85      69.132 106.419  67.564
ATOM    795  H   ILE A  85      69.401 105.893  66.761
ATOM    796  CA  ILE A  85      68.297 105.723  68.509
ATOM    797  CB  ILE A  85      66.842 105.500  68.081
ATOM    798  CG2 ILE A  85      66.104 104.694  69.181
ATOM    799  CG1 ILE A  85      66.114 106.824  67.772
ATOM    800  CD1 ILE A  85      64.718 106.634  67.176
ATOM    801  C   ILE A  85      68.954 104.376  68.658
ATOM    802  O   ILE A  85      68.886 103.529  67.761
ATOM    803  N   ALA A  86      69.645 104.185  69.802
ATOM    804  H   ALA A  86      69.710 104.893  70.501
ATOM    805  CA  ALA A  86      70.302 102.945  70.108
ATOM    806  CB  ALA A  86      71.713 103.117  70.696
ATOM    807  C   ALA A  86      69.454 102.209  71.103
ATOM    808  O   ALA A  86      69.034 102.784  72.112
ATOM    809  N   SER A  87      69.168 100.921  70.815
ATOM    810  H   SER A  87      69.503 100.485  69.983
ATOM    811  CA  SER A  87      68.368 100.091  71.676
ATOM    812  CB  SER A  87      66.890 100.096  71.213
ATOM    813  OG  SER A  87      66.055  99.393  72.118
ATOM    814  HG  SER A  87      65.208  99.299  71.671
ATOM    815  C   SER A  87      68.980  98.721  71.525
ATOM    816  O   SER A  87      68.596  97.953  70.639
ATOM    817  N   VAL A  88      69.960  98.376  72.399
ATOM    818  H   VAL A  88      70.272  98.978  73.129
ATOM    819  CA  VAL A  88      70.625  97.101  72.273
ATOM    820  CB  VAL A  88      72.070  97.106  72.776
ATOM    821  CG1 VAL A  88      72.731  95.709  72.658
ATOM    822  CG2 VAL A  88      72.854  98.174  71.989
ATOM    823  C   VAL A  88      69.848  95.965  72.886
ATOM    824  O   VAL A  88      69.747  95.796  74.103
ATOM    825  N   HIS A  89      69.305  95.145  71.974
ATOM    826  H   HIS A  89      69.419  95.348  71.002
ATOM    827  CA  HIS A  89      68.559  93.946  72.234
ATOM    828  CB  HIS A  89      67.046  94.033  71.944
ATOM    829  CG  HIS A  89      66.326  95.018  72.815
ATOM    830  ND1 HIS A  89      65.890  94.753  74.096
ATOM    831  CE1 HIS A  89      65.313  95.893  74.554
ATOM    832  NE2 HIS A  89      65.348  96.865  73.663
ATOM    833  CD2 HIS A  89      65.985  96.309  72.568
ATOM    834  C   HIS A  89      69.158  93.004  71.238
ATOM    835  O   HIS A  89      69.450  93.395  70.106
ATOM    836  N   ILE A  90      69.386  91.737  71.636
ATOM    837  H   ILE A  90      69.135  91.401  72.539
ATOM    838  CA  ILE A  90      69.990  90.781  70.742
ATOM    839  CB  ILE A  90      71.478  90.501  71.042
ATOM    840  CG2 ILE A  90      72.315  91.742  70.671
ATOM    841  CG1 ILE A  90      71.735  89.956  72.457
ATOM    842  CD1 ILE A  90      73.152  89.431  72.696
ATOM    843  C   ILE A  90      69.140  89.543  70.561
ATOM    844  O   ILE A  90      67.924  89.573  70.766
ATOM    845  N   VAL A  91      69.774  88.479  70.018
ATOM    846  H   VAL A  91      70.740  88.549  69.784
ATOM    847  CA  VAL A  91      69.280  87.155  69.719
ATOM    848  CB  VAL A  91      68.998  86.926  68.224
ATOM    849  CG1 VAL A  91      67.875  87.858  67.750
ATOM    850  CG2 VAL A  91      70.266  87.120  67.355
ATOM    851  C   VAL A  91      70.419  86.240  70.149
ATOM    852  O   VAL A  91      71.332  86.683  70.853
ATOM    853  N   CYS A  92      70.351  84.914  69.858
ATOM    854  H   CYS A  92      69.605  84.485  69.355
ATOM    855  CA  CYS A  92      71.497  84.106  70.184
ATOM    856  CB  CYS A  92      71.588  83.526  71.614
ATOM    857  SG  CYS A  92      73.196  82.766  71.996
ATOM    858  C   CYS A  92      71.760  83.075  69.124
ATOM    859  O   CYS A  92      72.113  83.457  68.006
ATOM    860  N   PHE A  93      71.561  81.764  69.429
ATOM    861  H   PHE A  93      71.138  81.466  70.282
ATOM    862  CA  PHE A  93      71.860  80.698  68.501
ATOM    863  CB  PHE A  93      73.342  80.222  68.614
ATOM    864  CG  PHE A  93      73.831  79.709  69.948
ATOM    865  CD1 PHE A  93      73.052  79.574  71.109
ATOM    866  CE1 PHE A  93      73.604  79.100  72.302
ATOM    867  CZ  PHE A  93      74.955  78.755  72.354
ATOM    868  CE2 PHE A  93      75.748  78.888  71.214
ATOM    869  CD2 PHE A  93      75.185  79.365  70.029
ATOM    870  C   PHE A  93      70.907  79.527  68.494
ATOM    871  O   PHE A  93      70.001  79.453  69.321
ATOM    872  N   PHE A  94      71.101  78.591  67.527
ATOM    873  H   PHE A  94      71.844  78.682  66.869
ATOM    874  CA  PHE A  94      70.283  77.411  67.338
ATOM    875  CB  PHE A  94      69.676  77.310  65.904
ATOM    876  CG  PHE A  94      68.776  78.399  65.452
ATOM    877  CD1 PHE A  94      69.315  79.517  64.805
ATOM    878  CE1 PHE A  94      68.479  80.537  64.351
ATOM    879  CZ  PHE A  94      67.096  80.431  64.522
ATOM    880  CE2 PHE A  94      66.551  79.303  65.141
ATOM    881  CD2 PHE A  94      67.391  78.285  65.597
ATOM    882  C   PHE A  94      71.205  76.201  67.412
ATOM    883  O   PHE A  94      71.687  75.703  66.387
ATOM    884  N   VAL A  95      71.460  75.650  68.625
ATOM    885  H   VAL A  95      71.086  76.009  69.475
ATOM    886  CA  VAL A  95      72.354  74.508  68.726
ATOM    887  CB  VAL A  95      73.126  74.463  70.043
ATOM    888  CG1 VAL A  95      74.140  73.301  70.040
ATOM    889  CG2 VAL A  95      73.814  75.812  70.280
ATOM    890  C   VAL A  95      71.507  73.272  68.513
ATOM    891  O   VAL A  95      71.168  72.556  69.455
ATOM    892  N   ALA A  96      71.198  72.965  67.229
ATOM    893  H   ALA A  96      71.502  73.558  66.485
ATOM    894  CA  ALA A  96      70.357  71.860  66.837
ATOM    895  CB  ALA A  96      69.748  72.068  65.434
ATOM    896  C   ALA A  96      71.030  70.515  66.933
ATOM    897  O   ALA A  96      71.355  69.868  65.933
ATOM    898  N   VAL A  97      71.183  70.062  68.204
ATOM    899  H   VAL A  97      70.890  70.626  68.972
ATOM    900  CA  VAL A  97      71.811  68.814  68.574
ATOM    901  CB  VAL A  97      72.102  68.692  70.077
ATOM    902  CG1 VAL A  97      72.676  67.313  70.473
ATOM    903  CG2 VAL A  97      73.033  69.836  70.502
ATOM    904  C   VAL A  97      70.993  67.646  68.105
ATOM    905  O   VAL A  97      69.772  67.586  68.280
ATOM    906  N   LYS A  98      71.720  66.707  67.467
ATOM    907  H   LYS A  98      72.705  66.811  67.350
ATOM    908  CA  LYS A  98      71.188  65.495  66.927
ATOM    909  CB  LYS A  98      70.813  65.635  65.425
ATOM    910  CG  LYS A  98      71.972  65.994  64.483
ATOM    911  CD  LYS A  98      71.547  66.226  63.035
ATOM    912  CE  LYS A  98      72.719  66.516  62.097
ATOM    913  NZ  LYS A  98      72.239  66.698  60.710
ATOM    914  HZ1 LYS A  98      72.446  65.849  60.147
ATOM    915  HZ2 LYS A  98      71.216  66.871  60.705
ATOM    916  HZ3 LYS A  98      72.722  67.513  60.287
ATOM    917  C   LYS A  98      72.187  64.383  67.107
ATOM    918  O   LYS A  98      73.399  64.603  67.177
ATOM    919  N   LYS A  99      71.641  63.160  67.253
ATOM    920  H   LYS A  99      70.651  63.055  67.223
ATOM    921  CA  LYS A  99      72.347  61.916  67.407
ATOM    922  CB  LYS A  99      71.526  60.875  68.195
ATOM    923  CG  LYS A  99      71.243  61.298  69.637
ATOM    924  CD  LYS A  99      70.516  60.236  70.464
ATOM    925  CE  LYS A  99      70.254  60.636  71.918
ATOM    926  NZ  LYS A  99      71.530  60.831  72.637
ATOM    927  HZ1 LYS A  99      71.340  61.023  73.637
ATOM    928  HZ2 LYS A  99      72.101  59.969  72.556
ATOM    929  HZ3 LYS A  99      72.052  61.628  72.225
ATOM    930  C   LYS A  99      72.694  61.342  66.051
ATOM    931  O   LYS A  99      72.257  61.839  65.012
ATOM    932  N   ASP A 100      73.524  60.273  66.051
ATOM    933  H   ASP A 100      73.873  59.906  66.909
ATOM    934  CA  ASP A 100      73.987  59.571  64.877
ATOM    935  CB  ASP A 100      74.975  58.427  65.221
ATOM    936  CG  ASP A 100      76.347  58.929  65.686
ATOM    937  OD1 ASP A 100      76.663  60.143  65.575
ATOM    938  OD2 ASP A 100      77.117  58.067  66.183
ATOM    939  C   ASP A 100      72.857  58.935  64.105
ATOM    940  O   ASP A 100      71.884  58.442  64.683
ATOM    941  N   THR A 101      73.012  58.952  62.756
ATOM    942  H   THR A 101      73.841  59.358  62.381
ATOM    943  CA  THR A 101      72.130  58.446  61.723
ATOM    944  CB  THR A 101      72.087  56.922  61.602
ATOM    945  CG2 THR A 101      73.480  56.413  61.187
ATOM    946  OG1 THR A 101      71.680  56.303  62.816
ATOM    947  HG1 THR A 101      70.764  56.565  62.950
ATOM    948  C   THR A 101      70.738  59.050  61.697
ATOM    949  O   THR A 101      69.762  58.402  61.311
ATOM    950  N   GLU A 102      70.637  60.340  62.088
ATOM    951  H   GLU A 102      71.436  60.848  62.404
ATOM    952  CA  GLU A 102      69.402  61.082  62.102
ATOM    953  CB  GLU A 102      68.709  61.066  63.482
ATOM    954  CG  GLU A 102      67.333  61.744  63.531
ATOM    955  CD  GLU A 102      66.736  61.552  64.921
ATOM    956  OE1 GLU A 102      66.582  60.380  65.358
ATOM    957  OE2 GLU A 102      66.422  62.581  65.573
ATOM    958  C   GLU A 102      69.791  62.490  61.749
ATOM    959  O   GLU A 102      70.701  63.051  62.363
ATOM    960  N   ASN A 103      69.140  63.070  60.710
ATOM    961  H   ASN A 103      68.423  62.598  60.205
ATOM    962  CA  ASN A 103      69.456  64.408  60.282
ATOM    963  CB  ASN A 103      69.956  64.469  58.818
ATOM    964  CG  ASN A 103      71.267  63.702  58.686
ATOM    965  OD1 ASN A 103      72.310  64.142  59.170
ATOM    966  ND2 ASN A 103      71.212  62.516  58.026
ATOM    967 1HD2 ASN A 103      70.345  62.191  57.648
ATOM    968 2HD2 ASN A 103      72.035  61.959  57.925
ATOM    969  C   ASN A 103      68.371  65.437  60.396
ATOM    970  O   ASN A 103      68.692  66.629  60.408
ATOM    971  N   LYS A 104      67.081  65.027  60.499
ATOM    972  H   LYS A 104      66.828  64.062  60.525
ATOM    973  CA  LYS A 104      65.995  65.977  60.556
ATOM    974  CB  LYS A 104      64.606  65.352  60.302
ATOM    975  CG  LYS A 104      64.351  64.871  58.875
ATOM    976  CD  LYS A 104      62.902  64.431  58.653
ATOM    977  CE  LYS A 104      62.620  63.942  57.233
ATOM    978  NZ  LYS A 104      61.194  63.584  57.093
ATOM    979  HZ1 LYS A 104      60.932  62.891  57.818
ATOM    980  HZ2 LYS A 104      60.604  64.431  57.201
ATOM    981  HZ3 LYS A 104      61.033  63.170  56.155
ATOM    982  C   LYS A 104      65.886  66.734  61.845
ATOM    983  O   LYS A 104      65.585  66.174  62.900
ATOM    984  N   VAL A 105      66.111  68.063  61.753
ATOM    985  H   VAL A 105      66.341  68.491  60.882
ATOM    986  CA  VAL A 105      66.018  68.961  62.881
ATOM    987  CB  VAL A 105      67.338  69.455  63.474
ATOM    988  CG1 VAL A 105      68.048  68.291  64.189
ATOM    989  CG2 VAL A 105      68.230  70.085  62.380
ATOM    990  C   VAL A 105      65.169  70.144  62.496
ATOM    991  O   VAL A 105      65.194  70.575  61.339
ATOM    992  N   GLN A 106      64.333  70.646  63.441
ATOM    993  H   GLN A 106      64.224  70.237  64.343
ATOM    994  CA  GLN A 106      63.515  71.797  63.146
ATOM    995  CB  GLN A 106      61.987  71.589  63.291
ATOM    996  CG  GLN A 106      61.353  70.567  62.331
ATOM    997  CD  GLN A 106      61.473  71.071  60.888
ATOM    998  OE1 GLN A 106      61.071  72.185  60.551
ATOM    999  NE2 GLN A 106      62.059  70.230  59.998
ATOM   1000 1HE2 GLN A 106      62.362  69.323  60.288
ATOM   1001 2HE2 GLN A 106      62.191  70.523  59.051
ATOM   1002  C   GLN A 106      63.872  73.084  63.829
ATOM   1003  O   GLN A 106      63.851  74.110  63.148
ATOM   1004  N   GLY A 107      64.250  73.100  65.136
ATOM   1005  H   GLY A 107      64.309  72.292  65.717
ATOM   1006  CA  GLY A 107      64.580  74.382  65.715
ATOM   1007  C   GLY A 107      64.551  74.492  67.204
ATOM   1008  O   GLY A 107      63.491  74.592  67.822
ATOM   1009  N   TYR A 108      65.779  74.537  67.770
ATOM   1010  H   TYR A 108      66.581  74.470  67.182
ATOM   1011  CA  TYR A 108      66.101  74.654  69.175
ATOM   1012  CB  TYR A 108      67.612  74.434  69.386
ATOM   1013  CG  TYR A 108      67.983  73.038  69.692
ATOM   1014  CD1 TYR A 108      68.585  72.793  70.926
ATOM   1015  CE1 TYR A 108      68.957  71.502  71.297
ATOM   1016  CZ  TYR A 108      68.724  70.444  70.429
ATOM   1017  OH  TYR A 108      69.098  69.136  70.799
ATOM   1018  HH  TYR A 108      68.947  68.556  70.048
ATOM   1019  CE2 TYR A 108      68.094  70.681  69.205
ATOM   1020  CD2 TYR A 108      67.719  71.972  68.835
ATOM   1021  C   TYR A 108      65.836  75.990  69.794
ATOM   1022  O   TYR A 108      65.154  76.070  70.812
ATOM   1023  N   TYR A 109      66.397  77.037  69.158
ATOM   1024  H   TYR A 109      66.921  76.856  68.330
ATOM   1025  CA  TYR A 109      66.368  78.439  69.466
ATOM   1026  CB  TYR A 109      65.255  79.234  68.737
ATOM   1027  CG  TYR A 109      65.559  80.697  68.836
ATOM   1028  CD1 TYR A 109      66.633  81.209  68.094
ATOM   1029  CE1 TYR A 109      66.961  82.559  68.139
ATOM   1030  CZ  TYR A 109      66.205  83.421  68.929
ATOM   1031  OH  TYR A 109      66.527  84.793  68.981
ATOM   1032  HH  TYR A 109      65.875  85.231  69.534
ATOM   1033  CE2 TYR A 109      65.135  82.924  69.672
ATOM   1034  CD2 TYR A 109      64.809  81.568  69.627
ATOM   1035  C   TYR A 109      66.642  78.906  70.890
ATOM   1036  O   TYR A 109      65.721  79.027  71.697
ATOM   1037  N   ILE A 110      67.945  79.049  71.244
ATOM   1038  H   ILE A 110      68.668  78.900  70.576
ATOM   1039  CA  ILE A 110      68.409  79.556  72.529
ATOM   1040  CB  ILE A 110      69.757  78.995  72.988
ATOM   1041  CG2 ILE A 110      70.176  79.662  74.319
ATOM   1042  CG1 ILE A 110      69.735  77.470  73.172
ATOM   1043  CD1 ILE A 110      70.114  76.671  71.925
ATOM   1044  C   ILE A 110      68.639  81.037  72.241
ATOM   1045  O   ILE A 110      69.246  81.364  71.218
ATOM   1046  N   CYS A 111      68.198  81.962  73.138
ATOM   1047  H   CYS A 111      67.742  81.707  73.985
ATOM   1048  CA  CYS A 111      68.361  83.382  72.894
ATOM   1049  CB  CYS A 111      67.131  84.007  72.233
ATOM   1050  SG  CYS A 111      67.259  85.787  71.897
ATOM   1051  C   CYS A 111      68.644  84.248  74.088
ATOM   1052  O   CYS A 111      67.781  84.404  74.946
ATOM   1053  N   ILE A 112      69.858  84.848  74.147
ATOM   1054  H   ILE A 112      70.524  84.751  73.418
ATOM   1055  CA  ILE A 112      70.280  85.743  75.207
ATOM   1056  CB  ILE A 112      71.732  85.533  75.608
ATOM   1057  CG2 ILE A 112      72.169  86.577  76.663
ATOM   1058  CG1 ILE A 112      71.886  84.089  76.144
ATOM   1059  CD1 ILE A 112      73.326  83.617  76.344
ATOM   1060  C   ILE A 112      70.003  87.142  74.690
ATOM   1061  O   ILE A 112      70.228  87.410  73.506
ATOM   1062  N   VAL A 113      69.490  88.064  75.558
ATOM   1063  H   VAL A 113      69.336  87.858  76.527
ATOM   1064  CA  VAL A 113      69.144  89.403  75.107
ATOM   1065  CB  VAL A 113      67.606  89.581  75.019
ATOM   1066  CG1 VAL A 113      67.165  90.997  74.589
ATOM   1067  CG2 VAL A 113      66.995  88.538  74.061
ATOM   1068  C   VAL A 113      69.742  90.545  75.923
ATOM   1069  O   VAL A 113      69.880  90.488  77.149
ATOM   1070  N   GLY A 114      70.193  91.590  75.172
ATOM   1071  H   GLY A 114      70.113  91.543  74.181
ATOM   1072  CA  GLY A 114      70.715  92.856  75.633
ATOM   1073  C   GLY A 114      71.848  92.872  76.596
ATOM   1074  O   GLY A 114      71.926  93.799  77.403
ATOM   1075  N   GLY A 115      72.701  91.829  76.576
ATOM   1076  H   GLY A 115      72.584  91.082  75.927
ATOM   1077  CA  GLY A 115      73.845  91.714  77.438
ATOM   1078  C   GLY A 115      73.502  91.365  78.858
ATOM   1079  O   GLY A 115      74.422  91.272  79.673
ATOM   1080  N   ASN A 116      72.195  91.163  79.185
ATOM   1081  H   ASN A 116      71.457  91.195  78.513
ATOM   1082  CA  ASN A 116      71.810  90.877  80.544
ATOM   1083  CB  ASN A 116      71.091  92.070  81.230
ATOM   1084  CG  ASN A 116      71.970  93.309  81.339
ATOM   1085  OD1 ASN A 116      72.888  93.402  82.152
ATOM   1086  ND2 ASN A 116      71.673  94.305  80.463
ATOM   1087 1HD2 ASN A 116      70.941  94.182  79.792
ATOM   1088 2HD2 ASN A 116      72.191  95.159  80.477
ATOM   1089  C   ASN A 116      70.854  89.736  80.738
ATOM   1090  O   ASN A 116      71.126  88.839  81.536
ATOM   1091  N   SER A 117      69.714  89.746  80.002
ATOM   1092  H   SER A 117      69.584  90.365  79.227
ATOM   1093  CA  SER A 117      68.664  88.774  80.169
ATOM   1094  CB  SER A 117      67.293  89.276  79.657
ATOM   1095  OG  SER A 117      67.306  89.470  78.252
ATOM   1096  HG  SER A 117      66.424  89.773  78.021
ATOM   1097  C   SER A 117      68.872  87.355  79.738
ATOM   1098  O   SER A 117      69.533  87.072  78.737
ATOM   1099  N   ALA A 118      68.247  86.453  80.543
ATOM   1100  H   ALA A 118      67.721  86.786  81.323
ATOM   1101  CA  ALA A 118      68.208  85.012  80.408
ATOM   1102  CB  ALA A 118      67.646  84.342  81.687
ATOM   1103  C   ALA A 118      67.369  84.664  79.181
ATOM   1104  O   ALA A 118      66.633  85.544  78.718
ATOM   1105  N   PRO A 119      67.391  83.434  78.630
ATOM   1106  CA  PRO A 119      66.684  83.103  77.413
ATOM   1107  CB  PRO A 119      67.013  81.636  77.099
ATOM   1108  CG  PRO A 119      67.563  81.068  78.415
ATOM   1109  CD  PRO A 119      68.189  82.297  79.093
ATOM   1110  C   PRO A 119      65.251  83.448  77.191
ATOM   1111  O   PRO A 119      64.388  83.177  78.029
ATOM   1112  N   ILE A 120      65.035  84.077  76.009
ATOM   1113  H   ILE A 120      65.804  84.290  75.410
ATOM   1114  CA  ILE A 120      63.731  84.476  75.567
ATOM   1115  CB  ILE A 120      63.586  85.975  75.361
ATOM   1116  CG2 ILE A 120      62.114  86.239  74.973
ATOM   1117  CG1 ILE A 120      63.920  86.771  76.637
ATOM   1118  CD1 ILE A 120      64.006  88.278  76.401
ATOM   1119  C   ILE A 120      63.549  83.788  74.237
ATOM   1120  O   ILE A 120      64.159  84.163  73.230
ATOM   1121  N   TYR A 121      62.678  82.755  74.218
ATOM   1122  H   TYR A 121      62.188  82.465  75.036
ATOM   1123  CA  TYR A 121      62.392  82.012  73.017
ATOM   1124  CB  TYR A 121      61.695  80.651  73.312
ATOM   1125  CG  TYR A 121      61.438  79.829  72.078
ATOM   1126  CD1 TYR A 121      62.442  79.017  71.537
ATOM   1127  CE1 TYR A 121      62.203  78.251  70.392
ATOM   1128  CZ  TYR A 121      60.953  78.290  69.772
ATOM   1129  OH  TYR A 121      60.717  77.518  68.615
ATOM   1130  HH  TYR A 121      59.803  77.656  68.348
ATOM   1131  CE2 TYR A 121      59.938  79.088  70.304
ATOM   1132  CD2 TYR A 121      60.183  79.848  71.450
ATOM   1133  C   TYR A 121      61.468  82.871  72.197
ATOM   1134  O   TYR A 121      60.357  83.189  72.628
ATOM   1135  N   VAL A 122      61.942  83.269  70.997
ATOM   1136  H   VAL A 122      62.850  83.006  70.686
ATOM   1137  CA  VAL A 122      61.195  84.081  70.073
ATOM   1138  CB  VAL A 122      61.714  85.518  69.935
ATOM   1139  CG1 VAL A 122      60.855  86.298  68.925
ATOM   1140  CG2 VAL A 122      61.747  86.238  71.293
ATOM   1141  C   VAL A 122      61.369  83.392  68.733
ATOM   1142  O   VAL A 122      62.511  83.218  68.303
ATOM   1143  N   PRO A 123      60.309  83.012  68.025
ATOM   1144  CA  PRO A 123      60.406  82.352  66.737
ATOM   1145  CB  PRO A 123      58.981  81.937  66.373
ATOM   1146  CG  PRO A 123      58.252  81.851  67.724
ATOM   1147  CD  PRO A 123      58.974  82.881  68.604
ATOM   1148  C   PRO A 123      61.055  83.190  65.658
ATOM   1149  O   PRO A 123      61.513  82.605  64.677
ATOM   1150  N   THR A 124      61.086  84.537  65.799
ATOM   1151  H   THR A 124      60.728  84.992  66.609
ATOM   1152  CA  THR A 124      61.552  85.395  64.738
ATOM   1153  CB  THR A 124      60.509  86.417  64.274
ATOM   1154  CG2 THR A 124      60.079  87.360  65.419
ATOM   1155  OG1 THR A 124      61.000  87.184  63.181
ATOM   1156  HG1 THR A 124      60.224  87.555  62.752
ATOM   1157  C   THR A 124      62.862  86.075  65.066
ATOM   1158  O   THR A 124      63.194  86.344  66.222
ATOM   1159  N   LEU A 125      63.666  86.257  63.997
ATOM   1160  H   LEU A 125      63.356  85.953  63.099
ATOM   1161  CA  LEU A 125      64.950  86.916  63.991
ATOM   1162  CB  LEU A 125      66.080  86.033  63.419
ATOM   1163  CG  LEU A 125      66.411  84.723  64.141
ATOM   1164  CD1 LEU A 125      67.428  83.922  63.319
ATOM   1165  CD2 LEU A 125      66.901  84.975  65.566
ATOM   1166  C   LEU A 125      64.922  88.047  62.994
ATOM   1167  O   LEU A 125      65.804  88.910  63.012
ATOM   1168  N   ASP A 126      63.884  88.078  62.121
ATOM   1169  H   ASP A 126      63.146  87.408  62.168
ATOM   1170  CA  ASP A 126      63.761  89.024  61.045
ATOM   1171  CB  ASP A 126      62.555  88.711  60.127
ATOM   1172  CG  ASP A 126      62.801  87.472  59.254
ATOM   1173  OD1 ASP A 126      63.954  86.971  59.152
ATOM   1174  OD2 ASP A 126      61.798  87.002  58.657
ATOM   1175  C   ASP A 126      63.676  90.453  61.443
ATOM   1176  O   ASP A 126      64.352  91.284  60.831
ATOM   1177  N   ASP A 127      62.875  90.767  62.479
ATOM   1178  H   ASP A 127      62.349  90.086  62.983
ATOM   1179  CA  ASP A 127      62.746  92.129  62.895
ATOM   1180  CB  ASP A 127      61.442  92.739  62.319
ATOM   1181  CG  ASP A 127      61.242  94.208  62.645
ATOM   1182  OD1 ASP A 127      60.206  94.498  63.293
ATOM   1183  OD2 ASP A 127      62.087  95.057  62.259
ATOM   1184  C   ASP A 127      62.802  92.150  64.391
ATOM   1185  O   ASP A 127      62.080  91.424  65.076
ATOM   1186  N   PHE A 128      63.692  93.014  64.925
ATOM   1187  H   PHE A 128      64.255  93.591  64.338
ATOM   1188  CA  PHE A 128      63.907  93.192  66.340
ATOM   1189  CB  PHE A 128      65.131  94.081  66.660
ATOM   1190  CG  PHE A 128      66.363  93.252  66.468
ATOM   1191  CD1 PHE A 128      67.099  93.333  65.278
ATOM   1192  CE1 PHE A 128      68.247  92.557  65.099
ATOM   1193  CZ  PHE A 128      68.673  91.694  66.112
ATOM   1194  CE2 PHE A 128      67.952  91.613  67.306
ATOM   1195  CD2 PHE A 128      66.804  92.390  67.481
ATOM   1196  C   PHE A 128      62.685  93.779  66.986
ATOM   1197  O   PHE A 128      62.401  93.474  68.144
ATOM   1198  N   ARG A 129      61.930  94.624  66.239
ATOM   1199  H   ARG A 129      62.180  94.846  65.299
ATOM   1200  CA  ARG A 129      60.720  95.244  66.718
ATOM   1201  CB  ARG A 129      60.192  96.354  65.796
ATOM   1202  CG  ARG A 129      61.063  97.615  65.759
ATOM   1203  CD  ARG A 129      60.393  98.800  65.053
ATOM   1204  NE  ARG A 129      60.191  98.422  63.619
ATOM   1205  HE  ARG A 129      59.340  97.958  63.368
ATOM   1206  CZ  ARG A 129      61.137  98.633  62.650
ATOM   1207  NH1 ARG A 129      62.302  99.306  62.896
ATOM   1208 1HH1 ARG A 129      62.485  99.675  63.806
ATOM   1209 2HH1 ARG A 129      62.959  99.442  62.153
ATOM   1210  NH2 ARG A 129      60.898  98.151  61.397
ATOM   1211 1HH2 ARG A 129      60.057  97.646  61.208
ATOM   1212 2HH2 ARG A 129      61.564  98.286  60.665
ATOM   1213  C   ARG A 129      59.658  94.182  66.850
ATOM   1214  O   ARG A 129      58.859  94.242  67.783
ATOM   1215  N   SER A 130      59.643  93.175  65.931
ATOM   1216  H   SER A 130      60.285  93.161  65.169
ATOM   1217  CA  SER A 130      58.705  92.072  65.958
ATOM   1218  CB  SER A 130      58.825  91.142  64.739
ATOM   1219  OG  SER A 130      58.458  91.834  63.555
ATOM   1220  HG  SER A 130      58.679  91.242  62.830
ATOM   1221  C   SER A 130      58.991  91.248  67.189
ATOM   1222  O   SER A 130      58.057  90.788  67.849
ATOM   1223  N   MET A 131      60.298  91.083  67.538
ATOM   1224  H   MET A 131      61.031  91.428  66.953
ATOM   1225  CA  MET A 131      60.731  90.351  68.705
ATOM   1226  CB  MET A 131      62.257  90.228  68.849
ATOM   1227  CG  MET A 131      62.943  89.335  67.820
ATOM   1228  SD  MET A 131      64.743  89.232  68.026
ATOM   1229  CE  MET A 131      64.695  88.243  69.552
ATOM   1230  C   MET A 131      60.268  91.066  69.948
ATOM   1231  O   MET A 131      59.731  90.414  70.841
ATOM   1232  N   GLU A 132      60.315  92.428  69.952
ATOM   1233  H   GLU A 132      60.718  92.934  69.194
ATOM   1234  CA  GLU A 132      59.882  93.234  71.070
ATOM   1235  CB  GLU A 132      60.190  94.739  70.960
ATOM   1236  CG  GLU A 132      61.673  95.111  71.109
ATOM   1237  CD  GLU A 132      61.897  96.619  70.923
ATOM   1238  OE1 GLU A 132      60.946  97.377  70.587
ATOM   1239  OE2 GLU A 132      63.061  97.043  71.137
ATOM   1240  C   GLU A 132      58.405  93.096  71.256
ATOM   1241  O   GLU A 132      57.944  93.026  72.391
ATOM   1242  N   ALA A 133      57.636  93.010  70.145
ATOM   1243  H   ALA A 133      58.042  93.079  69.237
ATOM   1244  CA  ALA A 133      56.205  92.853  70.175
ATOM   1245  CB  ALA A 133      55.575  92.925  68.774
ATOM   1246  C   ALA A 133      55.858  91.520  70.782
ATOM   1247  O   ALA A 133      54.890  91.438  71.535
ATOM   1248  N   PHE A 134      56.664  90.463  70.491
ATOM   1249  H   PHE A 134      57.432  90.568  69.862
ATOM   1250  CA  PHE A 134      56.463  89.127  71.001
ATOM   1251  CB  PHE A 134      57.372  88.086  70.283
ATOM   1252  CG  PHE A 134      57.090  86.680  70.729
ATOM   1253  CD1 PHE A 134      55.974  85.993  70.233
ATOM   1254  CE1 PHE A 134      55.701  84.685  70.642
ATOM   1255  CZ  PHE A 134      56.548  84.049  71.552
ATOM   1256  CE2 PHE A 134      57.666  84.721  72.050
ATOM   1257  CD2 PHE A 134      57.935  86.028  71.638
ATOM   1258  C   PHE A 134      56.729  89.101  72.491
ATOM   1259  O   PHE A 134      55.935  88.525  73.237
ATOM   1260  N   THR A 135      57.819  89.766  72.956
ATOM   1261  H   THR A 135      58.439  90.239  72.336
ATOM   1262  CA  THR A 135      58.177  89.816  74.358
ATOM   1263  CB  THR A 135      59.545  90.408  74.643
ATOM   1264  CG2 THR A 135      60.619  89.513  74.004
ATOM   1265  OG1 THR A 135      59.661  91.731  74.141
ATOM   1266  HG1 THR A 135      59.135  92.287  74.721
ATOM   1267  C   THR A 135      57.122  90.563  75.136
ATOM   1268  O   THR A 135      56.826  90.191  76.268
ATOM   1269  N   LYS A 136      56.542  91.621  74.518
ATOM   1270  H   LYS A 136      56.848  91.890  73.608
ATOM   1271  CA  LYS A 136      55.489  92.452  75.056
ATOM   1272  CB  LYS A 136      55.369  93.821  74.361
ATOM   1273  CG  LYS A 136      56.560  94.720  74.698
ATOM   1274  CD  LYS A 136      56.587  96.068  73.981
ATOM   1275  CE  LYS A 136      57.809  96.903  74.367
ATOM   1276  NZ  LYS A 136      57.841  98.161  73.597
ATOM   1277  HZ1 LYS A 136      58.023  97.958  72.595
ATOM   1278  HZ2 LYS A 136      56.933  98.654  73.688
ATOM   1279  HZ3 LYS A 136      58.597  98.770  73.963
ATOM   1280  C   LYS A 136      54.157  91.743  75.036
ATOM   1281  O   LYS A 136      53.234  92.198  75.713
ATOM   1282  N   LYS A 137      53.990  90.667  74.208
ATOM   1283  H   LYS A 137      54.715  90.342  73.607
ATOM   1284  CA  LYS A 137      52.770  89.875  74.200
ATOM   1285  CB  LYS A 137      52.631  88.833  73.069
ATOM   1286  CG  LYS A 137      52.375  89.414  71.679
ATOM   1287  CD  LYS A 137      52.213  88.351  70.592
ATOM   1288  CE  LYS A 137      51.952  88.934  69.203
ATOM   1289  NZ  LYS A 137      51.767  87.847  68.220
ATOM   1290  HZ1 LYS A 137      51.088  87.154  68.590
ATOM   1291  HZ2 LYS A 137      51.397  88.240  67.334
ATOM   1292  HZ3 LYS A 137      52.671  87.374  68.035
ATOM   1293  C   LYS A 137      52.787  89.128  75.506
ATOM   1294  O   LYS A 137      51.749  88.977  76.152
ATOM   1295  N   ALA A 138      53.997  88.651  75.905
ATOM   1296  H   ALA A 138      54.801  88.771  75.326
ATOM   1297  CA  ALA A 138      54.246  87.996  77.163
ATOM   1298  CB  ALA A 138      55.561  87.191  77.180
ATOM   1299  C   ALA A 138      54.346  89.124  78.182
ATOM   1300  O   ALA A 138      54.350  90.305  77.816
ATOM   1301  N   GLY A 139      54.375  88.800  79.499
ATOM   1302  H   GLY A 139      54.357  87.855  79.815
ATOM   1303  CA  GLY A 139      54.462  89.817  80.527
ATOM   1304  C   GLY A 139      55.777  90.548  80.447
ATOM   1305  O   GLY A 139      56.823  89.937  80.226
ATOM   1306  N   GLU A 140      55.740  91.882  80.680
ATOM   1307  H   GLU A 140      54.883  92.347  80.883
ATOM   1308  CA  GLU A 140      56.903  92.733  80.605
ATOM   1309  CB  GLU A 140      56.554  94.233  80.640
ATOM   1310  CG  GLU A 140      55.869  94.724  79.352
ATOM   1311  CD  GLU A 140      55.464  96.201  79.424
ATOM   1312  OE1 GLU A 140      54.975  96.696  78.375
ATOM   1313  OE2 GLU A 140      55.618  96.863  80.486
ATOM   1314  C   GLU A 140      57.935  92.451  81.659
ATOM   1315  O   GLU A 140      59.131  92.547  81.378
ATOM   1316  N   GLU A 141      57.492  92.065  82.879
ATOM   1317  H   GLU A 141      56.518  91.980  83.070
ATOM   1318  CA  GLU A 141      58.376  91.763  83.976
ATOM   1319  CB  GLU A 141      57.582  91.632  85.296
ATOM   1320  CG  GLU A 141      58.415  91.424  86.572
ATOM   1321  CD  GLU A 141      57.538  91.401  87.832
ATOM   1322  OE1 GLU A 141      56.282  91.498  87.757
ATOM   1323  OE2 GLU A 141      58.150  91.304  88.926
ATOM   1324  C   GLU A 141      59.114  90.482  83.670
ATOM   1325  O   GLU A 141      60.344  90.443  83.763
ATOM   1326  N   ILE A 142      58.377  89.438  83.209
ATOM   1327  H   ILE A 142      57.390  89.509  83.093
ATOM   1328  CA  ILE A 142      58.959  88.160  82.876
ATOM   1329  CB  ILE A 142      58.003  86.973  82.810
ATOM   1330  CG2 ILE A 142      57.461  86.748  84.236
ATOM   1331  CG1 ILE A 142      56.920  87.092  81.720
ATOM   1332  CD1 ILE A 142      56.101  85.819  81.495
ATOM   1333  C   ILE A 142      59.797  88.240  81.628
ATOM   1334  O   ILE A 142      60.665  87.397  81.433
ATOM   1335  N   ALA A 143      59.580  89.262  80.761
ATOM   1336  H   ALA A 143      58.842  89.917  80.911
ATOM   1337  CA  ALA A 143      60.329  89.456  79.541
ATOM   1338  CB  ALA A 143      59.838  90.644  78.693
ATOM   1339  C   ALA A 143      61.793  89.661  79.826
ATOM   1340  O   ALA A 143      62.618  89.322  78.982
ATOM   1341  N   SER A 144      62.150  90.226  81.006
ATOM   1342  H   SER A 144      61.470  90.490  81.688
ATOM   1343  CA  SER A 144      63.519  90.442  81.402
ATOM   1344  CB  SER A 144      63.700  91.844  82.039
ATOM   1345  OG  SER A 144      62.809  92.043  83.130
ATOM   1346  HG  SER A 144      62.096  92.592  82.792
ATOM   1347  C   SER A 144      63.883  89.313  82.350
ATOM   1348  O   SER A 144      64.270  89.536  83.500
ATOM   1349  N   TYR A 145      63.827  88.060  81.824
ATOM   1350  H   TYR A 145      63.547  87.930  80.876
ATOM   1351  CA  TYR A 145      64.060  86.821  82.536
ATOM   1352  CB  TYR A 145      64.071  85.552  81.638
ATOM   1353  CG  TYR A 145      62.729  85.084  81.183
ATOM   1354  CD1 TYR A 145      62.342  85.232  79.844
ATOM   1355  CE1 TYR A 145      61.088  84.786  79.412
ATOM   1356  CZ  TYR A 145      60.214  84.180  80.320
ATOM   1357  OH  TYR A 145      58.947  83.727  79.891
ATOM   1358  HH  TYR A 145      58.490  83.355  80.651
ATOM   1359  CE2 TYR A 145      60.595  84.018  81.656
ATOM   1360  CD2 TYR A 145      61.849  84.466  82.081
ATOM   1361  C   TYR A 145      65.342  86.698  83.298
ATOM   1362  O   TYR A 145      66.409  87.103  82.832
ATOM   1363  N   SER A 146      65.212  86.136  84.524
ATOM   1364  H   SER A 146      64.321  85.847  84.865
ATOM   1365  CA  SER A 146      66.309  85.882  85.413
ATOM   1366  CB  SER A 146      66.495  86.996  86.475
ATOM   1367  OG  SER A 146      67.730  86.840  87.159
ATOM   1368  HG  SER A 146      68.351  87.422  86.713
ATOM   1369  C   SER A 146      65.974  84.550  86.044
ATOM   1370  O   SER A 146      65.653  84.450  87.232
ATOM   1371  N   ILE A 147      66.000  83.480  85.211
ATOM   1372  H   ILE A 147      66.269  83.579  84.257
ATOM   1373  CA  ILE A 147      65.699  82.135  85.635
ATOM   1374  CB  ILE A 147      65.451  81.205  84.458
ATOM   1375  CG2 ILE A 147      65.156  79.786  85.000
ATOM   1376  CG1 ILE A 147      64.238  81.702  83.639
ATOM   1377  CD1 ILE A 147      64.058  81.014  82.282
ATOM   1378  C   ILE A 147      66.886  81.680  86.449
ATOM   1379  O   ILE A 147      68.033  81.767  85.999
ATOM   1380  N   VAL A 148      66.606  81.222  87.691
ATOM   1381  H   VAL A 148      65.673  81.184  88.040
ATOM   1382  CA  VAL A 148      67.623  80.747  88.592
ATOM   1383  CB  VAL A 148      67.742  81.565  89.885
ATOM   1384  CG1 VAL A 148      68.834  80.979  90.812
ATOM   1385  CG2 VAL A 148      68.012  83.046  89.550
ATOM   1386  C   VAL A 148      67.214  79.343  88.947
ATOM   1387  O   VAL A 148      66.065  79.084  89.312
ATOM   1388  N   GLY A 149      68.171  78.406  88.815
ATOM   1389  H   GLY A 149      69.094  78.639  88.520
ATOM   1390  CA  GLY A 149      67.962  77.023  89.139
ATOM   1391  C   GLY A 149      69.054  76.696  90.116
ATOM   1392  O   GLY A 149      70.221  76.892  89.765
ATOM   1393  N   PRO A 150      68.754  76.224  91.324
ATOM   1394  CA  PRO A 150      69.761  75.900  92.310
ATOM   1395  CB  PRO A 150      69.007  75.708  93.630
ATOM   1396  CG  PRO A 150      67.549  75.421  93.222
ATOM   1397  CD  PRO A 150      67.396  76.086  91.844
ATOM   1398  C   PRO A 150      70.638  74.725  91.951
ATOM   1399  O   PRO A 150      71.850  74.851  92.133
ATOM   1400  N   ALA A 151      70.062  73.615  91.424
ATOM   1401  H   ALA A 151      69.076  73.552  91.289
ATOM   1402  CA  ALA A 151      70.823  72.469  90.978
ATOM   1403  CB  ALA A 151      71.219  71.495  92.106
ATOM   1404  C   ALA A 151      70.009  71.694  89.974
ATOM   1405  O   ALA A 151      68.779  71.639  90.077
ATOM   1406  N   ASN A 152      70.700  71.064  88.990
ATOM   1407  H   ASN A 152      71.692  71.159  88.914
ATOM   1408  CA  ASN A 152      70.071  70.310  87.927
ATOM   1409  CB  ASN A 152      70.642  70.685  86.526
ATOM   1410  CG  ASN A 152      72.125  70.305  86.315
ATOM   1411  OD1 ASN A 152      72.866  69.839  87.182
ATOM   1412  ND2 ASN A 152      72.578  70.498  85.050
ATOM   1413 1HD2 ASN A 152      71.958  70.833  84.339
ATOM   1414 2HD2 ASN A 152      73.524  70.271  84.819
ATOM   1415  C   ASN A 152      70.129  68.808  87.967
ATOM   1416  O   ASN A 152      69.530  68.181  87.090
ATOM   1417  N   ALA A 153      70.826  68.193  88.954
ATOM   1418  H   ALA A 153      71.286  68.704  89.674
ATOM   1419  CA  ALA A 153      70.980  66.755  88.987
ATOM   1420  CB  ALA A 153      71.925  66.268  90.104
ATOM   1421  C   ALA A 153      69.720  65.950  89.059
ATOM   1422  O   ALA A 153      68.850  66.172  89.903
ATOM   1423  N   LYS A 154      69.613  65.003  88.099
ATOM   1424  H   LYS A 154      70.334  64.868  87.424
ATOM   1425  CA  LYS A 154      68.500  64.105  87.984
ATOM   1426  CB  LYS A 154      67.472  64.440  86.877
ATOM   1427  CG  LYS A 154      66.664  65.725  87.083
ATOM   1428  CD  LYS A 154      65.618  65.953  85.991
ATOM   1429  CE  LYS A 154      64.778  67.217  86.177
ATOM   1430  NZ  LYS A 154      63.798  67.325  85.079
ATOM   1431  HZ1 LYS A 154      63.125  66.537  85.135
ATOM   1432  HZ2 LYS A 154      63.278  68.219  85.154
ATOM   1433  HZ3 LYS A 154      64.289  67.288  84.166
ATOM   1434  C   LYS A 154      69.032  62.752  87.669
ATOM   1435  O   LYS A 154      69.875  62.586  86.781
ATOM   1436  N   VAL A 155      68.541  61.744  88.420
ATOM   1437  H   VAL A 155      67.872  61.892  89.143
ATOM   1438  CA  VAL A 155      68.958  60.390  88.209
ATOM   1439  CB  VAL A 155      69.469  59.693  89.468
ATOM   1440  CG1 VAL A 155      69.873  58.236  89.157
ATOM   1441  CG2 VAL A 155      70.656  60.494  90.038
ATOM   1442  C   VAL A 155      67.753  59.679  87.632
ATOM   1443  O   VAL A 155      66.792  59.400  88.356
ATOM   1444  N   PRO A 156      67.768  59.397  86.326
ATOM   1445  CA  PRO A 156      66.711  58.698  85.619
ATOM   1446  CB  PRO A 156      66.999  58.879  84.124
ATOM   1447  CG  PRO A 156      68.012  60.029  84.041
ATOM   1448  CD  PRO A 156      68.748  59.941  85.384
ATOM   1449  C   PRO A 156      66.729  57.225  85.956
ATOM   1450  O   PRO A 156      65.820  56.519  85.519
ATOM   1451  N   HIS A 157      67.797  56.753  86.656
ATOM   1452  H   HIS A 157      68.458  57.397  87.023
ATOM   1453  CA  HIS A 157      68.258  55.396  86.799
ATOM   1454  CB  HIS A 157      67.174  54.348  87.192
ATOM   1455  CG  HIS A 157      67.682  52.954  87.444
ATOM   1456  ND1 HIS A 157      68.462  52.602  88.524
ATOM   1457  CE1 HIS A 157      68.712  51.273  88.411
ATOM   1458  NE2 HIS A 157      68.151  50.748  87.338
ATOM   1459  CD2 HIS A 157      67.502  51.808  86.730
ATOM   1460  C   HIS A 157      68.952  55.011  85.532
ATOM   1461  O   HIS A 157      70.177  54.864  85.545
ATOM   1462  N   SER A 158      68.204  54.902  84.404
ATOM   1463  H   SER A 158      67.219  55.065  84.394
ATOM   1464  CA  SER A 158      68.809  54.544  83.151
ATOM   1465  CB  SER A 158      67.803  53.968  82.137
ATOM   1466  OG  SER A 158      67.176  52.818  82.688
ATOM   1467  HG  SER A 158      66.648  52.439  81.980
ATOM   1468  C   SER A 158      69.366  55.840  82.661
ATOM   1469  O   SER A 158      68.643  56.730  82.202
ATOM   1470  N   ALA A 159      70.706  55.942  82.766
ATOM   1471  H   ALA A 159      71.263  55.200  83.131
ATOM   1472  CA  ALA A 159      71.404  57.125  82.393
ATOM   1473  CB  ALA A 159      72.795  57.195  83.044
ATOM   1474  C   ALA A 159      71.559  57.190  80.918
ATOM   1475  O   ALA A 159      72.383  56.496  80.317
ATOM   1476  N   LYS A 160      70.730  58.068  80.314
ATOM   1477  H   LYS A 160      70.070  58.600  80.836
ATOM   1478  CA  LYS A 160      70.746  58.313  78.898
ATOM   1479  CB  LYS A 160      69.474  59.059  78.446
ATOM   1480  CG  LYS A 160      69.350  59.282  76.939
ATOM   1481  CD  LYS A 160      68.014  59.911  76.538
ATOM   1482  CE  LYS A 160      67.875  60.185  75.039
ATOM   1483  NZ  LYS A 160      67.780  58.905  74.304
ATOM   1484  HZ1 LYS A 160      68.628  58.334  74.485
ATOM   1485  HZ2 LYS A 160      66.943  58.382  74.626
ATOM   1486  HZ3 LYS A 160      67.700  59.082  73.286
ATOM   1487  C   LYS A 160      71.974  59.170  78.718
ATOM   1488  O   LYS A 160      72.788  58.921  77.827
ATOM   1489  N   LYS A 161      72.116  60.187  79.605
ATOM   1490  H   LYS A 161      71.420  60.351  80.299
ATOM   1491  CA  LYS A 161      73.228  61.088  79.661
ATOM   1492  CB  LYS A 161      73.096  62.405  78.837
ATOM   1493  CG  LYS A 161      73.088  62.276  77.310
ATOM   1494  CD  LYS A 161      73.093  63.617  76.567
ATOM   1495  CE  LYS A 161      73.136  63.473  75.042
ATOM   1496  NZ  LYS A 161      73.113  64.798  74.390
ATOM   1497  HZ1 LYS A 161      72.203  65.266  74.556
ATOM   1498  HZ2 LYS A 161      73.877  65.381  74.781
ATOM   1499  HZ3 LYS A 161      73.263  64.683  73.369
ATOM   1500  C   LYS A 161      73.340  61.470  81.112
ATOM   1501  O   LYS A 161      72.669  62.400  81.571
ATOM   1502  N   TYR A 162      74.116  60.689  81.898
ATOM   1503  H   TYR A 162      74.618  59.903  81.544
ATOM   1504  CA  TYR A 162      74.324  61.013  83.287
ATOM   1505  CB  TYR A 162      73.235  60.491  84.282
ATOM   1506  CG  TYR A 162      73.504  60.866  85.718
ATOM   1507  CD1 TYR A 162      73.346  62.182  86.179
ATOM   1508  CE1 TYR A 162      73.600  62.507  87.518
ATOM   1509  CZ  TYR A 162      74.001  61.509  88.413
ATOM   1510  OH  TYR A 162      74.261  61.818  89.767
ATOM   1511  HH  TYR A 162      74.116  62.759  89.894
ATOM   1512  CE2 TYR A 162      74.145  60.193  87.970
ATOM   1513  CD2 TYR A 162      73.890  59.877  86.634
ATOM   1514  C   TYR A 162      75.694  60.565  83.698
ATOM   1515  O   TYR A 162      76.083  59.410  83.507
ATOM   1516  N   TYR A 163      76.456  61.530  84.246
ATOM   1517  H   TYR A 163      76.106  62.457  84.354
ATOM   1518  CA  TYR A 163      77.784  61.335  84.755
ATOM   1519  CB  TYR A 163      78.886  62.031  83.904
ATOM   1520  CG  TYR A 163      80.252  61.786  84.476
ATOM   1521  CD1 TYR A 163      80.859  60.528  84.366
ATOM   1522  CE1 TYR A 163      82.128  60.299  84.903
ATOM   1523  CZ  TYR A 163      82.808  61.333  85.550
ATOM   1524  OH  TYR A 163      84.089  61.096  86.093
ATOM   1525  HH  TYR A 163      84.385  61.905  86.519
ATOM   1526  CE2 TYR A 163      82.222  62.597  85.655
ATOM   1527  CD2 TYR A 163      80.952  62.820  85.116
ATOM   1528  C   TYR A 163      77.716  61.982  86.114
ATOM   1529  O   TYR A 163      77.278  63.130  86.232
ATOM   1530  N   GLU A 164      78.137  61.240  87.167
ATOM   1531  H   GLU A 164      78.489  60.315  87.059
ATOM   1532  CA  GLU A 164      78.101  61.748  88.512
ATOM   1533  CB  GLU A 164      77.930  60.644  89.583
ATOM   1534  CG  GLU A 164      77.730  61.152  91.027
ATOM   1535  CD  GLU A 164      77.516  60.005  92.020
ATOM   1536  OE1 GLU A 164      77.449  60.328  93.234
ATOM   1537  OE2 GLU A 164      77.400  58.815  91.622
ATOM   1538  C   GLU A 164      79.301  62.582  88.866
ATOM   1539  O   GLU A 164      80.457  62.165  88.755
ATOM   1540  N   ALA A 165      78.982  63.811  89.304
ATOM   1541  H   ALA A 165      78.021  64.079  89.325
ATOM   1542  CA  ALA A 165      79.878  64.836  89.764
ATOM   1543  CB  ALA A 165      80.463  65.709  88.635
ATOM   1544  C   ALA A 165      78.993  65.723  90.600
ATOM   1545  O   ALA A 165      77.763  65.696  90.461
ATOM   1546  N   VAL A 166      79.582  66.537  91.512
ATOM   1547  H   VAL A 166      80.567  66.578  91.655
ATOM   1548  CA  VAL A 166      78.758  67.417  92.304
ATOM   1549  CB  VAL A 166      79.390  67.825  93.623
ATOM   1550  CG1 VAL A 166      78.432  68.761  94.376
ATOM   1551  CG2 VAL A 166      79.749  66.570  94.442
ATOM   1552  C   VAL A 166      78.609  68.586  91.359
ATOM   1553  O   VAL A 166      79.462  69.475  91.288
ATOM   1554  N   HIS A 167      77.476  68.589  90.615
ATOM   1555  H   HIS A 167      76.792  67.867  90.695
ATOM   1556  CA  HIS A 167      77.224  69.607  89.632
ATOM   1557  CB  HIS A 167      76.217  69.172  88.550
ATOM   1558  CG  HIS A 167      76.230  70.095  87.373
ATOM   1559  ND1 HIS A 167      75.827  71.410  87.391
ATOM   1560  CE1 HIS A 167      76.051  71.901  86.150
ATOM   1561  NE2 HIS A 167      76.566  70.998  85.337
ATOM   1562  CD2 HIS A 167      76.675  69.859  86.110
ATOM   1563  C   HIS A 167      76.716  70.812  90.386
ATOM   1564  O   HIS A 167      75.672  70.731  91.039
ATOM   1565  N   PRO A 168      77.431  71.933  90.296
ATOM   1566  CA  PRO A 168      77.105  73.148  91.004
ATOM   1567  CB  PRO A 168      78.331  74.057  90.874
ATOM   1568  CG  PRO A 168      79.058  73.560  89.615
ATOM   1569  CD  PRO A 168      78.668  72.079  89.520
ATOM   1570  C   PRO A 168      75.847  73.867  90.640
ATOM   1571  O   PRO A 168      75.360  74.606  91.496
ATOM   1572  N   CYS A 169      75.343  73.704  89.401
ATOM   1573  H   CYS A 169      75.688  73.014  88.771
ATOM   1574  CA  CYS A 169      74.477  74.696  88.825
ATOM   1575  CB  CYS A 169      75.260  75.789  88.052
ATOM   1576  SG  CYS A 169      76.171  75.195  86.592
ATOM   1577  C   CYS A 169      73.467  74.036  87.932
ATOM   1578  O   CYS A 169      73.306  72.812  87.958
ATOM   1579  N   THR A 170      72.686  74.855  87.187
ATOM   1580  H   THR A 170      72.765  75.848  87.197
ATOM   1581  CA  THR A 170      71.701  74.318  86.303
ATOM   1582  CB  THR A 170      70.310  74.822  86.633
ATOM   1583  CG2 THR A 170      69.234  74.243  85.686
ATOM   1584  OG1 THR A 170      70.002  74.416  87.957
ATOM   1585  HG1 THR A 170      69.280  74.979  88.238
ATOM   1586  C   THR A 170      72.030  74.536  84.855
ATOM   1587  O   THR A 170      72.058  75.661  84.348
ATOM   1588  N   VAL A 171      72.335  73.410  84.172
ATOM   1589  H   VAL A 171      72.350  72.518  84.612
ATOM   1590  CA  VAL A 171      72.566  73.411  82.751
ATOM   1591  CB  VAL A 171      73.466  72.309  82.227
ATOM   1592  CG1 VAL A 171      73.561  72.382  80.692
ATOM   1593  CG2 VAL A 171      74.851  72.474  82.865
ATOM   1594  C   VAL A 171      71.152  73.178  82.277
ATOM   1595  O   VAL A 171      70.507  72.215  82.711
ATOM   1596  N   PHE A 172      70.639  74.089  81.417
ATOM   1597  H   PHE A 172      71.184  74.833  81.037
ATOM   1598  CA  PHE A 172      69.291  73.979  80.916
ATOM   1599  CB  PHE A 172      68.716  75.305  80.366
ATOM   1600  CG  PHE A 172      68.489  76.251  81.492
ATOM   1601  CD1 PHE A 172      67.330  76.174  82.272
ATOM   1602  CE1 PHE A 172      67.130  77.067  83.326
ATOM   1603  CZ  PHE A 172      68.087  78.049  83.598
ATOM   1604  CE2 PHE A 172      69.241  78.141  82.818
ATOM   1605  CD2 PHE A 172      69.438  77.245  81.766
ATOM   1606  C   PHE A 172      69.320  73.019  79.768
ATOM   1607  O   PHE A 172      70.022  73.261  78.786
ATOM   1608  N   CYS A 173      68.549  71.914  79.849
ATOM   1609  H   CYS A 173      67.972  71.698  80.632
ATOM   1610  CA  CYS A 173      68.567  70.968  78.768
ATOM   1611  CB  CYS A 173      69.600  69.835  78.987
ATOM   1612  SG  CYS A 173      69.658  68.614  77.637
ATOM   1613  C   CYS A 173      67.233  70.341  78.525
ATOM   1614  O   CYS A 173      66.764  69.540  79.338
ATOM   1615  N   VAL A 174      66.567  70.734  77.412
ATOM   1616  H   VAL A 174      66.912  71.424  76.778
ATOM   1617  CA  VAL A 174      65.305  70.128  77.065
ATOM   1618  CB  VAL A 174      64.094  71.044  77.045
ATOM   1619  CG1 VAL A 174      62.849  70.214  76.654
ATOM   1620  CG2 VAL A 174      63.930  71.758  78.401
ATOM   1621  C   VAL A 174      65.595  69.624  75.676
ATOM   1622  O   VAL A 174      65.905  70.404  74.773
ATOM   1623  N   LEU A 175      65.500  68.291  75.490
ATOM   1624  H   LEU A 175      65.236  67.676  76.229
ATOM   1625  CA  LEU A 175      65.784  67.673  74.228
ATOM   1626  CB  LEU A 175      67.163  66.949  74.272
ATOM   1627  CG  LEU A 175      67.936  66.766  72.941
ATOM   1628  CD1 LEU A 175      69.431  66.568  73.227
ATOM   1629  CD2 LEU A 175      67.399  65.629  72.051
ATOM   1630  C   LEU A 175      64.660  66.716  73.955
ATOM   1631  O   LEU A 175      64.812  65.495  74.022
ATOM   1632  N   SER A 176      63.477  67.280  73.635
ATOM   1633  H   SER A 176      63.379  68.270  73.596
ATOM   1634  CA  SER A 176      62.286  66.536  73.313
ATOM   1635  CB  SER A 176      61.074  67.456  73.032
ATOM   1636  OG  SER A 176      59.925  66.711  72.644
ATOM   1637  HG  SER A 176      59.239  67.362  72.472
ATOM   1638  C   SER A 176      62.555  65.726  72.068
ATOM   1639  O   SER A 176      63.263  66.156  71.154
ATOM   1640  N   LYS A 177      61.973  64.510  72.044
ATOM   1641  H   LYS A 177      61.406  64.212  72.807
ATOM   1642  CA  LYS A 177      62.089  63.551  70.974
ATOM   1643  CB  LYS A 177      61.407  62.211  71.305
ATOM   1644  CG  LYS A 177      62.119  61.387  72.379
ATOM   1645  CD  LYS A 177      61.414  60.062  72.682
ATOM   1646  CE  LYS A 177      62.008  59.265  73.848
ATOM   1647  NZ  LYS A 177      63.377  58.810  73.528
ATOM   1648  HZ1 LYS A 177      63.441  57.784  73.667
ATOM   1649  HZ2 LYS A 177      63.602  59.037  72.541
ATOM   1650  HZ3 LYS A 177      64.056  59.283  74.153
ATOM   1651  C   LYS A 177      61.497  64.038  69.678
ATOM   1652  O   LYS A 177      61.868  63.539  68.614
ATOM   1653  N   LYS A 178      60.562  65.018  69.745
ATOM   1654  H   LYS A 178      60.298  65.402  70.627
ATOM   1655  CA  LYS A 178      59.886  65.605  68.609
ATOM   1656  CB  LYS A 178      58.799  66.621  69.012
ATOM   1657  CG  LYS A 178      57.608  65.983  69.727
ATOM   1658  CD  LYS A 178      56.535  66.987  70.138
ATOM   1659  CE  LYS A 178      55.311  66.342  70.788
ATOM   1660  NZ  LYS A 178      54.338  67.385  71.157
ATOM   1661  HZ1 LYS A 178      54.211  68.035  70.359
ATOM   1662  HZ2 LYS A 178      53.429  66.944  71.392
ATOM   1663  HZ3 LYS A 178      54.690  67.915  71.977
ATOM   1664  C   LYS A 178      60.846  66.296  67.676
ATOM   1665  O   LYS A 178      61.947  66.674  68.074
ATOM   1666  N   GLN A 179      60.433  66.453  66.390
ATOM   1667  H   GLN A 179      59.534  66.134  66.100
ATOM   1668  CA  GLN A 179      61.224  67.069  65.346
ATOM   1669  CB  GLN A 179      60.556  67.048  63.959
ATOM   1670  CG  GLN A 179      60.522  65.651  63.325
ATOM   1671  CD  GLN A 179      59.793  65.660  61.977
ATOM   1672  OE1 GLN A 179      59.162  66.618  61.530
ATOM   1673  NE2 GLN A 179      59.900  64.503  61.273
ATOM   1674 1HE2 GLN A 179      60.422  63.736  61.645
ATOM   1675 2HE2 GLN A 179      59.457  64.416  60.381
ATOM   1676  C   GLN A 179      61.608  68.480  65.676
ATOM   1677  O   GLN A 179      62.725  68.901  65.356
ATOM   1678  N   GLN A 180      60.698  69.245  66.335
ATOM   1679  H   GLN A 180      59.792  68.912  66.580
ATOM   1680  CA  GLN A 180      61.023  70.584  66.752
ATOM   1681  CB  GLN A 180      59.810  71.518  66.956
ATOM   1682  CG  GLN A 180      60.211  72.991  67.149
ATOM   1683  CD  GLN A 180      58.991  73.887  67.383
ATOM   1684  OE1 GLN A 180      57.825  73.493  67.337
ATOM   1685  NE2 GLN A 180      59.281  75.180  67.681
ATOM   1686 1HE2 GLN A 180      60.232  75.489  67.708
ATOM   1687 2HE2 GLN A 180      58.544  75.821  67.896
ATOM   1688  C   GLN A 180      61.708  70.318  68.067
ATOM   1689  O   GLN A 180      61.087  70.330  69.136
ATOM   1690  N   VAL A 181      63.032  70.016  67.981
ATOM   1691  H   VAL A 181      63.514  69.965  67.109
ATOM   1692  CA  VAL A 181      63.776  69.697  69.167
ATOM   1693  CB  VAL A 181      65.080  68.949  68.954
ATOM   1694  CG1 VAL A 181      65.710  68.667  70.329
ATOM   1695  CG2 VAL A 181      64.890  67.689  68.097
ATOM   1696  C   VAL A 181      63.976  71.020  69.874
ATOM   1697  O   VAL A 181      64.283  72.037  69.247
ATOM   1698  N   ASN A 182      63.738  71.009  71.201
ATOM   1699  H   ASN A 182      63.488  70.163  71.664
ATOM   1700  CA  ASN A 182      63.820  72.163  72.057
ATOM   1701  CB  ASN A 182      62.851  72.032  73.269
ATOM   1702  CG  ASN A 182      62.555  73.386  73.932
ATOM   1703  OD1 ASN A 182      62.500  74.423  73.271
ATOM   1704  ND2 ASN A 182      62.340  73.399  75.272
ATOM   1705 1HD2 ASN A 182      62.313  72.543  75.784
ATOM   1706 2HD2 ASN A 182      62.182  74.264  75.746
ATOM   1707  C   ASN A 182      65.241  72.480  72.470
ATOM   1708  O   ASN A 182      66.145  71.670  72.274
ATOM   1709  N   PHE A 183      65.459  73.700  73.017
ATOM   1710  H   PHE A 183      64.702  74.341  73.109
ATOM   1711  CA  PHE A 183      66.721  74.245  73.449
ATOM   1712  CB  PHE A 183      66.651  75.780  73.713
ATOM   1713  CG  PHE A 183      65.826  76.210  74.893
ATOM   1714  CD1 PHE A 183      66.391  76.353  76.170
ATOM   1715  CE1 PHE A 183      65.612  76.761  77.257
ATOM   1716  CZ  PHE A 183      64.256  77.041  77.069
ATOM   1717  CE2 PHE A 183      63.684  76.920  75.801
ATOM   1718  CD2 PHE A 183      64.471  76.512  74.721
ATOM   1719  C   PHE A 183      67.507  73.592  74.552
ATOM   1720  O   PHE A 183      66.970  73.125  75.560
ATOM   1721  N   VAL A 184      68.844  73.542  74.326
ATOM   1722  H   VAL A 184      69.242  73.905  73.487
ATOM   1723  CA  VAL A 184      69.796  73.006  75.265
ATOM   1724  CB  VAL A 184      70.524  71.735  74.832
ATOM   1725  CG1 VAL A 184      71.523  71.302  75.926
ATOM   1726  CG2 VAL A 184      69.495  70.612  74.602
ATOM   1727  C   VAL A 184      70.773  74.136  75.455
ATOM   1728  O   VAL A 184      71.606  74.420  74.587
ATOM   1729  N   CYS A 185      70.632  74.830  76.607
ATOM   1730  H   CYS A 185      69.974  74.557  77.303
ATOM   1731  CA  CYS A 185      71.476  75.934  76.949
ATOM   1732  CB  CYS A 185      70.697  77.140  77.522
ATOM   1733  SG  CYS A 185      71.746  78.589  77.860
ATOM   1734  C   CYS A 185      72.516  75.501  77.931
ATOM   1735  O   CYS A 185      72.253  75.223  79.104
ATOM   1736  N   GLN A 186      73.746  75.437  77.400
ATOM   1737  H   GLN A 186      73.880  75.669  76.440
ATOM   1738  CA  GLN A 186      74.964  75.094  78.082
ATOM   1739  CB  GLN A 186      75.761  73.998  77.343
ATOM   1740  CG  GLN A 186      75.024  72.660  77.187
ATOM   1741  CD  GLN A 186      75.848  71.651  76.381
ATOM   1742  OE1 GLN A 186      77.034  71.797  76.081
ATOM   1743  NE2 GLN A 186      75.154  70.555  75.975
ATOM   1744 1HE2 GLN A 186      74.184  70.465  76.204
ATOM   1745 2HE2 GLN A 186      75.609  69.844  75.440
ATOM   1746  C   GLN A 186      75.738  76.364  77.865
ATOM   1747  O   GLN A 186      75.766  76.857  76.734
ATOM   1748  N   ARG A 187      76.347  76.956  78.923
ATOM   1749  H   ARG A 187      76.331  76.589  79.849
ATOM   1750  CA  ARG A 187      77.085  78.176  78.702
ATOM   1751  CB  ARG A 187      76.245  79.473  78.883
ATOM   1752  CG  ARG A 187      75.710  79.779  80.290
ATOM   1753  CD  ARG A 187      74.905  81.080  80.354
ATOM   1754  NE  ARG A 187      74.404  81.270  81.752
ATOM   1755  HE  ARG A 187      73.502  80.909  81.991
ATOM   1756  CZ  ARG A 187      75.134  81.924  82.712
ATOM   1757  NH1 ARG A 187      76.372  82.446  82.455
ATOM   1758 1HH1 ARG A 187      76.783  82.347  81.550
ATOM   1759 2HH1 ARG A 187      76.866  82.942  83.168
ATOM   1760  NH2 ARG A 187      74.600  82.067  83.960
ATOM   1761 1HH2 ARG A 187      73.701  81.683  84.170
ATOM   1762 2HH2 ARG A 187      75.091  82.571  84.669
ATOM   1763  C   ARG A 187      78.353  78.295  79.488
ATOM   1764  O   ARG A 187      78.372  78.084  80.703
ATOM   1765  N   VAL A 188      79.464  78.564  78.763
ATOM   1766  H   VAL A 188      79.419  78.674  77.773
ATOM   1767  CA  VAL A 188      80.756  78.773  79.369
ATOM   1768  CB  VAL A 188      81.905  78.001  78.729
ATOM   1769  CG1 VAL A 188      81.781  76.533  79.172
ATOM   1770  CG2 VAL A 188      81.928  78.143  77.190
ATOM   1771  C   VAL A 188      81.030  80.257  79.409
ATOM   1772  O   VAL A 188      81.407  80.778  80.452
ATOM   1773  N   ASP A 189      80.831  80.957  78.265
ATOM   1774  H   ASP A 189      80.511  80.478  77.451
ATOM   1775  CA  ASP A 189      81.001  82.386  78.080
ATOM   1776  CB  ASP A 189      82.496  82.803  77.972
ATOM   1777  CG  ASP A 189      82.675  84.320  78.056
ATOM   1778  OD1 ASP A 189      82.280  84.939  79.079
ATOM   1779  OD2 ASP A 189      83.216  84.882  77.068
ATOM   1780  C   ASP A 189      80.226  82.576  76.792
ATOM   1781  O   ASP A 189      79.114  82.043  76.690
ATOM   1782  N   MET A 190      80.723  83.361  75.792
ATOM   1783  H   MET A 190      81.603  83.827  75.817
ATOM   1784  CA  MET A 190      79.981  83.440  74.568
ATOM   1785  CB  MET A 190      80.027  84.765  73.772
ATOM   1786  CG  MET A 190      79.006  84.731  72.621
ATOM   1787  SD  MET A 190      78.560  86.315  71.864
ATOM   1788  CE  MET A 190      77.580  85.563  70.531
ATOM   1789  C   MET A 190      80.441  82.283  73.728
ATOM   1790  O   MET A 190      81.490  82.332  73.078
ATOM   1791  N   ASP A 191      79.834  81.112  74.048
ATOM   1792  H   ASP A 191      79.118  81.102  74.742
ATOM   1793  CA  ASP A 191      80.057  79.856  73.379
ATOM   1794  CB  ASP A 191      79.254  78.720  74.064
ATOM   1795  CG  ASP A 191      79.482  77.355  73.426
ATOM   1796  OD1 ASP A 191      78.502  76.811  72.854
ATOM   1797  OD2 ASP A 191      80.615  76.818  73.533
ATOM   1798  C   ASP A 191      79.477  80.165  72.029
ATOM   1799  O   ASP A 191      78.324  80.599  71.935
ATOM   1800  N   ILE A 192      80.289  80.000  70.964
ATOM   1801  H   ILE A 192      81.202  79.605  71.028
ATOM   1802  CA  ILE A 192      79.802  80.338  69.656
ATOM   1803  CB  ILE A 192      80.697  81.313  68.917
ATOM   1804  CG2 ILE A 192      80.091  81.593  67.525
ATOM   1805  CG1 ILE A 192      80.836  82.620  69.716
ATOM   1806  CD1 ILE A 192      81.972  83.517  69.234
ATOM   1807  C   ILE A 192      79.679  79.096  68.842
ATOM   1808  O   ILE A 192      80.648  78.367  68.648
ATOM   1809  N   VAL A 193      78.438  78.827  68.395
ATOM   1810  H   VAL A 193      77.676  79.423  68.639
ATOM   1811  CA  VAL A 193      78.094  77.715  67.541
ATOM   1812  CB  VAL A 193      77.556  76.472  68.286
ATOM   1813  CG1 VAL A 193      77.391  75.313  67.287
ATOM   1814  CG2 VAL A 193      78.354  76.089  69.541
ATOM   1815  C   VAL A 193      76.916  78.361  66.798
ATOM   1816  O   VAL A 193      75.764  77.962  66.984
ATOM   1817  N   VAL A 194      77.147  79.425  65.976
ATOM   1818  H   VAL A 194      78.057  79.790  65.797
ATOM   1819  CA  VAL A 194      76.023  80.075  65.314
ATOM   1820  CB  VAL A 194      76.082  81.610  65.371
ATOM   1821  CG1 VAL A 194      74.920  82.285  64.612
ATOM   1822  CG2 VAL A 194      76.169  82.064  66.839
ATOM   1823  C   VAL A 194      75.793  79.540  63.916
ATOM   1824  O   VAL A 194      76.736  79.318  63.159
ATOM   1825  N   TYR A 195      74.505  79.307  63.555
ATOM   1826  H   TYR A 195      73.744  79.495  64.171
ATOM   1827  CA  TYR A 195      74.140  78.803  62.257
ATOM   1828  CB  TYR A 195      73.542  77.367  62.240
ATOM   1829  CG  TYR A 195      74.480  76.334  62.754
ATOM   1830  CD1 TYR A 195      74.285  75.796  64.029
ATOM   1831  CE1 TYR A 195      75.155  74.822  64.522
ATOM   1832  CZ  TYR A 195      76.228  74.384  63.741
ATOM   1833  OH  TYR A 195      77.106  73.401  64.245
ATOM   1834  HH  TYR A 195      77.789  73.249  63.585
ATOM   1835  CE2 TYR A 195      76.432  74.922  62.468
ATOM   1836  CD2 TYR A 195      75.558  75.893  61.979
ATOM   1837  C   TYR A 195      73.073  79.712  61.703
ATOM   1838  O   TYR A 195      71.875  79.455  61.857
ATOM   1839  N   CYS A 196      73.473  80.823  61.038
ATOM   1840  H   CYS A 196      74.426  81.049  60.847
ATOM   1841  CA  CYS A 196      72.476  81.711  60.495
ATOM   1842  CB  CYS A 196      72.955  83.166  60.325
ATOM   1843  SG  CYS A 196      73.374  83.960  61.906
ATOM   1844  C   CYS A 196      72.049  81.145  59.176
ATOM   1845  O   CYS A 196      72.780  81.187  58.183
ATOM   1846  N   ASN A 197      70.815  80.595  59.180
ATOM   1847  H   ASN A 197      70.266  80.587  60.013
ATOM   1848  CA  ASN A 197      70.197  79.974  58.039
ATOM   1849  CB  ASN A 197      68.886  79.230  58.371
ATOM   1850  CG  ASN A 197      69.200  78.043  59.279
ATOM   1851  OD1 ASN A 197      70.000  77.163  58.958
ATOM   1852  ND2 ASN A 197      68.552  78.026  60.472
ATOM   1853 1HD2 ASN A 197      67.888  78.741  60.694
ATOM   1854 2HD2 ASN A 197      68.736  77.297  61.131
ATOM   1855  C   ASN A 197      69.926  80.989  56.986
ATOM   1856  O   ASN A 197      69.378  82.060  57.259
ATOM   1857  N   GLY A 198      70.387  80.667  55.759
ATOM   1858  H   GLY A 198      70.855  79.801  55.598
ATOM   1859  CA  GLY A 198      70.234  81.499  54.599
ATOM   1860  C   GLY A 198      71.203  82.648  54.594
ATOM   1861  O   GLY A 198      71.125  83.483  53.690
ATOM   1862  N   GLN A 199      72.130  82.727  55.588
ATOM   1863  H   GLN A 199      72.210  82.047  56.315
ATOM   1864  CA  GLN A 199      73.064  83.815  55.649
ATOM   1865  CB  GLN A 199      72.781  84.731  56.864
ATOM   1866  CG  GLN A 199      71.429  85.455  56.798
ATOM   1867  CD  GLN A 199      71.199  86.196  58.105
ATOM   1868  OE1 GLN A 199      71.742  87.271  58.354
ATOM   1869  NE2 GLN A 199      70.358  85.589  58.982
ATOM   1870 1HE2 GLN A 199      69.947  84.707  58.750
ATOM   1871 2HE2 GLN A 199      70.149  86.019  59.861
ATOM   1872  C   GLN A 199      74.468  83.279  55.713
ATOM   1873  O   GLN A 199      75.120  83.198  54.670
ATOM   1874  N   ARG A 200      74.966  82.887  56.922
ATOM   1875  H   ARG A 200      74.408  82.889  57.749
ATOM   1876  CA  ARG A 200      76.309  82.377  57.098
ATOM   1877  CB  ARG A 200      77.343  83.459  57.501
ATOM   1878  CG  ARG A 200      77.575  84.644  56.553
ATOM   1879  CD  ARG A 200      78.330  84.349  55.255
ATOM   1880  NE  ARG A 200      78.536  85.664  54.574
ATOM   1881  HE  ARG A 200      79.391  86.155  54.741
ATOM   1882  CZ  ARG A 200      77.592  86.225  53.754
ATOM   1883  NH1 ARG A 200      76.417  85.588  53.462
ATOM   1884 1HH1 ARG A 200      76.221  84.679  53.835
ATOM   1885 2HH1 ARG A 200      75.741  86.028  52.872
ATOM   1886  NH2 ARG A 200      77.833  87.461  53.226
ATOM   1887 1HH2 ARG A 200      78.671  87.955  53.456
ATOM   1888 2HH2 ARG A 200      77.158  87.891  52.627
ATOM   1889  C   ARG A 200      76.329  81.429  58.272
ATOM   1890  O   ARG A 200      75.650  81.661  59.275
ATOM   1891  N   LYS A 201      77.103  80.321  58.165
ATOM   1892  H   LYS A 201      77.649  80.130  57.354
ATOM   1893  CA  LYS A 201      77.239  79.377  59.251
ATOM   1894  CB  LYS A 201      77.051  77.898  58.869
ATOM   1895  CG  LYS A 201      75.621  77.591  58.417
ATOM   1896  CD  LYS A 201      75.373  76.125  58.071
ATOM   1897  CE  LYS A 201      73.916  75.828  57.719
ATOM   1898  NZ  LYS A 201      73.747  74.382  57.488
ATOM   1899  HZ1 LYS A 201      73.758  74.195  56.468
ATOM   1900  HZ2 LYS A 201      74.518  73.860  57.945
ATOM   1901  HZ3 LYS A 201      72.842  74.066  57.885
ATOM   1902  C   LYS A 201      78.597  79.612  59.826
ATOM   1903  O   LYS A 201      79.610  79.502  59.130
ATOM   1904  N   VAL A 202      78.642  79.954  61.129
ATOM   1905  H   VAL A 202      77.839  79.952  61.718
ATOM   1906  CA  VAL A 202      79.887  80.270  61.769
ATOM   1907  CB  VAL A 202      79.929  81.654  62.390
ATOM   1908  CG1 VAL A 202      79.721  82.727  61.305
ATOM   1909  CG2 VAL A 202      78.957  81.770  63.556
ATOM   1910  C   VAL A 202      80.470  79.231  62.686
ATOM   1911  O   VAL A 202      79.786  78.336  63.189
ATOM   1912  N   ILE A 203      81.796  79.396  62.902
ATOM   1913  H   ILE A 203      82.260  80.161  62.463
ATOM   1914  CA  ILE A 203      82.685  78.569  63.682
ATOM   1915  CB  ILE A 203      84.152  78.968  63.550
ATOM   1916  CG2 ILE A 203      84.582  78.711  62.091
ATOM   1917  CG1 ILE A 203      84.411  80.415  64.022
ATOM   1918  CD1 ILE A 203      85.880  80.823  64.109
ATOM   1919  C   ILE A 203      82.383  78.378  65.145
ATOM   1920  O   ILE A 203      81.742  79.207  65.794
ATOM   1921  N   LEU A 204      82.797  77.178  65.621
ATOM   1922  H   LEU A 204      83.263  76.552  65.001
ATOM   1923  CA  LEU A 204      82.707  76.661  66.960
ATOM   1924  CB  LEU A 204      82.834  75.109  66.989
ATOM   1925  CG  LEU A 204      82.842  74.380  68.363
ATOM   1926  CD1 LEU A 204      81.521  74.493  69.129
ATOM   1927  CD2 LEU A 204      83.323  72.928  68.213
ATOM   1928  C   LEU A 204      83.811  77.202  67.827
ATOM   1929  O   LEU A 204      84.992  77.078  67.494
ATOM   1930  N   THR A 205      83.425  77.823  68.964
ATOM   1931  H   THR A 205      82.460  77.942  69.181
ATOM   1932  CA  THR A 205      84.352  78.351  69.936
ATOM   1933  CB  THR A 205      84.668  79.845  69.872
ATOM   1934  CG2 THR A 205      85.333  80.231  68.537
ATOM   1935  OG1 THR A 205      83.501  80.626  70.065
ATOM   1936  HG1 THR A 205      83.804  81.484  70.372
ATOM   1937  C   THR A 205      83.774  78.101  71.305
ATOM   1938  O   THR A 205      82.567  78.233  71.512
ATOM   1939  N   LYS A 206      84.653  77.712  72.253
ATOM   1940  H   LYS A 206      85.619  77.604  72.031
ATOM   1941  CA  LYS A 206      84.339  77.461  73.644
ATOM   1942  CB  LYS A 206      84.527  76.000  74.094
ATOM   1943  CG  LYS A 206      83.596  74.972  73.453
ATOM   1944  CD  LYS A 206      83.847  73.562  73.987
ATOM   1945  CE  LYS A 206      83.007  72.477  73.314
ATOM   1946  NZ  LYS A 206      83.338  71.159  73.893
ATOM   1947  HZ1 LYS A 206      83.187  71.183  74.919
ATOM   1948  HZ2 LYS A 206      82.728  70.430  73.476
ATOM   1949  HZ3 LYS A 206      84.329  70.927  73.696
ATOM   1950  C   LYS A 206      85.405  78.235  74.388
ATOM   1951  O   LYS A 206      86.555  78.269  73.940
ATOM   1952  N   THR A 207      85.058  78.889  75.526
ATOM   1953  H   THR A 207      84.133  78.880  75.891
ATOM   1954  CA  THR A 207      86.040  79.667  76.253
ATOM   1955  CB  THR A 207      85.474  81.024  76.644
ATOM   1956  CG2 THR A 207      86.530  81.888  77.374
ATOM   1957  OG1 THR A 207      85.085  81.725  75.470
ATOM   1958  HG1 THR A 207      84.618  82.508  75.776
ATOM   1959  C   THR A 207      86.633  78.979  77.473
ATOM   1960  O   THR A 207      87.856  78.831  77.545
ATOM   1961  N   LEU A 208      85.753  78.501  78.397
ATOM   1962  H   LEU A 208      84.779  78.628  78.232
ATOM   1963  CA  LEU A 208      86.016  77.849  79.667
ATOM   1964  CB  LEU A 208      87.079  76.721  79.726
ATOM   1965  CG  LEU A 208      86.511  75.305  79.497
ATOM   1966  CD1 LEU A 208      86.137  75.035  78.030
ATOM   1967  CD2 LEU A 208      87.445  74.248  80.105
ATOM   1968  C   LEU A 208      86.172  78.737  80.873
ATOM   1969  O   LEU A 208      87.225  79.310  81.158
ATOM   1970  N   VAL A 209      85.029  78.878  81.584
ATOM   1971  H   VAL A 209      84.200  78.411  81.281
ATOM   1972  CA  VAL A 209      84.850  79.611  82.819
ATOM   1973  CB  VAL A 209      83.951  80.826  82.710
ATOM   1974  CG1 VAL A 209      83.825  81.504  84.081
ATOM   1975  CG2 VAL A 209      84.538  81.795  81.664
ATOM   1976  C   VAL A 209      84.219  78.497  83.637
ATOM   1977  O   VAL A 209      83.306  77.812  83.164
ATOM   1978  N   ILE A 210      84.643  78.341  84.912
ATOM   1979  H   ILE A 210      85.328  78.942  85.316
ATOM   1980  CA  ILE A 210      84.222  77.221  85.723
ATOM   1981  CB  ILE A 210      85.185  77.012  86.900
ATOM   1982  CG2 ILE A 210      84.745  75.894  87.870
ATOM   1983  CG1 ILE A 210      86.595  76.668  86.347
ATOM   1984  CD1 ILE A 210      86.712  75.405  85.481
ATOM   1985  C   ILE A 210      82.754  77.028  86.051
ATOM   1986  O   ILE A 210      82.343  75.865  86.106
ATOM   1987  N   GLY A 211      81.920  78.083  86.231
ATOM   1988  H   GLY A 211      82.196  79.037  86.162
ATOM   1989  CA  GLY A 211      80.531  77.791  86.519
ATOM   1990  C   GLY A 211      79.596  78.951  86.650
ATOM   1991  O   GLY A 211      80.001  80.103  86.815
ATOM   1992  N   GLN A 212      78.277  78.632  86.627
ATOM   1993  H   GLN A 212      77.970  77.690  86.516
ATOM   1994  CA  GLN A 212      77.230  79.620  86.746
ATOM   1995  CB  GLN A 212      75.821  79.102  86.425
ATOM   1996  CG  GLN A 212      75.589  78.784  84.943
ATOM   1997  CD  GLN A 212      74.183  78.216  84.734
ATOM   1998  OE1 GLN A 212      73.405  77.931  85.646
ATOM   1999  NE2 GLN A 212      73.833  78.041  83.433
ATOM   2000 1HE2 GLN A 212      74.481  78.264  82.705
ATOM   2001 2HE2 GLN A 212      72.937  77.656  83.211
ATOM   2002  C   GLN A 212      77.199  80.172  88.138
ATOM   2003  O   GLN A 212      76.988  81.373  88.312
ATOM   2004  N   CYS A 213      77.481  79.307  89.150
ATOM   2005  H   CYS A 213      77.675  78.346  88.969
ATOM   2006  CA  CYS A 213      77.516  79.688  90.534
ATOM   2007  CB  CYS A 213      77.769  78.511  91.482
ATOM   2008  SG  CYS A 213      76.350  77.386  91.544
ATOM   2009  C   CYS A 213      78.618  80.688  90.708
ATOM   2010  O   CYS A 213      78.441  81.640  91.460
ATOM   2011  N   ILE A 214      79.765  80.518  89.998
ATOM   2012  H   ILE A 214      79.897  79.751  89.376
ATOM   2013  CA  ILE A 214      80.857  81.455  90.092
ATOM   2014  CB  ILE A 214      82.247  80.906  89.974
ATOM   2015  CG2 ILE A 214      82.412  80.036  91.225
ATOM   2016  CG1 ILE A 214      82.550  80.212  88.646
ATOM   2017  CD1 ILE A 214      83.158  81.111  87.578
ATOM   2018  C   ILE A 214      80.649  82.734  89.348
ATOM   2019  O   ILE A 214      81.219  83.738  89.764
ATOM   2020  N   TYR A 215      79.876  82.744  88.225
ATOM   2021  H   TYR A 215      79.548  81.897  87.810
ATOM   2022  CA  TYR A 215      79.566  83.987  87.538
ATOM   2023  CB  TYR A 215      78.680  83.857  86.283
ATOM   2024  CG  TYR A 215      79.467  83.694  85.033
ATOM   2025  CD1 TYR A 215      79.530  82.482  84.341
ATOM   2026  CE1 TYR A 215      80.266  82.394  83.155
ATOM   2027  CZ  TYR A 215      80.935  83.519  82.659
ATOM   2028  OH  TYR A 215      81.676  83.433  81.465
ATOM   2029  HH  TYR A 215      82.017  84.305  81.248
ATOM   2030  CE2 TYR A 215      80.871  84.732  83.343
ATOM   2031  CD2 TYR A 215      80.136  84.814  84.523
ATOM   2032  C   TYR A 215      78.759  84.833  88.487
ATOM   2033  O   TYR A 215      78.992  86.039  88.607
ATOM   2034  N   THR A 216      77.827  84.177  89.224
ATOM   2035  H   THR A 216      77.668  83.198  89.103
ATOM   2036  CA  THR A 216      76.986  84.813  90.201
ATOM   2037  CB  THR A 216      75.936  83.859  90.735
ATOM   2038  CG2 THR A 216      75.025  84.565  91.761
ATOM   2039  OG1 THR A 216      75.122  83.412  89.658
ATOM   2040  HG1 THR A 216      74.649  82.643  89.986
ATOM   2041  C   THR A 216      77.887  85.312  91.321
ATOM   2042  O   THR A 216      77.725  86.447  91.755
ATOM   2043  N   ILE A 217      78.899  84.520  91.763
ATOM   2044  H   ILE A 217      79.005  83.586  91.433
ATOM   2045  CA  ILE A 217      79.809  84.919  92.821
ATOM   2046  CB  ILE A 217      80.674  83.758  93.332
ATOM   2047  CG2 ILE A 217      81.793  84.216  94.291
ATOM   2048  CG1 ILE A 217      79.794  82.676  94.001
ATOM   2049  CD1 ILE A 217      78.990  83.106  95.233
ATOM   2050  C   ILE A 217      80.636  86.119  92.410
ATOM   2051  O   ILE A 217      80.846  86.989  93.247
ATOM   2052  N   THR A 218      81.092  86.224  91.134
ATOM   2053  H   THR A 218      80.928  85.515  90.458
ATOM   2054  CA  THR A 218      81.865  87.357  90.666
ATOM   2055  CB  THR A 218      82.597  87.146  89.357
ATOM   2056  CG2 THR A 218      83.695  86.083  89.553
ATOM   2057  OG1 THR A 218      81.707  86.770  88.318
ATOM   2058  HG1 THR A 218      82.221  86.807  87.507
ATOM   2059  C   THR A 218      81.013  88.603  90.618
ATOM   2060  O   THR A 218      81.525  89.703  90.828
ATOM   2061  N   SER A 219      79.702  88.453  90.316
ATOM   2062  H   SER A 219      79.339  87.565  90.029
ATOM   2063  CA  SER A 219      78.762  89.544  90.288
ATOM   2064  CB  SER A 219      77.517  89.199  89.467
ATOM   2065  OG  SER A 219      76.729  88.179  90.054
ATOM   2066  HG  SER A 219      75.984  88.048  89.463
ATOM   2067  C   SER A 219      78.423  90.023  91.695
ATOM   2068  O   SER A 219      78.162  91.212  91.886
ATOM   2069  N   LEU A 220      78.395  89.089  92.694
ATOM   2070  H   LEU A 220      78.507  88.128  92.455
ATOM   2071  CA  LEU A 220      78.177  89.322  94.125
ATOM   2072  CB  LEU A 220      77.916  88.042  94.932
ATOM   2073  CG  LEU A 220      76.557  87.391  94.615
ATOM   2074  CD1 LEU A 220      76.450  86.024  95.294
ATOM   2075  CD2 LEU A 220      75.371  88.320  94.931
ATOM   2076  C   LEU A 220      79.418  90.004  94.635
ATOM   2077  O   LEU A 220      79.394  90.810  95.569
ATOM   2078  N   PHE A 221      80.561  89.643  93.997
ATOM   2079  H   PHE A 221      80.540  88.929  93.307
ATOM   2080  CA  PHE A 221      81.845  90.249  94.142
ATOM   2081  CB  PHE A 221      83.058  89.357  93.776
ATOM   2082  CG  PHE A 221      83.348  88.287  94.800
ATOM   2083  CD1 PHE A 221      84.307  87.314  94.489
ATOM   2084  CE1 PHE A 221      84.631  86.301  95.398
ATOM   2085  CZ  PHE A 221      83.991  86.245  96.638
ATOM   2086  CE2 PHE A 221      83.036  87.208  96.969
ATOM   2087  CD2 PHE A 221      82.721  88.218  96.057
ATOM   2088  C   PHE A 221      81.676  91.477  93.234
ATOM   2089  O   PHE A 221      80.553  91.887  92.960
ATOM   2090  N   SER A 222      82.725  92.241  92.816
ATOM   2091  H   SER A 222      83.664  91.986  93.026
ATOM   2092  CA  SER A 222      82.571  93.495  92.042
ATOM   2093  CB  SER A 222      81.537  93.556  90.876
ATOM   2094  OG  SER A 222      81.847  92.565  89.903
ATOM   2095  HG  SER A 222      81.444  91.747  90.213
ATOM   2096  C   SER A 222      82.299  94.528  93.132
ATOM   2097  O   SER A 222      82.897  95.601  93.143
ATOM   2098  N   LEU A 223      81.364  94.207  94.077
ATOM   2099  H   LEU A 223      80.738  93.451  93.923
ATOM   2100  CA  LEU A 223      81.048  94.913  95.295
ATOM   2101  CB  LEU A 223      79.881  94.219  96.013
ATOM   2102  CG  LEU A 223      78.554  94.318  95.231
ATOM   2103  CD1 LEU A 223      77.498  93.394  95.837
ATOM   2104  CD2 LEU A 223      78.060  95.772  95.117
ATOM   2105  C   LEU A 223      82.336  94.694  96.115
ATOM   2106  O   LEU A 223      82.734  95.549  96.902
ATOM   2107  N   LEU A 224      82.979  93.499  95.924
ATOM   2108  H   LEU A 224      82.547  92.843  95.312
ATOM   2109  CA  LEU A 224      84.239  92.989  96.425
ATOM   2110  CB  LEU A 224      84.149  91.802  97.406
ATOM   2111  CG  LEU A 224      85.542  91.304  97.855
ATOM   2112  CD1 LEU A 224      86.406  92.357  98.531
ATOM   2113  CD2 LEU A 224      85.401  89.997  98.625
ATOM   2114  C   LEU A 224      84.980  92.547  95.172
ATOM   2115  O   LEU A 224      84.961  91.368  94.825
ATOM   2116  N   PRO A 225      85.597  93.450  94.441
ATOM   2117  CA  PRO A 225      86.288  93.169  93.199
ATOM   2118  CB  PRO A 225      86.433  94.510  92.512
ATOM   2119  CG  PRO A 225      86.450  95.508  93.675
ATOM   2120  CD  PRO A 225      85.731  94.842  94.834
ATOM   2121  C   PRO A 225      87.580  92.411  93.182
ATOM   2122  O   PRO A 225      88.547  92.845  93.809
ATOM   2123  N   GLY A 226      87.627  91.356  92.347
ATOM   2124  H   GLY A 226      86.830  91.082  91.816
ATOM   2125  CA  GLY A 226      88.785  90.530  92.180
ATOM   2126  C   GLY A 226      88.554  89.787  90.912
ATOM   2127  O   GLY A 226      88.236  88.598  90.944
ATOM   2128  N   VAL A 227      88.659  90.507  89.772
ATOM   2129  H   VAL A 227      88.900  91.474  89.787
ATOM   2130  CA  VAL A 227      88.483  89.941  88.463
ATOM   2131  CB  VAL A 227      87.107  90.235  87.851
ATOM   2132  CG1 VAL A 227      86.827  91.750  87.746
ATOM   2133  CG2 VAL A 227      86.944  89.454  86.530
ATOM   2134  C   VAL A 227      89.643  90.408  87.628
ATOM   2135  O   VAL A 227      90.008  91.588  87.616
ATOM   2136  N   ALA A 228      90.262  89.435  86.936
ATOM   2137  H   ALA A 228      89.932  88.495  86.976
ATOM   2138  CA  ALA A 228      91.403  89.637  86.088
ATOM   2139  CB  ALA A 228      92.712  89.672  86.921
ATOM   2140  C   ALA A 228      91.412  88.484  85.109
ATOM   2141  O   ALA A 228      90.367  87.927  84.765
ATOM   2142  N   HIS A 229      92.611  88.114  84.608
ATOM   2143  H   HIS A 229      93.450  88.590  84.855
ATOM   2144  CA  HIS A 229      92.809  87.031  83.682
ATOM   2145  CB  HIS A 229      94.234  87.013  83.061
ATOM   2146  CG  HIS A 229      95.368  86.680  83.996
ATOM   2147  ND1 HIS A 229      95.850  85.405  84.197
ATOM   2148  CE1 HIS A 229      96.859  85.504  85.098
ATOM   2149  NE2 HIS A 229      97.058  86.750  85.489
ATOM   2150  CD2 HIS A 229      96.119  87.489  84.793
ATOM   2151  C   HIS A 229      92.512  85.674  84.285
ATOM   2152  O   HIS A 229      92.354  84.705  83.546
ATOM   2153  N   SER A 230      92.447  85.571  85.634
ATOM   2154  H   SER A 230      92.564  86.361  86.229
ATOM   2155  CA  SER A 230      92.212  84.321  86.299
ATOM   2156  CB  SER A 230      92.543  84.390  87.811
ATOM   2157  OG  SER A 230      92.327  83.140  88.450
ATOM   2158  HG  SER A 230      92.518  83.269  89.383
ATOM   2159  C   SER A 230      90.843  83.712  86.107
ATOM   2160  O   SER A 230      89.804  84.330  86.362
ATOM   2161  N   ILE A 231      90.854  82.439  85.633
ATOM   2162  H   ILE A 231      91.716  81.974  85.445
ATOM   2163  CA  ILE A 231      89.668  81.643  85.424
ATOM   2164  CB  ILE A 231      89.880  80.446  84.501
ATOM   2165  CG2 ILE A 231      88.579  79.616  84.416
ATOM   2166  CG1 ILE A 231      90.395  80.890  83.105
ATOM   2167  CD1 ILE A 231      89.476  81.834  82.316
ATOM   2168  C   ILE A 231      89.340  81.216  86.833
ATOM   2169  O   ILE A 231      90.168  80.623  87.525
ATOM   2170  N   ALA A 232      88.089  81.507  87.237
ATOM   2171  H   ALA A 232      87.451  81.941  86.606
ATOM   2172  CA  ALA A 232      87.555  81.284  88.553
ATOM   2173  CB  ALA A 232      86.286  82.123  88.803
ATOM   2174  C   ALA A 232      87.360  79.870  89.041
ATOM   2175  O   ALA A 232      87.597  78.897  88.332
ATOM   2176  N   VAL A 233      87.016  79.784  90.347
ATOM   2177  H   VAL A 233      86.909  80.636  90.851
ATOM   2178  CA  VAL A 233      86.756  78.622  91.176
ATOM   2179  CB  VAL A 233      86.747  78.961  92.668
ATOM   2180  CG1 VAL A 233      88.102  79.515  93.047
ATOM   2181  CG2 VAL A 233      85.631  79.966  93.040
ATOM   2182  C   VAL A 233      85.447  77.923  90.914
ATOM   2183  O   VAL A 233      84.683  78.328  90.042
ATOM   2184  N   GLU A 234      85.240  76.768  91.597
ATOM   2185  H   GLU A 234      85.925  76.417  92.232
ATOM   2186  CA  GLU A 234      84.014  76.010  91.582
ATOM   2187  CB  GLU A 234      84.230  74.489  91.403
ATOM   2188  CG  GLU A 234      82.945  73.656  91.283
ATOM   2189  CD  GLU A 234      83.313  72.183  91.128
ATOM   2190  OE1 GLU A 234      83.953  71.620  92.056
ATOM   2191  OE2 GLU A 234      82.959  71.592  90.074
ATOM   2192  C   GLU A 234      83.568  76.273  93.007
ATOM   2193  O   GLU A 234      84.254  75.864  93.950
ATOM   2194  N   LEU A 235      82.420  76.968  93.203
ATOM   2195  H   LEU A 235      81.848  77.282  92.450
ATOM   2196  CA  LEU A 235      81.962  77.292  94.537
ATOM   2197  CB  LEU A 235      82.348  78.759  94.887
ATOM   2198  CG  LEU A 235      82.083  79.283  96.312
ATOM   2199  CD1 LEU A 235      83.040  78.629  97.316
ATOM   2200  CD2 LEU A 235      82.174  80.812  96.372
ATOM   2201  C   LEU A 235      80.472  77.085  94.633
ATOM   2202  O   LEU A 235      79.783  77.086  93.613
ATOM   2203  N   CYS A 236      79.989  76.925  95.894
ATOM   2204  H   CYS A 236      80.649  76.937  96.640
ATOM   2205  CA  CYS A 236      78.651  76.687  96.406
ATOM   2206  CB  CYS A 236      77.452  77.137  95.517
ATOM   2207  SG  CYS A 236      77.366  78.943  95.314
ATOM   2208  C   CYS A 236      78.601  75.237  96.829
ATOM   2209  O   CYS A 236      79.588  74.771  97.407
ATOM   2210  N   VAL A 237      77.456  74.509  96.631
ATOM   2211  H   VAL A 237      76.654  74.932  96.220
ATOM   2212  CA  VAL A 237      77.214  73.102  96.945
ATOM   2213  CB  VAL A 237      77.951  72.094  96.037
ATOM   2214  CG1 VAL A 237      77.484  72.345  94.595
ATOM   2215  CG2 VAL A 237      79.473  71.968  96.266
ATOM   2216  C   VAL A 237      77.310  72.760  98.430
ATOM   2217  O   VAL A 237      77.754  73.631  99.183
ATOM   2218  N   PRO A 238      76.885  71.583  98.947
ATOM   2219  CA  PRO A 238      76.998  71.257 100.358
ATOM   2220  CB  PRO A 238      76.393  69.867 100.526
ATOM   2221  CG  PRO A 238      75.377  69.775  99.378
ATOM   2222  CD  PRO A 238      75.976  70.653  98.272
ATOM   2223  C   PRO A 238      78.421  71.374 100.826
ATOM   2224  O   PRO A 238      79.320  70.800 100.206
ATOM   2225  N   GLY A 239      78.589  72.105 101.942
ATOM   2226  H   GLY A 239      77.803  72.514 102.399
ATOM   2227  CA  GLY A 239      79.850  72.411 102.555
ATOM   2228  C   GLY A 239      80.077  73.893 102.400
ATOM   2229  O   GLY A 239      80.636  74.517 103.302
ATOM   2230  N   PHE A 240      79.624  74.484 101.263
ATOM   2231  H   PHE A 240      79.187  73.932 100.557
ATOM   2232  CA  PHE A 240      79.673  75.885 100.915
ATOM   2233  CB  PHE A 240      78.658  76.777 101.678
ATOM   2234  CG  PHE A 240      77.286  76.419 101.193
ATOM   2235  CD1 PHE A 240      76.492  75.500 101.891
ATOM   2236  CE1 PHE A 240      75.215  75.166 101.431
ATOM   2237  CZ  PHE A 240      74.722  75.749 100.261
ATOM   2238  CE2 PHE A 240      75.504  76.664  99.553
ATOM   2239  CD2 PHE A 240      76.779  76.995 100.019
ATOM   2240  C   PHE A 240      80.977  76.604 100.776
ATOM   2241  O   PHE A 240      81.206  77.179  99.712
ATOM   2242  N   HIS A 241      81.846  76.595 101.827
ATOM   2243  H   HIS A 241      81.608  76.093 102.654
ATOM   2244  CA  HIS A 241      83.143  77.251 101.899
ATOM   2245  CB  HIS A 241      84.067  76.885 100.697
ATOM   2246  CG  HIS A 241      85.491  77.350 100.711
ATOM   2247  ND1 HIS A 241      86.470  76.801 101.509
ATOM   2248  CE1 HIS A 241      87.631  77.420 101.183
ATOM   2249  NE2 HIS A 241      87.466  78.329 100.239
ATOM   2250  CD2 HIS A 241      86.115  78.285  99.945
ATOM   2251  C   HIS A 241      82.822  78.728 102.017
ATOM   2252  O   HIS A 241      82.911  79.288 103.111
ATOM   2253  N   GLY A 242      82.450  79.386 100.890
ATOM   2254  H   GLY A 242      82.376  78.899 100.023
ATOM   2255  CA  GLY A 242      82.023  80.761 100.850
ATOM   2256  C   GLY A 242      83.003  81.838 101.194
ATOM   2257  O   GLY A 242      82.557  82.938 101.520
ATOM   2258  N   TRP A 243      84.328  81.570 101.126
ATOM   2259  H   TRP A 243      84.678  80.682 100.841
ATOM   2260  CA  TRP A 243      85.320  82.565 101.459
ATOM   2261  CB  TRP A 243      86.761  82.045 101.686
ATOM   2262  CG  TRP A 243      87.056  81.329 102.991
ATOM   2263  CD1 TRP A 243      87.143  79.998 103.279
ATOM   2264  NE1 TRP A 243      87.551  79.807 104.583
ATOM   2265  HE1 TRP A 243      87.700  78.945 105.018
ATOM   2266  CE2 TRP A 243      87.723  81.041 105.167
ATOM   2267  CZ2 TRP A 243      88.128  81.403 106.446
ATOM   2268  CH2 TRP A 243      88.211  82.769 106.753
ATOM   2269  CZ3 TRP A 243      87.912  83.745 105.791
ATOM   2270  CE3 TRP A 243      87.521  83.378 104.497
ATOM   2271  CD2 TRP A 243      87.420  82.022 104.199
ATOM   2272  C   TRP A 243      85.410  83.742 100.546
ATOM   2273  O   TRP A 243      85.229  83.651  99.330
ATOM   2274  N   ALA A 244      85.647  84.901 101.192
ATOM   2275  H   ALA A 244      85.766  84.926 102.183
ATOM   2276  CA  ALA A 244      85.789  86.167 100.544
ATOM   2277  CB  ALA A 244      84.459  86.943 100.486
ATOM   2278  C   ALA A 244      86.742  86.995 101.356
ATOM   2279  O   ALA A 244      86.861  86.827 102.572
ATOM   2280  N   THR A 245      87.470  87.898 100.661
ATOM   2281  H   THR A 245      87.365  87.989  99.674
ATOM   2282  CA  THR A 245      88.396  88.843 101.243
ATOM   2283  CB  THR A 245      89.503  89.293 100.308
ATOM   2284  CG2 THR A 245      90.352  88.071  99.912
ATOM   2285  OG1 THR A 245      88.985  89.940  99.155
ATOM   2286  HG1 THR A 245      88.877  90.864  99.396
ATOM   2287  C   THR A 245      87.585  90.000 101.802
ATOM   2288  O   THR A 245      86.351  89.975 101.715
ATOM   2289  N   ALA A 246      88.253  91.040 102.387
ATOM   2290  H   ALA A 246      89.248  91.065 102.444
ATOM   2291  CA  ALA A 246      87.554  92.147 103.008
ATOM   2292  CB  ALA A 246      88.478  93.205 103.630
ATOM   2293  C   ALA A 246      86.638  92.840 102.074
ATOM   2294  O   ALA A 246      87.008  93.587 101.168
ATOM   2295  N   ALA A 247      85.361  92.571 102.356
ATOM   2296  H   ALA A 247      85.111  91.977 103.112
ATOM   2297  CA  ALA A 247      84.288  93.059 101.590
ATOM   2298  CB  ALA A 247      83.290  91.978 101.250
ATOM   2299  C   ALA A 247      83.614  94.257 102.107
ATOM   2300  O   ALA A 247      83.753  94.644 103.270
ATOM   2301  N   LEU A 248      82.931  94.921 101.161
ATOM   2302  H   LEU A 248      82.879  94.603 100.217
ATOM   2303  CA  LEU A 248      82.186  96.085 101.457
ATOM   2304  CB  LEU A 248      82.594  97.317 100.629
ATOM   2305  CG  LEU A 248      84.054  97.763 100.858
ATOM   2306  CD1 LEU A 248      84.436  98.897  99.908
ATOM   2307  CD2 LEU A 248      84.325  98.130 102.329
ATOM   2308  C   LEU A 248      80.769  95.738 101.189
ATOM   2309  O   LEU A 248      80.390  95.422 100.057
ATOM   2310  N   LEU A 249      79.958  95.814 102.271
ATOM   2311  H   LEU A 249      80.330  96.081 103.156
ATOM   2312  CA  LEU A 249      78.539  95.563 102.269
ATOM   2313  CB  LEU A 249      77.880  95.777 103.639
ATOM   2314  CG  LEU A 249      78.209  94.702 104.678
ATOM   2315  CD1 LEU A 249      77.614  95.049 106.049
ATOM   2316  CD2 LEU A 249      77.749  93.330 104.178
ATOM   2317  C   LEU A 249      77.958  96.503 101.260
ATOM   2318  O   LEU A 249      78.375  97.659 101.180
ATOM   2319  N   VAL A 250      76.932  96.011 100.533
ATOM   2320  H   VAL A 250      76.569  95.106 100.733
ATOM   2321  CA  VAL A 250      76.375  96.692  99.388
ATOM   2322  CB  VAL A 250      75.229  95.918  98.741
ATOM   2323  CG1 VAL A 250      74.693  96.638  97.484
ATOM   2324  CG2 VAL A 250      75.619  94.447  98.534
ATOM   2325  C   VAL A 250      76.017  98.150  99.547
ATOM   2326  O   VAL A 250      75.419  98.626 100.514
ATOM   2327  N   THR A 251      76.504  98.891  98.540
ATOM   2328  H   THR A 251      77.021  98.468  97.799
ATOM   2329  CA  THR A 251      76.310 100.293  98.386
ATOM   2330  CB  THR A 251      77.585 100.872  97.800
ATOM   2331  CG2 THR A 251      77.517 102.392  97.673
ATOM   2332  OG1 THR A 251      78.667 100.569  98.667
ATOM   2333  HG1 THR A 251      79.468 100.748  98.168
ATOM   2334  C   THR A 251      75.146 100.300  97.414
ATOM   2335  O   THR A 251      75.301  99.993  96.229
ATOM   2336  N   PHE A 252      73.927 100.565  97.942
ATOM   2337  H   PHE A 252      73.829 100.773  98.911
ATOM   2338  CA  PHE A 252      72.704 100.630  97.173
ATOM   2339  CB  PHE A 252      71.481 100.553  98.131
ATOM   2340  CG  PHE A 252      70.144 100.580  97.460
ATOM   2341  CD1 PHE A 252      69.564  99.404  96.977
ATOM   2342  CE1 PHE A 252      68.313  99.441  96.357
ATOM   2343  CZ  PHE A 252      67.633 100.649  96.208
ATOM   2344  CE2 PHE A 252      68.204 101.829  96.686
ATOM   2345  CD2 PHE A 252      69.450 101.791  97.312
ATOM   2346  C   PHE A 252      72.689 101.978  96.496
ATOM   2347  O   PHE A 252      72.505 102.081  95.282
ATOM   2348  N   CYS A 253      72.912 103.026  97.318
ATOM   2349  H   CYS A 253      73.081 102.869  98.288
ATOM   2350  CA  CYS A 253      72.951 104.416  96.959
ATOM   2351  CB  CYS A 253      71.816 105.222  97.633
ATOM   2352  SG  CYS A 253      71.947 105.276  99.447
ATOM   2353  C   CYS A 253      74.297 104.925  97.410
ATOM   2354  O   CYS A 253      75.144 104.137  97.824
ATOM   2355  N   PHE A 254      74.528 106.261  97.365
ATOM   2356  H   PHE A 254      73.833 106.896  97.040
ATOM   2357  CA  PHE A 254      75.791 106.866  97.736
ATOM   2358  CB  PHE A 254      75.806 108.395  97.530
ATOM   2359  CG  PHE A 254      75.964 108.678  96.070
ATOM   2360  CD1 PHE A 254      74.866 109.098  95.307
ATOM   2361  CE1 PHE A 254      75.008 109.364  93.942
ATOM   2362  CZ  PHE A 254      76.253 109.209  93.329
ATOM   2363  CE2 PHE A 254      77.354 108.789  94.078
ATOM   2364  CD2 PHE A 254      77.208 108.525  95.442
ATOM   2365  C   PHE A 254      76.197 106.584  99.159
ATOM   2366  O   PHE A 254      77.397 106.532  99.442
ATOM   2367  N   GLY A 255      75.211 106.420 100.076
ATOM   2368  H   GLY A 255      74.248 106.482  99.825
ATOM   2369  CA  GLY A 255      75.472 106.093 101.453
ATOM   2370  C   GLY A 255      75.522 104.593 101.569
ATOM   2371  O   GLY A 255      74.879 103.873 100.801
ATOM   2372  N   TRP A 256      76.274 104.097 102.576
ATOM   2373  H   TRP A 256      76.755 104.700 103.205
ATOM   2374  CA  TRP A 256      76.439 102.690 102.824
ATOM   2375  CB  TRP A 256      77.569 102.429 103.840
ATOM   2376  CG  TRP A 256      78.961 102.835 103.410
ATOM   2377  CD1 TRP A 256      79.627 103.964 103.797
ATOM   2378  NE1 TRP A 256      80.870 104.013 103.214
ATOM   2379  HE1 TRP A 256      81.530 104.721 103.342
ATOM   2380  CE2 TRP A 256      81.027 102.898 102.427
ATOM   2381  CZ2 TRP A 256      82.089 102.478 101.640
ATOM   2382  CH2 TRP A 256      81.952 101.275 100.943
ATOM   2383  CZ3 TRP A 256      80.782 100.509 101.043
ATOM   2384  CE3 TRP A 256      79.711 100.927 101.843
ATOM   2385  CD2 TRP A 256      79.845 102.128 102.526
ATOM   2386  C   TRP A 256      75.182 102.240 103.518
ATOM   2387  O   TRP A 256      74.771 102.834 104.520
ATOM   2388  N   VAL A 257      74.517 101.203 102.971
ATOM   2389  H   VAL A 257      74.855 100.717 102.166
ATOM   2390  CA  VAL A 257      73.327 100.655 103.584
ATOM   2391  CB  VAL A 257      72.172 100.436 102.628
ATOM   2392  CG1 VAL A 257      71.754 101.800 102.044
ATOM   2393  CG2 VAL A 257      72.575  99.487 101.495
ATOM   2394  C   VAL A 257      73.762  99.445 104.387
ATOM   2395  O   VAL A 257      74.967  99.180 104.447
ATOM   2396  N   LEU A 258      72.845  98.719 105.092
ATOM   2397  H   LEU A 258      71.870  98.925 105.107
ATOM   2398  CA  LEU A 258      73.286  97.563 105.849
ATOM   2399  CB  LEU A 258      73.941  97.987 107.206
ATOM   2400  CG  LEU A 258      74.691  96.932 108.060
ATOM   2401  CD1 LEU A 258      75.920  97.576 108.713
ATOM   2402  CD2 LEU A 258      73.809  96.280 109.141
ATOM   2403  C   LEU A 258      72.204  96.550 106.107
ATOM   2404  O   LEU A 258      71.032  96.901 106.212
ATOM   2405  N   ILE A 259      72.584  95.247 106.104
ATOM   2406  H   ILE A 259      73.529  94.983 105.920
ATOM   2407  CA  ILE A 259      71.702  94.160 106.469
ATOM   2408  CB  ILE A 259      70.684  93.664 105.414
ATOM   2409  CG2 ILE A 259      71.073  92.338 104.728
ATOM   2410  CG1 ILE A 259      69.259  93.587 106.026
ATOM   2411  CD1 ILE A 259      68.860  92.318 106.789
ATOM   2412  C   ILE A 259      72.653  93.104 107.002
ATOM   2413  O   ILE A 259      73.688  92.848 106.373
ATOM   2414  N   PRO A 260      72.396  92.546 108.180
ATOM   2415  CA  PRO A 260      73.216  91.507 108.757
ATOM   2416  CB  PRO A 260      72.867  91.464 110.246
ATOM   2417  CG  PRO A 260      71.478  92.114 110.341
ATOM   2418  CD  PRO A 260      71.456  93.091 109.160
ATOM   2419  C   PRO A 260      73.035  90.173 108.084
ATOM   2420  O   PRO A 260      73.999  89.407 108.078
ATOM   2421  N   ALA A 261      71.835  89.894 107.500
ATOM   2422  H   ALA A 261      71.106  90.574 107.496
ATOM   2423  CA  ALA A 261      71.446  88.589 107.000
ATOM   2424  CB  ALA A 261      70.021  88.580 106.417
ATOM   2425  C   ALA A 261      72.392  88.190 105.912
ATOM   2426  O   ALA A 261      72.790  87.027 105.825
ATOM   2427  N   ILE A 262      72.743  89.161 105.044
ATOM   2428  H   ILE A 262      72.398  90.092 105.117
ATOM   2429  CA  ILE A 262      73.724  88.936 104.037
ATOM   2430  CB  ILE A 262      73.319  89.017 102.563
ATOM   2431  CG2 ILE A 262      71.966  89.710 102.399
ATOM   2432  CG1 ILE A 262      74.482  89.408 101.596
ATOM   2433  CD1 ILE A 262      74.793  90.878 101.302
ATOM   2434  C   ILE A 262      74.825  89.849 104.424
ATOM   2435  O   ILE A 262      74.663  91.069 104.498
ATOM   2436  N   THR A 263      75.969  89.223 104.712
ATOM   2437  H   THR A 263      76.055  88.230 104.671
ATOM   2438  CA  THR A 263      77.151  89.931 105.065
ATOM   2439  CB  THR A 263      77.436  89.972 106.565
ATOM   2440  CG2 THR A 263      78.700  90.794 106.883
ATOM   2441  OG1 THR A 263      76.355  90.585 107.243
ATOM   2442  HG1 THR A 263      75.613  89.987 107.138
ATOM   2443  C   THR A 263      78.257  89.227 104.353
ATOM   2444  O   THR A 263      78.372  88.000 104.394
ATOM   2445  N   PHE A 264      79.018  90.011 103.568
ATOM   2446  H   PHE A 264      78.863  90.992 103.506
ATOM   2447  CA  PHE A 264      80.193  89.529 102.907
ATOM   2448  CB  PHE A 264      80.540  90.321 101.649
ATOM   2449  CG  PHE A 264      79.598  90.089 100.518
ATOM   2450  CD1 PHE A 264      78.582  91.007 100.228
ATOM   2451  CE1 PHE A 264      77.712  90.783  99.157
ATOM   2452  CZ  PHE A 264      77.859  89.640  98.369
ATOM   2453  CE2 PHE A 264      78.878  88.724  98.644
ATOM   2454  CD2 PHE A 264      79.745  88.953  99.715
ATOM   2455  C   PHE A 264      81.235  89.699 104.005
ATOM   2456  O   PHE A 264      81.122  90.621 104.819
ATOM   2457  N   ILE A 265      82.274  88.830 104.053
ATOM   2458  H   ILE A 265      82.382  88.119 103.364
ATOM   2459  CA  ILE A 265      83.274  88.844 105.112
ATOM   2460  CB  ILE A 265      84.240  87.667 104.956
ATOM   2461  CG2 ILE A 265      85.410  87.749 105.972
ATOM   2462  CG1 ILE A 265      83.453  86.348 105.130
ATOM   2463  CD1 ILE A 265      84.230  85.082 104.772
ATOM   2464  C   ILE A 265      84.023  90.156 105.174
ATOM   2465  O   ILE A 265      84.660  90.564 104.207
ATOM   2466  N   ILE A 266      83.952  90.828 106.354
ATOM   2467  H   ILE A 266      83.439  90.473 107.131
ATOM   2468  CA  ILE A 266      84.601  92.101 106.562
ATOM   2469  CB  ILE A 266      83.652  93.175 107.093
ATOM   2470  CG2 ILE A 266      84.415  94.507 107.300
ATOM   2471  CG1 ILE A 266      82.490  93.398 106.108
ATOM   2472  CD1 ILE A 266      81.370  94.272 106.667
ATOM   2473  C   ILE A 266      85.740  91.912 107.536
ATOM   2474  O   ILE A 266      85.592  91.246 108.564
ATOM   2475  N   LEU A 267      86.923  92.473 107.188
ATOM   2476  H   LEU A 267      87.027  92.992 106.344
ATOM   2477  CA  LEU A 267      88.091  92.424 108.028
ATOM   2478  CB  LEU A 267      89.395  92.086 107.273
ATOM   2479  CG  LEU A 267      89.421  90.725 106.535
ATOM   2480  CD1 LEU A 267      90.730  90.561 105.746
ATOM   2481  CD2 LEU A 267      89.153  89.531 107.469
ATOM   2482  C   LEU A 267      88.224  93.807 108.609
ATOM   2483  O   LEU A 267      88.271  94.792 107.865
ATOM   2484  N   THR A 268      88.246  93.913 109.960
ATOM   2485  H   THR A 268      88.191  93.116 110.554
ATOM   2486  CA  THR A 268      88.360  95.189 110.626
ATOM   2487  CB  THR A 268      87.007  95.779 111.011
ATOM   2488  CG2 THR A 268      87.182  97.175 111.648
ATOM   2489  OG1 THR A 268      86.190  95.919 109.855
ATOM   2490  HG1 THR A 268      85.977  95.024 109.576
ATOM   2491  C   THR A 268      89.179  95.000 111.876
ATOM   2492  O   THR A 268      88.815  94.221 112.761
ATOM   2493  N   VAL A 269      90.337  95.696 111.940
ATOM   2494  H   VAL A 269      90.614  96.300 111.197
ATOM   2495  CA  VAL A 269      91.244  95.670 113.069
ATOM   2496  CB  VAL A 269      92.535  94.888 112.819
ATOM   2497  CG1 VAL A 269      93.460  94.929 114.052
ATOM   2498  CG2 VAL A 269      92.203  93.439 112.414
ATOM   2499  C   VAL A 269      91.567  97.135 113.302
ATOM   2500  O   VAL A 269      91.714  97.907 112.352
ATOM   2501  N   LEU A 270      91.669  97.553 114.586
ATOM   2502  H   LEU A 270      91.563  96.923 115.351
ATOM   2503  CA  LEU A 270      91.962  98.919 114.941
ATOM   2504  CB  LEU A 270      91.690  99.251 116.424
ATOM   2505  CG  LEU A 270      90.203  99.168 116.840
ATOM   2506  CD1 LEU A 270      90.047  99.394 118.349
ATOM   2507  CD2 LEU A 270      89.306 100.108 116.014
ATOM   2508  C   LEU A 270      93.357  99.356 114.598
ATOM   2509  O   LEU A 270      94.324  98.597 114.709
ATOM   2510  N   LYS A 271      93.440 100.604 114.092
ATOM   2511  H   LYS A 271      92.625 101.171 113.998
ATOM   2512  CA  LYS A 271      94.663 101.247 113.710
ATOM   2513  CB  LYS A 271      94.442 102.292 112.587
ATOM   2514  CG  LYS A 271      95.705 103.006 112.087
ATOM   2515  CD  LYS A 271      95.455 104.091 111.041
ATOM   2516  CE  LYS A 271      96.724 104.865 110.676
ATOM   2517  NZ  LYS A 271      96.398 105.985 109.771
ATOM   2518  HZ1 LYS A 271      95.798 106.664 110.278
ATOM   2519  HZ2 LYS A 271      97.267 106.464 109.468
ATOM   2520  HZ3 LYS A 271      95.890 105.634 108.937
ATOM   2521  C   LYS A 271      95.202 101.979 114.911
ATOM   2522  O   LYS A 271      94.443 102.577 115.680
ATOM   2523  N   LYS A 272      96.542 101.910 115.105
ATOM   2524  H   LYS A 272      97.132 101.397 114.487
ATOM   2525  CA  LYS A 272      97.219 102.615 116.167
ATOM   2526  CB  LYS A 272      98.702 102.244 116.341
ATOM   2527  CG  LYS A 272      98.942 100.824 116.855
ATOM   2528  CD  LYS A 272     100.420 100.537 117.111
ATOM   2529  CE  LYS A 272     100.716  99.115 117.580
ATOM   2530  NZ  LYS A 272     102.157  98.993 117.870
ATOM   2531  HZ1 LYS A 272     102.381  99.553 118.715
ATOM   2532  HZ2 LYS A 272     102.402  98.001 118.044
ATOM   2533  HZ3 LYS A 272     102.710  99.350 117.069
ATOM   2534  C   LYS A 272      97.154 104.063 115.758
ATOM   2535  O   LYS A 272      97.303 104.380 114.574
ATOM   2536  N   GLU A 273      96.939 104.968 116.741
ATOM   2537  H   GLU A 273      96.848 104.685 117.693
ATOM   2538  CA  GLU A 273      96.793 106.386 116.496
ATOM   2539  CB  GLU A 273      96.532 107.166 117.798
ATOM   2540  CG  GLU A 273      95.147 106.914 118.416
ATOM   2541  CD  GLU A 273      94.997 107.582 119.789
ATOM   2542  OE1 GLU A 273      95.966 108.183 120.327
ATOM   2543  OE2 GLU A 273      93.868 107.483 120.335
ATOM   2544  C   GLU A 273      98.019 106.968 115.851
ATOM   2545  O   GLU A 273      97.898 107.642 114.826
ATOM   2546  N   CYS A 274      99.219 106.699 116.419
ATOM   2547  H   CYS A 274      99.301 106.144 117.243
ATOM   2548  CA  CYS A 274     100.457 107.158 115.842
ATOM   2549  CB  CYS A 274     101.654 107.136 116.811
ATOM   2550  SG  CYS A 274     101.483 108.337 118.166
ATOM   2551  C   CYS A 274     100.727 106.183 114.732
ATOM   2552  O   CYS A 274     100.625 104.970 114.942
ATOM   2553  N   GLU A 275     101.062 106.697 113.525
ATOM   2554  H   GLU A 275     101.138 107.678 113.367
ATOM   2555  CA  GLU A 275     101.318 105.851 112.389
ATOM   2556  CB  GLU A 275     101.397 106.588 111.037
ATOM   2557  CG  GLU A 275     100.029 107.002 110.470
ATOM   2558  CD  GLU A 275      99.520 108.353 110.978
ATOM   2559  OE1 GLU A 275     100.191 109.039 111.796
ATOM   2560  OE2 GLU A 275      98.401 108.712 110.529
ATOM   2561  C   GLU A 275     102.529 104.988 112.550
ATOM   2562  O   GLU A 275     103.622 105.450 112.884
ATOM   2563  N   THR A 276     102.292 103.677 112.335
ATOM   2564  H   THR A 276     101.377 103.366 112.090
ATOM   2565  CA  THR A 276     103.258 102.612 112.417
ATOM   2566  CB  THR A 276     103.115 101.730 113.659
ATOM   2567  CG2 THR A 276     103.322 102.543 114.951
ATOM   2568  OG1 THR A 276     101.850 101.077 113.684
ATOM   2569  HG1 THR A 276     101.962 100.306 114.245
ATOM   2570  C   THR A 276     103.075 101.729 111.202
ATOM   2571  O   THR A 276     102.106 101.875 110.451
ATOM   2572  N   TYR A 277     104.047 100.812 110.965
ATOM   2573  H   TYR A 277     104.836 100.724 111.567
ATOM   2574  CA  TYR A 277     103.997  99.878 109.863
ATOM   2575  CB  TYR A 277     105.329  99.163 109.562
ATOM   2576  CG  TYR A 277     106.258 100.137 108.913
ATOM   2577  CD1 TYR A 277     107.257 100.780 109.653
ATOM   2578  CE1 TYR A 277     108.123 101.689 109.037
ATOM   2579  CZ  TYR A 277     107.998 101.961 107.672
ATOM   2580  OH  TYR A 277     108.869 102.877 107.044
ATOM   2581  HH  TYR A 277     109.514 103.165 107.696
ATOM   2582  CE2 TYR A 277     107.005 101.324 106.926
ATOM   2583  CD2 TYR A 277     106.141 100.416 107.544
ATOM   2584  C   TYR A 277     102.931  98.842 110.102
ATOM   2585  O   TYR A 277     102.792  98.317 111.209
ATOM   2586  N   LYS A 278     102.127  98.596 109.045
ATOM   2587  H   LYS A 278     102.274  99.075 108.183
ATOM   2588  CA  LYS A 278     101.019  97.672 109.036
ATOM   2589  CB  LYS A 278      99.941  98.125 108.032
ATOM   2590  CG  LYS A 278      99.266  99.434 108.455
ATOM   2591  CD  LYS A 278      98.219  99.958 107.475
ATOM   2592  CE  LYS A 278      97.634 101.308 107.894
ATOM   2593  NZ  LYS A 278      96.812 101.861 106.801
ATOM   2594  HZ1 LYS A 278      96.084 101.179 106.517
ATOM   2595  HZ2 LYS A 278      96.361 102.740 107.114
ATOM   2596  HZ3 LYS A 278      97.423 102.065 105.987
ATOM   2597  C   LYS A 278     101.341  96.227 108.744
ATOM   2598  O   LYS A 278     100.768  95.338 109.376
ATOM   2599  N   GLU A 279     102.280  95.967 107.795
ATOM   2600  H   GLU A 279     102.734  96.714 107.317
ATOM   2601  CA  GLU A 279     102.688  94.645 107.363
ATOM   2602  CB  GLU A 279     103.445  93.777 108.405
ATOM   2603  CG  GLU A 279     104.849  94.278 108.771
ATOM   2604  CD  GLU A 279     105.538  93.346 109.780
ATOM   2605  OE1 GLU A 279     106.709  93.659 110.115
ATOM   2606  OE2 GLU A 279     104.951  92.323 110.227
ATOM   2607  C   GLU A 279     101.596  93.847 106.688
ATOM   2608  O   GLU A 279     101.453  93.973 105.472
ATOM   2609  N   LEU A 280     100.864  92.965 107.428
ATOM   2610  H   LEU A 280     101.044  92.886 108.405
ATOM   2611  CA  LEU A 280      99.778  92.097 107.001
ATOM   2612  CB  LEU A 280      98.495  92.775 106.393
ATOM   2613  CG  LEU A 280      98.485  93.551 105.052
ATOM   2614  CD1 LEU A 280      98.119  92.656 103.857
ATOM   2615  CD2 LEU A 280      97.605  94.806 105.153
ATOM   2616  C   LEU A 280     100.200  90.892 106.210
ATOM   2617  O   LEU A 280      99.756  89.779 106.495
ATOM   2618  N   LYS A 281     101.120  91.092 105.244
ATOM   2619  H   LYS A 281     101.461  92.010 105.064
ATOM   2620  CA  LYS A 281     101.640  90.089 104.352
ATOM   2621  CB  LYS A 281     102.542  90.689 103.251
ATOM   2622  CG  LYS A 281     101.774  91.540 102.231
ATOM   2623  CD  LYS A 281     100.769  90.727 101.413
ATOM   2624  CE  LYS A 281     100.012  91.488 100.328
ATOM   2625  NZ  LYS A 281      98.976  90.601  99.757
ATOM   2626  HZ1 LYS A 281      98.198  90.507 100.441
ATOM   2627  HZ2 LYS A 281      98.611  91.003  98.873
ATOM   2628  HZ3 LYS A 281      99.375  89.661  99.572
ATOM   2629  C   LYS A 281     102.381  88.951 104.998
ATOM   2630  O   LYS A 281     102.590  87.929 104.342
ATOM   2631  N   ALA A 282     102.843  89.120 106.259
ATOM   2632  H   ALA A 282     102.674  89.958 106.770
ATOM   2633  CA  ALA A 282     103.568  88.097 106.966
ATOM   2634  CB  ALA A 282     104.412  88.655 108.128
ATOM   2635  C   ALA A 282     102.712  86.988 107.512
ATOM   2636  O   ALA A 282     101.784  87.193 108.294
ATOM   2637  N   HIS A 283     103.054  85.757 107.094
ATOM   2638  H   HIS A 283     103.818  85.644 106.463
ATOM   2639  CA  HIS A 283     102.430  84.526 107.502
ATOM   2640  CB  HIS A 283     102.439  83.449 106.385
ATOM   2641  CG  HIS A 283     103.780  83.077 105.817
ATOM   2642  ND1 HIS A 283     104.498  83.906 104.984
ATOM   2643  CE1 HIS A 283     105.616  83.229 104.622
ATOM   2644  NE2 HIS A 283     105.668  82.026 105.165
ATOM   2645  CD2 HIS A 283     104.510  81.932 105.917
ATOM   2646  C   HIS A 283     103.038  84.075 108.816
ATOM   2647  O   HIS A 283     103.991  84.683 109.306
ATOM   2648  N   GLY A 284     102.507  82.979 109.410
ATOM   2649  H   GLY A 284     101.750  82.489 108.988
ATOM   2650  CA  GLY A 284     102.921  82.457 110.695
ATOM   2651  C   GLY A 284     104.381  82.179 110.918
ATOM   2652  O   GLY A 284     104.806  82.197 112.073
ATOM   2653  N   VAL A 285     105.148  81.851 109.846
ATOM   2654  H   VAL A 285     104.723  81.800 108.947
ATOM   2655  CA  VAL A 285     106.584  81.590 109.811
ATOM   2656  CB  VAL A 285     107.458  82.832 109.558
ATOM   2657  CG1 VAL A 285     107.138  83.375 108.158
ATOM   2658  CG2 VAL A 285     107.334  83.900 110.667
ATOM   2659  C   VAL A 285     107.171  80.712 110.905
ATOM   2660  O   VAL A 285     108.347  80.838 111.264
ATOM   2661  N   SER A 286     106.359  79.771 111.435
ATOM   2662  H   SER A 286     105.411  79.665 111.147
ATOM   2663  CA  SER A 286     106.801  78.882 112.474
ATOM   2664  CB  SER A 286     106.554  79.447 113.897
ATOM   2665  OG  SER A 286     107.027  78.563 114.904
ATOM   2666  HG  SER A 286     106.893  79.026 115.736
ATOM   2667  C   SER A 286     106.009  77.635 112.273
ATOM   2668  O   SER A 286     104.791  77.620 112.458
ATOM   2669  N   CYS A 287     106.710  76.565 111.850
ATOM   2670  H   CYS A 287     107.695  76.618 111.709
ATOM   2671  CA  CYS A 287     106.122  75.282 111.598
ATOM   2672  CB  CYS A 287     107.066  74.350 110.808
ATOM   2673  SG  CYS A 287     107.403  74.912 109.113
ATOM   2674  C   CYS A 287     105.627  74.472 112.776
ATOM   2675  O   CYS A 287     104.416  74.247 112.757
ATOM   2676  N   PRO A 288     106.408  74.121 113.837
ATOM   2677  CA  PRO A 288     105.919  73.239 114.883
ATOM   2678  CB  PRO A 288     105.376  74.129 115.991
ATOM   2679  CG  PRO A 288     106.391  75.289 115.947
ATOM   2680  CD  PRO A 288     107.021  75.246 114.533
ATOM   2681  C   PRO A 288     105.205  71.973 114.484
ATOM   2682  O   PRO A 288     105.845  70.922 114.534
ATOM   2683  N   GLN A 289     103.916  72.047 114.101
ATOM   2684  H   GLN A 289     103.446  72.926 114.099
ATOM   2685  CA  GLN A 289     103.221  70.992 113.407
ATOM   2686  CB  GLN A 289     101.685  71.140 113.459
ATOM   2687  CG  GLN A 289     101.029  71.035 114.842
ATOM   2688  CD  GLN A 289      99.504  71.188 114.727
ATOM   2689  OE1 GLN A 289      98.880  71.180 113.664
ATOM   2690  NE2 GLN A 289      98.857  71.367 115.907
ATOM   2691 1HE2 GLN A 289      99.373  71.398 116.762
ATOM   2692 2HE2 GLN A 289      97.865  71.496 115.919
ATOM   2693  C   GLN A 289     103.533  71.001 111.929
ATOM   2694  O   GLN A 289     103.797  72.043 111.326
ATOM   2695  N   SER A 290     103.530  69.801 111.321
ATOM   2696  H   SER A 290     103.349  68.967 111.838
ATOM   2697  CA  SER A 290     103.736  69.599 109.911
ATOM   2698  CB  SER A 290     105.189  69.226 109.534
ATOM   2699  OG  SER A 290     105.619  68.054 110.214
ATOM   2700  HG  SER A 290     105.895  68.352 111.086
ATOM   2701  C   SER A 290     102.770  68.491 109.578
ATOM   2702  O   SER A 290     102.675  67.509 110.320
ATOM   2703  N   GLN A 291     102.016  68.630 108.462
ATOM   2704  H   GLN A 291     102.099  69.409 107.846
ATOM   2705  CA  GLN A 291     101.040  67.630 108.104
ATOM   2706  CB  GLN A 291      99.622  67.962 108.639
ATOM   2707  CG  GLN A 291      99.054  69.284 108.149
ATOM   2708  CD  GLN A 291      97.662  69.514 108.719
ATOM   2709  OE1 GLN A 291      96.674  69.031 108.167
ATOM   2710  NE2 GLN A 291      97.577  70.297 109.826
ATOM   2711 1HE2 GLN A 291      98.406  70.669 110.244
ATOM   2712 2HE2 GLN A 291      96.686  70.478 110.243
ATOM   2713  C   GLN A 291     101.048  67.196 106.656
ATOM   2714  O   GLN A 291     101.898  67.628 105.874
ATOM   2715  N   CYS A 292     100.081  66.310 106.293
ATOM   2716  H   CYS A 292      99.419  65.992 106.966
ATOM   2717  CA  CYS A 292      99.904  65.693 104.998
ATOM   2718  CB  CYS A 292      98.699  64.729 104.967
ATOM   2719  SG  CYS A 292      98.973  63.258 106.002
ATOM   2720  C   CYS A 292      99.784  66.633 103.827
ATOM   2721  O   CYS A 292      99.115  67.664 103.926
ATOM   2722  N   PRO A 293     100.446  66.278 102.714
ATOM   2723  CA  PRO A 293     100.474  67.087 101.521
ATOM   2724  CB  PRO A 293     101.495  66.424 100.595
ATOM   2725  CG  PRO A 293     102.461  65.730 101.558
ATOM   2726  CD  PRO A 293     101.543  65.304 102.708
ATOM   2727  C   PRO A 293      99.208  67.406 100.790
ATOM   2728  O   PRO A 293      99.082  68.576 100.447
ATOM   2729  N   TYR A 294      98.278  66.443 100.545
ATOM   2730  H   TYR A 294      98.410  65.519 100.891
ATOM   2731  CA  TYR A 294      97.125  66.597  99.662
ATOM   2732  CB  TYR A 294      96.026  67.600 100.108
ATOM   2733  CG  TYR A 294      95.372  67.176 101.381
ATOM   2734  CD1 TYR A 294      95.763  67.742 102.600
ATOM   2735  CE1 TYR A 294      95.152  67.358 103.796
ATOM   2736  CZ  TYR A 294      94.132  66.403 103.776
ATOM   2737  OH  TYR A 294      93.515  66.016 104.985
ATOM   2738  HH  TYR A 294      92.824  65.380 104.776
ATOM   2739  CE2 TYR A 294      93.725  65.839 102.563
ATOM   2740  CD2 TYR A 294      94.341  66.227 101.370
ATOM   2741  C   TYR A 294      97.502  66.917  98.226
ATOM   2742  O   TYR A 294      97.278  66.089  97.343
ATOM   2743  N   LYS A 295      98.110  68.113  97.984
ATOM   2744  H   LYS A 295      98.268  68.747  98.736
ATOM   2745  CA  LYS A 295      98.578  68.616  96.713
ATOM   2746  CB  LYS A 295      99.962  68.094  96.260
ATOM   2747  CG  LYS A 295     101.075  68.531  97.211
ATOM   2748  CD  LYS A 295     102.486  68.100  96.816
ATOM   2749  CE  LYS A 295     103.526  68.608  97.815
ATOM   2750  NZ  LYS A 295     104.876  68.113  97.491
ATOM   2751  HZ1 LYS A 295     105.208  68.516  96.595
ATOM   2752  HZ2 LYS A 295     105.526  68.386  98.253
ATOM   2753  HZ3 LYS A 295     104.853  67.079  97.419
ATOM   2754  C   LYS A 295      97.632  68.739  95.555
ATOM   2755  O   LYS A 295      97.677  67.938  94.617
ATOM   2756  N   LYS A 296      96.692  69.711  95.654
ATOM   2757  H   LYS A 296      96.659  70.340  96.427
ATOM   2758  CA  LYS A 296      95.726  69.956  94.616
ATOM   2759  CB  LYS A 296      94.394  70.516  95.174
ATOM   2760  CG  LYS A 296      93.278  70.757  94.150
ATOM   2761  CD  LYS A 296      92.637  69.446  93.686
ATOM   2762  CE  LYS A 296      91.365  69.594  92.855
ATOM   2763  NZ  LYS A 296      90.901  68.248  92.460
ATOM   2764  HZ1 LYS A 296      91.662  67.759  91.951
ATOM   2765  HZ2 LYS A 296      90.663  67.707  93.313
ATOM   2766  HZ3 LYS A 296      90.064  68.316  91.852
ATOM   2767  C   LYS A 296      96.298  70.921  93.611
ATOM   2768  O   LYS A 296      96.581  72.085  93.909
ATOM   2769  N   ILE A 297      96.474  70.413  92.375
ATOM   2770  H   ILE A 297      96.220  69.468  92.182
ATOM   2771  CA  ILE A 297      96.996  71.138  91.245
ATOM   2772  CB  ILE A 297      97.474  70.179  90.167
ATOM   2773  CG2 ILE A 297      97.988  70.966  88.940
ATOM   2774  CG1 ILE A 297      98.597  69.299  90.764
ATOM   2775  CD1 ILE A 297      99.008  68.100  89.916
ATOM   2776  C   ILE A 297      95.894  72.050  90.751
ATOM   2777  O   ILE A 297      94.746  71.627  90.611
ATOM   2778  N   GLY A 298      96.228  73.341  90.529
ATOM   2779  H   GLY A 298      97.152  73.661  90.724
ATOM   2780  CA  GLY A 298      95.280  74.307  90.033
ATOM   2781  C   GLY A 298      95.767  74.702  88.686
ATOM   2782  O   GLY A 298      96.952  74.984  88.522
ATOM   2783  N   VAL A 299      94.876  74.702  87.670
ATOM   2784  H   VAL A 299      93.917  74.455  87.779
ATOM   2785  CA  VAL A 299      95.299  75.070  86.343
ATOM   2786  CB  VAL A 299      95.424  73.857  85.394
ATOM   2787  CG1 VAL A 299      95.858  74.294  83.985
ATOM   2788  CG2 VAL A 299      96.407  72.802  85.940
ATOM   2789  C   VAL A 299      94.289  76.015  85.745
ATOM   2790  O   VAL A 299      93.153  75.606  85.497
ATOM   2791  N   ASP A 300      94.673  77.304  85.508
ATOM   2792  H   ASP A 300      95.607  77.636  85.616
ATOM   2793  CA  ASP A 300      93.795  78.231  84.816
ATOM   2794  CB  ASP A 300      94.138  79.743  84.838
ATOM   2795  CG  ASP A 300      93.883  80.423  86.182
ATOM   2796  OD1 ASP A 300      94.362  81.580  86.314
ATOM   2797  OD2 ASP A 300      93.233  79.837  87.086
ATOM   2798  C   ASP A 300      93.983  77.747  83.404
ATOM   2799  O   ASP A 300      95.095  77.368  83.007
ATOM   2800  N   VAL A 301      92.902  77.713  82.614
ATOM   2801  H   VAL A 301      91.990  78.020  82.887
ATOM   2802  CA  VAL A 301      93.077  77.167  81.305
ATOM   2803  CB  VAL A 301      92.612  75.719  81.330
ATOM   2804  CG1 VAL A 301      91.122  75.555  81.710
ATOM   2805  CG2 VAL A 301      93.086  75.041  80.074
ATOM   2806  C   VAL A 301      92.446  77.926  80.176
ATOM   2807  O   VAL A 301      91.306  78.389  80.263
ATOM   2808  N   HIS A 302      93.230  78.091  79.083
ATOM   2809  H   HIS A 302      94.163  77.742  79.053
ATOM   2810  CA  HIS A 302      92.737  78.723  77.894
ATOM   2811  CB  HIS A 302      93.754  79.595  77.125
ATOM   2812  CG  HIS A 302      93.147  80.255  75.915
ATOM   2813  ND1 HIS A 302      92.132  81.186  75.978
ATOM   2814  CE1 HIS A 302      91.845  81.540  74.701
ATOM   2815  NE2 HIS A 302      92.602  80.906  73.824
ATOM   2816  CD2 HIS A 302      93.423  80.098  74.592
ATOM   2817  C   HIS A 302      92.338  77.555  77.044
ATOM   2818  O   HIS A 302      93.168  76.698  76.721
ATOM   2819  N   ALA A 303      91.037  77.489  76.683
ATOM   2820  H   ALA A 303      90.345  78.152  76.964
ATOM   2821  CA  ALA A 303      90.576  76.400  75.880
ATOM   2822  CB  ALA A 303      89.051  76.203  75.889
ATOM   2823  C   ALA A 303      90.999  76.543  74.464
ATOM   2824  O   ALA A 303      90.738  77.553  73.804
ATOM   2825  N   LEU A 304      91.739  75.523  73.998
ATOM   2826  H   LEU A 304      91.960  74.718  74.545
ATOM   2827  CA  LEU A 304      92.135  75.463  72.624
ATOM   2828  CB  LEU A 304      93.520  74.846  72.339
ATOM   2829  CG  LEU A 304      94.715  75.829  72.317
ATOM   2830  CD1 LEU A 304      94.801  76.715  73.565
ATOM   2831  CD2 LEU A 304      96.027  75.079  72.036
ATOM   2832  C   LEU A 304      91.043  74.635  71.998
ATOM   2833  O   LEU A 304      90.236  73.996  72.687
ATOM   2834  N   GLY A 305      90.977  74.655  70.655
ATOM   2835  H   GLY A 305      91.631  75.166  70.105
ATOM   2836  CA  GLY A 305      89.980  73.919  69.928
ATOM   2837  C   GLY A 305      90.360  72.468  69.857
ATOM   2838  O   GLY A 305      91.323  72.028  70.485
ATOM   2839  N   HIS A 306      89.545  71.685  69.122
ATOM   2840  H   HIS A 306      88.759  72.062  68.639
ATOM   2841  CA  HIS A 306      89.764  70.272  68.943
ATOM   2842  CB  HIS A 306      88.498  69.532  68.461
ATOM   2843  CG  HIS A 306      87.371  69.543  69.454
ATOM   2844  ND1 HIS A 306      87.290  68.730  70.563
ATOM   2845  CE1 HIS A 306      86.137  69.053  71.202
ATOM   2846  NE2 HIS A 306      85.472  70.013  70.584
ATOM   2847  CD2 HIS A 306      86.251  70.320  69.482
ATOM   2848  C   HIS A 306      90.817  70.061  67.883
ATOM   2849  O   HIS A 306      90.820  70.760  66.867
ATOM   2850  N   TRP A 307      91.764  69.118  68.124
ATOM   2851  H   TRP A 307      91.729  68.548  68.944
ATOM   2852  CA  TRP A 307      92.788  68.810  67.149
ATOM   2853  CB  TRP A 307      94.135  68.302  67.700
ATOM   2854  CG  TRP A 307      94.980  69.364  68.366
ATOM   2855  CD1 TRP A 307      95.171  69.621  69.691
ATOM   2856  NE1 TRP A 307      96.020  70.694  69.855
ATOM   2857  HE1 TRP A 307      96.314  71.067  70.708
ATOM   2858  CE2 TRP A 307      96.389  71.154  68.614
ATOM   2859  CZ2 TRP A 307      97.215  72.205  68.233
ATOM   2860  CH2 TRP A 307      97.402  72.432  66.864
ATOM   2861  CZ3 TRP A 307      96.776  71.624  65.905
ATOM   2862  CE3 TRP A 307      95.943  70.565  66.288
ATOM   2863  CD2 TRP A 307      95.756  70.341  67.650
ATOM   2864  C   TRP A 307      92.229  67.795  66.208
ATOM   2865  O   TRP A 307      91.645  66.808  66.653
ATOM   2866  N   PHE A 308      92.389  68.039  64.887
ATOM   2867  H   PHE A 308      92.873  68.843  64.553
ATOM   2868  CA  PHE A 308      91.857  67.164  63.878
ATOM   2869  CB  PHE A 308      91.038  67.906  62.791
ATOM   2870  CG  PHE A 308      89.825  68.567  63.356
ATOM   2871  CD1 PHE A 308      89.890  69.914  63.739
ATOM   2872  CE1 PHE A 308      88.772  70.562  64.271
ATOM   2873  CZ  PHE A 308      87.572  69.864  64.421
ATOM   2874  CE2 PHE A 308      87.495  68.523  64.035
ATOM   2875  CD2 PHE A 308      88.616  67.879  63.502
ATOM   2876  C   PHE A 308      92.933  66.473  63.095
ATOM   2877  O   PHE A 308      93.940  67.089  62.731
ATOM   2878  N   ASP A 309      92.743  65.153  62.855
ATOM   2879  H   ASP A 309      91.942  64.655  63.180
ATOM   2880  CA  ASP A 309      93.649  64.393  62.031
ATOM   2881  CB  ASP A 309      94.090  62.982  62.534
ATOM   2882  CG  ASP A 309      92.982  61.931  62.679
ATOM   2883  OD1 ASP A 309      93.099  60.886  61.985
ATOM   2884  OD2 ASP A 309      92.034  62.121  63.481
ATOM   2885  C   ASP A 309      92.880  64.238  60.734
ATOM   2886  O   ASP A 309      91.649  64.155  60.747
ATOM   2887  N   GLY A 310      93.575  64.208  59.576
ATOM   2888  H   GLY A 310      94.569  64.252  59.533
ATOM   2889  CA  GLY A 310      92.876  64.075  58.323
ATOM   2890  C   GLY A 310      93.758  63.556  57.243
ATOM   2891  O   GLY A 310      94.977  63.453  57.401
ATOM   2892  N   ARG A 311      93.120  63.208  56.104
ATOM   2893  H   ARG A 311      92.138  63.324  55.980
ATOM   2894  CA  ARG A 311      93.830  62.685  54.978
ATOM   2895  CB  ARG A 311      93.137  61.444  54.349
ATOM   2896  CG  ARG A 311      93.856  60.857  53.125
ATOM   2897  CD  ARG A 311      93.266  59.575  52.526
ATOM   2898  NE  ARG A 311      91.932  59.868  51.919
ATOM   2899  HE  ARG A 311      91.110  59.645  52.438
ATOM   2900  CZ  ARG A 311      91.799  60.374  50.652
ATOM   2901  NH1 ARG A 311      92.883  60.719  49.895
ATOM   2902 1HH1 ARG A 311      93.805  60.651  50.273
ATOM   2903 2HH1 ARG A 311      92.757  61.087  48.973
ATOM   2904  NH2 ARG A 311      90.549  60.542  50.133
ATOM   2905 1HH2 ARG A 311      89.742  60.309  50.676
ATOM   2906 2HH2 ARG A 311      90.430  60.897  49.206
ATOM   2907  C   ARG A 311      93.970  63.774  53.949
ATOM   2908  O   ARG A 311      93.057  64.567  53.722
ATOM   2909  N   LEU A 312      95.180  63.862  53.356
ATOM   2910  H   LEU A 312      95.908  63.221  53.584
ATOM   2911  CA  LEU A 312      95.492  64.800  52.311
ATOM   2912  CB  LEU A 312      97.008  65.040  52.147
ATOM   2913  CG  LEU A 312      97.748  65.718  53.316
ATOM   2914  CD1 LEU A 312      99.263  65.699  53.073
ATOM   2915  CD2 LEU A 312      97.258  67.156  53.534
ATOM   2916  C   LEU A 312      95.028  64.160  51.027
ATOM   2917  O   LEU A 312      95.362  63.000  50.764
ATOM   2918  N   ASN A 313      94.230  64.890  50.212
ATOM   2919  H   ASN A 313      93.915  65.806  50.443
ATOM   2920  CA  ASN A 313      93.765  64.348  48.963
ATOM   2921  CB  ASN A 313      92.236  64.104  48.884
ATOM   2922  CG  ASN A 313      91.891  63.283  47.633
ATOM   2923  OD1 ASN A 313      92.384  62.170  47.447
ATOM   2924  ND2 ASN A 313      91.046  63.842  46.730
ATOM   2925 1HD2 ASN A 313      90.642  64.737  46.908
ATOM   2926 2HD2 ASN A 313      90.839  63.364  45.876
ATOM   2927  C   ASN A 313      94.125  65.292  47.854
ATOM   2928  O   ASN A 313      93.882  66.497  47.940
ATOM   2929  N   LEU A 314      94.759  64.729  46.802
ATOM   2930  H   LEU A 314      94.953  63.751  46.788
ATOM   2931  CA  LEU A 314      95.164  65.438  45.619
ATOM   2932  CB  LEU A 314      96.454  64.856  44.990
ATOM   2933  CG  LEU A 314      96.998  65.543  43.713
ATOM   2934  CD1 LEU A 314      97.505  66.971  43.977
ATOM   2935  CD2 LEU A 314      98.048  64.662  43.023
ATOM   2936  C   LEU A 314      94.033  65.303  44.636
ATOM   2937  O   LEU A 314      93.478  64.213  44.472
ATOM   2938  N   LYS A 315      93.639  66.429  43.999
ATOM   2939  H   LYS A 315      94.057  67.313  44.191
ATOM   2940  CA  LYS A 315      92.585  66.403  43.023
ATOM   2941  CB  LYS A 315      91.211  66.740  43.642
ATOM   2942  CG  LYS A 315      90.000  66.663  42.705
ATOM   2943  CD  LYS A 315      88.677  66.970  43.407
ATOM   2944  CE  LYS A 315      88.298  65.944  44.475
ATOM   2945  NZ  LYS A 315      86.991  66.271  45.077
ATOM   2946  HZ1 LYS A 315      86.962  65.875  46.038
ATOM   2947  HZ2 LYS A 315      86.845  67.298  45.120
ATOM   2948  HZ3 LYS A 315      86.237  65.847  44.504
ATOM   2949  C   LYS A 315      92.934  67.359  41.915
ATOM   2950  O   LYS A 315      93.472  68.444  42.145
ATOM   2951  N   THR A 316      92.660  66.936  40.662
ATOM   2952  H   THR A 316      92.241  66.049  40.482
ATOM   2953  CA  THR A 316      92.922  67.732  39.496
ATOM   2954  CB  THR A 316      93.740  67.032  38.429
ATOM   2955  CG2 THR A 316      95.162  66.770  38.961
ATOM   2956  OG1 THR A 316      93.124  65.813  38.033
ATOM   2957  HG1 THR A 316      93.519  65.582  37.188
ATOM   2958  C   THR A 316      91.646  68.232  38.878
ATOM   2959  O   THR A 316      90.613  67.561  38.919
ATOM   2960  N   SER A 317      91.701  69.476  38.363
ATOM   2961  H   SER A 317      92.540  70.013  38.420
ATOM   2962  CA  SER A 317      90.615  70.123  37.665
ATOM   2963  CB  SER A 317      90.005  71.346  38.383
ATOM   2964  OG  SER A 317      90.949  72.388  38.588
ATOM   2965  HG  SER A 317      90.809  73.016  37.875
ATOM   2966  C   SER A 317      91.246  70.588  36.385
ATOM   2967  O   SER A 317      92.385  71.048  36.412
ATOM   2968  N   PHE A 318      90.555  70.475  35.230
ATOM   2969  H   PHE A 318      89.632  70.106  35.172
ATOM   2970  CA  PHE A 318      91.180  70.900  33.997
ATOM   2971  CB  PHE A 318      92.086  69.791  33.346
ATOM   2972  CG  PHE A 318      91.416  68.451  33.211
ATOM   2973  CD1 PHE A 318      90.710  68.088  32.055
ATOM   2974  CE1 PHE A 318      90.099  66.835  31.954
ATOM   2975  CZ  PHE A 318      90.200  65.927  33.009
ATOM   2976  CE2 PHE A 318      90.911  66.266  34.162
ATOM   2977  CD2 PHE A 318      91.519  67.520  34.255
ATOM   2978  C   PHE A 318      90.275  71.565  32.999
ATOM   2979  O   PHE A 318      90.186  71.120  31.853
ATOM   2980  N   HIS A 319      89.625  72.699  33.377
ATOM   2981  H   HIS A 319      89.731  73.115  34.276
ATOM   2982  CA  HIS A 319      88.715  73.330  32.454
ATOM   2983  CB  HIS A 319      87.728  74.339  33.073
ATOM   2984  CG  HIS A 319      86.576  74.585  32.134
ATOM   2985  ND1 HIS A 319      86.589  75.404  31.029
ATOM   2986  CE1 HIS A 319      85.383  75.270  30.421
ATOM   2987  NE2 HIS A 319      84.593  74.429  31.060
ATOM   2988  CD2 HIS A 319      85.345  74.001  32.139
ATOM   2989  C   HIS A 319      89.463  73.930  31.287
ATOM   2990  O   HIS A 319      90.425  74.685  31.437
ATOM   2991  N   CYS A 320      88.959  73.574  30.088
ATOM   2992  H   CYS A 320      88.165  72.971  30.057
ATOM   2993  CA  CYS A 320      89.459  73.915  28.784
ATOM   2994  CB  CYS A 320      88.723  73.133  27.679
ATOM   2995  SG  CYS A 320      89.029  71.344  27.761
ATOM   2996  C   CYS A 320      89.422  75.361  28.391
ATOM   2997  O   CYS A 320      90.114  75.745  27.447
ATOM   2998  N   TYR A 321      88.596  76.196  29.055
ATOM   2999  H   TYR A 321      88.050  75.903  29.829
ATOM   3000  CA  TYR A 321      88.496  77.586  28.696
ATOM   3001  CB  TYR A 321      87.132  77.962  28.046
ATOM   3002  CG  TYR A 321      86.923  77.181  26.786
ATOM   3003  CD1 TYR A 321      86.184  75.992  26.821
ATOM   3004  CE1 TYR A 321      85.986  75.239  25.663
ATOM   3005  CZ  TYR A 321      86.534  75.669  24.454
ATOM   3006  OH  TYR A 321      86.330  74.902  23.288
ATOM   3007  HH  TYR A 321      86.755  75.358  22.556
ATOM   3008  CE2 TYR A 321      87.281  76.850  24.406
ATOM   3009  CD2 TYR A 321      87.476  77.601  25.569
ATOM   3010  C   TYR A 321      88.668  78.476  29.891
ATOM   3011  O   TYR A 321      88.689  78.027  31.040
ATOM   3012  N   GLY A 322      88.879  79.777  29.590
ATOM   3013  H   GLY A 322      88.914  80.065  28.637
ATOM   3014  CA  GLY A 322      89.026  80.856  30.523
ATOM   3015  C   GLY A 322      90.205  80.817  31.433
ATOM   3016  O   GLY A 322      91.295  80.351  31.089
ATOM   3017  N   ALA A 323      89.947  81.356  32.641
ATOM   3018  H   ALA A 323      89.039  81.702  32.862
ATOM   3019  CA  ALA A 323      90.892  81.470  33.708
ATOM   3020  CB  ALA A 323      91.190  82.933  34.093
ATOM   3021  C   ALA A 323      90.343  80.769  34.918
ATOM   3022  O   ALA A 323      89.158  80.436  34.994
ATOM   3023  N   CYS A 324      91.234  80.555  35.911
ATOM   3024  H   CYS A 324      92.179  80.856  35.808
ATOM   3025  CA  CYS A 324      90.956  79.890  37.161
ATOM   3026  CB  CYS A 324      92.200  79.802  38.055
ATOM   3027  SG  CYS A 324      93.446  78.664  37.400
ATOM   3028  C   CYS A 324      89.902  80.607  37.949
ATOM   3029  O   CYS A 324      89.060  79.954  38.565
ATOM   3030  N   THR A 325      89.895  81.961  37.878
ATOM   3031  H   THR A 325      90.576  82.439  37.328
ATOM   3032  CA  THR A 325      88.963  82.832  38.557
ATOM   3033  CB  THR A 325      89.300  84.297  38.368
ATOM   3034  CG2 THR A 325      90.662  84.586  39.024
ATOM   3035  OG1 THR A 325      89.339  84.636  36.987
ATOM   3036  HG1 THR A 325      88.427  84.799  36.731
ATOM   3037  C   THR A 325      87.544  82.575  38.115
ATOM   3038  O   THR A 325      86.609  82.782  38.891
ATOM   3039  N   LYS A 326      87.369  82.151  36.842
ATOM   3040  H   LYS A 326      88.149  81.983  36.243
ATOM   3041  CA  LYS A 326      86.096  81.826  36.261
ATOM   3042  CB  LYS A 326      86.111  81.832  34.721
ATOM   3043  CG  LYS A 326      86.226  83.232  34.125
ATOM   3044  CD  LYS A 326      86.300  83.251  32.599
ATOM   3045  CE  LYS A 326      86.076  84.638  31.992
ATOM   3046  NZ  LYS A 326      87.193  85.544  32.323
ATOM   3047  HZ1 LYS A 326      88.101  85.088  32.118
ATOM   3048  HZ2 LYS A 326      87.110  86.409  31.757
ATOM   3049  HZ3 LYS A 326      87.151  85.790  33.330
ATOM   3050  C   LYS A 326      85.581  80.488  36.713
ATOM   3051  O   LYS A 326      84.374  80.261  36.643
ATOM   3052  N   TYR A 327      86.475  79.542  37.107
ATOM   3053  H   TYR A 327      87.454  79.722  37.178
ATOM   3054  CA  TYR A 327      86.044  78.230  37.538
ATOM   3055  CB  TYR A 327      86.684  77.062  36.737
ATOM   3056  CG  TYR A 327      86.050  77.260  35.387
ATOM   3057  CD1 TYR A 327      86.726  77.937  34.361
ATOM   3058  CE1 TYR A 327      86.109  78.157  33.127
ATOM   3059  CZ  TYR A 327      84.804  77.707  32.910
ATOM   3060  OH  TYR A 327      84.171  77.924  31.668
ATOM   3061  HH  TYR A 327      84.789  78.388  31.097
ATOM   3062  CE2 TYR A 327      84.119  77.036  33.925
ATOM   3063  CD2 TYR A 327      84.738  76.819  35.156
ATOM   3064  C   TYR A 327      85.973  78.034  39.032
ATOM   3065  O   TYR A 327      86.657  78.719  39.795
ATOM   3066  N   GLU A 328      85.066  77.119  39.461
ATOM   3067  H   GLU A 328      84.523  76.606  38.800
ATOM   3068  CA  GLU A 328      84.774  76.798  40.841
ATOM   3069  CB  GLU A 328      83.398  76.133  41.025
ATOM   3070  CG  GLU A 328      82.220  77.094  40.836
ATOM   3071  CD  GLU A 328      80.921  76.363  41.149
ATOM   3072  OE1 GLU A 328      80.040  76.332  40.252
ATOM   3073  OE2 GLU A 328      80.771  75.844  42.287
ATOM   3074  C   GLU A 328      85.730  75.989  41.673
ATOM   3075  O   GLU A 328      85.882  76.303  42.854
ATOM   3076  N   TYR A 329      86.369  74.940  41.090
ATOM   3077  H   TYR A 329      86.189  74.739  40.132
ATOM   3078  CA  TYR A 329      87.310  74.013  41.698
ATOM   3079  CB  TYR A 329      88.326  74.533  42.767
ATOM   3080  CG  TYR A 329      89.288  75.571  42.280
ATOM   3081  CD1 TYR A 329      89.087  76.904  42.656
ATOM   3082  CE1 TYR A 329      89.958  77.910  42.238
ATOM   3083  CZ  TYR A 329      91.044  77.591  41.425
ATOM   3084  OH  TYR A 329      91.927  78.610  41.008
ATOM   3085  HH  TYR A 329      92.647  78.204  40.516
ATOM   3086  CE2 TYR A 329      91.249  76.268  41.026
ATOM   3087  CD2 TYR A 329      90.370  75.265  41.449
ATOM   3088  C   TYR A 329      86.526  72.919  42.405
ATOM   3089  O   TYR A 329      85.788  73.205  43.352
ATOM   3090  N   PRO A 330      86.687  71.656  42.004
ATOM   3091  CA  PRO A 330      86.009  70.501  42.571
ATOM   3092  CB  PRO A 330      86.371  69.313  41.680
ATOM   3093  CG  PRO A 330      86.790  69.933  40.343
ATOM   3094  CD  PRO A 330      87.309  71.324  40.726
ATOM   3095  C   PRO A 330      86.319  70.211  44.020
ATOM   3096  O   PRO A 330      85.702  69.305  44.581
ATOM   3097  N   TRP A 331      87.338  70.875  44.595
ATOM   3098  H   TRP A 331      87.867  71.549  44.087
ATOM   3099  CA  TRP A 331      87.729  70.718  45.969
ATOM   3100  CB  TRP A 331      89.245  70.439  46.065
ATOM   3101  CG  TRP A 331      90.201  71.453  45.453
ATOM   3102  CD1 TRP A 331      90.767  72.579  45.989
ATOM   3103  NE1 TRP A 331      91.586  73.193  45.067
ATOM   3104  HE1 TRP A 331      92.102  74.011  45.213
ATOM   3105  CE2 TRP A 331      91.548  72.457  43.902
ATOM   3106  CZ2 TRP A 331      92.182  72.636  42.681
ATOM   3107  CH2 TRP A 331      91.940  71.704  41.667
ATOM   3108  CZ3 TRP A 331      91.081  70.620  41.875
ATOM   3109  CE3 TRP A 331      90.445  70.437  43.104
ATOM   3110  CD2 TRP A 331      90.688  71.361  44.109
ATOM   3111  C   TRP A 331      87.445  71.925  46.828
ATOM   3112  O   TRP A 331      87.736  71.888  48.026
ATOM   3113  N   HIS A 332      86.800  72.979  46.266
ATOM   3114  H   HIS A 332      86.498  72.956  45.315
ATOM   3115  CA  HIS A 332      86.565  74.232  46.955
ATOM   3116  CB  HIS A 332      85.817  75.262  46.065
ATOM   3117  CG  HIS A 332      85.602  76.619  46.692
ATOM   3118  ND1 HIS A 332      86.608  77.544  46.873
ATOM   3119  CE1 HIS A 332      86.052  78.611  47.501
ATOM   3120  NE2 HIS A 332      84.763  78.439  47.733
ATOM   3121  CD2 HIS A 332      84.481  77.186  47.219
ATOM   3122  C   HIS A 332      85.875  74.142  48.293
ATOM   3123  O   HIS A 332      86.245  74.892  49.200
ATOM   3124  N   THR A 333      84.926  73.192  48.462
ATOM   3125  H   THR A 333      84.690  72.560  47.728
ATOM   3126  CA  THR A 333      84.171  73.024  49.686
ATOM   3127  CB  THR A 333      83.100  71.959  49.579
ATOM   3128  CG2 THR A 333      82.061  72.398  48.529
ATOM   3129  OG1 THR A 333      83.660  70.702  49.221
ATOM   3130  HG1 THR A 333      82.974  70.053  49.404
ATOM   3131  C   THR A 333      85.009  72.763  50.916
ATOM   3132  O   THR A 333      84.627  73.209  52.002
ATOM   3133  N   ALA A 334      86.159  72.050  50.782
ATOM   3134  H   ALA A 334      86.485  71.734  49.893
ATOM   3135  CA  ALA A 334      87.024  71.775  51.910
ATOM   3136  CB  ALA A 334      88.141  70.762  51.623
ATOM   3137  C   ALA A 334      87.659  73.058  52.362
ATOM   3138  O   ALA A 334      88.237  73.790  51.558
ATOM   3139  N   LYS A 335      87.586  73.321  53.688
ATOM   3140  H   LYS A 335      87.146  72.683  54.315
ATOM   3141  CA  LYS A 335      88.094  74.526  54.298
ATOM   3142  CB  LYS A 335      87.732  74.665  55.790
ATOM   3143  CG  LYS A 335      86.255  74.973  56.041
ATOM   3144  CD  LYS A 335      85.913  75.116  57.523
ATOM   3145  CE  LYS A 335      84.446  75.442  57.798
ATOM   3146  NZ  LYS A 335      84.217  75.480  59.254
ATOM   3147  HZ1 LYS A 335      83.280  75.878  59.454
ATOM   3148  HZ2 LYS A 335      84.264  74.514  59.630
ATOM   3149  HZ3 LYS A 335      84.949  76.058  59.707
ATOM   3150  C   LYS A 335      89.569  74.736  54.149
ATOM   3151  O   LYS A 335      89.987  75.887  53.999
ATOM   3152  N   CYS A 336      90.384  73.656  54.216
ATOM   3153  H   CYS A 336      90.046  72.727  54.341
ATOM   3154  CA  CYS A 336      91.803  73.810  54.043
ATOM   3155  CB  CYS A 336      92.661  73.163  55.142
ATOM   3156  SG  CYS A 336      94.436  73.503  54.927
ATOM   3157  C   CYS A 336      92.142  73.203  52.718
ATOM   3158  O   CYS A 336      92.035  71.986  52.529
ATOM   3159  N   HIS A 337      92.548  74.080  51.774
ATOM   3160  H   HIS A 337      92.625  75.054  51.974
ATOM   3161  CA  HIS A 337      92.912  73.707  50.434
ATOM   3162  CB  HIS A 337      91.685  73.661  49.482
ATOM   3163  CG  HIS A 337      90.936  74.949  49.266
ATOM   3164  ND1 HIS A 337      90.005  75.441  50.151
ATOM   3165  CE1 HIS A 337      89.487  76.566  49.597
ATOM   3166  NE2 HIS A 337      90.020  76.831  48.420
ATOM   3167  CD2 HIS A 337      90.931  75.811  48.215
ATOM   3168  C   HIS A 337      93.997  74.608  49.915
ATOM   3169  O   HIS A 337      94.063  75.788  50.274
ATOM   3170  N   TYR A 338      94.896  74.032  49.077
ATOM   3171  H   TYR A 338      94.836  73.064  48.844
ATOM   3172  CA  TYR A 338      96.014  74.742  48.500
ATOM   3173  CB  TYR A 338      97.388  74.186  48.961
ATOM   3174  CG  TYR A 338      97.506  74.170  50.450
ATOM   3175  CD1 TYR A 338      97.207  72.976  51.123
ATOM   3176  CE1 TYR A 338      97.292  72.895  52.513
ATOM   3177  CZ  TYR A 338      97.677  74.019  53.247
ATOM   3178  OH  TYR A 338      97.766  73.944  54.654
ATOM   3179  HH  TYR A 338      97.512  73.055  54.919
ATOM   3180  CE2 TYR A 338      97.971  75.217  52.586
ATOM   3181  CD2 TYR A 338      97.884  75.293  51.192
ATOM   3182  C   TYR A 338      95.982  74.372  47.040
ATOM   3183  O   TYR A 338      95.927  73.180  46.732
ATOM   3184  N   GLU A 339      96.011  75.359  46.107
ATOM   3185  H   GLU A 339      96.038  76.330  46.333
ATOM   3186  CA  GLU A 339      95.997  75.025  44.701
ATOM   3187  CB  GLU A 339      94.604  75.112  44.019
ATOM   3188  CG  GLU A 339      93.955  76.502  43.878
ATOM   3189  CD  GLU A 339      93.092  76.855  45.093
ATOM   3190  OE1 GLU A 339      92.480  77.955  45.051
ATOM   3191  OE2 GLU A 339      93.029  76.068  46.075
ATOM   3192  C   GLU A 339      97.000  75.764  43.868
ATOM   3193  O   GLU A 339      97.357  76.907  44.157
ATOM   3194  N   ARG A 340      97.498  75.063  42.823
ATOM   3195  H   ARG A 340      97.184  74.134  42.647
ATOM   3196  CA  ARG A 340      98.453  75.543  41.864
ATOM   3197  CB  ARG A 340      99.685  74.616  41.773
ATOM   3198  CG  ARG A 340     100.774  75.026  40.778
ATOM   3199  CD  ARG A 340     102.013  74.133  40.850
ATOM   3200  NE  ARG A 340     102.976  74.577  39.797
ATOM   3201  HE  ARG A 340     103.634  75.299  40.014
ATOM   3202  CZ  ARG A 340     102.970  74.024  38.540
ATOM   3203  NH1 ARG A 340     102.100  73.026  38.194
ATOM   3204 1HH1 ARG A 340     101.437  72.676  38.856
ATOM   3205 2HH1 ARG A 340     102.150  72.603  37.290
ATOM   3206  NH2 ARG A 340     103.864  74.469  37.611
ATOM   3207 1HH2 ARG A 340     104.516  75.190  37.844
ATOM   3208 2HH2 ARG A 340     103.879  74.069  36.694
ATOM   3209  C   ARG A 340      97.796  75.606  40.512
ATOM   3210  O   ARG A 340      97.240  74.616  40.033
ATOM   3211  N   ASP A 341      97.859  76.805  39.891
ATOM   3212  H   ASP A 341      98.315  77.574  40.333
ATOM   3213  CA  ASP A 341      97.315  77.109  38.587
ATOM   3214  CB  ASP A 341      97.126  78.628  38.364
ATOM   3215  CG  ASP A 341      96.019  79.248  39.221
ATOM   3216  OD1 ASP A 341      95.974  80.506  39.225
ATOM   3217  OD2 ASP A 341      95.224  78.529  39.886
ATOM   3218  C   ASP A 341      98.276  76.673  37.508
ATOM   3219  O   ASP A 341      99.483  76.593  37.747
ATOM   3220  N   TYR A 342      97.745  76.342  36.303
ATOM   3221  H   TYR A 342      96.758  76.335  36.159
ATOM   3222  CA  TYR A 342      98.550  75.958  35.169
ATOM   3223  CB  TYR A 342      98.796  74.428  35.118
ATOM   3224  CG  TYR A 342      99.839  74.018  34.139
ATOM   3225  CD1 TYR A 342     101.152  74.495  34.258
ATOM   3226  CE1 TYR A 342     102.137  74.093  33.355
ATOM   3227  CZ  TYR A 342     101.821  73.188  32.340
ATOM   3228  OH  TYR A 342     102.811  72.777  31.424
ATOM   3229  HH  TYR A 342     103.610  73.280  31.609
ATOM   3230  CE2 TYR A 342     100.522  72.682  32.238
ATOM   3231  CD2 TYR A 342      99.536  73.089  33.140
ATOM   3232  C   TYR A 342      97.713  76.502  34.037
ATOM   3233  O   TYR A 342      96.725  75.911  33.608
ATOM   3234  N   GLN A 343      98.126  77.691  33.569
ATOM   3235  H   GLN A 343      98.947  78.092  33.968
ATOM   3236  CA  GLN A 343      97.533  78.532  32.560
ATOM   3237  CB  GLN A 343      98.124  79.963  32.645
ATOM   3238  CG  GLN A 343      97.857  80.707  33.965
ATOM   3239  CD  GLN A 343      96.357  80.904  34.193
ATOM   3240  OE1 GLN A 343      95.636  81.459  33.365
ATOM   3241  NE2 GLN A 343      95.863  80.416  35.362
ATOM   3242 1HE2 GLN A 343      96.472  79.960  36.011
ATOM   3243 2HE2 GLN A 343      94.889  80.507  35.569
ATOM   3244  C   GLN A 343      97.527  78.117  31.105
ATOM   3245  O   GLN A 343      98.169  77.154  30.683
ATOM   3246  N   TYR A 344      96.767  78.933  30.326
ATOM   3247  H   TYR A 344      96.279  79.669  30.785
ATOM   3248  CA  TYR A 344      96.468  78.911  28.909
ATOM   3249  CB  TYR A 344      95.484  80.070  28.541
ATOM   3250  CG  TYR A 344      96.092  81.436  28.752
ATOM   3251  CD1 TYR A 344      96.827  82.087  27.749
ATOM   3252  CE1 TYR A 344      97.386  83.347  27.973
ATOM   3253  CZ  TYR A 344      97.213  83.977  29.207
ATOM   3254  OH  TYR A 344      97.777  85.250  29.435
ATOM   3255  HH  TYR A 344      98.232  85.521  28.632
ATOM   3256  CE2 TYR A 344      96.475  83.350  30.213
ATOM   3257  CD2 TYR A 344      95.920  82.089  29.981
ATOM   3258  C   TYR A 344      97.627  78.900  27.939
ATOM   3259  O   TYR A 344      97.423  78.679  26.747
ATOM   3260  N   GLU A 345      98.856  79.208  28.400
ATOM   3261  H   GLU A 345      99.001  79.420  29.362
ATOM   3262  CA  GLU A 345     100.055  79.221  27.584
ATOM   3263  CB  GLU A 345     101.259  79.761  28.374
ATOM   3264  CG  GLU A 345     101.133  81.260  28.683
ATOM   3265  CD  GLU A 345     102.268  81.783  29.569
ATOM   3266  OE1 GLU A 345     102.242  83.015  29.821
ATOM   3267  OE2 GLU A 345     103.163  81.011  30.007
ATOM   3268  C   GLU A 345     100.395  77.833  27.097
ATOM   3269  O   GLU A 345     101.009  77.672  26.041
ATOM   3270  N   THR A 346      99.977  76.804  27.869
ATOM   3271  H   THR A 346      99.478  76.992  28.713
ATOM   3272  CA  THR A 346     100.167  75.395  27.622
ATOM   3273  CB  THR A 346      99.669  74.622  28.836
ATOM   3274  CG2 THR A 346      99.878  73.098  28.707
ATOM   3275  OG1 THR A 346     100.381  75.073  29.981
ATOM   3276  HG1 THR A 346      99.801  74.913  30.731
ATOM   3277  C   THR A 346      99.422  75.007  26.351
ATOM   3278  O   THR A 346      98.526  75.728  25.903
ATOM   3279  N   LYS A 347      99.806  73.852  25.731
ATOM   3280  H   LYS A 347     100.551  73.303  26.102
ATOM   3281  CA  LYS A 347      99.218  73.327  24.512
ATOM   3282  CB  LYS A 347      99.734  71.921  24.140
ATOM   3283  CG  LYS A 347     101.183  71.845  23.653
ATOM   3284  CD  LYS A 347     101.582  70.420  23.262
ATOM   3285  CE  LYS A 347     103.024  70.258  22.783
ATOM   3286  NZ  LYS A 347     103.273  68.843  22.440
ATOM   3287  HZ1 LYS A 347     102.699  68.230  23.051
ATOM   3288  HZ2 LYS A 347     103.017  68.673  21.449
ATOM   3289  HZ3 LYS A 347     104.276  68.617  22.578
ATOM   3290  C   LYS A 347      97.725  73.197  24.676
ATOM   3291  O   LYS A 347      96.987  73.431  23.716
ATOM   3292  N   LYS A 348      97.272  72.787  25.888
ATOM   3293  H   LYS A 348      97.902  72.570  26.629
ATOM   3294  CA  LYS A 348      95.877  72.697  26.224
ATOM   3295  CB  LYS A 348      95.572  71.614  27.281
ATOM   3296  CG  LYS A 348      94.083  71.457  27.606
ATOM   3297  CD  LYS A 348      93.780  70.390  28.657
ATOM   3298  CE  LYS A 348      92.288  70.231  28.951
ATOM   3299  NZ  LYS A 348      91.603  69.654  27.773
ATOM   3300  HZ1 LYS A 348      91.412  70.402  27.079
ATOM   3301  HZ2 LYS A 348      92.207  68.934  27.334
ATOM   3302  HZ3 LYS A 348      90.708  69.219  28.065
ATOM   3303  C   LYS A 348      95.540  74.052  26.808
ATOM   3304  O   LYS A 348      96.254  74.562  27.676
ATOM   3305  N   THR A 349      94.435  74.660  26.327
ATOM   3306  H   THR A 349      93.874  74.230  25.625
ATOM   3307  CA  THR A 349      93.981  75.959  26.765
ATOM   3308  CB  THR A 349      93.202  76.700  25.699
ATOM   3309  CG2 THR A 349      94.113  76.946  24.483
ATOM   3310  OG1 THR A 349      92.045  75.972  25.310
ATOM   3311  HG1 THR A 349      91.413  76.085  26.024
ATOM   3312  C   THR A 349      93.216  75.907  28.066
ATOM   3313  O   THR A 349      92.859  74.828  28.543
ATOM   3314  N   GLY A 350      92.976  77.095  28.680
ATOM   3315  H   GLY A 350      93.305  77.955  28.300
ATOM   3316  CA  GLY A 350      92.253  77.212  29.917
ATOM   3317  C   GLY A 350      93.131  77.015  31.101
ATOM   3318  O   GLY A 350      94.339  77.260  31.049
ATOM   3319  N   CYS A 351      92.506  76.603  32.222
ATOM   3320  H   CYS A 351      91.539  76.353  32.243
ATOM   3321  CA  CYS A 351      93.260  76.397  33.417
ATOM   3322  CB  CYS A 351      92.877  77.360  34.537
ATOM   3323  SG  CYS A 351      93.243  79.073  34.060
ATOM   3324  C   CYS A 351      93.171  74.998  33.912
ATOM   3325  O   CYS A 351      92.096  74.404  33.988
ATOM   3326  N   THR A 352      94.358  74.440  34.207
ATOM   3327  H   THR A 352      95.207  74.943  34.085
ATOM   3328  CA  THR A 352      94.526  73.126  34.743
ATOM   3329  CB  THR A 352      95.569  72.317  34.004
ATOM   3330  CG2 THR A 352      95.700  70.918  34.641
ATOM   3331  OG1 THR A 352      95.188  72.174  32.642
ATOM   3332  HG1 THR A 352      96.001  72.002  32.160
ATOM   3333  C   THR A 352      95.002  73.446  36.130
ATOM   3334  O   THR A 352      95.995  74.145  36.318
ATOM   3335  N   ALA A 353      94.284  72.971  37.150
ATOM   3336  H   ALA A 353      93.506  72.373  37.027
ATOM   3337  CA  ALA A 353      94.680  73.247  38.493
ATOM   3338  CB  ALA A 353      93.697  74.146  39.259
ATOM   3339  C   ALA A 353      94.840  71.968  39.233
ATOM   3340  O   ALA A 353      94.092  71.011  39.027
ATOM   3341  N   CYS A 354      95.885  71.927  40.080
ATOM   3342  H   CYS A 354      96.493  72.711  40.195
ATOM   3343  CA  CYS A 354      96.162  70.781  40.899
ATOM   3344  CB  CYS A 354      97.580  70.210  40.711
ATOM   3345  SG  CYS A 354      97.857  69.625  39.010
ATOM   3346  C   CYS A 354      96.016  71.292  42.296
ATOM   3347  O   CYS A 354      96.659  72.276  42.670
ATOM   3348  N   GLY A 355      95.152  70.630  43.096
ATOM   3349  H   GLY A 355      94.644  69.825  42.803
ATOM   3350  CA  GLY A 355      94.930  71.065  44.447
ATOM   3351  C   GLY A 355      95.092  69.960  45.427
ATOM   3352  O   GLY A 355      94.940  68.785  45.093
ATOM   3353  N   LEU A 356      95.405  70.356  46.680
ATOM   3354  H   LEU A 356      95.511  71.321  46.902
ATOM   3355  CA  LEU A 356      95.605  69.455  47.775
ATOM   3356  CB  LEU A 356      97.069  69.474  48.278
ATOM   3357  CG  LEU A 356      97.404  68.510  49.434
ATOM   3358  CD1 LEU A 356      97.349  67.046  48.971
ATOM   3359  CD2 LEU A 356      98.734  68.880  50.104
ATOM   3360  C   LEU A 356      94.710  69.975  48.863
ATOM   3361  O   LEU A 356      94.799  71.148  49.231
ATOM   3362  N   TYR A 357      93.831  69.100  49.402
ATOM   3363  H   TYR A 357      93.766  68.153  49.093
ATOM   3364  CA  TYR A 357      92.918  69.508  50.438
ATOM   3365  CB  TYR A 357      91.509  69.856  49.873
ATOM   3366  CG  TYR A 357      90.756  68.695  49.292
ATOM   3367  CD1 TYR A 357      89.787  68.032  50.055
ATOM   3368  CE1 TYR A 357      89.072  66.957  49.532
ATOM   3369  CZ  TYR A 357      89.331  66.519  48.235
ATOM   3370  OH  TYR A 357      88.607  65.430  47.703
ATOM   3371  HH  TYR A 357      88.075  65.061  48.414
ATOM   3372  CE2 TYR A 357      90.309  67.158  47.467
ATOM   3373  CD2 TYR A 357      91.021  68.235  47.998
ATOM   3374  C   TYR A 357      92.796  68.491  51.536
ATOM   3375  O   TYR A 357      93.156  67.328  51.354
ATOM   3376  N   LEU A 358      92.327  68.950  52.723
ATOM   3377  H   LEU A 358      92.080  69.910  52.843
ATOM   3378  CA  LEU A 358      92.109  68.086  53.860
ATOM   3379  CB  LEU A 358      92.222  68.766  55.245
ATOM   3380  CG  LEU A 358      93.597  69.319  55.663
ATOM   3381  CD1 LEU A 358      93.492  70.072  56.999
ATOM   3382  CD2 LEU A 358      94.638  68.199  55.770
ATOM   3383  C   LEU A 358      90.724  67.511  53.811
ATOM   3384  O   LEU A 358      89.745  68.247  53.664
ATOM   3385  N   ASP A 359      90.630  66.170  53.932
ATOM   3386  H   ASP A 359      91.441  65.597  54.017
ATOM   3387  CA  ASP A 359      89.377  65.460  53.940
ATOM   3388  CB  ASP A 359      89.004  64.770  52.590
ATOM   3389  CG  ASP A 359      89.887  63.582  52.201
ATOM   3390  OD1 ASP A 359      89.353  62.441  52.212
ATOM   3391  OD2 ASP A 359      91.081  63.783  51.870
ATOM   3392  C   ASP A 359      89.401  64.444  55.052
ATOM   3393  O   ASP A 359      90.453  64.151  55.622
ATOM   3394  N   GLN A 360      88.201  63.920  55.411
ATOM   3395  H   GLN A 360      87.370  64.211  54.945
ATOM   3396  CA  GLN A 360      87.981  62.921  56.437
ATOM   3397  CB  GLN A 360      88.469  61.515  56.006
ATOM   3398  CG  GLN A 360      87.764  60.967  54.764
ATOM   3399  CD  GLN A 360      88.415  59.646  54.399
ATOM   3400  OE1 GLN A 360      88.045  58.582  54.893
ATOM   3401  NE2 GLN A 360      89.427  59.714  53.496
ATOM   3402 1HE2 GLN A 360      89.692  60.603  53.116
ATOM   3403 2HE2 GLN A 360      89.912  58.882  53.230
ATOM   3404  C   GLN A 360      88.543  63.299  57.789
ATOM   3405  O   GLN A 360      89.086  62.462  58.515
ATOM   3406  N   LEU A 361      88.392  64.598  58.145
ATOM   3407  H   LEU A 361      87.941  65.246  57.536
ATOM   3408  CA  LEU A 361      88.855  65.154  59.391
ATOM   3409  CB  LEU A 361      88.711  66.691  59.465
ATOM   3410  CG  LEU A 361      89.616  67.507  58.515
ATOM   3411  CD1 LEU A 361      89.240  68.996  58.543
ATOM   3412  CD2 LEU A 361      91.105  67.317  58.848
ATOM   3413  C   LEU A 361      88.096  64.579  60.556
ATOM   3414  O   LEU A 361      86.863  64.537  60.555
ATOM   3415  N   LYS A 362      88.854  64.106  61.568
ATOM   3416  H   LYS A 362      89.850  64.127  61.516
ATOM   3417  CA  LYS A 362      88.319  63.511  62.762
ATOM   3418  CB  LYS A 362      88.555  61.981  62.746
ATOM   3419  CG  LYS A 362      88.040  61.190  63.948
ATOM   3420  CD  LYS A 362      88.243  59.684  63.806
ATOM   3421  CE  LYS A 362      87.907  58.903  65.075
ATOM   3422  NZ  LYS A 362      88.903  59.224  66.119
ATOM   3423  HZ1 LYS A 362      89.852  59.199  65.697
ATOM   3424  HZ2 LYS A 362      88.722  60.170  66.507
ATOM   3425  HZ3 LYS A 362      88.847  58.524  66.882
ATOM   3426  C   LYS A 362      89.014  64.089  63.976
ATOM   3427  O   LYS A 362      90.243  64.174  63.965
ATOM   3428  N   PRO A 363      88.304  64.531  65.020
ATOM   3429  CA  PRO A 363      88.920  65.055  66.219
ATOM   3430  CB  PRO A 363      87.817  65.796  66.977
ATOM   3431  CG  PRO A 363      86.504  65.180  66.457
ATOM   3432  CD  PRO A 363      86.849  64.661  65.048
ATOM   3433  C   PRO A 363      89.587  63.965  67.019
ATOM   3434  O   PRO A 363      88.944  62.953  67.313
ATOM   3435  N   VAL A 364      90.871  64.172  67.384
ATOM   3436  H   VAL A 364      91.363  64.993  67.110
ATOM   3437  CA  VAL A 364      91.592  63.259  68.232
ATOM   3438  CB  VAL A 364      93.082  63.132  67.911
ATOM   3439  CG1 VAL A 364      93.228  62.637  66.467
ATOM   3440  CG2 VAL A 364      93.855  64.448  68.152
ATOM   3441  C   VAL A 364      91.427  63.585  69.689
ATOM   3442  O   VAL A 364      91.421  62.674  70.518
ATOM   3443  N   GLY A 365      91.248  64.884  70.020
ATOM   3444  H   GLY A 365      91.224  65.608  69.332
ATOM   3445  CA  GLY A 365      91.103  65.296  71.388
ATOM   3446  C   GLY A 365      90.995  66.781  71.495
ATOM   3447  O   GLY A 365      91.055  67.508  70.498
ATOM   3448  N   SER A 366      90.849  67.247  72.755
ATOM   3449  H   SER A 366      90.893  66.625  73.537
ATOM   3450  CA  SER A 366      90.712  68.651  73.025
ATOM   3451  CB  SER A 366      89.423  68.974  73.814
ATOM   3452  OG  SER A 366      89.312  70.362  74.096
ATOM   3453  HG  SER A 366      88.618  70.438  74.758
ATOM   3454  C   SER A 366      91.923  69.124  73.778
ATOM   3455  O   SER A 366      92.384  68.481  74.727
ATOM   3456  N   ALA A 367      92.476  70.265  73.304
ATOM   3457  H   ALA A 367      92.074  70.752  72.531
ATOM   3458  CA  ALA A 367      93.641  70.882  73.879
ATOM   3459  CB  ALA A 367      94.602  71.446  72.830
ATOM   3460  C   ALA A 367      93.295  71.967  74.855
ATOM   3461  O   ALA A 367      92.356  72.736  74.652
ATOM   3462  N   TYR A 368      94.059  72.015  75.969
ATOM   3463  H   TYR A 368      94.783  71.347  76.112
ATOM   3464  CA  TYR A 368      93.897  72.967  77.034
ATOM   3465  CB  TYR A 368      93.220  72.310  78.271
ATOM   3466  CG  TYR A 368      91.816  71.906  77.931
ATOM   3467  CD1 TYR A 368      91.499  70.588  77.586
ATOM   3468  CE1 TYR A 368      90.190  70.235  77.252
ATOM   3469  CZ  TYR A 368      89.183  71.204  77.253
ATOM   3470  OH  TYR A 368      87.863  70.842  76.908
ATOM   3471  HH  TYR A 368      87.308  71.622  76.990
ATOM   3472  CE2 TYR A 368      89.487  72.523  77.588
ATOM   3473  CD2 TYR A 368      90.797  72.869  77.923
ATOM   3474  C   TYR A 368      95.244  73.551  77.382
ATOM   3475  O   TYR A 368      96.149  72.827  77.795
ATOM   3476  N   LYS A 369      95.408  74.889  77.208
ATOM   3477  H   LYS A 369      94.661  75.475  76.906
ATOM   3478  CA  LYS A 369      96.661  75.561  77.469
ATOM   3479  CB  LYS A 369      96.896  76.717  76.490
ATOM   3480  CG  LYS A 369      98.262  77.393  76.530
ATOM   3481  CD  LYS A 369      98.344  78.495  75.480
ATOM   3482  CE  LYS A 369      99.712  79.154  75.380
ATOM   3483  NZ  LYS A 369      99.663  80.248  74.395
ATOM   3484  HZ1 LYS A 369     100.494  80.858  74.512
ATOM   3485  HZ2 LYS A 369      99.654  79.856  73.435
ATOM   3486  HZ3 LYS A 369      98.804  80.809  74.546
ATOM   3487  C   LYS A 369      96.717  76.056  78.883
ATOM   3488  O   LYS A 369      95.856  76.825  79.319
ATOM   3489  N   ILE A 370      97.776  75.618  79.597
ATOM   3490  H   ILE A 370      98.455  75.022  79.177
ATOM   3491  CA  ILE A 370      98.024  75.933  80.978
ATOM   3492  CB  ILE A 370      99.067  74.992  81.594
ATOM   3493  CG2 ILE A 370      99.437  75.399  83.039
ATOM   3494  CG1 ILE A 370      98.568  73.538  81.567
ATOM   3495  CD1 ILE A 370      99.652  72.532  81.953
ATOM   3496  C   ILE A 370      98.480  77.354  81.173
ATOM   3497  O   ILE A 370      99.489  77.808  80.628
ATOM   3498  N   ILE A 371      97.696  78.064  81.998
ATOM   3499  H   ILE A 371      96.869  77.662  82.381
ATOM   3500  CA  ILE A 371      97.932  79.414  82.421
ATOM   3501  CB  ILE A 371      96.811  80.380  82.092
ATOM   3502  CG2 ILE A 371      97.161  81.774  82.669
ATOM   3503  CG1 ILE A 371      96.568  80.438  80.574
ATOM   3504  CD1 ILE A 371      95.285  81.174  80.206
ATOM   3505  C   ILE A 371      97.936  79.167  83.913
ATOM   3506  O   ILE A 371      97.041  78.513  84.454
ATOM   3507  N   THR A 372      98.981  79.651  84.614
ATOM   3508  H   THR A 372      99.706  80.160  84.160
ATOM   3509  CA  THR A 372      99.157  79.497  86.040
ATOM   3510  CB  THR A 372      98.213  80.309  86.931
ATOM   3511  CG2 THR A 372      98.335  81.809  86.607
ATOM   3512  OG1 THR A 372      96.864  79.888  86.813
ATOM   3513  HG1 THR A 372      96.875  78.958  86.573
ATOM   3514  C   THR A 372      99.271  78.050  86.473
ATOM   3515  O   THR A 372      99.298  77.127  85.657
ATOM   3516  N   ILE A 373      99.388  77.862  87.800
ATOM   3517  H   ILE A 373      99.386  78.654  88.405
ATOM   3518  CA  ILE A 373      99.532  76.634  88.540
ATOM   3519  CB  ILE A 373     100.981  76.135  88.674
ATOM   3520  CG2 ILE A 373     101.481  75.512  87.354
ATOM   3521  CG1 ILE A 373     101.900  77.202  89.320
ATOM   3522  CD1 ILE A 373     103.287  76.706  89.725
ATOM   3523  C   ILE A 373      98.949  76.909  89.913
ATOM   3524  O   ILE A 373      98.322  77.946  90.134
ATOM   3525  N   ARG A 374      99.001  75.909  90.817
ATOM   3526  H   ARG A 374      99.410  75.031  90.577
ATOM   3527  CA  ARG A 374      98.556  76.018  92.191
ATOM   3528  CB  ARG A 374      97.035  76.242  92.394
ATOM   3529  CG  ARG A 374      96.611  76.816  93.747
ATOM   3530  CD  ARG A 374      96.629  78.349  93.759
ATOM   3531  NE  ARG A 374      97.956  78.815  94.262
ATOM   3532  HE  ARG A 374      98.531  78.174  94.774
ATOM   3533  CZ  ARG A 374      98.390  80.102  94.081
ATOM   3534  NH1 ARG A 374      97.671  81.016  93.361
ATOM   3535 1HH1 ARG A 374      96.812  80.758  92.922
ATOM   3536 2HH1 ARG A 374      98.008  81.951  93.246
ATOM   3537  NH2 ARG A 374      99.581  80.476  94.634
ATOM   3538 1HH2 ARG A 374     100.121  79.821  95.165
ATOM   3539 2HH2 ARG A 374      99.921  81.409  94.520
ATOM   3540  C   ARG A 374      98.856  74.655  92.740
ATOM   3541  O   ARG A 374      98.705  73.674  92.010
ATOM   3542  N   TYR A 375      99.350  74.552  93.994
ATOM   3543  H   TYR A 375      99.521  75.347  94.572
ATOM   3544  CA  TYR A 375      99.622  73.253  94.579
ATOM   3545  CB  TYR A 375     101.121  72.828  94.583
ATOM   3546  CG  TYR A 375     101.624  72.683  93.181
ATOM   3547  CD1 TYR A 375     101.285  71.548  92.433
ATOM   3548  CE1 TYR A 375     101.740  71.393  91.121
ATOM   3549  CZ  TYR A 375     102.550  72.372  90.542
ATOM   3550  OH  TYR A 375     103.013  72.214  89.215
ATOM   3551  HH  TYR A 375     103.550  72.981  89.001
ATOM   3552  CE2 TYR A 375     102.904  73.500  91.289
ATOM   3553  CD2 TYR A 375     102.447  73.655  92.601
ATOM   3554  C   TYR A 375      99.016  73.061  95.951
ATOM   3555  O   TYR A 375      99.309  72.082  96.639
ATOM   3556  N   SER A 376      98.069  73.948  96.310
ATOM   3557  H   SER A 376      97.811  74.660  95.662
ATOM   3558  CA  SER A 376      97.372  74.057  97.568
ATOM   3559  CB  SER A 376      96.290  75.132  97.453
ATOM   3560  OG  SER A 376      95.304  74.765  96.493
ATOM   3561  HG  SER A 376      94.665  75.482  96.479
ATOM   3562  C   SER A 376      96.716  72.863  98.208
ATOM   3563  O   SER A 376      96.356  71.882  97.555
ATOM   3564  N   ARG A 377      96.627  72.923  99.562
ATOM   3565  H   ARG A 377      96.955  73.712 100.080
ATOM   3566  CA  ARG A 377      95.998  71.879 100.315
ATOM   3567  CB  ARG A 377      97.003  70.965 101.019
ATOM   3568  CG  ARG A 377      97.728  71.568 102.201
ATOM   3569  CD  ARG A 377      98.695  70.600 102.840
ATOM   3570  NE  ARG A 377      99.071  71.235 104.116
ATOM   3571  HE  ARG A 377      99.817  71.896 104.127
ATOM   3572  CZ  ARG A 377      98.312  71.036 105.233
ATOM   3573  NH1 ARG A 377      97.358  70.054 105.293
ATOM   3574 1HH1 ARG A 377      97.239  69.425 104.522
ATOM   3575 2HH1 ARG A 377      96.840  69.894 106.134
ATOM   3576  NH2 ARG A 377      98.522  71.851 106.305
ATOM   3577 1HH2 ARG A 377      99.200  72.583 106.254
ATOM   3578 2HH2 ARG A 377      97.960  71.755 107.126
ATOM   3579  C   ARG A 377      95.057  72.475 101.339
ATOM   3580  O   ARG A 377      95.238  73.605 101.808
ATOM   3581  N   ARG A 378      94.005  71.697 101.684
ATOM   3582  H   ARG A 378      93.881  70.791 101.287
ATOM   3583  CA  ARG A 378      93.011  72.087 102.651
ATOM   3584  CB  ARG A 378      91.722  71.258 102.559
ATOM   3585  CG  ARG A 378      90.924  71.386 101.260
ATOM   3586  CD  ARG A 378      89.829  70.320 101.172
ATOM   3587  NE  ARG A 378      90.507  68.990 101.025
ATOM   3588  HE  ARG A 378      91.476  68.972 100.782
ATOM   3589  CZ  ARG A 378      89.840  67.806 101.207
ATOM   3590  NH1 ARG A 378      88.509  67.772 101.517
ATOM   3591 1HH1 ARG A 378      87.989  68.622 101.603
ATOM   3592 2HH1 ARG A 378      88.044  66.898 101.650
ATOM   3593  NH2 ARG A 378      90.527  66.631 101.096
ATOM   3594 1HH2 ARG A 378      91.498  66.628 100.858
ATOM   3595 2HH2 ARG A 378      90.061  65.760 101.255
ATOM   3596  C   ARG A 378      93.550  71.817 104.027
ATOM   3597  O   ARG A 378      93.906  70.683 104.363
ATOM   3598  N   VAL A 379      93.629  72.878 104.851
ATOM   3599  H   VAL A 379      93.335  73.787 104.571
ATOM   3600  CA  VAL A 379      94.099  72.769 106.205
ATOM   3601  CB  VAL A 379      95.064  73.872 106.605
ATOM   3602  CG1 VAL A 379      95.528  73.686 108.065
ATOM   3603  CG2 VAL A 379      96.215  73.945 105.591
ATOM   3604  C   VAL A 379      92.845  72.911 107.031
ATOM   3605  O   VAL A 379      92.040  73.814 106.797
ATOM   3606  N   CYS A 380      92.637  71.990 107.994
ATOM   3607  H   CYS A 380      93.281  71.250 108.168
ATOM   3608  CA  CYS A 380      91.495  72.032 108.866
ATOM   3609  CB  CYS A 380      90.481  70.900 108.607
ATOM   3610  SG  CYS A 380      89.856  70.905 106.898
ATOM   3611  C   CYS A 380      92.063  71.864 110.239
ATOM   3612  O   CYS A 380      92.769  70.887 110.506
ATOM   3613  N   VAL A 381      91.811  72.854 111.126
ATOM   3614  H   VAL A 381      91.264  73.653 110.886
ATOM   3615  CA  VAL A 381      92.302  72.822 112.482
ATOM   3616  CB  VAL A 381      93.291  73.942 112.799
ATOM   3617  CG1 VAL A 381      93.724  73.905 114.278
ATOM   3618  CG2 VAL A 381      94.526  73.783 111.891
ATOM   3619  C   VAL A 381      91.133  72.905 113.417
ATOM   3620  O   VAL A 381      90.229  73.722 113.231
ATOM   3621  N   GLN A 382      91.152  72.030 114.448
ATOM   3622  H   GLN A 382      91.894  71.374 114.565
ATOM   3623  CA  GLN A 382      90.132  71.989 115.450
ATOM   3624  CB  GLN A 382      89.230  70.741 115.334
ATOM   3625  CG  GLN A 382      88.070  70.650 116.333
ATOM   3626  CD  GLN A 382      87.216  69.449 115.935
ATOM   3627  OE1 GLN A 382      86.600  69.415 114.870
ATOM   3628  NE2 GLN A 382      87.161  68.425 116.824
ATOM   3629 1HE2 GLN A 382      87.636  68.498 117.701
ATOM   3630 2HE2 GLN A 382      86.642  67.598 116.606
ATOM   3631  C   GLN A 382      90.880  71.947 116.746
ATOM   3632  O   GLN A 382      91.580  70.974 117.043
ATOM   3633  N   PHE A 383      90.785  73.049 117.518
ATOM   3634  H   PHE A 383      90.218  73.828 117.261
ATOM   3635  CA  PHE A 383      91.432  73.129 118.792
ATOM   3636  CB  PHE A 383      92.570  74.178 118.842
ATOM   3637  CG  PHE A 383      93.334  74.030 120.121
ATOM   3638  CD1 PHE A 383      94.318  73.040 120.244
ATOM   3639  CE1 PHE A 383      95.036  72.897 121.434
ATOM   3640  CZ  PHE A 383      94.775  73.742 122.514
ATOM   3641  CE2 PHE A 383      93.796  74.731 122.405
ATOM   3642  CD2 PHE A 383      93.081  74.871 121.213
ATOM   3643  C   PHE A 383      90.307  73.542 119.688
ATOM   3644  O   PHE A 383      89.806  74.668 119.597
ATOM   3645  N   GLY A 384      89.906  72.620 120.592
ATOM   3646  H   GLY A 384      90.333  71.721 120.642
ATOM   3647  CA  GLY A 384      88.826  72.850 121.512
ATOM   3648  C   GLY A 384      87.562  73.026 120.724
ATOM   3649  O   GLY A 384      87.208  72.186 119.893
ATOM   3650  N   GLU A 385      86.860  74.140 121.011
ATOM   3651  H   GLU A 385      87.183  74.789 121.695
ATOM   3652  CA  GLU A 385      85.628  74.500 120.368
ATOM   3653  CB  GLU A 385      84.835  75.539 121.184
ATOM   3654  CG  GLU A 385      84.287  75.012 122.521
ATOM   3655  CD  GLU A 385      83.586  76.108 123.334
ATOM   3656  OE1 GLU A 385      83.054  75.743 124.414
ATOM   3657  OE2 GLU A 385      83.561  77.301 122.929
ATOM   3658  C   GLU A 385      85.829  75.082 118.993
ATOM   3659  O   GLU A 385      85.011  74.832 118.104
ATOM   3660  N   GLU A 386      86.923  75.863 118.794
ATOM   3661  H   GLU A 386      87.599  76.007 119.511
ATOM   3662  CA  GLU A 386      87.203  76.505 117.534
ATOM   3663  CB  GLU A 386      88.192  77.692 117.672
ATOM   3664  CG  GLU A 386      88.477  78.481 116.381
ATOM   3665  CD  GLU A 386      89.266  79.744 116.706
ATOM   3666  OE1 GLU A 386      88.728  80.846 116.423
ATOM   3667  OE2 GLU A 386      90.399  79.649 117.249
ATOM   3668  C   GLU A 386      87.665  75.544 116.480
ATOM   3669  O   GLU A 386      88.607  74.775 116.680
ATOM   3670  N   ASN A 387      86.971  75.592 115.323
ATOM   3671  H   ASN A 387      86.214  76.230 115.197
ATOM   3672  CA  ASN A 387      87.264  74.764 114.189
ATOM   3673  CB  ASN A 387      86.250  73.606 114.011
ATOM   3674  CG  ASN A 387      86.608  72.720 112.815
ATOM   3675  OD1 ASN A 387      87.674  72.116 112.710
ATOM   3676  ND2 ASN A 387      85.658  72.653 111.849
ATOM   3677 1HD2 ASN A 387      84.803  73.159 111.959
ATOM   3678 2HD2 ASN A 387      85.819  72.111 111.024
ATOM   3679  C   ASN A 387      87.216  75.658 112.983
ATOM   3680  O   ASN A 387      86.190  76.295 112.724
ATOM   3681  N   LEU A 388      88.348  75.740 112.241
ATOM   3682  H   LEU A 388      89.164  75.207 112.457
ATOM   3683  CA  LEU A 388      88.404  76.558 111.059
ATOM   3684  CB  LEU A 388      89.062  77.944 111.293
ATOM   3685  CG  LEU A 388      89.129  78.885 110.063
ATOM   3686  CD1 LEU A 388      87.726  79.330 109.611
ATOM   3687  CD2 LEU A 388      90.069  80.073 110.311
ATOM   3688  C   LEU A 388      89.159  75.821 109.983
ATOM   3689  O   LEU A 388      90.227  75.248 110.223
ATOM   3690  N   CYS A 389      88.570  75.822 108.766
ATOM   3691  H   CYS A 389      87.708  76.300 108.611
ATOM   3692  CA  CYS A 389      89.127  75.195 107.599
ATOM   3693  CB  CYS A 389      88.148  74.232 106.909
ATOM   3694  SG  CYS A 389      87.652  72.863 107.997
ATOM   3695  C   CYS A 389      89.456  76.282 106.618
ATOM   3696  O   CYS A 389      88.662  77.207 106.421
ATOM   3697  N   LYS A 390      90.660  76.208 106.004
ATOM   3698  H   LYS A 390      91.303  75.469 106.184
ATOM   3699  CA  LYS A 390      91.071  77.197 105.044
ATOM   3700  CB  LYS A 390      91.713  78.402 105.776
ATOM   3701  CG  LYS A 390      92.014  79.688 105.004
ATOM   3702  CD  LYS A 390      92.401  80.802 105.984
ATOM   3703  CE  LYS A 390      92.624  82.180 105.366
ATOM   3704  NZ  LYS A 390      93.042  83.132 106.419
ATOM   3705  HZ1 LYS A 390      93.738  82.673 107.037
ATOM   3706  HZ2 LYS A 390      93.477  83.978 106.004
ATOM   3707  HZ3 LYS A 390      92.216  83.405 106.985
ATOM   3708  C   LYS A 390      92.019  76.540 104.076
ATOM   3709  O   LYS A 390      92.755  75.617 104.433
ATOM   3710  N   ILE A 391      91.978  76.971 102.794
ATOM   3711  H   ILE A 391      91.380  77.712 102.500
ATOM   3712  CA  ILE A 391      92.855  76.423 101.787
ATOM   3713  CB  ILE A 391      92.245  76.416 100.394
ATOM   3714  CG2 ILE A 391      93.262  75.816  99.406
ATOM   3715  CG1 ILE A 391      90.957  75.561 100.379
ATOM   3716  CD1 ILE A 391      90.134  75.668  99.091
ATOM   3717  C   ILE A 391      94.121  77.251 101.851
ATOM   3718  O   ILE A 391      94.062  78.482 101.862
ATOM   3719  N   ILE A 392      95.288  76.572 101.961
ATOM   3720  H   ILE A 392      95.307  75.573 101.984
ATOM   3721  CA  ILE A 392      96.591  77.197 102.035
ATOM   3722  CB  ILE A 392      97.224  77.084 103.432
ATOM   3723  CG2 ILE A 392      98.750  77.227 103.466
ATOM   3724  CG1 ILE A 392      96.547  78.076 104.392
ATOM   3725  CD1 ILE A 392      95.380  77.527 105.184
ATOM   3726  C   ILE A 392      97.468  76.700 100.919
ATOM   3727  O   ILE A 392      97.528  75.497 100.655
ATOM   3728  N   ASP A 393      98.147  77.651 100.220
ATOM   3729  H   ASP A 393      98.099  78.617 100.468
ATOM   3730  CA  ASP A 393      99.037  77.330  99.125
ATOM   3731  CB  ASP A 393      99.313  78.489  98.128
ATOM   3732  CG  ASP A 393     100.016  77.988  96.860
ATOM   3733  OD1 ASP A 393      99.445  77.102  96.164
ATOM   3734  OD2 ASP A 393     101.126  78.494  96.554
ATOM   3735  C   ASP A 393     100.329  76.825  99.710
ATOM   3736  O   ASP A 393     100.649  77.103 100.868
ATOM   3737  N   MET A 394     101.125  76.101  98.891
ATOM   3738  H   MET A 394     100.864  75.918  97.946
ATOM   3739  CA  MET A 394     102.361  75.497  99.316
ATOM   3740  CB  MET A 394     103.063  74.641  98.245
ATOM   3741  CG  MET A 394     102.312  73.345  97.936
ATOM   3742  SD  MET A 394     102.014  72.225  99.341
ATOM   3743  CE  MET A 394     103.744  71.789  99.662
ATOM   3744  C   MET A 394     103.384  76.402  99.945
ATOM   3745  O   MET A 394     104.372  75.883 100.460
ATOM   3746  N   ASN A 395     103.376  77.701  99.592
ATOM   3747  H   ASN A 395     102.661  78.076  99.006
ATOM   3748  CA  ASN A 395     104.292  78.662 100.151
ATOM   3749  CB  ASN A 395     104.573  79.855  99.190
ATOM   3750  CG  ASN A 395     103.333  80.728  98.953
ATOM   3751  OD1 ASN A 395     102.305  80.279  98.450
ATOM   3752  ND2 ASN A 395     103.427  82.024  99.346
ATOM   3753 1HD2 ASN A 395     104.265  82.358  99.777
ATOM   3754 2HD2 ASN A 395     102.655  82.645  99.205
ATOM   3755  C   ASN A 395     103.892  79.228 101.500
ATOM   3756  O   ASN A 395     104.767  79.570 102.300
ATOM   3757  N   ASP A 396     102.568  79.383 101.759
ATOM   3758  H   ASP A 396     101.860  79.056 101.136
ATOM   3759  CA  ASP A 396     102.090  79.967 102.987
ATOM   3760  CB  ASP A 396     100.971  81.039 102.808
ATOM   3761  CG  ASP A 396      99.666  80.508 102.254
ATOM   3762  OD1 ASP A 396      98.650  80.619 102.986
ATOM   3763  OD2 ASP A 396      99.646  80.034 101.090
ATOM   3764  C   ASP A 396     101.861  79.081 104.188
ATOM   3765  O   ASP A 396     102.140  77.879 104.182
ATOM   3766  N   CYS A 397     101.442  79.735 105.302
ATOM   3767  H   CYS A 397     101.270  80.717 105.297
ATOM   3768  CA  CYS A 397     101.168  79.109 106.557
ATOM   3769  CB  CYS A 397     102.208  79.518 107.619
ATOM   3770  SG  CYS A 397     101.914  78.871 109.293
ATOM   3771  C   CYS A 397      99.836  79.534 107.103
ATOM   3772  O   CYS A 397      99.481  80.715 107.061
ATOM   3773  N   PHE A 398      99.072  78.533 107.611
ATOM   3774  H   PHE A 398      99.424  77.602 107.620
ATOM   3775  CA  PHE A 398      97.796  78.705 108.265
ATOM   3776  CB  PHE A 398      97.028  77.372 108.485
ATOM   3777  CG  PHE A 398      95.709  77.575 109.178
ATOM   3778  CD1 PHE A 398      94.607  78.130 108.519
ATOM   3779  CE1 PHE A 398      93.388  78.305 109.176
ATOM   3780  CZ  PHE A 398      93.256  77.917 110.509
ATOM   3781  CE2 PHE A 398      94.343  77.354 111.176
ATOM   3782  CD2 PHE A 398      95.559  77.180 110.513
ATOM   3783  C   PHE A 398      98.153  79.264 109.613
ATOM   3784  O   PHE A 398      99.074  78.758 110.259
ATOM   3785  N   VAL A 399      97.433  80.322 110.044
ATOM   3786  H   VAL A 399      96.690  80.714 109.508
ATOM   3787  CA  VAL A 399      97.691  80.946 111.314
ATOM   3788  CB  VAL A 399      98.121  82.412 111.190
ATOM   3789  CG1 VAL A 399      98.398  83.040 112.575
ATOM   3790  CG2 VAL A 399      99.301  82.545 110.218
ATOM   3791  C   VAL A 399      96.397  80.939 112.084
ATOM   3792  O   VAL A 399      95.349  81.318 111.554
ATOM   3793  N   SER A 400      96.454  80.467 113.347
ATOM   3794  H   SER A 400      97.292  80.090 113.738
ATOM   3795  CA  SER A 400      95.325  80.478 114.237
ATOM   3796  CB  SER A 400      94.551  79.140 114.420
ATOM   3797  OG  SER A 400      95.286  78.140 115.108
ATOM   3798  HG  SER A 400      94.756  77.343 115.034
ATOM   3799  C   SER A 400      95.869  80.990 115.548
ATOM   3800  O   SER A 400      97.080  81.183 115.710
ATOM   3801  N   ARG A 401      94.962  81.234 116.519
ATOM   3802  H   ARG A 401      93.990  81.070 116.370
ATOM   3803  CA  ARG A 401      95.309  81.754 117.816
ATOM   3804  CB  ARG A 401      94.067  81.938 118.705
ATOM   3805  CG  ARG A 401      93.092  83.026 118.248
ATOM   3806  CD  ARG A 401      91.893  83.167 119.185
ATOM   3807  NE  ARG A 401      91.062  81.929 119.059
ATOM   3808  HE  ARG A 401      91.165  81.347 118.249
ATOM   3809  CZ  ARG A 401      90.174  81.560 120.035
ATOM   3810  NH1 ARG A 401      89.929  82.346 121.126
ATOM   3811 1HH1 ARG A 401      90.388  83.228 121.223
ATOM   3812 2HH1 ARG A 401      89.280  82.048 121.825
ATOM   3813  NH2 ARG A 401      89.535  80.362 119.915
ATOM   3814 1HH2 ARG A 401      89.731  79.773 119.129
ATOM   3815 2HH2 ARG A 401      88.883  80.063 120.611
ATOM   3816  C   ARG A 401      96.208  80.802 118.557
ATOM   3817  O   ARG A 401      97.173  81.237 119.190
ATOM   3818  N   HIS A 402      95.900  79.487 118.490
ATOM   3819  H   HIS A 402      95.124  79.154 117.960
ATOM   3820  CA  HIS A 402      96.676  78.492 119.172
ATOM   3821  CB  HIS A 402      95.778  77.439 119.849
ATOM   3822  CG  HIS A 402      94.910  78.072 120.905
ATOM   3823  ND1 HIS A 402      95.365  78.485 122.138
ATOM   3824  CE1 HIS A 402      94.306  79.034 122.784
ATOM   3825  NE2 HIS A 402      93.205  79.005 122.056
ATOM   3826  CD2 HIS A 402      93.587  78.398 120.872
ATOM   3827  C   HIS A 402      97.743  77.819 118.361
ATOM   3828  O   HIS A 402      98.857  77.654 118.863
ATOM   3829  N   VAL A 403      97.453  77.426 117.091
ATOM   3830  H   VAL A 403      96.573  77.596 116.656
ATOM   3831  CA  VAL A 403      98.442  76.737 116.289
ATOM   3832  CB  VAL A 403      98.210  75.233 116.099
ATOM   3833  CG1 VAL A 403      98.266  74.497 117.453
ATOM   3834  CG2 VAL A 403      96.903  74.977 115.336
ATOM   3835  C   VAL A 403      98.692  77.357 114.938
ATOM   3836  O   VAL A 403      97.898  78.143 114.421
ATOM   3837  N   LYS A 404      99.867  77.023 114.364
ATOM   3838  H   LYS A 404     100.502  76.399 114.812
ATOM   3839  CA  LYS A 404     100.301  77.482 113.071
ATOM   3840  CB  LYS A 404     101.527  78.404 113.144
ATOM   3841  CG  LYS A 404     101.245  79.729 113.853
ATOM   3842  CD  LYS A 404     102.468  80.628 113.926
ATOM   3843  CE  LYS A 404     102.231  81.944 114.662
ATOM   3844  NZ  LYS A 404     103.470  82.746 114.635
ATOM   3845  HZ1 LYS A 404     104.230  82.227 115.114
ATOM   3846  HZ2 LYS A 404     103.757  82.927 113.653
ATOM   3847  HZ3 LYS A 404     103.311  83.650 115.119
ATOM   3848  C   LYS A 404     100.688  76.252 112.299
ATOM   3849  O   LYS A 404     101.271  75.324 112.866
ATOM   3850  N   VAL A 405     100.345  76.211 110.985
ATOM   3851  H   VAL A 405      99.909  76.994 110.549
ATOM   3852  CA  VAL A 405     100.661  75.059 110.164
ATOM   3853  CB  VAL A 405      99.467  74.158 109.822
ATOM   3854  CG1 VAL A 405      99.954  72.966 108.973
ATOM   3855  CG2 VAL A 405      98.700  73.707 111.081
ATOM   3856  C   VAL A 405     101.243  75.577 108.872
ATOM   3857  O   VAL A 405     100.524  76.076 108.001
ATOM   3858  N   CYS A 406     102.584  75.481 108.755
ATOM   3859  H   CYS A 406     103.138  75.080 109.480
ATOM   3860  CA  CYS A 406     103.319  75.913 107.596
ATOM   3861  CB  CYS A 406     104.739  76.436 107.894
ATOM   3862  SG  CYS A 406     104.826  77.932 108.920
ATOM   3863  C   CYS A 406     103.540  74.801 106.630
ATOM   3864  O   CYS A 406     103.723  73.642 107.011
ATOM   3865  N   ILE A 407     103.461  75.136 105.329
ATOM   3866  H   ILE A 407     103.255  76.064 105.022
ATOM   3867  CA  ILE A 407     103.743  74.186 104.291
ATOM   3868  CB  ILE A 407     102.557  73.577 103.584
ATOM   3869  CG2 ILE A 407     101.936  72.552 104.543
ATOM   3870  CG1 ILE A 407     101.611  74.613 102.964
ATOM   3871  CD1 ILE A 407     100.510  73.983 102.118
ATOM   3872  C   ILE A 407     104.790  74.777 103.408
ATOM   3873  O   ILE A 407     104.889  75.998 103.283
ATOM   3874  N   ILE A 408     105.677  73.897 102.886
ATOM   3875  H   ILE A 408     105.607  72.916 103.054
ATOM   3876  CA  ILE A 408     106.742  74.309 102.008
ATOM   3877  CB  ILE A 408     108.041  74.645 102.758
ATOM   3878  CG2 ILE A 408     108.540  73.419 103.570
ATOM   3879  CG1 ILE A 408     109.103  75.252 101.813
ATOM   3880  CD1 ILE A 408     110.289  75.887 102.537
ATOM   3881  C   ILE A 408     106.939  73.212 100.983
ATOM   3882  O   ILE A 408     106.756  72.029 101.286
ATOM   3883  N   GLY A 409     107.284  73.595  99.730
ATOM   3884  H   GLY A 409     107.400  74.553  99.475
ATOM   3885  CA  GLY A 409     107.523  72.630  98.689
ATOM   3886  C   GLY A 409     107.530  73.256  97.332
ATOM   3887  O   GLY A 409     107.044  74.372  97.141
ATOM   3888  N   THR A 410     108.112  72.520  96.357
ATOM   3889  H   THR A 410     108.509  71.624  96.545
ATOM   3890  CA  THR A 410     108.195  72.946  94.985
ATOM   3891  CB  THR A 410     109.557  73.520  94.625
ATOM   3892  CG2 THR A 410     109.563  74.027  93.166
ATOM   3893  OG1 THR A 410     109.855  74.616  95.481
ATOM   3894  HG1 THR A 410     110.007  74.237  96.351
ATOM   3895  C   THR A 410     107.926  71.719  94.150
ATOM   3896  O   THR A 410     108.482  70.647  94.408
ATOM   3897  N   VAL A 411     107.029  71.862  93.145
ATOM   3898  H   VAL A 411     106.588  72.738  92.963
ATOM   3899  CA  VAL A 411     106.675  70.797  92.234
ATOM   3900  CB  VAL A 411     105.211  70.373  92.306
ATOM   3901  CG1 VAL A 411     104.916  69.253  91.286
ATOM   3902  CG2 VAL A 411     104.848  69.955  93.746
ATOM   3903  C   VAL A 411     106.991  71.371  90.869
ATOM   3904  O   VAL A 411     106.621  72.506  90.559
ATOM   3905  N   SER A 412     107.703  70.579  90.036
ATOM   3906  H   SER A 412     107.986  69.663  90.312
ATOM   3907  CA  SER A 412     108.137  70.966  88.717
ATOM   3908  CB  SER A 412     109.673  70.819  88.617
ATOM   3909  OG  SER A 412     110.065  69.476  88.872
ATOM   3910  HG  SER A 412     111.025  69.487  88.916
ATOM   3911  C   SER A 412     107.476  70.245  87.558
ATOM   3912  O   SER A 412     107.954  70.349  86.425
ATOM   3913  N   LYS A 413     106.373  69.498  87.802
ATOM   3914  H   LYS A 413     105.988  69.435  88.718
ATOM   3915  CA  LYS A 413     105.690  68.732  86.780
ATOM   3916  CB  LYS A 413     104.634  67.786  87.390
ATOM   3917  CG  LYS A 413     105.211  66.621  88.197
ATOM   3918  CD  LYS A 413     104.137  65.724  88.816
ATOM   3919  CE  LYS A 413     104.698  64.605  89.693
ATOM   3920  NZ  LYS A 413     103.594  63.820  90.281
ATOM   3921  HZ1 LYS A 413     102.709  64.358  90.215
ATOM   3922  HZ2 LYS A 413     103.487  62.922  89.771
ATOM   3923  HZ3 LYS A 413     103.800  63.620  91.278
ATOM   3924  C   LYS A 413     104.987  69.526  85.712
ATOM   3925  O   LYS A 413     105.152  69.213  84.531
ATOM   3926  N   PHE A 414     104.194  70.556  86.099
ATOM   3927  H   PHE A 414     104.084  70.800  87.060
ATOM   3928  CA  PHE A 414     103.458  71.379  85.165
ATOM   3929  CB  PHE A 414     101.988  71.635  85.583
ATOM   3930  CG  PHE A 414     101.218  70.352  85.546
ATOM   3931  CD1 PHE A 414     101.101  69.558  86.694
ATOM   3932  CE1 PHE A 414     100.382  68.360  86.659
ATOM   3933  CZ  PHE A 414      99.773  67.945  85.473
ATOM   3934  CE2 PHE A 414      99.880  68.728  84.323
ATOM   3935  CD2 PHE A 414     100.602  69.924  84.364
ATOM   3936  C   PHE A 414     104.118  72.716  85.030
ATOM   3937  O   PHE A 414     104.630  73.262  86.011
ATOM   3938  N   SER A 415     104.129  73.264  83.792
ATOM   3939  H   SER A 415     103.717  72.816  83.000
ATOM   3940  CA  SER A 415     104.727  74.546  83.540
ATOM   3941  CB  SER A 415     106.063  74.445  82.765
ATOM   3942  OG  SER A 415     106.645  75.726  82.561
ATOM   3943  HG  SER A 415     107.467  75.566  82.087
ATOM   3944  C   SER A 415     103.757  75.357  82.730
ATOM   3945  O   SER A 415     102.975  74.817  81.942
ATOM   3946  N   GLN A 416     103.787  76.695  82.941
ATOM   3947  H   GLN A 416     104.433  77.098  83.585
ATOM   3948  CA  GLN A 416     102.941  77.627  82.247
ATOM   3949  CB  GLN A 416     103.019  79.063  82.814
ATOM   3950  CG  GLN A 416     102.065  80.072  82.154
ATOM   3951  CD  GLN A 416     102.062  81.420  82.879
ATOM   3952  OE1 GLN A 416     102.655  81.647  83.935
ATOM   3953  NE2 GLN A 416     101.345  82.389  82.254
ATOM   3954 1HE2 GLN A 416     100.908  82.199  81.374
ATOM   3955 2HE2 GLN A 416     101.288  83.305  82.652
ATOM   3956  C   GLN A 416     103.324  77.618  80.790
ATOM   3957  O   GLN A 416     104.506  77.648  80.436
ATOM   3958  N   GLY A 417     102.293  77.555  79.926
ATOM   3959  H   GLY A 417     101.349  77.526  80.244
ATOM   3960  CA  GLY A 417     102.464  77.524  78.502
ATOM   3961  C   GLY A 417     102.406  76.128  77.957
ATOM   3962  O   GLY A 417     102.375  75.976  76.734
ATOM   3963  N   ASP A 418     102.386  75.083  78.831
ATOM   3964  H   ASP A 418     102.433  75.208  79.821
ATOM   3965  CA  ASP A 418     102.302  73.711  78.389
ATOM   3966  CB  ASP A 418     102.633  72.654  79.472
ATOM   3967  CG  ASP A 418     104.126  72.591  79.811
ATOM   3968  OD1 ASP A 418     104.973  73.200  79.103
ATOM   3969  OD2 ASP A 418     104.442  71.906  80.819
ATOM   3970  C   ASP A 418     100.892  73.455  77.934
ATOM   3971  O   ASP A 418      99.927  73.953  78.520
ATOM   3972  N   THR A 419     100.758  72.706  76.823
ATOM   3973  H   THR A 419     101.539  72.321  76.340
ATOM   3974  CA  THR A 419      99.464  72.389  76.297
ATOM   3975  CB  THR A 419      99.362  72.670  74.811
ATOM   3976  CG2 THR A 419      97.952  72.333  74.284
ATOM   3977  OG1 THR A 419      99.604  74.052  74.583
ATOM   3978  HG1 THR A 419     100.514  74.205  74.850
ATOM   3979  C   THR A 419      99.175  70.948  76.612
ATOM   3980  O   THR A 419      99.920  70.042  76.228
ATOM   3981  N   LEU A 420      98.082  70.738  77.374
ATOM   3982  H   LEU A 420      97.506  71.494  77.667
ATOM   3983  CA  LEU A 420      97.601  69.441  77.757
ATOM   3984  CB  LEU A 420      96.787  69.455  79.065
ATOM   3985  CG  LEU A 420      97.541  69.897  80.334
ATOM   3986  CD1 LEU A 420      96.591  69.988  81.539
ATOM   3987  CD2 LEU A 420      98.746  68.991  80.637
ATOM   3988  C   LEU A 420      96.677  68.981  76.666
ATOM   3989  O   LEU A 420      95.862  69.769  76.181
ATOM   3990  N   LEU A 421      96.803  67.706  76.232
ATOM   3991  H   LEU A 421      97.467  67.067  76.614
ATOM   3992  CA  LEU A 421      95.934  67.198  75.206
ATOM   3993  CB  LEU A 421      96.678  66.803  73.906
ATOM   3994  CG  LEU A 421      95.820  66.215  72.762
ATOM   3995  CD1 LEU A 421      94.750  67.195  72.271
ATOM   3996  CD2 LEU A 421      96.712  65.763  71.599
ATOM   3997  C   LEU A 421      95.193  66.040  75.792
ATOM   3998  O   LEU A 421      95.779  65.007  76.132
ATOM   3999  N   PHE A 422      93.863  66.222  75.938
ATOM   4000  H   PHE A 422      93.394  67.054  75.646
ATOM   4001  CA  PHE A 422      93.036  65.198  76.498
ATOM   4002  CB  PHE A 422      91.987  65.712  77.498
ATOM   4003  CG  PHE A 422      92.701  66.208  78.711
ATOM   4004  CD1 PHE A 422      93.043  67.560  78.827
ATOM   4005  CE1 PHE A 422      93.702  68.027  79.965
ATOM   4006  CZ  PHE A 422      94.029  67.144  80.996
ATOM   4007  CE2 PHE A 422      93.695  65.793  80.889
ATOM   4008  CD2 PHE A 422      93.032  65.328  79.749
ATOM   4009  C   PHE A 422      92.335  64.428  75.438
ATOM   4010  O   PHE A 422      91.571  64.978  74.639
ATOM   4011  N   PHE A 423      92.641  63.117  75.428
ATOM   4012  H   PHE A 423      93.280  62.734  76.090
ATOM   4013  CA  PHE A 423      92.057  62.158  74.538
ATOM   4014  CB  PHE A 423      92.980  60.976  74.160
ATOM   4015  CG  PHE A 423      94.142  61.388  73.322
ATOM   4016  CD1 PHE A 423      95.364  61.731  73.912
ATOM   4017  CE1 PHE A 423      96.452  62.105  73.119
ATOM   4018  CZ  PHE A 423      96.325  62.131  71.728
ATOM   4019  CE2 PHE A 423      95.114  61.782  71.130
ATOM   4020  CD2 PHE A 423      94.030  61.408  71.928
ATOM   4021  C   PHE A 423      90.982  61.542  75.384
ATOM   4022  O   PHE A 423      91.231  61.166  76.536
ATOM   4023  N   GLY A 424      89.752  61.444  74.839
ATOM   4024  H   GLY A 424      89.541  61.770  73.920
ATOM   4025  CA  GLY A 424      88.675  60.849  75.584
ATOM   4026  C   GLY A 424      88.015  61.823  76.527
ATOM   4027  O   GLY A 424      88.234  63.033  76.418
ATOM   4028  N   PRO A 425      87.181  61.329  77.445
ATOM   4029  CA  PRO A 425      86.475  62.153  78.398
ATOM   4030  CB  PRO A 425      85.492  61.223  79.111
ATOM   4031  CG  PRO A 425      86.082  59.812  78.934
ATOM   4032  CD  PRO A 425      86.912  59.905  77.643
ATOM   4033  C   PRO A 425      87.366  62.899  79.352
ATOM   4034  O   PRO A 425      88.198  62.288  80.027
ATOM   4035  N   LEU A 426      87.132  64.224  79.447
ATOM   4036  H   LEU A 426      86.436  64.651  78.877
ATOM   4037  CA  LEU A 426      87.780  65.121  80.369
ATOM   4038  CB  LEU A 426      87.727  66.580  79.838
ATOM   4039  CG  LEU A 426      88.504  67.636  80.652
ATOM   4040  CD1 LEU A 426      90.000  67.365  80.648
ATOM   4041  CD2 LEU A 426      88.161  69.064  80.206
ATOM   4042  C   LEU A 426      87.048  65.014  81.686
ATOM   4043  O   LEU A 426      86.256  65.876  82.071
ATOM   4044  N   LYS A 427      87.318  63.909  82.406
ATOM   4045  H   LYS A 427      87.957  63.220  82.071
ATOM   4046  CA  LYS A 427      86.695  63.623  83.669
ATOM   4047  CB  LYS A 427      86.889  62.149  84.062
ATOM   4048  CG  LYS A 427      86.118  61.143  83.210
ATOM   4049  CD  LYS A 427      86.432  59.707  83.619
ATOM   4050  CE  LYS A 427      85.762  58.642  82.756
ATOM   4051  NZ  LYS A 427      86.257  57.313  83.161
ATOM   4052  HZ1 LYS A 427      87.249  57.222  82.874
ATOM   4053  HZ2 LYS A 427      86.191  57.208  84.191
ATOM   4054  HZ3 LYS A 427      85.701  56.571  82.697
ATOM   4055  C   LYS A 427      87.173  64.435  84.840
ATOM   4056  O   LYS A 427      86.352  64.951  85.601
ATOM   4057  N   LYS A 428      88.511  64.557  84.993
ATOM   4058  H   LYS A 428      89.141  64.138  84.345
ATOM   4059  CA  LYS A 428      89.131  65.232  86.107
ATOM   4060  CB  LYS A 428      90.424  64.535  86.578
ATOM   4061  CG  LYS A 428      90.211  63.160  87.208
ATOM   4062  CD  LYS A 428      91.498  62.552  87.759
ATOM   4063  CE  LYS A 428      91.312  61.157  88.354
ATOM   4064  NZ  LYS A 428      92.601  60.647  88.857
ATOM   4065  HZ1 LYS A 428      92.863  61.158  89.721
ATOM   4066  HZ2 LYS A 428      92.519  59.636  89.071
ATOM   4067  HZ3 LYS A 428      93.336  60.786  88.138
ATOM   4068  C   LYS A 428      89.467  66.689  86.141
ATOM   4069  O   LYS A 428      89.381  67.270  87.226
ATOM   4070  N   THR A 429      89.834  67.319  84.996
ATOM   4071  H   THR A 429      89.881  66.858  84.113
ATOM   4072  CA  THR A 429      90.282  68.695  85.037
ATOM   4073  CB  THR A 429      90.892  69.130  83.717
ATOM   4074  CG2 THR A 429      91.480  70.559  83.792
ATOM   4075  OG1 THR A 429      91.956  68.244  83.399
ATOM   4076  HG1 THR A 429      92.186  68.429  82.485
ATOM   4077  C   THR A 429      89.289  69.713  85.540
ATOM   4078  O   THR A 429      88.195  69.899  85.006
ATOM   4079  N   LYS A 430      89.723  70.366  86.641
ATOM   4080  H   LYS A 430      90.605  70.125  87.037
ATOM   4081  CA  LYS A 430      89.048  71.422  87.346
ATOM   4082  CB  LYS A 430      87.752  71.055  88.125
ATOM   4083  CG  LYS A 430      87.846  70.097  89.317
ATOM   4084  CD  LYS A 430      86.483  69.945  89.994
ATOM   4085  CE  LYS A 430      86.462  68.992  91.186
ATOM   4086  NZ  LYS A 430      85.097  68.938  91.745
ATOM   4087  HZ1 LYS A 430      84.760  69.903  91.928
ATOM   4088  HZ2 LYS A 430      84.453  68.479  91.072
ATOM   4089  HZ3 LYS A 430      85.107  68.408  92.636
ATOM   4090  C   LYS A 430      90.045  72.059  88.295
ATOM   4091  O   LYS A 430      91.177  71.582  88.431
ATOM   4092  N   ASP A 431      89.667  73.193  88.937
ATOM   4093  H   ASP A 431      88.778  73.620  88.800
ATOM   4094  CA  ASP A 431      90.547  73.865  89.859
ATOM   4095  CB  ASP A 431      91.658  74.681  89.142
ATOM   4096  CG  ASP A 431      91.080  75.819  88.309
ATOM   4097  OD1 ASP A 431      90.572  75.542  87.190
ATOM   4098  OD2 ASP A 431      91.158  76.979  88.785
ATOM   4099  C   ASP A 431      89.838  74.780  90.817
ATOM   4100  O   ASP A 431      88.659  75.101  90.640
ATOM   4101  N   ILE A 432      90.575  75.174  91.890
ATOM   4102  H   ILE A 432      91.517  74.865  92.003
ATOM   4103  CA  ILE A 432      90.118  76.072  92.920
ATOM   4104  CB  ILE A 432      89.627  75.395  94.214
ATOM   4105  CG2 ILE A 432      89.193  76.482  95.232
ATOM   4106  CG1 ILE A 432      88.474  74.399  93.951
ATOM   4107  CD1 ILE A 432      88.032  73.588  95.171
ATOM   4108  C   ILE A 432      91.309  76.961  93.240
ATOM   4109  O   ILE A 432      92.214  76.578  93.990
ATOM   4110  N   ASP A 433      91.353  78.151  92.596
ATOM   4111  H   ASP A 433      90.641  78.419  91.949
ATOM   4112  CA  ASP A 433      92.378  79.151  92.816
ATOM   4113  CB  ASP A 433      92.709  80.037  91.578
ATOM   4114  CG  ASP A 433      91.507  80.852  91.083
ATOM   4115  OD1 ASP A 433      90.432  80.262  90.802
ATOM   4116  OD2 ASP A 433      91.651  82.102  91.023
ATOM   4117  C   ASP A 433      91.911  80.066  93.929
ATOM   4118  O   ASP A 433      90.717  80.188  94.188
ATOM   4119  N   PHE A 434      92.832  80.669  94.698
ATOM   4120  H   PHE A 434      93.812  80.559  94.557
ATOM   4121  CA  PHE A 434      92.416  81.570  95.747
ATOM   4122  CB  PHE A 434      92.283  80.869  97.127
ATOM   4123  CG  PHE A 434      93.575  80.224  97.481
ATOM   4124  CD1 PHE A 434      94.572  80.872  98.211
ATOM   4125  CE1 PHE A 434      95.767  80.226  98.514
ATOM   4126  CZ  PHE A 434      95.955  78.920  98.073
ATOM   4127  CE2 PHE A 434      94.972  78.264  97.344
ATOM   4128  CD2 PHE A 434      93.785  78.912  97.049
ATOM   4129  C   PHE A 434      93.159  82.864  95.834
ATOM   4130  O   PHE A 434      92.568  83.882  96.203
ATOM   4131  N   ASP A 435      94.461  82.842  95.449
ATOM   4132  H   ASP A 435      94.879  81.996  95.130
ATOM   4133  CA  ASP A 435      95.366  83.963  95.486
ATOM   4134  CB  ASP A 435      95.125  85.013  94.358
ATOM   4135  CG  ASP A 435      95.549  84.482  92.981
ATOM   4136  OD1 ASP A 435      96.265  83.449  92.883
ATOM   4137  OD2 ASP A 435      95.156  85.140  91.983
ATOM   4138  C   ASP A 435      95.413  84.530  96.885
ATOM   4139  O   ASP A 435      95.821  83.814  97.804
ATOM   4140  N   ASN A 436      95.022  85.812  97.090
ATOM   4141  H   ASN A 436      94.674  86.401  96.367
ATOM   4142  CA  ASN A 436      95.048  86.388  98.403
ATOM   4143  CB  ASN A 436      95.032  87.933  98.432
ATOM   4144  CG  ASN A 436      96.355  88.475  97.889
ATOM   4145  OD1 ASN A 436      97.439  88.212  98.410
ATOM   4146  ND2 ASN A 436      96.274  89.256  96.782
ATOM   4147 1HD2 ASN A 436      95.387  89.417  96.348
ATOM   4148 2HD2 ASN A 436      97.102  89.657  96.390
ATOM   4149  C   ASN A 436      93.982  85.877  99.317
ATOM   4150  O   ASN A 436      92.790  85.854  99.004
ATOM   4151  N   LEU A 437      94.468  85.424 100.485
ATOM   4152  H   LEU A 437      95.450  85.455 100.651
ATOM   4153  CA  LEU A 437      93.715  84.922 101.599
ATOM   4154  CB  LEU A 437      94.415  83.779 102.372
ATOM   4155  CG  LEU A 437      94.656  82.479 101.605
ATOM   4156  CD1 LEU A 437      95.432  81.478 102.470
ATOM   4157  CD2 LEU A 437      93.294  81.869 101.214
ATOM   4158  C   LEU A 437      93.436  86.050 102.554
ATOM   4159  O   LEU A 437      93.743  87.214 102.279
ATOM   4160  N   GLY A 438      92.798  85.712 103.699
ATOM   4161  H   GLY A 438      92.525  84.772 103.881
ATOM   4162  CA  GLY A 438      92.444  86.649 104.720
ATOM   4163  C   GLY A 438      93.597  86.943 105.624
ATOM   4164  O   GLY A 438      93.708  86.379 106.712
ATOM   4165  N   GLU A 439      94.499  87.827 105.150
ATOM   4166  H   GLU A 439      94.379  88.224 104.243
ATOM   4167  CA  GLU A 439      95.662  88.286 105.877
ATOM   4168  CB  GLU A 439      96.684  88.937 104.929
ATOM   4169  CG  GLU A 439      97.188  87.918 103.893
ATOM   4170  CD  GLU A 439      98.113  88.560 102.875
ATOM   4171  OE1 GLU A 439      97.682  89.513 102.170
ATOM   4172  OE2 GLU A 439      99.269  88.076 102.764
ATOM   4173  C   GLU A 439      95.125  89.281 106.883
ATOM   4174  O   GLU A 439      94.134  89.953 106.592
ATOM   4175  N   ASN A 440      95.749  89.379 108.086
ATOM   4176  H   ASN A 440      96.558  88.834 108.287
ATOM   4177  CA  ASN A 440      95.315  90.255 109.158
ATOM   4178  CB  ASN A 440      95.821  89.727 110.533
ATOM   4179  CG  ASN A 440      95.311  90.487 111.767
ATOM   4180  OD1 ASN A 440      94.903  91.647 111.768
ATOM   4181  ND2 ASN A 440      95.372  89.780 112.926
ATOM   4182 1HD2 ASN A 440      95.725  88.844 112.928
ATOM   4183 2HD2 ASN A 440      95.074  90.202 113.783
ATOM   4184  C   ASN A 440      95.835  91.654 108.918
ATOM   4185  O   ASN A 440      97.047  91.866 108.991
ATOM   4186  N   PRO A 441      94.914  92.595 108.652
ATOM   4187  CA  PRO A 441      95.143  93.993 108.358
ATOM   4188  CB  PRO A 441      94.113  94.299 107.265
ATOM   4189  CG  PRO A 441      92.896  93.454 107.664
ATOM   4190  CD  PRO A 441      93.493  92.281 108.454
ATOM   4191  C   PRO A 441      95.003  94.903 109.539
ATOM   4192  O   PRO A 441      95.085  94.422 110.666
ATOM   4193  N   CYS A 442      94.806  96.220 109.262
ATOM   4194  H   CYS A 442      94.939  96.579 108.343
ATOM   4195  CA  CYS A 442      94.047  97.078 110.112
ATOM   4196  CB  CYS A 442      94.730  98.449 110.317
ATOM   4197  SG  CYS A 442      96.342  98.307 111.144
ATOM   4198  C   CYS A 442      92.669  97.196 109.467
ATOM   4199  O   CYS A 442      91.932  96.208 109.481
ATOM   4200  N   LYS A 443      92.275  98.370 108.898
ATOM   4201  H   LYS A 443      92.859  99.177 108.870
ATOM   4202  CA  LYS A 443      90.987  98.573 108.272
ATOM   4203  CB  LYS A 443      90.226  99.792 108.835
ATOM   4204  CG  LYS A 443      89.800  99.716 110.297
ATOM   4205  CD  LYS A 443      89.081 100.985 110.751
ATOM   4206  CE  LYS A 443      88.736 101.009 112.238
ATOM   4207  NZ  LYS A 443      88.131 102.310 112.585
ATOM   4208  HZ1 LYS A 443      88.723 103.072 112.203
ATOM   4209  HZ2 LYS A 443      87.179 102.377 112.179
ATOM   4210  HZ3 LYS A 443      88.073 102.408 113.616
ATOM   4211  C   LYS A 443      91.224  98.930 106.835
ATOM   4212  O   LYS A 443      92.049  99.801 106.543
ATOM   4213  N   ILE A 444      90.506  98.257 105.905
ATOM   4214  H   ILE A 444      89.841  97.561 106.163
ATOM   4215  CA  ILE A 444      90.610  98.508 104.481
ATOM   4216  CB  ILE A 444      91.506  97.529 103.708
ATOM   4217  CG2 ILE A 444      92.985  97.782 104.063
ATOM   4218  CG1 ILE A 444      91.051  96.059 103.848
ATOM   4219  CD1 ILE A 444      91.787  95.083 102.926
ATOM   4220  C   ILE A 444      89.241  98.521 103.846
ATOM   4221  O   ILE A 444      88.255  98.079 104.440
ATOM   4222  N   GLY A 445      89.168  99.086 102.619
ATOM   4223  H   GLY A 445      89.979  99.476 102.189
ATOM   4224  CA  GLY A 445      87.964  99.168 101.831
ATOM   4225  C   GLY A 445      88.447  99.016 100.420
ATOM   4226  O   GLY A 445      89.370  99.726 100.009
ATOM   4227  N   LEU A 446      87.827  98.091  99.645
ATOM   4228  H   LEU A 446      87.075  97.527  99.977
ATOM   4229  CA  LEU A 446      88.250  97.850  98.287
ATOM   4230  CB  LEU A 446      88.901  96.453  98.094
ATOM   4231  CG  LEU A 446      90.182  96.144  98.905
ATOM   4232  CD1 LEU A 446      90.575  94.665  98.761
ATOM   4233  CD2 LEU A 446      91.343  97.093  98.562
ATOM   4234  C   LEU A 446      87.113  97.876  97.306
ATOM   4235  O   LEU A 446      86.126  97.154  97.462
ATOM   4236  N   GLN A 447      87.249  98.738  96.271
ATOM   4237  H   GLN A 447      88.064  99.310  96.211
ATOM   4238  CA  GLN A 447      86.329  98.911  95.167
ATOM   4239  CB  GLN A 447      85.229  99.986  95.331
ATOM   4240  CG  GLN A 447      84.150  99.606  96.349
ATOM   4241  CD  GLN A 447      83.077 100.679  96.401
ATOM   4242  OE1 GLN A 447      83.147 101.607  97.206
ATOM   4243  NE2 GLN A 447      82.047 100.550  95.525
ATOM   4244 1HE2 GLN A 447      82.023  99.779  94.888
ATOM   4245 2HE2 GLN A 447      81.314 101.229  95.511
ATOM   4246  C   GLN A 447      87.198  99.268  93.994
ATOM   4247  O   GLN A 447      87.960 100.235  94.052
ATOM   4248  N   THR A 448      87.133  98.462  92.913
ATOM   4249  H   THR A 448      86.457  97.739  92.840
ATOM   4250  CA  THR A 448      87.933  98.674  91.735
ATOM   4251  CB  THR A 448      88.330  97.364  91.076
ATOM   4252  CG2 THR A 448      89.212  97.580  89.836
ATOM   4253  OG1 THR A 448      89.091  96.606  92.010
ATOM   4254  HG1 THR A 448      89.123  95.710  91.664
ATOM   4255  C   THR A 448      87.246  99.624  90.790
ATOM   4256  O   THR A 448      86.029  99.567  90.592
ATOM   4257  N   SER A 449      88.039 100.574  90.247
ATOM   4258  H   SER A 449      89.013 100.627  90.452
ATOM   4259  CA  SER A 449      87.556 101.552  89.315
ATOM   4260  CB  SER A 449      88.373 102.863  89.366
ATOM   4261  OG  SER A 449      89.745 102.631  89.074
ATOM   4262  HG  SER A 449      90.168 103.494  89.120
ATOM   4263  C   SER A 449      87.508 101.034  87.899
ATOM   4264  O   SER A 449      86.495 101.215  87.220
ATOM   4265  N   SER A 450      88.593 100.356  87.437
ATOM   4266  H   SER A 450      89.405 100.209  87.997
ATOM   4267  CA  SER A 450      88.653  99.849  86.088
ATOM   4268  CB  SER A 450      89.280 100.871  85.102
ATOM   4269  OG  SER A 450      90.644 101.128  85.417
ATOM   4270  HG  SER A 450      90.960 101.737  84.743
ATOM   4271  C   SER A 450      89.404  98.549  85.970
ATOM   4272  O   SER A 450      90.191  98.179  86.844
ATOM   4273  N   ILE A 451      89.131  97.820  84.863
ATOM   4274  H   ILE A 451      88.486  98.150  84.179
ATOM   4275  CA  ILE A 451      89.755  96.563  84.543
ATOM   4276  CB  ILE A 451      88.794  95.361  84.582
ATOM   4277  CG2 ILE A 451      87.563  95.607  83.677
ATOM   4278  CG1 ILE A 451      89.526  94.025  84.303
ATOM   4279  CD1 ILE A 451      88.712  92.766  84.598
ATOM   4280  C   ILE A 451      90.389  96.718  83.176
ATOM   4281  O   ILE A 451      89.857  97.404  82.297
ATOM   4282  N   GLU A 452      91.582  96.109  83.008
ATOM   4283  H   GLU A 452      92.004  95.582  83.743
ATOM   4284  CA  GLU A 452      92.320  96.117  81.774
ATOM   4285  CB  GLU A 452      93.521  97.100  81.757
ATOM   4286  CG  GLU A 452      94.603  96.892  82.831
ATOM   4287  CD  GLU A 452      95.721  97.908  82.618
ATOM   4288  OE1 GLU A 452      95.987  98.693  83.564
ATOM   4289  OE2 GLU A 452      96.339  97.910  81.521
ATOM   4290  C   GLU A 452      92.792  94.707  81.520
ATOM   4291  O   GLU A 452      92.887  93.894  82.444
ATOM   4292  N   GLY A 453      93.089  94.388  80.239
ATOM   4293  H   GLY A 453      93.000  95.051  79.501
ATOM   4294  CA  GLY A 453      93.546  93.078  79.850
ATOM   4295  C   GLY A 453      92.391  92.179  79.507
ATOM   4296  O   GLY A 453      91.229  92.595  79.525
ATOM   4297  N   ALA A 454      92.714  90.908  79.173
ATOM   4298  H   ALA A 454      93.655  90.581  79.176
ATOM   4299  CA  ALA A 454      91.720  89.939  78.800
ATOM   4300  CB  ALA A 454      91.792  89.555  77.309
ATOM   4301  C   ALA A 454      91.820  88.663  79.583
ATOM   4302  O   ALA A 454      92.889  88.275  80.061
ATOM   4303  N   TRP A 455      90.647  88.007  79.741
ATOM   4304  H   TRP A 455      89.808  88.373  79.345
ATOM   4305  CA  TRP A 455      90.475  86.744  80.422
ATOM   4306  CB  TRP A 455      88.990  86.374  80.653
ATOM   4307  CG  TRP A 455      88.151  87.220  81.594
ATOM   4308  CD1 TRP A 455      88.438  88.392  82.239
ATOM   4309  NE1 TRP A 455      87.352  88.817  82.972
ATOM   4310  HE1 TRP A 455      87.313  89.625  83.519
ATOM   4311  CE2 TRP A 455      86.329  87.909  82.807
ATOM   4312  CZ2 TRP A 455      85.039  87.874  83.325
ATOM   4313  CH2 TRP A 455      84.213  86.799  82.969
ATOM   4314  CZ3 TRP A 455      84.675  85.786  82.115
ATOM   4315  CE3 TRP A 455      85.976  85.822  81.594
ATOM   4316  CD2 TRP A 455      86.794  86.891  81.949
ATOM   4317  C   TRP A 455      90.998  85.656  79.507
ATOM   4318  O   TRP A 455      90.896  85.777  78.284
ATOM   4319  N   GLY A 456      91.611  84.587  80.075
ATOM   4320  H   GLY A 456      91.726  84.512  81.065
ATOM   4321  CA  GLY A 456      92.113  83.472  79.299
ATOM   4322  C   GLY A 456      93.364  83.771  78.522
ATOM   4323  O   GLY A 456      93.657  83.071  77.552
ATOM   4324  N   SER A 457      94.116  84.816  78.922
ATOM   4325  H   SER A 457      93.863  85.380  79.704
ATOM   4326  CA  SER A 457      95.330  85.201  78.260
ATOM   4327  CB  SER A 457      95.302  86.667  77.781
ATOM   4328  OG  SER A 457      94.259  86.866  76.836
ATOM   4329  HG  SER A 457      94.235  87.814  76.675
ATOM   4330  C   SER A 457      96.459  85.088  79.240
ATOM   4331  O   SER A 457      96.283  85.308  80.441
ATOM   4332  N   GLU A 458      97.660  84.732  78.725
ATOM   4333  H   GLU A 458      97.775  84.557  77.751
ATOM   4334  CA  GLU A 458      98.857  84.599  79.520
ATOM   4335  CB  GLU A 458     100.029  83.907  78.812
ATOM   4336  CG  GLU A 458      99.842  82.397  78.626
ATOM   4337  CD  GLU A 458     101.044  81.777  77.908
ATOM   4338  OE1 GLU A 458     101.948  82.498  77.405
ATOM   4339  OE2 GLU A 458     101.083  80.522  77.884
ATOM   4340  C   GLU A 458      99.347  85.926  80.032
ATOM   4341  O   GLU A 458      99.997  85.978  81.080
ATOM   4342  N   PHE A 459      99.074  87.015  79.277
ATOM   4343  H   PHE A 459      98.562  86.955  78.424
ATOM   4344  CA  PHE A 459      99.473  88.332  79.674
ATOM   4345  CB  PHE A 459     100.337  89.071  78.629
ATOM   4346  CG  PHE A 459     101.762  89.002  79.072
ATOM   4347  CD1 PHE A 459     102.270  89.918  80.005
ATOM   4348  CE1 PHE A 459     103.604  89.849  80.416
ATOM   4349  CZ  PHE A 459     104.445  88.863  79.896
ATOM   4350  CE2 PHE A 459     103.950  87.946  78.966
ATOM   4351  CD2 PHE A 459     102.615  88.017  78.557
ATOM   4352  C   PHE A 459      98.182  89.112  79.906
ATOM   4353  O   PHE A 459      97.921  89.436  81.092
ATOM   4354  OXT PHE A 459      97.429  89.376  78.931
TER
END
