# Supplementary material for: DNA Vaccines Encoding HTNV GP-Derived Th Epitopes Benefited from a LAMP-Targeting Strategy and Established Cellular Immunoprotection
Source: Vaccines (Basel). 2024 Aug 19;12(8):928. doi: 10.3390/vaccines12080928 (PMC11359959; doi:10.3390/vaccines12080928)
Supplement: Supplementary file 1 [file vaccines-12-00928-s001.zip › Supplementary Material_S3/I-TASSER model 3/optimized model_3.pdb]

ATOM      1  N   MET A   1      66.400  98.526  93.181
ATOM      2  H1  MET A   1      65.443  98.243  92.897
ATOM      3  H2  MET A   1      66.394  98.801  94.181
ATOM      4  H3  MET A   1      66.706  99.330  92.602
ATOM      5  CA  MET A   1      67.317  97.391  92.969
ATOM      6  CB  MET A   1      68.764  97.783  93.340
ATOM      7  CG  MET A   1      69.750  97.766  92.167
ATOM      8  SD  MET A   1      71.342  96.955  92.518
ATOM      9  CE  MET A   1      72.013  98.265  93.585
ATOM     10  C   MET A   1      66.895  96.161  93.712
ATOM     11  O   MET A   1      67.711  95.266  93.950
ATOM     12  N   ALA A   2      65.595  96.079  94.112
ATOM     13  H   ALA A   2      64.924  96.794  93.933
ATOM     14  CA  ALA A   2      65.117  94.906  94.793
ATOM     15  CB  ALA A   2      63.832  95.125  95.618
ATOM     16  C   ALA A   2      64.870  93.961  93.660
ATOM     17  O   ALA A   2      63.843  94.014  92.974
ATOM     18  N   LEU A   3      65.872  93.078  93.441
ATOM     19  H   LEU A   3      66.705  93.078  93.993
ATOM     20  CA  LEU A   3      65.815  92.123  92.376
ATOM     21  CB  LEU A   3      67.188  91.894  91.693
ATOM     22  CG  LEU A   3      67.708  93.183  90.989
ATOM     23  CD1 LEU A   3      69.097  93.012  90.362
ATOM     24  CD2 LEU A   3      66.700  93.705  89.944
ATOM     25  C   LEU A   3      65.139  90.894  92.877
ATOM     26  O   LEU A   3      65.747  89.917  93.318
ATOM     27  N   ARG A   4      63.799  90.996  92.801
ATOM     28  H   ARG A   4      63.401  91.831  92.429
ATOM     29  CA  ARG A   4      62.818  90.034  93.205
ATOM     30  CB  ARG A   4      61.392  90.628  93.177
ATOM     31  CG  ARG A   4      61.165  91.799  94.145
ATOM     32  CD  ARG A   4      59.738  92.368  94.170
ATOM     33  NE  ARG A   4      59.524  93.200  92.940
ATOM     34  HE  ARG A   4      59.941  94.109  92.904
ATOM     35  CZ  ARG A   4      58.812  92.758  91.853
ATOM     36  NH1 ARG A   4      58.201  91.536  91.828
ATOM     37 1HH1 ARG A   4      58.249  90.928  92.620
ATOM     38 2HH1 ARG A   4      57.713  91.243  91.004
ATOM     39  NH2 ARG A   4      58.714  93.556  90.752
ATOM     40 1HH2 ARG A   4      59.160  94.451  90.735
ATOM     41 2HH2 ARG A   4      58.213  93.236  89.946
ATOM     42  C   ARG A   4      62.805  88.818  92.328
ATOM     43  O   ARG A   4      63.252  88.834  91.179
ATOM     44  N   ASN A   5      62.286  87.728  92.927
ATOM     45  H   ASN A   5      61.977  87.806  93.872
ATOM     46  CA  ASN A   5      62.111  86.414  92.370
ATOM     47  CB  ASN A   5      61.651  85.422  93.468
ATOM     48  CG  ASN A   5      60.259  85.790  94.013
ATOM     49  OD1 ASN A   5      59.212  85.567  93.408
ATOM     50  ND2 ASN A   5      60.258  86.423  95.215
ATOM     51 1HD2 ASN A   5      61.116  86.563  95.709
ATOM     52 2HD2 ASN A   5      59.395  86.727  95.617
ATOM     53  C   ASN A   5      61.177  86.384  91.186
ATOM     54  O   ASN A   5      60.205  87.138  91.111
ATOM     55  N   VAL A   6      61.523  85.521  90.210
ATOM     56  H   VAL A   6      62.328  84.942  90.304
ATOM     57  CA  VAL A   6      60.806  85.336  88.976
ATOM     58  CB  VAL A   6      61.815  85.121  87.838
ATOM     59  CG1 VAL A   6      61.184  84.819  86.466
ATOM     60  CG2 VAL A   6      62.695  86.384  87.750
ATOM     61  C   VAL A   6      59.740  84.250  89.035
ATOM     62  O   VAL A   6      59.867  83.230  89.717
ATOM     63  N   TYR A   7      58.609  84.540  88.346
ATOM     64  H   TYR A   7      58.545  85.399  87.846
ATOM     65  CA  TYR A   7      57.469  83.676  88.150
ATOM     66  CB  TYR A   7      56.169  84.435  87.810
ATOM     67  CG  TYR A   7      55.660  85.208  88.977
ATOM     68  CD1 TYR A   7      56.056  86.538  89.177
ATOM     69  CE1 TYR A   7      55.571  87.268  90.267
ATOM     70  CZ  TYR A   7      54.673  86.672  91.158
ATOM     71  OH  TYR A   7      54.169  87.385  92.268
ATOM     72  HH  TYR A   7      54.536  88.273  92.240
ATOM     73  CE2 TYR A   7      54.259  85.356  90.949
ATOM     74  CD2 TYR A   7      54.745  84.628  89.861
ATOM     75  C   TYR A   7      57.822  82.954  86.868
ATOM     76  O   TYR A   7      58.328  83.580  85.935
ATOM     77  N   ASP A   8      57.601  81.626  86.787
ATOM     78  H   ASP A   8      57.188  81.103  87.522
ATOM     79  CA  ASP A   8      57.911  80.892  85.587
ATOM     80  CB  ASP A   8      58.854  79.687  85.840
ATOM     81  CG  ASP A   8      59.484  79.125  84.554
ATOM     82  OD1 ASP A   8      60.735  78.990  84.571
ATOM     83  OD2 ASP A   8      58.776  78.806  83.562
ATOM     84  C   ASP A   8      56.611  80.407  85.010
ATOM     85  O   ASP A   8      55.743  79.934  85.742
ATOM     86  N   MET A   9      56.455  80.565  83.678
ATOM     87  H   MET A   9      57.203  80.925  83.124
ATOM     88  CA  MET A   9      55.292  80.149  82.930
ATOM     89  CB  MET A   9      54.589  81.322  82.214
ATOM     90  CG  MET A   9      53.945  82.369  83.132
ATOM     91  SD  MET A   9      53.212  83.795  82.264
ATOM     92  CE  MET A   9      51.872  82.896  81.434
ATOM     93  C   MET A   9      55.809  79.243  81.842
ATOM     94  O   MET A   9      56.814  79.557  81.196
ATOM     95  N   LYS A  10      55.151  78.074  81.645
ATOM     96  H   LYS A  10      54.382  77.802  82.220
ATOM     97  CA  LYS A  10      55.553  77.128  80.635
ATOM     98  CB  LYS A  10      56.202  75.861  81.254
ATOM     99  CG  LYS A  10      56.729  74.814  80.264
ATOM    100  CD  LYS A  10      57.419  73.635  80.955
ATOM    101  CE  LYS A  10      58.008  72.604  79.992
ATOM    102  NZ  LYS A  10      58.651  71.516  80.756
ATOM    103  HZ1 LYS A  10      59.651  71.446  80.487
ATOM    104  HZ2 LYS A  10      58.580  71.706  81.774
ATOM    105  HZ3 LYS A  10      58.178  70.617  80.544
ATOM    106  C   LYS A  10      54.308  76.739  79.888
ATOM    107  O   LYS A  10      53.535  75.899  80.354
ATOM    108  N   ILE A  11      54.076  77.383  78.719
ATOM    109  H   ILE A  11      54.711  78.058  78.354
ATOM    110  CA  ILE A  11      52.917  77.106  77.907
ATOM    111  CB  ILE A  11      52.416  78.334  77.151
ATOM    112  CG2 ILE A  11      51.201  77.952  76.268
ATOM    113  CG1 ILE A  11      52.026  79.442  78.157
ATOM    114  CD1 ILE A  11      51.752  80.809  77.529
ATOM    115  C   ILE A  11      53.298  76.000  76.954
ATOM    116  O   ILE A  11      54.304  76.089  76.246
ATOM    117  N   GLU A  12      52.488  74.921  76.964
ATOM    118  H   GLU A  12      51.696  74.888  77.564
ATOM    119  CA  GLU A  12      52.646  73.767  76.124
ATOM    120  CB  GLU A  12      52.737  72.446  76.920
ATOM    121  CG  GLU A  12      53.887  72.363  77.943
ATOM    122  CD  GLU A  12      55.224  72.041  77.277
ATOM    123  OE1 GLU A  12      55.740  70.927  77.548
ATOM    124  OE2 GLU A  12      55.767  72.886  76.517
ATOM    125  C   GLU A  12      51.383  73.733  75.309
ATOM    126  O   GLU A  12      50.281  73.892  75.849
ATOM    127  N   CYS A  13      51.514  73.538  73.975
ATOM    128  H   CYS A  13      52.396  73.421  73.524
ATOM    129  CA  CYS A  13      50.339  73.509  73.144
ATOM    130  CB  CYS A  13      50.147  74.838  72.373
ATOM    131  SG  CYS A  13      48.543  74.967  71.533
ATOM    132  C   CYS A  13      50.276  72.322  72.200
ATOM    133  O   CYS A  13      50.588  72.474  71.013
ATOM    134  N   PRO A  14      49.931  71.118  72.676
ATOM    135  CA  PRO A  14      49.795  69.940  71.847
ATOM    136  CB  PRO A  14      49.839  68.748  72.806
ATOM    137  CG  PRO A  14      49.360  69.313  74.151
ATOM    138  CD  PRO A  14      49.767  70.794  74.095
ATOM    139  C   PRO A  14      48.537  69.973  71.007
ATOM    140  O   PRO A  14      47.550  70.592  71.414
ATOM    141  N   HIS A  15      48.580  69.295  69.835
ATOM    142  H   HIS A  15      49.442  68.898  69.533
ATOM    143  CA  HIS A  15      47.463  68.911  68.999
ATOM    144  CB  HIS A  15      46.435  67.968  69.685
ATOM    145  CG  HIS A  15      46.999  66.637  70.087
ATOM    146  ND1 HIS A  15      47.330  65.634  69.202
ATOM    147  CE1 HIS A  15      47.812  64.604  69.941
ATOM    148  NE2 HIS A  15      47.814  64.872  71.233
ATOM    149  CD2 HIS A  15      47.300  66.154  71.323
ATOM    150  C   HIS A  15      46.736  70.058  68.360
ATOM    151  O   HIS A  15      46.894  70.296  67.162
ATOM    152  N   THR A  16      45.925  70.788  69.156
ATOM    153  H   THR A  16      45.876  70.598  70.134
ATOM    154  CA  THR A  16      45.143  71.920  68.730
ATOM    155  CB  THR A  16      43.826  72.057  69.480
ATOM    156  CG2 THR A  16      42.959  70.809  69.227
ATOM    157  OG1 THR A  16      44.042  72.239  70.872
ATOM    158  HG1 THR A  16      43.176  72.413  71.251
ATOM    159  C   THR A  16      45.927  73.205  68.772
ATOM    160  O   THR A  16      47.049  73.255  69.282
ATOM    161  N   VAL A  17      45.339  74.274  68.180
ATOM    162  H   VAL A  17      44.448  74.186  67.745
ATOM    163  CA  VAL A  17      45.912  75.600  68.126
ATOM    164  CB  VAL A  17      45.194  76.556  67.178
ATOM    165  CG1 VAL A  17      45.306  75.993  65.750
ATOM    166  CG2 VAL A  17      43.726  76.792  67.603
ATOM    167  C   VAL A  17      46.019  76.217  69.501
ATOM    168  O   VAL A  17      46.914  77.033  69.733
ATOM    169  N   SER A  18      45.088  75.858  70.421
ATOM    170  H   SER A  18      44.347  75.226  70.212
ATOM    171  CA  SER A  18      45.098  76.368  71.757
ATOM    172  CB  SER A  18      44.263  77.664  71.934
ATOM    173  OG  SER A  18      43.019  77.574  71.249
ATOM    174  HG  SER A  18      42.550  78.387  71.457
ATOM    175  C   SER A  18      44.652  75.306  72.722
ATOM    176  O   SER A  18      43.483  75.247  73.114
ATOM    177  N   PHE A  19      45.588  74.397  73.097
ATOM    178  H   PHE A  19      46.515  74.417  72.732
ATOM    179  CA  PHE A  19      45.301  73.353  74.057
ATOM    180  CB  PHE A  19      46.359  72.228  74.055
ATOM    181  CG  PHE A  19      45.931  71.075  74.917
ATOM    182  CD1 PHE A  19      44.990  70.152  74.438
ATOM    183  CE1 PHE A  19      44.585  69.071  75.227
ATOM    184  CZ  PHE A  19      45.124  68.901  76.503
ATOM    185  CE2 PHE A  19      46.070  69.806  76.990
ATOM    186  CD2 PHE A  19      46.472  70.885  76.198
ATOM    187  C   PHE A  19      45.290  74.042  75.410
ATOM    188  O   PHE A  19      44.481  73.698  76.274
ATOM    189  N   GLY A  20      46.187  75.042  75.602
ATOM    190  H   GLY A  20      46.835  75.299  74.890
ATOM    191  CA  GLY A  20      46.248  75.829  76.804
ATOM    192  C   GLY A  20      46.854  75.260  78.046
ATOM    193  O   GLY A  20      46.466  75.690  79.134
ATOM    194  N   GLU A  21      47.783  74.282  77.939
ATOM    195  H   GLU A  21      48.125  73.950  77.063
ATOM    196  CA  GLU A  21      48.415  73.723  79.112
ATOM    197  CB  GLU A  21      49.063  72.358  78.795
ATOM    198  CG  GLU A  21      49.708  71.603  79.968
ATOM    199  CD  GLU A  21      50.286  70.252  79.516
ATOM    200  OE1 GLU A  21      50.225  69.877  78.312
ATOM    201  OE2 GLU A  21      50.813  69.555  80.421
ATOM    202  C   GLU A  21      49.448  74.732  79.544
ATOM    203  O   GLU A  21      50.240  75.191  78.721
ATOM    204  N   ASN A  22      49.433  75.124  80.840
ATOM    205  H   ASN A  22      48.768  74.777  81.496
ATOM    206  CA  ASN A  22      50.383  76.091  81.329
ATOM    207  CB  ASN A  22      49.839  77.550  81.329
ATOM    208  CG  ASN A  22      50.868  78.605  81.782
ATOM    209  OD1 ASN A  22      52.075  78.414  81.937
ATOM    210  ND2 ASN A  22      50.332  79.829  82.022
ATOM    211 1HD2 ASN A  22      49.355  79.988  81.874
ATOM    212 2HD2 ASN A  22      50.915  80.567  82.355
ATOM    213  C   ASN A  22      50.808  75.736  82.721
ATOM    214  O   ASN A  22      50.013  75.784  83.663
ATOM    215  N   SER A  23      52.094  75.348  82.864
ATOM    216  H   SER A  23      52.726  75.319  82.092
ATOM    217  CA  SER A  23      52.624  75.027  84.160
ATOM    218  CB  SER A  23      53.758  73.979  84.119
ATOM    219  OG  SER A  23      54.287  73.738  85.417
ATOM    220  HG  SER A  23      54.888  72.995  85.318
ATOM    221  C   SER A  23      53.141  76.335  84.703
ATOM    222  O   SER A  23      54.029  76.952  84.110
ATOM    223  N   VAL A  24      52.543  76.798  85.825
ATOM    224  H   VAL A  24      51.822  76.290  86.290
ATOM    225  CA  VAL A  24      52.940  78.031  86.457
ATOM    226  CB  VAL A  24      51.787  78.972  86.792
ATOM    227  CG1 VAL A  24      52.302  80.252  87.490
ATOM    228  CG2 VAL A  24      51.014  79.296  85.501
ATOM    229  C   VAL A  24      53.674  77.641  87.711
ATOM    230  O   VAL A  24      53.177  76.875  88.538
ATOM    231  N   LYS A  25      54.900  78.173  87.856
ATOM    232  H   LYS A  25      55.275  78.799  87.180
ATOM    233  CA  LYS A  25      55.761  77.920  88.979
ATOM    234  CB  LYS A  25      57.016  77.126  88.557
ATOM    235  CG  LYS A  25      56.678  75.722  88.035
ATOM    236  CD  LYS A  25      57.863  74.891  87.552
ATOM    237  CE  LYS A  25      57.440  73.511  87.042
ATOM    238  NZ  LYS A  25      58.621  72.744  86.600
ATOM    239  HZ1 LYS A  25      58.813  72.954  85.603
ATOM    240  HZ2 LYS A  25      59.443  73.012  87.173
ATOM    241  HZ3 LYS A  25      58.444  71.728  86.710
ATOM    242  C   LYS A  25      56.202  79.259  89.502
ATOM    243  O   LYS A  25      56.170  80.254  88.781
ATOM    244  N   LYS A  26      56.574  79.332  90.797
ATOM    245  H   LYS A  26      56.567  78.539  91.400
ATOM    246  CA  LYS A  26      57.037  80.568  91.377
ATOM    247  CB  LYS A  26      56.027  81.262  92.325
ATOM    248  CG  LYS A  26      56.492  82.634  92.840
ATOM    249  CD  LYS A  26      55.493  83.372  93.729
ATOM    250  CE  LYS A  26      56.027  84.723  94.212
ATOM    251  NZ  LYS A  26      54.974  85.467  94.933
ATOM    252  HZ1 LYS A  26      54.669  84.919  95.759
ATOM    253  HZ2 LYS A  26      55.342  86.387  95.243
ATOM    254  HZ3 LYS A  26      54.164  85.623  94.303
ATOM    255  C   LYS A  26      58.288  80.294  92.151
ATOM    256  O   LYS A  26      58.307  79.405  93.008
ATOM    257  N   ILE A  27      59.376  81.041  91.826
ATOM    258  H   ILE A  27      59.355  81.747  91.116
ATOM    259  CA  ILE A  27      60.638  80.904  92.519
ATOM    260  CB  ILE A  27      61.825  81.431  91.716
ATOM    261  CG2 ILE A  27      63.127  81.355  92.549
ATOM    262  CG1 ILE A  27      61.959  80.612  90.410
ATOM    263  CD1 ILE A  27      62.930  81.188  89.376
ATOM    264  C   ILE A  27      60.471  81.632  93.838
ATOM    265  O   ILE A  27      59.879  82.711  93.886
ATOM    266  N   VAL A  28      60.951  81.011  94.938
ATOM    267  H   VAL A  28      61.417  80.133  94.870
ATOM    268  CA  VAL A  28      60.879  81.542  96.282
ATOM    269  CB  VAL A  28      60.288  80.523  97.264
ATOM    270  CG1 VAL A  28      60.262  81.055  98.714
ATOM    271  CG2 VAL A  28      58.873  80.141  96.782
ATOM    272  C   VAL A  28      62.308  81.887  96.678
ATOM    273  O   VAL A  28      63.196  81.059  96.463
ATOM    274  N   PRO A  29      62.578  83.075  97.230
ATOM    275  CA  PRO A  29      63.906  83.509  97.622
ATOM    276  CB  PRO A  29      63.799  85.019  97.847
ATOM    277  CG  PRO A  29      62.311  85.274  98.124
ATOM    278  CD  PRO A  29      61.593  84.148  97.370
ATOM    279  C   PRO A  29      64.627  82.828  98.767
ATOM    280  O   PRO A  29      65.857  82.840  98.723
ATOM    281  N   ILE A  30      63.923  82.268  99.788
ATOM    282  H   ILE A  30      62.937  82.141  99.731
ATOM    283  CA  ILE A  30      64.479  82.211 101.133
ATOM    284  CB  ILE A  30      63.371  82.030 102.169
ATOM    285  CG2 ILE A  30      63.952  81.765 103.580
ATOM    286  CG1 ILE A  30      62.494  83.304 102.172
ATOM    287  CD1 ILE A  30      61.181  83.184 102.945
ATOM    288  C   ILE A  30      65.567  81.155 101.267
ATOM    289  O   ILE A  30      66.686  81.480 101.670
ATOM    290  N   HIS A  31      65.288  79.891 100.857
ATOM    291  H   HIS A  31      64.384  79.659 100.505
ATOM    292  CA  HIS A  31      66.224  78.778 100.903
ATOM    293  CB  HIS A  31      65.535  77.425 100.564
ATOM    294  CG  HIS A  31      64.984  77.312  99.161
ATOM    295  ND1 HIS A  31      63.861  77.987  98.731
ATOM    296  CE1 HIS A  31      63.692  77.674  97.421
ATOM    297  NE2 HIS A  31      64.623  76.847  96.980
ATOM    298  CD2 HIS A  31      65.434  76.618  98.077
ATOM    299  C   HIS A  31      67.331  79.037  99.915
ATOM    300  O   HIS A  31      68.498  78.709 100.142
ATOM    301  N   ALA A  32      66.944  79.709  98.808
ATOM    302  H   ALA A  32      65.989  79.975  98.699
ATOM    303  CA  ALA A  32      67.768  80.091  97.706
ATOM    304  CB  ALA A  32      66.967  80.683  96.529
ATOM    305  C   ALA A  32      68.826  81.071  98.119
ATOM    306  O   ALA A  32      69.738  81.283  97.329
ATOM    307  N   CYS A  33      68.684  81.731  99.304
ATOM    308  H   CYS A  33      67.889  81.583  99.888
ATOM    309  CA  CYS A  33      69.644  82.658  99.859
ATOM    310  CB  CYS A  33      69.057  83.578 100.946
ATOM    311  SG  CYS A  33      67.857  84.770 100.276
ATOM    312  C   CYS A  33      70.826  81.913 100.445
ATOM    313  O   CYS A  33      71.937  82.452 100.454
ATOM    314  N   ASN A  34      70.599  80.668 100.969
ATOM    315  H   ASN A  34      69.690  80.256 100.940
ATOM    316  CA  ASN A  34      71.637  79.806 101.520
ATOM    317  CB  ASN A  34      71.099  78.539 102.220
ATOM    318  CG  ASN A  34      70.438  78.877 103.556
ATOM    319  OD1 ASN A  34      70.651  79.908 104.196
ATOM    320  ND2 ASN A  34      69.576  77.932 104.008
ATOM    321 1HD2 ASN A  34      69.422  77.101 103.473
ATOM    322 2HD2 ASN A  34      69.099  78.064 104.877
ATOM    323  C   ASN A  34      72.425  79.360 100.324
ATOM    324  O   ASN A  34      73.658  79.341 100.345
ATOM    325  N   MET A  35      71.686  78.969  99.252
ATOM    326  H   MET A  35      70.689  78.987  99.293
ATOM    327  CA  MET A  35      72.242  78.646  97.966
ATOM    328  CB  MET A  35      71.325  77.833  97.028
ATOM    329  CG  MET A  35      70.977  76.426  97.523
ATOM    330  SD  MET A  35      72.401  75.299  97.695
ATOM    331  CE  MET A  35      72.818  75.128  95.932
ATOM    332  C   MET A  35      72.473  80.012  97.347
ATOM    333  O   MET A  35      72.183  81.051  97.943
ATOM    334  N   MET A  36      73.323  80.073  96.316
ATOM    335  H   MET A  36      73.696  79.239  95.917
ATOM    336  CA  MET A  36      73.702  81.280  95.612
ATOM    337  CB  MET A  36      72.531  82.012  94.898
ATOM    338  CG  MET A  36      71.703  81.100  93.972
ATOM    339  SD  MET A  36      72.623  80.118  92.741
ATOM    340  CE  MET A  36      73.020  81.466  91.595
ATOM    341  C   MET A  36      74.495  82.251  96.478
ATOM    342  O   MET A  36      75.013  83.235  95.956
ATOM    343  N   LYS A  37      74.870  81.810  97.711
ATOM    344  H   LYS A  37      74.561  80.922  98.035
ATOM    345  CA  LYS A  37      75.687  82.485  98.684
ATOM    346  CB  LYS A  37      77.170  82.038  98.678
ATOM    347  CG  LYS A  37      77.407  80.607  99.165
ATOM    348  CD  LYS A  37      77.761  80.496 100.658
ATOM    349  CE  LYS A  37      76.612  80.091 101.594
ATOM    350  NZ  LYS A  37      75.913  81.267 102.151
ATOM    351  HZ1 LYS A  37      75.870  82.039 101.459
ATOM    352  HZ2 LYS A  37      74.951  80.994 102.434
ATOM    353  HZ3 LYS A  37      76.427  81.593 102.991
ATOM    354  C   LYS A  37      75.590  83.955  99.000
ATOM    355  O   LYS A  37      76.503  84.706  98.651
ATOM    356  N   SER A  38      74.469  84.398  99.626
ATOM    357  H   SER A  38      73.738  83.757  99.856
ATOM    358  CA  SER A  38      74.209  85.767 100.050
ATOM    359  CB  SER A  38      75.324  86.340 100.961
ATOM    360  OG  SER A  38      75.389  85.622 102.186
ATOM    361  HG  SER A  38      76.153  85.971 102.653
ATOM    362  C   SER A  38      73.857  86.728  98.931
ATOM    363  O   SER A  38      74.352  86.602  97.810
ATOM    364  N   CYS A  39      73.029  87.766  99.250
ATOM    365  H   CYS A  39      72.660  87.887 100.167
ATOM    366  CA  CYS A  39      72.536  88.668  98.232
ATOM    367  CB  CYS A  39      70.989  88.601  98.249
ATOM    368  SG  CYS A  39      70.345  86.960  97.800
ATOM    369  C   CYS A  39      72.929  90.135  98.066
ATOM    370  O   CYS A  39      73.791  90.442  97.243
ATOM    371  N   LEU A  40      72.292  91.072  98.821
ATOM    372  H   LEU A  40      71.605  90.800  99.491
ATOM    373  CA  LEU A  40      72.494  92.515  98.765
ATOM    374  CB  LEU A  40      71.665  93.185  97.618
ATOM    375  CG  LEU A  40      71.915  94.635  97.103
ATOM    376  CD1 LEU A  40      71.328  94.830  95.710
ATOM    377  CD2 LEU A  40      71.328  95.759  97.953
ATOM    378  C   LEU A  40      71.930  93.017 100.067
ATOM    379  O   LEU A  40      71.160  92.336 100.741
ATOM    380  N   ILE A  41      72.308  94.235 100.472
ATOM    381  H   ILE A  41      72.922  94.798  99.928
ATOM    382  CA  ILE A  41      71.843  94.803 101.709
ATOM    383  CB  ILE A  41      72.979  95.316 102.540
ATOM    384  CG2 ILE A  41      73.906  94.145 102.919
ATOM    385  CG1 ILE A  41      73.717  96.410 101.826
ATOM    386  CD1 ILE A  41      74.755  96.999 102.732
ATOM    387  C   ILE A  41      70.560  95.614 101.671
ATOM    388  O   ILE A  41      69.907  95.709 100.639
ATOM    389  N   ALA A  42      70.132  96.165 102.826
ATOM    390  H   ALA A  42      70.667  96.072 103.662
ATOM    391  CA  ALA A  42      68.897  96.897 103.003
ATOM    392  CB  ALA A  42      68.527  97.052 104.491
ATOM    393  C   ALA A  42      68.680  98.247 102.387
ATOM    394  O   ALA A  42      69.570  98.843 101.794
ATOM    395  N   LEU A  43      67.394  98.665 102.399
ATOM    396  H   LEU A  43      66.683  98.077 102.776
ATOM    397  CA  LEU A  43      66.925  99.950 101.973
ATOM    398  CB  LEU A  43      66.351 100.040 100.543
ATOM    399  CG  LEU A  43      65.956 101.476 100.131
ATOM    400  CD1 LEU A  43      67.162 102.434 100.117
ATOM    401  CD2 LEU A  43      65.152 101.472  98.825
ATOM    402  C   LEU A  43      65.833 100.185 102.978
ATOM    403  O   LEU A  43      64.691  99.750 102.795
ATOM    404  N   GLY A  44      66.187 100.875 104.088
ATOM    405  H   GLY A  44      67.123 101.187 104.224
ATOM    406  CA  GLY A  44      65.278 101.161 105.171
ATOM    407  C   GLY A  44      64.885  99.841 105.795
ATOM    408  O   GLY A  44      65.770  99.027 106.076
ATOM    409  N   PRO A  45      63.592  99.595 106.013
ATOM    410  CA  PRO A  45      63.091  98.364 106.591
ATOM    411  CB  PRO A  45      61.606  98.599 106.870
ATOM    412  CG  PRO A  45      61.444 100.125 106.891
ATOM    413  CD  PRO A  45      62.560 100.627 105.964
ATOM    414  C   PRO A  45      63.260  97.183 105.664
ATOM    415  O   PRO A  45      63.277  96.054 106.159
ATOM    416  N   TYR A  46      63.329  97.432 104.333
ATOM    417  H   TYR A  46      63.371  98.367 103.986
ATOM    418  CA  TYR A  46      63.375  96.415 103.311
ATOM    419  CB  TYR A  46      63.047  96.943 101.898
ATOM    420  CG  TYR A  46      61.591  97.209 101.767
ATOM    421  CD1 TYR A  46      61.066  98.487 101.997
ATOM    422  CE1 TYR A  46      59.693  98.719 101.863
ATOM    423  CZ  TYR A  46      58.841  97.675 101.490
ATOM    424  OH  TYR A  46      57.456  97.903 101.352
ATOM    425  HH  TYR A  46      57.047  97.077 101.075
ATOM    426  CE2 TYR A  46      59.362  96.403 101.250
ATOM    427  CD2 TYR A  46      60.732  96.173 101.386
ATOM    428  C   TYR A  46      64.733  95.812 103.177
ATOM    429  O   TYR A  46      65.730  96.515 103.307
ATOM    430  N   ARG A  47      64.784  94.481 102.945
ATOM    431  H   ARG A  47      63.951  93.937 102.892
ATOM    432  CA  ARG A  47      66.005  93.749 102.729
ATOM    433  CB  ARG A  47      65.923  92.321 103.298
ATOM    434  CG  ARG A  47      67.162  91.449 103.086
ATOM    435  CD  ARG A  47      67.053  90.089 103.778
ATOM    436  NE  ARG A  47      66.940  90.310 105.253
ATOM    437  HE  ARG A  47      67.292  91.162 105.640
ATOM    438  CZ  ARG A  47      66.401  89.363 106.084
ATOM    439  NH1 ARG A  47      65.883  88.195 105.598
ATOM    440 1HH1 ARG A  47      65.864  88.024 104.613
ATOM    441 2HH1 ARG A  47      65.504  87.516 106.225
ATOM    442  NH2 ARG A  47      66.399  89.580 107.432
ATOM    443 1HH2 ARG A  47      66.780  90.421 107.815
ATOM    444 2HH2 ARG A  47      66.004  88.897 108.045
ATOM    445  C   ARG A  47      66.034  93.666 101.222
ATOM    446  O   ARG A  47      65.147  93.054 100.619
ATOM    447  N   VAL A  48      67.048  94.289 100.581
ATOM    448  H   VAL A  48      67.777  94.764 101.069
ATOM    449  CA  VAL A  48      67.137  94.310  99.139
ATOM    450  CB  VAL A  48      67.564  95.687  98.645
ATOM    451  CG1 VAL A  48      67.780  95.748  97.135
ATOM    452  CG2 VAL A  48      66.487  96.695  99.079
ATOM    453  C   VAL A  48      67.968  93.171  98.613
ATOM    454  O   VAL A  48      68.954  92.780  99.234
ATOM    455  N   GLN A  49      67.533  92.580  97.473
ATOM    456  H   GLN A  49      66.718  92.908  97.002
ATOM    457  CA  GLN A  49      68.207  91.477  96.840
ATOM    458  CB  GLN A  49      67.269  90.351  96.359
ATOM    459  CG  GLN A  49      66.495  89.625  97.462
ATOM    460  CD  GLN A  49      65.662  88.531  96.805
ATOM    461  OE1 GLN A  49      64.568  88.741  96.280
ATOM    462  NE2 GLN A  49      66.220  87.293  96.841
ATOM    463 1HE2 GLN A  49      67.114  87.164  97.271
ATOM    464 2HE2 GLN A  49      65.749  86.514  96.430
ATOM    465  C   GLN A  49      69.063  91.845  95.656
ATOM    466  O   GLN A  49      68.715  92.722  94.866
ATOM    467  N   VAL A  50      70.212  91.119  95.576
ATOM    468  H   VAL A  50      70.367  90.462  96.307
ATOM    469  CA  VAL A  50      71.311  91.062  94.621
ATOM    470  CB  VAL A  50      71.334  89.744  93.834
ATOM    471  CG1 VAL A  50      71.664  88.552  94.729
ATOM    472  CG2 VAL A  50      69.967  89.522  93.160
ATOM    473  C   VAL A  50      71.700  92.092  93.595
ATOM    474  O   VAL A  50      70.907  92.883  93.091
ATOM    475  N   VAL A  51      73.026  92.078  93.314
ATOM    476  H   VAL A  51      73.634  91.438  93.779
ATOM    477  CA  VAL A  51      73.691  92.854  92.306
ATOM    478  CB  VAL A  51      74.847  93.728  92.760
ATOM    479  CG1 VAL A  51      75.469  94.440  91.540
ATOM    480  CG2 VAL A  51      74.352  94.742  93.798
ATOM    481  C   VAL A  51      74.270  91.704  91.523
ATOM    482  O   VAL A  51      75.021  90.891  92.072
ATOM    483  N   TYR A  52      73.877  91.588  90.239
ATOM    484  H   TYR A  52      73.246  92.236  89.820
ATOM    485  CA  TYR A  52      74.380  90.549  89.388
ATOM    486  CB  TYR A  52      73.488  89.276  89.146
ATOM    487  CG  TYR A  52      72.032  89.476  88.813
ATOM    488  CD1 TYR A  52      71.562  89.610  87.495
ATOM    489  CE1 TYR A  52      70.199  89.779  87.224
ATOM    490  CZ  TYR A  52      69.282  89.793  88.279
ATOM    491  OH  TYR A  52      67.903  89.965  88.039
ATOM    492  HH  TYR A  52      67.460  90.004  88.892
ATOM    493  CE2 TYR A  52      69.731  89.627  89.587
ATOM    494  CD2 TYR A  52      71.093  89.463  89.844
ATOM    495  C   TYR A  52      74.822  91.186  88.111
ATOM    496  O   TYR A  52      74.179  91.057  87.068
ATOM    497  N   GLU A  53      75.964  91.914  88.180
ATOM    498  H   GLU A  53      76.500  91.988  89.017
ATOM    499  CA  GLU A  53      76.494  92.589  87.028
ATOM    500  CB  GLU A  53      77.613  93.600  87.372
ATOM    501  CG  GLU A  53      78.097  94.453  86.184
ATOM    502  CD  GLU A  53      79.145  95.493  86.598
ATOM    503  OE1 GLU A  53      79.669  96.151  85.662
ATOM    504  OE2 GLU A  53      79.437  95.679  87.811
ATOM    505  C   GLU A  53      76.977  91.563  86.048
ATOM    506  O   GLU A  53      77.867  90.755  86.329
ATOM    507  N   ARG A  54      76.343  91.608  84.864
ATOM    508  H   ARG A  54      75.634  92.285  84.684
ATOM    509  CA  ARG A  54      76.617  90.729  83.774
ATOM    510  CB  ARG A  54      75.426  89.789  83.477
ATOM    511  CG  ARG A  54      75.617  88.778  82.341
ATOM    512  CD  ARG A  54      74.375  87.918  82.109
ATOM    513  NE  ARG A  54      74.652  86.987  80.973
ATOM    514  HE  ARG A  54      75.557  87.007  80.548
ATOM    515  CZ  ARG A  54      73.699  86.120  80.501
ATOM    516  NH1 ARG A  54      72.449  86.040  81.054
ATOM    517 1HH1 ARG A  54      72.198  86.624  81.828
ATOM    518 2HH1 ARG A  54      71.785  85.376  80.712
ATOM    519  NH2 ARG A  54      74.004  85.322  79.436
ATOM    520 1HH2 ARG A  54      74.909  85.366  79.013
ATOM    521 2HH2 ARG A  54      73.324  84.686  79.071
ATOM    522  C   ARG A  54      76.829  91.617  82.595
ATOM    523  O   ARG A  54      75.966  92.423  82.234
ATOM    524  N   SER A  55      78.016  91.476  81.982
ATOM    525  H   SER A  55      78.696  90.817  82.293
ATOM    526  CA  SER A  55      78.364  92.242  80.827
ATOM    527  CB  SER A  55      79.589  93.159  81.047
ATOM    528  OG  SER A  55      79.328  94.081  82.097
ATOM    529  HG  SER A  55      79.571  93.634  82.912
ATOM    530  C   SER A  55      78.634  91.200  79.793
ATOM    531  O   SER A  55      79.775  90.809  79.530
ATOM    532  N   TYR A  56      77.530  90.708  79.188
ATOM    533  H   TYR A  56      76.617  91.042  79.421
ATOM    534  CA  TYR A  56      77.593  89.690  78.173
ATOM    535  CB  TYR A  56      76.249  88.914  78.100
ATOM    536  CG  TYR A  56      76.289  87.648  77.315
ATOM    537  CD1 TYR A  56      76.910  86.503  77.825
ATOM    538  CE1 TYR A  56      76.935  85.319  77.085
ATOM    539  CZ  TYR A  56      76.329  85.275  75.826
ATOM    540  OH  TYR A  56      76.348  84.085  75.067
ATOM    541  HH  TYR A  56      75.879  84.248  74.244
ATOM    542  CE2 TYR A  56      75.710  86.414  75.308
ATOM    543  CD2 TYR A  56      75.688  87.594  76.053
ATOM    544  C   TYR A  56      77.880  90.434  76.897
ATOM    545  O   TYR A  56      76.977  90.772  76.127
ATOM    546  N   CYS A  57      79.186  90.736  76.689
ATOM    547  H   CYS A  57      79.895  90.489  77.347
ATOM    548  CA  CYS A  57      79.627  91.453  75.527
ATOM    549  CB  CYS A  57      81.081  91.958  75.644
ATOM    550  SG  CYS A  57      81.637  92.899  74.189
ATOM    551  C   CYS A  57      79.522  90.537  74.353
ATOM    552  O   CYS A  57      80.189  89.503  74.301
ATOM    553  N   MET A  58      78.666  90.937  73.387
ATOM    554  H   MET A  58      78.155  91.787  73.480
ATOM    555  CA  MET A  58      78.415  90.201  72.173
ATOM    556  CB  MET A  58      77.207  90.705  71.364
ATOM    557  CG  MET A  58      75.863  90.470  72.054
ATOM    558  SD  MET A  58      75.446  88.730  72.402
ATOM    559  CE  MET A  58      75.129  88.235  70.681
ATOM    560  C   MET A  58      79.609  90.180  71.262
ATOM    561  O   MET A  58      80.466  91.066  71.313
ATOM    562  N   THR A  59      79.821  88.998  70.649
ATOM    563  H   THR A  59      79.177  88.244  70.729
ATOM    564  CA  THR A  59      80.917  88.749  69.755
ATOM    565  CB  THR A  59      81.579  87.402  69.980
ATOM    566  CG2 THR A  59      82.175  87.340  71.399
ATOM    567  OG1 THR A  59      80.652  86.343  69.778
ATOM    568  HG1 THR A  59      80.592  86.214  68.828
ATOM    569  C   THR A  59      80.581  88.860  68.296
ATOM    570  O   THR A  59      79.416  88.852  67.892
ATOM    571  N   GLY A  60      81.661  89.026  67.500
ATOM    572  H   GLY A  60      82.572  89.059  67.907
ATOM    573  CA  GLY A  60      81.668  89.090  66.061
ATOM    574  C   GLY A  60      82.371  87.802  65.728
ATOM    575  O   GLY A  60      83.384  87.471  66.355
ATOM    576  N   VAL A  61      81.869  87.027  64.733
ATOM    577  H   VAL A  61      81.104  87.289  64.153
ATOM    578  CA  VAL A  61      82.512  85.765  64.457
ATOM    579  CB  VAL A  61      81.665  84.560  64.872
ATOM    580  CG1 VAL A  61      82.419  83.239  64.626
ATOM    581  CG2 VAL A  61      81.214  84.703  66.338
ATOM    582  C   VAL A  61      82.900  85.691  63.008
ATOM    583  O   VAL A  61      82.185  86.148  62.114
ATOM    584  N   LEU A  62      84.113  85.151  62.777
ATOM    585  H   LEU A  62      84.682  84.817  63.525
ATOM    586  CA  LEU A  62      84.667  84.970  61.470
ATOM    587  CB  LEU A  62      86.202  84.785  61.455
ATOM    588  CG  LEU A  62      87.049  85.965  61.969
ATOM    589  CD1 LEU A  62      88.537  85.587  61.987
ATOM    590  CD2 LEU A  62      86.790  87.248  61.169
ATOM    591  C   LEU A  62      84.108  83.775  60.745
ATOM    592  O   LEU A  62      83.893  82.704  61.320
ATOM    593  N   ILE A  63      83.831  84.006  59.449
ATOM    594  H   ILE A  63      83.978  84.919  59.073
ATOM    595  CA  ILE A  63      83.380  83.057  58.467
ATOM    596  CB  ILE A  63      81.924  83.139  58.012
ATOM    597  CG2 ILE A  63      81.452  84.574  57.690
ATOM    598  CG1 ILE A  63      81.686  82.038  56.952
ATOM    599  CD1 ILE A  63      80.240  81.741  56.592
ATOM    600  C   ILE A  63      84.350  83.359  57.362
ATOM    601  O   ILE A  63      84.262  84.401  56.707
ATOM    602  N   GLU A  64      85.300  82.417  57.134
ATOM    603  H   GLU A  64      85.322  81.572  57.660
ATOM    604  CA  GLU A  64      86.377  82.553  56.178
ATOM    605  CB  GLU A  64      85.949  82.502  54.677
ATOM    606  CG  GLU A  64      85.452  81.134  54.169
ATOM    607  CD  GLU A  64      86.557  80.076  54.239
ATOM    608  OE1 GLU A  64      86.306  79.013  54.863
ATOM    609  OE2 GLU A  64      87.657  80.302  53.666
ATOM    610  C   GLU A  64      87.144  83.798  56.595
ATOM    611  O   GLU A  64      87.509  83.899  57.771
ATOM    612  N   GLY A  65      87.411  84.761  55.681
ATOM    613  H   GLY A  65      87.128  84.705  54.727
ATOM    614  CA  GLY A  65      88.106  85.967  56.046
ATOM    615  C   GLY A  65      87.146  87.083  56.362
ATOM    616  O   GLY A  65      87.585  88.169  56.749
ATOM    617  N   LYS A  66      85.823  86.852  56.187
ATOM    618  H   LYS A  66      85.469  85.957  55.921
ATOM    619  CA  LYS A  66      84.816  87.844  56.435
ATOM    620  CB  LYS A  66      83.588  87.673  55.523
ATOM    621  CG  LYS A  66      83.900  87.873  54.037
ATOM    622  CD  LYS A  66      82.693  87.709  53.113
ATOM    623  CE  LYS A  66      82.288  86.257  52.848
ATOM    624  NZ  LYS A  66      81.140  86.223  51.919
ATOM    625  HZ1 LYS A  66      80.463  86.968  52.171
ATOM    626  HZ2 LYS A  66      81.471  86.380  50.948
ATOM    627  HZ3 LYS A  66      80.671  85.299  51.972
ATOM    628  C   LYS A  66      84.342  87.818  57.854
ATOM    629  O   LYS A  66      84.186  86.753  58.455
ATOM    630  N   CYS A  67      84.143  89.022  58.427
ATOM    631  H   CYS A  67      84.299  89.872  57.929
ATOM    632  CA  CYS A  67      83.642  89.177  59.760
ATOM    633  CB  CYS A  67      84.087  90.475  60.460
ATOM    634  SG  CYS A  67      85.881  90.563  60.744
ATOM    635  C   CYS A  67      82.154  89.248  59.601
ATOM    636  O   CYS A  67      81.658  89.944  58.710
ATOM    637  N   PHE A  68      81.408  88.484  60.425
ATOM    638  H   PHE A  68      81.794  87.829  61.072
ATOM    639  CA  PHE A  68      79.972  88.509  60.359
ATOM    640  CB  PHE A  68      79.434  87.373  59.439
ATOM    641  CG  PHE A  68      78.024  87.595  58.978
ATOM    642  CD1 PHE A  68      77.726  88.586  58.033
ATOM    643  CE1 PHE A  68      76.413  88.779  57.595
ATOM    644  CZ  PHE A  68      75.385  87.972  58.090
ATOM    645  CE2 PHE A  68      75.671  86.974  59.024
ATOM    646  CD2 PHE A  68      76.986  86.785  59.457
ATOM    647  C   PHE A  68      79.439  88.361  61.770
ATOM    648  O   PHE A  68      80.197  88.197  62.725
ATOM    649  N   VAL A  69      78.106  88.549  61.912
ATOM    650  H   VAL A  69      77.588  88.814  61.104
ATOM    651  CA  VAL A  69      77.229  88.416  63.058
ATOM    652  CB  VAL A  69      77.325  87.156  63.961
ATOM    653  CG1 VAL A  69      77.217  85.873  63.112
ATOM    654  CG2 VAL A  69      78.435  87.195  65.023
ATOM    655  C   VAL A  69      76.807  89.560  63.920
ATOM    656  O   VAL A  69      75.626  89.446  64.229
ATOM    657  N   PRO A  70      77.495  90.615  64.371
ATOM    658  CA  PRO A  70      76.898  91.622  65.223
ATOM    659  CB  PRO A  70      78.066  92.439  65.783
ATOM    660  CG  PRO A  70      79.207  92.245  64.769
ATOM    661  CD  PRO A  70      78.896  90.901  64.087
ATOM    662  C   PRO A  70      75.829  92.452  64.566
ATOM    663  O   PRO A  70      76.032  92.955  63.460
ATOM    664  N   ASP A  71      74.691  92.607  65.268
ATOM    665  H   ASP A  71      74.525  92.099  66.111
ATOM    666  CA  ASP A  71      73.762  93.666  65.006
ATOM    667  CB  ASP A  71      72.294  93.219  64.786
ATOM    668  CG  ASP A  71      72.153  92.391  63.507
ATOM    669  OD1 ASP A  71      72.611  92.850  62.426
ATOM    670  OD2 ASP A  71      71.570  91.280  63.595
ATOM    671  C   ASP A  71      73.798  94.535  66.221
ATOM    672  O   ASP A  71      73.911  94.057  67.351
ATOM    673  N   GLN A  72      73.766  95.855  65.977
ATOM    674  H   GLN A  72      73.719  96.195  65.041
ATOM    675  CA  GLN A  72      73.786  96.883  66.979
ATOM    676  CB  GLN A  72      74.348  98.193  66.397
ATOM    677  CG  GLN A  72      75.801  98.091  65.910
ATOM    678  CD  GLN A  72      76.257  99.368  65.197
ATOM    679  OE1 GLN A  72      75.540 100.345  64.979
ATOM    680  NE2 GLN A  72      77.557  99.355  64.805
ATOM    681 1HE2 GLN A  72      78.131  98.559  65.003
ATOM    682 2HE2 GLN A  72      77.941 100.135  64.311
ATOM    683  C   GLN A  72      72.404  97.175  67.504
ATOM    684  O   GLN A  72      72.259  97.732  68.594
ATOM    685  N   SER A  73      71.366  96.780  66.725
ATOM    686  H   SER A  73      71.537  96.288  65.876
ATOM    687  CA  SER A  73      69.963  96.988  66.976
ATOM    688  CB  SER A  73      69.396  96.161  68.138
ATOM    689  OG  SER A  73      69.555  94.793  67.802
ATOM    690  HG  SER A  73      69.182  94.300  68.534
ATOM    691  C   SER A  73      69.566  98.435  67.020
ATOM    692  O   SER A  73      68.654  98.855  67.737
ATOM    693  N   VAL A  74      70.290  99.236  66.203
ATOM    694  H   VAL A  74      71.014  98.870  65.625
ATOM    695  CA  VAL A  74      70.027 100.633  66.025
ATOM    696  CB  VAL A  74      71.214 101.415  65.506
ATOM    697  CG1 VAL A  74      70.813 102.879  65.279
ATOM    698  CG2 VAL A  74      72.354 101.318  66.535
ATOM    699  C   VAL A  74      68.925 100.528  65.003
ATOM    700  O   VAL A  74      69.100  99.941  63.931
ATOM    701  N   VAL A  75      67.780 101.144  65.337
ATOM    702  H   VAL A  75      67.727 101.636  66.203
ATOM    703  CA  VAL A  75      66.557 101.126  64.571
ATOM    704  CB  VAL A  75      65.462 101.980  65.207
ATOM    705  CG1 VAL A  75      65.067 101.369  66.566
ATOM    706  CG2 VAL A  75      65.912 103.450  65.351
ATOM    707  C   VAL A  75      66.681 101.508  63.114
ATOM    708  O   VAL A  75      67.477 102.359  62.715
ATOM    709  N   SER A  76      65.846 100.829  62.293
ATOM    710  H   SER A  76      65.235 100.138  62.670
ATOM    711  CA  SER A  76      65.745 100.976  60.861
ATOM    712  CB  SER A  76      64.846  99.890  60.231
ATOM    713  OG  SER A  76      63.503 100.022  60.677
ATOM    714  HG  SER A  76      62.955  99.872  59.901
ATOM    715  C   SER A  76      65.240 102.331  60.422
ATOM    716  O   SER A  76      65.300 102.654  59.234
ATOM    717  N   ILE A  77      64.728 103.139  61.386
ATOM    718  H   ILE A  77      64.708 102.834  62.333
ATOM    719  CA  ILE A  77      64.177 104.461  61.184
ATOM    720  CB  ILE A  77      63.670 105.030  62.511
ATOM    721  CG2 ILE A  77      63.263 106.515  62.369
ATOM    722  CG1 ILE A  77      62.465 104.205  63.004
ATOM    723  CD1 ILE A  77      62.056 104.503  64.449
ATOM    724  C   ILE A  77      65.235 105.376  60.585
ATOM    725  O   ILE A  77      64.916 106.187  59.713
ATOM    726  N   ILE A  78      66.510 105.235  61.022
ATOM    727  H   ILE A  78      66.750 104.530  61.688
ATOM    728  CA  ILE A  78      67.615 106.042  60.558
ATOM    729  CB  ILE A  78      68.823 105.817  61.458
ATOM    730  CG2 ILE A  78      70.087 106.519  60.915
ATOM    731  CG1 ILE A  78      68.460 106.293  62.880
ATOM    732  CD1 ILE A  78      69.453 105.884  63.960
ATOM    733  C   ILE A  78      67.930 105.736  59.103
ATOM    734  O   ILE A  78      68.101 104.576  58.715
ATOM    735  N   LYS A  79      67.946 106.805  58.268
ATOM    736  H   LYS A  79      67.760 107.725  58.602
ATOM    737  CA  LYS A  79      68.263 106.708  56.863
ATOM    738  CB  LYS A  79      67.250 107.455  55.958
ATOM    739  CG  LYS A  79      67.520 107.321  54.452
ATOM    740  CD  LYS A  79      66.573 108.127  53.562
ATOM    741  CE  LYS A  79      66.865 107.971  52.069
ATOM    742  NZ  LYS A  79      65.934 108.797  51.276
ATOM    743  HZ1 LYS A  79      66.154 109.801  51.417
ATOM    744  HZ2 LYS A  79      66.031 108.564  50.270
ATOM    745  HZ3 LYS A  79      64.957 108.615  51.572
ATOM    746  C   LYS A  79      69.615 107.356  56.683
ATOM    747  O   LYS A  79      70.514 106.792  56.058
ATOM    748  N   HIS A  80      69.758 108.573  57.258
ATOM    749  H   HIS A  80      69.006 108.976  57.772
ATOM    750  CA  HIS A  80      70.947 109.384  57.236
ATOM    751  CB  HIS A  80      70.785 110.721  56.472
ATOM    752  CG  HIS A  80      70.452 110.583  55.014
ATOM    753  ND1 HIS A  80      71.342 110.180  54.041
ATOM    754  CE1 HIS A  80      70.668 110.191  52.863
ATOM    755  NE2 HIS A  80      69.413 110.574  53.009
ATOM    756  CD2 HIS A  80      69.280 110.822  54.364
ATOM    757  C   HIS A  80      71.225 109.720  58.681
ATOM    758  O   HIS A  80      70.451 109.351  59.569
ATOM    759  N   GLY A  81      72.340 110.442  58.964
ATOM    760  H   GLY A  81      72.959 110.749  58.245
ATOM    761  CA  GLY A  81      72.713 110.807  60.311
ATOM    762  C   GLY A  81      71.890 111.966  60.789
ATOM    763  O   GLY A  81      72.402 113.078  60.929
ATOM    764  N   ILE A  82      70.581 111.707  61.030
ATOM    765  H   ILE A  82      70.207 110.790  60.909
ATOM    766  CA  ILE A  82      69.648 112.706  61.475
ATOM    767  CB  ILE A  82      68.263 112.453  60.892
ATOM    768  CG2 ILE A  82      67.257 113.484  61.456
ATOM    769  CG1 ILE A  82      68.329 112.547  59.351
ATOM    770  CD1 ILE A  82      67.068 112.073  58.627
ATOM    771  C   ILE A  82      69.630 112.654  62.987
ATOM    772  O   ILE A  82      69.904 113.661  63.639
ATOM    773  N   PHE A  83      69.338 111.467  63.566
ATOM    774  H   PHE A  83      69.137 110.659  63.018
ATOM    775  CA  PHE A  83      69.287 111.241  64.990
ATOM    776  CB  PHE A  83      67.911 111.576  65.648
ATOM    777  CG  PHE A  83      66.751 110.790  65.112
ATOM    778  CD1 PHE A  83      66.329 109.588  65.693
ATOM    779  CE1 PHE A  83      65.239 108.892  65.163
ATOM    780  CZ  PHE A  83      64.550 109.398  64.061
ATOM    781  CE2 PHE A  83      64.950 110.601  63.481
ATOM    782  CD2 PHE A  83      66.040 111.289  64.015
ATOM    783  C   PHE A  83      69.740 109.841  65.294
ATOM    784  O   PHE A  83      69.828 109.018  64.383
ATOM    785  N   ASP A  84      70.072 109.549  66.576
ATOM    786  H   ASP A  84      70.002 110.218  67.312
ATOM    787  CA  ASP A  84      70.519 108.230  66.948
ATOM    788  CB  ASP A  84      72.009 108.201  67.392
ATOM    789  CG  ASP A  84      72.509 106.768  67.603
ATOM    790  OD1 ASP A  84      72.796 106.415  68.776
ATOM    791  OD2 ASP A  84      72.638 106.018  66.599
ATOM    792  C   ASP A  84      69.672 107.722  68.082
ATOM    793  O   ASP A  84      69.471 108.428  69.074
ATOM    794  N   ILE A  85      69.132 106.484  67.929
ATOM    795  H   ILE A  85      69.296 105.942  67.108
ATOM    796  CA  ILE A  85      68.336 105.841  68.948
ATOM    797  CB  ILE A  85      66.841 105.669  68.671
ATOM    798  CG2 ILE A  85      66.194 104.926  69.871
ATOM    799  CG1 ILE A  85      66.123 107.006  68.426
ATOM    800  CD1 ILE A  85      64.663 106.834  67.995
ATOM    801  C   ILE A  85      68.925 104.454  69.022
ATOM    802  O   ILE A  85      68.832 103.668  68.072
ATOM    803  N   ALA A  86      69.573 104.153  70.164
ATOM    804  H   ALA A  86      69.639 104.798  70.921
ATOM    805  CA  ALA A  86      70.165 102.864  70.378
ATOM    806  CB  ALA A  86      71.642 102.924  70.811
ATOM    807  C   ALA A  86      69.392 102.134  71.435
ATOM    808  O   ALA A  86      69.101 102.694  72.495
ATOM    809  N   SER A  87      69.024 100.866  71.147
ATOM    810  H   SER A  87      69.247 100.443  70.271
ATOM    811  CA  SER A  87      68.299 100.034  72.074
ATOM    812  CB  SER A  87      66.780  99.989  71.769
ATOM    813  OG  SER A  87      66.084  99.232  72.749
ATOM    814  HG  SER A  87      65.166  99.208  72.460
ATOM    815  C   SER A  87      68.926  98.685  71.857
ATOM    816  O   SER A  87      68.524  97.936  70.963
ATOM    817  N   VAL A  88      69.954  98.348  72.674
ATOM    818  H   VAL A  88      70.285  98.945  73.400
ATOM    819  CA  VAL A  88      70.645  97.097  72.494
ATOM    820  CB  VAL A  88      72.085  97.113  73.007
ATOM    821  CG1 VAL A  88      72.778  95.739  72.829
ATOM    822  CG2 VAL A  88      72.851  98.240  72.286
ATOM    823  C   VAL A  88      69.889  95.932  73.074
ATOM    824  O   VAL A  88      69.787  95.729  74.285
ATOM    825  N   HIS A  89      69.366  95.127  72.141
ATOM    826  H   HIS A  89      69.483  95.352  71.175
ATOM    827  CA  HIS A  89      68.647  93.906  72.368
ATOM    828  CB  HIS A  89      67.129  93.927  72.061
ATOM    829  CG  HIS A  89      66.261  94.830  72.890
ATOM    830  ND1 HIS A  89      65.817  94.509  74.155
ATOM    831  CE1 HIS A  89      65.014  95.525  74.560
ATOM    832  NE2 HIS A  89      64.913  96.474  73.649
ATOM    833  CD2 HIS A  89      65.700  96.034  72.598
ATOM    834  C   HIS A  89      69.233  92.997  71.333
ATOM    835  O   HIS A  89      69.568  93.446  70.235
ATOM    836  N   ILE A  90      69.418  91.700  71.652
ATOM    837  H   ILE A  90      69.182  91.318  72.543
ATOM    838  CA  ILE A  90      69.955  90.778  70.681
ATOM    839  CB  ILE A  90      71.472  90.481  70.747
ATOM    840  CG2 ILE A  90      72.271  91.659  70.150
ATOM    841  CG1 ILE A  90      71.977  89.927  72.093
ATOM    842  CD1 ILE A  90      72.300  90.973  73.151
ATOM    843  C   ILE A  90      69.102  89.533  70.604
ATOM    844  O   ILE A  90      67.916  89.552  70.943
ATOM    845  N   VAL A  91      69.675  88.478  69.992
ATOM    846  H   VAL A  91      70.596  88.561  69.620
ATOM    847  CA  VAL A  91      69.177  87.147  69.774
ATOM    848  CB  VAL A  91      68.677  86.881  68.343
ATOM    849  CG1 VAL A  91      67.467  87.778  68.027
ATOM    850  CG2 VAL A  91      69.802  87.087  67.297
ATOM    851  C   VAL A  91      70.388  86.276  70.079
ATOM    852  O   VAL A  91      71.384  86.764  70.621
ATOM    853  N   CYS A  92      70.301  84.942  69.876
ATOM    854  H   CYS A  92      69.483  84.488  69.533
ATOM    855  CA  CYS A  92      71.473  84.131  70.062
ATOM    856  CB  CYS A  92      71.838  83.599  71.476
ATOM    857  SG  CYS A  92      72.498  84.881  72.574
ATOM    858  C   CYS A  92      71.736  83.109  69.009
ATOM    859  O   CYS A  92      72.121  83.483  67.900
ATOM    860  N   PHE A  93      71.522  81.811  69.324
ATOM    861  H   PHE A  93      71.033  81.552  70.153
ATOM    862  CA  PHE A  93      71.829  80.722  68.431
ATOM    863  CB  PHE A  93      73.358  80.407  68.428
ATOM    864  CG  PHE A  93      73.926  80.141  69.796
ATOM    865  CD1 PHE A  93      73.988  78.866  70.352
ATOM    866  CE1 PHE A  93      74.536  78.661  71.623
ATOM    867  CZ  PHE A  93      75.045  79.734  72.352
ATOM    868  CE2 PHE A  93      75.013  81.016  71.802
ATOM    869  CD2 PHE A  93      74.464  81.208  70.532
ATOM    870  C   PHE A  93      70.984  79.486  68.571
ATOM    871  O   PHE A  93      70.225  79.358  69.527
ATOM    872  N   PHE A  94      71.090  78.551  67.592
ATOM    873  H   PHE A  94      71.703  78.676  66.816
ATOM    874  CA  PHE A  94      70.330  77.319  67.562
ATOM    875  CB  PHE A  94      69.545  77.116  66.224
ATOM    876  CG  PHE A  94      68.485  78.083  65.828
ATOM    877  CD1 PHE A  94      68.808  79.283  65.184
ATOM    878  CE1 PHE A  94      67.803  80.166  64.782
ATOM    879  CZ  PHE A  94      66.462  79.837  64.991
ATOM    880  CE2 PHE A  94      66.129  78.621  65.590
ATOM    881  CD2 PHE A  94      67.139  77.744  65.993
ATOM    882  C   PHE A  94      71.278  76.128  67.583
ATOM    883  O   PHE A  94      71.720  75.674  66.522
ATOM    884  N   VAL A  95      71.618  75.550  68.768
ATOM    885  H   VAL A  95      71.298  75.867  69.657
ATOM    886  CA  VAL A  95      72.514  74.403  68.742
ATOM    887  CB  VAL A  95      73.441  74.240  69.943
ATOM    888  CG1 VAL A  95      74.360  73.015  69.750
ATOM    889  CG2 VAL A  95      74.291  75.494  70.097
ATOM    890  C   VAL A  95      71.620  73.203  68.584
ATOM    891  O   VAL A  95      71.257  72.545  69.556
ATOM    892  N   ALA A  96      71.299  72.867  67.315
ATOM    893  H   ALA A  96      71.632  73.413  66.550
ATOM    894  CA  ALA A  96      70.417  71.787  66.962
ATOM    895  CB  ALA A  96      69.807  71.974  65.556
ATOM    896  C   ALA A  96      71.071  70.439  67.090
ATOM    897  O   ALA A  96      71.407  69.780  66.103
ATOM    898  N   VAL A  97      71.213  70.001  68.368
ATOM    899  H   VAL A  97      70.916  70.575  69.126
ATOM    900  CA  VAL A  97      71.819  68.747  68.747
ATOM    901  CB  VAL A  97      72.091  68.611  70.252
ATOM    902  CG1 VAL A  97      72.652  67.223  70.633
ATOM    903  CG2 VAL A  97      73.000  69.753  70.723
ATOM    904  C   VAL A  97      70.943  67.620  68.285
ATOM    905  O   VAL A  97      69.723  67.617  68.481
ATOM    906  N   LYS A  98      71.605  66.655  67.623
ATOM    907  H   LYS A  98      72.587  66.716  67.456
ATOM    908  CA  LYS A  98      70.980  65.483  67.098
ATOM    909  CB  LYS A  98      70.600  65.634  65.600
ATOM    910  CG  LYS A  98      71.783  65.953  64.673
ATOM    911  CD  LYS A  98      71.371  66.381  63.269
ATOM    912  CE  LYS A  98      72.553  66.683  62.349
ATOM    913  NZ  LYS A  98      73.113  68.011  62.684
ATOM    914  HZ1 LYS A  98      72.336  68.639  62.966
ATOM    915  HZ2 LYS A  98      73.793  67.940  63.467
ATOM    916  HZ3 LYS A  98      73.587  68.404  61.850
ATOM    917  C   LYS A  98      71.927  64.321  67.237
ATOM    918  O   LYS A  98      73.136  64.483  67.426
ATOM    919  N   LYS A  99      71.343  63.108  67.193
ATOM    920  H   LYS A  99      70.356  63.043  67.085
ATOM    921  CA  LYS A  99      72.016  61.836  67.242
ATOM    922  CB  LYS A  99      71.103  60.690  67.729
ATOM    923  CG  LYS A  99      70.687  60.838  69.195
ATOM    924  CD  LYS A  99      69.818  59.693  69.715
ATOM    925  CE  LYS A  99      69.420  59.864  71.183
ATOM    926  NZ  LYS A  99      68.590  58.727  71.627
ATOM    927  HZ1 LYS A  99      68.812  58.514  72.616
ATOM    928  HZ2 LYS A  99      67.584  58.960  71.532
ATOM    929  HZ3 LYS A  99      68.799  57.892  71.049
ATOM    930  C   LYS A  99      72.546  61.523  65.856
ATOM    931  O   LYS A  99      72.222  62.201  64.880
ATOM    932  N   ASP A 100      73.401  60.482  65.750
ATOM    933  H   ASP A 100      73.652  59.946  66.552
ATOM    934  CA  ASP A 100      74.033  60.076  64.516
ATOM    935  CB  ASP A 100      75.165  59.046  64.749
ATOM    936  CG  ASP A 100      76.409  59.690  65.380
ATOM    937  OD1 ASP A 100      76.537  60.943  65.421
ATOM    938  OD2 ASP A 100      77.276  58.901  65.837
ATOM    939  C   ASP A 100      73.151  59.539  63.419
ATOM    940  O   ASP A 100      73.463  59.768  62.249
ATOM    941  N   THR A 101      72.069  58.793  63.752
ATOM    942  H   THR A 101      71.835  58.595  64.700
ATOM    943  CA  THR A 101      71.178  58.227  62.761
ATOM    944  CB  THR A 101      70.308  57.127  63.339
ATOM    945  CG2 THR A 101      71.187  55.928  63.744
ATOM    946  OG1 THR A 101      69.579  57.605  64.465
ATOM    947  HG1 THR A 101      68.857  56.984  64.597
ATOM    948  C   THR A 101      70.276  59.242  62.093
ATOM    949  O   THR A 101      70.209  59.285  60.864
ATOM    950  N   GLU A 102      69.582  60.079  62.901
ATOM    951  H   GLU A 102      69.685  60.006  63.890
ATOM    952  CA  GLU A 102      68.654  61.100  62.455
ATOM    953  CB  GLU A 102      67.628  61.479  63.542
ATOM    954  CG  GLU A 102      66.655  60.343  63.882
ATOM    955  CD  GLU A 102      65.620  60.810  64.899
ATOM    956  OE1 GLU A 102      64.903  61.809  64.628
ATOM    957  OE2 GLU A 102      65.525  60.156  65.970
ATOM    958  C   GLU A 102      69.304  62.369  61.981
ATOM    959  O   GLU A 102      70.326  62.789  62.525
ATOM    960  N   ASN A 103      68.722  62.988  60.922
ATOM    961  H   ASN A 103      67.911  62.618  60.477
ATOM    962  CA  ASN A 103      69.249  64.212  60.376
ATOM    963  CB  ASN A 103      69.780  64.032  58.924
ATOM    964  CG  ASN A 103      68.693  63.614  57.926
ATOM    965  OD1 ASN A 103      67.957  62.647  58.124
ATOM    966  ND2 ASN A 103      68.580  64.377  56.807
ATOM    967 1HD2 ASN A 103      69.193  65.154  56.664
ATOM    968 2HD2 ASN A 103      67.887  64.157  56.121
ATOM    969  C   ASN A 103      68.303  65.387  60.405
ATOM    970  O   ASN A 103      68.762  66.531  60.349
ATOM    971  N   LYS A 104      66.972  65.144  60.501
ATOM    972  H   LYS A 104      66.602  64.221  60.576
ATOM    973  CA  LYS A 104      66.007  66.214  60.489
ATOM    974  CB  LYS A 104      64.591  65.767  60.067
ATOM    975  CG  LYS A 104      64.301  65.880  58.565
ATOM    976  CD  LYS A 104      65.106  64.916  57.686
ATOM    977  CE  LYS A 104      64.825  65.018  56.187
ATOM    978  NZ  LYS A 104      63.422  64.652  55.922
ATOM    979  HZ1 LYS A 104      63.281  64.487  54.908
ATOM    980  HZ2 LYS A 104      63.194  63.788  56.449
ATOM    981  HZ3 LYS A 104      62.803  65.420  56.241
ATOM    982  C   LYS A 104      65.890  66.948  61.788
ATOM    983  O   LYS A 104      65.511  66.386  62.817
ATOM    984  N   VAL A 105      66.201  68.259  61.735
ATOM    985  H   VAL A 105      66.459  68.702  60.881
ATOM    986  CA  VAL A 105      66.127  69.132  62.880
ATOM    987  CB  VAL A 105      67.460  69.679  63.395
ATOM    988  CG1 VAL A 105      68.261  68.534  64.035
ATOM    989  CG2 VAL A 105      68.262  70.373  62.269
ATOM    990  C   VAL A 105      65.206  70.273  62.549
ATOM    991  O   VAL A 105      65.146  70.706  61.394
ATOM    992  N   GLN A 106      64.402  70.733  63.542
ATOM    993  H   GLN A 106      64.377  70.331  64.453
ATOM    994  CA  GLN A 106      63.526  71.847  63.281
ATOM    995  CB  GLN A 106      62.028  71.589  63.546
ATOM    996  CG  GLN A 106      61.352  70.528  62.659
ATOM    997  CD  GLN A 106      61.302  70.966  61.193
ATOM    998  OE1 GLN A 106      60.880  72.072  60.852
ATOM    999  NE2 GLN A 106      61.742  70.058  60.284
ATOM   1000 1HE2 GLN A 106      62.085  69.170  60.589
ATOM   1001 2HE2 GLN A 106      61.697  70.271  59.308
ATOM   1002  C   GLN A 106      63.921  73.124  63.967
ATOM   1003  O   GLN A 106      64.097  74.118  63.260
ATOM   1004  N   GLY A 107      64.112  73.153  65.318
ATOM   1005  H   GLY A 107      63.995  72.364  65.916
ATOM   1006  CA  GLY A 107      64.494  74.415  65.912
ATOM   1007  C   GLY A 107      64.566  74.494  67.406
ATOM   1008  O   GLY A 107      63.547  74.501  68.098
ATOM   1009  N   TYR A 108      65.819  74.629  67.899
ATOM   1010  H   TYR A 108      66.592  74.650  67.271
ATOM   1011  CA  TYR A 108      66.201  74.750  69.288
ATOM   1012  CB  TYR A 108      67.725  74.569  69.447
ATOM   1013  CG  TYR A 108      68.105  73.189  69.810
ATOM   1014  CD1 TYR A 108      68.722  73.005  71.049
ATOM   1015  CE1 TYR A 108      69.108  71.734  71.475
ATOM   1016  CZ  TYR A 108      68.844  70.632  70.672
ATOM   1017  OH  TYR A 108      69.224  69.347  71.104
ATOM   1018  HH  TYR A 108      68.975  68.714  70.425
ATOM   1019  CE2 TYR A 108      68.209  70.812  69.442
ATOM   1020  CD2 TYR A 108      67.823  72.081  69.015
ATOM   1021  C   TYR A 108      65.906  76.064  69.933
ATOM   1022  O   TYR A 108      65.269  76.104  70.981
ATOM   1023  N   TYR A 109      66.386  77.144  69.286
ATOM   1024  H   TYR A 109      66.880  77.005  68.434
ATOM   1025  CA  TYR A 109      66.297  78.538  69.626
ATOM   1026  CB  TYR A 109      65.033  79.252  69.083
ATOM   1027  CG  TYR A 109      65.250  80.732  69.127
ATOM   1028  CD1 TYR A 109      66.117  81.297  68.185
ATOM   1029  CE1 TYR A 109      66.363  82.664  68.155
ATOM   1030  CZ  TYR A 109      65.738  83.491  69.081
ATOM   1031  OH  TYR A 109      65.987  84.877  69.052
ATOM   1032  HH  TYR A 109      65.421  85.296  69.705
ATOM   1033  CE2 TYR A 109      64.870  82.945  70.028
ATOM   1034  CD2 TYR A 109      64.626  81.569  70.055
ATOM   1035  C   TYR A 109      66.677  78.976  71.034
ATOM   1036  O   TYR A 109      65.820  79.055  71.915
ATOM   1037  N   ILE A 110      67.997  79.140  71.292
ATOM   1038  H   ILE A 110      68.675  79.034  70.573
ATOM   1039  CA  ILE A 110      68.558  79.618  72.549
ATOM   1040  CB  ILE A 110      69.947  79.058  72.815
ATOM   1041  CG2 ILE A 110      70.521  79.672  74.116
ATOM   1042  CG1 ILE A 110      69.917  77.524  72.867
ATOM   1043  CD1 ILE A 110      71.302  76.889  72.829
ATOM   1044  C   ILE A 110      68.761  81.100  72.264
ATOM   1045  O   ILE A 110      69.387  81.432  71.254
ATOM   1046  N   CYS A 111      68.294  82.019  73.150
ATOM   1047  H   CYS A 111      67.823  81.773  73.993
ATOM   1048  CA  CYS A 111      68.433  83.440  72.892
ATOM   1049  CB  CYS A 111      67.178  84.030  72.249
ATOM   1050  SG  CYS A 111      67.245  85.809  71.907
ATOM   1051  C   CYS A 111      68.700  84.303  74.085
ATOM   1052  O   CYS A 111      67.836  84.438  74.947
ATOM   1053  N   ILE A 112      69.898  84.929  74.141
ATOM   1054  H   ILE A 112      70.549  84.860  73.395
ATOM   1055  CA  ILE A 112      70.296  85.816  75.217
ATOM   1056  CB  ILE A 112      71.717  85.561  75.693
ATOM   1057  CG2 ILE A 112      72.139  86.595  76.762
ATOM   1058  CG1 ILE A 112      71.773  84.113  76.236
ATOM   1059  CD1 ILE A 112      73.168  83.553  76.491
ATOM   1060  C   ILE A 112      70.060  87.226  74.717
ATOM   1061  O   ILE A 112      70.335  87.524  73.550
ATOM   1062  N   VAL A 113      69.526  88.124  75.594
ATOM   1063  H   VAL A 113      69.346  87.887  76.551
ATOM   1064  CA  VAL A 113      69.193  89.477  75.186
ATOM   1065  CB  VAL A 113      67.654  89.651  75.126
ATOM   1066  CG1 VAL A 113      67.208  91.073  74.735
ATOM   1067  CG2 VAL A 113      67.032  88.628  74.153
ATOM   1068  C   VAL A 113      69.790  90.576  76.064
ATOM   1069  O   VAL A 113      69.976  90.426  77.274
ATOM   1070  N   GLY A 114      70.186  91.688  75.381
ATOM   1071  H   GLY A 114      70.068  91.712  74.394
ATOM   1072  CA  GLY A 114      70.698  92.938  75.894
ATOM   1073  C   GLY A 114      71.876  92.932  76.799
ATOM   1074  O   GLY A 114      71.996  93.845  77.617
ATOM   1075  N   GLY A 115      72.732  91.894  76.714
ATOM   1076  H   GLY A 115      72.601  91.163  76.050
ATOM   1077  CA  GLY A 115      73.906  91.769  77.531
ATOM   1078  C   GLY A 115      73.590  91.369  78.948
ATOM   1079  O   GLY A 115      74.527  91.247  79.742
ATOM   1080  N   ASN A 116      72.288  91.161  79.297
ATOM   1081  H   ASN A 116      71.538  91.223  78.639
ATOM   1082  CA  ASN A 116      71.918  90.821  80.647
ATOM   1083  CB  ASN A 116      71.292  92.015  81.415
ATOM   1084  CG  ASN A 116      72.286  93.152  81.628
ATOM   1085  OD1 ASN A 116      73.197  93.081  82.455
ATOM   1086  ND2 ASN A 116      72.111  94.241  80.836
ATOM   1087 1HD2 ASN A 116      71.391  94.247  80.140
ATOM   1088 2HD2 ASN A 116      72.708  95.037  80.936
ATOM   1089  C   ASN A 116      70.913  89.712  80.808
ATOM   1090  O   ASN A 116      71.149  88.781  81.579
ATOM   1091  N   SER A 117      69.774  89.785  80.073
ATOM   1092  H   SER A 117      69.662  90.463  79.349
ATOM   1093  CA  SER A 117      68.675  88.854  80.194
ATOM   1094  CB  SER A 117      67.395  89.365  79.477
ATOM   1095  OG  SER A 117      66.300  88.463  79.604
ATOM   1096  HG  SER A 117      66.432  87.779  78.941
ATOM   1097  C   SER A 117      68.926  87.434  79.780
ATOM   1098  O   SER A 117      69.583  87.162  78.773
ATOM   1099  N   ALA A 118      68.331  86.515  80.586
ATOM   1100  H   ALA A 118      67.785  86.823  81.363
ATOM   1101  CA  ALA A 118      68.345  85.077  80.433
ATOM   1102  CB  ALA A 118      67.846  84.349  81.705
ATOM   1103  C   ALA A 118      67.482  84.731  79.221
ATOM   1104  O   ALA A 118      66.701  85.592  78.794
ATOM   1105  N   PRO A 119      67.538  83.512  78.658
ATOM   1106  CA  PRO A 119      66.820  83.167  77.449
ATOM   1107  CB  PRO A 119      67.160  81.701  77.167
ATOM   1108  CG  PRO A 119      68.564  81.542  77.766
ATOM   1109  CD  PRO A 119      68.559  82.503  78.961
ATOM   1110  C   PRO A 119      65.377  83.485  77.245
ATOM   1111  O   PRO A 119      64.535  83.204  78.102
ATOM   1112  N   ILE A 120      65.125  84.099  76.060
ATOM   1113  H   ILE A 120      65.874  84.326  75.440
ATOM   1114  CA  ILE A 120      63.800  84.462  75.648
ATOM   1115  CB  ILE A 120      63.607  85.953  75.432
ATOM   1116  CG2 ILE A 120      62.115  86.169  75.097
ATOM   1117  CG1 ILE A 120      63.953  86.765  76.695
ATOM   1118  CD1 ILE A 120      63.981  88.274  76.464
ATOM   1119  C   ILE A 120      63.575  83.745  74.339
ATOM   1120  O   ILE A 120      64.167  84.078  73.306
ATOM   1121  N   TYR A 121      62.690  82.727  74.379
ATOM   1122  H   TYR A 121      62.222  82.475  75.222
ATOM   1123  CA  TYR A 121      62.343  81.946  73.221
ATOM   1124  CB  TYR A 121      61.752  80.559  73.620
ATOM   1125  CG  TYR A 121      61.399  79.681  72.451
ATOM   1126  CD1 TYR A 121      62.372  78.927  71.786
ATOM   1127  CE1 TYR A 121      62.027  78.114  70.701
ATOM   1128  CZ  TYR A 121      60.699  78.041  70.272
ATOM   1129  OH  TYR A 121      60.349  77.223  69.175
ATOM   1130  HH  TYR A 121      61.155  76.827  68.829
ATOM   1131  CE2 TYR A 121      59.717  78.777  70.937
ATOM   1132  CD2 TYR A 121      60.068  79.585  72.021
ATOM   1133  C   TYR A 121      61.324  82.738  72.436
ATOM   1134  O   TYR A 121      60.228  83.020  72.925
ATOM   1135  N   VAL A 122      61.704  83.132  71.199
ATOM   1136  H   VAL A 122      62.606  82.905  70.850
ATOM   1137  CA  VAL A 122      60.877  83.876  70.279
ATOM   1138  CB  VAL A 122      61.226  85.370  70.202
ATOM   1139  CG1 VAL A 122      60.319  86.095  69.196
ATOM   1140  CG2 VAL A 122      61.086  86.042  71.579
ATOM   1141  C   VAL A 122      61.131  83.245  68.919
ATOM   1142  O   VAL A 122      62.296  83.115  68.538
ATOM   1143  N   PRO A 123      60.120  82.857  68.145
ATOM   1144  CA  PRO A 123      60.292  82.252  66.838
ATOM   1145  CB  PRO A 123      58.905  81.740  66.435
ATOM   1146  CG  PRO A 123      57.925  82.581  67.271
ATOM   1147  CD  PRO A 123      58.716  82.886  68.551
ATOM   1148  C   PRO A 123      60.937  83.130  65.788
ATOM   1149  O   PRO A 123      61.409  82.574  64.796
ATOM   1150  N   THR A 124      60.947  84.472  65.963
ATOM   1151  H   THR A 124      60.593  84.905  66.785
ATOM   1152  CA  THR A 124      61.383  85.350  64.909
ATOM   1153  CB  THR A 124      60.376  86.444  64.556
ATOM   1154  CG2 THR A 124      60.128  87.385  65.755
ATOM   1155  OG1 THR A 124      60.823  87.201  63.436
ATOM   1156  HG1 THR A 124      60.041  87.636  63.085
ATOM   1157  C   THR A 124      62.750  85.947  65.146
ATOM   1158  O   THR A 124      63.193  86.168  66.273
ATOM   1159  N   LEU A 125      63.466  86.114  64.015
ATOM   1160  H   LEU A 125      63.057  85.867  63.141
ATOM   1161  CA  LEU A 125      64.776  86.696  63.893
ATOM   1162  CB  LEU A 125      65.803  85.719  63.266
ATOM   1163  CG  LEU A 125      66.149  84.431  64.037
ATOM   1164  CD1 LEU A 125      67.013  83.501  63.169
ATOM   1165  CD2 LEU A 125      66.849  84.749  65.365
ATOM   1166  C   LEU A 125      64.719  87.841  62.911
ATOM   1167  O   LEU A 125      65.686  88.602  62.811
ATOM   1168  N   ASP A 126      63.572  88.020  62.201
ATOM   1169  H   ASP A 126      62.768  87.449  62.348
ATOM   1170  CA  ASP A 126      63.432  89.012  61.164
ATOM   1171  CB  ASP A 126      62.080  88.910  60.419
ATOM   1172  CG  ASP A 126      62.016  87.684  59.499
ATOM   1173  OD1 ASP A 126      63.052  87.015  59.238
ATOM   1174  OD2 ASP A 126      60.886  87.410  59.021
ATOM   1175  C   ASP A 126      63.595  90.428  61.593
ATOM   1176  O   ASP A 126      64.378  91.153  60.973
ATOM   1177  N   ASP A 127      62.898  90.844  62.669
ATOM   1178  H   ASP A 127      62.294  90.247  63.191
ATOM   1179  CA  ASP A 127      63.032  92.196  63.123
ATOM   1180  CB  ASP A 127      61.896  93.151  62.641
ATOM   1181  CG  ASP A 127      62.211  94.653  62.828
ATOM   1182  OD1 ASP A 127      61.311  95.472  62.505
ATOM   1183  OD2 ASP A 127      63.324  95.022  63.289
ATOM   1184  C   ASP A 127      63.029  92.150  64.612
ATOM   1185  O   ASP A 127      62.252  91.424  65.239
ATOM   1186  N   PHE A 128      63.908  92.980  65.207
ATOM   1187  H   PHE A 128      64.502  93.568  64.662
ATOM   1188  CA  PHE A 128      64.038  93.107  66.631
ATOM   1189  CB  PHE A 128      65.356  93.795  67.089
ATOM   1190  CG  PHE A 128      65.494  95.211  66.636
ATOM   1191  CD1 PHE A 128      64.982  96.282  67.379
ATOM   1192  CE1 PHE A 128      65.126  97.590  66.918
ATOM   1193  CZ  PHE A 128      65.787  97.830  65.712
ATOM   1194  CE2 PHE A 128      66.306  96.774  64.965
ATOM   1195  CD2 PHE A 128      66.159  95.470  65.433
ATOM   1196  C   PHE A 128      62.777  93.710  67.199
ATOM   1197  O   PHE A 128      62.476  93.497  68.369
ATOM   1198  N   ARG A 129      62.014  94.478  66.376
ATOM   1199  H   ARG A 129      62.293  94.656  65.434
ATOM   1200  CA  ARG A 129      60.756  95.060  66.780
ATOM   1201  CB  ARG A 129      60.152  96.055  65.790
ATOM   1202  CG  ARG A 129      60.907  97.365  65.682
ATOM   1203  CD  ARG A 129      60.166  98.334  64.773
ATOM   1204  NE  ARG A 129      61.052  99.503  64.554
ATOM   1205  HE  ARG A 129      60.980 100.284  65.174
ATOM   1206  CZ  ARG A 129      61.924  99.547  63.503
ATOM   1207  NH1 ARG A 129      62.120  98.481  62.665
ATOM   1208 1HH1 ARG A 129      61.650  97.610  62.820
ATOM   1209 2HH1 ARG A 129      62.741  98.564  61.887
ATOM   1210  NH2 ARG A 129      62.604 100.707  63.285
ATOM   1211 1HH2 ARG A 129      62.432 101.498  63.874
ATOM   1212 2HH2 ARG A 129      63.170 100.805  62.466
ATOM   1213  C   ARG A 129      59.730  93.977  66.950
ATOM   1214  O   ARG A 129      58.894  94.076  67.847
ATOM   1215  N   SER A 130      59.777  92.920  66.095
ATOM   1216  H   SER A 130      60.473  92.851  65.386
ATOM   1217  CA  SER A 130      58.872  91.799  66.162
ATOM   1218  CB  SER A 130      59.039  90.841  64.972
ATOM   1219  OG  SER A 130      58.679  91.498  63.765
ATOM   1220  HG  SER A 130      58.875  90.875  63.059
ATOM   1221  C   SER A 130      59.189  91.060  67.442
ATOM   1222  O   SER A 130      58.271  90.649  68.151
ATOM   1223  N   MET A 131      60.504  90.942  67.787
ATOM   1224  H   MET A 131      61.215  91.274  67.168
ATOM   1225  CA  MET A 131      60.992  90.308  68.996
ATOM   1226  CB  MET A 131      62.529  90.393  69.153
ATOM   1227  CG  MET A 131      63.411  89.518  68.265
ATOM   1228  SD  MET A 131      63.308  87.746  68.620
ATOM   1229  CE  MET A 131      64.264  87.833  70.166
ATOM   1230  C   MET A 131      60.474  91.056  70.195
ATOM   1231  O   MET A 131      59.888  90.426  71.076
ATOM   1232  N   GLU A 132      60.463  92.417  70.121
ATOM   1233  H   GLU A 132      60.869  92.891  69.344
ATOM   1234  CA  GLU A 132      59.991  93.274  71.183
ATOM   1235  CB  GLU A 132      60.174  94.791  70.963
ATOM   1236  CG  GLU A 132      61.606  95.342  71.033
ATOM   1237  CD  GLU A 132      61.630  96.854  70.743
ATOM   1238  OE1 GLU A 132      60.575  97.470  70.424
ATOM   1239  OE2 GLU A 132      62.745  97.426  70.852
ATOM   1240  C   GLU A 132      58.526  93.083  71.380
ATOM   1241  O   GLU A 132      58.085  93.016  72.522
ATOM   1242  N   ALA A 133      57.752  92.935  70.276
ATOM   1243  H   ALA A 133      58.149  92.992  69.364
ATOM   1244  CA  ALA A 133      56.326  92.746  70.320
ATOM   1245  CB  ALA A 133      55.689  92.676  68.921
ATOM   1246  C   ALA A 133      56.012  91.467  71.036
ATOM   1247  O   ALA A 133      55.115  91.467  71.875
ATOM   1248  N   PHE A 134      56.777  90.378  70.762
ATOM   1249  H   PHE A 134      57.485  90.409  70.059
ATOM   1250  CA  PHE A 134      56.576  89.099  71.402
ATOM   1251  CB  PHE A 134      57.376  87.939  70.775
ATOM   1252  CG  PHE A 134      56.643  87.427  69.579
ATOM   1253  CD1 PHE A 134      56.978  87.869  68.297
ATOM   1254  CE1 PHE A 134      56.300  87.393  67.173
ATOM   1255  CZ  PHE A 134      55.277  86.456  67.330
ATOM   1256  CE2 PHE A 134      54.937  85.996  68.604
ATOM   1257  CD2 PHE A 134      55.621  86.479  69.724
ATOM   1258  C   PHE A 134      56.896  89.132  72.867
ATOM   1259  O   PHE A 134      56.118  88.602  73.661
ATOM   1260  N   THR A 135      58.005  89.807  73.263
ATOM   1261  H   THR A 135      58.603  90.262  72.608
ATOM   1262  CA  THR A 135      58.402  89.904  74.650
ATOM   1263  CB  THR A 135      59.790  90.474  74.866
ATOM   1264  CG2 THR A 135      60.827  89.530  74.237
ATOM   1265  OG1 THR A 135      59.915  91.769  74.300
ATOM   1266  HG1 THR A 135      60.723  92.138  74.666
ATOM   1267  C   THR A 135      57.387  90.700  75.436
ATOM   1268  O   THR A 135      57.098  90.362  76.581
ATOM   1269  N   LYS A 136      56.821  91.757  74.806
ATOM   1270  H   LYS A 136      57.110  91.993  73.882
ATOM   1271  CA  LYS A 136      55.811  92.639  75.342
ATOM   1272  CB  LYS A 136      55.734  93.978  74.584
ATOM   1273  CG  LYS A 136      56.979  94.839  74.827
ATOM   1274  CD  LYS A 136      57.058  96.114  73.989
ATOM   1275  CE  LYS A 136      58.349  96.900  74.222
ATOM   1276  NZ  LYS A 136      58.424  98.048  73.297
ATOM   1277  HZ1 LYS A 136      57.474  98.434  73.142
ATOM   1278  HZ2 LYS A 136      59.027  98.783  73.712
ATOM   1279  HZ3 LYS A 136      58.827  97.753  72.387
ATOM   1280  C   LYS A 136      54.452  91.982  75.371
ATOM   1281  O   LYS A 136      53.566  92.481  76.065
ATOM   1282  N   LYS A 137      54.224  90.901  74.567
ATOM   1283  H   LYS A 137      54.925  90.542  73.956
ATOM   1284  CA  LYS A 137      52.974  90.156  74.588
ATOM   1285  CB  LYS A 137      52.795  89.104  73.477
ATOM   1286  CG  LYS A 137      52.564  89.686  72.089
ATOM   1287  CD  LYS A 137      52.381  88.635  70.999
ATOM   1288  CE  LYS A 137      52.247  89.240  69.603
ATOM   1289  NZ  LYS A 137      52.027  88.166  68.618
ATOM   1290  HZ1 LYS A 137      52.704  87.395  68.772
ATOM   1291  HZ2 LYS A 137      51.063  87.800  68.734
ATOM   1292  HZ3 LYS A 137      52.138  88.540  67.656
ATOM   1293  C   LYS A 137      52.975  89.420  75.896
ATOM   1294  O   LYS A 137      51.941  89.321  76.559
ATOM   1295  N   ALA A 138      54.169  88.889  76.274
ATOM   1296  H   ALA A 138      54.968  88.972  75.681
ATOM   1297  CA  ALA A 138      54.406  88.229  77.530
ATOM   1298  CB  ALA A 138      55.704  87.397  77.538
ATOM   1299  C   ALA A 138      54.539  89.358  78.543
ATOM   1300  O   ALA A 138      54.604  90.534  78.170
ATOM   1301  N   GLY A 139      54.537  89.039  79.859
ATOM   1302  H   GLY A 139      54.466  88.098  80.176
ATOM   1303  CA  GLY A 139      54.651  90.047  80.891
ATOM   1304  C   GLY A 139      55.981  90.752  80.808
ATOM   1305  O   GLY A 139      57.007  90.134  80.524
ATOM   1306  N   GLU A 140      55.973  92.072  81.107
ATOM   1307  H   GLU A 140      55.128  92.533  81.365
ATOM   1308  CA  GLU A 140      57.135  92.925  81.042
ATOM   1309  CB  GLU A 140      56.748  94.406  81.286
ATOM   1310  CG  GLU A 140      57.867  95.453  81.123
ATOM   1311  CD  GLU A 140      58.325  95.627  79.667
ATOM   1312  OE1 GLU A 140      57.631  95.190  78.709
ATOM   1313  OE2 GLU A 140      59.422  96.221  79.501
ATOM   1314  C   GLU A 140      58.193  92.520  82.042
ATOM   1315  O   GLU A 140      59.384  92.570  81.729
ATOM   1316  N   GLU A 141      57.767  92.074  83.248
ATOM   1317  H   GLU A 141      56.794  92.023  83.459
ATOM   1318  CA  GLU A 141      58.651  91.655  84.306
ATOM   1319  CB  GLU A 141      57.832  91.382  85.588
ATOM   1320  CG  GLU A 141      58.597  90.963  86.850
ATOM   1321  CD  GLU A 141      57.580  90.794  87.975
ATOM   1322  OE1 GLU A 141      56.686  89.914  87.862
ATOM   1323  OE2 GLU A 141      57.669  91.566  88.965
ATOM   1324  C   GLU A 141      59.364  90.391  83.895
ATOM   1325  O   GLU A 141      60.595  90.335  83.942
ATOM   1326  N   ILE A 142      58.596  89.389  83.395
ATOM   1327  H   ILE A 142      57.608  89.483  83.322
ATOM   1328  CA  ILE A 142      59.137  88.120  82.969
ATOM   1329  CB  ILE A 142      58.144  86.968  82.859
ATOM   1330  CG2 ILE A 142      57.632  86.671  84.283
ATOM   1331  CG1 ILE A 142      57.037  87.191  81.812
ATOM   1332  CD1 ILE A 142      56.166  85.964  81.536
ATOM   1333  C   ILE A 142      59.960  88.242  81.716
ATOM   1334  O   ILE A 142      60.768  87.360  81.441
ATOM   1335  N   ALA A 143      59.780  89.335  80.932
ATOM   1336  H   ALA A 143      59.081  90.014  81.146
ATOM   1337  CA  ALA A 143      60.521  89.578  79.718
ATOM   1338  CB  ALA A 143      60.072  90.846  78.963
ATOM   1339  C   ALA A 143      61.986  89.702  80.028
ATOM   1340  O   ALA A 143      62.807  89.234  79.247
ATOM   1341  N   SER A 144      62.358  90.297  81.190
ATOM   1342  H   SER A 144      61.692  90.638  81.853
ATOM   1343  CA  SER A 144      63.739  90.420  81.589
ATOM   1344  CB  SER A 144      64.025  91.800  82.230
ATOM   1345  OG  SER A 144      63.152  92.057  83.323
ATOM   1346  HG  SER A 144      63.409  92.920  83.660
ATOM   1347  C   SER A 144      64.027  89.247  82.503
ATOM   1348  O   SER A 144      64.300  89.404  83.694
ATOM   1349  N   TYR A 145      64.025  88.030  81.902
ATOM   1350  H   TYR A 145      63.860  87.976  80.917
ATOM   1351  CA  TYR A 145      64.212  86.760  82.571
ATOM   1352  CB  TYR A 145      64.237  85.524  81.631
ATOM   1353  CG  TYR A 145      62.908  85.044  81.152
ATOM   1354  CD1 TYR A 145      62.504  85.232  79.826
ATOM   1355  CE1 TYR A 145      61.262  84.761  79.383
ATOM   1356  CZ  TYR A 145      60.414  84.086  80.269
ATOM   1357  OH  TYR A 145      59.159  83.606  79.829
ATOM   1358  HH  TYR A 145      58.736  83.160  80.567
ATOM   1359  CE2 TYR A 145      60.814  83.881  81.592
ATOM   1360  CD2 TYR A 145      62.055  84.355  82.026
ATOM   1361  C   TYR A 145      65.452  86.597  83.392
ATOM   1362  O   TYR A 145      66.549  86.978  82.984
ATOM   1363  N   SER A 146      65.249  86.021  84.600
ATOM   1364  H   SER A 146      64.333  85.755  84.890
ATOM   1365  CA  SER A 146      66.289  85.727  85.544
ATOM   1366  CB  SER A 146      66.445  86.809  86.639
ATOM   1367  OG  SER A 146      66.871  88.037  86.068
ATOM   1368  HG  SER A 146      66.973  88.645  86.805
ATOM   1369  C   SER A 146      65.907  84.400  86.153
ATOM   1370  O   SER A 146      65.544  84.303  87.330
ATOM   1371  N   ILE A 147      65.940  83.332  85.316
ATOM   1372  H   ILE A 147      66.234  83.423  84.368
ATOM   1373  CA  ILE A 147      65.606  81.998  85.748
ATOM   1374  CB  ILE A 147      65.315  81.055  84.592
ATOM   1375  CG2 ILE A 147      65.043  79.631  85.134
ATOM   1376  CG1 ILE A 147      64.086  81.582  83.814
ATOM   1377  CD1 ILE A 147      63.814  80.891  82.475
ATOM   1378  C   ILE A 147      66.779  81.546  86.575
ATOM   1379  O   ILE A 147      67.929  81.604  86.131
ATOM   1380  N   VAL A 148      66.480  81.130  87.825
ATOM   1381  H   VAL A 148      65.541  81.111  88.159
ATOM   1382  CA  VAL A 148      67.477  80.679  88.755
ATOM   1383  CB  VAL A 148      67.555  81.534  90.026
ATOM   1384  CG1 VAL A 148      68.616  80.984  91.008
ATOM   1385  CG2 VAL A 148      67.838  83.005  89.657
ATOM   1386  C   VAL A 148      67.103  79.276  89.139
ATOM   1387  O   VAL A 148      65.966  78.995  89.525
ATOM   1388  N   GLY A 149      68.086  78.369  89.016
ATOM   1389  H   GLY A 149      68.993  78.624  88.692
ATOM   1390  CA  GLY A 149      67.941  76.989  89.364
ATOM   1391  C   GLY A 149      69.100  76.759  90.287
ATOM   1392  O   GLY A 149      70.238  76.907  89.836
ATOM   1393  N   PRO A 150      68.883  76.447  91.559
ATOM   1394  CA  PRO A 150      69.956  76.221  92.499
ATOM   1395  CB  PRO A 150      69.301  76.206  93.884
ATOM   1396  CG  PRO A 150      67.813  75.905  93.620
ATOM   1397  CD  PRO A 150      67.565  76.393  92.183
ATOM   1398  C   PRO A 150      70.783  74.997  92.203
ATOM   1399  O   PRO A 150      72.005  75.102  92.300
ATOM   1400  N   ALA A 151      70.150  73.863  91.815
ATOM   1401  H   ALA A 151      69.155  73.818  91.768
ATOM   1402  CA  ALA A 151      70.845  72.681  91.365
ATOM   1403  CB  ALA A 151      71.373  71.786  92.507
ATOM   1404  C   ALA A 151      69.896  71.856  90.538
ATOM   1405  O   ALA A 151      68.682  71.884  90.771
ATOM   1406  N   ASN A 152      70.444  71.087  89.559
ATOM   1407  H   ASN A 152      71.427  71.072  89.393
ATOM   1408  CA  ASN A 152      69.623  70.270  88.695
ATOM   1409  CB  ASN A 152      69.421  70.922  87.298
ATOM   1410  CG  ASN A 152      68.360  70.227  86.427
ATOM   1411  OD1 ASN A 152      67.427  69.559  86.874
ATOM   1412  ND2 ASN A 152      68.532  70.384  85.088
ATOM   1413 1HD2 ASN A 152      69.262  70.977  84.745
ATOM   1414 2HD2 ASN A 152      67.926  69.915  84.445
ATOM   1415  C   ASN A 152      70.182  68.875  88.540
ATOM   1416  O   ASN A 152      70.578  68.455  87.447
ATOM   1417  N   ALA A 153      70.288  68.127  89.663
ATOM   1418  H   ALA A 153      69.997  68.463  90.555
ATOM   1419  CA  ALA A 153      70.758  66.762  89.605
ATOM   1420  CB  ALA A 153      71.139  66.167  90.973
ATOM   1421  C   ALA A 153      69.610  65.972  89.031
ATOM   1422  O   ALA A 153      68.480  66.063  89.519
ATOM   1423  N   LYS A 154      69.884  65.221  87.942
ATOM   1424  H   LYS A 154      70.804  65.169  87.561
ATOM   1425  CA  LYS A 154      68.881  64.434  87.279
ATOM   1426  CB  LYS A 154      68.736  64.760  85.778
ATOM   1427  CG  LYS A 154      68.226  66.172  85.471
ATOM   1428  CD  LYS A 154      68.058  66.465  83.977
ATOM   1429  CE  LYS A 154      66.957  65.650  83.295
ATOM   1430  NZ  LYS A 154      66.839  66.043  81.880
ATOM   1431  HZ1 LYS A 154      66.430  66.995  81.824
ATOM   1432  HZ2 LYS A 154      67.775  66.040  81.433
ATOM   1433  HZ3 LYS A 154      66.221  65.372  81.387
ATOM   1434  C   LYS A 154      69.282  63.008  87.380
ATOM   1435  O   LYS A 154      70.324  62.608  86.854
ATOM   1436  N   VAL A 155      68.442  62.193  88.052
ATOM   1437  H   VAL A 155      67.595  62.516  88.468
ATOM   1438  CA  VAL A 155      68.753  60.799  88.191
ATOM   1439  CB  VAL A 155      69.040  60.335  89.624
ATOM   1440  CG1 VAL A 155      69.414  58.836  89.627
ATOM   1441  CG2 VAL A 155      70.163  61.193  90.246
ATOM   1442  C   VAL A 155      67.594  60.036  87.593
ATOM   1443  O   VAL A 155      66.614  59.737  88.283
ATOM   1444  N   PRO A 156      67.650  59.749  86.291
ATOM   1445  CA  PRO A 156      66.645  58.978  85.595
ATOM   1446  CB  PRO A 156      66.881  59.254  84.110
ATOM   1447  CG  PRO A 156      68.378  59.594  84.008
ATOM   1448  CD  PRO A 156      68.718  60.181  85.381
ATOM   1449  C   PRO A 156      66.793  57.510  85.950
ATOM   1450  O   PRO A 156      65.947  56.720  85.531
ATOM   1451  N   HIS A 157      67.890  57.136  86.668
ATOM   1452  H   HIS A 157      68.513  57.834  87.008
ATOM   1453  CA  HIS A 157      68.402  55.811  86.919
ATOM   1454  CB  HIS A 157      67.390  54.767  87.463
ATOM   1455  CG  HIS A 157      66.856  55.135  88.816
ATOM   1456  ND1 HIS A 157      67.564  55.002  89.990
ATOM   1457  CE1 HIS A 157      66.766  55.467  90.984
ATOM   1458  NE2 HIS A 157      65.600  55.890  90.533
ATOM   1459  CD2 HIS A 157      65.658  55.680  89.167
ATOM   1460  C   HIS A 157      69.071  55.313  85.688
ATOM   1461  O   HIS A 157      70.291  55.130  85.711
ATOM   1462  N   SER A 158      68.313  55.138  84.573
ATOM   1463  H   SER A 158      67.332  55.318  84.555
ATOM   1464  CA  SER A 158      68.900  54.686  83.342
ATOM   1465  CB  SER A 158      67.875  54.186  82.308
ATOM   1466  OG  SER A 158      67.139  53.094  82.837
ATOM   1467  HG  SER A 158      66.617  52.760  82.102
ATOM   1468  C   SER A 158      69.562  55.916  82.821
ATOM   1469  O   SER A 158      68.909  56.851  82.348
ATOM   1470  N   ALA A 159      70.907  55.905  82.899
ATOM   1471  H   ALA A 159      71.409  55.127  83.267
ATOM   1472  CA  ALA A 159      71.688  57.023  82.489
ATOM   1473  CB  ALA A 159      73.077  57.039  83.154
ATOM   1474  C   ALA A 159      71.833  57.002  81.008
ATOM   1475  O   ALA A 159      72.685  56.318  80.436
ATOM   1476  N   LYS A 160      70.948  57.796  80.373
ATOM   1477  H   LYS A 160      70.259  58.293  80.895
ATOM   1478  CA  LYS A 160      70.892  57.983  78.948
ATOM   1479  CB  LYS A 160      69.614  58.765  78.583
ATOM   1480  CG  LYS A 160      69.320  59.005  77.104
ATOM   1481  CD  LYS A 160      68.030  59.813  76.937
ATOM   1482  CE  LYS A 160      67.617  60.115  75.497
ATOM   1483  NZ  LYS A 160      67.168  58.873  74.838
ATOM   1484  HZ1 LYS A 160      67.985  58.294  74.570
ATOM   1485  HZ2 LYS A 160      66.572  58.334  75.496
ATOM   1486  HZ3 LYS A 160      66.617  59.107  73.991
ATOM   1487  C   LYS A 160      72.104  58.833  78.662
ATOM   1488  O   LYS A 160      72.902  58.518  77.778
ATOM   1489  N   LYS A 161      72.253  59.917  79.462
ATOM   1490  H   LYS A 161      71.562  60.130  80.148
ATOM   1491  CA  LYS A 161      73.335  60.854  79.416
ATOM   1492  CB  LYS A 161      73.063  62.079  78.494
ATOM   1493  CG  LYS A 161      73.151  61.826  76.983
ATOM   1494  CD  LYS A 161      72.500  62.902  76.103
ATOM   1495  CE  LYS A 161      73.362  64.134  75.810
ATOM   1496  NZ  LYS A 161      73.295  65.080  76.941
ATOM   1497  HZ1 LYS A 161      73.864  64.725  77.734
ATOM   1498  HZ2 LYS A 161      73.653  66.006  76.641
ATOM   1499  HZ3 LYS A 161      72.307  65.175  77.242
ATOM   1500  C   LYS A 161      73.444  61.347  80.837
ATOM   1501  O   LYS A 161      72.759  62.302  81.219
ATOM   1502  N   TYR A 162      74.232  60.640  81.686
ATOM   1503  H   TYR A 162      74.750  59.835  81.407
ATOM   1504  CA  TYR A 162      74.413  61.076  83.048
ATOM   1505  CB  TYR A 162      73.295  60.612  84.035
ATOM   1506  CG  TYR A 162      73.499  61.148  85.424
ATOM   1507  CD1 TYR A 162      73.330  62.513  85.694
ATOM   1508  CE1 TYR A 162      73.511  63.014  86.986
ATOM   1509  CZ  TYR A 162      73.852  62.147  88.027
ATOM   1510  OH  TYR A 162      74.032  62.661  89.329
ATOM   1511  HH  TYR A 162      74.290  61.935  89.904
ATOM   1512  CE2 TYR A 162      74.005  60.780  87.774
ATOM   1513  CD2 TYR A 162      73.824  60.285  86.479
ATOM   1514  C   TYR A 162      75.775  60.686  83.548
ATOM   1515  O   TYR A 162      76.138  59.507  83.565
ATOM   1516  N   TYR A 163      76.564  61.718  83.914
ATOM   1517  H   TYR A 163      76.240  62.659  83.856
ATOM   1518  CA  TYR A 163      77.881  61.579  84.475
ATOM   1519  CB  TYR A 163      78.991  62.335  83.684
ATOM   1520  CG  TYR A 163      80.340  62.186  84.332
ATOM   1521  CD1 TYR A 163      81.023  60.963  84.302
ATOM   1522  CE1 TYR A 163      82.274  60.830  84.909
ATOM   1523  CZ  TYR A 163      82.865  61.924  85.547
ATOM   1524  OH  TYR A 163      84.131  61.779  86.158
ATOM   1525  HH  TYR A 163      84.395  62.635  86.508
ATOM   1526  CE2 TYR A 163      82.202  63.154  85.571
ATOM   1527  CD2 TYR A 163      80.949  63.282  84.963
ATOM   1528  C   TYR A 163      77.726  62.175  85.851
ATOM   1529  O   TYR A 163      77.144  63.255  86.001
ATOM   1530  N   GLU A 164      78.224  61.461  86.888
ATOM   1531  H   GLU A 164      78.686  60.587  86.771
ATOM   1532  CA  GLU A 164      78.101  61.953  88.230
ATOM   1533  CB  GLU A 164      77.717  60.854  89.247
ATOM   1534  CG  GLU A 164      77.474  61.343  90.686
ATOM   1535  CD  GLU A 164      76.979  60.188  91.545
ATOM   1536  OE1 GLU A 164      75.879  59.648  91.252
ATOM   1537  OE2 GLU A 164      77.696  59.825  92.512
ATOM   1538  C   GLU A 164      79.301  62.722  88.696
ATOM   1539  O   GLU A 164      80.444  62.266  88.628
ATOM   1540  N   ALA A 165      79.004  63.949  89.151
ATOM   1541  H   ALA A 165      78.052  64.249  89.136
ATOM   1542  CA  ALA A 165      79.904  64.923  89.703
ATOM   1543  CB  ALA A 165      80.559  65.829  88.643
ATOM   1544  C   ALA A 165      79.001  65.789  90.542
ATOM   1545  O   ALA A 165      77.778  65.801  90.343
ATOM   1546  N   VAL A 166      79.566  66.548  91.514
ATOM   1547  H   VAL A 166      80.544  66.564  91.705
ATOM   1548  CA  VAL A 166      78.725  67.400  92.319
ATOM   1549  CB  VAL A 166      79.309  67.719  93.682
ATOM   1550  CG1 VAL A 166      78.307  68.579  94.470
ATOM   1551  CG2 VAL A 166      79.663  66.408  94.410
ATOM   1552  C   VAL A 166      78.613  68.626  91.445
ATOM   1553  O   VAL A 166      79.444  69.537  91.487
ATOM   1554  N   HIS A 167      77.530  68.656  90.629
ATOM   1555  H   HIS A 167      76.857  67.922  90.617
ATOM   1556  CA  HIS A 167      77.324  69.730  89.699
ATOM   1557  CB  HIS A 167      76.359  69.385  88.543
ATOM   1558  CG  HIS A 167      76.474  70.387  87.432
ATOM   1559  ND1 HIS A 167      76.107  71.713  87.495
ATOM   1560  CE1 HIS A 167      76.477  72.278  86.320
ATOM   1561  NE2 HIS A 167      77.050  71.412  85.506
ATOM   1562  CD2 HIS A 167      77.043  70.222  86.207
ATOM   1563  C   HIS A 167      76.788  70.893  90.501
ATOM   1564  O   HIS A 167      75.751  70.760  91.156
ATOM   1565  N   PRO A 168      77.478  72.032  90.458
ATOM   1566  CA  PRO A 168      77.122  73.217  91.204
ATOM   1567  CB  PRO A 168      78.321  74.165  91.088
ATOM   1568  CG  PRO A 168      79.045  73.719  89.810
ATOM   1569  CD  PRO A 168      78.733  72.221  89.721
ATOM   1570  C   PRO A 168      75.835  73.909  90.875
ATOM   1571  O   PRO A 168      75.356  74.635  91.746
ATOM   1572  N   CYS A 169      75.297  73.741  89.649
ATOM   1573  H   CYS A 169      75.641  73.068  89.002
ATOM   1574  CA  CYS A 169      74.357  74.683  89.112
ATOM   1575  CB  CYS A 169      75.057  75.868  88.402
ATOM   1576  SG  CYS A 169      75.986  75.410  86.907
ATOM   1577  C   CYS A 169      73.411  73.983  88.176
ATOM   1578  O   CYS A 169      73.399  72.751  88.082
ATOM   1579  N   THR A 170      72.516  74.770  87.538
ATOM   1580  H   THR A 170      72.488  75.759  87.655
ATOM   1581  CA  THR A 170      71.564  74.232  86.619
ATOM   1582  CB  THR A 170      70.166  74.785  86.855
ATOM   1583  CG2 THR A 170      69.126  74.260  85.840
ATOM   1584  OG1 THR A 170      69.755  74.409  88.162
ATOM   1585  HG1 THR A 170      68.913  74.844  88.306
ATOM   1586  C   THR A 170      71.984  74.370  85.185
ATOM   1587  O   THR A 170      72.189  75.468  84.658
ATOM   1588  N   VAL A 171      72.161  73.190  84.551
ATOM   1589  H   VAL A 171      72.025  72.325  85.027
ATOM   1590  CA  VAL A 171      72.452  73.077  83.146
ATOM   1591  CB  VAL A 171      73.115  71.776  82.732
ATOM   1592  CG1 VAL A 171      73.309  71.747  81.206
ATOM   1593  CG2 VAL A 171      74.446  71.629  83.474
ATOM   1594  C   VAL A 171      71.028  73.053  82.649
ATOM   1595  O   VAL A 171      70.235  72.212  83.096
ATOM   1596  N   PHE A 172      70.671  73.997  81.751
ATOM   1597  H   PHE A 172      71.318  74.647  81.358
ATOM   1598  CA  PHE A 172      69.321  74.047  81.254
ATOM   1599  CB  PHE A 172      68.870  75.462  80.826
ATOM   1600  CG  PHE A 172      68.762  76.341  82.028
ATOM   1601  CD1 PHE A 172      69.825  77.182  82.386
ATOM   1602  CE1 PHE A 172      69.735  78.006  83.510
ATOM   1603  CZ  PHE A 172      68.574  77.995  84.287
ATOM   1604  CE2 PHE A 172      67.509  77.161  83.938
ATOM   1605  CD2 PHE A 172      67.603  76.338  82.812
ATOM   1606  C   PHE A 172      69.289  73.162  80.048
ATOM   1607  O   PHE A 172      69.914  73.469  79.034
ATOM   1608  N   CYS A 173      68.549  72.038  80.121
ATOM   1609  H   CYS A 173      68.024  71.770  80.924
ATOM   1610  CA  CYS A 173      68.514  71.145  78.996
ATOM   1611  CB  CYS A 173      69.528  69.985  79.128
ATOM   1612  SG  CYS A 173      69.527  68.845  77.709
ATOM   1613  C   CYS A 173      67.168  70.549  78.767
ATOM   1614  O   CYS A 173      66.652  69.821  79.618
ATOM   1615  N   VAL A 174      66.552  70.888  77.611
ATOM   1616  H   VAL A 174      66.945  71.524  76.947
ATOM   1617  CA  VAL A 174      65.278  70.325  77.246
ATOM   1618  CB  VAL A 174      64.129  71.319  77.122
ATOM   1619  CG1 VAL A 174      62.844  70.554  76.739
ATOM   1620  CG2 VAL A 174      63.974  72.135  78.420
ATOM   1621  C   VAL A 174      65.624  69.769  75.887
ATOM   1622  O   VAL A 174      65.967  70.524  74.974
ATOM   1623  N   LEU A 175      65.560  68.428  75.733
ATOM   1624  H   LEU A 175      65.291  67.820  76.476
ATOM   1625  CA  LEU A 175      65.897  67.793  74.486
ATOM   1626  CB  LEU A 175      67.289  67.097  74.580
ATOM   1627  CG  LEU A 175      68.121  66.952  73.278
ATOM   1628  CD1 LEU A 175      69.616  66.830  73.610
ATOM   1629  CD2 LEU A 175      67.668  65.791  72.376
ATOM   1630  C   LEU A 175      64.791  66.817  74.197
ATOM   1631  O   LEU A 175      64.969  65.598  74.227
ATOM   1632  N   SER A 176      63.598  67.372  73.891
ATOM   1633  H   SER A 176      63.494  68.363  73.863
ATOM   1634  CA  SER A 176      62.407  66.630  73.571
ATOM   1635  CB  SER A 176      61.195  67.558  73.307
ATOM   1636  OG  SER A 176      60.040  66.824  72.918
ATOM   1637  HG  SER A 176      59.322  67.461  72.887
ATOM   1638  C   SER A 176      62.644  65.795  72.336
ATOM   1639  O   SER A 176      63.367  66.182  71.415
ATOM   1640  N   LYS A 177      62.008  64.604  72.339
ATOM   1641  H   LYS A 177      61.430  64.365  73.115
ATOM   1642  CA  LYS A 177      62.061  63.598  71.305
ATOM   1643  CB  LYS A 177      61.260  62.332  71.682
ATOM   1644  CG  LYS A 177      61.796  61.566  72.898
ATOM   1645  CD  LYS A 177      63.124  60.831  72.679
ATOM   1646  CE  LYS A 177      63.634  60.082  73.920
ATOM   1647  NZ  LYS A 177      62.691  59.021  74.334
ATOM   1648  HZ1 LYS A 177      63.203  58.275  74.842
ATOM   1649  HZ2 LYS A 177      61.964  59.420  74.957
ATOM   1650  HZ3 LYS A 177      62.238  58.617  73.493
ATOM   1651  C   LYS A 177      61.504  64.086  69.993
ATOM   1652  O   LYS A 177      61.881  63.568  68.940
ATOM   1653  N   LYS A 178      60.604  65.099  70.045
ATOM   1654  H   LYS A 178      60.343  65.481  70.928
ATOM   1655  CA  LYS A 178      59.944  65.716  68.914
ATOM   1656  CB  LYS A 178      58.993  66.858  69.333
ATOM   1657  CG  LYS A 178      57.762  66.433  70.137
ATOM   1658  CD  LYS A 178      56.884  67.621  70.532
ATOM   1659  CE  LYS A 178      55.613  67.247  71.292
ATOM   1660  NZ  LYS A 178      54.883  68.474  71.657
ATOM   1661  HZ1 LYS A 178      55.401  68.969  72.408
ATOM   1662  HZ2 LYS A 178      54.807  69.095  70.829
ATOM   1663  HZ3 LYS A 178      53.936  68.226  71.996
ATOM   1664  C   LYS A 178      60.928  66.325  67.946
ATOM   1665  O   LYS A 178      62.058  66.643  68.314
ATOM   1666  N   GLN A 179      60.502  66.474  66.663
ATOM   1667  H   GLN A 179      59.588  66.180  66.398
ATOM   1668  CA  GLN A 179      61.305  67.036  65.595
ATOM   1669  CB  GLN A 179      60.641  67.042  64.206
ATOM   1670  CG  GLN A 179      60.507  65.666  63.550
ATOM   1671  CD  GLN A 179      59.969  65.874  62.136
ATOM   1672  OE1 GLN A 179      60.683  66.356  61.257
ATOM   1673  NE2 GLN A 179      58.679  65.520  61.896
ATOM   1674 1HE2 GLN A 179      58.106  65.152  62.629
ATOM   1675 2HE2 GLN A 179      58.291  65.651  60.984
ATOM   1676  C   GLN A 179      61.715  68.447  65.903
ATOM   1677  O   GLN A 179      62.825  68.855  65.546
ATOM   1678  N   GLN A 180      60.828  69.229  66.578
ATOM   1679  H   GLN A 180      59.932  68.900  66.862
ATOM   1680  CA  GLN A 180      61.168  70.570  66.982
ATOM   1681  CB  GLN A 180      59.978  71.513  67.271
ATOM   1682  CG  GLN A 180      59.126  71.897  66.064
ATOM   1683  CD  GLN A 180      57.992  72.774  66.578
ATOM   1684  OE1 GLN A 180      56.922  72.293  66.950
ATOM   1685  NE2 GLN A 180      58.243  74.108  66.625
ATOM   1686 1HE2 GLN A 180      59.133  74.462  66.333
ATOM   1687 2HE2 GLN A 180      57.555  74.735  66.990
ATOM   1688  C   GLN A 180      61.890  70.294  68.268
ATOM   1689  O   GLN A 180      61.300  70.292  69.355
ATOM   1690  N   VAL A 181      63.207  69.980  68.136
ATOM   1691  H   VAL A 181      63.656  69.908  67.249
ATOM   1692  CA  VAL A 181      63.983  69.652  69.297
ATOM   1693  CB  VAL A 181      65.273  68.887  69.041
ATOM   1694  CG1 VAL A 181      65.948  68.598  70.394
ATOM   1695  CG2 VAL A 181      65.037  67.624  68.198
ATOM   1696  C   VAL A 181      64.211  70.982  69.981
ATOM   1697  O   VAL A 181      64.528  71.989  69.344
ATOM   1698  N   ASN A 182      63.968  70.985  71.304
ATOM   1699  H   ASN A 182      63.686  70.143  71.754
ATOM   1700  CA  ASN A 182      64.065  72.124  72.181
ATOM   1701  CB  ASN A 182      63.152  71.982  73.413
ATOM   1702  CG  ASN A 182      61.683  72.077  72.993
ATOM   1703  OD1 ASN A 182      61.288  72.773  72.058
ATOM   1704  ND2 ASN A 182      60.828  71.301  73.709
ATOM   1705 1HD2 ASN A 182      61.168  70.754  74.474
ATOM   1706 2HD2 ASN A 182      59.857  71.281  73.471
ATOM   1707  C   ASN A 182      65.451  72.479  72.612
ATOM   1708  O   ASN A 182      66.374  71.688  72.444
ATOM   1709  N   PHE A 183      65.610  73.707  73.161
ATOM   1710  H   PHE A 183      64.824  74.312  73.263
ATOM   1711  CA  PHE A 183      66.858  74.275  73.610
ATOM   1712  CB  PHE A 183      66.816  75.822  73.764
ATOM   1713  CG  PHE A 183      65.890  76.341  74.821
ATOM   1714  CD1 PHE A 183      66.311  76.551  76.140
ATOM   1715  CE1 PHE A 183      65.424  77.048  77.099
ATOM   1716  CZ  PHE A 183      64.107  77.347  76.741
ATOM   1717  CE2 PHE A 183      63.679  77.152  75.426
ATOM   1718  CD2 PHE A 183      64.571  76.656  74.474
ATOM   1719  C   PHE A 183      67.636  73.660  74.737
ATOM   1720  O   PHE A 183      67.091  73.233  75.756
ATOM   1721  N   VAL A 184      68.973  73.594  74.513
ATOM   1722  H   VAL A 184      69.372  73.940  73.668
ATOM   1723  CA  VAL A 184      69.921  73.067  75.461
ATOM   1724  CB  VAL A 184      70.663  71.810  75.015
ATOM   1725  CG1 VAL A 184      71.664  71.362  76.101
ATOM   1726  CG2 VAL A 184      69.639  70.690  74.759
ATOM   1727  C   VAL A 184      70.891  74.189  75.698
ATOM   1728  O   VAL A 184      71.786  74.453  74.890
ATOM   1729  N   CYS A 185      70.675  74.893  76.827
ATOM   1730  H   CYS A 185      69.957  74.639  77.466
ATOM   1731  CA  CYS A 185      71.484  75.994  77.245
ATOM   1732  CB  CYS A 185      70.663  77.108  77.919
ATOM   1733  SG  CYS A 185      69.493  77.911  76.788
ATOM   1734  C   CYS A 185      72.513  75.526  78.229
ATOM   1735  O   CYS A 185      72.215  75.133  79.360
ATOM   1736  N   GLN A 186      73.771  75.566  77.768
ATOM   1737  H   GLN A 186      73.956  75.876  76.837
ATOM   1738  CA  GLN A 186      74.950  75.208  78.507
ATOM   1739  CB  GLN A 186      75.658  73.945  77.958
ATOM   1740  CG  GLN A 186      74.853  72.646  78.034
ATOM   1741  CD  GLN A 186      75.671  71.512  77.426
ATOM   1742  OE1 GLN A 186      75.663  71.287  76.216
ATOM   1743  NE2 GLN A 186      76.409  70.773  78.294
ATOM   1744 1HE2 GLN A 186      76.413  71.008  79.266
ATOM   1745 2HE2 GLN A 186      76.972  70.017  77.961
ATOM   1746  C   GLN A 186      75.833  76.352  78.117
ATOM   1747  O   GLN A 186      76.051  76.533  76.917
ATOM   1748  N   ARG A 187      76.302  77.191  79.076
ATOM   1749  H   ARG A 187      76.121  77.092  80.052
ATOM   1750  CA  ARG A 187      77.166  78.266  78.656
ATOM   1751  CB  ARG A 187      76.544  79.686  78.513
ATOM   1752  CG  ARG A 187      76.054  80.412  79.773
ATOM   1753  CD  ARG A 187      75.599  81.847  79.481
ATOM   1754  NE  ARG A 187      75.144  82.486  80.758
ATOM   1755  HE  ARG A 187      74.170  82.459  80.987
ATOM   1756  CZ  ARG A 187      76.009  83.129  81.608
ATOM   1757  NH1 ARG A 187      77.357  83.181  81.377
ATOM   1758 1HH1 ARG A 187      77.745  82.767  80.554
ATOM   1759 2HH1 ARG A 187      77.964  83.658  82.013
ATOM   1760  NH2 ARG A 187      75.501  83.726  82.725
ATOM   1761 1HH2 ARG A 187      74.520  83.688  82.914
ATOM   1762 2HH2 ARG A 187      76.104  84.175  83.382
ATOM   1763  C   ARG A 187      78.384  78.411  79.509
ATOM   1764  O   ARG A 187      78.325  78.320  80.739
ATOM   1765  N   VAL A 188      79.537  78.554  78.817
ATOM   1766  H   VAL A 188      79.533  78.572  77.819
ATOM   1767  CA  VAL A 188      80.815  78.770  79.444
ATOM   1768  CB  VAL A 188      81.976  78.013  78.816
ATOM   1769  CG1 VAL A 188      81.861  76.549  79.268
ATOM   1770  CG2 VAL A 188      82.012  78.145  77.275
ATOM   1771  C   VAL A 188      81.072  80.255  79.469
ATOM   1772  O   VAL A 188      81.466  80.791  80.497
ATOM   1773  N   ASP A 189      80.849  80.935  78.319
ATOM   1774  H   ASP A 189      80.525  80.434  77.520
ATOM   1775  CA  ASP A 189      80.992  82.362  78.115
ATOM   1776  CB  ASP A 189      82.472  82.822  78.033
ATOM   1777  CG  ASP A 189      82.638  84.341  78.193
ATOM   1778  OD1 ASP A 189      81.658  85.070  78.509
ATOM   1779  OD2 ASP A 189      83.787  84.798  77.964
ATOM   1780  C   ASP A 189      80.266  82.508  76.794
ATOM   1781  O   ASP A 189      79.174  81.939  76.658
ATOM   1782  N   MET A 190      80.781  83.299  75.805
ATOM   1783  H   MET A 190      81.641  83.798  75.860
ATOM   1784  CA  MET A 190      80.088  83.328  74.553
ATOM   1785  CB  MET A 190      80.118  84.587  73.685
ATOM   1786  CG  MET A 190      79.423  85.777  74.316
ATOM   1787  SD  MET A 190      79.284  87.161  73.175
ATOM   1788  CE  MET A 190      78.088  86.304  72.107
ATOM   1789  C   MET A 190      80.562  82.181  73.725
ATOM   1790  O   MET A 190      81.589  82.253  73.043
ATOM   1791  N   ASP A 191      79.959  81.007  74.033
ATOM   1792  H   ASP A 191      79.243  80.968  74.726
ATOM   1793  CA  ASP A 191      80.213  79.772  73.347
ATOM   1794  CB  ASP A 191      79.492  78.574  74.027
ATOM   1795  CG  ASP A 191      79.783  77.196  73.414
ATOM   1796  OD1 ASP A 191      80.534  77.064  72.414
ATOM   1797  OD2 ASP A 191      79.207  76.223  73.967
ATOM   1798  C   ASP A 191      79.582  80.050  72.015
ATOM   1799  O   ASP A 191      78.379  80.315  71.939
ATOM   1800  N   ILE A 192      80.403  80.039  70.943
ATOM   1801  H   ILE A 192      81.357  79.749  70.999
ATOM   1802  CA  ILE A 192      79.876  80.323  69.639
ATOM   1803  CB  ILE A 192      80.598  81.433  68.879
ATOM   1804  CG2 ILE A 192      79.979  81.601  67.475
ATOM   1805  CG1 ILE A 192      80.609  82.762  69.672
ATOM   1806  CD1 ILE A 192      79.223  83.343  69.980
ATOM   1807  C   ILE A 192      79.830  79.075  68.830
ATOM   1808  O   ILE A 192      80.843  78.417  68.613
ATOM   1809  N   VAL A 193      78.598  78.726  68.421
ATOM   1810  H   VAL A 193      77.815  79.285  68.687
ATOM   1811  CA  VAL A 193      78.283  77.589  67.593
ATOM   1812  CB  VAL A 193      77.784  76.352  68.369
ATOM   1813  CG1 VAL A 193      77.623  75.173  67.396
ATOM   1814  CG2 VAL A 193      78.620  76.014  69.614
ATOM   1815  C   VAL A 193      77.089  78.190  66.858
ATOM   1816  O   VAL A 193      75.938  77.847  67.149
ATOM   1817  N   VAL A 194      77.312  79.167  65.938
ATOM   1818  H   VAL A 194      78.222  79.480  65.675
ATOM   1819  CA  VAL A 194      76.171  79.766  65.267
ATOM   1820  CB  VAL A 194      76.166  81.301  65.276
ATOM   1821  CG1 VAL A 194      74.943  81.886  64.532
ATOM   1822  CG2 VAL A 194      76.283  81.820  66.720
ATOM   1823  C   VAL A 194      76.035  79.233  63.864
ATOM   1824  O   VAL A 194      77.007  79.169  63.120
ATOM   1825  N   TYR A 195      74.807  78.819  63.476
ATOM   1826  H   TYR A 195      74.025  78.843  64.094
ATOM   1827  CA  TYR A 195      74.539  78.318  62.151
ATOM   1828  CB  TYR A 195      74.365  76.773  62.023
ATOM   1829  CG  TYR A 195      75.602  76.036  62.420
ATOM   1830  CD1 TYR A 195      75.702  75.388  63.655
ATOM   1831  CE1 TYR A 195      76.874  74.707  63.998
ATOM   1832  CZ  TYR A 195      77.956  74.666  63.114
ATOM   1833  OH  TYR A 195      79.142  73.980  63.460
ATOM   1834  HH  TYR A 195      79.050  73.654  64.360
ATOM   1835  CE2 TYR A 195      77.862  75.310  61.881
ATOM   1836  CD2 TYR A 195      76.690  75.987  61.542
ATOM   1837  C   TYR A 195      73.312  79.019  61.638
ATOM   1838  O   TYR A 195      72.233  78.428  61.536
ATOM   1839  N   CYS A 196      73.461  80.321  61.279
ATOM   1840  H   CYS A 196      74.335  80.800  61.303
ATOM   1841  CA  CYS A 196      72.329  81.077  60.815
ATOM   1842  CB  CYS A 196      72.525  82.604  60.937
ATOM   1843  SG  CYS A 196      71.079  83.562  60.387
ATOM   1844  C   CYS A 196      71.998  80.708  59.406
ATOM   1845  O   CYS A 196      72.709  81.034  58.451
ATOM   1846  N   ASN A 197      70.858  79.993  59.290
ATOM   1847  H   ASN A 197      70.323  79.764  60.099
ATOM   1848  CA  ASN A 197      70.306  79.523  58.052
ATOM   1849  CB  ASN A 197      69.166  78.493  58.237
ATOM   1850  CG  ASN A 197      69.701  77.163  58.788
ATOM   1851  OD1 ASN A 197      70.845  76.749  58.589
ATOM   1852  ND2 ASN A 197      68.819  76.449  59.534
ATOM   1853 1HD2 ASN A 197      67.889  76.788  59.675
ATOM   1854 2HD2 ASN A 197      69.098  75.580  59.943
ATOM   1855  C   ASN A 197      69.787  80.706  57.306
ATOM   1856  O   ASN A 197      69.128  81.575  57.880
ATOM   1857  N   GLY A 198      70.137  80.776  56.007
ATOM   1858  H   GLY A 198      70.706  80.078  55.583
ATOM   1859  CA  GLY A 198      69.728  81.846  55.140
ATOM   1860  C   GLY A 198      70.702  82.987  55.176
ATOM   1861  O   GLY A 198      70.574  83.904  54.363
ATOM   1862  N   GLN A 199      71.689  82.968  56.112
ATOM   1863  H   GLN A 199      71.804  82.215  56.758
ATOM   1864  CA  GLN A 199      72.671  84.011  56.201
ATOM   1865  CB  GLN A 199      72.477  84.975  57.408
ATOM   1866  CG  GLN A 199      71.229  85.870  57.281
ATOM   1867  CD  GLN A 199      71.073  86.799  58.486
ATOM   1868  OE1 GLN A 199      71.971  87.550  58.867
ATOM   1869  NE2 GLN A 199      69.851  86.788  59.081
ATOM   1870 1HE2 GLN A 199      69.126  86.200  58.722
ATOM   1871 2HE2 GLN A 199      69.658  87.400  59.848
ATOM   1872  C   GLN A 199      74.032  83.375  56.142
ATOM   1873  O   GLN A 199      74.465  83.053  55.033
ATOM   1874  N   ARG A 200      74.742  83.163  57.288
ATOM   1875  H   ARG A 200      74.393  83.388  58.193
ATOM   1876  CA  ARG A 200      76.059  82.563  57.271
ATOM   1877  CB  ARG A 200      77.199  83.608  57.307
ATOM   1878  CG  ARG A 200      77.223  84.494  56.053
ATOM   1879  CD  ARG A 200      78.312  85.547  56.007
ATOM   1880  NE  ARG A 200      78.143  86.314  54.741
ATOM   1881  HE  ARG A 200      77.442  86.026  54.087
ATOM   1882  CZ  ARG A 200      78.926  87.399  54.453
ATOM   1883  NH1 ARG A 200      79.870  87.862  55.329
ATOM   1884 1HH1 ARG A 200      80.002  87.417  56.216
ATOM   1885 2HH1 ARG A 200      80.400  88.679  55.104
ATOM   1886  NH2 ARG A 200      78.753  88.039  53.261
ATOM   1887 1HH2 ARG A 200      78.046  87.733  52.624
ATOM   1888 2HH2 ARG A 200      79.304  88.842  53.034
ATOM   1889  C   ARG A 200      76.222  81.615  58.430
ATOM   1890  O   ARG A 200      75.617  81.787  59.493
ATOM   1891  N   LYS A 201      77.025  80.548  58.203
ATOM   1892  H   LYS A 201      77.487  80.429  57.329
ATOM   1893  CA  LYS A 201      77.320  79.538  59.188
ATOM   1894  CB  LYS A 201      77.358  78.115  58.601
ATOM   1895  CG  LYS A 201      76.001  77.624  58.089
ATOM   1896  CD  LYS A 201      76.054  76.260  57.402
ATOM   1897  CE  LYS A 201      74.683  75.783  56.926
ATOM   1898  NZ  LYS A 201      74.799  74.451  56.308
ATOM   1899  HZ1 LYS A 201      73.874  74.158  55.943
ATOM   1900  HZ2 LYS A 201      75.487  74.478  55.531
ATOM   1901  HZ3 LYS A 201      75.113  73.769  57.023
ATOM   1902  C   LYS A 201      78.669  79.854  59.753
ATOM   1903  O   LYS A 201      79.645  79.957  59.008
ATOM   1904  N   VAL A 202      78.759  80.006  61.092
ATOM   1905  H   VAL A 202      77.989  79.877  61.704
ATOM   1906  CA  VAL A 202      80.009  80.344  61.720
ATOM   1907  CB  VAL A 202      80.054  81.717  62.383
ATOM   1908  CG1 VAL A 202      79.829  82.825  61.339
ATOM   1909  CG2 VAL A 202      79.098  81.799  63.572
ATOM   1910  C   VAL A 202      80.562  79.284  62.637
ATOM   1911  O   VAL A 202      79.850  78.428  63.169
ATOM   1912  N   ILE A 203      81.897  79.382  62.824
ATOM   1913  H   ILE A 203      82.391  80.111  62.356
ATOM   1914  CA  ILE A 203      82.759  78.518  63.591
ATOM   1915  CB  ILE A 203      84.232  78.835  63.394
ATOM   1916  CG2 ILE A 203      84.586  78.516  61.925
ATOM   1917  CG1 ILE A 203      84.572  80.278  63.834
ATOM   1918  CD1 ILE A 203      86.060  80.619  63.847
ATOM   1919  C   ILE A 203      82.505  78.361  65.068
ATOM   1920  O   ILE A 203      81.869  79.190  65.721
ATOM   1921  N   LEU A 204      82.962  77.185  65.557
ATOM   1922  H   LEU A 204      83.432  76.564  64.935
ATOM   1923  CA  LEU A 204      82.916  76.694  66.908
ATOM   1924  CB  LEU A 204      83.148  75.157  66.943
ATOM   1925  CG  LEU A 204      83.154  74.438  68.317
ATOM   1926  CD1 LEU A 204      81.787  74.448  69.005
ATOM   1927  CD2 LEU A 204      83.770  73.035  68.209
ATOM   1928  C   LEU A 204      84.002  77.317  67.751
ATOM   1929  O   LEU A 204      85.178  77.285  67.379
ATOM   1930  N   THR A 205      83.610  77.910  68.906
ATOM   1931  H   THR A 205      82.644  77.966  69.142
ATOM   1932  CA  THR A 205      84.514  78.510  69.861
ATOM   1933  CB  THR A 205      84.738  80.017  69.761
ATOM   1934  CG2 THR A 205      85.434  80.410  68.443
ATOM   1935  OG1 THR A 205      83.521  80.731  69.909
ATOM   1936  HG1 THR A 205      83.755  81.553  70.347
ATOM   1937  C   THR A 205      83.969  78.250  71.243
ATOM   1938  O   THR A 205      82.772  78.412  71.471
ATOM   1939  N   LYS A 206      84.852  77.850  72.184
ATOM   1940  H   LYS A 206      85.821  77.750  71.967
ATOM   1941  CA  LYS A 206      84.524  77.579  73.572
ATOM   1942  CB  LYS A 206      84.766  76.115  73.995
ATOM   1943  CG  LYS A 206      83.896  75.047  73.330
ATOM   1944  CD  LYS A 206      84.265  73.644  73.819
ATOM   1945  CE  LYS A 206      83.502  72.515  73.131
ATOM   1946  NZ  LYS A 206      83.970  71.206  73.635
ATOM   1947  HZ1 LYS A 206      83.488  70.455  73.106
ATOM   1948  HZ2 LYS A 206      84.994  71.113  73.499
ATOM   1949  HZ3 LYS A 206      83.751  71.111  74.646
ATOM   1950  C   LYS A 206      85.536  78.368  74.374
ATOM   1951  O   LYS A 206      86.684  78.498  73.941
ATOM   1952  N   THR A 207      85.144  78.934  75.546
ATOM   1953  H   THR A 207      84.217  78.861  75.900
ATOM   1954  CA  THR A 207      86.081  79.704  76.341
ATOM   1955  CB  THR A 207      85.448  80.995  76.834
ATOM   1956  CG2 THR A 207      86.443  81.836  77.669
ATOM   1957  OG1 THR A 207      85.042  81.770  75.715
ATOM   1958  HG1 THR A 207      84.496  82.478  76.071
ATOM   1959  C   THR A 207      86.664  78.932  77.516
ATOM   1960  O   THR A 207      87.886  78.784  77.605
ATOM   1961  N   LEU A 208      85.762  78.391  78.380
ATOM   1962  H   LEU A 208      84.795  78.530  78.187
ATOM   1963  CA  LEU A 208      85.953  77.633  79.597
ATOM   1964  CB  LEU A 208      86.945  76.438  79.505
ATOM   1965  CG  LEU A 208      87.080  75.548  80.762
ATOM   1966  CD1 LEU A 208      85.757  74.849  81.116
ATOM   1967  CD2 LEU A 208      88.220  74.537  80.603
ATOM   1968  C   LEU A 208      86.162  78.501  80.823
ATOM   1969  O   LEU A 208      87.244  79.018  81.113
ATOM   1970  N   VAL A 209      85.028  78.706  81.535
ATOM   1971  H   VAL A 209      84.182  78.264  81.243
ATOM   1972  CA  VAL A 209      84.880  79.449  82.769
ATOM   1973  CB  VAL A 209      84.033  80.703  82.649
ATOM   1974  CG1 VAL A 209      83.928  81.399  84.014
ATOM   1975  CG2 VAL A 209      84.664  81.640  81.599
ATOM   1976  C   VAL A 209      84.212  78.375  83.606
ATOM   1977  O   VAL A 209      83.269  77.717  83.155
ATOM   1978  N   ILE A 210      84.641  78.236  84.879
ATOM   1979  H   ILE A 210      85.350  78.827  85.254
ATOM   1980  CA  ILE A 210      84.207  77.150  85.728
ATOM   1981  CB  ILE A 210      85.184  76.973  86.901
ATOM   1982  CG2 ILE A 210      84.754  75.879  87.901
ATOM   1983  CG1 ILE A 210      86.590  76.605  86.349
ATOM   1984  CD1 ILE A 210      86.698  75.314  85.521
ATOM   1985  C   ILE A 210      82.738  76.989  86.083
ATOM   1986  O   ILE A 210      82.316  75.835  86.203
ATOM   1987  N   GLY A 211      81.913  78.058  86.221
ATOM   1988  H   GLY A 211      82.194  79.004  86.082
ATOM   1989  CA  GLY A 211      80.525  77.789  86.543
ATOM   1990  C   GLY A 211      79.590  78.952  86.652
ATOM   1991  O   GLY A 211      79.984  80.111  86.795
ATOM   1992  N   GLN A 212      78.276  78.625  86.641
ATOM   1993  H   GLN A 212      77.972  77.679  86.559
ATOM   1994  CA  GLN A 212      77.232  79.614  86.738
ATOM   1995  CB  GLN A 212      75.844  79.100  86.296
ATOM   1996  CG  GLN A 212      75.764  78.762  84.791
ATOM   1997  CD  GLN A 212      76.073  79.998  83.939
ATOM   1998  OE1 GLN A 212      75.500  81.074  84.105
ATOM   1999  NE2 GLN A 212      77.053  79.849  83.009
ATOM   2000 1HE2 GLN A 212      77.500  78.963  82.886
ATOM   2001 2HE2 GLN A 212      77.340  80.628  82.454
ATOM   2002  C   GLN A 212      77.177  80.194  88.119
ATOM   2003  O   GLN A 212      76.941  81.394  88.269
ATOM   2004  N   CYS A 213      77.464  79.357  89.151
ATOM   2005  H   CYS A 213      77.674  78.396  88.994
ATOM   2006  CA  CYS A 213      77.492  79.767  90.531
ATOM   2007  CB  CYS A 213      77.721  78.609  91.507
ATOM   2008  SG  CYS A 213      76.293  77.495  91.565
ATOM   2009  C   CYS A 213      78.610  80.756  90.707
ATOM   2010  O   CYS A 213      78.492  81.668  91.522
ATOM   2011  N   ILE A 214      79.727  80.587  89.952
ATOM   2012  H   ILE A 214      79.823  79.836  89.304
ATOM   2013  CA  ILE A 214      80.834  81.500  90.032
ATOM   2014  CB  ILE A 214      82.210  80.914  89.899
ATOM   2015  CG2 ILE A 214      82.316  79.958  91.096
ATOM   2016  CG1 ILE A 214      82.496  80.250  88.556
ATOM   2017  CD1 ILE A 214      83.090  81.157  87.489
ATOM   2018  C   ILE A 214      80.622  82.781  89.291
ATOM   2019  O   ILE A 214      81.173  83.790  89.720
ATOM   2020  N   TYR A 215      79.857  82.787  88.162
ATOM   2021  H   TYR A 215      79.532  81.939  87.744
ATOM   2022  CA  TYR A 215      79.549  84.034  87.478
ATOM   2023  CB  TYR A 215      78.678  83.901  86.211
ATOM   2024  CG  TYR A 215      79.492  83.721  84.980
ATOM   2025  CD1 TYR A 215      79.602  82.490  84.326
ATOM   2026  CE1 TYR A 215      80.367  82.384  83.159
ATOM   2027  CZ  TYR A 215      81.016  83.513  82.640
ATOM   2028  OH  TYR A 215      81.789  83.427  81.465
ATOM   2029  HH  TYR A 215      82.115  84.304  81.246
ATOM   2030  CE2 TYR A 215      80.899  84.742  83.285
ATOM   2031  CD2 TYR A 215      80.137  84.843  84.446
ATOM   2032  C   TYR A 215      78.735  84.870  88.434
ATOM   2033  O   TYR A 215      78.975  86.072  88.578
ATOM   2034  N   THR A 216      77.798  84.209  89.159
ATOM   2035  H   THR A 216      77.621  83.236  89.019
ATOM   2036  CA  THR A 216      76.958  84.854  90.129
ATOM   2037  CB  THR A 216      75.899  83.921  90.678
ATOM   2038  CG2 THR A 216      74.995  84.671  91.684
ATOM   2039  OG1 THR A 216      75.077  83.459  89.614
ATOM   2040  HG1 THR A 216      75.332  82.545  89.459
ATOM   2041  C   THR A 216      77.841  85.365  91.256
ATOM   2042  O   THR A 216      77.670  86.521  91.639
ATOM   2043  N   ILE A 217      78.839  84.578  91.764
ATOM   2044  H   ILE A 217      78.974  83.628  91.495
ATOM   2045  CA  ILE A 217      79.669  85.081  92.842
ATOM   2046  CB  ILE A 217      80.487  84.125  93.700
ATOM   2047  CG2 ILE A 217      79.481  83.228  94.445
ATOM   2048  CG1 ILE A 217      81.601  83.378  92.956
ATOM   2049  CD1 ILE A 217      82.542  82.604  93.873
ATOM   2050  C   ILE A 217      80.548  86.219  92.415
ATOM   2051  O   ILE A 217      80.805  87.072  93.252
ATOM   2052  N   THR A 218      81.022  86.285  91.138
ATOM   2053  H   THR A 218      80.842  85.566  90.473
ATOM   2054  CA  THR A 218      81.838  87.391  90.661
ATOM   2055  CB  THR A 218      82.514  87.185  89.319
ATOM   2056  CG2 THR A 218      83.552  86.054  89.435
ATOM   2057  OG1 THR A 218      81.572  86.908  88.294
ATOM   2058  HG1 THR A 218      82.028  87.074  87.464
ATOM   2059  C   THR A 218      80.999  88.649  90.628
ATOM   2060  O   THR A 218      81.512  89.748  90.841
ATOM   2061  N   SER A 219      79.686  88.492  90.343
ATOM   2062  H   SER A 219      79.347  87.593  90.060
ATOM   2063  CA  SER A 219      78.699  89.542  90.310
ATOM   2064  CB  SER A 219      77.412  89.020  89.680
ATOM   2065  OG  SER A 219      77.625  88.684  88.317
ATOM   2066  HG  SER A 219      78.074  87.834  88.325
ATOM   2067  C   SER A 219      78.398  90.046  91.716
ATOM   2068  O   SER A 219      78.157  91.240  91.897
ATOM   2069  N   LEU A 220      78.384  89.128  92.728
ATOM   2070  H   LEU A 220      78.498  88.164  92.505
ATOM   2071  CA  LEU A 220      78.177  89.380  94.156
ATOM   2072  CB  LEU A 220      77.958  88.098  94.969
ATOM   2073  CG  LEU A 220      76.626  87.392  94.657
ATOM   2074  CD1 LEU A 220      76.566  86.032  95.356
ATOM   2075  CD2 LEU A 220      75.415  88.281  94.978
ATOM   2076  C   LEU A 220      79.410  90.079  94.663
ATOM   2077  O   LEU A 220      79.373  90.897  95.586
ATOM   2078  N   PHE A 221      80.556  89.717  94.036
ATOM   2079  H   PHE A 221      80.531  89.000  93.349
ATOM   2080  CA  PHE A 221      81.850  90.308  94.182
ATOM   2081  CB  PHE A 221      83.028  89.373  93.780
ATOM   2082  CG  PHE A 221      83.219  88.215  94.737
ATOM   2083  CD1 PHE A 221      83.979  87.115  94.315
ATOM   2084  CE1 PHE A 221      84.187  86.013  95.152
ATOM   2085  CZ  PHE A 221      83.630  85.995  96.434
ATOM   2086  CE2 PHE A 221      82.870  87.080  96.876
ATOM   2087  CD2 PHE A 221      82.670  88.177  96.032
ATOM   2088  C   PHE A 221      81.688  91.531  93.255
ATOM   2089  O   PHE A 221      80.564  91.894  92.898
ATOM   2090  N   SER A 222      82.748  92.291  92.867
ATOM   2091  H   SER A 222      83.678  92.037  93.118
ATOM   2092  CA  SER A 222      82.630  93.530  92.067
ATOM   2093  CB  SER A 222      81.659  93.561  90.848
ATOM   2094  OG  SER A 222      82.048  92.567  89.907
ATOM   2095  HG  SER A 222      81.731  91.731  90.264
ATOM   2096  C   SER A 222      82.319  94.591  93.112
ATOM   2097  O   SER A 222      82.894  95.678  93.099
ATOM   2098  N   LEU A 223      81.372  94.283  94.041
ATOM   2099  H   LEU A 223      80.805  93.475  93.936
ATOM   2100  CA  LEU A 223      81.016  95.024  95.224
ATOM   2101  CB  LEU A 223      79.807  94.372  95.907
ATOM   2102  CG  LEU A 223      78.512  94.474  95.077
ATOM   2103  CD1 LEU A 223      77.437  93.567  95.670
ATOM   2104  CD2 LEU A 223      78.027  95.929  94.925
ATOM   2105  C   LEU A 223      82.258  94.790  96.105
ATOM   2106  O   LEU A 223      82.640  95.644  96.901
ATOM   2107  N   LEU A 224      82.883  93.581  95.950
ATOM   2108  H   LEU A 224      82.465  92.929  95.324
ATOM   2109  CA  LEU A 224      84.091  93.033  96.523
ATOM   2110  CB  LEU A 224      83.801  91.823  97.432
ATOM   2111  CG  LEU A 224      85.058  91.214  98.063
ATOM   2112  CD1 LEU A 224      85.844  92.208  98.886
ATOM   2113  CD2 LEU A 224      84.695  89.948  98.823
ATOM   2114  C   LEU A 224      84.886  92.586  95.296
ATOM   2115  O   LEU A 224      84.888  91.405  94.952
ATOM   2116  N   PRO A 225      85.531  93.488  94.579
ATOM   2117  CA  PRO A 225      86.257  93.206  93.353
ATOM   2118  CB  PRO A 225      86.387  94.549  92.668
ATOM   2119  CG  PRO A 225      86.378  95.560  93.825
ATOM   2120  CD  PRO A 225      85.675  94.877  94.987
ATOM   2121  C   PRO A 225      87.564  92.469  93.318
ATOM   2122  O   PRO A 225      88.529  92.929  93.933
ATOM   2123  N   GLY A 226      87.636  91.410  92.484
ATOM   2124  H   GLY A 226      86.847  91.091  91.966
ATOM   2125  CA  GLY A 226      88.836  90.643  92.330
ATOM   2126  C   GLY A 226      88.662  89.761  91.147
ATOM   2127  O   GLY A 226      88.475  88.557  91.325
ATOM   2128  N   VAL A 227      88.653  90.352  89.925
ATOM   2129  H   VAL A 227      88.774  91.334  89.803
ATOM   2130  CA  VAL A 227      88.520  89.577  88.719
ATOM   2131  CB  VAL A 227      87.066  89.274  88.319
ATOM   2132  CG1 VAL A 227      86.245  90.558  88.067
ATOM   2133  CG2 VAL A 227      87.038  88.239  87.174
ATOM   2134  C   VAL A 227      89.298  90.237  87.613
ATOM   2135  O   VAL A 227      89.187  91.446  87.380
ATOM   2136  N   ALA A 228      90.146  89.425  86.945
ATOM   2137  H   ALA A 228      90.227  88.459  87.179
ATOM   2138  CA  ALA A 228      90.949  89.864  85.841
ATOM   2139  CB  ALA A 228      92.206  90.663  86.281
ATOM   2140  C   ALA A 228      91.271  88.651  84.994
ATOM   2141  O   ALA A 228      90.368  88.005  84.465
ATOM   2142  N   HIS A 229      92.567  88.284  84.879
ATOM   2143  H   HIS A 229      93.294  88.770  85.354
ATOM   2144  CA  HIS A 229      93.063  87.184  84.097
ATOM   2145  CB  HIS A 229      94.585  87.303  83.887
ATOM   2146  CG  HIS A 229      94.902  88.469  82.997
ATOM   2147  ND1 HIS A 229      94.842  89.776  83.430
ATOM   2148  CE1 HIS A 229      95.130  90.558  82.360
ATOM   2149  NE2 HIS A 229      95.372  89.848  81.275
ATOM   2150  CD2 HIS A 229      95.235  88.531  81.680
ATOM   2151  C   HIS A 229      92.741  85.834  84.678
ATOM   2152  O   HIS A 229      92.853  84.830  83.979
ATOM   2153  N   SER A 230      92.377  85.763  85.975
ATOM   2154  H   SER A 230      92.327  86.570  86.556
ATOM   2155  CA  SER A 230      92.073  84.511  86.614
ATOM   2156  CB  SER A 230      92.128  84.578  88.155
ATOM   2157  OG  SER A 230      93.445  84.869  88.600
ATOM   2158  HG  SER A 230      93.435  84.735  89.553
ATOM   2159  C   SER A 230      90.760  83.865  86.262
ATOM   2160  O   SER A 230      89.683  84.448  86.421
ATOM   2161  N   ILE A 231      90.847  82.604  85.769
ATOM   2162  H   ILE A 231      91.729  82.147  85.671
ATOM   2163  CA  ILE A 231      89.688  81.811  85.447
ATOM   2164  CB  ILE A 231      89.916  80.768  84.378
ATOM   2165  CG2 ILE A 231      88.658  79.887  84.212
ATOM   2166  CG1 ILE A 231      90.290  81.523  83.083
ATOM   2167  CD1 ILE A 231      90.788  80.658  81.937
ATOM   2168  C   ILE A 231      89.329  81.275  86.799
ATOM   2169  O   ILE A 231      90.122  80.604  87.464
ATOM   2170  N   ALA A 232      88.079  81.583  87.180
ATOM   2171  H   ALA A 232      87.491  82.097  86.562
ATOM   2172  CA  ALA A 232      87.489  81.309  88.451
ATOM   2173  CB  ALA A 232      86.196  82.126  88.652
ATOM   2174  C   ALA A 232      87.325  79.899  88.941
ATOM   2175  O   ALA A 232      87.623  78.917  88.268
ATOM   2176  N   VAL A 233      86.954  79.858  90.236
ATOM   2177  H   VAL A 233      86.809  80.738  90.678
ATOM   2178  CA  VAL A 233      86.698  78.766  91.145
ATOM   2179  CB  VAL A 233      86.638  79.273  92.582
ATOM   2180  CG1 VAL A 233      87.976  79.906  92.913
ATOM   2181  CG2 VAL A 233      85.512  80.309  92.784
ATOM   2182  C   VAL A 233      85.417  78.012  90.884
ATOM   2183  O   VAL A 233      84.676  78.329  89.957
ATOM   2184  N   GLU A 234      85.199  76.928  91.669
ATOM   2185  H   GLU A 234      85.860  76.665  92.368
ATOM   2186  CA  GLU A 234      84.020  76.102  91.650
ATOM   2187  CB  GLU A 234      84.342  74.601  91.438
ATOM   2188  CG  GLU A 234      83.130  73.662  91.353
ATOM   2189  CD  GLU A 234      83.631  72.233  91.167
ATOM   2190  OE1 GLU A 234      84.353  71.723  92.059
ATOM   2191  OE2 GLU A 234      83.303  71.595  90.135
ATOM   2192  C   GLU A 234      83.541  76.244  93.082
ATOM   2193  O   GLU A 234      84.143  75.675  93.998
ATOM   2194  N   LEU A 235      82.469  77.046  93.313
ATOM   2195  H   LEU A 235      81.987  77.514  92.577
ATOM   2196  CA  LEU A 235      81.922  77.241  94.641
ATOM   2197  CB  LEU A 235      82.279  78.568  95.366
ATOM   2198  CG  LEU A 235      83.766  78.783  95.733
ATOM   2199  CD1 LEU A 235      84.000  80.190  96.304
ATOM   2200  CD2 LEU A 235      84.286  77.706  96.702
ATOM   2201  C   LEU A 235      80.434  77.080  94.671
ATOM   2202  O   LEU A 235      79.782  77.157  93.631
ATOM   2203  N   CYS A 236      79.913  76.864  95.910
ATOM   2204  H   CYS A 236      80.550  76.848  96.677
ATOM   2205  CA  CYS A 236      78.556  76.628  96.375
ATOM   2206  CB  CYS A 236      77.380  77.002  95.420
ATOM   2207  SG  CYS A 236      77.248  78.793  95.127
ATOM   2208  C   CYS A 236      78.506  75.187  96.852
ATOM   2209  O   CYS A 236      79.502  74.731  97.424
ATOM   2210  N   VAL A 237      77.350  74.459  96.709
ATOM   2211  H   VAL A 237      76.542  74.867  96.296
ATOM   2212  CA  VAL A 237      77.107  73.062  97.080
ATOM   2213  CB  VAL A 237      77.765  72.013  96.154
ATOM   2214  CG1 VAL A 237      77.193  72.212  94.741
ATOM   2215  CG2 VAL A 237      79.302  71.911  96.261
ATOM   2216  C   VAL A 237      77.270  72.747  98.567
ATOM   2217  O   VAL A 237      77.798  73.611  99.268
ATOM   2218  N   PRO A 238      76.824  71.606  99.147
ATOM   2219  CA  PRO A 238      77.014  71.309 100.562
ATOM   2220  CB  PRO A 238      76.363  69.951 100.802
ATOM   2221  CG  PRO A 238      75.282  69.871  99.712
ATOM   2222  CD  PRO A 238      75.865  70.678  98.545
ATOM   2223  C   PRO A 238      78.484  71.361 100.884
ATOM   2224  O   PRO A 238      79.270  70.729 100.172
ATOM   2225  N   GLY A 239      78.847  72.075 101.975
ATOM   2226  H   GLY A 239      78.176  72.538 102.548
ATOM   2227  CA  GLY A 239      80.232  72.280 102.328
ATOM   2228  C   GLY A 239      80.657  73.477 101.511
ATOM   2229  O   GLY A 239      81.744  73.493 100.932
ATOM   2230  N   PHE A 240      79.785  74.519 101.539
ATOM   2231  H   PHE A 240      78.965  74.426 102.097
ATOM   2232  CA  PHE A 240      79.817  75.769 100.820
ATOM   2233  CB  PHE A 240      78.763  76.750 101.383
ATOM   2234  CG  PHE A 240      77.377  76.383 100.956
ATOM   2235  CD1 PHE A 240      76.550  75.650 101.816
ATOM   2236  CE1 PHE A 240      75.250  75.309 101.437
ATOM   2237  CZ  PHE A 240      74.761  75.708 100.192
ATOM   2238  CE2 PHE A 240      75.570  76.449  99.329
ATOM   2239  CD2 PHE A 240      76.870  76.786  99.715
ATOM   2240  C   PHE A 240      81.099  76.542 100.791
ATOM   2241  O   PHE A 240      81.402  77.110  99.739
ATOM   2242  N   HIS A 241      81.865  76.583 101.916
ATOM   2243  H   HIS A 241      81.562  76.103 102.735
ATOM   2244  CA  HIS A 241      83.132  77.285 102.075
ATOM   2245  CB  HIS A 241      84.150  76.914 100.951
ATOM   2246  CG  HIS A 241      85.571  77.370 101.062
ATOM   2247  ND1 HIS A 241      86.485  76.806 101.926
ATOM   2248  CE1 HIS A 241      87.675  77.407 101.684
ATOM   2249  NE2 HIS A 241      87.590  78.320 100.732
ATOM   2250  CD2 HIS A 241      86.262  78.295 100.342
ATOM   2251  C   HIS A 241      82.773  78.758 102.135
ATOM   2252  O   HIS A 241      82.796  79.345 103.218
ATOM   2253  N   GLY A 242      82.452  79.381 100.972
ATOM   2254  H   GLY A 242      82.447  78.873 100.114
ATOM   2255  CA  GLY A 242      81.997  80.746 100.873
ATOM   2256  C   GLY A 242      82.932  81.846 101.266
ATOM   2257  O   GLY A 242      82.452  82.928 101.607
ATOM   2258  N   TRP A 243      84.263  81.613 101.222
ATOM   2259  H   TRP A 243      84.628  80.737 100.921
ATOM   2260  CA  TRP A 243      85.232  82.617 101.597
ATOM   2261  CB  TRP A 243      86.660  82.094 101.874
ATOM   2262  CG  TRP A 243      86.866  81.376 103.193
ATOM   2263  CD1 TRP A 243      86.780  80.051 103.504
ATOM   2264  NE1 TRP A 243      87.153  79.830 104.811
ATOM   2265  HE1 TRP A 243      87.172  78.965 105.264
ATOM   2266  CE2 TRP A 243      87.494  81.038 105.373
ATOM   2267  CZ2 TRP A 243      87.948  81.361 106.643
ATOM   2268  CH2 TRP A 243      88.219  82.706 106.926
ATOM   2269  CZ3 TRP A 243      88.050  83.699 105.951
ATOM   2270  CE3 TRP A 243      87.607  83.369 104.663
ATOM   2271  CD2 TRP A 243      87.324  82.034 104.389
ATOM   2272  C   TRP A 243      85.333  83.810 100.705
ATOM   2273  O   TRP A 243      85.180  83.732  99.483
ATOM   2274  N   ALA A 244      85.550  84.964 101.370
ATOM   2275  H   ALA A 244      85.639  84.983 102.363
ATOM   2276  CA  ALA A 244      85.683  86.234 100.729
ATOM   2277  CB  ALA A 244      84.335  86.976 100.685
ATOM   2278  C   ALA A 244      86.648  87.093 101.497
ATOM   2279  O   ALA A 244      86.826  86.932 102.707
ATOM   2280  N   THR A 245      87.313  88.016 100.765
ATOM   2281  H   THR A 245      87.137  88.100  99.787
ATOM   2282  CA  THR A 245      88.245  88.996 101.280
ATOM   2283  CB  THR A 245      89.262  89.486 100.264
ATOM   2284  CG2 THR A 245      90.120  88.301  99.784
ATOM   2285  OG1 THR A 245      88.629  90.125  99.165
ATOM   2286  HG1 THR A 245      88.376  90.997  99.480
ATOM   2287  C   THR A 245      87.440  90.148 101.862
ATOM   2288  O   THR A 245      86.205  90.118 101.810
ATOM   2289  N   ALA A 246      88.122  91.199 102.410
ATOM   2290  H   ALA A 246      89.118  91.229 102.421
ATOM   2291  CA  ALA A 246      87.454  92.312 103.057
ATOM   2292  CB  ALA A 246      88.423  93.367 103.620
ATOM   2293  C   ALA A 246      86.464  93.008 102.191
ATOM   2294  O   ALA A 246      86.765  93.742 101.248
ATOM   2295  N   ALA A 247      85.211  92.755 102.594
ATOM   2296  H   ALA A 247      85.056  92.173 103.385
ATOM   2297  CA  ALA A 247      84.020  93.211 101.977
ATOM   2298  CB  ALA A 247      82.829  92.331 102.284
ATOM   2299  C   ALA A 247      83.570  94.573 102.298
ATOM   2300  O   ALA A 247      83.883  95.146 103.344
ATOM   2301  N   LEU A 248      82.823  95.110 101.317
ATOM   2302  H   LEU A 248      82.636  94.624 100.470
ATOM   2303  CA  LEU A 248      82.200  96.375 101.433
ATOM   2304  CB  LEU A 248      82.716  97.513 100.529
ATOM   2305  CG  LEU A 248      84.136  98.015 100.853
ATOM   2306  CD1 LEU A 248      84.567  99.071  99.834
ATOM   2307  CD2 LEU A 248      84.271  98.526 102.298
ATOM   2308  C   LEU A 248      80.795  96.051 101.079
ATOM   2309  O   LEU A 248      80.458  95.824  99.913
ATOM   2310  N   LEU A 249      79.950  96.010 102.135
ATOM   2311  H   LEU A 249      80.286  96.189 103.056
ATOM   2312  CA  LEU A 249      78.539  95.742 102.053
ATOM   2313  CB  LEU A 249      77.839  95.765 103.414
ATOM   2314  CG  LEU A 249      78.218  94.583 104.307
ATOM   2315  CD1 LEU A 249      77.598  94.715 105.700
ATOM   2316  CD2 LEU A 249      77.833  93.273 103.610
ATOM   2317  C   LEU A 249      77.936  96.712 101.088
ATOM   2318  O   LEU A 249      78.334  97.876 101.047
ATOM   2319  N   VAL A 250      76.916  96.231 100.347
ATOM   2320  H   VAL A 250      76.582  95.306 100.508
ATOM   2321  CA  VAL A 250      76.334  96.934  99.223
ATOM   2322  CB  VAL A 250      75.182  96.165  98.579
ATOM   2323  CG1 VAL A 250      74.603  96.896  97.348
ATOM   2324  CG2 VAL A 250      75.589  94.709  98.325
ATOM   2325  C   VAL A 250      75.968  98.391  99.381
ATOM   2326  O   VAL A 250      75.365  98.866 100.346
ATOM   2327  N   THR A 251      76.438  99.130  98.362
ATOM   2328  H   THR A 251      76.942  98.698  97.617
ATOM   2329  CA  THR A 251      76.230 100.531  98.197
ATOM   2330  CB  THR A 251      77.440 101.128  97.503
ATOM   2331  CG2 THR A 251      77.306 102.647  97.380
ATOM   2332  OG1 THR A 251      78.610 100.862  98.260
ATOM   2333  HG1 THR A 251      78.774  99.922  98.167
ATOM   2334  C   THR A 251      75.027 100.526  97.272
ATOM   2335  O   THR A 251      75.140 100.210  96.083
ATOM   2336  N   PHE A 252      73.826 100.790  97.837
ATOM   2337  H   PHE A 252      73.746 100.973  98.814
ATOM   2338  CA  PHE A 252      72.591 100.843  97.090
ATOM   2339  CB  PHE A 252      71.372 100.711  98.050
ATOM   2340  CG  PHE A 252      70.042 100.701  97.362
ATOM   2341  CD1 PHE A 252      69.500  99.509  96.872
ATOM   2342  CE1 PHE A 252      68.257  99.513  96.235
ATOM   2343  CZ  PHE A 252      67.549 100.701  96.067
ATOM   2344  CE2 PHE A 252      68.085 101.895  96.547
ATOM   2345  CD2 PHE A 252      69.322 101.892  97.191
ATOM   2346  C   PHE A 252      72.530 102.204  96.434
ATOM   2347  O   PHE A 252      72.285 102.316  95.232
ATOM   2348  N   CYS A 253      72.782 103.254  97.249
ATOM   2349  H   CYS A 253      73.020 103.111  98.207
ATOM   2350  CA  CYS A 253      72.757 104.639  96.879
ATOM   2351  CB  CYS A 253      71.563 105.361  97.553
ATOM   2352  SG  CYS A 253      71.622 105.314  99.374
ATOM   2353  C   CYS A 253      74.076 105.246  97.301
ATOM   2354  O   CYS A 253      75.010 104.518  97.628
ATOM   2355  N   PHE A 254      74.179 106.599  97.329
ATOM   2356  H   PHE A 254      73.410 107.175  97.074
ATOM   2357  CA  PHE A 254      75.376 107.340  97.674
ATOM   2358  CB  PHE A 254      75.129 108.868  97.673
ATOM   2359  CG  PHE A 254      75.087 109.418  96.282
ATOM   2360  CD1 PHE A 254      73.861 109.641  95.638
ATOM   2361  CE1 PHE A 254      73.825 110.166  94.341
ATOM   2362  CZ  PHE A 254      75.016 110.479  93.683
ATOM   2363  CE2 PHE A 254      76.241 110.271  94.319
ATOM   2364  CD2 PHE A 254      76.274 109.745  95.613
ATOM   2365  C   PHE A 254      75.909 106.994  99.039
ATOM   2366  O   PHE A 254      77.128 107.000  99.226
ATOM   2367  N   GLY A 255      75.009 106.700 100.007
ATOM   2368  H   GLY A 255      74.028 106.702  99.826
ATOM   2369  CA  GLY A 255      75.397 106.319 101.338
ATOM   2370  C   GLY A 255      75.451 104.822 101.425
ATOM   2371  O   GLY A 255      74.790 104.113 100.662
ATOM   2372  N   TRP A 256      76.235 104.317 102.402
ATOM   2373  H   TRP A 256      76.747 104.912 103.016
ATOM   2374  CA  TRP A 256      76.400 102.907 102.631
ATOM   2375  CB  TRP A 256      77.574 102.618 103.591
ATOM   2376  CG  TRP A 256      78.946 103.008 103.085
ATOM   2377  CD1 TRP A 256      79.640 104.137 103.419
ATOM   2378  NE1 TRP A 256      80.846 104.175 102.762
ATOM   2379  HE1 TRP A 256      81.514 104.884 102.838
ATOM   2380  CE2 TRP A 256      80.952 103.046 101.983
ATOM   2381  CZ2 TRP A 256      81.963 102.612 101.136
ATOM   2382  CH2 TRP A 256      81.784 101.398 100.467
ATOM   2383  CZ3 TRP A 256      80.620 100.638 100.648
ATOM   2384  CE3 TRP A 256      79.598 101.075 101.500
ATOM   2385  CD2 TRP A 256      79.777 102.283 102.162
ATOM   2386  C   TRP A 256      75.162 102.463 103.361
ATOM   2387  O   TRP A 256      74.779 103.060 104.371
ATOM   2388  N   VAL A 257      74.483 101.423 102.831
ATOM   2389  H   VAL A 257      74.798 100.937 102.018
ATOM   2390  CA  VAL A 257      73.308 100.874 103.469
ATOM   2391  CB  VAL A 257      72.130 100.640 102.549
ATOM   2392  CG1 VAL A 257      71.694 101.995 101.960
ATOM   2393  CG2 VAL A 257      72.521  99.692 101.415
ATOM   2394  C   VAL A 257      73.750  99.702 104.319
ATOM   2395  O   VAL A 257      74.959  99.475 104.433
ATOM   2396  N   LEU A 258      72.826  98.953 104.986
ATOM   2397  H   LEU A 258      71.844  99.113 104.936
ATOM   2398  CA  LEU A 258      73.274  97.853 105.818
ATOM   2399  CB  LEU A 258      73.697  98.389 107.221
ATOM   2400  CG  LEU A 258      74.226  97.404 108.290
ATOM   2401  CD1 LEU A 258      75.586  96.810 107.906
ATOM   2402  CD2 LEU A 258      74.249  98.065 109.676
ATOM   2403  C   LEU A 258      72.252  96.779 106.048
ATOM   2404  O   LEU A 258      71.065  97.074 106.144
ATOM   2405  N   ILE A 259      72.696  95.496 106.049
ATOM   2406  H   ILE A 259      73.655  95.271 105.884
ATOM   2407  CA  ILE A 259      71.848  94.382 106.406
ATOM   2408  CB  ILE A 259      70.818  93.880 105.366
ATOM   2409  CG2 ILE A 259      71.185  92.549 104.683
ATOM   2410  CG1 ILE A 259      69.407  93.811 106.007
ATOM   2411  CD1 ILE A 259      69.058  92.585 106.858
ATOM   2412  C   ILE A 259      72.819  93.335 106.914
ATOM   2413  O   ILE A 259      73.823  93.072 106.243
ATOM   2414  N   PRO A 260      72.612  92.790 108.107
ATOM   2415  CA  PRO A 260      73.457  91.755 108.653
ATOM   2416  CB  PRO A 260      73.207  91.742 110.163
ATOM   2417  CG  PRO A 260      71.837  92.415 110.334
ATOM   2418  CD  PRO A 260      71.746  93.370 109.135
ATOM   2419  C   PRO A 260      73.236  90.414 108.002
ATOM   2420  O   PRO A 260      74.187  89.631 107.981
ATOM   2421  N   ALA A 261      72.020  90.146 107.449
ATOM   2422  H   ALA A 261      71.301  90.836 107.450
ATOM   2423  CA  ALA A 261      71.614  88.840 106.962
ATOM   2424  CB  ALA A 261      70.167  88.833 106.440
ATOM   2425  C   ALA A 261      72.519  88.443 105.834
ATOM   2426  O   ALA A 261      72.955  87.292 105.760
ATOM   2427  N   ILE A 262      72.793  89.397 104.921
ATOM   2428  H   ILE A 262      72.422  90.318 104.984
ATOM   2429  CA  ILE A 262      73.735  89.167 103.872
ATOM   2430  CB  ILE A 262      73.297  89.274 102.409
ATOM   2431  CG2 ILE A 262      71.948  89.974 102.299
ATOM   2432  CG1 ILE A 262      74.440  89.631 101.394
ATOM   2433  CD1 ILE A 262      74.860  91.080 101.111
ATOM   2434  C   ILE A 262      74.843  90.070 104.240
ATOM   2435  O   ILE A 262      74.697  91.292 104.315
ATOM   2436  N   THR A 263      75.975  89.428 104.525
ATOM   2437  H   THR A 263      76.033  88.433 104.485
ATOM   2438  CA  THR A 263      77.173  90.102 104.873
ATOM   2439  CB  THR A 263      77.376  90.280 106.376
ATOM   2440  CG2 THR A 263      78.675  91.033 106.702
ATOM   2441  OG1 THR A 263      76.300  91.023 106.918
ATOM   2442  HG1 THR A 263      75.509  90.512 106.737
ATOM   2443  C   THR A 263      78.290  89.314 104.285
ATOM   2444  O   THR A 263      78.367  88.097 104.466
ATOM   2445  N   PHE A 264      79.090  89.987 103.433
ATOM   2446  H   PHE A 264      78.956  90.950 103.220
ATOM   2447  CA  PHE A 264      80.282  89.386 102.909
ATOM   2448  CB  PHE A 264      80.702  89.870 101.508
ATOM   2449  CG  PHE A 264      79.788  89.252 100.502
ATOM   2450  CD1 PHE A 264      78.684  89.952  99.999
ATOM   2451  CE1 PHE A 264      77.837  89.360  99.057
ATOM   2452  CZ  PHE A 264      78.094  88.061  98.613
ATOM   2453  CE2 PHE A 264      79.195  87.355  99.103
ATOM   2454  CD2 PHE A 264      80.037  87.952 100.043
ATOM   2455  C   PHE A 264      81.277  89.679 104.028
ATOM   2456  O   PHE A 264      81.127  90.678 104.741
ATOM   2457  N   ILE A 265      82.318  88.830 104.198
ATOM   2458  H   ILE A 265      82.441  88.054 103.586
ATOM   2459  CA  ILE A 265      83.277  88.927 105.291
ATOM   2460  CB  ILE A 265      84.280  87.768 105.221
ATOM   2461  CG2 ILE A 265      85.432  87.927 106.246
ATOM   2462  CG1 ILE A 265      83.522  86.438 105.436
ATOM   2463  CD1 ILE A 265      84.339  85.173 105.168
ATOM   2464  C   ILE A 265      83.986  90.261 105.382
ATOM   2465  O   ILE A 265      84.675  90.685 104.459
ATOM   2466  N   ILE A 266      83.813  90.926 106.554
ATOM   2467  H   ILE A 266      83.271  90.526 107.288
ATOM   2468  CA  ILE A 266      84.387  92.217 106.859
ATOM   2469  CB  ILE A 266      83.410  93.129 107.603
ATOM   2470  CG2 ILE A 266      84.095  94.474 107.954
ATOM   2471  CG1 ILE A 266      82.152  93.378 106.741
ATOM   2472  CD1 ILE A 266      80.999  94.044 107.494
ATOM   2473  C   ILE A 266      85.618  91.971 107.702
ATOM   2474  O   ILE A 266      85.599  91.151 108.625
ATOM   2475  N   LEU A 267      86.723  92.678 107.378
ATOM   2476  H   LEU A 267      86.722  93.349 106.640
ATOM   2477  CA  LEU A 267      87.957  92.551 108.097
ATOM   2478  CB  LEU A 267      89.055  91.989 107.174
ATOM   2479  CG  LEU A 267      90.469  91.811 107.742
ATOM   2480  CD1 LEU A 267      90.531  90.789 108.892
ATOM   2481  CD2 LEU A 267      91.391  91.408 106.587
ATOM   2482  C   LEU A 267      88.284  93.922 108.618
ATOM   2483  O   LEU A 267      88.453  94.869 107.845
ATOM   2484  N   THR A 268      88.321  94.052 109.966
ATOM   2485  H   THR A 268      88.163  93.279 110.574
ATOM   2486  CA  THR A 268      88.612  95.298 110.624
ATOM   2487  CB  THR A 268      87.367  96.107 110.973
ATOM   2488  CG2 THR A 268      87.737  97.438 111.664
ATOM   2489  OG1 THR A 268      86.631  96.399 109.793
ATOM   2490  HG1 THR A 268      86.255  95.564 109.504
ATOM   2491  C   THR A 268      89.384  95.015 111.881
ATOM   2492  O   THR A 268      88.960  94.235 112.737
ATOM   2493  N   VAL A 269      90.569  95.648 111.974
ATOM   2494  H   VAL A 269      90.878  96.258 111.248
ATOM   2495  CA  VAL A 269      91.468  95.563 113.098
ATOM   2496  CB  VAL A 269      92.796  94.881 112.772
ATOM   2497  CG1 VAL A 269      93.720  94.847 114.006
ATOM   2498  CG2 VAL A 269      92.544  93.472 112.194
ATOM   2499  C   VAL A 269      91.700  97.026 113.430
ATOM   2500  O   VAL A 269      91.779  97.870 112.532
ATOM   2501  N   LEU A 270      91.796  97.359 114.741
ATOM   2502  H   LEU A 270      91.741  96.665 115.455
ATOM   2503  CA  LEU A 270      92.006  98.711 115.204
ATOM   2504  CB  LEU A 270      91.860  98.856 116.735
ATOM   2505  CG  LEU A 270      90.444  98.564 117.288
ATOM   2506  CD1 LEU A 270      90.434  98.612 118.823
ATOM   2507  CD2 LEU A 270      89.369  99.472 116.662
ATOM   2508  C   LEU A 270      93.355  99.234 114.796
ATOM   2509  O   LEU A 270      94.355  98.512 114.834
ATOM   2510  N   LYS A 271      93.377 100.504 114.334
ATOM   2511  H   LYS A 271      92.559 101.071 114.304
ATOM   2512  CA  LYS A 271      94.590 101.136 113.906
ATOM   2513  CB  LYS A 271      94.430 101.850 112.541
ATOM   2514  CG  LYS A 271      95.712 102.476 111.984
ATOM   2515  CD  LYS A 271      95.558 103.190 110.644
ATOM   2516  CE  LYS A 271      96.875 103.818 110.194
ATOM   2517  NZ  LYS A 271      96.718 104.507 108.899
ATOM   2518  HZ1 LYS A 271      97.501 105.180 108.785
ATOM   2519  HZ2 LYS A 271      96.745 103.817 108.124
ATOM   2520  HZ3 LYS A 271      95.817 105.022 108.874
ATOM   2521  C   LYS A 271      95.048 102.105 114.950
ATOM   2522  O   LYS A 271      94.246 102.844 115.527
ATOM   2523  N   LYS A 272      96.374 102.086 115.225
ATOM   2524  H   LYS A 272      96.993 101.460 114.757
ATOM   2525  CA  LYS A 272      97.004 102.974 116.165
ATOM   2526  CB  LYS A 272      98.493 102.644 116.408
ATOM   2527  CG  LYS A 272      99.164 103.501 117.485
ATOM   2528  CD  LYS A 272     100.632 103.170 117.732
ATOM   2529  CE  LYS A 272     101.246 104.070 118.800
ATOM   2530  NZ  LYS A 272     102.672 103.753 118.973
ATOM   2531  HZ1 LYS A 272     102.772 102.799 119.368
ATOM   2532  HZ2 LYS A 272     103.152 103.799 118.054
ATOM   2533  HZ3 LYS A 272     103.100 104.441 119.621
ATOM   2534  C   LYS A 272      96.909 104.354 115.561
ATOM   2535  O   LYS A 272      97.094 104.525 114.351
ATOM   2536  N   GLU A 273      96.601 105.360 116.412
ATOM   2537  H   GLU A 273      96.458 105.193 117.385
ATOM   2538  CA  GLU A 273      96.447 106.728 115.985
ATOM   2539  CB  GLU A 273      95.955 107.661 117.105
ATOM   2540  CG  GLU A 273      94.490 107.420 117.500
ATOM   2541  CD  GLU A 273      94.059 108.290 118.686
ATOM   2542  OE1 GLU A 273      92.851 108.207 119.027
ATOM   2543  OE2 GLU A 273      94.886 109.040 119.272
ATOM   2544  C   GLU A 273      97.740 107.264 115.442
ATOM   2545  O   GLU A 273      97.725 107.897 114.384
ATOM   2546  N   CYS A 274      98.880 107.006 116.138
ATOM   2547  H   CYS A 274      98.873 106.498 116.996
ATOM   2548  CA  CYS A 274     100.174 107.429 115.656
ATOM   2549  CB  CYS A 274     101.305 107.319 116.696
ATOM   2550  SG  CYS A 274     102.919 107.868 116.058
ATOM   2551  C   CYS A 274     100.474 106.488 114.518
ATOM   2552  O   CYS A 274     100.375 105.268 114.673
ATOM   2553  N   GLU A 275     100.833 107.059 113.346
ATOM   2554  H   GLU A 275     100.903 108.047 113.248
ATOM   2555  CA  GLU A 275     101.116 106.300 112.157
ATOM   2556  CB  GLU A 275     101.288 107.187 110.899
ATOM   2557  CG  GLU A 275     101.365 106.457 109.542
ATOM   2558  CD  GLU A 275     100.060 105.723 109.229
ATOM   2559  OE1 GLU A 275     100.131 104.497 108.954
ATOM   2560  OE2 GLU A 275      98.978 106.368 109.227
ATOM   2561  C   GLU A 275     102.351 105.466 112.331
ATOM   2562  O   GLU A 275     103.395 105.946 112.780
ATOM   2563  N   THR A 276     102.204 104.169 111.990
ATOM   2564  H   THR A 276     101.333 103.818 111.654
ATOM   2565  CA  THR A 276     103.258 103.197 112.067
ATOM   2566  CB  THR A 276     103.408 102.611 113.468
ATOM   2567  CG2 THR A 276     102.174 101.772 113.875
ATOM   2568  OG1 THR A 276     104.601 101.847 113.555
ATOM   2569  HG1 THR A 276     105.313 102.495 113.561
ATOM   2570  C   THR A 276     102.996 102.131 111.018
ATOM   2571  O   THR A 276     101.923 102.092 110.409
ATOM   2572  N   TYR A 277     104.011 101.268 110.759
ATOM   2573  H   TYR A 277     104.874 101.322 111.256
ATOM   2574  CA  TYR A 277     103.911 100.191 109.798
ATOM   2575  CB  TYR A 277     105.250  99.538 109.387
ATOM   2576  CG  TYR A 277     105.951 100.408 108.394
ATOM   2577  CD1 TYR A 277     106.994 101.259 108.779
ATOM   2578  CE1 TYR A 277     107.642 102.060 107.833
ATOM   2579  CZ  TYR A 277     107.255 102.017 106.492
ATOM   2580  OH  TYR A 277     107.916 102.829 105.545
ATOM   2581  HH  TYR A 277     107.534 102.652 104.680
ATOM   2582  CE2 TYR A 277     106.217 101.169 106.097
ATOM   2583  CD2 TYR A 277     105.571 100.370 107.045
ATOM   2584  C   TYR A 277     102.964  99.101 110.208
ATOM   2585  O   TYR A 277     102.902  98.714 111.378
ATOM   2586  N   LYS A 278     102.162  98.650 109.215
ATOM   2587  H   LYS A 278     102.250  99.010 108.290
ATOM   2588  CA  LYS A 278     101.166  97.616 109.364
ATOM   2589  CB  LYS A 278      99.973  97.826 108.411
ATOM   2590  CG  LYS A 278      99.143  99.088 108.657
ATOM   2591  CD  LYS A 278      97.912  99.179 107.752
ATOM   2592  CE  LYS A 278      98.259  99.479 106.291
ATOM   2593  NZ  LYS A 278      97.036  99.762 105.522
ATOM   2594  HZ1 LYS A 278      97.301 100.067 104.566
ATOM   2595  HZ2 LYS A 278      96.452  98.908 105.458
ATOM   2596  HZ3 LYS A 278      96.500 100.516 105.990
ATOM   2597  C   LYS A 278     101.660  96.215 109.079
ATOM   2598  O   LYS A 278     101.349  95.285 109.826
ATOM   2599  N   GLU A 279     102.434  96.059 107.973
ATOM   2600  H   GLU A 279     102.646  96.858 107.416
ATOM   2601  CA  GLU A 279     103.020  94.840 107.452
ATOM   2602  CB  GLU A 279     103.884  94.018 108.442
ATOM   2603  CG  GLU A 279     105.203  94.706 108.828
ATOM   2604  CD  GLU A 279     106.043  93.860 109.794
ATOM   2605  OE1 GLU A 279     105.716  92.676 110.079
ATOM   2606  OE2 GLU A 279     107.066  94.420 110.267
ATOM   2607  C   GLU A 279     102.058  93.924 106.742
ATOM   2608  O   GLU A 279     102.148  93.840 105.518
ATOM   2609  N   LEU A 280     101.126  93.233 107.460
ATOM   2610  H   LEU A 280     101.096  93.355 108.450
ATOM   2611  CA  LEU A 280     100.116  92.308 106.956
ATOM   2612  CB  LEU A 280      98.869  92.891 106.208
ATOM   2613  CG  LEU A 280      98.964  93.540 104.804
ATOM   2614  CD1 LEU A 280      97.654  93.326 104.027
ATOM   2615  CD2 LEU A 280      99.244  95.053 104.893
ATOM   2616  C   LEU A 280     100.551  91.040 106.267
ATOM   2617  O   LEU A 280     100.084  89.953 106.613
ATOM   2618  N   LYS A 281     101.496  91.160 105.311
ATOM   2619  H   LYS A 281     101.851  92.060 105.083
ATOM   2620  CA  LYS A 281     102.032  90.112 104.483
ATOM   2621  CB  LYS A 281     103.121  90.602 103.507
ATOM   2622  CG  LYS A 281     102.646  91.503 102.367
ATOM   2623  CD  LYS A 281     103.799  91.915 101.450
ATOM   2624  CE  LYS A 281     103.388  92.801 100.276
ATOM   2625  NZ  LYS A 281     104.564  93.118  99.436
ATOM   2626  HZ1 LYS A 281     104.254  93.688  98.627
ATOM   2627  HZ2 LYS A 281     105.271  93.648  99.980
ATOM   2628  HZ3 LYS A 281     104.993  92.241  99.085
ATOM   2629  C   LYS A 281     102.629  88.928 105.177
ATOM   2630  O   LYS A 281     102.717  87.868 104.557
ATOM   2631  N   ALA A 282     103.103  89.085 106.435
ATOM   2632  H   ALA A 282     103.057  89.958 106.913
ATOM   2633  CA  ALA A 282     103.707  88.002 107.162
ATOM   2634  CB  ALA A 282     104.548  88.476 108.362
ATOM   2635  C   ALA A 282     102.757  86.950 107.657
ATOM   2636  O   ALA A 282     101.807  87.206 108.397
ATOM   2637  N   HIS A 283     103.051  85.707 107.237
ATOM   2638  H   HIS A 283     103.839  85.560 106.647
ATOM   2639  CA  HIS A 283     102.350  84.504 107.590
ATOM   2640  CB  HIS A 283     102.325  83.457 106.442
ATOM   2641  CG  HIS A 283     103.656  83.023 105.886
ATOM   2642  ND1 HIS A 283     104.391  83.790 105.009
ATOM   2643  CE1 HIS A 283     105.503  83.077 104.698
ATOM   2644  NE2 HIS A 283     105.535  81.910 105.314
ATOM   2645  CD2 HIS A 283     104.370  81.879 106.061
ATOM   2646  C   HIS A 283     102.923  83.994 108.900
ATOM   2647  O   HIS A 283     103.850  84.590 109.453
ATOM   2648  N   GLY A 284     102.386  82.867 109.423
ATOM   2649  H   GLY A 284     101.650  82.393 108.948
ATOM   2650  CA  GLY A 284     102.772  82.283 110.692
ATOM   2651  C   GLY A 284     104.228  81.985 110.916
ATOM   2652  O   GLY A 284     104.646  81.947 112.073
ATOM   2653  N   VAL A 285     104.996  81.700 109.831
ATOM   2654  H   VAL A 285     104.565  81.683 108.933
ATOM   2655  CA  VAL A 285     106.430  81.431 109.778
ATOM   2656  CB  VAL A 285     107.315  82.675 109.583
ATOM   2657  CG1 VAL A 285     107.011  83.293 108.212
ATOM   2658  CG2 VAL A 285     107.201  83.688 110.744
ATOM   2659  C   VAL A 285     107.025  80.504 110.825
ATOM   2660  O   VAL A 285     108.207  80.612 111.173
ATOM   2661  N   SER A 286     106.222  79.542 111.327
ATOM   2662  H   SER A 286     105.273  79.426 111.044
ATOM   2663  CA  SER A 286     106.695  78.619 112.317
ATOM   2664  CB  SER A 286     106.513  79.139 113.768
ATOM   2665  OG  SER A 286     107.020  78.213 114.718
ATOM   2666  HG  SER A 286     106.864  78.609 115.580
ATOM   2667  C   SER A 286     105.876  77.392 112.110
ATOM   2668  O   SER A 286     104.666  77.395 112.347
ATOM   2669  N   CYS A 287     106.536  76.324 111.617
ATOM   2670  H   CYS A 287     107.511  76.363 111.412
ATOM   2671  CA  CYS A 287     105.907  75.060 111.369
ATOM   2672  CB  CYS A 287     106.786  74.105 110.533
ATOM   2673  SG  CYS A 287     107.074  74.660 108.826
ATOM   2674  C   CYS A 287     105.456  74.274 112.580
ATOM   2675  O   CYS A 287     104.241  74.085 112.608
ATOM   2676  N   PRO A 288     106.275  73.893 113.607
ATOM   2677  CA  PRO A 288     105.839  73.058 114.715
ATOM   2678  CB  PRO A 288     105.491  73.998 115.856
ATOM   2679  CG  PRO A 288     106.597  75.061 115.684
ATOM   2680  CD  PRO A 288     107.068  74.954 114.213
ATOM   2681  C   PRO A 288     105.051  71.796 114.505
ATOM   2682  O   PRO A 288     105.519  70.759 114.976
ATOM   2683  N   GLN A 289     103.901  71.838 113.811
ATOM   2684  H   GLN A 289     103.489  72.696 113.523
ATOM   2685  CA  GLN A 289     103.288  70.681 113.237
ATOM   2686  CB  GLN A 289     101.806  70.530 113.652
ATOM   2687  CG  GLN A 289     101.555  70.435 115.169
ATOM   2688  CD  GLN A 289     102.108  69.116 115.719
ATOM   2689  OE1 GLN A 289     101.957  68.042 115.136
ATOM   2690  NE2 GLN A 289     102.789  69.193 116.891
ATOM   2691 1HE2 GLN A 289     102.905  70.075 117.351
ATOM   2692 2HE2 GLN A 289     103.182  68.365 117.292
ATOM   2693  C   GLN A 289     103.309  70.816 111.740
ATOM   2694  O   GLN A 289     103.092  71.895 111.185
ATOM   2695  N   SER A 290     103.634  69.698 111.064
ATOM   2696  H   SER A 290     103.847  68.853 111.546
ATOM   2697  CA  SER A 290     103.667  69.600 109.630
ATOM   2698  CB  SER A 290     105.078  69.332 109.053
ATOM   2699  OG  SER A 290     105.645  68.142 109.586
ATOM   2700  HG  SER A 290     105.300  67.422 109.049
ATOM   2701  C   SER A 290     102.725  68.470 109.309
ATOM   2702  O   SER A 290     102.692  67.459 110.021
ATOM   2703  N   GLN A 291     101.924  68.626 108.231
ATOM   2704  H   GLN A 291     101.969  69.429 107.643
ATOM   2705  CA  GLN A 291     100.961  67.620 107.870
ATOM   2706  CB  GLN A 291      99.537  67.976 108.383
ATOM   2707  CG  GLN A 291      98.866  69.243 107.846
ATOM   2708  CD  GLN A 291      97.604  69.465 108.680
ATOM   2709  OE1 GLN A 291      97.653  70.115 109.723
ATOM   2710  NE2 GLN A 291      96.451  68.887 108.254
ATOM   2711 1HE2 GLN A 291      96.458  68.276 107.466
ATOM   2712 2HE2 GLN A 291      95.612  69.009 108.784
ATOM   2713  C   GLN A 291     101.036  67.169 106.428
ATOM   2714  O   GLN A 291     101.915  67.600 105.680
ATOM   2715  N   CYS A 292     100.101  66.268 106.030
ATOM   2716  H   CYS A 292      99.426  65.938 106.684
ATOM   2717  CA  CYS A 292      99.993  65.633 104.732
ATOM   2718  CB  CYS A 292      98.747  64.726 104.647
ATOM   2719  SG  CYS A 292      98.884  63.263 105.714
ATOM   2720  C   CYS A 292      99.950  66.567 103.551
ATOM   2721  O   CYS A 292      99.417  67.668 103.679
ATOM   2722  N   PRO A 293     100.534  66.199 102.404
ATOM   2723  CA  PRO A 293     100.549  67.046 101.240
ATOM   2724  CB  PRO A 293     101.537  66.419 100.252
ATOM   2725  CG  PRO A 293     101.717  64.967 100.727
ATOM   2726  CD  PRO A 293     101.354  65.002 102.220
ATOM   2727  C   PRO A 293      99.227  67.377 100.618
ATOM   2728  O   PRO A 293      99.040  68.566 100.361
ATOM   2729  N   TYR A 294      98.310  66.387 100.407
ATOM   2730  H   TYR A 294      98.534  65.443 100.645
ATOM   2731  CA  TYR A 294      96.992  66.531  99.796
ATOM   2732  CB  TYR A 294      96.104  67.497 100.626
ATOM   2733  CG  TYR A 294      94.664  67.631 100.250
ATOM   2734  CD1 TYR A 294      94.199  68.709  99.490
ATOM   2735  CE1 TYR A 294      92.843  68.830  99.182
ATOM   2736  CZ  TYR A 294      91.930  67.880  99.642
ATOM   2737  OH  TYR A 294      90.560  68.017  99.325
ATOM   2738  HH  TYR A 294      90.090  67.279  99.724
ATOM   2739  CE2 TYR A 294      92.381  66.808 100.416
ATOM   2740  CD2 TYR A 294      93.739  66.692 100.723
ATOM   2741  C   TYR A 294      97.149  66.877  98.311
ATOM   2742  O   TYR A 294      96.687  66.111  97.465
ATOM   2743  N   LYS A 295      97.828  68.014  97.984
ATOM   2744  H   LYS A 295      98.160  68.609  98.708
ATOM   2745  CA  LYS A 295      98.169  68.506  96.667
ATOM   2746  CB  LYS A 295      99.471  67.893  96.078
ATOM   2747  CG  LYS A 295     100.763  68.262  96.816
ATOM   2748  CD  LYS A 295     102.015  67.682  96.150
ATOM   2749  CE  LYS A 295     103.326  68.022  96.862
ATOM   2750  NZ  LYS A 295     104.460  67.328  96.212
ATOM   2751  HZ1 LYS A 295     104.210  66.336  96.041
ATOM   2752  HZ2 LYS A 295     104.694  67.777  95.306
ATOM   2753  HZ3 LYS A 295     105.288  67.366  96.838
ATOM   2754  C   LYS A 295      97.190  68.739  95.539
ATOM   2755  O   LYS A 295      97.148  67.943  94.595
ATOM   2756  N   LYS A 296      96.323  69.778  95.639
ATOM   2757  H   LYS A 296      96.329  70.417  96.401
ATOM   2758  CA  LYS A 296      95.414  70.085  94.560
ATOM   2759  CB  LYS A 296      94.070  70.772  94.909
ATOM   2760  CG  LYS A 296      93.019  69.961  95.661
ATOM   2761  CD  LYS A 296      91.721  70.753  95.865
ATOM   2762  CE  LYS A 296      90.583  69.931  96.470
ATOM   2763  NZ  LYS A 296      89.356  70.742  96.593
ATOM   2764  HZ1 LYS A 296      89.516  71.551  97.222
ATOM   2765  HZ2 LYS A 296      89.071  71.082  95.655
ATOM   2766  HZ3 LYS A 296      88.601  70.145  96.981
ATOM   2767  C   LYS A 296      96.032  70.980  93.528
ATOM   2768  O   LYS A 296      96.370  72.137  93.788
ATOM   2769  N   ILE A 297      96.176  70.426  92.312
ATOM   2770  H   ILE A 297      95.887  69.485  92.162
ATOM   2771  CA  ILE A 297      96.690  71.072  91.134
ATOM   2772  CB  ILE A 297      97.015  70.028  90.073
ATOM   2773  CG2 ILE A 297      97.224  70.654  88.690
ATOM   2774  CG1 ILE A 297      98.176  69.132  90.564
ATOM   2775  CD1 ILE A 297      98.450  67.894  89.707
ATOM   2776  C   ILE A 297      95.668  72.087  90.662
ATOM   2777  O   ILE A 297      94.473  71.794  90.601
ATOM   2778  N   GLY A 298      96.138  73.320  90.366
ATOM   2779  H   GLY A 298      97.100  73.540  90.506
ATOM   2780  CA  GLY A 298      95.296  74.376  89.870
ATOM   2781  C   GLY A 298      95.799  74.695  88.504
ATOM   2782  O   GLY A 298      97.011  74.775  88.298
ATOM   2783  N   VAL A 299      94.881  74.846  87.519
ATOM   2784  H   VAL A 299      93.896  74.824  87.681
ATOM   2785  CA  VAL A 299      95.310  75.160  86.178
ATOM   2786  CB  VAL A 299      95.334  73.958  85.201
ATOM   2787  CG1 VAL A 299      95.811  74.405  83.806
ATOM   2788  CG2 VAL A 299      96.168  72.775  85.717
ATOM   2789  C   VAL A 299      94.302  76.123  85.606
ATOM   2790  O   VAL A 299      93.164  75.721  85.347
ATOM   2791  N   ASP A 300      94.670  77.421  85.413
ATOM   2792  H   ASP A 300      95.598  77.770  85.525
ATOM   2793  CA  ASP A 300      93.771  78.337  84.737
ATOM   2794  CB  ASP A 300      94.054  79.855  84.845
ATOM   2795  CG  ASP A 300      93.746  80.421  86.232
ATOM   2796  OD1 ASP A 300      93.159  79.721  87.098
ATOM   2797  OD2 ASP A 300      94.076  81.620  86.425
ATOM   2798  C   ASP A 300      94.035  77.903  83.319
ATOM   2799  O   ASP A 300      95.183  77.601  82.960
ATOM   2800  N   VAL A 301      92.989  77.807  82.477
ATOM   2801  H   VAL A 301      92.043  78.035  82.698
ATOM   2802  CA  VAL A 301      93.294  77.305  81.176
ATOM   2803  CB  VAL A 301      93.120  75.800  81.203
ATOM   2804  CG1 VAL A 301      91.685  75.342  81.527
ATOM   2805  CG2 VAL A 301      93.825  75.225  80.014
ATOM   2806  C   VAL A 301      92.578  77.959  80.033
ATOM   2807  O   VAL A 301      91.369  78.181  80.081
ATOM   2808  N   HIS A 302      93.354  78.311  78.982
ATOM   2809  H   HIS A 302      94.331  78.116  78.970
ATOM   2810  CA  HIS A 302      92.818  78.912  77.792
ATOM   2811  CB  HIS A 302      93.851  79.756  77.008
ATOM   2812  CG  HIS A 302      93.343  80.471  75.779
ATOM   2813  ND1 HIS A 302      94.168  80.854  74.744
ATOM   2814  CE1 HIS A 302      93.394  81.515  73.847
ATOM   2815  NE2 HIS A 302      92.133  81.585  74.228
ATOM   2816  CD2 HIS A 302      92.101  80.927  75.444
ATOM   2817  C   HIS A 302      92.407  77.744  76.949
ATOM   2818  O   HIS A 302      93.235  76.887  76.622
ATOM   2819  N   ALA A 303      91.105  77.683  76.589
ATOM   2820  H   ALA A 303      90.419  78.349  76.874
ATOM   2821  CA  ALA A 303      90.645  76.594  75.785
ATOM   2822  CB  ALA A 303      89.122  76.370  75.808
ATOM   2823  C   ALA A 303      91.059  76.796  74.371
ATOM   2824  O   ALA A 303      90.737  77.803  73.733
ATOM   2825  N   LEU A 304      91.859  75.833  73.880
ATOM   2826  H   LEU A 304      92.114  75.022  74.400
ATOM   2827  CA  LEU A 304      92.278  75.837  72.513
ATOM   2828  CB  LEU A 304      93.708  75.305  72.260
ATOM   2829  CG  LEU A 304      94.834  76.069  73.010
ATOM   2830  CD1 LEU A 304      96.208  75.440  72.742
ATOM   2831  CD2 LEU A 304      94.808  77.592  72.778
ATOM   2832  C   LEU A 304      91.220  74.980  71.852
ATOM   2833  O   LEU A 304      90.443  74.286  72.521
ATOM   2834  N   GLY A 305      91.137  75.031  70.510
ATOM   2835  H   GLY A 305      91.757  75.587  69.965
ATOM   2836  CA  GLY A 305      90.158  74.277  69.770
ATOM   2837  C   GLY A 305      90.522  72.823  69.708
ATOM   2838  O   GLY A 305      91.532  72.394  70.268
ATOM   2839  N   HIS A 306      89.644  72.026  69.062
ATOM   2840  H   HIS A 306      88.819  72.395  68.640
ATOM   2841  CA  HIS A 306      89.845  70.608  68.905
ATOM   2842  CB  HIS A 306      88.571  69.844  68.499
ATOM   2843  CG  HIS A 306      87.519  69.861  69.563
ATOM   2844  ND1 HIS A 306      86.528  70.814  69.629
ATOM   2845  CE1 HIS A 306      85.781  70.526  70.723
ATOM   2846  NE2 HIS A 306      86.221  69.458  71.363
ATOM   2847  CD2 HIS A 306      87.317  69.038  70.629
ATOM   2848  C   HIS A 306      90.846  70.379  67.813
ATOM   2849  O   HIS A 306      90.807  71.050  66.778
ATOM   2850  N   TRP A 307      91.794  69.441  68.049
ATOM   2851  H   TRP A 307      91.785  68.887  68.880
ATOM   2852  CA  TRP A 307      92.789  69.116  67.060
ATOM   2853  CB  TRP A 307      94.126  68.589  67.602
ATOM   2854  CG  TRP A 307      95.004  69.603  68.305
ATOM   2855  CD1 TRP A 307      94.789  70.924  68.597
ATOM   2856  NE1 TRP A 307      95.888  71.458  69.232
ATOM   2857  HE1 TRP A 307      95.980  72.380  69.538
ATOM   2858  CE2 TRP A 307      96.839  70.471  69.361
ATOM   2859  CZ2 TRP A 307      98.111  70.491  69.919
ATOM   2860  CH2 TRP A 307      98.857  69.305  69.900
ATOM   2861  CZ3 TRP A 307      98.340  68.135  69.325
ATOM   2862  CE3 TRP A 307      97.060  68.118  68.757
ATOM   2863  CD2 TRP A 307      96.319  69.293  68.787
ATOM   2864  C   TRP A 307      92.210  68.109  66.129
ATOM   2865  O   TRP A 307      91.607  67.127  66.567
ATOM   2866  N   PHE A 308      92.362  68.372  64.816
ATOM   2867  H   PHE A 308      92.861  69.172  64.493
ATOM   2868  CA  PHE A 308      91.849  67.516  63.790
ATOM   2869  CB  PHE A 308      91.028  68.258  62.705
ATOM   2870  CG  PHE A 308      89.747  68.800  63.249
ATOM   2871  CD1 PHE A 308      89.693  70.080  63.815
ATOM   2872  CE1 PHE A 308      88.490  70.587  64.318
ATOM   2873  CZ  PHE A 308      87.327  69.819  64.245
ATOM   2874  CE2 PHE A 308      87.368  68.551  63.663
ATOM   2875  CD2 PHE A 308      88.572  68.046  63.164
ATOM   2876  C   PHE A 308      92.939  66.820  63.047
ATOM   2877  O   PHE A 308      93.969  67.409  62.706
ATOM   2878  N   ASP A 309      92.718  65.511  62.825
ATOM   2879  H   ASP A 309      91.889  65.066  63.155
ATOM   2880  CA  ASP A 309      93.600  64.680  62.052
ATOM   2881  CB  ASP A 309      93.763  63.245  62.618
ATOM   2882  CG  ASP A 309      94.827  62.416  61.879
ATOM   2883  OD1 ASP A 309      95.521  62.924  60.956
ATOM   2884  OD2 ASP A 309      94.950  61.219  62.247
ATOM   2885  C   ASP A 309      92.870  64.609  60.729
ATOM   2886  O   ASP A 309      91.646  64.454  60.712
ATOM   2887  N   GLY A 310      93.596  64.727  59.594
ATOM   2888  H   GLY A 310      94.588  64.829  59.582
ATOM   2889  CA  GLY A 310      92.933  64.681  58.320
ATOM   2890  C   GLY A 310      93.783  64.087  57.256
ATOM   2891  O   GLY A 310      95.012  64.059  57.342
ATOM   2892  N   ARG A 311      93.087  63.592  56.216
ATOM   2893  H   ARG A 311      92.095  63.668  56.184
ATOM   2894  CA  ARG A 311      93.667  62.970  55.066
ATOM   2895  CB  ARG A 311      92.750  61.863  54.500
ATOM   2896  CG  ARG A 311      93.348  60.977  53.402
ATOM   2897  CD  ARG A 311      92.406  59.885  52.896
ATOM   2898  NE  ARG A 311      91.307  60.556  52.129
ATOM   2899  HE  ARG A 311      91.264  61.559  52.110
ATOM   2900  CZ  ARG A 311      90.318  59.842  51.506
ATOM   2901  NH1 ARG A 311      90.285  58.474  51.538
ATOM   2902 1HH1 ARG A 311      90.998  57.963  52.016
ATOM   2903 2HH1 ARG A 311      89.545  57.971  51.094
ATOM   2904  NH2 ARG A 311      89.332  60.519  50.851
ATOM   2905 1HH2 ARG A 311      89.336  61.520  50.837
ATOM   2906 2HH2 ARG A 311      88.584  60.027  50.404
ATOM   2907  C   ARG A 311      93.889  63.987  53.981
ATOM   2908  O   ARG A 311      93.022  64.812  53.695
ATOM   2909  N   LEU A 312      95.096  63.952  53.380
ATOM   2910  H   LEU A 312      95.780  63.277  53.643
ATOM   2911  CA  LEU A 312      95.468  64.807  52.282
ATOM   2912  CB  LEU A 312      96.994  64.913  52.082
ATOM   2913  CG  LEU A 312      97.799  65.617  53.193
ATOM   2914  CD1 LEU A 312      99.306  65.463  52.942
ATOM   2915  CD2 LEU A 312      97.426  67.104  53.309
ATOM   2916  C   LEU A 312      94.912  64.146  51.048
ATOM   2917  O   LEU A 312      95.105  62.940  50.859
ATOM   2918  N   ASN A 313      94.197  64.915  50.192
ATOM   2919  H   ASN A 313      93.989  65.874  50.368
ATOM   2920  CA  ASN A 313      93.628  64.347  48.997
ATOM   2921  CB  ASN A 313      92.088  64.190  49.114
ATOM   2922  CG  ASN A 313      91.471  63.425  47.934
ATOM   2923  OD1 ASN A 313      91.417  63.844  46.778
ATOM   2924  ND2 ASN A 313      90.930  62.223  48.269
ATOM   2925 1HD2 ASN A 313      90.931  61.922  49.222
ATOM   2926 2HD2 ASN A 313      90.514  61.649  47.564
ATOM   2927  C   ASN A 313      93.937  65.259  47.839
ATOM   2928  O   ASN A 313      93.700  66.466  47.903
ATOM   2929  N   LEU A 314      94.523  64.678  46.767
ATOM   2930  H   LEU A 314      94.721  63.703  46.758
ATOM   2931  CA  LEU A 314      94.854  65.377  45.552
ATOM   2932  CB  LEU A 314      96.129  64.882  44.828
ATOM   2933  CG  LEU A 314      97.477  65.083  45.547
ATOM   2934  CD1 LEU A 314      98.617  64.418  44.760
ATOM   2935  CD2 LEU A 314      97.776  66.579  45.740
ATOM   2936  C   LEU A 314      93.734  65.247  44.567
ATOM   2937  O   LEU A 314      93.153  64.167  44.429
ATOM   2938  N   LYS A 315      93.382  66.368  43.893
ATOM   2939  H   LYS A 315      93.834  67.243  44.053
ATOM   2940  CA  LYS A 315      92.351  66.347  42.891
ATOM   2941  CB  LYS A 315      90.948  66.756  43.418
ATOM   2942  CG  LYS A 315      89.817  66.693  42.378
ATOM   2943  CD  LYS A 315      89.372  65.262  42.050
ATOM   2944  CE  LYS A 315      88.266  65.174  40.998
ATOM   2945  NZ  LYS A 315      88.123  63.775  40.546
ATOM   2946  HZ1 LYS A 315      87.703  63.756  39.597
ATOM   2947  HZ2 LYS A 315      89.057  63.324  40.518
ATOM   2948  HZ3 LYS A 315      87.511  63.250  41.199
ATOM   2949  C   LYS A 315      92.776  67.268  41.774
ATOM   2950  O   LYS A 315      93.182  68.407  42.008
ATOM   2951  N   THR A 316      92.731  66.752  40.526
ATOM   2952  H   THR A 316      92.437  65.816  40.355
ATOM   2953  CA  THR A 316      93.080  67.504  39.352
ATOM   2954  CB  THR A 316      93.979  66.727  38.403
ATOM   2955  CG2 THR A 316      94.384  67.584  37.179
ATOM   2956  OG1 THR A 316      95.173  66.376  39.090
ATOM   2957  HG1 THR A 316      95.557  65.650  38.590
ATOM   2958  C   THR A 316      91.791  67.921  38.678
ATOM   2959  O   THR A 316      90.789  67.201  38.694
ATOM   2960  N   SER A 317      91.793  69.156  38.141
ATOM   2961  H   SER A 317      92.592  69.743  38.238
ATOM   2962  CA  SER A 317      90.703  69.758  37.416
ATOM   2963  CB  SER A 317      90.113  70.922  38.194
ATOM   2964  OG  SER A 317      91.128  71.890  38.417
ATOM   2965  HG  SER A 317      91.814  71.449  38.927
ATOM   2966  C   SER A 317      91.307  70.277  36.138
ATOM   2967  O   SER A 317      92.444  70.749  36.158
ATOM   2968  N   PHE A 318      90.566  70.237  35.007
ATOM   2969  H   PHE A 318      89.634  69.886  34.969
ATOM   2970  CA  PHE A 318      91.137  70.686  33.761
ATOM   2971  CB  PHE A 318      91.811  69.504  32.970
ATOM   2972  CG  PHE A 318      90.915  68.307  32.748
ATOM   2973  CD1 PHE A 318      90.149  68.158  31.581
ATOM   2974  CE1 PHE A 318      89.326  67.043  31.396
ATOM   2975  CZ  PHE A 318      89.263  66.055  32.380
ATOM   2976  CE2 PHE A 318      90.023  66.181  33.544
ATOM   2977  CD2 PHE A 318      90.844  67.298  33.722
ATOM   2978  C   PHE A 318      90.210  71.510  32.905
ATOM   2979  O   PHE A 318      89.933  71.155  31.761
ATOM   2980  N   HIS A 319      89.759  72.686  33.406
ATOM   2981  H   HIS A 319      90.089  73.055  34.272
ATOM   2982  CA  HIS A 319      88.832  73.509  32.661
ATOM   2983  CB  HIS A 319      88.232  74.629  33.512
ATOM   2984  CG  HIS A 319      87.382  74.033  34.595
ATOM   2985  ND1 HIS A 319      87.857  73.716  35.849
ATOM   2986  CE1 HIS A 319      86.821  73.170  36.535
ATOM   2987  NE2 HIS A 319      85.718  73.113  35.810
ATOM   2988  CD2 HIS A 319      86.075  73.653  34.588
ATOM   2989  C   HIS A 319      89.474  74.046  31.421
ATOM   2990  O   HIS A 319      90.475  74.757  31.467
ATOM   2991  N   CYS A 320      88.835  73.715  30.282
ATOM   2992  H   CYS A 320      88.000  73.171  30.318
ATOM   2993  CA  CYS A 320      89.270  74.031  28.949
ATOM   2994  CB  CYS A 320      88.583  73.127  27.910
ATOM   2995  SG  CYS A 320      89.056  71.383  28.136
ATOM   2996  C   CYS A 320      89.166  75.458  28.510
ATOM   2997  O   CYS A 320      89.738  75.812  27.476
ATOM   2998  N   TYR A 321      88.414  76.309  29.242
ATOM   2999  H   TYR A 321      87.952  76.037  30.081
ATOM   3000  CA  TYR A 321      88.273  77.688  28.851
ATOM   3001  CB  TYR A 321      86.852  78.060  28.341
ATOM   3002  CG  TYR A 321      86.505  77.287  27.106
ATOM   3003  CD1 TYR A 321      85.806  76.074  27.191
ATOM   3004  CE1 TYR A 321      85.491  75.352  26.036
ATOM   3005  CZ  TYR A 321      85.877  75.834  24.783
ATOM   3006  OH  TYR A 321      85.562  75.109  23.615
ATOM   3007  HH  TYR A 321      85.074  74.322  23.876
ATOM   3008  CE2 TYR A 321      86.579  77.038  24.688
ATOM   3009  CD2 TYR A 321      86.892  77.758  25.845
ATOM   3010  C   TYR A 321      88.581  78.631  29.976
ATOM   3011  O   TYR A 321      88.650  78.240  31.142
ATOM   3012  N   GLY A 322      88.860  79.898  29.584
ATOM   3013  H   GLY A 322      88.853  80.127  28.615
ATOM   3014  CA  GLY A 322      89.129  81.028  30.431
ATOM   3015  C   GLY A 322      90.249  80.917  31.407
ATOM   3016  O   GLY A 322      91.310  80.360  31.125
ATOM   3017  N   ALA A 323      89.975  81.480  32.602
ATOM   3018  H   ALA A 323      89.090  81.901  32.778
ATOM   3019  CA  ALA A 323      90.879  81.526  33.711
ATOM   3020  CB  ALA A 323      91.228  82.967  34.140
ATOM   3021  C   ALA A 323      90.259  80.823  34.884
ATOM   3022  O   ALA A 323      89.066  80.505  34.894
ATOM   3023  N   CYS A 324      91.096  80.591  35.923
ATOM   3024  H   CYS A 324      92.049  80.879  35.873
ATOM   3025  CA  CYS A 324      90.736  79.923  37.150
ATOM   3026  CB  CYS A 324      91.917  79.801  38.125
ATOM   3027  SG  CYS A 324      93.166  78.638  37.521
ATOM   3028  C   CYS A 324      89.635  80.646  37.867
ATOM   3029  O   CYS A 324      88.755  80.001  38.434
ATOM   3030  N   THR A 325      89.640  82.000  37.789
ATOM   3031  H   THR A 325      90.359  82.468  37.282
ATOM   3032  CA  THR A 325      88.669  82.883  38.393
ATOM   3033  CB  THR A 325      89.028  84.345  38.213
ATOM   3034  CG2 THR A 325      90.333  84.646  38.972
ATOM   3035  OG1 THR A 325      89.174  84.668  36.835
ATOM   3036  HG1 THR A 325      88.286  84.831  36.505
ATOM   3037  C   THR A 325      87.281  82.643  37.849
ATOM   3038  O   THR A 325      86.295  82.873  38.553
ATOM   3039  N   LYS A 326      87.190  82.203  36.570
ATOM   3040  H   LYS A 326      88.007  82.007  36.032
ATOM   3041  CA  LYS A 326      85.954  81.902  35.899
ATOM   3042  CB  LYS A 326      86.070  81.861  34.358
ATOM   3043  CG  LYS A 326      86.347  83.207  33.681
ATOM   3044  CD  LYS A 326      86.416  83.097  32.155
ATOM   3045  CE  LYS A 326      86.652  84.420  31.420
ATOM   3046  NZ  LYS A 326      86.687  84.192  29.957
ATOM   3047  HZ1 LYS A 326      87.452  84.755  29.538
ATOM   3048  HZ2 LYS A 326      86.853  83.188  29.756
ATOM   3049  HZ3 LYS A 326      85.787  84.478  29.527
ATOM   3050  C   LYS A 326      85.357  80.585  36.329
ATOM   3051  O   LYS A 326      84.157  80.391  36.136
ATOM   3052  N   TYR A 327      86.165  79.625  36.853
ATOM   3053  H   TYR A 327      87.135  79.774  37.028
ATOM   3054  CA  TYR A 327      85.643  78.338  37.265
ATOM   3055  CB  TYR A 327      86.234  77.140  36.492
ATOM   3056  CG  TYR A 327      85.718  77.258  35.087
ATOM   3057  CD1 TYR A 327      86.481  77.861  34.078
ATOM   3058  CE1 TYR A 327      85.979  77.968  32.777
ATOM   3059  CZ  TYR A 327      84.708  77.478  32.471
ATOM   3060  OH  TYR A 327      84.195  77.582  31.159
ATOM   3061  HH  TYR A 327      84.841  78.046  30.620
ATOM   3062  CE2 TYR A 327      83.938  76.883  33.470
ATOM   3063  CD2 TYR A 327      84.440  76.777  34.769
ATOM   3064  C   TYR A 327      85.623  78.105  38.754
ATOM   3065  O   TYR A 327      86.337  78.771  39.506
ATOM   3066  N   GLU A 328      84.726  77.185  39.202
ATOM   3067  H   GLU A 328      84.144  76.689  38.562
ATOM   3068  CA  GLU A 328      84.518  76.843  40.594
ATOM   3069  CB  GLU A 328      83.090  76.338  40.866
ATOM   3070  CG  GLU A 328      82.042  77.450  40.692
ATOM   3071  CD  GLU A 328      80.611  76.961  40.925
ATOM   3072  OE1 GLU A 328      79.709  77.835  40.853
ATOM   3073  OE2 GLU A 328      80.375  75.750  41.177
ATOM   3074  C   GLU A 328      85.485  75.903  41.261
ATOM   3075  O   GLU A 328      85.860  76.144  42.409
ATOM   3076  N   TYR A 329      85.900  74.817  40.559
ATOM   3077  H   TYR A 329      85.543  74.662  39.642
ATOM   3078  CA  TYR A 329      86.836  73.798  40.994
ATOM   3079  CB  TYR A 329      88.210  74.337  41.512
ATOM   3080  CG  TYR A 329      88.858  74.970  40.317
ATOM   3081  CD1 TYR A 329      88.854  76.356  40.124
ATOM   3082  CE1 TYR A 329      89.441  76.917  38.986
ATOM   3083  CZ  TYR A 329      90.029  76.099  38.019
ATOM   3084  OH  TYR A 329      90.622  76.643  36.861
ATOM   3085  HH  TYR A 329      90.966  75.918  36.331
ATOM   3086  CE2 TYR A 329      90.025  74.724  38.198
ATOM   3087  CD2 TYR A 329      89.438  74.172  39.336
ATOM   3088  C   TYR A 329      86.236  72.736  41.897
ATOM   3089  O   TYR A 329      85.586  73.051  42.896
ATOM   3090  N   PRO A 330      86.496  71.458  41.577
ATOM   3091  CA  PRO A 330      85.988  70.288  42.273
ATOM   3092  CB  PRO A 330      86.479  69.077  41.476
ATOM   3093  CG  PRO A 330      86.718  69.609  40.063
ATOM   3094  CD  PRO A 330      87.073  71.080  40.285
ATOM   3095  C   PRO A 330      86.303  70.123  43.732
ATOM   3096  O   PRO A 330      85.711  69.232  44.342
ATOM   3097  N   TRP A 331      87.277  70.875  44.277
ATOM   3098  H   TRP A 331      87.763  71.568  43.750
ATOM   3099  CA  TRP A 331      87.673  70.757  45.657
ATOM   3100  CB  TRP A 331      89.208  70.605  45.801
ATOM   3101  CG  TRP A 331      90.059  71.716  45.208
ATOM   3102  CD1 TRP A 331      90.459  72.909  45.747
ATOM   3103  NE1 TRP A 331      91.200  73.622  44.837
ATOM   3104  HE1 TRP A 331      91.573  74.518  44.965
ATOM   3105  CE2 TRP A 331      91.318  72.871  43.694
ATOM   3106  CZ2 TRP A 331      91.971  73.123  42.500
ATOM   3107  CH2 TRP A 331      91.910  72.141  41.508
ATOM   3108  CZ3 TRP A 331      91.212  70.943  41.701
ATOM   3109  CE3 TRP A 331      90.550  70.693  42.904
ATOM   3110  CD2 TRP A 331      90.614  71.665  43.892
ATOM   3111  C   TRP A 331      87.318  71.954  46.500
ATOM   3112  O   TRP A 331      87.560  71.917  47.709
ATOM   3113  N   HIS A 332      86.672  72.992  45.911
ATOM   3114  H   HIS A 332      86.406  72.957  44.949
ATOM   3115  CA  HIS A 332      86.383  74.248  46.577
ATOM   3116  CB  HIS A 332      85.566  75.205  45.670
ATOM   3117  CG  HIS A 332      85.387  76.608  46.193
ATOM   3118  ND1 HIS A 332      84.308  77.019  46.944
ATOM   3119  CE1 HIS A 332      84.505  78.329  47.234
ATOM   3120  NE2 HIS A 332      85.631  78.790  46.722
ATOM   3121  CD2 HIS A 332      86.185  77.705  46.065
ATOM   3122  C   HIS A 332      85.695  74.152  47.915
ATOM   3123  O   HIS A 332      86.034  74.922  48.815
ATOM   3124  N   THR A 333      84.798  73.155  48.083
ATOM   3125  H   THR A 333      84.605  72.530  47.332
ATOM   3126  CA  THR A 333      84.017  72.922  49.276
ATOM   3127  CB  THR A 333      83.125  71.708  49.073
ATOM   3128  CG2 THR A 333      82.243  71.436  50.311
ATOM   3129  OG1 THR A 333      82.261  71.949  47.972
ATOM   3130  HG1 THR A 333      81.906  71.089  47.726
ATOM   3131  C   THR A 333      84.883  72.727  50.507
ATOM   3132  O   THR A 333      84.529  73.247  51.569
ATOM   3133  N   ALA A 334      86.035  72.013  50.391
ATOM   3134  H   ALA A 334      86.353  71.652  49.516
ATOM   3135  CA  ALA A 334      86.902  71.791  51.529
ATOM   3136  CB  ALA A 334      88.037  70.791  51.278
ATOM   3137  C   ALA A 334      87.512  73.096  51.937
ATOM   3138  O   ALA A 334      88.143  73.781  51.130
ATOM   3139  N   LYS A 335      87.353  73.432  53.237
ATOM   3140  H   LYS A 335      86.873  72.831  53.872
ATOM   3141  CA  LYS A 335      87.823  74.673  53.796
ATOM   3142  CB  LYS A 335      87.316  74.925  55.230
ATOM   3143  CG  LYS A 335      85.816  75.237  55.274
ATOM   3144  CD  LYS A 335      85.275  75.615  56.656
ATOM   3145  CE  LYS A 335      83.747  75.733  56.716
ATOM   3146  NZ  LYS A 335      83.250  76.804  55.825
ATOM   3147  HZ1 LYS A 335      83.536  76.601  54.848
ATOM   3148  HZ2 LYS A 335      82.214  76.836  55.874
ATOM   3149  HZ3 LYS A 335      83.639  77.722  56.112
ATOM   3150  C   LYS A 335      89.313  74.822  53.757
ATOM   3151  O   LYS A 335      89.797  75.936  53.544
ATOM   3152  N   CYS A 336      90.062  73.716  53.980
ATOM   3153  H   CYS A 336      89.657  72.824  54.151
ATOM   3154  CA  CYS A 336      91.495  73.764  53.931
ATOM   3155  CB  CYS A 336      92.181  73.009  55.084
ATOM   3156  SG  CYS A 336      93.997  73.121  55.030
ATOM   3157  C   CYS A 336      91.933  73.177  52.624
ATOM   3158  O   CYS A 336      91.798  71.970  52.392
ATOM   3159  N   HIS A 337      92.454  74.060  51.740
ATOM   3160  H   HIS A 337      92.510  75.034  51.946
ATOM   3161  CA  HIS A 337      92.943  73.673  50.446
ATOM   3162  CB  HIS A 337      91.848  73.580  49.349
ATOM   3163  CG  HIS A 337      91.143  74.856  48.985
ATOM   3164  ND1 HIS A 337      90.076  75.362  49.690
ATOM   3165  CE1 HIS A 337      89.676  76.485  49.044
ATOM   3166  NE2 HIS A 337      90.412  76.737  47.977
ATOM   3167  CD2 HIS A 337      91.338  75.710  47.942
ATOM   3168  C   HIS A 337      94.056  74.565  49.960
ATOM   3169  O   HIS A 337      94.142  75.742  50.316
ATOM   3170  N   TYR A 338      94.935  73.968  49.127
ATOM   3171  H   TYR A 338      94.800  73.008  48.893
ATOM   3172  CA  TYR A 338      96.085  74.561  48.488
ATOM   3173  CB  TYR A 338      97.409  73.941  49.026
ATOM   3174  CG  TYR A 338      98.645  74.421  48.319
ATOM   3175  CD1 TYR A 338      99.146  75.720  48.473
ATOM   3176  CE1 TYR A 338     100.303  76.121  47.794
ATOM   3177  CZ  TYR A 338     100.975  75.222  46.959
ATOM   3178  OH  TYR A 338     102.143  75.605  46.265
ATOM   3179  HH  TYR A 338     102.336  76.521  46.482
ATOM   3180  CE2 TYR A 338     100.491  73.922  46.808
ATOM   3181  CD2 TYR A 338      99.336  73.527  47.488
ATOM   3182  C   TYR A 338      95.930  74.218  47.031
ATOM   3183  O   TYR A 338      95.651  73.066  46.706
ATOM   3184  N   GLU A 339      96.110  75.201  46.118
ATOM   3185  H   GLU A 339      96.349  76.135  46.369
ATOM   3186  CA  GLU A 339      95.966  74.932  44.706
ATOM   3187  CB  GLU A 339      94.575  75.344  44.164
ATOM   3188  CG  GLU A 339      94.190  76.821  44.329
ATOM   3189  CD  GLU A 339      92.769  77.017  43.816
ATOM   3190  OE1 GLU A 339      92.604  77.746  42.804
ATOM   3191  OE2 GLU A 339      91.823  76.465  44.442
ATOM   3192  C   GLU A 339      97.062  75.538  43.876
ATOM   3193  O   GLU A 339      97.641  76.561  44.251
ATOM   3194  N   ARG A 340      97.394  74.873  42.738
ATOM   3195  H   ARG A 340      96.931  74.030  42.475
ATOM   3196  CA  ARG A 340      98.411  75.340  41.832
ATOM   3197  CB  ARG A 340      99.720  74.516  41.869
ATOM   3198  CG  ARG A 340     100.877  75.097  41.040
ATOM   3199  CD  ARG A 340     102.173  74.282  41.109
ATOM   3200  NE  ARG A 340     102.715  74.360  42.504
ATOM   3201  HE  ARG A 340     102.406  73.675  43.164
ATOM   3202  CZ  ARG A 340     103.594  75.329  42.916
ATOM   3203  NH1 ARG A 340     104.077  76.292  42.074
ATOM   3204 1HH1 ARG A 340     103.815  76.308  41.111
ATOM   3205 2HH1 ARG A 340     104.719  76.979  42.413
ATOM   3206  NH2 ARG A 340     104.012  75.325  44.215
ATOM   3207 1HH2 ARG A 340     103.649  74.648  44.856
ATOM   3208 2HH2 ARG A 340     104.656  76.016  44.543
ATOM   3209  C   ARG A 340      97.839  75.315  40.444
ATOM   3210  O   ARG A 340      97.383  74.286  39.938
ATOM   3211  N   ASP A 341      97.857  76.509  39.826
ATOM   3212  H   ASP A 341      98.231  77.303  40.299
ATOM   3213  CA  ASP A 341      97.364  76.794  38.503
ATOM   3214  CB  ASP A 341      97.131  78.305  38.318
ATOM   3215  CG  ASP A 341      95.972  78.834  39.165
ATOM   3216  OD1 ASP A 341      95.158  78.053  39.727
ATOM   3217  OD2 ASP A 341      95.903  80.087  39.258
ATOM   3218  C   ASP A 341      98.321  76.381  37.412
ATOM   3219  O   ASP A 341      99.524  76.251  37.640
ATOM   3220  N   TYR A 342      97.762  76.124  36.204
ATOM   3221  H   TYR A 342      96.770  76.152  36.102
ATOM   3222  CA  TYR A 342      98.478  75.766  34.997
ATOM   3223  CB  TYR A 342      98.567  74.229  34.800
ATOM   3224  CG  TYR A 342      99.474  73.788  33.700
ATOM   3225  CD1 TYR A 342     100.865  73.915  33.801
ATOM   3226  CE1 TYR A 342     101.694  73.474  32.765
ATOM   3227  CZ  TYR A 342     101.137  72.889  31.627
ATOM   3228  OH  TYR A 342     101.976  72.442  30.583
ATOM   3229  HH  TYR A 342     101.420  72.066  29.894
ATOM   3230  CE2 TYR A 342      99.751  72.742  31.524
ATOM   3231  CD2 TYR A 342      98.927  73.186  32.560
ATOM   3232  C   TYR A 342      97.599  76.441  33.971
ATOM   3233  O   TYR A 342      96.628  75.880  33.469
ATOM   3234  N   GLN A 343      97.951  77.705  33.680
ATOM   3235  H   GLN A 343      98.769  78.079  34.110
ATOM   3236  CA  GLN A 343      97.293  78.645  32.808
ATOM   3237  CB  GLN A 343      97.816  80.086  33.060
ATOM   3238  CG  GLN A 343      97.536  80.669  34.454
ATOM   3239  CD  GLN A 343      96.036  80.816  34.690
ATOM   3240  OE1 GLN A 343      95.320  81.477  33.939
ATOM   3241  NE2 GLN A 343      95.535  80.163  35.768
ATOM   3242 1HE2 GLN A 343      96.145  79.637  36.358
ATOM   3243 2HE2 GLN A 343      94.555  80.194  35.963
ATOM   3244  C   GLN A 343      97.318  78.411  31.329
ATOM   3245  O   GLN A 343      97.982  77.516  30.813
ATOM   3246  N   TYR A 344      96.506  79.248  30.639
ATOM   3247  H   TYR A 344      95.965  79.912  31.145
ATOM   3248  CA  TYR A 344      96.315  79.338  29.217
ATOM   3249  CB  TYR A 344      95.029  80.138  28.835
ATOM   3250  CG  TYR A 344      95.017  81.551  29.342
ATOM   3251  CD1 TYR A 344      95.616  82.608  28.644
ATOM   3252  CE1 TYR A 344      95.578  83.910  29.153
ATOM   3253  CZ  TYR A 344      94.931  84.166  30.363
ATOM   3254  OH  TYR A 344      94.892  85.480  30.877
ATOM   3255  HH  TYR A 344      94.446  85.454  31.729
ATOM   3256  CE2 TYR A 344      94.320  83.125  31.064
ATOM   3257  CD2 TYR A 344      94.362  81.827  30.550
ATOM   3258  C   TYR A 344      97.581  79.775  28.513
ATOM   3259  O   TYR A 344      98.586  80.103  29.150
ATOM   3260  N   GLU A 345      97.546  79.748  27.156
ATOM   3261  H   GLU A 345      96.699  79.518  26.684
ATOM   3262  CA  GLU A 345      98.643  80.018  26.246
ATOM   3263  CB  GLU A 345      99.384  81.374  26.459
ATOM   3264  CG  GLU A 345      98.523  82.626  26.218
ATOM   3265  CD  GLU A 345      98.073  82.706  24.763
ATOM   3266  OE1 GLU A 345      96.837  82.771  24.537
ATOM   3267  OE2 GLU A 345      98.947  82.749  23.858
ATOM   3268  C   GLU A 345      99.608  78.854  26.291
ATOM   3269  O   GLU A 345     100.770  78.938  25.895
ATOM   3270  N   THR A 346      99.080  77.700  26.747
ATOM   3271  H   THR A 346      98.127  77.659  27.034
ATOM   3272  CA  THR A 346      99.750  76.440  26.824
ATOM   3273  CB  THR A 346      99.598  75.807  28.193
ATOM   3274  CG2 THR A 346     100.514  74.579  28.329
ATOM   3275  OG1 THR A 346     100.015  76.741  29.178
ATOM   3276  HG1 THR A 346      99.259  77.312  29.336
ATOM   3277  C   THR A 346      99.061  75.667  25.700
ATOM   3278  O   THR A 346      98.094  76.151  25.094
ATOM   3279  N   LYS A 347      99.544  74.439  25.385
ATOM   3280  H   LYS A 347     100.326  74.050  25.865
ATOM   3281  CA  LYS A 347      99.009  73.598  24.334
ATOM   3282  CB  LYS A 347      99.677  72.212  24.286
ATOM   3283  CG  LYS A 347     101.130  72.202  23.809
ATOM   3284  CD  LYS A 347     101.702  70.785  23.773
ATOM   3285  CE  LYS A 347     103.160  70.687  23.330
ATOM   3286  NZ  LYS A 347     103.575  69.271  23.336
ATOM   3287  HZ1 LYS A 347     103.350  68.840  24.252
ATOM   3288  HZ2 LYS A 347     103.068  68.761  22.589
ATOM   3289  HZ3 LYS A 347     104.595  69.199  23.169
ATOM   3290  C   LYS A 347      97.539  73.359  24.548
ATOM   3291  O   LYS A 347      96.778  73.301  23.579
ATOM   3292  N   LYS A 348      97.130  73.197  25.827
ATOM   3293  H   LYS A 348      97.772  73.240  26.588
ATOM   3294  CA  LYS A 348      95.757  73.025  26.195
ATOM   3295  CB  LYS A 348      95.553  71.925  27.259
ATOM   3296  CG  LYS A 348      94.105  71.603  27.657
ATOM   3297  CD  LYS A 348      94.003  70.281  28.424
ATOM   3298  CE  LYS A 348      94.484  70.352  29.873
ATOM   3299  NZ  LYS A 348      94.552  68.993  30.445
ATOM   3300  HZ1 LYS A 348      95.267  68.457  29.917
ATOM   3301  HZ2 LYS A 348      94.831  69.034  31.444
ATOM   3302  HZ3 LYS A 348      93.637  68.513  30.358
ATOM   3303  C   LYS A 348      95.366  74.369  26.749
ATOM   3304  O   LYS A 348      96.088  74.963  27.553
ATOM   3305  N   THR A 349      94.218  74.889  26.278
ATOM   3306  H   THR A 349      93.661  74.396  25.616
ATOM   3307  CA  THR A 349      93.692  76.162  26.694
ATOM   3308  CB  THR A 349      92.826  76.814  25.637
ATOM   3309  CG2 THR A 349      93.680  77.076  24.381
ATOM   3310  OG1 THR A 349      91.706  76.001  25.315
ATOM   3311  HG1 THR A 349      91.109  76.069  26.065
ATOM   3312  C   THR A 349      92.977  76.064  28.017
ATOM   3313  O   THR A 349      92.610  74.973  28.459
ATOM   3314  N   GLY A 350      92.788  77.228  28.680
ATOM   3315  H   GLY A 350      93.120  78.097  28.324
ATOM   3316  CA  GLY A 350      92.116  77.295  29.946
ATOM   3317  C   GLY A 350      93.034  77.077  31.096
ATOM   3318  O   GLY A 350      94.234  77.348  31.023
ATOM   3319  N   CYS A 351      92.449  76.607  32.214
ATOM   3320  H   CYS A 351      91.510  76.273  32.212
ATOM   3321  CA  CYS A 351      93.226  76.385  33.389
ATOM   3322  CB  CYS A 351      92.884  77.368  34.508
ATOM   3323  SG  CYS A 351      93.222  79.075  33.997
ATOM   3324  C   CYS A 351      93.097  74.998  33.911
ATOM   3325  O   CYS A 351      91.998  74.481  34.115
ATOM   3326  N   THR A 352      94.269  74.359  34.082
ATOM   3327  H   THR A 352      95.130  74.798  33.845
ATOM   3328  CA  THR A 352      94.397  73.045  34.635
ATOM   3329  CB  THR A 352      95.433  72.183  33.951
ATOM   3330  CG2 THR A 352      95.504  70.792  34.620
ATOM   3331  OG1 THR A 352      95.084  72.018  32.585
ATOM   3332  HG1 THR A 352      95.276  72.861  32.167
ATOM   3333  C   THR A 352      94.866  73.374  36.023
ATOM   3334  O   THR A 352      95.817  74.134  36.204
ATOM   3335  N   ALA A 353      94.191  72.837  37.046
ATOM   3336  H   ALA A 353      93.467  72.169  36.914
ATOM   3337  CA  ALA A 353      94.616  73.135  38.380
ATOM   3338  CB  ALA A 353      93.703  74.133  39.119
ATOM   3339  C   ALA A 353      94.705  71.879  39.169
ATOM   3340  O   ALA A 353      93.885  70.974  39.019
ATOM   3341  N   CYS A 354      95.765  71.796  39.996
ATOM   3342  H   CYS A 354      96.422  72.534  40.080
ATOM   3343  CA  CYS A 354      95.964  70.665  40.850
ATOM   3344  CB  CYS A 354      97.344  70.008  40.721
ATOM   3345  SG  CYS A 354      97.655  69.363  39.050
ATOM   3346  C   CYS A 354      95.771  71.182  42.234
ATOM   3347  O   CYS A 354      96.390  72.175  42.607
ATOM   3348  N   GLY A 355      94.889  70.525  43.011
ATOM   3349  H   GLY A 355      94.413  69.713  42.695
ATOM   3350  CA  GLY A 355      94.607  70.949  44.351
ATOM   3351  C   GLY A 355      94.860  69.858  45.334
ATOM   3352  O   GLY A 355      94.808  68.671  45.009
ATOM   3353  N   LEU A 356      95.146  70.290  46.578
ATOM   3354  H   LEU A 356      95.168  71.265  46.776
ATOM   3355  CA  LEU A 356      95.420  69.457  47.710
ATOM   3356  CB  LEU A 356      96.880  69.622  48.200
ATOM   3357  CG  LEU A 356      97.285  68.834  49.464
ATOM   3358  CD1 LEU A 356      97.216  67.315  49.259
ATOM   3359  CD2 LEU A 356      98.665  69.293  49.956
ATOM   3360  C   LEU A 356      94.482  69.952  48.765
ATOM   3361  O   LEU A 356      94.554  71.118  49.158
ATOM   3362  N   TYR A 357      93.590  69.065  49.254
ATOM   3363  H   TYR A 357      93.543  68.119  48.940
ATOM   3364  CA  TYR A 357      92.638  69.456  50.256
ATOM   3365  CB  TYR A 357      91.229  69.743  49.663
ATOM   3366  CG  TYR A 357      90.516  68.564  49.062
ATOM   3367  CD1 TYR A 357      89.590  67.828  49.815
ATOM   3368  CE1 TYR A 357      88.917  66.738  49.261
ATOM   3369  CZ  TYR A 357      89.170  66.367  47.939
ATOM   3370  OH  TYR A 357      88.491  65.265  47.372
ATOM   3371  HH  TYR A 357      87.909  64.899  48.043
ATOM   3372  CE2 TYR A 357      90.102  67.079  47.181
ATOM   3373  CD2 TYR A 357      90.771  68.169  47.745
ATOM   3374  C   TYR A 357      92.539  68.460  51.366
ATOM   3375  O   TYR A 357      92.873  67.287  51.190
ATOM   3376  N   LEU A 358      92.118  68.951  52.556
ATOM   3377  H   LEU A 358      91.887  69.915  52.674
ATOM   3378  CA  LEU A 358      91.936  68.104  53.706
ATOM   3379  CB  LEU A 358      92.174  68.766  55.081
ATOM   3380  CG  LEU A 358      93.606  69.236  55.396
ATOM   3381  CD1 LEU A 358      93.645  69.961  56.749
ATOM   3382  CD2 LEU A 358      94.602  68.069  55.378
ATOM   3383  C   LEU A 358      90.546  67.553  53.740
ATOM   3384  O   LEU A 358      89.567  68.296  53.620
ATOM   3385  N   ASP A 359      90.452  66.216  53.890
ATOM   3386  H   ASP A 359      91.263  65.636  53.926
ATOM   3387  CA  ASP A 359      89.204  65.510  53.985
ATOM   3388  CB  ASP A 359      88.694  64.880  52.650
ATOM   3389  CG  ASP A 359      89.571  63.805  51.993
ATOM   3390  OD1 ASP A 359      89.189  63.416  50.858
ATOM   3391  OD2 ASP A 359      90.596  63.345  52.556
ATOM   3392  C   ASP A 359      89.274  64.505  55.103
ATOM   3393  O   ASP A 359      90.343  64.243  55.658
ATOM   3394  N   GLN A 360      88.092  63.961  55.489
ATOM   3395  H   GLN A 360      87.248  64.233  55.033
ATOM   3396  CA  GLN A 360      87.913  62.984  56.544
ATOM   3397  CB  GLN A 360      88.426  61.556  56.203
ATOM   3398  CG  GLN A 360      87.743  60.849  55.023
ATOM   3399  CD  GLN A 360      88.279  59.416  54.892
ATOM   3400  OE1 GLN A 360      88.905  58.832  55.777
ATOM   3401  NE2 GLN A 360      88.011  58.797  53.714
ATOM   3402 1HE2 GLN A 360      87.560  59.295  52.972
ATOM   3403 2HE2 GLN A 360      88.247  57.832  53.598
ATOM   3404  C   GLN A 360      88.496  63.450  57.860
ATOM   3405  O   GLN A 360      89.118  62.676  58.592
ATOM   3406  N   LEU A 361      88.286  64.752  58.176
ATOM   3407  H   LEU A 361      87.773  65.350  57.566
ATOM   3408  CA  LEU A 361      88.771  65.368  59.387
ATOM   3409  CB  LEU A 361      88.509  66.892  59.439
ATOM   3410  CG  LEU A 361      89.261  67.758  58.404
ATOM   3411  CD1 LEU A 361      88.783  69.217  58.457
ATOM   3412  CD2 LEU A 361      90.783  67.672  58.580
ATOM   3413  C   LEU A 361      88.070  64.764  60.573
ATOM   3414  O   LEU A 361      86.839  64.693  60.601
ATOM   3415  N   LYS A 362      88.861  64.288  61.565
ATOM   3416  H   LYS A 362      89.855  64.332  61.502
ATOM   3417  CA  LYS A 362      88.324  63.676  62.758
ATOM   3418  CB  LYS A 362      88.556  62.140  62.800
ATOM   3419  CG  LYS A 362      87.826  61.383  61.679
ATOM   3420  CD  LYS A 362      87.987  59.862  61.668
ATOM   3421  CE  LYS A 362      87.329  59.216  60.443
ATOM   3422  NZ  LYS A 362      87.490  57.748  60.468
ATOM   3423  HZ1 LYS A 362      87.072  57.332  59.614
ATOM   3424  HZ2 LYS A 362      88.497  57.504  60.506
ATOM   3425  HZ3 LYS A 362      87.013  57.362  61.305
ATOM   3426  C   LYS A 362      88.987  64.283  63.973
ATOM   3427  O   LYS A 362      90.218  64.393  63.985
ATOM   3428  N   PRO A 363      88.230  64.707  64.998
ATOM   3429  CA  PRO A 363      88.786  65.287  66.205
ATOM   3430  CB  PRO A 363      87.601  65.822  67.012
ATOM   3431  CG  PRO A 363      86.459  65.949  65.992
ATOM   3432  CD  PRO A 363      86.780  64.880  64.933
ATOM   3433  C   PRO A 363      89.521  64.230  66.980
ATOM   3434  O   PRO A 363      88.922  63.197  67.294
ATOM   3435  N   VAL A 364      90.801  64.485  67.316
ATOM   3436  H   VAL A 364      91.266  65.315  67.023
ATOM   3437  CA  VAL A 364      91.534  63.595  68.175
ATOM   3438  CB  VAL A 364      93.009  63.427  67.826
ATOM   3439  CG1 VAL A 364      93.103  62.855  66.402
ATOM   3440  CG2 VAL A 364      93.801  64.744  67.976
ATOM   3441  C   VAL A 364      91.378  63.948  69.626
ATOM   3442  O   VAL A 364      91.326  63.045  70.457
ATOM   3443  N   GLY A 365      91.244  65.253  69.958
ATOM   3444  H   GLY A 365      91.243  65.986  69.279
ATOM   3445  CA  GLY A 365      91.108  65.653  71.334
ATOM   3446  C   GLY A 365      91.022  67.138  71.455
ATOM   3447  O   GLY A 365      91.121  67.872  70.468
ATOM   3448  N   SER A 366      90.840  67.597  72.713
ATOM   3449  H   SER A 366      90.821  66.970  73.492
ATOM   3450  CA  SER A 366      90.721  69.000  73.004
ATOM   3451  CB  SER A 366      89.500  69.310  73.902
ATOM   3452  OG  SER A 366      89.404  70.692  74.217
ATOM   3453  HG  SER A 366      88.757  70.755  74.927
ATOM   3454  C   SER A 366      91.987  69.464  73.670
ATOM   3455  O   SER A 366      92.485  68.829  74.605
ATOM   3456  N   ALA A 367      92.543  70.582  73.143
ATOM   3457  H   ALA A 367      92.116  71.061  72.379
ATOM   3458  CA  ALA A 367      93.750  71.196  73.632
ATOM   3459  CB  ALA A 367      94.653  71.732  72.509
ATOM   3460  C   ALA A 367      93.459  72.295  74.613
ATOM   3461  O   ALA A 367      92.483  73.034  74.480
ATOM   3462  N   TYR A 368      94.313  72.397  75.657
ATOM   3463  H   TYR A 368      95.067  71.755  75.756
ATOM   3464  CA  TYR A 368      94.195  73.365  76.712
ATOM   3465  CB  TYR A 368      93.591  72.716  77.985
ATOM   3466  CG  TYR A 368      92.191  72.237  77.777
ATOM   3467  CD1 TYR A 368      91.919  70.893  77.505
ATOM   3468  CE1 TYR A 368      90.607  70.463  77.304
ATOM   3469  CZ  TYR A 368      89.555  71.380  77.373
ATOM   3470  OH  TYR A 368      88.228  70.947  77.162
ATOM   3471  HH  TYR A 368      87.641  71.687  77.343
ATOM   3472  CE2 TYR A 368      89.816  72.723  77.647
ATOM   3473  CD2 TYR A 368      91.130  73.148  77.849
ATOM   3474  C   TYR A 368      95.529  73.993  77.049
ATOM   3475  O   TYR A 368      96.454  73.287  77.441
ATOM   3476  N   LYS A 369      95.664  75.340  76.911
ATOM   3477  H   LYS A 369      94.898  75.911  76.632
ATOM   3478  CA  LYS A 369      96.901  76.039  77.201
ATOM   3479  CB  LYS A 369      97.149  77.241  76.265
ATOM   3480  CG  LYS A 369      98.528  77.899  76.404
ATOM   3481  CD  LYS A 369      98.806  79.008  75.384
ATOM   3482  CE  LYS A 369      99.099  78.484  73.973
ATOM   3483  NZ  LYS A 369      99.500  79.595  73.088
ATOM   3484  HZ1 LYS A 369      99.029  80.468  73.392
ATOM   3485  HZ2 LYS A 369     100.528  79.723  73.137
ATOM   3486  HZ3 LYS A 369      99.232  79.381  72.109
ATOM   3487  C   LYS A 369      96.910  76.491  78.637
ATOM   3488  O   LYS A 369      96.060  77.278  79.060
ATOM   3489  N   ILE A 370      97.913  75.999  79.397
ATOM   3490  H   ILE A 370      98.594  75.389  79.000
ATOM   3491  CA  ILE A 370      98.087  76.270  80.802
ATOM   3492  CB  ILE A 370      99.090  75.307  81.432
ATOM   3493  CG2 ILE A 370      99.370  75.651  82.912
ATOM   3494  CG1 ILE A 370      98.572  73.867  81.313
ATOM   3495  CD1 ILE A 370      99.620  72.825  81.689
ATOM   3496  C   ILE A 370      98.538  77.681  81.071
ATOM   3497  O   ILE A 370      99.557  78.152  80.563
ATOM   3498  N   ILE A 371      97.743  78.361  81.915
ATOM   3499  H   ILE A 371      96.913  77.951  82.279
ATOM   3500  CA  ILE A 371      97.978  79.692  82.391
ATOM   3501  CB  ILE A 371      96.880  80.681  82.041
ATOM   3502  CG2 ILE A 371      97.220  82.055  82.665
ATOM   3503  CG1 ILE A 371      96.714  80.785  80.513
ATOM   3504  CD1 ILE A 371      95.467  81.552  80.086
ATOM   3505  C   ILE A 371      97.951  79.411  83.878
ATOM   3506  O   ILE A 371      97.012  78.805  84.398
ATOM   3507  N   THR A 372      99.015  79.815  84.598
ATOM   3508  H   THR A 372      99.774  80.293  84.166
ATOM   3509  CA  THR A 372      99.163  79.615  86.022
ATOM   3510  CB  THR A 372      98.321  80.523  86.920
ATOM   3511  CG2 THR A 372      98.696  81.988  86.635
ATOM   3512  OG1 THR A 372      96.927  80.329  86.744
ATOM   3513  HG1 THR A 372      96.752  79.398  86.899
ATOM   3514  C   THR A 372      99.223  78.165  86.457
ATOM   3515  O   THR A 372      99.195  77.241  85.639
ATOM   3516  N   ILE A 373      99.382  77.968  87.783
ATOM   3517  H   ILE A 373      99.426  78.752  88.397
ATOM   3518  CA  ILE A 373      99.517  76.721  88.497
ATOM   3519  CB  ILE A 373     100.989  76.309  88.715
ATOM   3520  CG2 ILE A 373     101.646  75.883  87.387
ATOM   3521  CG1 ILE A 373     101.795  77.389  89.484
ATOM   3522  CD1 ILE A 373     103.177  76.943  89.962
ATOM   3523  C   ILE A 373      98.874  76.935  89.858
ATOM   3524  O   ILE A 373      98.230  77.958  90.092
ATOM   3525  N   ARG A 374      98.907  75.897  90.728
ATOM   3526  H   ARG A 374      99.325  75.031  90.463
ATOM   3527  CA  ARG A 374      98.427  75.937  92.095
ATOM   3528  CB  ARG A 374      96.930  76.311  92.289
ATOM   3529  CG  ARG A 374      96.506  76.621  93.726
ATOM   3530  CD  ARG A 374      97.218  77.847  94.309
ATOM   3531  NE  ARG A 374      96.861  79.076  93.533
ATOM   3532  HE  ARG A 374      96.083  79.057  92.899
ATOM   3533  CZ  ARG A 374      97.577  80.236  93.678
ATOM   3534  NH1 ARG A 374      98.712  80.302  94.436
ATOM   3535 1HH1 ARG A 374      99.050  79.497  94.926
ATOM   3536 2HH1 ARG A 374      99.203  81.167  94.532
ATOM   3537  NH2 ARG A 374      97.140  81.367  93.053
ATOM   3538 1HH2 ARG A 374      96.250  81.369  92.593
ATOM   3539 2HH2 ARG A 374      97.651  82.221  93.131
ATOM   3540  C   ARG A 374      98.676  74.556  92.622
ATOM   3541  O   ARG A 374      98.542  73.597  91.861
ATOM   3542  N   TYR A 375      99.130  74.415  93.890
ATOM   3543  H   TYR A 375      99.282  75.196  94.491
ATOM   3544  CA  TYR A 375      99.368  73.102  94.461
ATOM   3545  CB  TYR A 375     100.857  72.652  94.461
ATOM   3546  CG  TYR A 375     101.406  72.583  93.073
ATOM   3547  CD1 TYR A 375     101.095  71.507  92.230
ATOM   3548  CE1 TYR A 375     101.607  71.451  90.930
ATOM   3549  CZ  TYR A 375     102.445  72.470  90.465
ATOM   3550  OH  TYR A 375     102.964  72.412  89.152
ATOM   3551  HH  TYR A 375     103.561  73.156  89.031
ATOM   3552  CE2 TYR A 375     102.770  73.538  91.306
ATOM   3553  CD2 TYR A 375     102.255  73.593  92.604
ATOM   3554  C   TYR A 375      98.801  72.944  95.859
ATOM   3555  O   TYR A 375      99.073  71.954  96.538
ATOM   3556  N   SER A 376      97.921  73.878  96.272
ATOM   3557  H   SER A 376      97.653  74.606  95.644
ATOM   3558  CA  SER A 376      97.296  74.002  97.571
ATOM   3559  CB  SER A 376      96.300  75.166  97.537
ATOM   3560  OG  SER A 376      95.230  74.914  96.631
ATOM   3561  HG  SER A 376      94.624  75.654  96.717
ATOM   3562  C   SER A 376      96.577  72.846  98.225
ATOM   3563  O   SER A 376      96.116  71.914  97.561
ATOM   3564  N   ARG A 377      96.545  72.878  99.583
ATOM   3565  H   ARG A 377      96.934  73.643 100.099
ATOM   3566  CA  ARG A 377      95.848  71.865 100.324
ATOM   3567  CB  ARG A 377      96.603  70.910 101.277
ATOM   3568  CG  ARG A 377      97.406  71.469 102.454
ATOM   3569  CD  ARG A 377      97.790  70.337 103.413
ATOM   3570  NE  ARG A 377      96.474  69.972 104.060
ATOM   3571  HE  ARG A 377      95.679  70.547 103.850
ATOM   3572  CZ  ARG A 377      96.296  68.919 104.915
ATOM   3573  NH1 ARG A 377      97.315  68.093 105.291
ATOM   3574 1HH1 ARG A 377      98.246  68.265 104.966
ATOM   3575 2HH1 ARG A 377      97.131  67.301 105.874
ATOM   3576  NH2 ARG A 377      95.049  68.707 105.424
ATOM   3577 1HH2 ARG A 377      94.285  69.291 105.147
ATOM   3578 2HH2 ARG A 377      94.888  67.949 106.052
ATOM   3579  C   ARG A 377      94.878  72.516 101.282
ATOM   3580  O   ARG A 377      95.086  73.649 101.738
ATOM   3581  N   ARG A 378      93.764  71.796 101.584
ATOM   3582  H   ARG A 378      93.588  70.899 101.182
ATOM   3583  CA  ARG A 378      92.797  72.280 102.532
ATOM   3584  CB  ARG A 378      91.334  71.859 102.270
ATOM   3585  CG  ARG A 378      90.747  72.506 101.012
ATOM   3586  CD  ARG A 378      89.273  72.198 100.727
ATOM   3587  NE  ARG A 378      89.123  70.838 100.128
ATOM   3588  HE  ARG A 378      89.929  70.359  99.780
ATOM   3589  CZ  ARG A 378      87.888  70.256 100.004
ATOM   3590  NH1 ARG A 378      86.756  70.839 100.506
ATOM   3591 1HH1 ARG A 378      86.803  71.711 100.992
ATOM   3592 2HH1 ARG A 378      85.870  70.386 100.408
ATOM   3593  NH2 ARG A 378      87.785  69.064  99.349
ATOM   3594 1HH2 ARG A 378      88.599  68.617  98.979
ATOM   3595 2HH2 ARG A 378      86.892  68.628  99.240
ATOM   3596  C   ARG A 378      93.225  71.800 103.887
ATOM   3597  O   ARG A 378      93.299  70.595 104.150
ATOM   3598  N   VAL A 379      93.566  72.769 104.763
ATOM   3599  H   VAL A 379      93.484  73.735 104.532
ATOM   3600  CA  VAL A 379      93.997  72.496 106.109
ATOM   3601  CB  VAL A 379      95.147  73.394 106.572
ATOM   3602  CG1 VAL A 379      95.553  73.078 108.025
ATOM   3603  CG2 VAL A 379      96.339  73.266 105.610
ATOM   3604  C   VAL A 379      92.795  72.741 106.988
ATOM   3605  O   VAL A 379      92.152  73.787 106.887
ATOM   3606  N   CYS A 380      92.453  71.748 107.838
ATOM   3607  H   CYS A 380      92.957  70.889 107.883
ATOM   3608  CA  CYS A 380      91.358  71.859 108.764
ATOM   3609  CB  CYS A 380      90.281  70.775 108.589
ATOM   3610  SG  CYS A 380      89.499  70.843 106.953
ATOM   3611  C   CYS A 380      91.988  71.683 110.111
ATOM   3612  O   CYS A 380      92.733  70.722 110.330
ATOM   3613  N   VAL A 381      91.738  72.640 111.033
ATOM   3614  H   VAL A 381      91.157  73.427 110.836
ATOM   3615  CA  VAL A 381      92.292  72.595 112.364
ATOM   3616  CB  VAL A 381      93.345  73.684 112.614
ATOM   3617  CG1 VAL A 381      93.873  73.674 114.063
ATOM   3618  CG2 VAL A 381      94.528  73.471 111.652
ATOM   3619  C   VAL A 381      91.172  72.721 113.360
ATOM   3620  O   VAL A 381      90.239  73.510 113.182
ATOM   3621  N   GLN A 382      91.250  71.881 114.418
ATOM   3622  H   GLN A 382      91.999  71.231 114.512
ATOM   3623  CA  GLN A 382      90.305  71.883 115.494
ATOM   3624  CB  GLN A 382      89.357  70.661 115.553
ATOM   3625  CG  GLN A 382      88.356  70.730 116.721
ATOM   3626  CD  GLN A 382      87.346  69.584 116.709
ATOM   3627  OE1 GLN A 382      87.400  68.607 115.962
ATOM   3628  NE2 GLN A 382      86.341  69.730 117.611
ATOM   3629 1HE2 GLN A 382      86.340  70.516 118.231
ATOM   3630 2HE2 GLN A 382      85.597  69.062 117.651
ATOM   3631  C   GLN A 382      91.112  71.910 116.753
ATOM   3632  O   GLN A 382      91.931  71.019 116.999
ATOM   3633  N   PHE A 383      90.915  72.978 117.552
ATOM   3634  H   PHE A 383      90.257  73.693 117.324
ATOM   3635  CA  PHE A 383      91.594  73.096 118.807
ATOM   3636  CB  PHE A 383      92.586  74.284 118.889
ATOM   3637  CG  PHE A 383      93.436  74.148 120.118
ATOM   3638  CD1 PHE A 383      94.612  73.385 120.067
ATOM   3639  CE1 PHE A 383      95.422  73.244 121.198
ATOM   3640  CZ  PHE A 383      95.059  73.864 122.395
ATOM   3641  CE2 PHE A 383      93.889  74.622 122.464
ATOM   3642  CD2 PHE A 383      93.084  74.760 121.330
ATOM   3643  C   PHE A 383      90.428  73.348 119.711
ATOM   3644  O   PHE A 383      89.855  74.444 119.714
ATOM   3645  N   GLY A 384      90.060  72.314 120.503
ATOM   3646  H   GLY A 384      90.534  71.438 120.474
ATOM   3647  CA  GLY A 384      88.948  72.402 121.411
ATOM   3648  C   GLY A 384      87.692  72.615 120.619
ATOM   3649  O   GLY A 384      87.332  71.813 119.754
ATOM   3650  N   GLU A 385      87.001  73.721 120.954
ATOM   3651  H   GLU A 385      87.343  74.333 121.663
ATOM   3652  CA  GLU A 385      85.774  74.139 120.336
ATOM   3653  CB  GLU A 385      84.974  75.081 121.256
ATOM   3654  CG  GLU A 385      84.427  74.386 122.511
ATOM   3655  CD  GLU A 385      83.698  75.387 123.401
ATOM   3656  OE1 GLU A 385      84.036  75.428 124.613
ATOM   3657  OE2 GLU A 385      82.786  76.104 122.911
ATOM   3658  C   GLU A 385      85.973  74.846 119.019
ATOM   3659  O   GLU A 385      85.067  74.825 118.182
ATOM   3660  N   GLU A 386      87.150  75.492 118.810
ATOM   3661  H   GLU A 386      87.905  75.428 119.460
ATOM   3662  CA  GLU A 386      87.434  76.229 117.599
ATOM   3663  CB  GLU A 386      88.618  77.209 117.733
ATOM   3664  CG  GLU A 386      88.356  78.362 118.718
ATOM   3665  CD  GLU A 386      89.500  79.379 118.767
ATOM   3666  OE1 GLU A 386      89.327  80.361 119.533
ATOM   3667  OE2 GLU A 386      90.534  79.232 118.062
ATOM   3668  C   GLU A 386      87.713  75.315 116.443
ATOM   3669  O   GLU A 386      88.564  74.428 116.530
ATOM   3670  N   ASN A 387      86.973  75.535 115.333
ATOM   3671  H   ASN A 387      86.297  76.265 115.304
ATOM   3672  CA  ASN A 387      87.088  74.771 114.114
ATOM   3673  CB  ASN A 387      85.809  73.985 113.739
ATOM   3674  CG  ASN A 387      85.446  72.966 114.800
ATOM   3675  OD1 ASN A 387      86.011  71.878 114.872
ATOM   3676  ND2 ASN A 387      84.484  73.345 115.677
ATOM   3677 1HD2 ASN A 387      84.070  74.252 115.599
ATOM   3678 2HD2 ASN A 387      84.253  72.755 116.450
ATOM   3679  C   ASN A 387      87.262  75.743 112.992
ATOM   3680  O   ASN A 387      86.454  76.668 112.859
ATOM   3681  N   LEU A 388      88.333  75.578 112.176
ATOM   3682  H   LEU A 388      89.001  74.847 112.304
ATOM   3683  CA  LEU A 388      88.536  76.465 111.056
ATOM   3684  CB  LEU A 388      89.331  77.754 111.422
ATOM   3685  CG  LEU A 388      89.602  78.766 110.283
ATOM   3686  CD1 LEU A 388      88.302  79.411 109.779
ATOM   3687  CD2 LEU A 388      90.632  79.821 110.712
ATOM   3688  C   LEU A 388      89.230  75.721 109.944
ATOM   3689  O   LEU A 388      90.269  75.092 110.159
ATOM   3690  N   CYS A 389      88.610  75.744 108.737
ATOM   3691  H   CYS A 389      87.758  76.244 108.598
ATOM   3692  CA  CYS A 389      89.147  75.123 107.554
ATOM   3693  CB  CYS A 389      88.178  74.183 106.811
ATOM   3694  SG  CYS A 389      88.918  73.443 105.318
ATOM   3695  C   CYS A 389      89.493  76.229 106.605
ATOM   3696  O   CYS A 389      88.726  77.186 106.452
ATOM   3697  N   LYS A 390      90.683  76.131 105.970
ATOM   3698  H   LYS A 390      91.303  75.365 106.121
ATOM   3699  CA  LYS A 390      91.105  77.139 105.038
ATOM   3700  CB  LYS A 390      91.792  78.293 105.798
ATOM   3701  CG  LYS A 390      92.098  79.585 105.049
ATOM   3702  CD  LYS A 390      92.541  80.667 106.035
ATOM   3703  CE  LYS A 390      92.777  82.043 105.420
ATOM   3704  NZ  LYS A 390      93.312  82.955 106.452
ATOM   3705  HZ1 LYS A 390      93.120  83.942 106.194
ATOM   3706  HZ2 LYS A 390      92.861  82.748 107.364
ATOM   3707  HZ3 LYS A 390      94.337  82.819 106.542
ATOM   3708  C   LYS A 390      92.012  76.509 104.016
ATOM   3709  O   LYS A 390      92.742  75.557 104.311
ATOM   3710  N   ILE A 391      91.933  77.007 102.756
ATOM   3711  H   ILE A 391      91.335  77.770 102.522
ATOM   3712  CA  ILE A 391      92.762  76.511 101.683
ATOM   3713  CB  ILE A 391      92.208  76.778 100.296
ATOM   3714  CG2 ILE A 391      93.179  76.143  99.280
ATOM   3715  CG1 ILE A 391      90.826  76.123 100.110
ATOM   3716  CD1 ILE A 391      90.102  76.541  98.828
ATOM   3717  C   ILE A 391      94.058  77.270 101.856
ATOM   3718  O   ILE A 391      94.051  78.497 101.990
ATOM   3719  N   ILE A 392      95.196  76.538 101.885
ATOM   3720  H   ILE A 392      95.187  75.548 101.788
ATOM   3721  CA  ILE A 392      96.501  77.121 102.062
ATOM   3722  CB  ILE A 392      97.133  76.690 103.391
ATOM   3723  CG2 ILE A 392      98.552  77.262 103.547
ATOM   3724  CG1 ILE A 392      96.243  77.069 104.601
ATOM   3725  CD1 ILE A 392      96.003  78.570 104.809
ATOM   3726  C   ILE A 392      97.380  76.726 100.897
ATOM   3727  O   ILE A 392      97.452  75.550 100.531
ATOM   3728  N   ASP A 393      98.064  77.738 100.292
ATOM   3729  H   ASP A 393      97.977  78.676 100.619
ATOM   3730  CA  ASP A 393      98.980  77.568  99.178
ATOM   3731  CB  ASP A 393      99.428  78.885  98.499
ATOM   3732  CG  ASP A 393      99.943  78.671  97.065
ATOM   3733  OD1 ASP A 393      99.839  77.550  96.494
ATOM   3734  OD2 ASP A 393     100.473  79.672  96.517
ATOM   3735  C   ASP A 393     100.239  76.927  99.681
ATOM   3736  O   ASP A 393     100.582  77.069 100.854
ATOM   3737  N   MET A 394     100.996  76.270  98.770
ATOM   3738  H   MET A 394     100.711  76.212  97.816
ATOM   3739  CA  MET A 394     102.213  75.570  99.101
ATOM   3740  CB  MET A 394     102.867  74.827  97.929
ATOM   3741  CG  MET A 394     102.085  73.578  97.548
ATOM   3742  SD  MET A 394     102.019  72.275  98.819
ATOM   3743  CE  MET A 394     103.740  71.723  98.643
ATOM   3744  C   MET A 394     103.286  76.319  99.829
ATOM   3745  O   MET A 394     104.170  75.660 100.374
ATOM   3746  N   ASN A 395     103.402  77.649  99.632
ATOM   3747  H   ASN A 395     102.758  78.164  99.070
ATOM   3748  CA  ASN A 395     104.404  78.412 100.343
ATOM   3749  CB  ASN A 395     105.087  79.505  99.489
ATOM   3750  CG  ASN A 395     106.013  78.906  98.429
ATOM   3751  OD1 ASN A 395     106.602  77.832  98.553
ATOM   3752  ND2 ASN A 395     106.192  79.686  97.334
ATOM   3753 1HD2 ASN A 395     105.739  80.576  97.274
ATOM   3754 2HD2 ASN A 395     106.812  79.391  96.608
ATOM   3755  C   ASN A 395     103.867  79.092 101.579
ATOM   3756  O   ASN A 395     104.646  79.603 102.389
ATOM   3757  N   ASP A 396     102.523  79.139 101.734
ATOM   3758  H   ASP A 396     101.909  78.640 101.127
ATOM   3759  CA  ASP A 396     101.855  79.764 102.842
ATOM   3760  CB  ASP A 396     100.527  80.459 102.440
ATOM   3761  CG  ASP A 396     100.841  81.625 101.498
ATOM   3762  OD1 ASP A 396     101.725  82.453 101.849
ATOM   3763  OD2 ASP A 396     100.224  81.693 100.404
ATOM   3764  C   ASP A 396     101.695  78.955 104.100
ATOM   3765  O   ASP A 396     101.996  77.756 104.161
ATOM   3766  N   CYS A 397     101.283  79.679 105.169
ATOM   3767  H   CYS A 397     101.093  80.655 105.091
ATOM   3768  CA  CYS A 397     101.049  79.119 106.464
ATOM   3769  CB  CYS A 397     102.074  79.581 107.516
ATOM   3770  SG  CYS A 397     101.851  78.859 109.170
ATOM   3771  C   CYS A 397      99.719  79.547 107.005
ATOM   3772  O   CYS A 397      99.353  80.725 106.969
ATOM   3773  N   PHE A 398      98.976  78.536 107.508
ATOM   3774  H   PHE A 398      99.336  77.609 107.488
ATOM   3775  CA  PHE A 398      97.703  78.646 108.166
ATOM   3776  CB  PHE A 398      97.076  77.245 108.382
ATOM   3777  CG  PHE A 398      95.756  77.311 109.071
ATOM   3778  CD1 PHE A 398      94.603  77.687 108.379
ATOM   3779  CE1 PHE A 398      93.374  77.742 109.038
ATOM   3780  CZ  PHE A 398      93.296  77.420 110.393
ATOM   3781  CE2 PHE A 398      94.441  77.042 111.092
ATOM   3782  CD2 PHE A 398      95.666  76.985 110.430
ATOM   3783  C   PHE A 398      98.047  79.219 109.512
ATOM   3784  O   PHE A 398      98.959  78.710 110.169
ATOM   3785  N   VAL A 399      97.323  80.281 109.933
ATOM   3786  H   VAL A 399      96.588  80.680 109.392
ATOM   3787  CA  VAL A 399      97.584  80.906 111.203
ATOM   3788  CB  VAL A 399      98.017  82.373 111.081
ATOM   3789  CG1 VAL A 399      98.322  82.987 112.467
ATOM   3790  CG2 VAL A 399      99.162  82.529 110.072
ATOM   3791  C   VAL A 399      96.288  80.913 111.977
ATOM   3792  O   VAL A 399      95.241  81.294 111.446
ATOM   3793  N   SER A 400      96.341  80.443 113.242
ATOM   3794  H   SER A 400      97.175  80.046 113.620
ATOM   3795  CA  SER A 400      95.220  80.469 114.146
ATOM   3796  CB  SER A 400      94.375  79.169 114.271
ATOM   3797  OG  SER A 400      95.073  78.101 114.892
ATOM   3798  HG  SER A 400      95.582  77.682 114.194
ATOM   3799  C   SER A 400      95.789  80.900 115.481
ATOM   3800  O   SER A 400      97.006  81.049 115.640
ATOM   3801  N   ARG A 401      94.903  81.104 116.481
ATOM   3802  H   ARG A 401      93.929  80.958 116.332
ATOM   3803  CA  ARG A 401      95.250  81.557 117.808
ATOM   3804  CB  ARG A 401      93.994  81.682 118.690
ATOM   3805  CG  ARG A 401      93.086  82.844 118.288
ATOM   3806  CD  ARG A 401      91.732  82.852 118.996
ATOM   3807  NE  ARG A 401      90.974  84.023 118.463
ATOM   3808  HE  ARG A 401      91.486  84.763 118.028
ATOM   3809  CZ  ARG A 401      89.611  84.123 118.572
ATOM   3810  NH1 ARG A 401      88.850  83.131 119.123
ATOM   3811 1HH1 ARG A 401      89.273  82.280 119.436
ATOM   3812 2HH1 ARG A 401      87.856  83.221 119.158
ATOM   3813  NH2 ARG A 401      88.989  85.236 118.088
ATOM   3814 1HH2 ARG A 401      89.520  85.965 117.659
ATOM   3815 2HH2 ARG A 401      87.993  85.314 118.129
ATOM   3816  C   ARG A 401      96.204  80.635 118.514
ATOM   3817  O   ARG A 401      97.112  81.101 119.203
ATOM   3818  N   HIS A 402      96.004  79.307 118.361
ATOM   3819  H   HIS A 402      95.281  78.945 117.784
ATOM   3820  CA  HIS A 402      96.851  78.331 118.989
ATOM   3821  CB  HIS A 402      96.047  77.300 119.808
ATOM   3822  CG  HIS A 402      95.309  77.890 120.970
ATOM   3823  ND1 HIS A 402      95.922  78.249 122.148
ATOM   3824  CE1 HIS A 402      94.955  78.745 122.959
ATOM   3825  NE2 HIS A 402      93.766  78.731 122.384
ATOM   3826  CD2 HIS A 402      93.989  78.191 121.130
ATOM   3827  C   HIS A 402      97.732  77.544 118.066
ATOM   3828  O   HIS A 402      98.865  77.224 118.437
ATOM   3829  N   VAL A 403      97.239  77.224 116.844
ATOM   3830  H   VAL A 403      96.343  77.530 116.528
ATOM   3831  CA  VAL A 403      97.977  76.392 115.922
ATOM   3832  CB  VAL A 403      97.177  75.125 115.559
ATOM   3833  CG1 VAL A 403      97.920  74.201 114.571
ATOM   3834  CG2 VAL A 403      96.772  74.371 116.842
ATOM   3835  C   VAL A 403      98.369  77.114 114.656
ATOM   3836  O   VAL A 403      97.623  77.926 114.106
ATOM   3837  N   LYS A 404      99.606  76.835 114.192
ATOM   3838  H   LYS A 404     100.207  76.203 114.677
ATOM   3839  CA  LYS A 404     100.143  77.367 112.968
ATOM   3840  CB  LYS A 404     101.360  78.289 113.156
ATOM   3841  CG  LYS A 404     101.014  79.595 113.876
ATOM   3842  CD  LYS A 404     102.197  80.548 113.993
ATOM   3843  CE  LYS A 404     101.871  81.862 114.700
ATOM   3844  NZ  LYS A 404     103.067  82.728 114.708
ATOM   3845  HZ1 LYS A 404     102.837  83.633 115.162
ATOM   3846  HZ2 LYS A 404     103.822  82.262 115.245
ATOM   3847  HZ3 LYS A 404     103.393  82.900 113.737
ATOM   3848  C   LYS A 404     100.554  76.153 112.175
ATOM   3849  O   LYS A 404     101.169  75.233 112.725
ATOM   3850  N   VAL A 405     100.181  76.105 110.870
ATOM   3851  H   VAL A 405      99.724  76.886 110.445
ATOM   3852  CA  VAL A 405     100.513  74.970 110.028
ATOM   3853  CB  VAL A 405      99.342  74.037 109.674
ATOM   3854  CG1 VAL A 405      99.837  72.869 108.787
ATOM   3855  CG2 VAL A 405      98.626  73.523 110.937
ATOM   3856  C   VAL A 405     101.070  75.510 108.743
ATOM   3857  O   VAL A 405     100.335  76.035 107.902
ATOM   3858  N   CYS A 406     102.406  75.411 108.592
ATOM   3859  H   CYS A 406     102.984  75.006 109.296
ATOM   3860  CA  CYS A 406     103.093  75.861 107.411
ATOM   3861  CB  CYS A 406     104.524  76.390 107.644
ATOM   3862  SG  CYS A 406     104.669  77.863 108.693
ATOM   3863  C   CYS A 406     103.298  74.739 106.452
ATOM   3864  O   CYS A 406     103.568  73.600 106.846
ATOM   3865  N   ILE A 407     103.106  75.031 105.153
ATOM   3866  H   ILE A 407     102.828  75.937 104.827
ATOM   3867  CA  ILE A 407     103.392  74.042 104.151
ATOM   3868  CB  ILE A 407     102.211  73.457 103.394
ATOM   3869  CG2 ILE A 407     101.420  72.552 104.361
ATOM   3870  CG1 ILE A 407     101.353  74.490 102.661
ATOM   3871  CD1 ILE A 407     100.290  73.839 101.774
ATOM   3872  C   ILE A 407     104.513  74.612 103.329
ATOM   3873  O   ILE A 407     104.660  75.834 103.238
ATOM   3874  N   ILE A 408     105.411  73.735 102.827
ATOM   3875  H   ILE A 408     105.322  72.747 102.956
ATOM   3876  CA  ILE A 408     106.533  74.163 102.022
ATOM   3877  CB  ILE A 408     107.778  74.480 102.870
ATOM   3878  CG2 ILE A 408     108.190  73.246 103.702
ATOM   3879  CG1 ILE A 408     108.916  75.111 102.034
ATOM   3880  CD1 ILE A 408     110.051  75.719 102.856
ATOM   3881  C   ILE A 408     106.816  73.139 100.945
ATOM   3882  O   ILE A 408     106.630  71.938 101.162
ATOM   3883  N   GLY A 409     107.250  73.607  99.745
ATOM   3884  H   GLY A 409     107.354  74.582  99.563
ATOM   3885  CA  GLY A 409     107.586  72.726  98.653
ATOM   3886  C   GLY A 409     107.388  73.356  97.308
ATOM   3887  O   GLY A 409     106.715  74.379  97.174
ATOM   3888  N   THR A 410     108.010  72.740  96.275
ATOM   3889  H   THR A 410     108.562  71.921  96.413
ATOM   3890  CA  THR A 410     107.914  73.184  94.906
ATOM   3891  CB  THR A 410     109.141  73.947  94.435
ATOM   3892  CG2 THR A 410     108.920  74.488  93.004
ATOM   3893  OG1 THR A 410     109.364  75.059  95.292
ATOM   3894  HG1 THR A 410     109.601  74.684  96.145
ATOM   3895  C   THR A 410     107.743  71.921  94.095
ATOM   3896  O   THR A 410     108.433  70.924  94.330
ATOM   3897  N   VAL A 411     106.780  71.943  93.143
ATOM   3898  H   VAL A 411     106.225  72.754  92.974
ATOM   3899  CA  VAL A 411     106.487  70.824  92.278
ATOM   3900  CB  VAL A 411     105.020  70.416  92.332
ATOM   3901  CG1 VAL A 411     104.743  69.230  91.393
ATOM   3902  CG2 VAL A 411     104.603  70.124  93.787
ATOM   3903  C   VAL A 411     106.872  71.289  90.887
ATOM   3904  O   VAL A 411     106.567  72.418  90.496
ATOM   3905  N   SER A 412     107.557  70.412  90.116
ATOM   3906  H   SER A 412     107.792  69.501  90.448
ATOM   3907  CA  SER A 412     108.040  70.710  88.787
ATOM   3908  CB  SER A 412     109.570  70.492  88.727
ATOM   3909  OG  SER A 412     109.902  69.150  89.062
ATOM   3910  HG  SER A 412     110.855  69.083  88.956
ATOM   3911  C   SER A 412     107.368  69.975  87.640
ATOM   3912  O   SER A 412     107.939  69.895  86.549
ATOM   3913  N   LYS A 413     106.140  69.440  87.843
ATOM   3914  H   LYS A 413     105.682  69.533  88.723
ATOM   3915  CA  LYS A 413     105.424  68.676  86.839
ATOM   3916  CB  LYS A 413     104.103  68.100  87.384
ATOM   3917  CG  LYS A 413     104.270  66.983  88.409
ATOM   3918  CD  LYS A 413     102.936  66.473  88.943
ATOM   3919  CE  LYS A 413     103.081  65.402  90.021
ATOM   3920  NZ  LYS A 413     101.746  65.024  90.515
ATOM   3921  HZ1 LYS A 413     101.739  65.045  91.552
ATOM   3922  HZ2 LYS A 413     101.042  65.694  90.154
ATOM   3923  HZ3 LYS A 413     101.508  64.068  90.188
ATOM   3924  C   LYS A 413     105.055  69.407  85.580
ATOM   3925  O   LYS A 413     105.306  68.884  84.491
ATOM   3926  N   PHE A 414     104.467  70.619  85.693
ATOM   3927  H   PHE A 414     104.287  71.051  86.573
ATOM   3928  CA  PHE A 414     104.087  71.370  84.526
ATOM   3929  CB  PHE A 414     102.637  71.100  84.021
ATOM   3930  CG  PHE A 414     101.607  71.505  85.018
ATOM   3931  CD1 PHE A 414     101.011  72.770  84.969
ATOM   3932  CE1 PHE A 414     100.055  73.138  85.911
ATOM   3933  CZ  PHE A 414      99.698  72.240  86.913
ATOM   3934  CE2 PHE A 414     100.288  70.975  86.974
ATOM   3935  CD2 PHE A 414     101.239  70.611  86.027
ATOM   3936  C   PHE A 414     104.380  72.820  84.725
ATOM   3937  O   PHE A 414     104.519  73.296  85.856
ATOM   3938  N   SER A 415     104.495  73.541  83.595
ATOM   3939  H   SER A 415     104.377  73.133  82.691
ATOM   3940  CA  SER A 415     104.800  74.936  83.596
ATOM   3941  CB  SER A 415     106.237  75.222  83.098
ATOM   3942  OG  SER A 415     106.412  74.799  81.752
ATOM   3943  HG  SER A 415     107.334  74.967  81.540
ATOM   3944  C   SER A 415     103.823  75.682  82.743
ATOM   3945  O   SER A 415     103.105  75.105  81.922
ATOM   3946  N   GLN A 416     103.767  77.012  82.976
ATOM   3947  H   GLN A 416     104.352  77.438  83.661
ATOM   3948  CA  GLN A 416     102.919  77.918  82.256
ATOM   3949  CB  GLN A 416     102.918  79.326  82.887
ATOM   3950  CG  GLN A 416     101.958  80.346  82.264
ATOM   3951  CD  GLN A 416     101.883  81.609  83.129
ATOM   3952  OE1 GLN A 416     102.465  81.757  84.205
ATOM   3953  NE2 GLN A 416     101.091  82.589  82.627
ATOM   3954 1HE2 GLN A 416     100.621  82.454  81.756
ATOM   3955 2HE2 GLN A 416     101.007  83.459  83.113
ATOM   3956  C   GLN A 416     103.357  77.945  80.819
ATOM   3957  O   GLN A 416     104.550  78.032  80.514
ATOM   3958  N   GLY A 417     102.366  77.848  79.912
ATOM   3959  H   GLY A 417     101.410  77.780  80.183
ATOM   3960  CA  GLY A 417     102.595  77.834  78.496
ATOM   3961  C   GLY A 417     102.555  76.439  77.937
ATOM   3962  O   GLY A 417     102.550  76.297  76.712
ATOM   3963  N   ASP A 418     102.519  75.384  78.800
ATOM   3964  H   ASP A 418     102.546  75.501  79.791
ATOM   3965  CA  ASP A 418     102.448  74.011  78.351
ATOM   3966  CB  ASP A 418     102.733  72.947  79.438
ATOM   3967  CG  ASP A 418     104.213  72.874  79.828
ATOM   3968  OD1 ASP A 418     105.084  73.493  79.158
ATOM   3969  OD2 ASP A 418     104.494  72.163  80.829
ATOM   3970  C   ASP A 418     101.058  73.749  77.839
ATOM   3971  O   ASP A 418     100.075  74.289  78.353
ATOM   3972  N   THR A 419     100.965  72.941  76.762
ATOM   3973  H   THR A 419     101.764  72.511  76.348
ATOM   3974  CA  THR A 419      99.694  72.618  76.183
ATOM   3975  CB  THR A 419      99.684  72.827  74.678
ATOM   3976  CG2 THR A 419      98.297  72.498  74.087
ATOM   3977  OG1 THR A 419      99.973  74.190  74.390
ATOM   3978  HG1 THR A 419     100.918  74.295  74.535
ATOM   3979  C   THR A 419      99.338  71.195  76.534
ATOM   3980  O   THR A 419     100.060  70.248  76.212
ATOM   3981  N   LEU A 420      98.206  71.048  77.253
ATOM   3982  H   LEU A 420      97.654  71.839  77.491
ATOM   3983  CA  LEU A 420      97.638  69.790  77.657
ATOM   3984  CB  LEU A 420      96.710  69.901  78.885
ATOM   3985  CG  LEU A 420      97.346  70.355  80.212
ATOM   3986  CD1 LEU A 420      96.275  70.557  81.298
ATOM   3987  CD2 LEU A 420      98.446  69.386  80.680
ATOM   3988  C   LEU A 420      96.763  69.321  76.528
ATOM   3989  O   LEU A 420      96.068  70.133  75.914
ATOM   3990  N   LEU A 421      96.793  68.007  76.209
ATOM   3991  H   LEU A 421      97.369  67.346  76.683
ATOM   3992  CA  LEU A 421      95.954  67.496  75.160
ATOM   3993  CB  LEU A 421      96.717  66.960  73.922
ATOM   3994  CG  LEU A 421      95.828  66.426  72.768
ATOM   3995  CD1 LEU A 421      94.958  67.530  72.139
ATOM   3996  CD2 LEU A 421      96.649  65.637  71.740
ATOM   3997  C   LEU A 421      95.185  66.368  75.771
ATOM   3998  O   LEU A 421      95.758  65.346  76.162
ATOM   3999  N   PHE A 422      93.856  66.561  75.897
ATOM   4000  H   PHE A 422      93.399  67.394  75.592
ATOM   4001  CA  PHE A 422      93.017  65.544  76.451
ATOM   4002  CB  PHE A 422      91.966  66.050  77.457
ATOM   4003  CG  PHE A 422      92.698  66.452  78.695
ATOM   4004  CD1 PHE A 422      93.166  67.759  78.873
ATOM   4005  CE1 PHE A 422      93.846  68.111  80.039
ATOM   4006  CZ  PHE A 422      94.068  67.163  81.039
ATOM   4007  CE2 PHE A 422      93.601  65.859  80.872
ATOM   4008  CD2 PHE A 422      92.919  65.508  79.705
ATOM   4009  C   PHE A 422      92.365  64.751  75.380
ATOM   4010  O   PHE A 422      91.571  65.256  74.581
ATOM   4011  N   PHE A 423      92.752  63.464  75.362
ATOM   4012  H   PHE A 423      93.410  63.120  76.029
ATOM   4013  CA  PHE A 423      92.255  62.474  74.459
ATOM   4014  CB  PHE A 423      93.367  61.459  74.071
ATOM   4015  CG  PHE A 423      92.908  60.419  73.095
ATOM   4016  CD1 PHE A 423      92.809  60.717  71.732
ATOM   4017  CE1 PHE A 423      92.381  59.754  70.814
ATOM   4018  CZ  PHE A 423      92.052  58.472  71.260
ATOM   4019  CE2 PHE A 423      92.155  58.155  72.616
ATOM   4020  CD2 PHE A 423      92.584  59.125  73.526
ATOM   4021  C   PHE A 423      91.217  61.780  75.303
ATOM   4022  O   PHE A 423      91.491  61.388  76.442
ATOM   4023  N   GLY A 424      89.992  61.628  74.756
ATOM   4024  H   GLY A 424      89.766  61.957  73.843
ATOM   4025  CA  GLY A 424      88.942  60.965  75.484
ATOM   4026  C   GLY A 424      88.198  61.895  76.410
ATOM   4027  O   GLY A 424      88.342  63.116  76.302
ATOM   4028  N   PRO A 425      87.379  61.349  77.314
ATOM   4029  CA  PRO A 425      86.598  62.124  78.250
ATOM   4030  CB  PRO A 425      85.659  61.132  78.939
ATOM   4031  CG  PRO A 425      86.342  59.761  78.769
ATOM   4032  CD  PRO A 425      87.181  59.910  77.490
ATOM   4033  C   PRO A 425      87.417  62.931  79.220
ATOM   4034  O   PRO A 425      88.279  62.381  79.907
ATOM   4035  N   LEU A 426      87.086  64.236  79.312
ATOM   4036  H   LEU A 426      86.343  64.598  78.755
ATOM   4037  CA  LEU A 426      87.723  65.219  80.153
ATOM   4038  CB  LEU A 426      87.456  66.640  79.575
ATOM   4039  CG  LEU A 426      88.171  67.842  80.231
ATOM   4040  CD1 LEU A 426      89.669  67.851  79.953
ATOM   4041  CD2 LEU A 426      87.484  69.165  79.866
ATOM   4042  C   LEU A 426      87.099  65.100  81.529
ATOM   4043  O   LEU A 426      86.346  65.963  81.985
ATOM   4044  N   LYS A 427      87.418  63.992  82.229
ATOM   4045  H   LYS A 427      88.032  63.301  81.854
ATOM   4046  CA  LYS A 427      86.877  63.726  83.535
ATOM   4047  CB  LYS A 427      86.882  62.223  83.871
ATOM   4048  CG  LYS A 427      85.852  61.461  83.030
ATOM   4049  CD  LYS A 427      85.743  59.966  83.318
ATOM   4050  CE  LYS A 427      84.670  59.284  82.468
ATOM   4051  NZ  LYS A 427      84.641  57.837  82.740
ATOM   4052  HZ1 LYS A 427      83.831  57.404  82.258
ATOM   4053  HZ2 LYS A 427      85.519  57.408  82.393
ATOM   4054  HZ3 LYS A 427      84.558  57.674  83.761
ATOM   4055  C   LYS A 427      87.467  64.499  84.679
ATOM   4056  O   LYS A 427      86.726  64.906  85.576
ATOM   4057  N   LYS A 428      88.804  64.700  84.668
ATOM   4058  H   LYS A 428      89.365  64.371  83.912
ATOM   4059  CA  LYS A 428      89.525  65.374  85.720
ATOM   4060  CB  LYS A 428      90.937  64.787  85.927
ATOM   4061  CG  LYS A 428      90.965  63.369  86.497
ATOM   4062  CD  LYS A 428      92.382  62.874  86.781
ATOM   4063  CE  LYS A 428      92.436  61.475  87.390
ATOM   4064  NZ  LYS A 428      93.843  61.074  87.571
ATOM   4065  HZ1 LYS A 428      93.881  60.140  88.020
ATOM   4066  HZ2 LYS A 428      94.315  61.033  86.648
ATOM   4067  HZ3 LYS A 428      94.328  61.764  88.175
ATOM   4068  C   LYS A 428      89.730  66.862  85.755
ATOM   4069  O   LYS A 428      89.686  67.428  86.850
ATOM   4070  N   THR A 429      89.925  67.532  84.590
ATOM   4071  H   THR A 429      89.911  67.071  83.709
ATOM   4072  CA  THR A 429      90.261  68.943  84.577
ATOM   4073  CB  THR A 429      90.663  69.395  83.181
ATOM   4074  CG2 THR A 429      91.171  70.855  83.165
ATOM   4075  OG1 THR A 429      91.735  68.581  82.729
ATOM   4076  HG1 THR A 429      91.339  67.764  82.419
ATOM   4077  C   THR A 429      89.248  69.894  85.170
ATOM   4078  O   THR A 429      88.110  70.020  84.717
ATOM   4079  N   LYS A 430      89.721  70.567  86.246
ATOM   4080  H   LYS A 430      90.648  70.383  86.566
ATOM   4081  CA  LYS A 430      89.043  71.579  87.019
ATOM   4082  CB  LYS A 430      87.702  71.178  87.703
ATOM   4083  CG  LYS A 430      87.700  70.130  88.821
ATOM   4084  CD  LYS A 430      86.282  69.977  89.372
ATOM   4085  CE  LYS A 430      86.086  68.944  90.478
ATOM   4086  NZ  LYS A 430      84.659  68.913  90.870
ATOM   4087  HZ1 LYS A 430      84.143  68.266  90.247
ATOM   4088  HZ2 LYS A 430      84.580  68.582  91.850
ATOM   4089  HZ3 LYS A 430      84.238  69.861  90.788
ATOM   4090  C   LYS A 430      90.014  72.125  88.050
ATOM   4091  O   LYS A 430      91.149  71.649  88.148
ATOM   4092  N   ASP A 431      89.619  73.192  88.791
ATOM   4093  H   ASP A 431      88.726  73.620  88.678
ATOM   4094  CA  ASP A 431      90.454  73.763  89.823
ATOM   4095  CB  ASP A 431      91.701  74.553  89.322
ATOM   4096  CG  ASP A 431      91.439  75.824  88.500
ATOM   4097  OD1 ASP A 431      90.276  76.240  88.257
ATOM   4098  OD2 ASP A 431      92.478  76.433  88.145
ATOM   4099  C   ASP A 431      89.706  74.692  90.736
ATOM   4100  O   ASP A 431      88.541  75.019  90.496
ATOM   4101  N   ILE A 432      90.384  75.093  91.844
ATOM   4102  H   ILE A 432      91.315  74.779  92.018
ATOM   4103  CA  ILE A 432      89.878  76.027  92.812
ATOM   4104  CB  ILE A 432      89.212  75.438  94.068
ATOM   4105  CG2 ILE A 432      88.761  76.603  94.985
ATOM   4106  CG1 ILE A 432      88.018  74.517  93.717
ATOM   4107  CD1 ILE A 432      87.382  73.784  94.901
ATOM   4108  C   ILE A 432      91.093  76.837  93.207
ATOM   4109  O   ILE A 432      91.950  76.382  93.970
ATOM   4110  N   ASP A 433      91.218  78.039  92.602
ATOM   4111  H   ASP A 433      90.538  78.365  91.950
ATOM   4112  CA  ASP A 433      92.274  78.975  92.896
ATOM   4113  CB  ASP A 433      92.699  79.805  91.664
ATOM   4114  CG  ASP A 433      94.133  80.277  91.883
ATOM   4115  OD1 ASP A 433      94.358  81.152  92.755
ATOM   4116  OD2 ASP A 433      95.050  79.723  91.225
ATOM   4117  C   ASP A 433      91.743  79.870  93.999
ATOM   4118  O   ASP A 433      90.543  79.936  94.240
ATOM   4119  N   PHE A 434      92.617  80.511  94.795
ATOM   4120  H   PHE A 434      93.600  80.461  94.645
ATOM   4121  CA  PHE A 434      92.147  81.377  95.851
ATOM   4122  CB  PHE A 434      92.158  80.658  97.231
ATOM   4123  CG  PHE A 434      93.544  80.202  97.531
ATOM   4124  CD1 PHE A 434      94.452  80.985  98.247
ATOM   4125  CE1 PHE A 434      95.742  80.532  98.498
ATOM   4126  CZ  PHE A 434      96.115  79.283  98.019
ATOM   4127  CE2 PHE A 434      95.230  78.489  97.302
ATOM   4128  CD2 PHE A 434      93.946  78.951  97.059
ATOM   4129  C   PHE A 434      92.785  82.729  95.898
ATOM   4130  O   PHE A 434      92.167  83.679  96.384
ATOM   4131  N   ASP A 435      94.022  82.829  95.352
ATOM   4132  H   ASP A 435      94.451  82.036  94.928
ATOM   4133  CA  ASP A 435      94.820  84.027  95.318
ATOM   4134  CB  ASP A 435      94.325  85.079  94.270
ATOM   4135  CG  ASP A 435      94.617  84.690  92.815
ATOM   4136  OD1 ASP A 435      95.458  83.789  92.548
ATOM   4137  OD2 ASP A 435      93.983  85.320  91.929
ATOM   4138  C   ASP A 435      95.027  84.585  96.709
ATOM   4139  O   ASP A 435      95.606  83.902  97.560
ATOM   4140  N   ASN A 436      94.585  85.836  96.971
ATOM   4141  H   ASN A 436      94.093  86.388  96.304
ATOM   4142  CA  ASN A 436      94.757  86.455  98.245
ATOM   4143  CB  ASN A 436      94.777  88.001  98.085
ATOM   4144  CG  ASN A 436      95.074  88.761  99.370
ATOM   4145  OD1 ASN A 436      94.198  88.988 100.202
ATOM   4146  ND2 ASN A 436      96.372  89.109  99.574
ATOM   4147 1HD2 ASN A 436      97.070  88.870  98.899
ATOM   4148 2HD2 ASN A 436      96.642  89.571 100.419
ATOM   4149  C   ASN A 436      93.803  85.967  99.296
ATOM   4150  O   ASN A 436      92.581  85.970  99.132
ATOM   4151  N   LEU A 437      94.419  85.502 100.401
ATOM   4152  H   LEU A 437      95.416  85.503 100.445
ATOM   4153  CA  LEU A 437      93.792  85.023 101.606
ATOM   4154  CB  LEU A 437      94.601  83.952 102.374
ATOM   4155  CG  LEU A 437      94.830  82.630 101.637
ATOM   4156  CD1 LEU A 437      95.705  81.675 102.457
ATOM   4157  CD2 LEU A 437      93.468  81.971 101.354
ATOM   4158  C   LEU A 437      93.534  86.172 102.539
ATOM   4159  O   LEU A 437      93.854  87.320 102.233
ATOM   4160  N   GLY A 438      92.927  85.883 103.713
ATOM   4161  H   GLY A 438      92.654  84.955 103.952
ATOM   4162  CA  GLY A 438      92.601  86.878 104.694
ATOM   4163  C   GLY A 438      93.787  87.314 105.498
ATOM   4164  O   GLY A 438      93.937  86.921 106.656
ATOM   4165  N   GLU A 439      94.674  88.120 104.862
ATOM   4166  H   GLU A 439      94.528  88.374 103.909
ATOM   4167  CA  GLU A 439      95.852  88.680 105.485
ATOM   4168  CB  GLU A 439      96.811  89.365 104.490
ATOM   4169  CG  GLU A 439      97.425  88.417 103.451
ATOM   4170  CD  GLU A 439      98.375  89.195 102.545
ATOM   4171  OE1 GLU A 439      97.937  90.191 101.909
ATOM   4172  OE2 GLU A 439      99.564  88.792 102.470
ATOM   4173  C   GLU A 439      95.293  89.749 106.378
ATOM   4174  O   GLU A 439      94.432  90.517 105.946
ATOM   4175  N   ASN A 440      95.765  89.804 107.640
ATOM   4176  H   ASN A 440      96.470  89.175 107.956
ATOM   4177  CA  ASN A 440      95.280  90.749 108.610
ATOM   4178  CB  ASN A 440      95.040  90.089 110.004
ATOM   4179  CG  ASN A 440      96.285  89.409 110.606
ATOM   4180  OD1 ASN A 440      97.300  90.022 110.935
ATOM   4181  ND2 ASN A 440      96.213  88.058 110.737
ATOM   4182 1HD2 ASN A 440      95.389  87.567 110.451
ATOM   4183 2HD2 ASN A 440      96.984  87.555 111.129
ATOM   4184  C   ASN A 440      96.092  92.017 108.710
ATOM   4185  O   ASN A 440      97.295  91.940 108.976
ATOM   4186  N   PRO A 441      95.453  93.179 108.483
ATOM   4187  CA  PRO A 441      96.110  94.459 108.554
ATOM   4188  CB  PRO A 441      95.919  95.039 107.143
ATOM   4189  CG  PRO A 441      94.538  94.515 106.704
ATOM   4190  CD  PRO A 441      94.339  93.240 107.537
ATOM   4191  C   PRO A 441      95.455  95.261 109.641
ATOM   4192  O   PRO A 441      95.427  94.748 110.756
ATOM   4193  N   CYS A 442      94.930  96.477 109.328
ATOM   4194  H   CYS A 442      95.039  96.882 108.425
ATOM   4195  CA  CYS A 442      94.083  97.233 110.183
ATOM   4196  CB  CYS A 442      94.661  98.638 110.461
ATOM   4197  SG  CYS A 442      96.253  98.562 111.340
ATOM   4198  C   CYS A 442      92.714  97.257 109.521
ATOM   4199  O   CYS A 442      92.094  96.197 109.415
ATOM   4200  N   LYS A 443      92.197  98.436 109.077
ATOM   4201  H   LYS A 443      92.698  99.294 109.133
ATOM   4202  CA  LYS A 443      90.907  98.581 108.449
ATOM   4203  CB  LYS A 443      90.047  99.629 109.191
ATOM   4204  CG  LYS A 443      88.613  99.823 108.687
ATOM   4205  CD  LYS A 443      87.861 100.906 109.463
ATOM   4206  CE  LYS A 443      86.412 101.097 109.017
ATOM   4207  NZ  LYS A 443      85.740 102.059 109.913
ATOM   4208  HZ1 LYS A 443      86.295 102.934 109.966
ATOM   4209  HZ2 LYS A 443      84.792 102.278 109.554
ATOM   4210  HZ3 LYS A 443      85.660 101.648 110.862
ATOM   4211  C   LYS A 443      91.126  99.057 107.040
ATOM   4212  O   LYS A 443      91.818 100.053 106.813
ATOM   4213  N   ILE A 444      90.518  98.341 106.065
ATOM   4214  H   ILE A 444      89.947  97.553 106.280
ATOM   4215  CA  ILE A 444      90.621  98.638 104.651
ATOM   4216  CB  ILE A 444      91.574  97.696 103.905
ATOM   4217  CG2 ILE A 444      93.034  97.983 104.320
ATOM   4218  CG1 ILE A 444      91.140  96.215 104.030
ATOM   4219  CD1 ILE A 444      91.924  95.245 103.146
ATOM   4220  C   ILE A 444      89.271  98.616 103.974
ATOM   4221  O   ILE A 444      88.274  98.170 104.547
ATOM   4222  N   GLY A 445      89.231  99.158 102.733
ATOM   4223  H   GLY A 445      90.052  99.544 102.318
ATOM   4224  CA  GLY A 445      88.056  99.211 101.899
ATOM   4225  C   GLY A 445      88.562  98.996 100.498
ATOM   4226  O   GLY A 445      89.616  99.527 100.133
ATOM   4227  N   LEU A 446      87.802  98.231  99.674
ATOM   4228  H   LEU A 446      86.944  97.816  99.961
ATOM   4229  CA  LEU A 446      88.223  97.933  98.330
ATOM   4230  CB  LEU A 446      88.832  96.500  98.266
ATOM   4231  CG  LEU A 446      89.324  95.962  96.896
ATOM   4232  CD1 LEU A 446      90.517  96.776  96.339
ATOM   4233  CD2 LEU A 446      89.602  94.446  96.984
ATOM   4234  C   LEU A 446      87.105  98.012  97.327
ATOM   4235  O   LEU A 446      86.080  97.347  97.476
ATOM   4236  N   GLN A 447      87.308  98.848  96.280
ATOM   4237  H   GLN A 447      88.142  99.391  96.232
ATOM   4238  CA  GLN A 447      86.407  99.038  95.163
ATOM   4239  CB  GLN A 447      85.441 100.244  95.248
ATOM   4240  CG  GLN A 447      84.306 100.098  96.276
ATOM   4241  CD  GLN A 447      83.366 101.309  96.284
ATOM   4242  OE1 GLN A 447      83.522 102.308  95.581
ATOM   4243  NE2 GLN A 447      82.317 101.216  97.144
ATOM   4244 1HE2 GLN A 447      82.221 100.416  97.735
ATOM   4245 2HE2 GLN A 447      81.651 101.960  97.205
ATOM   4246  C   GLN A 447      87.315  99.258  93.980
ATOM   4247  O   GLN A 447      88.203 100.111  94.038
ATOM   4248  N   THR A 448      87.146  98.464  92.894
ATOM   4249  H   THR A 448      86.393  97.817  92.823
ATOM   4250  CA  THR A 448      87.973  98.594  91.716
ATOM   4251  CB  THR A 448      88.232  97.271  91.003
ATOM   4252  CG2 THR A 448      89.105  97.438  89.748
ATOM   4253  OG1 THR A 448      88.930  96.408  91.889
ATOM   4254  HG1 THR A 448      88.901  95.536  91.486
ATOM   4255  C   THR A 448      87.429  99.655  90.796
ATOM   4256  O   THR A 448      86.216  99.771  90.596
ATOM   4257  N   SER A 449      88.351 100.502  90.284
ATOM   4258  H   SER A 449      89.320 100.415  90.501
ATOM   4259  CA  SER A 449      88.024 101.563  89.373
ATOM   4260  CB  SER A 449      89.059 102.712  89.431
ATOM   4261  OG  SER A 449      90.367 102.244  89.126
ATOM   4262  HG  SER A 449      90.925 103.028  89.109
ATOM   4263  C   SER A 449      87.902 101.079  87.949
ATOM   4264  O   SER A 449      86.905 101.377  87.288
ATOM   4265  N   SER A 450      88.905 100.301  87.462
ATOM   4266  H   SER A 450      89.702 100.062  88.011
ATOM   4267  CA  SER A 450      88.905  99.802  86.108
ATOM   4268  CB  SER A 450      89.595 100.771  85.106
ATOM   4269  OG  SER A 450      90.979 100.941  85.394
ATOM   4270  HG  SER A 450      91.339 101.455  84.664
ATOM   4271  C   SER A 450      89.570  98.457  85.998
ATOM   4272  O   SER A 450      90.389  98.081  86.841
ATOM   4273  N   ILE A 451      89.172  97.685  84.958
ATOM   4274  H   ILE A 451      88.483  98.001  84.309
ATOM   4275  CA  ILE A 451      89.725  96.387  84.667
ATOM   4276  CB  ILE A 451      88.696  95.253  84.658
ATOM   4277  CG2 ILE A 451      89.375  93.913  84.275
ATOM   4278  CG1 ILE A 451      88.018  95.141  86.043
ATOM   4279  CD1 ILE A 451      86.804  94.211  86.088
ATOM   4280  C   ILE A 451      90.367  96.552  83.309
ATOM   4281  O   ILE A 451      89.797  97.173  82.405
ATOM   4282  N   GLU A 452      91.604  96.023  83.173
ATOM   4283  H   GLU A 452      92.034  95.526  83.922
ATOM   4284  CA  GLU A 452      92.376  96.071  81.956
ATOM   4285  CB  GLU A 452      93.661  96.925  82.077
ATOM   4286  CG  GLU A 452      93.416  98.423  82.343
ATOM   4287  CD  GLU A 452      94.717  99.232  82.447
ATOM   4288  OE1 GLU A 452      95.841  98.667  82.379
ATOM   4289  OE2 GLU A 452      94.586 100.474  82.602
ATOM   4290  C   GLU A 452      92.796  94.660  81.636
ATOM   4291  O   GLU A 452      92.924  93.815  82.527
ATOM   4292  N   GLY A 453      93.027  94.382  80.331
ATOM   4293  H   GLY A 453      92.921  95.074  79.621
ATOM   4294  CA  GLY A 453      93.426  93.076  79.868
ATOM   4295  C   GLY A 453      92.227  92.218  79.567
ATOM   4296  O   GLY A 453      91.085  92.686  79.595
ATOM   4297  N   ALA A 454      92.484  90.924  79.258
ATOM   4298  H   ALA A 454      93.408  90.548  79.265
ATOM   4299  CA  ALA A 454      91.436  89.996  78.926
ATOM   4300  CB  ALA A 454      91.402  89.649  77.426
ATOM   4301  C   ALA A 454      91.536  88.695  79.666
ATOM   4302  O   ALA A 454      92.617  88.250  80.056
ATOM   4303  N   TRP A 455      90.355  88.070  79.881
ATOM   4304  H   TRP A 455      89.502  88.479  79.569
ATOM   4305  CA  TRP A 455      90.194  86.795  80.538
ATOM   4306  CB  TRP A 455      88.716  86.419  80.800
ATOM   4307  CG  TRP A 455      87.913  87.248  81.786
ATOM   4308  CD1 TRP A 455      88.189  88.456  82.363
ATOM   4309  NE1 TRP A 455      87.167  88.833  83.204
ATOM   4310  HE1 TRP A 455      87.140  89.652  83.733
ATOM   4311  CE2 TRP A 455      86.194  87.858  83.175
ATOM   4312  CZ2 TRP A 455      84.975  87.758  83.834
ATOM   4313  CH2 TRP A 455      84.187  86.624  83.596
ATOM   4314  CZ3 TRP A 455      84.616  85.618  82.717
ATOM   4315  CE3 TRP A 455      85.846  85.718  82.054
ATOM   4316  CD2 TRP A 455      86.627  86.845  82.293
ATOM   4317  C   TRP A 455      90.693  85.724  79.599
ATOM   4318  O   TRP A 455      90.549  85.849  78.381
ATOM   4319  N   GLY A 456      91.343  84.671  80.146
ATOM   4320  H   GLY A 456      91.490  84.608  81.130
ATOM   4321  CA  GLY A 456      91.835  83.558  79.368
ATOM   4322  C   GLY A 456      93.042  83.864  78.535
ATOM   4323  O   GLY A 456      93.296  83.147  77.568
ATOM   4324  N   SER A 457      93.796  84.933  78.866
ATOM   4325  H   SER A 457      93.580  85.527  79.638
ATOM   4326  CA  SER A 457      94.968  85.283  78.117
ATOM   4327  CB  SER A 457      94.885  86.699  77.500
ATOM   4328  OG  SER A 457      96.073  87.026  76.790
ATOM   4329  HG  SER A 457      96.023  87.972  76.622
ATOM   4330  C   SER A 457      96.141  85.221  79.050
ATOM   4331  O   SER A 457      96.042  85.535  80.238
ATOM   4332  N   GLU A 458      97.291  84.779  78.493
ATOM   4333  H   GLU A 458      97.326  84.541  77.526
ATOM   4334  CA  GLU A 458      98.537  84.662  79.208
ATOM   4335  CB  GLU A 458      99.581  83.796  78.460
ATOM   4336  CG  GLU A 458     100.859  83.501  79.270
ATOM   4337  CD  GLU A 458     101.822  82.543  78.563
ATOM   4338  OE1 GLU A 458     102.870  82.250  79.196
ATOM   4339  OE2 GLU A 458     101.564  82.096  77.412
ATOM   4340  C   GLU A 458      99.087  86.047  79.444
ATOM   4341  O   GLU A 458      99.790  86.280  80.431
ATOM   4342  N   PHE A 459      98.775  86.989  78.522
ATOM   4343  H   PHE A 459      98.176  86.788  77.749
ATOM   4344  CA  PHE A 459      99.236  88.344  78.614
ATOM   4345  CB  PHE A 459      99.929  88.849  77.321
ATOM   4346  CG  PHE A 459     101.108  87.974  77.029
ATOM   4347  CD1 PHE A 459     102.296  88.101  77.762
ATOM   4348  CE1 PHE A 459     103.391  87.277  77.489
ATOM   4349  CZ  PHE A 459     103.306  86.315  76.480
ATOM   4350  CE2 PHE A 459     102.128  86.179  75.744
ATOM   4351  CD2 PHE A 459     101.035  87.006  76.020
ATOM   4352  C   PHE A 459      98.016  89.209  78.907
ATOM   4353  O   PHE A 459      97.935  89.683  80.069
ATOM   4354  OXT PHE A 459      97.149  89.401  78.013
TER
END
