# Supplementary material for: DNA Vaccines Encoding HTNV GP-Derived Th Epitopes Benefited from a LAMP-Targeting Strategy and Established Cellular Immunoprotection
Source: Vaccines (Basel). 2024 Aug 19;12(8):928. doi: 10.3390/vaccines12080928 (PMC11359959; doi:10.3390/vaccines12080928)
Supplement: Supplementary file 1 [file vaccines-12-00928-s001.zip › Supplementary Material_S3/I-TASSER model 3/optimized model_4.pdb]

ATOM      1  N   MET A   1      66.714  98.346  93.294
ATOM      2  H1  MET A   1      65.758  98.125  92.957
ATOM      3  H2  MET A   1      66.686  98.495  94.320
ATOM      4  H3  MET A   1      67.053  99.208  92.828
ATOM      5  CA  MET A   1      67.599  97.210  92.975
ATOM      6  CB  MET A   1      69.074  97.566  93.277
ATOM      7  CG  MET A   1      70.058  97.209  92.155
ATOM      8  SD  MET A   1      70.423  95.438  91.973
ATOM      9  CE  MET A   1      71.568  95.613  90.575
ATOM     10  C   MET A   1      67.183  95.968  93.699
ATOM     11  O   MET A   1      67.998  95.082  93.969
ATOM     12  N   ALA A   2      65.876  95.874  94.056
ATOM     13  H   ALA A   2      65.203  96.577  93.845
ATOM     14  CA  ALA A   2      65.388  94.699  94.716
ATOM     15  CB  ALA A   2      64.105  94.911  95.547
ATOM     16  C   ALA A   2      65.121  93.778  93.578
ATOM     17  O   ALA A   2      64.106  93.902  92.882
ATOM     18  N   LEU A   3      66.071  92.834  93.362
ATOM     19  H   LEU A   3      66.899  92.748  93.914
ATOM     20  CA  LEU A   3      65.902  91.906  92.288
ATOM     21  CB  LEU A   3      67.196  91.375  91.624
ATOM     22  CG  LEU A   3      68.072  92.443  90.920
ATOM     23  CD1 LEU A   3      69.348  91.823  90.331
ATOM     24  CD2 LEU A   3      67.294  93.243  89.862
ATOM     25  C   LEU A   3      65.087  90.801  92.853
ATOM     26  O   LEU A   3      65.583  89.851  93.458
ATOM     27  N   ARG A   4      63.769  90.981  92.653
ATOM     28  H   ARG A   4      63.453  91.806  92.189
ATOM     29  CA  ARG A   4      62.716  90.112  93.083
ATOM     30  CB  ARG A   4      61.325  90.752  92.926
ATOM     31  CG  ARG A   4      61.058  91.973  93.812
ATOM     32  CD  ARG A   4      59.669  92.577  93.582
ATOM     33  NE  ARG A   4      59.607  93.114  92.186
ATOM     34  HE  ARG A   4      60.451  93.172  91.653
ATOM     35  CZ  ARG A   4      58.425  93.514  91.617
ATOM     36  NH1 ARG A   4      57.238  93.452  92.293
ATOM     37 1HH1 ARG A   4      57.209  93.113  93.234
ATOM     38 2HH1 ARG A   4      56.391  93.749  91.854
ATOM     39  NH2 ARG A   4      58.434  93.971  90.331
ATOM     40 1HH2 ARG A   4      59.286  94.005  89.810
ATOM     41 2HH2 ARG A   4      57.579  94.215  89.872
ATOM     42  C   ARG A   4      62.683  88.847  92.280
ATOM     43  O   ARG A   4      63.180  88.782  91.153
ATOM     44  N   ASN A   5      62.079  87.817  92.907
ATOM     45  H   ASN A   5      61.710  87.959  93.822
ATOM     46  CA  ASN A   5      61.872  86.485  92.406
ATOM     47  CB  ASN A   5      61.197  85.574  93.466
ATOM     48  CG  ASN A   5      59.836  86.138  93.936
ATOM     49  OD1 ASN A   5      59.761  87.216  94.526
ATOM     50  ND2 ASN A   5      58.728  85.414  93.630
ATOM     51 1HD2 ASN A   5      58.819  84.541  93.153
ATOM     52 2HD2 ASN A   5      57.820  85.759  93.870
ATOM     53  C   ASN A   5      61.016  86.466  91.170
ATOM     54  O   ASN A   5      60.055  87.229  91.046
ATOM     55  N   VAL A   6      61.403  85.604  90.207
ATOM     56  H   VAL A   6      62.201  85.018  90.321
ATOM     57  CA  VAL A   6      60.709  85.461  88.955
ATOM     58  CB  VAL A   6      61.708  85.261  87.809
ATOM     59  CG1 VAL A   6      61.046  85.007  86.441
ATOM     60  CG2 VAL A   6      62.601  86.518  87.746
ATOM     61  C   VAL A   6      59.631  84.392  89.018
ATOM     62  O   VAL A   6      59.746  83.375  89.709
ATOM     63  N   TYR A   7      58.496  84.691  88.349
ATOM     64  H   TYR A   7      58.429  85.543  87.835
ATOM     65  CA  TYR A   7      57.363  83.817  88.199
ATOM     66  CB  TYR A   7      56.031  84.555  87.960
ATOM     67  CG  TYR A   7      55.629  85.285  89.197
ATOM     68  CD1 TYR A   7      55.914  86.650  89.341
ATOM     69  CE1 TYR A   7      55.539  87.336  90.500
ATOM     70  CZ  TYR A   7      54.874  86.654  91.523
ATOM     71  OH  TYR A   7      54.490  87.336  92.698
ATOM     72  HH  TYR A   7      54.027  86.714  93.266
ATOM     73  CE2 TYR A   7      54.585  85.294  91.387
ATOM     74  CD2 TYR A   7      54.962  84.614  90.228
ATOM     75  C   TYR A   7      57.664  83.056  86.933
ATOM     76  O   TYR A   7      58.184  83.631  85.975
ATOM     77  N   ASP A   8      57.378  81.742  86.905
ATOM     78  H   ASP A   8      56.941  81.279  87.666
ATOM     79  CA  ASP A   8      57.640  80.937  85.739
ATOM     80  CB  ASP A   8      58.448  79.654  86.025
ATOM     81  CG  ASP A   8      59.844  79.964  86.553
ATOM     82  OD1 ASP A   8      60.579  80.769  85.921
ATOM     83  OD2 ASP A   8      60.193  79.376  87.610
ATOM     84  C   ASP A   8      56.345  80.510  85.121
ATOM     85  O   ASP A   8      55.383  80.205  85.827
ATOM     86  N   MET A   9      56.302  80.522  83.770
ATOM     87  H   MET A   9      57.105  80.761  83.229
ATOM     88  CA  MET A   9      55.159  80.127  82.987
ATOM     89  CB  MET A   9      54.487  81.291  82.223
ATOM     90  CG  MET A   9      53.852  82.390  83.080
ATOM     91  SD  MET A   9      53.095  83.748  82.130
ATOM     92  CE  MET A   9      51.715  82.772  81.466
ATOM     93  C   MET A   9      55.676  79.233  81.900
ATOM     94  O   MET A   9      56.751  79.495  81.346
ATOM     95  N   LYS A  10      54.965  78.109  81.639
ATOM     96  H   LYS A  10      54.138  77.868  82.144
ATOM     97  CA  LYS A  10      55.361  77.209  80.588
ATOM     98  CB  LYS A  10      56.132  75.942  81.048
ATOM     99  CG  LYS A  10      56.658  75.103  79.870
ATOM    100  CD  LYS A  10      57.475  73.861  80.230
ATOM    101  CE  LYS A  10      57.968  73.113  78.986
ATOM    102  NZ  LYS A  10      58.734  71.913  79.372
ATOM    103  HZ1 LYS A  10      58.188  71.341  80.043
ATOM    104  HZ2 LYS A  10      58.937  71.344  78.529
ATOM    105  HZ3 LYS A  10      59.627  72.199  79.813
ATOM    106  C   LYS A  10      54.088  76.811  79.904
ATOM    107  O   LYS A  10      53.380  75.902  80.348
ATOM    108  N   ILE A  11      53.756  77.554  78.828
ATOM    109  H   ILE A  11      54.339  78.304  78.522
ATOM    110  CA  ILE A  11      52.577  77.324  78.037
ATOM    111  CB  ILE A  11      52.082  78.601  77.358
ATOM    112  CG2 ILE A  11      50.895  78.291  76.413
ATOM    113  CG1 ILE A  11      51.705  79.653  78.431
ATOM    114  CD1 ILE A  11      51.436  81.059  77.888
ATOM    115  C   ILE A  11      52.928  76.251  77.039
ATOM    116  O   ILE A  11      53.892  76.379  76.276
ATOM    117  N   GLU A  12      52.144  75.154  77.070
ATOM    118  H   GLU A  12      51.384  75.094  77.711
ATOM    119  CA  GLU A  12      52.292  74.024  76.196
ATOM    120  CB  GLU A  12      52.505  72.686  76.932
ATOM    121  CG  GLU A  12      53.844  72.598  77.684
ATOM    122  CD  GLU A  12      54.054  71.232  78.350
ATOM    123  OE1 GLU A  12      55.111  71.102  79.022
ATOM    124  OE2 GLU A  12      53.212  70.303  78.214
ATOM    125  C   GLU A  12      51.019  73.926  75.415
ATOM    126  O   GLU A  12      49.919  74.025  75.974
ATOM    127  N   CYS A  13      51.152  73.735  74.083
ATOM    128  H   CYS A  13      52.040  73.658  73.637
ATOM    129  CA  CYS A  13      49.995  73.632  73.239
ATOM    130  CB  CYS A  13      49.754  74.936  72.442
ATOM    131  SG  CYS A  13      48.130  74.983  71.634
ATOM    132  C   CYS A  13      50.057  72.435  72.307
ATOM    133  O   CYS A  13      50.325  72.605  71.113
ATOM    134  N   PRO A  14      49.866  71.204  72.799
ATOM    135  CA  PRO A  14      49.862  70.014  71.980
ATOM    136  CB  PRO A  14      50.069  68.844  72.945
ATOM    137  CG  PRO A  14      49.547  69.356  74.297
ATOM    138  CD  PRO A  14      49.751  70.875  74.221
ATOM    139  C   PRO A  14      48.601  69.900  71.158
ATOM    140  O   PRO A  14      47.537  70.326  71.616
ATOM    141  N   HIS A  15      48.736  69.325  69.939
ATOM    142  H   HIS A  15      49.650  69.119  69.600
ATOM    143  CA  HIS A  15      47.691  68.809  69.081
ATOM    144  CB  HIS A  15      46.892  67.621  69.685
ATOM    145  CG  HIS A  15      47.746  66.402  69.904
ATOM    146  ND1 HIS A  15      48.186  65.573  68.894
ATOM    147  CE1 HIS A  15      48.951  64.616  69.476
ATOM    148  NE2 HIS A  15      49.033  64.768  70.785
ATOM    149  CD2 HIS A  15      48.272  65.893  71.053
ATOM    150  C   HIS A  15      46.769  69.847  68.517
ATOM    151  O   HIS A  15      46.808  70.105  67.313
ATOM    152  N   THR A  16      45.921  70.456  69.374
ATOM    153  H   THR A  16      45.937  70.245  70.349
ATOM    154  CA  THR A  16      44.985  71.484  68.997
ATOM    155  CB  THR A  16      43.741  71.525  69.864
ATOM    156  CG2 THR A  16      42.996  70.183  69.753
ATOM    157  OG1 THR A  16      44.067  71.798  71.218
ATOM    158  HG1 THR A  16      43.232  72.002  71.648
ATOM    159  C   THR A  16      45.647  72.836  68.990
ATOM    160  O   THR A  16      46.759  73.007  69.499
ATOM    161  N   VAL A  17      44.959  73.827  68.374
ATOM    162  H   VAL A  17      44.071  73.650  67.956
ATOM    163  CA  VAL A  17      45.423  75.191  68.285
ATOM    164  CB  VAL A  17      44.656  76.056  67.290
ATOM    165  CG1 VAL A  17      44.827  75.443  65.887
ATOM    166  CG2 VAL A  17      43.174  76.218  67.691
ATOM    167  C   VAL A  17      45.451  75.843  69.648
ATOM    168  O   VAL A  17      46.241  76.766  69.859
ATOM    169  N   SER A  18      44.565  75.403  70.583
ATOM    170  H   SER A  18      43.904  74.682  70.389
ATOM    171  CA  SER A  18      44.521  75.948  71.909
ATOM    172  CB  SER A  18      43.526  77.128  72.047
ATOM    173  OG  SER A  18      43.924  78.208  71.214
ATOM    174  HG  SER A  18      43.741  77.922  70.314
ATOM    175  C   SER A  18      44.201  74.872  72.916
ATOM    176  O   SER A  18      43.056  74.734  73.357
ATOM    177  N   PHE A  19      45.217  74.048  73.284
ATOM    178  H   PHE A  19      46.135  74.140  72.909
ATOM    179  CA  PHE A  19      45.031  73.008  74.275
ATOM    180  CB  PHE A  19      46.119  71.910  74.225
ATOM    181  CG  PHE A  19      45.698  70.720  75.041
ATOM    182  CD1 PHE A  19      44.712  69.842  74.563
ATOM    183  CE1 PHE A  19      44.314  68.732  75.315
ATOM    184  CZ  PHE A  19      44.907  68.483  76.555
ATOM    185  CE2 PHE A  19      45.897  69.339  77.037
ATOM    186  CD2 PHE A  19      46.291  70.448  76.280
ATOM    187  C   PHE A  19      45.033  73.713  75.622
ATOM    188  O   PHE A  19      44.302  73.316  76.530
ATOM    189  N   GLY A  20      45.851  74.788  75.754
ATOM    190  H   GLY A  20      46.432  75.088  75.004
ATOM    191  CA  GLY A  20      45.918  75.614  76.927
ATOM    192  C   GLY A  20      46.611  75.179  78.178
ATOM    193  O   GLY A  20      46.235  75.694  79.234
ATOM    194  N   GLU A  21      47.594  74.244  78.131
ATOM    195  H   GLU A  21      47.922  73.828  77.286
ATOM    196  CA  GLU A  21      48.275  73.859  79.351
ATOM    197  CB  GLU A  21      49.102  72.560  79.271
ATOM    198  CG  GLU A  21      48.252  71.287  79.184
ATOM    199  CD  GLU A  21      47.355  71.119  80.413
ATOM    200  OE1 GLU A  21      47.872  71.059  81.560
ATOM    201  OE2 GLU A  21      46.115  71.086  80.208
ATOM    202  C   GLU A  21      49.211  74.962  79.730
ATOM    203  O   GLU A  21      49.914  75.498  78.870
ATOM    204  N   ASN A  22      49.212  75.340  81.026
ATOM    205  H   ASN A  22      48.613  74.916  81.702
ATOM    206  CA  ASN A  22      50.072  76.388  81.499
ATOM    207  CB  ASN A  22      49.332  77.749  81.621
ATOM    208  CG  ASN A  22      50.228  78.912  82.076
ATOM    209  OD1 ASN A  22      51.457  78.878  82.146
ATOM    210  ND2 ASN A  22      49.542  80.038  82.403
ATOM    211 1HD2 ASN A  22      48.542  80.047  82.363
ATOM    212 2HD2 ASN A  22      50.036  80.863  82.674
ATOM    213  C   ASN A  22      50.603  75.964  82.836
ATOM    214  O   ASN A  22      49.900  76.009  83.850
ATOM    215  N   SER A  23      51.878  75.517  82.847
ATOM    216  H   SER A  23      52.427  75.476  82.017
ATOM    217  CA  SER A  23      52.511  75.093  84.068
ATOM    218  CB  SER A  23      53.643  74.074  83.830
ATOM    219  OG  SER A  23      53.125  72.916  83.184
ATOM    220  HG  SER A  23      53.886  72.369  82.967
ATOM    221  C   SER A  23      53.063  76.338  84.708
ATOM    222  O   SER A  23      53.969  76.984  84.175
ATOM    223  N   VAL A  24      52.476  76.702  85.867
ATOM    224  H   VAL A  24      51.735  76.168  86.266
ATOM    225  CA  VAL A  24      52.864  77.875  86.603
ATOM    226  CB  VAL A  24      51.667  78.672  87.120
ATOM    227  CG1 VAL A  24      52.128  79.906  87.925
ATOM    228  CG2 VAL A  24      50.750  79.051  85.938
ATOM    229  C   VAL A  24      53.754  77.459  87.752
ATOM    230  O   VAL A  24      53.449  76.527  88.499
ATOM    231  N   LYS A  25      54.904  78.155  87.884
ATOM    232  H   LYS A  25      55.112  78.918  87.277
ATOM    233  CA  LYS A  25      55.862  77.930  88.941
ATOM    234  CB  LYS A  25      57.195  77.263  88.513
ATOM    235  CG  LYS A  25      57.044  75.863  87.903
ATOM    236  CD  LYS A  25      58.346  75.180  87.469
ATOM    237  CE  LYS A  25      58.951  75.711  86.167
ATOM    238  NZ  LYS A  25      60.069  74.845  85.739
ATOM    239  HZ1 LYS A  25      59.706  73.949  85.362
ATOM    240  HZ2 LYS A  25      60.619  75.325  85.003
ATOM    241  HZ3 LYS A  25      60.683  74.647  86.550
ATOM    242  C   LYS A  25      56.183  79.269  89.548
ATOM    243  O   LYS A  25      55.983  80.314  88.925
ATOM    244  N   LYS A  26      56.638  79.261  90.819
ATOM    245  H   LYS A  26      56.770  78.417  91.336
ATOM    246  CA  LYS A  26      56.984  80.472  91.509
ATOM    247  CB  LYS A  26      55.983  80.836  92.633
ATOM    248  CG  LYS A  26      56.289  82.144  93.374
ATOM    249  CD  LYS A  26      55.335  82.450  94.523
ATOM    250  CE  LYS A  26      55.664  83.761  95.233
ATOM    251  NZ  LYS A  26      54.673  84.011  96.294
ATOM    252  HZ1 LYS A  26      53.730  84.161  95.886
ATOM    253  HZ2 LYS A  26      54.651  83.183  96.919
ATOM    254  HZ3 LYS A  26      54.950  84.849  96.840
ATOM    255  C   LYS A  26      58.306  80.277  92.187
ATOM    256  O   LYS A  26      58.449  79.359  93.000
ATOM    257  N   ILE A  27      59.315  81.121  91.844
ATOM    258  H   ILE A  27      59.226  81.839  91.151
ATOM    259  CA  ILE A  27      60.608  81.063  92.498
ATOM    260  CB  ILE A  27      61.734  81.705  91.688
ATOM    261  CG2 ILE A  27      63.051  81.768  92.498
ATOM    262  CG1 ILE A  27      61.922  80.929  90.366
ATOM    263  CD1 ILE A  27      62.822  81.624  89.342
ATOM    264  C   ILE A  27      60.402  81.767  93.828
ATOM    265  O   ILE A  27      59.696  82.776  93.901
ATOM    266  N   VAL A  28      60.983  81.205  94.913
ATOM    267  H   VAL A  28      61.547  80.387  94.828
ATOM    268  CA  VAL A  28      60.883  81.735  96.257
ATOM    269  CB  VAL A  28      60.239  80.721  97.214
ATOM    270  CG1 VAL A  28      60.184  81.238  98.667
ATOM    271  CG2 VAL A  28      58.828  80.364  96.700
ATOM    272  C   VAL A  28      62.303  82.057  96.713
ATOM    273  O   VAL A  28      63.193  81.233  96.490
ATOM    274  N   PRO A  29      62.563  83.208  97.348
ATOM    275  CA  PRO A  29      63.887  83.606  97.798
ATOM    276  CB  PRO A  29      63.785  85.087  98.171
ATOM    277  CG  PRO A  29      62.553  85.601  97.414
ATOM    278  CD  PRO A  29      61.662  84.359  97.268
ATOM    279  C   PRO A  29      64.583  82.828  98.901
ATOM    280  O   PRO A  29      65.812  82.900  98.933
ATOM    281  N   ILE A  30      63.856  82.125  99.811
ATOM    282  H   ILE A  30      62.889  81.938  99.662
ATOM    283  CA  ILE A  30      64.321  81.946 101.181
ATOM    284  CB  ILE A  30      63.168  81.509 102.086
ATOM    285  CG2 ILE A  30      63.674  81.133 103.501
ATOM    286  CG1 ILE A  30      62.125  82.645 102.166
ATOM    287  CD1 ILE A  30      60.793  82.230 102.789
ATOM    288  C   ILE A  30      65.483  80.965 101.264
ATOM    289  O   ILE A  30      66.571  81.346 101.702
ATOM    290  N   HIS A  31      65.303  79.716 100.762
ATOM    291  H   HIS A  31      64.425  79.438 100.381
ATOM    292  CA  HIS A  31      66.327  78.685 100.762
ATOM    293  CB  HIS A  31      65.782  77.298 100.352
ATOM    294  CG  HIS A  31      66.779  76.178 100.488
ATOM    295  ND1 HIS A  31      67.300  75.742 101.687
ATOM    296  CE1 HIS A  31      68.178  74.750 101.394
ATOM    297  NE2 HIS A  31      68.257  74.518 100.097
ATOM    298  CD2 HIS A  31      67.374  75.418  99.528
ATOM    299  C   HIS A  31      67.398  79.081  99.784
ATOM    300  O   HIS A  31      68.583  78.806  99.990
ATOM    301  N   ALA A  32      66.969  79.801  98.722
ATOM    302  H   ALA A  32      66.001  80.015  98.619
ATOM    303  CA  ALA A  32      67.787  80.299  97.660
ATOM    304  CB  ALA A  32      66.986  80.997  96.545
ATOM    305  C   ALA A  32      68.840  81.244  98.168
ATOM    306  O   ALA A  32      69.776  81.500  97.419
ATOM    307  N   CYS A  33      68.673  81.823  99.392
ATOM    308  H   CYS A  33      67.854  81.656  99.938
ATOM    309  CA  CYS A  33      69.635  82.698 100.026
ATOM    310  CB  CYS A  33      69.061  83.475 101.227
ATOM    311  SG  CYS A  33      67.857  84.750 100.753
ATOM    312  C   CYS A  33      70.826  81.908 100.538
ATOM    313  O   CYS A  33      71.952  82.415 100.488
ATOM    314  N   ASN A  34      70.594  80.661 101.055
ATOM    315  H   ASN A  34      69.669  80.285 101.067
ATOM    316  CA  ASN A  34      71.618  79.745 101.552
ATOM    317  CB  ASN A  34      71.009  78.477 102.205
ATOM    318  CG  ASN A  34      72.090  77.576 102.808
ATOM    319  OD1 ASN A  34      72.812  77.945 103.732
ATOM    320  ND2 ASN A  34      72.202  76.341 102.251
ATOM    321 1HD2 ASN A  34      71.615  76.089 101.482
ATOM    322 2HD2 ASN A  34      72.874  75.685 102.596
ATOM    323  C   ASN A  34      72.405  79.313 100.348
ATOM    324  O   ASN A  34      73.636  79.242 100.372
ATOM    325  N   MET A  35      71.655  78.987  99.270
ATOM    326  H   MET A  35      70.659  79.067  99.308
ATOM    327  CA  MET A  35      72.189  78.661  97.982
ATOM    328  CB  MET A  35      71.204  77.891  97.084
ATOM    329  CG  MET A  35      70.736  76.551  97.669
ATOM    330  SD  MET A  35      72.026  75.293  97.935
ATOM    331  CE  MET A  35      72.365  74.942  96.185
ATOM    332  C   MET A  35      72.439  80.033  97.381
ATOM    333  O   MET A  35      72.220  81.069  98.015
ATOM    334  N   MET A  36      73.237  80.087  96.308
ATOM    335  H   MET A  36      73.538  79.248  95.864
ATOM    336  CA  MET A  36      73.617  81.299  95.613
ATOM    337  CB  MET A  36      72.415  82.069  94.998
ATOM    338  CG  MET A  36      71.548  81.190  94.080
ATOM    339  SD  MET A  36      72.420  80.317  92.740
ATOM    340  CE  MET A  36      72.619  81.769  91.675
ATOM    341  C   MET A  36      74.477  82.235  96.454
ATOM    342  O   MET A  36      75.010  83.197  95.907
ATOM    343  N   LYS A  37      74.909  81.769  97.661
ATOM    344  H   LYS A  37      74.591  80.893  98.009
ATOM    345  CA  LYS A  37      75.789  82.440  98.581
ATOM    346  CB  LYS A  37      77.280  82.041  98.409
ATOM    347  CG  LYS A  37      77.644  80.653  98.945
ATOM    348  CD  LYS A  37      77.962  80.658 100.450
ATOM    349  CE  LYS A  37      76.772  80.346 101.368
ATOM    350  NZ  LYS A  37      77.160  80.478 102.789
ATOM    351  HZ1 LYS A  37      76.530  81.155 103.260
ATOM    352  HZ2 LYS A  37      77.080  79.556 103.258
ATOM    353  HZ3 LYS A  37      78.138  80.819 102.863
ATOM    354  C   LYS A  37      75.674  83.896  98.954
ATOM    355  O   LYS A  37      76.583  84.669  98.646
ATOM    356  N   SER A  38      74.549  84.300  99.600
ATOM    357  H   SER A  38      73.822  83.643  99.790
ATOM    358  CA  SER A  38      74.272  85.648 100.077
ATOM    359  CB  SER A  38      75.386  86.205 100.996
ATOM    360  OG  SER A  38      75.499  85.411 102.170
ATOM    361  HG  SER A  38      76.221  85.794 102.675
ATOM    362  C   SER A  38      73.906  86.630  98.982
ATOM    363  O   SER A  38      74.408  86.534  97.864
ATOM    364  N   CYS A  39      73.063  87.653  99.313
ATOM    365  H   CYS A  39      72.673  87.755 100.222
ATOM    366  CA  CYS A  39      72.578  88.556  98.290
ATOM    367  CB  CYS A  39      71.037  88.464  98.266
ATOM    368  SG  CYS A  39      70.422  86.822  97.780
ATOM    369  C   CYS A  39      72.950  90.027  98.148
ATOM    370  O   CYS A  39      73.833  90.353  97.354
ATOM    371  N   LEU A  40      72.271  90.946  98.891
ATOM    372  H   LEU A  40      71.561  90.662  99.531
ATOM    373  CA  LEU A  40      72.458  92.388  98.838
ATOM    374  CB  LEU A  40      71.643  93.033  97.667
ATOM    375  CG  LEU A  40      71.931  94.461  97.112
ATOM    376  CD1 LEU A  40      71.375  94.641  95.704
ATOM    377  CD2 LEU A  40      71.353  95.611  97.928
ATOM    378  C   LEU A  40      71.886  92.894 100.138
ATOM    379  O   LEU A  40      71.137  92.201 100.826
ATOM    380  N   ILE A  41      72.255  94.120 100.532
ATOM    381  H   ILE A  41      72.866  94.685  99.986
ATOM    382  CA  ILE A  41      71.783  94.700 101.758
ATOM    383  CB  ILE A  41      72.911  95.235 102.593
ATOM    384  CG2 ILE A  41      73.884  94.094 102.956
ATOM    385  CG1 ILE A  41      73.629  96.338 101.886
ATOM    386  CD1 ILE A  41      74.652  96.945 102.798
ATOM    387  C   ILE A  41      70.491  95.491 101.678
ATOM    388  O   ILE A  41      69.943  95.691 100.602
ATOM    389  N   ALA A  42      69.936  95.913 102.833
ATOM    390  H   ALA A  42      70.386  95.743 103.704
ATOM    391  CA  ALA A  42      68.668  96.604 102.949
ATOM    392  CB  ALA A  42      68.118  96.570 104.391
ATOM    393  C   ALA A  42      68.524  98.012 102.455
ATOM    394  O   ALA A  42      69.482  98.641 102.029
ATOM    395  N   LEU A  43      67.253  98.466 102.352
ATOM    396  H   LEU A  43      66.481  97.885 102.590
ATOM    397  CA  LEU A  43      66.902  99.809 101.993
ATOM    398  CB  LEU A  43      66.383 100.006 100.553
ATOM    399  CG  LEU A  43      66.134 101.484 100.179
ATOM    400  CD1 LEU A  43      67.425 102.323 100.248
ATOM    401  CD2 LEU A  43      65.396 101.602  98.840
ATOM    402  C   LEU A  43      65.788 100.048 102.977
ATOM    403  O   LEU A  43      64.662  99.572 102.792
ATOM    404  N   GLY A  44      66.105 100.790 104.066
ATOM    405  H   GLY A  44      67.024 101.154 104.191
ATOM    406  CA  GLY A  44      65.176 101.087 105.130
ATOM    407  C   GLY A  44      64.791  99.784 105.802
ATOM    408  O   GLY A  44      65.673  98.972 106.096
ATOM    409  N   PRO A  45      63.499  99.556 106.043
ATOM    410  CA  PRO A  45      62.994  98.349 106.666
ATOM    411  CB  PRO A  45      61.526  98.624 107.005
ATOM    412  CG  PRO A  45      61.398 100.155 106.999
ATOM    413  CD  PRO A  45      62.491 100.614 106.025
ATOM    414  C   PRO A  45      63.119  97.123 105.787
ATOM    415  O   PRO A  45      63.020  96.017 106.323
ATOM    416  N   TYR A  46      63.287  97.296 104.452
ATOM    417  H   TYR A  46      63.476  98.192 104.053
ATOM    418  CA  TYR A  46      63.086  96.238 103.495
ATOM    419  CB  TYR A  46      62.243  96.745 102.288
ATOM    420  CG  TYR A  46      61.971  95.724 101.225
ATOM    421  CD1 TYR A  46      61.107  94.647 101.461
ATOM    422  CE1 TYR A  46      60.847  93.711 100.456
ATOM    423  CZ  TYR A  46      61.438  93.855  99.196
ATOM    424  OH  TYR A  46      61.178  92.916  98.174
ATOM    425  HH  TYR A  46      60.516  92.301  98.503
ATOM    426  CE2 TYR A  46      62.284  94.938  98.945
ATOM    427  CD2 TYR A  46      62.542  95.870  99.953
ATOM    428  C   TYR A  46      64.415  95.697 103.049
ATOM    429  O   TYR A  46      65.324  96.454 102.722
ATOM    430  N   ARG A  47      64.550  94.351 103.069
ATOM    431  H   ARG A  47      63.786  93.783 103.365
ATOM    432  CA  ARG A  47      65.732  93.617 102.670
ATOM    433  CB  ARG A  47      65.666  92.158 103.174
ATOM    434  CG  ARG A  47      66.867  91.258 102.875
ATOM    435  CD  ARG A  47      66.660  89.848 103.426
ATOM    436  NE  ARG A  47      67.835  89.016 103.037
ATOM    437  HE  ARG A  47      68.574  89.440 102.515
ATOM    438  CZ  ARG A  47      67.918  87.691 103.375
ATOM    439  NH1 ARG A  47      66.920  87.055 104.059
ATOM    440 1HH1 ARG A  47      66.094  87.551 104.325
ATOM    441 2HH1 ARG A  47      67.000  86.085 104.287
ATOM    442  NH2 ARG A  47      69.033  86.990 103.020
ATOM    443 1HH2 ARG A  47      69.767  87.436 102.513
ATOM    444 2HH2 ARG A  47      69.117  86.025 103.267
ATOM    445  C   ARG A  47      65.795  93.601 101.160
ATOM    446  O   ARG A  47      64.842  93.168 100.509
ATOM    447  N   VAL A  48      66.931  94.060 100.576
ATOM    448  H   VAL A  48      67.704  94.393 101.109
ATOM    449  CA  VAL A  48      67.093  94.120  99.138
ATOM    450  CB  VAL A  48      67.587  95.488  98.692
ATOM    451  CG1 VAL A  48      67.836  95.555  97.189
ATOM    452  CG2 VAL A  48      66.565  96.553  99.128
ATOM    453  C   VAL A  48      67.945  92.972  98.647
ATOM    454  O   VAL A  48      68.924  92.602  99.294
ATOM    455  N   GLN A  49      67.557  92.377  97.491
ATOM    456  H   GLN A  49      66.768  92.710  96.982
ATOM    457  CA  GLN A  49      68.230  91.251  96.902
ATOM    458  CB  GLN A  49      67.203  90.120  96.611
ATOM    459  CG  GLN A  49      67.751  88.776  96.106
ATOM    460  CD  GLN A  49      66.652  87.704  96.044
ATOM    461  OE1 GLN A  49      65.450  87.922  96.202
ATOM    462  NE2 GLN A  49      67.109  86.440  95.837
ATOM    463 1HE2 GLN A  49      68.092  86.267  95.773
ATOM    464 2HE2 GLN A  49      66.465  85.679  95.762
ATOM    465  C   GLN A  49      69.070  91.597  95.687
ATOM    466  O   GLN A  49      68.691  92.434  94.870
ATOM    467  N   VAL A  50      70.255  90.927  95.627
ATOM    468  H   VAL A  50      70.430  90.298  96.378
ATOM    469  CA  VAL A  50      71.365  90.878  94.680
ATOM    470  CB  VAL A  50      71.420  89.579  93.858
ATOM    471  CG1 VAL A  50      71.664  88.363  94.747
ATOM    472  CG2 VAL A  50      70.152  89.400  93.004
ATOM    473  C   VAL A  50      71.796  91.924  93.684
ATOM    474  O   VAL A  50      71.009  92.671  93.108
ATOM    475  N   VAL A  51      73.145  91.990  93.531
ATOM    476  H   VAL A  51      73.733  91.399  94.079
ATOM    477  CA  VAL A  51      73.877  92.782  92.568
ATOM    478  CB  VAL A  51      75.119  93.476  93.084
ATOM    479  CG1 VAL A  51      75.820  94.227  91.932
ATOM    480  CG2 VAL A  51      74.700  94.449  94.195
ATOM    481  C   VAL A  51      74.292  91.634  91.678
ATOM    482  O   VAL A  51      74.897  90.664  92.149
ATOM    483  N   TYR A  52      73.961  91.724  90.373
ATOM    484  H   TYR A  52      73.494  92.521  89.995
ATOM    485  CA  TYR A  52      74.248  90.662  89.451
ATOM    486  CB  TYR A  52      72.937  89.849  89.193
ATOM    487  CG  TYR A  52      73.117  88.579  88.413
ATOM    488  CD1 TYR A  52      73.758  87.477  88.989
ATOM    489  CE1 TYR A  52      73.921  86.291  88.270
ATOM    490  CZ  TYR A  52      73.433  86.192  86.966
ATOM    491  OH  TYR A  52      73.599  84.990  86.245
ATOM    492  HH  TYR A  52      73.944  84.331  86.855
ATOM    493  CE2 TYR A  52      72.780  87.280  86.381
ATOM    494  CD2 TYR A  52      72.619  88.463  87.107
ATOM    495  C   TYR A  52      74.789  91.286  88.186
ATOM    496  O   TYR A  52      74.188  91.180  87.115
ATOM    497  N   GLU A  53      75.965  91.958  88.284
ATOM    498  H   GLU A  53      76.449  92.055  89.150
ATOM    499  CA  GLU A  53      76.577  92.591  87.141
ATOM    500  CB  GLU A  53      77.794  93.468  87.516
ATOM    501  CG  GLU A  53      78.384  94.292  86.357
ATOM    502  CD  GLU A  53      79.567  95.166  86.795
ATOM    503  OE1 GLU A  53      80.118  95.831  85.880
ATOM    504  OE2 GLU A  53      79.951  95.205  87.995
ATOM    505  C   GLU A  53      77.001  91.530  86.161
ATOM    506  O   GLU A  53      77.790  90.632  86.466
ATOM    507  N   ARG A  54      76.436  91.647  84.946
ATOM    508  H   ARG A  54      75.810  92.395  84.737
ATOM    509  CA  ARG A  54      76.688  90.742  83.869
ATOM    510  CB  ARG A  54      75.535  89.723  83.665
ATOM    511  CG  ARG A  54      75.755  88.670  82.570
ATOM    512  CD  ARG A  54      74.610  87.660  82.484
ATOM    513  NE  ARG A  54      74.871  86.712  81.354
ATOM    514  HE  ARG A  54      75.710  86.813  80.819
ATOM    515  CZ  ARG A  54      73.981  85.717  81.042
ATOM    516  NH1 ARG A  54      72.812  85.561  81.733
ATOM    517 1HH1 ARG A  54      72.577  86.192  82.472
ATOM    518 2HH1 ARG A  54      72.192  84.809  81.515
ATOM    519  NH2 ARG A  54      74.256  84.851  80.023
ATOM    520 1HH2 ARG A  54      75.108  84.929  79.506
ATOM    521 2HH2 ARG A  54      73.620  84.107  79.818
ATOM    522  C   ARG A  54      76.803  91.611  82.661
ATOM    523  O   ARG A  54      75.844  92.272  82.253
ATOM    524  N   SER A  55      78.025  91.643  82.098
ATOM    525  H   SER A  55      78.788  91.128  82.482
ATOM    526  CA  SER A  55      78.297  92.407  80.917
ATOM    527  CB  SER A  55      79.428  93.443  81.107
ATOM    528  OG  SER A  55      79.099  94.356  82.147
ATOM    529  HG  SER A  55      79.861  94.937  82.237
ATOM    530  C   SER A  55      78.703  91.336  79.955
ATOM    531  O   SER A  55      79.885  91.082  79.711
ATOM    532  N   TYR A  56      77.683  90.657  79.390
ATOM    533  H   TYR A  56      76.734  90.868  79.612
ATOM    534  CA  TYR A  56      77.888  89.574  78.471
ATOM    535  CB  TYR A  56      76.615  88.697  78.531
ATOM    536  CG  TYR A  56      76.683  87.321  77.972
ATOM    537  CD1 TYR A  56      77.356  86.318  78.681
ATOM    538  CE1 TYR A  56      77.401  85.010  78.195
ATOM    539  CZ  TYR A  56      76.756  84.698  76.997
ATOM    540  OH  TYR A  56      76.788  83.381  76.497
ATOM    541  HH  TYR A  56      76.280  83.361  75.682
ATOM    542  CE2 TYR A  56      76.072  85.689  76.290
ATOM    543  CD2 TYR A  56      76.031  86.994  76.781
ATOM    544  C   TYR A  56      78.096  90.272  77.150
ATOM    545  O   TYR A  56      77.143  90.576  76.427
ATOM    546  N   CYS A  57      79.388  90.552  76.828
ATOM    547  H   CYS A  57      80.150  90.300  77.421
ATOM    548  CA  CYS A  57      79.730  91.248  75.616
ATOM    549  CB  CYS A  57      81.142  91.867  75.631
ATOM    550  SG  CYS A  57      81.549  92.751  74.092
ATOM    551  C   CYS A  57      79.603  90.331  74.449
ATOM    552  O   CYS A  57      80.308  89.324  74.337
ATOM    553  N   MET A  58      78.656  90.697  73.562
ATOM    554  H   MET A  58      78.098  91.511  73.702
ATOM    555  CA  MET A  58      78.369  89.951  72.373
ATOM    556  CB  MET A  58      76.910  90.077  71.927
ATOM    557  CG  MET A  58      76.053  89.379  72.988
ATOM    558  SD  MET A  58      74.273  89.383  72.729
ATOM    559  CE  MET A  58      73.848  88.752  74.370
ATOM    560  C   MET A  58      79.383  90.209  71.299
ATOM    561  O   MET A  58      79.981  91.285  71.223
ATOM    562  N   THR A  59      79.792  89.101  70.652
ATOM    563  H   THR A  59      79.368  88.218  70.819
ATOM    564  CA  THR A  59      80.814  89.090  69.644
ATOM    565  CB  THR A  59      81.882  88.046  69.938
ATOM    566  CG2 THR A  59      82.554  88.342  71.293
ATOM    567  OG1 THR A  59      81.327  86.736  69.939
ATOM    568  HG1 THR A  59      81.225  86.492  69.016
ATOM    569  C   THR A  59      80.386  88.923  68.214
ATOM    570  O   THR A  59      79.231  88.616  67.906
ATOM    571  N   GLY A  60      81.361  89.215  67.317
ATOM    572  H   GLY A  60      82.262  89.505  67.628
ATOM    573  CA  GLY A  60      81.264  89.083  65.889
ATOM    574  C   GLY A  60      81.897  87.745  65.623
ATOM    575  O   GLY A  60      82.863  87.354  66.290
ATOM    576  N   VAL A  61      81.376  86.998  64.625
ATOM    577  H   VAL A  61      80.643  87.300  64.028
ATOM    578  CA  VAL A  61      81.909  85.696  64.353
ATOM    579  CB  VAL A  61      80.937  84.590  64.707
ATOM    580  CG1 VAL A  61      80.623  84.661  66.215
ATOM    581  CG2 VAL A  61      79.661  84.683  63.863
ATOM    582  C   VAL A  61      82.471  85.599  62.969
ATOM    583  O   VAL A  61      81.874  86.018  61.976
ATOM    584  N   LEU A  62      83.704  85.071  62.917
ATOM    585  H   LEU A  62      84.159  84.756  63.746
ATOM    586  CA  LEU A  62      84.452  84.905  61.712
ATOM    587  CB  LEU A  62      85.965  84.829  62.030
ATOM    588  CG  LEU A  62      86.943  84.824  60.841
ATOM    589  CD1 LEU A  62      86.921  86.169  60.091
ATOM    590  CD2 LEU A  62      88.351  84.405  61.284
ATOM    591  C   LEU A  62      84.043  83.679  60.936
ATOM    592  O   LEU A  62      83.938  82.578  61.482
ATOM    593  N   ILE A  63      83.770  83.903  59.636
ATOM    594  H   ILE A  63      83.831  84.830  59.268
ATOM    595  CA  ILE A  63      83.449  82.901  58.651
ATOM    596  CB  ILE A  63      82.001  82.775  58.174
ATOM    597  CG2 ILE A  63      81.349  84.127  57.807
ATOM    598  CG1 ILE A  63      81.948  81.639  57.118
ATOM    599  CD1 ILE A  63      80.582  81.116  56.709
ATOM    600  C   ILE A  63      84.364  83.252  57.514
ATOM    601  O   ILE A  63      84.189  84.279  56.855
ATOM    602  N   GLU A  64      85.354  82.362  57.250
ATOM    603  H   GLU A  64      85.450  81.530  57.790
ATOM    604  CA  GLU A  64      86.366  82.544  56.230
ATOM    605  CB  GLU A  64      85.825  82.429  54.774
ATOM    606  CG  GLU A  64      85.289  81.029  54.432
ATOM    607  CD  GLU A  64      84.631  80.963  53.047
ATOM    608  OE1 GLU A  64      84.624  81.965  52.283
ATOM    609  OE2 GLU A  64      84.113  79.859  52.734
ATOM    610  C   GLU A  64      87.073  83.847  56.554
ATOM    611  O   GLU A  64      87.506  84.009  57.697
ATOM    612  N   GLY A  65      87.223  84.785  55.590
ATOM    613  H   GLY A  65      86.882  84.674  54.661
ATOM    614  CA  GLY A  65      87.851  86.050  55.863
ATOM    615  C   GLY A  65      86.820  87.099  56.181
ATOM    616  O   GLY A  65      87.184  88.227  56.518
ATOM    617  N   LYS A  66      85.514  86.751  56.068
ATOM    618  H   LYS A  66      85.232  85.819  55.852
ATOM    619  CA  LYS A  66      84.424  87.651  56.313
ATOM    620  CB  LYS A  66      83.198  87.326  55.437
ATOM    621  CG  LYS A  66      83.454  87.541  53.945
ATOM    622  CD  LYS A  66      82.291  87.151  53.033
ATOM    623  CE  LYS A  66      82.612  87.383  51.556
ATOM    624  NZ  LYS A  66      81.488  86.949  50.702
ATOM    625  HZ1 LYS A  66      81.649  85.974  50.389
ATOM    626  HZ2 LYS A  66      80.595  86.997  51.227
ATOM    627  HZ3 LYS A  66      81.429  87.564  49.869
ATOM    628  C   LYS A  66      83.977  87.618  57.739
ATOM    629  O   LYS A  66      83.864  86.561  58.361
ATOM    630  N   CYS A  67      83.743  88.820  58.294
ATOM    631  H   CYS A  67      83.867  89.664  57.779
ATOM    632  CA  CYS A  67      83.260  88.976  59.632
ATOM    633  CB  CYS A  67      83.736  90.278  60.299
ATOM    634  SG  CYS A  67      85.542  90.315  60.510
ATOM    635  C   CYS A  67      81.768  89.029  59.466
ATOM    636  O   CYS A  67      81.263  89.710  58.570
ATOM    637  N   PHE A  68      81.028  88.259  60.288
ATOM    638  H   PHE A  68      81.419  87.624  60.948
ATOM    639  CA  PHE A  68      79.594  88.253  60.204
ATOM    640  CB  PHE A  68      79.115  87.045  59.334
ATOM    641  CG  PHE A  68      77.642  87.055  59.071
ATOM    642  CD1 PHE A  68      77.109  87.965  58.153
ATOM    643  CE1 PHE A  68      75.738  87.993  57.894
ATOM    644  CZ  PHE A  68      74.892  87.091  58.538
ATOM    645  CE2 PHE A  68      75.411  86.152  59.432
ATOM    646  CD2 PHE A  68      76.786  86.132  59.685
ATOM    647  C   PHE A  68      79.021  88.261  61.613
ATOM    648  O   PHE A  68      79.751  88.099  62.588
ATOM    649  N   VAL A  69      77.708  88.595  61.732
ATOM    650  H   VAL A  69      77.210  88.833  60.901
ATOM    651  CA  VAL A  69      76.828  88.650  62.893
ATOM    652  CB  VAL A  69      76.752  87.467  63.893
ATOM    653  CG1 VAL A  69      76.413  86.157  63.168
ATOM    654  CG2 VAL A  69      77.878  87.454  64.944
ATOM    655  C   VAL A  69      76.577  89.876  63.721
ATOM    656  O   VAL A  69      75.429  89.876  64.157
ATOM    657  N   PRO A  70      77.383  90.901  64.031
ATOM    658  CA  PRO A  70      76.954  91.995  64.881
ATOM    659  CB  PRO A  70      78.213  92.802  65.193
ATOM    660  CG  PRO A  70      79.177  92.484  64.036
ATOM    661  CD  PRO A  70      78.738  91.101  63.532
ATOM    662  C   PRO A  70      75.854  92.837  64.301
ATOM    663  O   PRO A  70      75.986  93.358  63.191
ATOM    664  N   ASP A  71      74.786  92.997  65.099
ATOM    665  H   ASP A  71      74.717  92.499  65.959
ATOM    666  CA  ASP A  71      73.782  94.000  64.915
ATOM    667  CB  ASP A  71      72.336  93.455  64.822
ATOM    668  CG  ASP A  71      72.175  92.561  63.594
ATOM    669  OD1 ASP A  71      72.519  93.005  62.465
ATOM    670  OD2 ASP A  71      71.706  91.407  63.774
ATOM    671  C   ASP A  71      73.865  94.788  66.183
ATOM    672  O   ASP A  71      74.031  94.233  67.272
ATOM    673  N   GLN A  72      73.778  96.123  66.046
ATOM    674  H   GLN A  72      73.663  96.550  65.154
ATOM    675  CA  GLN A  72      73.840  97.033  67.156
ATOM    676  CB  GLN A  72      74.528  98.361  66.776
ATOM    677  CG  GLN A  72      76.061  98.291  66.625
ATOM    678  CD  GLN A  72      76.466  97.590  65.320
ATOM    679  OE1 GLN A  72      75.984  97.938  64.241
ATOM    680  NE2 GLN A  72      77.366  96.575  65.400
ATOM    681 1HE2 GLN A  72      77.712  96.269  66.288
ATOM    682 2HE2 GLN A  72      77.687  96.126  64.567
ATOM    683  C   GLN A  72      72.454  97.335  67.680
ATOM    684  O   GLN A  72      72.311  97.995  68.711
ATOM    685  N   SER A  73      71.411  96.814  66.981
ATOM    686  H   SER A  73      71.593  96.266  66.170
ATOM    687  CA  SER A  73      69.999  96.954  67.242
ATOM    688  CB  SER A  73      69.583  96.278  68.567
ATOM    689  OG  SER A  73      68.234  95.835  68.525
ATOM    690  HG  SER A  73      68.154  95.195  69.236
ATOM    691  C   SER A  73      69.530  98.387  67.133
ATOM    692  O   SER A  73      68.579  98.823  67.789
ATOM    693  N   VAL A  74      70.218  99.155  66.253
ATOM    694  H   VAL A  74      70.986  98.791  65.729
ATOM    695  CA  VAL A  74      69.873 100.520  65.962
ATOM    696  CB  VAL A  74      71.032 101.335  65.424
ATOM    697  CG1 VAL A  74      70.566 102.757  65.085
ATOM    698  CG2 VAL A  74      72.155 101.347  66.476
ATOM    699  C   VAL A  74      68.842 100.278  64.891
ATOM    700  O   VAL A  74      69.151  99.785  63.802
ATOM    701  N   VAL A  75      67.594 100.666  65.204
ATOM    702  H   VAL A  75      67.419 101.084  66.091
ATOM    703  CA  VAL A  75      66.431 100.482  64.370
ATOM    704  CB  VAL A  75      65.128 100.879  65.053
ATOM    705  CG1 VAL A  75      64.915  99.973  66.282
ATOM    706  CG2 VAL A  75      65.154 102.377  65.434
ATOM    707  C   VAL A  75      66.495 101.084  62.986
ATOM    708  O   VAL A  75      67.160 102.092  62.739
ATOM    709  N   SER A  76      65.750 100.431  62.060
ATOM    710  H   SER A  76      65.222  99.629  62.330
ATOM    711  CA  SER A  76      65.626 100.740  60.654
ATOM    712  CB  SER A  76      64.814  99.666  59.893
ATOM    713  OG  SER A  76      63.466  99.623  60.344
ATOM    714  HG  SER A  76      62.974  99.186  59.642
ATOM    715  C   SER A  76      65.044 102.095  60.339
ATOM    716  O   SER A  76      65.076 102.518  59.181
ATOM    717  N   ILE A  77      64.488 102.788  61.364
ATOM    718  H   ILE A  77      64.480 102.400  62.280
ATOM    719  CA  ILE A  77      63.882 104.098  61.262
ATOM    720  CB  ILE A  77      63.293 104.520  62.611
ATOM    721  CG2 ILE A  77      62.890 106.017  62.639
ATOM    722  CG1 ILE A  77      62.097 103.600  62.945
ATOM    723  CD1 ILE A  77      61.588 103.723  64.382
ATOM    724  C   ILE A  77      64.908 105.099  60.767
ATOM    725  O   ILE A  77      64.577 105.963  59.953
ATOM    726  N   ILE A  78      66.174 104.978  61.236
ATOM    727  H   ILE A  78      66.429 104.232  61.848
ATOM    728  CA  ILE A  78      67.250 105.859  60.859
ATOM    729  CB  ILE A  78      68.399 105.708  61.842
ATOM    730  CG2 ILE A  78      69.625 106.534  61.396
ATOM    731  CG1 ILE A  78      67.899 106.127  63.243
ATOM    732  CD1 ILE A  78      68.849 105.784  64.383
ATOM    733  C   ILE A  78      67.660 105.531  59.437
ATOM    734  O   ILE A  78      67.968 104.380  59.109
ATOM    735  N   LYS A  79      67.605 106.555  58.554
ATOM    736  H   LYS A  79      67.303 107.466  58.822
ATOM    737  CA  LYS A  79      67.983 106.408  57.173
ATOM    738  CB  LYS A  79      66.941 106.987  56.198
ATOM    739  CG  LYS A  79      65.614 106.227  56.198
ATOM    740  CD  LYS A  79      64.600 106.777  55.196
ATOM    741  CE  LYS A  79      63.302 105.973  55.136
ATOM    742  NZ  LYS A  79      62.347 106.637  54.230
ATOM    743  HZ1 LYS A  79      61.686 105.937  53.843
ATOM    744  HZ2 LYS A  79      61.819 107.357  54.756
ATOM    745  HZ3 LYS A  79      62.859 107.087  53.448
ATOM    746  C   LYS A  79      69.296 107.095  56.935
ATOM    747  O   LYS A  79      70.183 106.559  56.268
ATOM    748  N   HIS A  80      69.422 108.316  57.496
ATOM    749  H   HIS A  80      68.662 108.702  58.012
ATOM    750  CA  HIS A  80      70.580 109.170  57.430
ATOM    751  CB  HIS A  80      70.352 110.461  56.608
ATOM    752  CG  HIS A  80      69.990 110.186  55.178
ATOM    753  ND1 HIS A  80      70.889 109.770  54.221
ATOM    754  CE1 HIS A  80      70.186 109.592  53.074
ATOM    755  NE2 HIS A  80      68.904 109.866  53.226
ATOM    756  CD2 HIS A  80      68.782 110.243  54.552
ATOM    757  C   HIS A  80      70.888 109.541  58.859
ATOM    758  O   HIS A  80      70.108 109.232  59.763
ATOM    759  N   GLY A  81      72.035 110.223  59.109
ATOM    760  H   GLY A  81      72.655 110.497  58.378
ATOM    761  CA  GLY A  81      72.443 110.598  60.441
ATOM    762  C   GLY A  81      71.674 111.783  60.934
ATOM    763  O   GLY A  81      72.238 112.869  61.075
ATOM    764  N   ILE A  82      70.355 111.587  61.191
ATOM    765  H   ILE A  82      69.926 110.694  61.080
ATOM    766  CA  ILE A  82      69.507 112.645  61.663
ATOM    767  CB  ILE A  82      68.091 112.557  61.101
ATOM    768  CG2 ILE A  82      67.230 113.692  61.704
ATOM    769  CG1 ILE A  82      68.133 112.696  59.562
ATOM    770  CD1 ILE A  82      66.815 112.380  58.851
ATOM    771  C   ILE A  82      69.524 112.566  63.174
ATOM    772  O   ILE A  82      69.931 113.530  63.820
ATOM    773  N   PHE A  83      69.125 111.409  63.763
ATOM    774  H   PHE A  83      68.822 110.620  63.233
ATOM    775  CA  PHE A  83      69.114 111.225  65.197
ATOM    776  CB  PHE A  83      67.856 111.814  65.917
ATOM    777  CG  PHE A  83      66.547 111.220  65.480
ATOM    778  CD1 PHE A  83      65.967 110.142  66.159
ATOM    779  CE1 PHE A  83      64.747 109.611  65.730
ATOM    780  CZ  PHE A  83      64.091 110.149  64.623
ATOM    781  CE2 PHE A  83      64.654 111.228  63.944
ATOM    782  CD2 PHE A  83      65.872 111.757  64.378
ATOM    783  C   PHE A  83      69.324 109.783  65.539
ATOM    784  O   PHE A  83      68.956 108.910  64.754
ATOM    785  N   ASP A  84      69.954 109.514  66.707
ATOM    786  H   ASP A  84      70.276 110.240  67.308
ATOM    787  CA  ASP A  84      70.222 108.176  67.163
ATOM    788  CB  ASP A  84      71.586 108.011  67.872
ATOM    789  CG  ASP A  84      72.740 108.237  66.897
ATOM    790  OD1 ASP A  84      72.745 107.648  65.783
ATOM    791  OD2 ASP A  84      73.646 109.027  67.265
ATOM    792  C   ASP A  84      69.167 107.658  68.096
ATOM    793  O   ASP A  84      68.658 108.387  68.952
ATOM    794  N   ILE A  85      68.803 106.369  67.902
ATOM    795  H   ILE A  85      69.216 105.828  67.173
ATOM    796  CA  ILE A  85      67.850 105.655  68.712
ATOM    797  CB  ILE A  85      66.523 105.292  68.051
ATOM    798  CG2 ILE A  85      65.672 104.494  69.072
ATOM    799  CG1 ILE A  85      65.763 106.526  67.545
ATOM    800  CD1 ILE A  85      64.514 106.180  66.731
ATOM    801  C   ILE A  85      68.589 104.356  68.918
ATOM    802  O   ILE A  85      68.736 103.546  67.994
ATOM    803  N   ALA A  86      69.101 104.159  70.148
ATOM    804  H   ALA A  86      68.983 104.818  70.886
ATOM    805  CA  ALA A  86      69.821 102.963  70.474
ATOM    806  CB  ALA A  86      71.264 103.227  70.944
ATOM    807  C   ALA A  86      69.101 102.240  71.565
ATOM    808  O   ALA A  86      68.751 102.832  72.590
ATOM    809  N   SER A  87      68.832 100.938  71.333
ATOM    810  H   SER A  87      69.081 100.499  70.473
ATOM    811  CA  SER A  87      68.177 100.098  72.298
ATOM    812  CB  SER A  87      66.648 100.011  72.086
ATOM    813  OG  SER A  87      66.054  99.186  73.076
ATOM    814  HG  SER A  87      65.139  99.065  72.808
ATOM    815  C   SER A  87      68.816  98.759  72.053
ATOM    816  O   SER A  87      68.459  98.057  71.105
ATOM    817  N   VAL A  88      69.790  98.375  72.913
ATOM    818  H   VAL A  88      70.081  98.934  73.685
ATOM    819  CA  VAL A  88      70.486  97.130  72.709
ATOM    820  CB  VAL A  88      71.914  97.155  73.258
ATOM    821  CG1 VAL A  88      72.631  95.798  73.077
ATOM    822  CG2 VAL A  88      72.679  98.288  72.543
ATOM    823  C   VAL A  88      69.715  95.931  73.207
ATOM    824  O   VAL A  88      69.618  95.645  74.402
ATOM    825  N   HIS A  89      69.174  95.201  72.215
ATOM    826  H   HIS A  89      69.287  95.500  71.270
ATOM    827  CA  HIS A  89      68.435  93.970  72.349
ATOM    828  CB  HIS A  89      66.962  93.993  71.894
ATOM    829  CG  HIS A  89      66.071  94.931  72.643
ATOM    830  ND1 HIS A  89      65.548  94.666  73.889
ATOM    831  CE1 HIS A  89      64.754  95.718  74.211
ATOM    832  NE2 HIS A  89      64.732  96.635  73.262
ATOM    833  CD2 HIS A  89      65.564  96.137  72.275
ATOM    834  C   HIS A  89      69.137  93.102  71.352
ATOM    835  O   HIS A  89      69.524  93.577  70.282
ATOM    836  N   ILE A  90      69.335  91.804  71.668
ATOM    837  H   ILE A  90      68.962  91.392  72.494
ATOM    838  CA  ILE A  90      70.048  90.927  70.764
ATOM    839  CB  ILE A  90      71.474  90.622  71.321
ATOM    840  CG2 ILE A  90      72.353  89.881  70.283
ATOM    841  CG1 ILE A  90      72.302  91.904  71.635
ATOM    842  CD1 ILE A  90      72.659  92.824  70.453
ATOM    843  C   ILE A  90      69.139  89.699  70.573
ATOM    844  O   ILE A  90      67.950  89.714  70.903
ATOM    845  N   VAL A  91      69.663  88.667  69.882
ATOM    846  H   VAL A  91      70.567  88.748  69.489
ATOM    847  CA  VAL A  91      69.135  87.374  69.547
ATOM    848  CB  VAL A  91      68.887  87.204  68.036
ATOM    849  CG1 VAL A  91      67.823  88.209  67.571
ATOM    850  CG2 VAL A  91      70.185  87.366  67.202
ATOM    851  C   VAL A  91      70.263  86.447  69.998
ATOM    852  O   VAL A  91      71.126  86.846  70.788
ATOM    853  N   CYS A  92      70.237  85.150  69.609
ATOM    854  H   CYS A  92      69.530  84.758  69.026
ATOM    855  CA  CYS A  92      71.342  84.298  69.960
ATOM    856  CB  CYS A  92      71.252  83.721  71.383
ATOM    857  SG  CYS A  92      72.659  82.765  71.998
ATOM    858  C   CYS A  92      71.548  83.272  68.879
ATOM    859  O   CYS A  92      71.719  83.647  67.716
ATOM    860  N   PHE A  93      71.545  81.963  69.232
ATOM    861  H   PHE A  93      71.378  81.648  70.163
ATOM    862  CA  PHE A  93      71.776  80.881  68.314
ATOM    863  CB  PHE A  93      73.293  80.603  68.067
ATOM    864  CG  PHE A  93      74.027  80.372  69.352
ATOM    865  CD1 PHE A  93      74.129  79.123  69.963
ATOM    866  CE1 PHE A  93      74.836  78.975  71.160
ATOM    867  CZ  PHE A  93      75.468  80.070  71.742
ATOM    868  CE2 PHE A  93      75.412  81.317  71.118
ATOM    869  CD2 PHE A  93      74.703  81.457  69.925
ATOM    870  C   PHE A  93      70.969  79.630  68.565
ATOM    871  O   PHE A  93      70.288  79.512  69.584
ATOM    872  N   PHE A  94      70.995  78.696  67.578
ATOM    873  H   PHE A  94      71.550  78.829  66.762
ATOM    874  CA  PHE A  94      70.274  77.443  67.602
ATOM    875  CB  PHE A  94      69.653  77.077  66.220
ATOM    876  CG  PHE A  94      68.645  78.020  65.659
ATOM    877  CD1 PHE A  94      69.080  79.101  64.881
ATOM    878  CE1 PHE A  94      68.160  79.992  64.325
ATOM    879  CZ  PHE A  94      66.793  79.794  64.530
ATOM    880  CE2 PHE A  94      66.351  78.707  65.287
ATOM    881  CD2 PHE A  94      67.274  77.816  65.844
ATOM    882  C   PHE A  94      71.275  76.319  67.791
ATOM    883  O   PHE A  94      72.053  76.033  66.879
ATOM    884  N   VAL A  95      71.271  75.599  68.941
ATOM    885  H   VAL A  95      70.633  75.762  69.690
ATOM    886  CA  VAL A  95      72.217  74.503  69.107
ATOM    887  CB  VAL A  95      72.906  74.440  70.470
ATOM    888  CG1 VAL A  95      73.934  73.292  70.520
ATOM    889  CG2 VAL A  95      73.612  75.764  70.731
ATOM    890  C   VAL A  95      71.386  73.276  68.854
ATOM    891  O   VAL A  95      70.999  72.561  69.776
ATOM    892  N   ALA A  96      71.138  72.980  67.559
ATOM    893  H   ALA A  96      71.482  73.560  66.823
ATOM    894  CA  ALA A  96      70.298  71.880  67.157
ATOM    895  CB  ALA A  96      69.754  72.077  65.727
ATOM    896  C   ALA A  96      70.925  70.519  67.312
ATOM    897  O   ALA A  96      71.299  69.866  66.336
ATOM    898  N   VAL A  97      70.979  70.056  68.592
ATOM    899  H   VAL A  97      70.658  70.624  69.346
ATOM    900  CA  VAL A  97      71.549  68.789  68.998
ATOM    901  CB  VAL A  97      71.685  68.634  70.519
ATOM    902  CG1 VAL A  97      72.200  67.238  70.941
ATOM    903  CG2 VAL A  97      72.571  69.768  71.059
ATOM    904  C   VAL A  97      70.751  67.653  68.424
ATOM    905  O   VAL A  97      69.519  67.611  68.501
ATOM    906  N   LYS A  98      71.507  66.718  67.819
ATOM    907  H   LYS A  98      72.499  66.809  67.786
ATOM    908  CA  LYS A  98      71.004  65.542  67.171
ATOM    909  CB  LYS A  98      70.755  65.814  65.658
ATOM    910  CG  LYS A  98      72.024  66.183  64.863
ATOM    911  CD  LYS A  98      71.823  66.505  63.382
ATOM    912  CE  LYS A  98      73.137  66.866  62.682
ATOM    913  NZ  LYS A  98      72.913  67.139  61.250
ATOM    914  HZ1 LYS A  98      72.607  66.269  60.771
ATOM    915  HZ2 LYS A  98      72.188  67.873  61.144
ATOM    916  HZ3 LYS A  98      73.801  67.476  60.830
ATOM    917  C   LYS A  98      71.973  64.391  67.298
ATOM    918  O   LYS A  98      73.129  64.561  67.697
ATOM    919  N   LYS A  99      71.454  63.176  66.999
ATOM    920  H   LYS A  99      70.503  63.118  66.706
ATOM    921  CA  LYS A  99      72.142  61.904  66.969
ATOM    922  CB  LYS A  99      71.180  60.701  67.048
ATOM    923  CG  LYS A  99      70.429  60.560  68.372
ATOM    924  CD  LYS A  99      69.530  59.326  68.394
ATOM    925  CE  LYS A  99      68.685  59.178  69.658
ATOM    926  NZ  LYS A  99      67.890  57.940  69.560
ATOM    927  HZ1 LYS A  99      67.515  57.688  70.493
ATOM    928  HZ2 LYS A  99      67.107  58.073  68.893
ATOM    929  HZ3 LYS A  99      68.494  57.170  69.218
ATOM    930  C   LYS A  99      72.865  61.794  65.635
ATOM    931  O   LYS A  99      72.645  62.597  64.728
ATOM    932  N   ASP A 100      73.765  60.793  65.487
ATOM    933  H   ASP A 100      73.936  60.134  66.214
ATOM    934  CA  ASP A 100      74.535  60.594  64.279
ATOM    935  CB  ASP A 100      75.712  59.608  64.472
ATOM    936  CG  ASP A 100      76.859  60.218  65.285
ATOM    937  OD1 ASP A 100      76.905  61.459  65.505
ATOM    938  OD2 ASP A 100      77.735  59.417  65.700
ATOM    939  C   ASP A 100      73.781  60.137  63.058
ATOM    940  O   ASP A 100      74.110  60.578  61.956
ATOM    941  N   THR A 101      72.789  59.228  63.217
ATOM    942  H   THR A 101      72.551  58.869  64.115
ATOM    943  CA  THR A 101      72.022  58.708  62.108
ATOM    944  CB  THR A 101      71.367  57.397  62.507
ATOM    945  CG2 THR A 101      70.559  56.781  61.346
ATOM    946  OG1 THR A 101      72.378  56.474  62.891
ATOM    947  HG1 THR A 101      71.942  55.822  63.447
ATOM    948  C   THR A 101      70.983  59.694  61.610
ATOM    949  O   THR A 101      70.930  59.967  60.408
ATOM    950  N   GLU A 102      70.160  60.249  62.536
ATOM    951  H   GLU A 102      70.265  60.023  63.501
ATOM    952  CA  GLU A 102      69.092  61.184  62.251
ATOM    953  CB  GLU A 102      68.062  61.229  63.406
ATOM    954  CG  GLU A 102      66.793  62.072  63.172
ATOM    955  CD  GLU A 102      65.843  62.025  64.378
ATOM    956  OE1 GLU A 102      66.178  61.433  65.441
ATOM    957  OE2 GLU A 102      64.727  62.587  64.230
ATOM    958  C   GLU A 102      69.612  62.574  61.974
ATOM    959  O   GLU A 102      70.520  63.052  62.657
ATOM    960  N   ASN A 103      69.052  63.235  60.928
ATOM    961  H   ASN A 103      68.314  62.834  60.391
ATOM    962  CA  ASN A 103      69.456  64.566  60.543
ATOM    963  CB  ASN A 103      70.124  64.599  59.150
ATOM    964  CG  ASN A 103      71.429  63.812  59.220
ATOM    965  OD1 ASN A 103      72.418  64.305  59.764
ATOM    966  ND2 ASN A 103      71.419  62.551  58.713
ATOM    967 1HD2 ASN A 103      70.580  62.175  58.317
ATOM    968 2HD2 ASN A 103      72.221  61.962  58.814
ATOM    969  C   ASN A 103      68.372  65.607  60.570
ATOM    970  O   ASN A 103      68.681  66.798  60.476
ATOM    971  N   LYS A 104      67.087  65.198  60.718
ATOM    972  H   LYS A 104      66.848  64.236  60.831
ATOM    973  CA  LYS A 104      65.992  66.135  60.709
ATOM    974  CB  LYS A 104      64.646  65.466  60.384
ATOM    975  CG  LYS A 104      64.536  64.887  58.973
ATOM    976  CD  LYS A 104      63.183  64.224  58.720
ATOM    977  CE  LYS A 104      63.013  63.637  57.319
ATOM    978  NZ  LYS A 104      61.658  63.068  57.188
ATOM    979  HZ1 LYS A 104      61.096  63.306  58.026
ATOM    980  HZ2 LYS A 104      61.198  63.456  56.343
ATOM    981  HZ3 LYS A 104      61.715  62.037  57.103
ATOM    982  C   LYS A 104      65.834  66.873  62.007
ATOM    983  O   LYS A 104      65.422  66.321  63.029
ATOM    984  N   VAL A 105      66.145  68.185  61.961
ATOM    985  H   VAL A 105      66.438  68.619  61.113
ATOM    986  CA  VAL A 105      66.040  69.051  63.112
ATOM    987  CB  VAL A 105      67.362  69.555  63.695
ATOM    988  CG1 VAL A 105      68.140  68.371  64.290
ATOM    989  CG2 VAL A 105      68.196  70.322  62.641
ATOM    990  C   VAL A 105      65.191  70.231  62.742
ATOM    991  O   VAL A 105      65.200  70.656  61.581
ATOM    992  N   GLN A 106      64.380  70.753  63.697
ATOM    993  H   GLN A 106      64.276  70.376  64.614
ATOM    994  CA  GLN A 106      63.586  71.903  63.363
ATOM    995  CB  GLN A 106      62.063  71.719  63.465
ATOM    996  CG  GLN A 106      61.475  70.938  62.284
ATOM    997  CD  GLN A 106      59.961  70.930  62.433
ATOM    998  OE1 GLN A 106      59.367  70.040  63.040
ATOM    999  NE2 GLN A 106      59.310  72.006  61.919
ATOM   1000 1HE2 GLN A 106      59.826  72.719  61.445
ATOM   1001 2HE2 GLN A 106      58.323  72.104  62.046
ATOM   1002  C   GLN A 106      63.991  73.186  64.016
ATOM   1003  O   GLN A 106      64.444  74.069  63.285
ATOM   1004  N   GLY A 107      63.900  73.338  65.366
ATOM   1005  H   GLY A 107      63.543  72.648  65.991
ATOM   1006  CA  GLY A 107      64.303  74.608  65.919
ATOM   1007  C   GLY A 107      64.342  74.698  67.405
ATOM   1008  O   GLY A 107      63.307  74.770  68.069
ATOM   1009  N   TYR A 108      65.589  74.767  67.919
ATOM   1010  H   TYR A 108      66.371  74.735  67.301
ATOM   1011  CA  TYR A 108      65.953  74.872  69.313
ATOM   1012  CB  TYR A 108      67.461  74.619  69.482
ATOM   1013  CG  TYR A 108      67.750  73.195  69.735
ATOM   1014  CD1 TYR A 108      68.307  72.864  70.969
ATOM   1015  CE1 TYR A 108      68.602  71.540  71.289
ATOM   1016  CZ  TYR A 108      68.319  70.542  70.369
ATOM   1017  OH  TYR A 108      68.612  69.202  70.684
ATOM   1018  HH  TYR A 108      68.393  68.659  69.922
ATOM   1019  CE2 TYR A 108      67.730  70.860  69.144
ATOM   1020  CD2 TYR A 108      67.434  72.184  68.828
ATOM   1021  C   TYR A 108      65.714  76.209  69.929
ATOM   1022  O   TYR A 108      65.080  76.306  70.975
ATOM   1023  N   TYR A 109      66.250  77.241  69.252
ATOM   1024  H   TYR A 109      66.729  77.042  68.402
ATOM   1025  CA  TYR A 109      66.232  78.644  69.535
ATOM   1026  CB  TYR A 109      65.094  79.421  68.824
ATOM   1027  CG  TYR A 109      65.414  80.883  68.872
ATOM   1028  CD1 TYR A 109      66.491  81.357  68.109
ATOM   1029  CE1 TYR A 109      66.828  82.706  68.113
ATOM   1030  CZ  TYR A 109      66.079  83.602  68.874
ATOM   1031  OH  TYR A 109      66.416  84.972  68.878
ATOM   1032  HH  TYR A 109      65.802  85.435  69.454
ATOM   1033  CE2 TYR A 109      64.999  83.141  69.628
ATOM   1034  CD2 TYR A 109      64.665  81.785  69.628
ATOM   1035  C   TYR A 109      66.552  79.144  70.932
ATOM   1036  O   TYR A 109      65.654  79.308  71.758
ATOM   1037  N   ILE A 110      67.864  79.259  71.256
ATOM   1038  H   ILE A 110      68.587  79.078  70.596
ATOM   1039  CA  ILE A 110      68.336  79.806  72.520
ATOM   1040  CB  ILE A 110      69.747  79.391  72.897
ATOM   1041  CG2 ILE A 110      70.116  80.033  74.261
ATOM   1042  CG1 ILE A 110      69.889  77.875  72.993
ATOM   1043  CD1 ILE A 110      71.354  77.463  73.077
ATOM   1044  C   ILE A 110      68.475  81.285  72.183
ATOM   1045  O   ILE A 110      68.954  81.609  71.091
ATOM   1046  N   CYS A 111      68.090  82.209  73.105
ATOM   1047  H   CYS A 111      67.700  81.959  73.987
ATOM   1048  CA  CYS A 111      68.199  83.627  72.824
ATOM   1049  CB  CYS A 111      66.922  84.211  72.214
ATOM   1050  SG  CYS A 111      67.013  85.968  71.758
ATOM   1051  C   CYS A 111      68.542  84.481  74.011
ATOM   1052  O   CYS A 111      67.668  84.777  74.823
ATOM   1053  N   ILE A 112      69.826  84.907  74.119
ATOM   1054  H   ILE A 112      70.514  84.675  73.446
ATOM   1055  CA  ILE A 112      70.323  85.745  75.187
ATOM   1056  CB  ILE A 112      71.748  85.384  75.569
ATOM   1057  CG2 ILE A 112      72.246  86.314  76.695
ATOM   1058  CG1 ILE A 112      71.765  83.910  76.048
ATOM   1059  CD1 ILE A 112      73.150  83.288  76.217
ATOM   1060  C   ILE A 112      70.148  87.174  74.707
ATOM   1061  O   ILE A 112      70.464  87.491  73.553
ATOM   1062  N   VAL A 113      69.638  88.072  75.597
ATOM   1063  H   VAL A 113      69.442  87.823  76.550
ATOM   1064  CA  VAL A 113      69.341  89.437  75.202
ATOM   1065  CB  VAL A 113      67.807  89.660  75.185
ATOM   1066  CG1 VAL A 113      67.380  91.098  74.816
ATOM   1067  CG2 VAL A 113      67.128  88.647  74.240
ATOM   1068  C   VAL A 113      69.980  90.546  76.024
ATOM   1069  O   VAL A 113      70.109  90.482  77.251
ATOM   1070  N   GLY A 114      70.459  91.577  75.270
ATOM   1071  H   GLY A 114      70.378  91.527  74.279
ATOM   1072  CA  GLY A 114      71.022  92.825  75.723
ATOM   1073  C   GLY A 114      72.150  92.804  76.689
ATOM   1074  O   GLY A 114      72.255  93.727  77.497
ATOM   1075  N   GLY A 115      72.965  91.732  76.668
ATOM   1076  H   GLY A 115      72.816  90.988  76.023
ATOM   1077  CA  GLY A 115      74.104  91.567  77.528
ATOM   1078  C   GLY A 115      73.742  91.223  78.945
ATOM   1079  O   GLY A 115      74.654  91.098  79.763
ATOM   1080  N   ASN A 116      72.426  91.059  79.261
ATOM   1081  H   ASN A 116      71.690  91.125  78.591
ATOM   1082  CA  ASN A 116      72.027  90.784  80.615
ATOM   1083  CB  ASN A 116      71.265  91.975  81.252
ATOM   1084  CG  ASN A 116      72.116  93.228  81.398
ATOM   1085  OD1 ASN A 116      73.044  93.324  82.197
ATOM   1086  ND2 ASN A 116      71.757  94.248  80.572
ATOM   1087 1HD2 ASN A 116      71.019  94.116  79.908
ATOM   1088 2HD2 ASN A 116      72.228  95.128  80.621
ATOM   1089  C   ASN A 116      71.072  89.637  80.801
ATOM   1090  O   ASN A 116      71.358  88.705  81.554
ATOM   1091  N   SER A 117      69.917  89.685  80.095
ATOM   1092  H   SER A 117      69.784  90.335  79.346
ATOM   1093  CA  SER A 117      68.857  88.723  80.251
ATOM   1094  CB  SER A 117      67.479  89.264  79.813
ATOM   1095  OG  SER A 117      67.472  89.603  78.435
ATOM   1096  HG  SER A 117      66.609  89.991  78.270
ATOM   1097  C   SER A 117      69.015  87.326  79.754
ATOM   1098  O   SER A 117      69.619  87.073  78.710
ATOM   1099  N   ALA A 118      68.403  86.410  80.556
ATOM   1100  H   ALA A 118      67.939  86.724  81.382
ATOM   1101  CA  ALA A 118      68.320  84.980  80.364
ATOM   1102  CB  ALA A 118      67.755  84.265  81.617
ATOM   1103  C   ALA A 118      67.440  84.726  79.144
ATOM   1104  O   ALA A 118      66.692  85.635  78.765
ATOM   1105  N   PRO A 119      67.446  83.538  78.516
ATOM   1106  CA  PRO A 119      66.704  83.291  77.300
ATOM   1107  CB  PRO A 119      67.046  81.859  76.860
ATOM   1108  CG  PRO A 119      67.650  81.201  78.108
ATOM   1109  CD  PRO A 119      68.276  82.384  78.863
ATOM   1110  C   PRO A 119      65.261  83.632  77.142
ATOM   1111  O   PRO A 119      64.431  83.312  77.997
ATOM   1112  N   ILE A 120      64.995  84.314  75.999
ATOM   1113  H   ILE A 120      65.733  84.586  75.383
ATOM   1114  CA  ILE A 120      63.661  84.663  75.612
ATOM   1115  CB  ILE A 120      63.450  86.151  75.388
ATOM   1116  CG2 ILE A 120      61.949  86.359  75.067
ATOM   1117  CG1 ILE A 120      63.817  86.978  76.634
ATOM   1118  CD1 ILE A 120      63.842  88.478  76.351
ATOM   1119  C   ILE A 120      63.457  83.948  74.302
ATOM   1120  O   ILE A 120      64.034  84.315  73.273
ATOM   1121  N   TYR A 121      62.609  82.899  74.328
ATOM   1122  H   TYR A 121      62.133  82.630  75.162
ATOM   1123  CA  TYR A 121      62.297  82.125  73.154
ATOM   1124  CB  TYR A 121      61.639  80.768  73.531
ATOM   1125  CG  TYR A 121      61.292  79.895  72.360
ATOM   1126  CD1 TYR A 121      62.260  79.137  71.688
ATOM   1127  CE1 TYR A 121      61.903  78.324  70.606
ATOM   1128  CZ  TYR A 121      60.569  78.258  70.190
ATOM   1129  OH  TYR A 121      60.206  77.439  69.098
ATOM   1130  HH  TYR A 121      59.251  77.487  68.993
ATOM   1131  CE2 TYR A 121      59.594  79.000  70.860
ATOM   1132  CD2 TYR A 121      59.958  79.807  71.939
ATOM   1133  C   TYR A 121      61.341  82.961  72.350
ATOM   1134  O   TYR A 121      60.252  83.288  72.823
ATOM   1135  N   VAL A 122      61.764  83.337  71.122
ATOM   1136  H   VAL A 122      62.661  83.076  70.775
ATOM   1137  CA  VAL A 122      60.974  84.130  70.217
ATOM   1138  CB  VAL A 122      61.504  85.555  70.007
ATOM   1139  CG1 VAL A 122      60.606  86.331  69.025
ATOM   1140  CG2 VAL A 122      61.634  86.300  71.344
ATOM   1141  C   VAL A 122      61.057  83.403  68.890
ATOM   1142  O   VAL A 122      62.167  83.112  68.438
ATOM   1143  N   PRO A 123      59.941  83.123  68.220
ATOM   1144  CA  PRO A 123      59.923  82.439  66.942
ATOM   1145  CB  PRO A 123      58.447  82.185  66.631
ATOM   1146  CG  PRO A 123      57.755  82.187  68.002
ATOM   1147  CD  PRO A 123      58.620  83.126  68.851
ATOM   1148  C   PRO A 123      60.615  83.175  65.817
ATOM   1149  O   PRO A 123      60.907  82.527  64.812
ATOM   1150  N   THR A 124      60.853  84.505  65.933
ATOM   1151  H   THR A 124      60.648  85.021  66.759
ATOM   1152  CA  THR A 124      61.357  85.269  64.822
ATOM   1153  CB  THR A 124      60.329  86.250  64.262
ATOM   1154  CG2 THR A 124      59.946  87.321  65.307
ATOM   1155  OG1 THR A 124      60.812  86.870  63.077
ATOM   1156  HG1 THR A 124      60.034  87.196  62.614
ATOM   1157  C   THR A 124      62.668  85.956  65.129
ATOM   1158  O   THR A 124      62.997  86.278  66.273
ATOM   1159  N   LEU A 125      63.471  86.088  64.053
ATOM   1160  H   LEU A 125      63.152  85.752  63.170
ATOM   1161  CA  LEU A 125      64.767  86.717  63.984
ATOM   1162  CB  LEU A 125      65.822  85.761  63.385
ATOM   1163  CG  LEU A 125      66.157  84.501  64.192
ATOM   1164  CD1 LEU A 125      67.038  83.540  63.382
ATOM   1165  CD2 LEU A 125      66.854  84.903  65.492
ATOM   1166  C   LEU A 125      64.734  87.858  63.004
ATOM   1167  O   LEU A 125      65.672  88.659  62.957
ATOM   1168  N   ASP A 126      63.628  87.970  62.227
ATOM   1169  H   ASP A 126      62.866  87.332  62.315
ATOM   1170  CA  ASP A 126      63.475  88.943  61.181
ATOM   1171  CB  ASP A 126      62.144  88.768  60.414
ATOM   1172  CG  ASP A 126      62.166  87.525  59.520
ATOM   1173  OD1 ASP A 126      63.251  86.930  59.277
ATOM   1174  OD2 ASP A 126      61.058  87.147  59.062
ATOM   1175  C   ASP A 126      63.556  90.364  61.607
ATOM   1176  O   ASP A 126      64.303  91.120  60.981
ATOM   1177  N   ASP A 127      62.835  90.755  62.680
ATOM   1178  H   ASP A 127      62.248  90.148  63.210
ATOM   1179  CA  ASP A 127      62.907  92.123  63.090
ATOM   1180  CB  ASP A 127      61.700  92.956  62.586
ATOM   1181  CG  ASP A 127      62.046  94.441  62.468
ATOM   1182  OD1 ASP A 127      61.906  94.960  61.329
ATOM   1183  OD2 ASP A 127      62.459  95.081  63.467
ATOM   1184  C   ASP A 127      62.910  92.130  64.587
ATOM   1185  O   ASP A 127      62.159  91.398  65.239
ATOM   1186  N   PHE A 128      63.760  93.009  65.157
ATOM   1187  H   PHE A 128      64.322  93.610  64.595
ATOM   1188  CA  PHE A 128      63.900  93.191  66.579
ATOM   1189  CB  PHE A 128      65.050  94.143  66.978
ATOM   1190  CG  PHE A 128      66.351  93.417  66.875
ATOM   1191  CD1 PHE A 128      67.201  93.621  65.781
ATOM   1192  CE1 PHE A 128      68.420  92.940  65.691
ATOM   1193  CZ  PHE A 128      68.800  92.054  66.700
ATOM   1194  CE2 PHE A 128      67.960  91.853  67.795
ATOM   1195  CD2 PHE A 128      66.745  92.531  67.885
ATOM   1196  C   PHE A 128      62.621  93.746  67.139
ATOM   1197  O   PHE A 128      62.294  93.468  68.289
ATOM   1198  N   ARG A 129      61.873  94.539  66.330
ATOM   1199  H   ARG A 129      62.170  94.737  65.401
ATOM   1200  CA  ARG A 129      60.611  95.133  66.693
ATOM   1201  CB  ARG A 129      60.120  96.167  65.674
ATOM   1202  CG  ARG A 129      60.930  97.466  65.686
ATOM   1203  CD  ARG A 129      60.282  98.590  64.875
ATOM   1204  NE  ARG A 129      60.273  98.148  63.447
ATOM   1205  HE  ARG A 129      59.497  97.608  63.121
ATOM   1206  CZ  ARG A 129      61.316  98.390  62.595
ATOM   1207  NH1 ARG A 129      62.382  99.171  62.947
ATOM   1208 1HH1 ARG A 129      62.413  99.603  63.848
ATOM   1209 2HH1 ARG A 129      63.111  99.331  62.282
ATOM   1210  NH2 ARG A 129      61.292  97.827  61.354
ATOM   1211 1HH2 ARG A 129      60.552  97.206  61.099
ATOM   1212 2HH2 ARG A 129      62.060  97.955  60.728
ATOM   1213  C   ARG A 129      59.557  94.071  66.817
ATOM   1214  O   ARG A 129      58.714  94.155  67.710
ATOM   1215  N   SER A 130      59.592  93.038  65.936
ATOM   1216  H   SER A 130      60.274  93.003  65.209
ATOM   1217  CA  SER A 130      58.662  91.933  65.957
ATOM   1218  CB  SER A 130      58.870  90.993  64.756
ATOM   1219  OG  SER A 130      58.581  91.681  63.547
ATOM   1220  HG  SER A 130      58.858  91.093  62.839
ATOM   1221  C   SER A 130      58.928  91.158  67.228
ATOM   1222  O   SER A 130      57.991  90.725  67.904
ATOM   1223  N   MET A 131      60.231  91.024  67.596
ATOM   1224  H   MET A 131      60.962  91.373  67.010
ATOM   1225  CA  MET A 131      60.661  90.343  68.791
ATOM   1226  CB  MET A 131      62.187  90.198  68.922
ATOM   1227  CG  MET A 131      62.822  89.242  67.918
ATOM   1228  SD  MET A 131      64.624  89.091  68.061
ATOM   1229  CE  MET A 131      64.625  88.169  69.628
ATOM   1230  C   MET A 131      60.192  91.096  70.011
ATOM   1231  O   MET A 131      59.661  90.467  70.924
ATOM   1232  N   GLU A 132      60.209  92.458  69.968
ATOM   1233  H   GLU A 132      60.595  92.943  69.189
ATOM   1234  CA  GLU A 132      59.761  93.300  71.056
ATOM   1235  CB  GLU A 132      60.001  94.815  70.887
ATOM   1236  CG  GLU A 132      61.454  95.299  71.001
ATOM   1237  CD  GLU A 132      61.555  96.812  70.741
ATOM   1238  OE1 GLU A 132      60.542  97.475  70.384
ATOM   1239  OE2 GLU A 132      62.683  97.339  70.915
ATOM   1240  C   GLU A 132      58.286  93.136  71.246
ATOM   1241  O   GLU A 132      57.820  93.117  72.382
ATOM   1242  N   ALA A 133      57.521  92.982  70.139
ATOM   1243  H   ALA A 133      57.925  93.041  69.229
ATOM   1244  CA  ALA A 133      56.094  92.795  70.174
ATOM   1245  CB  ALA A 133      55.469  92.760  68.767
ATOM   1246  C   ALA A 133      55.787  91.496  70.873
ATOM   1247  O   ALA A 133      54.848  91.450  71.665
ATOM   1248  N   PHE A 134      56.596  90.431  70.623
ATOM   1249  H   PHE A 134      57.301  90.479  69.916
ATOM   1250  CA  PHE A 134      56.417  89.137  71.246
ATOM   1251  CB  PHE A 134      57.327  88.040  70.619
ATOM   1252  CG  PHE A 134      57.035  86.672  71.177
ATOM   1253  CD1 PHE A 134      55.930  85.944  70.715
ATOM   1254  CE1 PHE A 134      55.648  84.672  71.226
ATOM   1255  CZ  PHE A 134      56.470  84.114  72.208
ATOM   1256  CE2 PHE A 134      57.573  84.829  72.676
ATOM   1257  CD2 PHE A 134      57.854  86.097  72.162
ATOM   1258  C   PHE A 134      56.718  89.219  72.732
ATOM   1259  O   PHE A 134      55.940  88.695  73.530
ATOM   1260  N   THR A 135      57.819  89.913  73.134
ATOM   1261  H   THR A 135      58.424  90.350  72.475
ATOM   1262  CA  THR A 135      58.216  90.052  74.522
ATOM   1263  CB  THR A 135      59.575  90.695  74.729
ATOM   1264  CG2 THR A 135      60.656  89.791  74.114
ATOM   1265  OG1 THR A 135      59.636  91.986  74.141
ATOM   1266  HG1 THR A 135      59.786  92.607  74.859
ATOM   1267  C   THR A 135      57.180  90.818  75.301
ATOM   1268  O   THR A 135      56.924  90.490  76.458
ATOM   1269  N   LYS A 136      56.571  91.844  74.660
ATOM   1270  H   LYS A 136      56.840  92.073  73.729
ATOM   1271  CA  LYS A 136      55.528  92.682  75.203
ATOM   1272  CB  LYS A 136      55.323  94.009  74.446
ATOM   1273  CG  LYS A 136      56.492  94.979  74.645
ATOM   1274  CD  LYS A 136      56.373  96.298  73.883
ATOM   1275  CE  LYS A 136      57.580  97.213  74.101
ATOM   1276  NZ  LYS A 136      57.433  98.462  73.327
ATOM   1277  HZ1 LYS A 136      57.174  98.248  72.345
ATOM   1278  HZ2 LYS A 136      56.695  99.049  73.757
ATOM   1279  HZ3 LYS A 136      58.333  98.979  73.337
ATOM   1280  C   LYS A 136      54.217  91.946  75.278
ATOM   1281  O   LYS A 136      53.348  92.362  76.044
ATOM   1282  N   LYS A 137      54.007  90.886  74.441
ATOM   1283  H   LYS A 137      54.691  90.596  73.775
ATOM   1284  CA  LYS A 137      52.804  90.072  74.506
ATOM   1285  CB  LYS A 137      52.608  89.058  73.367
ATOM   1286  CG  LYS A 137      52.215  89.680  72.033
ATOM   1287  CD  LYS A 137      51.981  88.642  70.938
ATOM   1288  CE  LYS A 137      51.465  89.236  69.628
ATOM   1289  NZ  LYS A 137      52.521  90.031  68.968
ATOM   1290  HZ1 LYS A 137      53.352  89.433  68.803
ATOM   1291  HZ2 LYS A 137      52.167  90.382  68.058
ATOM   1292  HZ3 LYS A 137      52.781  90.839  69.566
ATOM   1293  C   LYS A 137      52.902  89.297  75.787
ATOM   1294  O   LYS A 137      51.900  89.118  76.481
ATOM   1295  N   ALA A 138      54.134  88.819  76.108
ATOM   1296  H   ALA A 138      54.904  88.932  75.482
ATOM   1297  CA  ALA A 138      54.434  88.140  77.343
ATOM   1298  CB  ALA A 138      55.769  87.370  77.311
ATOM   1299  C   ALA A 138      54.520  89.239  78.396
ATOM   1300  O   ALA A 138      54.508  90.430  78.067
ATOM   1301  N   GLY A 139      54.554  88.873  79.702
ATOM   1302  H   GLY A 139      54.550  87.918  79.985
ATOM   1303  CA  GLY A 139      54.627  89.853  80.768
ATOM   1304  C   GLY A 139      55.920  90.621  80.690
ATOM   1305  O   GLY A 139      56.979  90.050  80.425
ATOM   1306  N   GLU A 140      55.846  91.943  80.966
ATOM   1307  H   GLU A 140      54.979  92.376  81.197
ATOM   1308  CA  GLU A 140      56.981  92.830  80.891
ATOM   1309  CB  GLU A 140      56.576  94.312  80.978
ATOM   1310  CG  GLU A 140      55.795  94.769  79.735
ATOM   1311  CD  GLU A 140      55.377  96.231  79.853
ATOM   1312  OE1 GLU A 140      55.652  96.990  78.887
ATOM   1313  OE2 GLU A 140      54.757  96.615  80.880
ATOM   1314  C   GLU A 140      58.051  92.534  81.900
ATOM   1315  O   GLU A 140      59.233  92.636  81.568
ATOM   1316  N   GLU A 141      57.668  92.129  83.135
ATOM   1317  H   GLU A 141      56.707  92.056  83.390
ATOM   1318  CA  GLU A 141      58.627  91.802  84.159
ATOM   1319  CB  GLU A 141      58.004  91.675  85.566
ATOM   1320  CG  GLU A 141      57.561  93.027  86.152
ATOM   1321  CD  GLU A 141      56.859  92.892  87.509
ATOM   1322  OE1 GLU A 141      56.562  91.761  87.982
ATOM   1323  OE2 GLU A 141      56.625  93.969  88.117
ATOM   1324  C   GLU A 141      59.337  90.522  83.811
ATOM   1325  O   GLU A 141      60.566  90.461  83.902
ATOM   1326  N   ILE A 142      58.582  89.499  83.326
ATOM   1327  H   ILE A 142      57.597  89.589  83.198
ATOM   1328  CA  ILE A 142      59.158  88.223  82.961
ATOM   1329  CB  ILE A 142      58.208  87.034  82.861
ATOM   1330  CG2 ILE A 142      57.639  86.787  84.272
ATOM   1331  CG1 ILE A 142      57.137  87.160  81.762
ATOM   1332  CD1 ILE A 142      56.346  85.876  81.506
ATOM   1333  C   ILE A 142      59.980  88.331  81.702
ATOM   1334  O   ILE A 142      60.806  87.460  81.445
ATOM   1335  N   ALA A 143      59.785  89.408  80.897
ATOM   1336  H   ALA A 143      59.085  90.086  81.108
ATOM   1337  CA  ALA A 143      60.511  89.645  79.673
ATOM   1338  CB  ALA A 143      60.039  90.888  78.894
ATOM   1339  C   ALA A 143      61.982  89.798  79.944
ATOM   1340  O   ALA A 143      62.778  89.493  79.063
ATOM   1341  N   SER A 144      62.382  90.284  81.145
ATOM   1342  H   SER A 144      61.740  90.516  81.872
ATOM   1343  CA  SER A 144      63.773  90.427  81.486
ATOM   1344  CB  SER A 144      64.065  91.797  82.135
ATOM   1345  OG  SER A 144      63.684  92.840  81.247
ATOM   1346  HG  SER A 144      63.541  93.614  81.798
ATOM   1347  C   SER A 144      64.058  89.283  82.433
ATOM   1348  O   SER A 144      64.335  89.480  83.618
ATOM   1349  N   TYR A 145      64.035  88.040  81.885
ATOM   1350  H   TYR A 145      63.850  87.914  80.914
ATOM   1351  CA  TYR A 145      64.224  86.807  82.610
ATOM   1352  CB  TYR A 145      64.182  85.518  81.751
ATOM   1353  CG  TYR A 145      62.822  85.017  81.399
ATOM   1354  CD1 TYR A 145      62.340  85.067  80.084
ATOM   1355  CE1 TYR A 145      61.067  84.571  79.776
ATOM   1356  CZ  TYR A 145      60.272  84.016  80.786
ATOM   1357  OH  TYR A 145      58.988  83.514  80.481
ATOM   1358  HH  TYR A 145      58.596  83.180  81.292
ATOM   1359  CE2 TYR A 145      60.748  83.954  82.099
ATOM   1360  CD2 TYR A 145      62.019  84.451  82.396
ATOM   1361  C   TYR A 145      65.487  86.646  83.389
ATOM   1362  O   TYR A 145      66.581  86.997  82.942
ATOM   1363  N   SER A 146      65.294  86.097  84.609
ATOM   1364  H   SER A 146      64.375  85.876  84.924
ATOM   1365  CA  SER A 146      66.336  85.793  85.540
ATOM   1366  CB  SER A 146      66.494  86.859  86.650
ATOM   1367  OG  SER A 146      67.685  86.637  87.393
ATOM   1368  HG  SER A 146      67.677  87.291  88.098
ATOM   1369  C   SER A 146      65.931  84.458  86.109
ATOM   1370  O   SER A 146      65.386  84.353  87.213
ATOM   1371  N   ILE A 147      66.150  83.392  85.299
ATOM   1372  H   ILE A 147      66.585  83.505  84.409
ATOM   1373  CA  ILE A 147      65.832  82.031  85.661
ATOM   1374  CB  ILE A 147      65.941  81.072  84.482
ATOM   1375  CG2 ILE A 147      65.629  79.637  84.973
ATOM   1376  CG1 ILE A 147      64.947  81.471  83.367
ATOM   1377  CD1 ILE A 147      65.157  80.738  82.039
ATOM   1378  C   ILE A 147      66.839  81.660  86.725
ATOM   1379  O   ILE A 147      68.045  81.856  86.546
ATOM   1380  N   VAL A 148      66.326  81.146  87.866
ATOM   1381  H   VAL A 148      65.344  81.006  87.979
ATOM   1382  CA  VAL A 148      67.132  80.743  88.988
ATOM   1383  CB  VAL A 148      66.729  81.432  90.297
ATOM   1384  CG1 VAL A 148      67.590  80.943  91.483
ATOM   1385  CG2 VAL A 148      66.813  82.961  90.125
ATOM   1386  C   VAL A 148      66.922  79.262  89.135
ATOM   1387  O   VAL A 148      65.790  78.781  89.200
ATOM   1388  N   GLY A 149      68.043  78.520  89.184
ATOM   1389  H   GLY A 149      68.943  78.944  89.128
ATOM   1390  CA  GLY A 149      68.052  77.093  89.333
ATOM   1391  C   GLY A 149      69.197  76.836  90.262
ATOM   1392  O   GLY A 149      70.331  76.879  89.781
ATOM   1393  N   PRO A 150      68.990  76.603  91.558
ATOM   1394  CA  PRO A 150      70.076  76.376  92.490
ATOM   1395  CB  PRO A 150      69.413  76.311  93.865
ATOM   1396  CG  PRO A 150      68.161  77.187  93.699
ATOM   1397  CD  PRO A 150      67.737  76.899  92.249
ATOM   1398  C   PRO A 150      70.911  75.159  92.193
ATOM   1399  O   PRO A 150      72.133  75.299  92.169
ATOM   1400  N   ALA A 151      70.286  73.989  91.929
ATOM   1401  H   ALA A 151      69.295  73.901  92.008
ATOM   1402  CA  ALA A 151      70.973  72.837  91.392
ATOM   1403  CB  ALA A 151      71.723  71.984  92.438
ATOM   1404  C   ALA A 151      69.941  71.963  90.751
ATOM   1405  O   ALA A 151      68.792  71.933  91.210
ATOM   1406  N   ASN A 152      70.324  71.229  89.673
ATOM   1407  H   ASN A 152      71.251  71.238  89.307
ATOM   1408  CA  ASN A 152      69.358  70.389  89.016
ATOM   1409  CB  ASN A 152      68.591  71.146  87.893
ATOM   1410  CG  ASN A 152      67.410  70.348  87.330
ATOM   1411  OD1 ASN A 152      66.853  69.425  87.927
ATOM   1412  ND2 ASN A 152      67.000  70.735  86.095
ATOM   1413 1HD2 ASN A 152      67.442  71.503  85.630
ATOM   1414 2HD2 ASN A 152      66.244  70.256  85.652
ATOM   1415  C   ASN A 152      69.956  69.103  88.503
ATOM   1416  O   ASN A 152      70.138  68.906  87.297
ATOM   1417  N   ALA A 153      70.301  68.192  89.442
ATOM   1418  H   ALA A 153      70.174  68.368  90.415
ATOM   1419  CA  ALA A 153      70.832  66.899  89.086
ATOM   1420  CB  ALA A 153      71.505  66.155  90.254
ATOM   1421  C   ALA A 153      69.685  66.061  88.580
ATOM   1422  O   ALA A 153      68.625  65.997  89.212
ATOM   1423  N   LYS A 154      69.874  65.450  87.387
ATOM   1424  H   LYS A 154      70.733  65.536  86.889
ATOM   1425  CA  LYS A 154      68.883  64.609  86.771
ATOM   1426  CB  LYS A 154      68.716  64.883  85.258
ATOM   1427  CG  LYS A 154      68.135  66.253  84.883
ATOM   1428  CD  LYS A 154      66.665  66.453  85.264
ATOM   1429  CE  LYS A 154      66.043  67.733  84.700
ATOM   1430  NZ  LYS A 154      65.958  67.670  83.226
ATOM   1431  HZ1 LYS A 154      66.901  67.782  82.808
ATOM   1432  HZ2 LYS A 154      65.571  66.748  82.953
ATOM   1433  HZ3 LYS A 154      65.334  68.422  82.877
ATOM   1434  C   LYS A 154      69.357  63.201  86.929
ATOM   1435  O   LYS A 154      70.367  62.809  86.338
ATOM   1436  N   VAL A 155      68.621  62.387  87.718
ATOM   1437  H   VAL A 155      67.798  62.688  88.193
ATOM   1438  CA  VAL A 155      69.019  61.022  87.923
ATOM   1439  CB  VAL A 155      69.425  60.681  89.362
ATOM   1440  CG1 VAL A 155      69.898  59.211  89.449
ATOM   1441  CG2 VAL A 155      70.508  61.661  89.862
ATOM   1442  C   VAL A 155      67.873  60.152  87.467
ATOM   1443  O   VAL A 155      66.950  59.874  88.241
ATOM   1444  N   PRO A 156      67.876  59.746  86.194
ATOM   1445  CA  PRO A 156      66.878  58.862  85.627
ATOM   1446  CB  PRO A 156      67.072  58.947  84.111
ATOM   1447  CG  PRO A 156      68.551  59.328  83.927
ATOM   1448  CD  PRO A 156      68.891  60.115  85.198
ATOM   1449  C   PRO A 156      67.085  57.454  86.146
ATOM   1450  O   PRO A 156      66.225  56.608  85.900
ATOM   1451  N   HIS A 157      68.251  57.193  86.805
ATOM   1452  H   HIS A 157      68.888  57.941  86.962
ATOM   1453  CA  HIS A 157      68.810  55.931  87.222
ATOM   1454  CB  HIS A 157      67.863  54.998  88.022
ATOM   1455  CG  HIS A 157      67.429  55.638  89.310
ATOM   1456  ND1 HIS A 157      68.247  55.829  90.402
ATOM   1457  CE1 HIS A 157      67.510  56.490  91.331
ATOM   1458  NE2 HIS A 157      66.281  56.733  90.916
ATOM   1459  CD2 HIS A 157      66.231  56.193  89.644
ATOM   1460  C   HIS A 157      69.380  55.253  86.027
ATOM   1461  O   HIS A 157      70.595  55.048  85.973
ATOM   1462  N   SER A 158      68.529  54.954  85.015
ATOM   1463  H   SER A 158      67.555  55.164  85.068
ATOM   1464  CA  SER A 158      68.982  54.330  83.804
ATOM   1465  CB  SER A 158      67.864  53.566  83.070
ATOM   1466  OG  SER A 158      67.353  52.535  83.905
ATOM   1467  HG  SER A 158      66.662  52.105  83.393
ATOM   1468  C   SER A 158      69.458  55.504  83.004
ATOM   1469  O   SER A 158      68.700  56.172  82.294
ATOM   1470  N   ALA A 159      70.772  55.774  83.163
ATOM   1471  H   ALA A 159      71.339  55.225  83.773
ATOM   1472  CA  ALA A 159      71.415  56.876  82.530
ATOM   1473  CB  ALA A 159      72.787  57.186  83.150
ATOM   1474  C   ALA A 159      71.610  56.634  81.081
ATOM   1475  O   ALA A 159      72.408  55.792  80.661
ATOM   1476  N   LYS A 160      70.849  57.415  80.287
ATOM   1477  H   LYS A 160      70.201  58.069  80.668
ATOM   1478  CA  LYS A 160      70.924  57.377  78.853
ATOM   1479  CB  LYS A 160      69.745  58.137  78.209
ATOM   1480  CG  LYS A 160      69.665  58.081  76.681
ATOM   1481  CD  LYS A 160      68.463  58.854  76.129
ATOM   1482  CE  LYS A 160      68.342  58.863  74.602
ATOM   1483  NZ  LYS A 160      67.895  57.541  74.107
ATOM   1484  HZ1 LYS A 160      68.003  57.505  73.077
ATOM   1485  HZ2 LYS A 160      68.458  56.784  74.539
ATOM   1486  HZ3 LYS A 160      66.895  57.401  74.349
ATOM   1487  C   LYS A 160      72.207  58.129  78.592
ATOM   1488  O   LYS A 160      73.080  57.659  77.861
ATOM   1489  N   LYS A 161      72.328  59.311  79.250
ATOM   1490  H   LYS A 161      71.585  59.647  79.822
ATOM   1491  CA  LYS A 161      73.463  60.177  79.193
ATOM   1492  CB  LYS A 161      73.376  61.285  78.105
ATOM   1493  CG  LYS A 161      73.410  60.854  76.632
ATOM   1494  CD  LYS A 161      73.361  62.050  75.677
ATOM   1495  CE  LYS A 161      73.415  61.703  74.187
ATOM   1496  NZ  LYS A 161      73.208  62.933  73.392
ATOM   1497  HZ1 LYS A 161      72.233  63.267  73.513
ATOM   1498  HZ2 LYS A 161      73.863  63.668  73.718
ATOM   1499  HZ3 LYS A 161      73.385  62.744  72.387
ATOM   1500  C   LYS A 161      73.489  60.874  80.530
ATOM   1501  O   LYS A 161      72.745  61.835  80.751
ATOM   1502  N   TYR A 162      74.270  60.333  81.494
ATOM   1503  H   TYR A 162      74.820  59.515  81.342
ATOM   1504  CA  TYR A 162      74.416  60.966  82.782
ATOM   1505  CB  TYR A 162      73.307  60.656  83.836
ATOM   1506  CG  TYR A 162      73.526  61.398  85.126
ATOM   1507  CD1 TYR A 162      73.361  62.790  85.185
ATOM   1508  CE1 TYR A 162      73.553  63.486  86.382
ATOM   1509  CZ  TYR A 162      73.899  62.792  87.543
ATOM   1510  OH  TYR A 162      74.090  63.496  88.751
ATOM   1511  HH  TYR A 162      74.290  62.858  89.441
ATOM   1512  CE2 TYR A 162      74.050  61.402  87.502
ATOM   1513  CD2 TYR A 162      73.858  60.710  86.302
ATOM   1514  C   TYR A 162      75.777  60.623  83.307
ATOM   1515  O   TYR A 162      76.165  59.454  83.358
ATOM   1516  N   TYR A 163      76.542  61.678  83.655
ATOM   1517  H   TYR A 163      76.206  62.613  83.570
ATOM   1518  CA  TYR A 163      77.862  61.550  84.207
ATOM   1519  CB  TYR A 163      78.953  62.284  83.376
ATOM   1520  CG  TYR A 163      80.311  62.051  83.969
ATOM   1521  CD1 TYR A 163      80.937  60.808  83.812
ATOM   1522  CE1 TYR A 163      82.197  60.570  84.364
ATOM   1523  CZ  TYR A 163      82.847  61.581  85.076
ATOM   1524  OH  TYR A 163      84.118  61.334  85.636
ATOM   1525  HH  TYR A 163      84.413  62.138  86.072
ATOM   1526  CE2 TYR A 163      82.240  62.830  85.230
ATOM   1527  CD2 TYR A 163      80.979  63.063  84.674
ATOM   1528  C   TYR A 163      77.748  62.181  85.574
ATOM   1529  O   TYR A 163      77.189  63.274  85.709
ATOM   1530  N   GLU A 164      78.269  61.487  86.616
ATOM   1531  H   GLU A 164      78.731  60.613  86.500
ATOM   1532  CA  GLU A 164      78.196  61.987  87.962
ATOM   1533  CB  GLU A 164      77.962  60.874  89.017
ATOM   1534  CG  GLU A 164      77.762  61.362  90.467
ATOM   1535  CD  GLU A 164      77.419  60.186  91.376
ATOM   1536  OE1 GLU A 164      78.193  59.948  92.340
ATOM   1537  OE2 GLU A 164      76.380  59.515  91.136
ATOM   1538  C   GLU A 164      79.397  62.804  88.345
ATOM   1539  O   GLU A 164      80.549  62.393  88.194
ATOM   1540  N   ALA A 165      79.085  64.015  88.837
ATOM   1541  H   ALA A 165      78.124  64.273  88.896
ATOM   1542  CA  ALA A 165      79.979  65.027  89.334
ATOM   1543  CB  ALA A 165      80.506  65.977  88.237
ATOM   1544  C   ALA A 165      79.100  65.840  90.253
ATOM   1545  O   ALA A 165      77.868  65.816  90.121
ATOM   1546  N   VAL A 166      79.699  66.585  91.221
ATOM   1547  H   VAL A 166      80.686  66.616  91.355
ATOM   1548  CA  VAL A 166      78.883  67.388  92.101
ATOM   1549  CB  VAL A 166      79.564  67.792  93.397
ATOM   1550  CG1 VAL A 166      78.590  68.634  94.241
ATOM   1551  CG2 VAL A 166      80.080  66.541  94.133
ATOM   1552  C   VAL A 166      78.609  68.592  91.231
ATOM   1553  O   VAL A 166      79.437  69.495  91.076
ATOM   1554  N   HIS A 167      77.377  68.606  90.677
ATOM   1555  H   HIS A 167      76.730  67.872  90.870
ATOM   1556  CA  HIS A 167      76.900  69.617  89.772
ATOM   1557  CB  HIS A 167      75.641  69.098  89.046
ATOM   1558  CG  HIS A 167      75.085  69.900  87.907
ATOM   1559  ND1 HIS A 167      73.825  69.667  87.404
ATOM   1560  CE1 HIS A 167      73.641  70.545  86.389
ATOM   1561  NE2 HIS A 167      74.691  71.323  86.206
ATOM   1562  CD2 HIS A 167      75.604  70.912  87.158
ATOM   1563  C   HIS A 167      76.567  70.838  90.594
ATOM   1564  O   HIS A 167      75.623  70.807  91.387
ATOM   1565  N   PRO A 168      77.316  71.926  90.408
ATOM   1566  CA  PRO A 168      77.143  73.154  91.150
ATOM   1567  CB  PRO A 168      78.403  73.984  90.884
ATOM   1568  CG  PRO A 168      78.908  73.490  89.518
ATOM   1569  CD  PRO A 168      78.408  72.039  89.436
ATOM   1570  C   PRO A 168      75.898  73.928  90.854
ATOM   1571  O   PRO A 168      75.515  74.739  91.696
ATOM   1572  N   CYS A 169      75.295  73.721  89.668
ATOM   1573  H   CYS A 169      75.553  72.964  89.075
ATOM   1574  CA  CYS A 169      74.477  74.723  89.047
ATOM   1575  CB  CYS A 169      75.318  75.633  88.118
ATOM   1576  SG  CYS A 169      76.040  74.735  86.708
ATOM   1577  C   CYS A 169      73.402  74.033  88.255
ATOM   1578  O   CYS A 169      73.096  72.859  88.486
ATOM   1579  N   THR A 170      72.731  74.793  87.359
ATOM   1580  H   THR A 170      72.925  75.759  87.204
ATOM   1581  CA  THR A 170      71.712  74.232  86.533
ATOM   1582  CB  THR A 170      70.329  74.775  86.841
ATOM   1583  CG2 THR A 170      69.251  74.163  85.918
ATOM   1584  OG1 THR A 170      70.006  74.472  88.191
ATOM   1585  HG1 THR A 170      70.513  75.090  88.724
ATOM   1586  C   THR A 170      72.048  74.439  85.087
ATOM   1587  O   THR A 170      72.035  75.560  84.570
ATOM   1588  N   VAL A 171      72.424  73.324  84.419
ATOM   1589  H   VAL A 171      72.482  72.437  84.870
ATOM   1590  CA  VAL A 171      72.662  73.318  82.994
ATOM   1591  CB  VAL A 171      73.419  72.104  82.495
ATOM   1592  CG1 VAL A 171      73.504  72.124  80.963
ATOM   1593  CG2 VAL A 171      74.840  72.166  83.089
ATOM   1594  C   VAL A 171      71.227  73.341  82.513
ATOM   1595  O   VAL A 171      70.404  72.555  83.000
ATOM   1596  N   PHE A 172      70.892  74.260  81.575
ATOM   1597  H   PHE A 172      71.551  74.797  81.045
ATOM   1598  CA  PHE A 172      69.519  74.372  81.150
ATOM   1599  CB  PHE A 172      69.165  75.805  80.677
ATOM   1600  CG  PHE A 172      69.292  76.736  81.842
ATOM   1601  CD1 PHE A 172      70.467  77.489  81.982
ATOM   1602  CE1 PHE A 172      70.633  78.362  83.060
ATOM   1603  CZ  PHE A 172      69.622  78.485  84.015
ATOM   1604  CE2 PHE A 172      68.452  77.732  83.887
ATOM   1605  CD2 PHE A 172      68.286  76.860  82.806
ATOM   1606  C   PHE A 172      69.358  73.436  80.000
ATOM   1607  O   PHE A 172      69.986  73.639  78.966
ATOM   1608  N   CYS A 173      68.511  72.396  80.133
ATOM   1609  H   CYS A 173      67.970  72.226  80.952
ATOM   1610  CA  CYS A 173      68.370  71.473  79.039
ATOM   1611  CB  CYS A 173      69.320  70.259  79.171
ATOM   1612  SG  CYS A 173      69.206  69.082  77.787
ATOM   1613  C   CYS A 173      66.979  70.957  78.860
ATOM   1614  O   CYS A 173      66.424  70.330  79.767
ATOM   1615  N   VAL A 174      66.370  71.256  77.686
ATOM   1616  H   VAL A 174      66.791  71.822  76.977
ATOM   1617  CA  VAL A 174      65.056  70.748  77.376
ATOM   1618  CB  VAL A 174      63.945  71.780  77.252
ATOM   1619  CG1 VAL A 174      62.623  71.045  76.945
ATOM   1620  CG2 VAL A 174      63.870  72.676  78.502
ATOM   1621  C   VAL A 174      65.338  70.155  76.017
ATOM   1622  O   VAL A 174      65.666  70.879  75.074
ATOM   1623  N   LEU A 175      65.234  68.813  75.898
ATOM   1624  H   LEU A 175      64.974  68.231  76.664
ATOM   1625  CA  LEU A 175      65.525  68.151  74.654
ATOM   1626  CB  LEU A 175      66.948  67.511  74.707
ATOM   1627  CG  LEU A 175      67.724  67.337  73.375
ATOM   1628  CD1 LEU A 175      69.235  67.293  73.643
ATOM   1629  CD2 LEU A 175      67.286  66.116  72.546
ATOM   1630  C   LEU A 175      64.449  67.126  74.412
ATOM   1631  O   LEU A 175      64.700  65.919  74.414
ATOM   1632  N   SER A 176      63.199  67.597  74.193
ATOM   1633  H   SER A 176      63.003  68.574  74.208
ATOM   1634  CA  SER A 176      62.072  66.735  73.924
ATOM   1635  CB  SER A 176      60.719  67.483  73.871
ATOM   1636  OG  SER A 176      59.650  66.591  73.574
ATOM   1637  HG  SER A 176      58.843  67.056  73.813
ATOM   1638  C   SER A 176      62.307  66.025  72.609
ATOM   1639  O   SER A 176      62.904  66.570  71.679
ATOM   1640  N   LYS A 177      61.809  64.772  72.534
ATOM   1641  H   LYS A 177      61.299  64.397  73.303
ATOM   1642  CA  LYS A 177      61.932  63.877  71.407
ATOM   1643  CB  LYS A 177      61.370  62.475  71.699
ATOM   1644  CG  LYS A 177      62.211  61.669  72.689
ATOM   1645  CD  LYS A 177      61.626  60.289  72.975
ATOM   1646  CE  LYS A 177      62.485  59.427  73.900
ATOM   1647  NZ  LYS A 177      61.805  58.142  74.148
ATOM   1648  HZ1 LYS A 177      61.074  58.269  74.873
ATOM   1649  HZ2 LYS A 177      61.359  57.811  73.272
ATOM   1650  HZ3 LYS A 177      62.492  57.437  74.473
ATOM   1651  C   LYS A 177      61.312  64.351  70.122
ATOM   1652  O   LYS A 177      61.642  63.821  69.059
ATOM   1653  N   LYS A 178      60.405  65.351  70.201
ATOM   1654  H   LYS A 178      60.163  65.732  71.090
ATOM   1655  CA  LYS A 178      59.704  65.953  69.088
ATOM   1656  CB  LYS A 178      58.779  67.094  69.558
ATOM   1657  CG  LYS A 178      57.619  66.628  70.446
ATOM   1658  CD  LYS A 178      56.711  67.765  70.918
ATOM   1659  CE  LYS A 178      55.575  67.318  71.840
ATOM   1660  NZ  LYS A 178      54.747  68.483  72.207
ATOM   1661  HZ1 LYS A 178      54.052  68.205  72.925
ATOM   1662  HZ2 LYS A 178      55.355  69.234  72.588
ATOM   1663  HZ3 LYS A 178      54.255  68.837  71.365
ATOM   1664  C   LYS A 178      60.676  66.536  68.085
ATOM   1665  O   LYS A 178      61.807  66.872  68.431
ATOM   1666  N   GLN A 179      60.252  66.639  66.800
ATOM   1667  H   GLN A 179      59.332  66.354  66.549
ATOM   1668  CA  GLN A 179      61.049  67.157  65.703
ATOM   1669  CB  GLN A 179      60.311  67.086  64.351
ATOM   1670  CG  GLN A 179      60.084  65.662  63.817
ATOM   1671  CD  GLN A 179      61.407  64.973  63.482
ATOM   1672  OE1 GLN A 179      62.227  65.494  62.728
ATOM   1673  NE2 GLN A 179      61.630  63.767  64.068
ATOM   1674 1HE2 GLN A 179      60.939  63.371  64.672
ATOM   1675 2HE2 GLN A 179      62.488  63.279  63.901
ATOM   1676  C   GLN A 179      61.466  68.579  65.961
ATOM   1677  O   GLN A 179      62.596  68.962  65.644
ATOM   1678  N   GLN A 180      60.559  69.393  66.562
ATOM   1679  H   GLN A 180      59.639  69.082  66.786
ATOM   1680  CA  GLN A 180      60.874  70.750  66.929
ATOM   1681  CB  GLN A 180      59.646  71.678  67.088
ATOM   1682  CG  GLN A 180      58.841  71.915  65.810
ATOM   1683  CD  GLN A 180      57.773  72.965  66.085
ATOM   1684  OE1 GLN A 180      58.061  74.129  66.360
ATOM   1685  NE2 GLN A 180      56.485  72.552  65.972
ATOM   1686 1HE2 GLN A 180      56.286  71.609  65.704
ATOM   1687 2HE2 GLN A 180      55.738  73.200  66.117
ATOM   1688  C   GLN A 180      61.527  70.546  68.267
ATOM   1689  O   GLN A 180      60.873  70.597  69.315
ATOM   1690  N   VAL A 181      62.857  70.257  68.242
ATOM   1691  H   VAL A 181      63.386  70.201  67.400
ATOM   1692  CA  VAL A 181      63.541  69.988  69.477
ATOM   1693  CB  VAL A 181      64.822  69.181  69.367
ATOM   1694  CG1 VAL A 181      65.373  68.945  70.782
ATOM   1695  CG2 VAL A 181      64.656  67.894  68.552
ATOM   1696  C   VAL A 181      63.768  71.332  70.142
ATOM   1697  O   VAL A 181      64.087  72.319  69.480
ATOM   1698  N   ASN A 182      63.544  71.377  71.472
ATOM   1699  H   ASN A 182      63.291  70.548  71.964
ATOM   1700  CA  ASN A 182      63.666  72.550  72.306
ATOM   1701  CB  ASN A 182      62.794  72.437  73.577
ATOM   1702  CG  ASN A 182      62.294  73.790  74.109
ATOM   1703  OD1 ASN A 182      62.692  74.891  73.735
ATOM   1704  ND2 ASN A 182      61.360  73.696  75.088
ATOM   1705 1HD2 ASN A 182      61.046  72.799  75.396
ATOM   1706 2HD2 ASN A 182      60.982  74.526  75.499
ATOM   1707  C   ASN A 182      65.101  72.841  72.684
ATOM   1708  O   ASN A 182      65.968  71.988  72.516
ATOM   1709  N   PHE A 183      65.377  74.070  73.191
ATOM   1710  H   PHE A 183      64.653  74.745  73.296
ATOM   1711  CA  PHE A 183      66.678  74.562  73.575
ATOM   1712  CB  PHE A 183      66.752  76.115  73.723
ATOM   1713  CG  PHE A 183      65.976  76.732  74.853
ATOM   1714  CD1 PHE A 183      66.542  76.920  76.124
ATOM   1715  CE1 PHE A 183      65.806  77.509  77.157
ATOM   1716  CZ  PHE A 183      64.493  77.925  76.921
ATOM   1717  CE2 PHE A 183      63.924  77.763  75.654
ATOM   1718  CD2 PHE A 183      64.668  77.174  74.629
ATOM   1719  C   PHE A 183      67.453  73.930  74.693
ATOM   1720  O   PHE A 183      66.917  73.529  75.730
ATOM   1721  N   VAL A 184      68.781  73.815  74.443
ATOM   1722  H   VAL A 184      69.170  74.128  73.579
ATOM   1723  CA  VAL A 184      69.732  73.274  75.379
ATOM   1724  CB  VAL A 184      70.417  71.996  74.919
ATOM   1725  CG1 VAL A 184      71.430  71.526  75.980
ATOM   1726  CG2 VAL A 184      69.349  70.919  74.677
ATOM   1727  C   VAL A 184      70.749  74.374  75.522
ATOM   1728  O   VAL A 184      71.500  74.674  74.590
ATOM   1729  N   CYS A 185      70.784  74.990  76.718
ATOM   1730  H   CYS A 185      70.243  74.663  77.478
ATOM   1731  CA  CYS A 185      71.679  76.062  77.016
ATOM   1732  CB  CYS A 185      70.960  77.355  77.462
ATOM   1733  SG  CYS A 185      72.088  78.759  77.726
ATOM   1734  C   CYS A 185      72.661  75.633  78.066
ATOM   1735  O   CYS A 185      72.389  75.576  79.273
ATOM   1736  N   GLN A 186      73.837  75.261  77.537
ATOM   1737  H   GLN A 186      73.960  75.295  76.548
ATOM   1738  CA  GLN A 186      75.017  74.853  78.248
ATOM   1739  CB  GLN A 186      75.691  73.628  77.599
ATOM   1740  CG  GLN A 186      74.840  72.357  77.614
ATOM   1741  CD  GLN A 186      75.622  71.239  76.947
ATOM   1742  OE1 GLN A 186      76.485  70.615  77.562
ATOM   1743  NE2 GLN A 186      75.309  70.962  75.653
ATOM   1744 1HE2 GLN A 186      74.591  71.473  75.181
ATOM   1745 2HE2 GLN A 186      75.807  70.250  75.160
ATOM   1746  C   GLN A 186      75.870  76.042  77.898
ATOM   1747  O   GLN A 186      76.040  76.323  76.708
ATOM   1748  N   ARG A 187      76.400  76.788  78.895
ATOM   1749  H   ARG A 187      76.284  76.569  79.861
ATOM   1750  CA  ARG A 187      77.191  77.951  78.571
ATOM   1751  CB  ARG A 187      76.346  79.251  78.474
ATOM   1752  CG  ARG A 187      75.630  79.697  79.755
ATOM   1753  CD  ARG A 187      74.809  80.979  79.594
ATOM   1754  NE  ARG A 187      74.026  81.161  80.856
ATOM   1755  HE  ARG A 187      73.115  80.750  80.911
ATOM   1756  CZ  ARG A 187      74.515  81.830  81.948
ATOM   1757  NH1 ARG A 187      75.737  82.445  81.930
ATOM   1758 1HH1 ARG A 187      76.310  82.402  81.113
ATOM   1759 2HH1 ARG A 187      76.071  82.926  82.738
ATOM   1760  NH2 ARG A 187      73.751  81.876  83.079
ATOM   1761 1HH2 ARG A 187      72.865  81.413  83.106
ATOM   1762 2HH2 ARG A 187      74.067  82.361  83.893
ATOM   1763  C   ARG A 187      78.409  78.191  79.404
ATOM   1764  O   ARG A 187      78.359  78.190  80.635
ATOM   1765  N   VAL A 188      79.562  78.323  78.707
ATOM   1766  H   VAL A 188      79.564  78.284  77.711
ATOM   1767  CA  VAL A 188      80.836  78.608  79.321
ATOM   1768  CB  VAL A 188      82.014  77.863  78.697
ATOM   1769  CG1 VAL A 188      81.867  76.374  79.053
ATOM   1770  CG2 VAL A 188      82.088  78.060  77.165
ATOM   1771  C   VAL A 188      81.062  80.100  79.369
ATOM   1772  O   VAL A 188      81.431  80.640  80.408
ATOM   1773  N   ASP A 189      80.837  80.786  78.226
ATOM   1774  H   ASP A 189      80.546  80.281  77.417
ATOM   1775  CA  ASP A 189      80.943  82.216  78.015
ATOM   1776  CB  ASP A 189      82.414  82.713  77.904
ATOM   1777  CG  ASP A 189      82.549  84.243  77.997
ATOM   1778  OD1 ASP A 189      81.534  84.970  78.169
ATOM   1779  OD2 ASP A 189      83.712  84.708  77.877
ATOM   1780  C   ASP A 189      80.183  82.336  76.713
ATOM   1781  O   ASP A 189      79.145  81.675  76.573
ATOM   1782  N   MET A 190      80.590  83.213  75.751
ATOM   1783  H   MET A 190      81.384  83.812  75.814
ATOM   1784  CA  MET A 190      79.864  83.186  74.516
ATOM   1785  CB  MET A 190      79.892  84.405  73.604
ATOM   1786  CG  MET A 190      79.140  85.611  74.122
ATOM   1787  SD  MET A 190      79.201  86.942  72.907
ATOM   1788  CE  MET A 190      78.127  86.106  71.695
ATOM   1789  C   MET A 190      80.444  82.065  73.723
ATOM   1790  O   MET A 190      81.584  82.123  73.256
ATOM   1791  N   ASP A 191      79.772  80.905  73.870
ATOM   1792  H   ASP A 191      78.939  80.868  74.417
ATOM   1793  CA  ASP A 191      80.094  79.694  73.176
ATOM   1794  CB  ASP A 191      79.249  78.506  73.705
ATOM   1795  CG  ASP A 191      79.583  77.144  73.088
ATOM   1796  OD1 ASP A 191      80.453  77.031  72.184
ATOM   1797  OD2 ASP A 191      78.925  76.168  73.534
ATOM   1798  C   ASP A 191      79.627  80.062  71.800
ATOM   1799  O   ASP A 191      78.474  80.462  71.624
ATOM   1800  N   ILE A 192      80.535  80.002  70.810
ATOM   1801  H   ILE A 192      81.457  79.653  70.944
ATOM   1802  CA  ILE A 192      80.157  80.356  69.476
ATOM   1803  CB  ILE A 192      81.191  81.189  68.718
ATOM   1804  CG2 ILE A 192      80.782  81.339  67.240
ATOM   1805  CG1 ILE A 192      81.413  82.569  69.374
ATOM   1806  CD1 ILE A 192      82.565  82.639  70.372
ATOM   1807  C   ILE A 192      79.883  79.082  68.749
ATOM   1808  O   ILE A 192      80.772  78.255  68.573
ATOM   1809  N   VAL A 193      78.614  78.899  68.351
ATOM   1810  H   VAL A 193      77.917  79.573  68.590
ATOM   1811  CA  VAL A 193      78.138  77.763  67.593
ATOM   1812  CB  VAL A 193      77.478  76.646  68.419
ATOM   1813  CG1 VAL A 193      77.095  75.499  67.471
ATOM   1814  CG2 VAL A 193      78.336  76.171  69.604
ATOM   1815  C   VAL A 193      77.044  78.496  66.850
ATOM   1816  O   VAL A 193      75.923  78.608  67.351
ATOM   1817  N   VAL A 194      77.347  79.072  65.663
ATOM   1818  H   VAL A 194      78.217  78.946  65.191
ATOM   1819  CA  VAL A 194      76.325  79.822  64.962
ATOM   1820  CB  VAL A 194      76.751  81.263  64.660
ATOM   1821  CG1 VAL A 194      75.656  82.031  63.890
ATOM   1822  CG2 VAL A 194      77.114  81.976  65.980
ATOM   1823  C   VAL A 194      75.931  79.108  63.699
ATOM   1824  O   VAL A 194      76.795  78.707  62.925
ATOM   1825  N   TYR A 195      74.607  78.948  63.463
ATOM   1826  H   TYR A 195      73.910  79.281  64.096
ATOM   1827  CA  TYR A 195      74.118  78.304  62.270
ATOM   1828  CB  TYR A 195      73.460  76.903  62.453
ATOM   1829  CG  TYR A 195      74.362  75.846  62.987
ATOM   1830  CD1 TYR A 195      74.254  75.396  64.306
ATOM   1831  CE1 TYR A 195      75.106  74.392  64.775
ATOM   1832  CZ  TYR A 195      76.069  73.828  63.931
ATOM   1833  OH  TYR A 195      76.928  72.812  64.408
ATOM   1834  HH  TYR A 195      76.674  72.605  65.312
ATOM   1835  CE2 TYR A 195      76.186  74.281  62.615
ATOM   1836  CD2 TYR A 195      75.332  75.282  62.148
ATOM   1837  C   TYR A 195      73.105  79.211  61.620
ATOM   1838  O   TYR A 195      71.913  78.891  61.565
ATOM   1839  N   CYS A 196      73.556  80.375  61.076
ATOM   1840  H   CYS A 196      74.522  80.625  61.018
ATOM   1841  CA  CYS A 196      72.611  81.284  60.470
ATOM   1842  CB  CYS A 196      73.133  82.724  60.299
ATOM   1843  SG  CYS A 196      73.430  83.590  61.868
ATOM   1844  C   CYS A 196      72.174  80.756  59.141
ATOM   1845  O   CYS A 196      72.921  80.735  58.159
ATOM   1846  N   ASN A 197      70.898  80.319  59.125
ATOM   1847  H   ASN A 197      70.323  80.396  59.935
ATOM   1848  CA  ASN A 197      70.251  79.764  57.972
ATOM   1849  CB  ASN A 197      69.004  78.913  58.315
ATOM   1850  CG  ASN A 197      69.470  77.678  59.098
ATOM   1851  OD1 ASN A 197      70.271  76.874  58.617
ATOM   1852  ND2 ASN A 197      68.985  77.536  60.360
ATOM   1853 1HD2 ASN A 197      68.321  78.189  60.722
ATOM   1854 2HD2 ASN A 197      69.306  76.787  60.940
ATOM   1855  C   ASN A 197      69.927  80.874  57.036
ATOM   1856  O   ASN A 197      69.391  81.909  57.439
ATOM   1857  N   GLY A 198      70.323  80.679  55.762
ATOM   1858  H   GLY A 198      70.781  79.838  55.486
ATOM   1859  CA  GLY A 198      70.117  81.634  54.711
ATOM   1860  C   GLY A 198      71.166  82.709  54.748
ATOM   1861  O   GLY A 198      71.088  83.643  53.946
ATOM   1862  N   GLN A 199      72.160  82.621  55.674
ATOM   1863  H   GLN A 199      72.253  81.859  56.314
ATOM   1864  CA  GLN A 199      73.172  83.631  55.756
ATOM   1865  CB  GLN A 199      73.015  84.520  57.016
ATOM   1866  CG  GLN A 199      71.727  85.356  57.131
ATOM   1867  CD  GLN A 199      71.658  86.424  56.040
ATOM   1868  OE1 GLN A 199      72.587  87.201  55.814
ATOM   1869  NE2 GLN A 199      70.505  86.455  55.323
ATOM   1870 1HE2 GLN A 199      69.792  85.775  55.497
ATOM   1871 2HE2 GLN A 199      70.371  87.145  54.611
ATOM   1872  C   GLN A 199      74.537  82.996  55.735
ATOM   1873  O   GLN A 199      75.103  82.850  54.650
ATOM   1874  N   ARG A 200      75.089  82.590  56.916
ATOM   1875  H   ARG A 200      74.595  82.653  57.779
ATOM   1876  CA  ARG A 200      76.404  81.997  57.020
ATOM   1877  CB  ARG A 200      77.511  83.032  57.353
ATOM   1878  CG  ARG A 200      77.758  84.178  56.356
ATOM   1879  CD  ARG A 200      78.460  83.784  55.052
ATOM   1880  NE  ARG A 200      78.709  85.039  54.279
ATOM   1881  HE  ARG A 200      79.569  85.526  54.422
ATOM   1882  CZ  ARG A 200      77.787  85.568  53.411
ATOM   1883  NH1 ARG A 200      76.594  84.957  53.146
ATOM   1884 1HH1 ARG A 200      76.356  84.091  53.589
ATOM   1885 2HH1 ARG A 200      75.940  85.378  52.516
ATOM   1886  NH2 ARG A 200      78.078  86.749  52.794
ATOM   1887 1HH2 ARG A 200      78.912  87.248  53.023
ATOM   1888 2HH2 ARG A 200      77.425  87.156  52.155
ATOM   1889  C   ARG A 200      76.446  81.007  58.162
ATOM   1890  O   ARG A 200      75.799  81.203  59.196
ATOM   1891  N   LYS A 201      77.200  79.896  57.975
ATOM   1892  H   LYS A 201      77.682  79.730  57.120
ATOM   1893  CA  LYS A 201      77.378  78.889  58.996
ATOM   1894  CB  LYS A 201      77.416  77.441  58.471
ATOM   1895  CG  LYS A 201      76.083  76.987  57.868
ATOM   1896  CD  LYS A 201      76.100  75.582  57.266
ATOM   1897  CE  LYS A 201      74.760  75.188  56.644
ATOM   1898  NZ  LYS A 201      74.828  73.810  56.132
ATOM   1899  HZ1 LYS A 201      73.959  73.580  55.614
ATOM   1900  HZ2 LYS A 201      75.646  73.701  55.504
ATOM   1901  HZ3 LYS A 201      74.928  73.165  56.937
ATOM   1902  C   LYS A 201      78.698  79.224  59.622
ATOM   1903  O   LYS A 201      79.716  79.303  58.933
ATOM   1904  N   VAL A 202      78.716  79.432  60.955
ATOM   1905  H   VAL A 202      77.922  79.287  61.532
ATOM   1906  CA  VAL A 202      79.926  79.828  61.628
ATOM   1907  CB  VAL A 202      79.801  81.204  62.281
ATOM   1908  CG1 VAL A 202      81.102  81.603  63.004
ATOM   1909  CG2 VAL A 202      79.402  82.243  61.210
ATOM   1910  C   VAL A 202      80.408  78.787  62.606
ATOM   1911  O   VAL A 202      79.628  78.107  63.278
ATOM   1912  N   ILE A 203      81.757  78.731  62.703
ATOM   1913  H   ILE A 203      82.290  79.349  62.130
ATOM   1914  CA  ILE A 203      82.574  77.860  63.504
ATOM   1915  CB  ILE A 203      84.063  78.066  63.268
ATOM   1916  CG2 ILE A 203      84.374  77.617  61.822
ATOM   1917  CG1 ILE A 203      84.513  79.512  63.600
ATOM   1918  CD1 ILE A 203      86.025  79.727  63.573
ATOM   1919  C   ILE A 203      82.304  77.843  64.985
ATOM   1920  O   ILE A 203      81.820  78.809  65.576
ATOM   1921  N   LEU A 204      82.556  76.643  65.556
ATOM   1922  H   LEU A 204      82.921  75.908  64.991
ATOM   1923  CA  LEU A 204      82.400  76.276  66.935
ATOM   1924  CB  LEU A 204      82.019  74.773  67.055
ATOM   1925  CG  LEU A 204      81.301  74.275  68.334
ATOM   1926  CD1 LEU A 204      80.446  73.041  68.005
ATOM   1927  CD2 LEU A 204      82.267  73.963  69.495
ATOM   1928  C   LEU A 204      83.635  76.561  67.750
ATOM   1929  O   LEU A 204      84.719  76.059  67.444
ATOM   1930  N   THR A 205      83.470  77.391  68.813
ATOM   1931  H   THR A 205      82.569  77.766  69.007
ATOM   1932  CA  THR A 205      84.507  77.773  69.748
ATOM   1933  CB  THR A 205      85.283  79.047  69.424
ATOM   1934  CG2 THR A 205      86.192  78.863  68.193
ATOM   1935  OG1 THR A 205      84.410  80.152  69.244
ATOM   1936  HG1 THR A 205      84.129  80.412  70.125
ATOM   1937  C   THR A 205      83.956  77.903  71.146
ATOM   1938  O   THR A 205      82.960  78.592  71.365
ATOM   1939  N   LYS A 206      84.607  77.207  72.111
ATOM   1940  H   LYS A 206      85.412  76.665  71.886
ATOM   1941  CA  LYS A 206      84.279  77.190  73.523
ATOM   1942  CB  LYS A 206      84.221  75.758  74.095
ATOM   1943  CG  LYS A 206      83.138  74.875  73.457
ATOM   1944  CD  LYS A 206      83.234  73.379  73.789
ATOM   1945  CE  LYS A 206      84.245  72.601  72.931
ATOM   1946  NZ  LYS A 206      84.192  71.155  73.252
ATOM   1947  HZ1 LYS A 206      83.420  70.958  73.918
ATOM   1948  HZ2 LYS A 206      84.039  70.607  72.382
ATOM   1949  HZ3 LYS A 206      85.090  70.855  73.675
ATOM   1950  C   LYS A 206      85.385  77.931  74.246
ATOM   1951  O   LYS A 206      86.550  77.787  73.876
ATOM   1952  N   THR A 207      85.046  78.766  75.267
ATOM   1953  H   THR A 207      84.101  78.895  75.552
ATOM   1954  CA  THR A 207      86.029  79.544  76.003
ATOM   1955  CB  THR A 207      85.450  80.900  76.367
ATOM   1956  CG2 THR A 207      86.505  81.792  77.064
ATOM   1957  OG1 THR A 207      85.038  81.560  75.178
ATOM   1958  HG1 THR A 207      84.232  81.119  74.895
ATOM   1959  C   THR A 207      86.623  78.873  77.242
ATOM   1960  O   THR A 207      87.847  78.745  77.333
ATOM   1961  N   LEU A 208      85.741  78.409  78.172
ATOM   1962  H   LEU A 208      84.768  78.534  78.001
ATOM   1963  CA  LEU A 208      85.977  77.745  79.438
ATOM   1964  CB  LEU A 208      86.986  76.564  79.366
ATOM   1965  CG  LEU A 208      87.227  75.744  80.649
ATOM   1966  CD1 LEU A 208      85.947  75.049  81.147
ATOM   1967  CD2 LEU A 208      88.345  74.727  80.407
ATOM   1968  C   LEU A 208      86.173  78.632  80.654
ATOM   1969  O   LEU A 208      87.244  79.173  80.938
ATOM   1970  N   VAL A 209      85.038  78.796  81.381
ATOM   1971  H   VAL A 209      84.202  78.339  81.087
ATOM   1972  CA  VAL A 209      84.873  79.529  82.619
ATOM   1973  CB  VAL A 209      83.990  80.753  82.523
ATOM   1974  CG1 VAL A 209      83.862  81.411  83.905
ATOM   1975  CG2 VAL A 209      84.607  81.728  81.501
ATOM   1976  C   VAL A 209      84.242  78.438  83.456
ATOM   1977  O   VAL A 209      83.307  77.762  83.015
ATOM   1978  N   ILE A 210      84.699  78.301  84.717
ATOM   1979  H   ILE A 210      85.409  78.899  85.082
ATOM   1980  CA  ILE A 210      84.287  77.201  85.553
ATOM   1981  CB  ILE A 210      85.361  76.933  86.605
ATOM   1982  CG2 ILE A 210      84.962  75.911  87.687
ATOM   1983  CG1 ILE A 210      86.577  76.396  85.814
ATOM   1984  CD1 ILE A 210      87.879  76.287  86.593
ATOM   1985  C   ILE A 210      82.841  77.036  85.980
ATOM   1986  O   ILE A 210      82.431  75.882  86.140
ATOM   1987  N   GLY A 211      82.017  78.104  86.133
ATOM   1988  H   GLY A 211      82.284  79.051  85.974
ATOM   1989  CA  GLY A 211      80.648  77.823  86.515
ATOM   1990  C   GLY A 211      79.702  78.978  86.610
ATOM   1991  O   GLY A 211      80.086  80.137  86.756
ATOM   1992  N   GLN A 212      78.390  78.637  86.586
ATOM   1993  H   GLN A 212      78.102  77.690  86.476
ATOM   1994  CA  GLN A 212      77.323  79.604  86.679
ATOM   1995  CB  GLN A 212      75.949  79.010  86.335
ATOM   1996  CG  GLN A 212      75.798  78.660  84.844
ATOM   1997  CD  GLN A 212      74.477  77.932  84.588
ATOM   1998  OE1 GLN A 212      73.683  77.635  85.481
ATOM   1999  NE2 GLN A 212      74.240  77.611  83.288
ATOM   2000 1HE2 GLN A 212      74.906  77.859  82.584
ATOM   2001 2HE2 GLN A 212      73.412  77.107  83.042
ATOM   2002  C   GLN A 212      77.291  80.179  88.066
ATOM   2003  O   GLN A 212      77.078  81.382  88.231
ATOM   2004  N   CYS A 213      77.584  79.332  89.088
ATOM   2005  H   CYS A 213      77.783  78.370  88.919
ATOM   2006  CA  CYS A 213      77.630  79.733  90.469
ATOM   2007  CB  CYS A 213      77.826  78.561  91.430
ATOM   2008  SG  CYS A 213      76.341  77.527  91.474
ATOM   2009  C   CYS A 213      78.752  80.714  90.649
ATOM   2010  O   CYS A 213      78.643  81.610  91.483
ATOM   2011  N   ILE A 214      79.861  80.565  89.877
ATOM   2012  H   ILE A 214      79.957  79.832  89.208
ATOM   2013  CA  ILE A 214      80.960  81.487  89.972
ATOM   2014  CB  ILE A 214      82.348  80.923  89.832
ATOM   2015  CG2 ILE A 214      82.464  79.947  91.013
ATOM   2016  CG1 ILE A 214      82.670  80.312  88.468
ATOM   2017  CD1 ILE A 214      83.310  81.256  87.460
ATOM   2018  C   ILE A 214      80.732  82.783  89.261
ATOM   2019  O   ILE A 214      81.262  83.788  89.722
ATOM   2020  N   TYR A 215      79.967  82.810  88.130
ATOM   2021  H   TYR A 215      79.653  81.969  87.691
ATOM   2022  CA  TYR A 215      79.650  84.072  87.474
ATOM   2023  CB  TYR A 215      78.783  83.974  86.201
ATOM   2024  CG  TYR A 215      79.577  83.774  84.958
ATOM   2025  CD1 TYR A 215      80.352  84.833  84.468
ATOM   2026  CE1 TYR A 215      81.088  84.694  83.293
ATOM   2027  CZ  TYR A 215      81.042  83.491  82.591
ATOM   2028  OH  TYR A 215      81.793  83.377  81.405
ATOM   2029  HH  TYR A 215      81.695  82.482  81.071
ATOM   2030  CE2 TYR A 215      80.262  82.427  83.061
ATOM   2031  CD2 TYR A 215      79.527  82.573  84.242
ATOM   2032  C   TYR A 215      78.822  84.884  88.441
ATOM   2033  O   TYR A 215      79.027  86.092  88.593
ATOM   2034  N   THR A 216      77.903  84.193  89.162
ATOM   2035  H   THR A 216      77.760  83.217  89.015
ATOM   2036  CA  THR A 216      77.040  84.795  90.138
ATOM   2037  CB  THR A 216      76.022  83.815  90.686
ATOM   2038  CG2 THR A 216      75.088  84.534  91.688
ATOM   2039  OG1 THR A 216      75.218  83.318  89.624
ATOM   2040  HG1 THR A 216      75.748  82.647  89.184
ATOM   2041  C   THR A 216      77.903  85.311  91.275
ATOM   2042  O   THR A 216      77.722  86.463  91.666
ATOM   2043  N   ILE A 217      78.900  84.530  91.781
ATOM   2044  H   ILE A 217      79.047  83.585  91.499
ATOM   2045  CA  ILE A 217      79.710  85.032  92.871
ATOM   2046  CB  ILE A 217      80.484  84.050  93.737
ATOM   2047  CG2 ILE A 217      79.435  83.163  94.438
ATOM   2048  CG1 ILE A 217      81.589  83.275  93.011
ATOM   2049  CD1 ILE A 217      82.485  82.467  93.950
ATOM   2050  C   ILE A 217      80.586  86.183  92.465
ATOM   2051  O   ILE A 217      80.820  87.044  93.303
ATOM   2052  N   THR A 218      81.074  86.252  91.195
ATOM   2053  H   THR A 218      80.913  85.532  90.529
ATOM   2054  CA  THR A 218      81.883  87.366  90.737
ATOM   2055  CB  THR A 218      82.657  87.139  89.454
ATOM   2056  CG2 THR A 218      83.719  86.051  89.706
ATOM   2057  OG1 THR A 218      81.807  86.782  88.375
ATOM   2058  HG1 THR A 218      81.350  87.588  88.121
ATOM   2059  C   THR A 218      81.040  88.620  90.663
ATOM   2060  O   THR A 218      81.560  89.718  90.858
ATOM   2061  N   SER A 219      79.728  88.478  90.350
ATOM   2062  H   SER A 219      79.359  87.590  90.070
ATOM   2063  CA  SER A 219      78.793  89.576  90.310
ATOM   2064  CB  SER A 219      77.575  89.269  89.432
ATOM   2065  OG  SER A 219      76.786  88.208  89.935
ATOM   2066  HG  SER A 219      77.006  87.445  89.394
ATOM   2067  C   SER A 219      78.423  90.045  91.713
ATOM   2068  O   SER A 219      78.140  91.229  91.905
ATOM   2069  N   LEU A 220      78.391  89.110  92.710
ATOM   2070  H   LEU A 220      78.505  88.149  92.474
ATOM   2071  CA  LEU A 220      78.155  89.350  94.136
ATOM   2072  CB  LEU A 220      77.924  88.069  94.950
ATOM   2073  CG  LEU A 220      76.591  87.369  94.635
ATOM   2074  CD1 LEU A 220      76.517  86.007  95.330
ATOM   2075  CD2 LEU A 220      75.390  88.266  94.970
ATOM   2076  C   LEU A 220      79.387  90.052  94.652
ATOM   2077  O   LEU A 220      79.352  90.836  95.603
ATOM   2078  N   PHE A 221      80.535  89.726  94.007
ATOM   2079  H   PHE A 221      80.517  89.019  93.307
ATOM   2080  CA  PHE A 221      81.816  90.340  94.157
ATOM   2081  CB  PHE A 221      83.018  89.437  93.757
ATOM   2082  CG  PHE A 221      83.240  88.298  94.723
ATOM   2083  CD1 PHE A 221      84.031  87.214  94.316
ATOM   2084  CE1 PHE A 221      84.268  86.130  95.168
ATOM   2085  CZ  PHE A 221      83.711  86.118  96.449
ATOM   2086  CE2 PHE A 221      82.923  87.189  96.876
ATOM   2087  CD2 PHE A 221      82.693  88.267  96.019
ATOM   2088  C   PHE A 221      81.632  91.574  93.249
ATOM   2089  O   PHE A 221      80.502  91.944  92.923
ATOM   2090  N   SER A 222      82.687  92.334  92.856
ATOM   2091  H   SER A 222      83.609  92.071  93.131
ATOM   2092  CA  SER A 222      82.561  93.593  92.086
ATOM   2093  CB  SER A 222      81.542  93.710  90.911
ATOM   2094  OG  SER A 222      81.848  92.765  89.897
ATOM   2095  HG  SER A 222      81.092  92.172  89.867
ATOM   2096  C   SER A 222      82.292  94.626  93.167
ATOM   2097  O   SER A 222      82.873  95.710  93.156
ATOM   2098  N   LEU A 223      81.378  94.300  94.129
ATOM   2099  H   LEU A 223      80.813  93.489  94.051
ATOM   2100  CA  LEU A 223      81.083  95.030  95.338
ATOM   2101  CB  LEU A 223      79.972  94.353  96.134
ATOM   2102  CG  LEU A 223      78.606  94.411  95.451
ATOM   2103  CD1 LEU A 223      77.645  93.475  96.178
ATOM   2104  CD2 LEU A 223      78.072  95.855  95.365
ATOM   2105  C   LEU A 223      82.373  94.826  96.138
ATOM   2106  O   LEU A 223      82.785  95.696  96.898
ATOM   2107  N   LEU A 224      82.994  93.623  95.959
ATOM   2108  H   LEU A 224      82.554  92.957  95.363
ATOM   2109  CA  LEU A 224      84.249  93.127  96.455
ATOM   2110  CB  LEU A 224      84.144  91.926  97.405
ATOM   2111  CG  LEU A 224      85.526  91.444  97.870
ATOM   2112  CD1 LEU A 224      86.322  92.512  98.600
ATOM   2113  CD2 LEU A 224      85.389  90.119  98.608
ATOM   2114  C   LEU A 224      84.954  92.706  95.180
ATOM   2115  O   LEU A 224      84.841  91.556  94.764
ATOM   2116  N   PRO A 225      85.609  93.604  94.479
ATOM   2117  CA  PRO A 225      86.271  93.327  93.220
ATOM   2118  CB  PRO A 225      86.451  94.678  92.564
ATOM   2119  CG  PRO A 225      86.519  95.655  93.747
ATOM   2120  CD  PRO A 225      85.791  94.984  94.901
ATOM   2121  C   PRO A 225      87.538  92.525  93.171
ATOM   2122  O   PRO A 225      88.520  92.915  93.804
ATOM   2123  N   GLY A 226      87.560  91.486  92.313
ATOM   2124  H   GLY A 226      86.757  91.241  91.775
ATOM   2125  CA  GLY A 226      88.708  90.644  92.133
ATOM   2126  C   GLY A 226      88.499  89.969  90.823
ATOM   2127  O   GLY A 226      88.139  88.792  90.792
ATOM   2128  N   VAL A 227      88.679  90.731  89.719
ATOM   2129  H   VAL A 227      88.961  91.685  89.786
ATOM   2130  CA  VAL A 227      88.520  90.227  88.381
ATOM   2131  CB  VAL A 227      87.171  90.626  87.769
ATOM   2132  CG1 VAL A 227      86.962  92.157  87.732
ATOM   2133  CG2 VAL A 227      86.999  89.930  86.413
ATOM   2134  C   VAL A 227      89.715  90.677  87.577
ATOM   2135  O   VAL A 227      90.058  91.862  87.539
ATOM   2136  N   ALA A 228      90.389  89.699  86.936
ATOM   2137  H   ALA A 228      90.092  88.749  86.987
ATOM   2138  CA  ALA A 228      91.562  89.932  86.137
ATOM   2139  CB  ALA A 228      92.820  90.137  87.023
ATOM   2140  C   ALA A 228      91.724  88.762  85.197
ATOM   2141  O   ALA A 228      90.740  88.160  84.759
ATOM   2142  N   HIS A 229      92.987  88.416  84.840
ATOM   2143  H   HIS A 229      93.780  88.917  85.177
ATOM   2144  CA  HIS A 229      93.321  87.329  83.957
ATOM   2145  CB  HIS A 229      94.768  87.497  83.419
ATOM   2146  CG  HIS A 229      95.047  88.790  82.713
ATOM   2147  ND1 HIS A 229      94.543  89.167  81.493
ATOM   2148  CE1 HIS A 229      95.011  90.414  81.242
ATOM   2149  NE2 HIS A 229      95.781  90.867  82.213
ATOM   2150  CD2 HIS A 229      95.804  89.839  83.137
ATOM   2151  C   HIS A 229      93.301  86.096  84.851
ATOM   2152  O   HIS A 229      94.334  85.472  85.116
ATOM   2153  N   SER A 230      92.099  85.733  85.368
ATOM   2154  H   SER A 230      91.261  86.238  85.179
ATOM   2155  CA  SER A 230      91.971  84.605  86.241
ATOM   2156  CB  SER A 230      92.107  84.979  87.742
ATOM   2157  OG  SER A 230      91.994  83.837  88.582
ATOM   2158  HG  SER A 230      92.247  84.127  89.463
ATOM   2159  C   SER A 230      90.665  83.902  86.025
ATOM   2160  O   SER A 230      89.588  84.444  86.303
ATOM   2161  N   ILE A 231      90.743  82.667  85.470
ATOM   2162  H   ILE A 231      91.614  82.238  85.243
ATOM   2163  CA  ILE A 231      89.572  81.853  85.273
ATOM   2164  CB  ILE A 231      89.721  80.787  84.210
ATOM   2165  CG2 ILE A 231      88.484  79.863  84.185
ATOM   2166  CG1 ILE A 231      89.954  81.521  82.873
ATOM   2167  CD1 ILE A 231      90.360  80.639  81.705
ATOM   2168  C   ILE A 231      89.309  81.350  86.660
ATOM   2169  O   ILE A 231      90.140  80.687  87.285
ATOM   2170  N   ALA A 232      88.097  81.687  87.125
ATOM   2171  H   ALA A 232      87.469  82.197  86.544
ATOM   2172  CA  ALA A 232      87.602  81.437  88.444
ATOM   2173  CB  ALA A 232      86.372  82.313  88.764
ATOM   2174  C   ALA A 232      87.391  80.024  88.904
ATOM   2175  O   ALA A 232      87.561  79.056  88.169
ATOM   2176  N   VAL A 233      87.103  79.941  90.219
ATOM   2177  H   VAL A 233      87.050  80.797  90.723
ATOM   2178  CA  VAL A 233      86.845  78.802  91.069
ATOM   2179  CB  VAL A 233      86.825  79.186  92.546
ATOM   2180  CG1 VAL A 233      88.184  79.737  92.936
ATOM   2181  CG2 VAL A 233      85.725  80.233  92.836
ATOM   2182  C   VAL A 233      85.560  78.073  90.787
ATOM   2183  O   VAL A 233      84.837  78.401  89.850
ATOM   2184  N   GLU A 234      85.329  76.976  91.547
ATOM   2185  H   GLU A 234      85.988  76.676  92.231
ATOM   2186  CA  GLU A 234      84.138  76.177  91.493
ATOM   2187  CB  GLU A 234      84.429  74.721  91.058
ATOM   2188  CG  GLU A 234      83.200  73.823  90.862
ATOM   2189  CD  GLU A 234      83.641  72.541  90.158
ATOM   2190  OE1 GLU A 234      84.476  71.788  90.725
ATOM   2191  OE2 GLU A 234      83.151  72.299  89.024
ATOM   2192  C   GLU A 234      83.684  76.201  92.936
ATOM   2193  O   GLU A 234      84.247  75.504  93.783
ATOM   2194  N   LEU A 235      82.687  77.062  93.257
ATOM   2195  H   LEU A 235      82.247  77.635  92.571
ATOM   2196  CA  LEU A 235      82.157  77.178  94.599
ATOM   2197  CB  LEU A 235      82.581  78.429  95.421
ATOM   2198  CG  LEU A 235      84.080  78.566  95.782
ATOM   2199  CD1 LEU A 235      84.358  79.923  96.449
ATOM   2200  CD2 LEU A 235      84.585  77.391  96.641
ATOM   2201  C   LEU A 235      80.664  77.119  94.605
ATOM   2202  O   LEU A 235      80.027  77.362  93.580
ATOM   2203  N   CYS A 236      80.125  76.787  95.806
ATOM   2204  H   CYS A 236      80.761  76.608  96.554
ATOM   2205  CA  CYS A 236      78.759  76.593  96.257
ATOM   2206  CB  CYS A 236      77.603  76.894  95.255
ATOM   2207  SG  CYS A 236      77.464  78.661  94.843
ATOM   2208  C   CYS A 236      78.732  75.172  96.781
ATOM   2209  O   CYS A 236      79.723  74.756  97.389
ATOM   2210  N   VAL A 237      77.595  74.419  96.637
ATOM   2211  H   VAL A 237      76.789  74.799  96.195
ATOM   2212  CA  VAL A 237      77.373  73.031  97.039
ATOM   2213  CB  VAL A 237      78.044  71.984  96.124
ATOM   2214  CG1 VAL A 237      77.463  72.163  94.713
ATOM   2215  CG2 VAL A 237      79.582  71.917  96.216
ATOM   2216  C   VAL A 237      77.549  72.743  98.529
ATOM   2217  O   VAL A 237      78.058  73.630  99.218
ATOM   2218  N   PRO A 238      77.130  71.601  99.126
ATOM   2219  CA  PRO A 238      77.332  71.326 100.542
ATOM   2220  CB  PRO A 238      76.738  69.945 100.795
ATOM   2221  CG  PRO A 238      75.654  69.810  99.714
ATOM   2222  CD  PRO A 238      76.182  70.648  98.542
ATOM   2223  C   PRO A 238      78.797  71.425 100.865
ATOM   2224  O   PRO A 238      79.601  70.815 100.152
ATOM   2225  N   GLY A 239      79.136  72.157 101.952
ATOM   2226  H   GLY A 239      78.454  72.613 102.517
ATOM   2227  CA  GLY A 239      80.512  72.395 102.308
ATOM   2228  C   GLY A 239      80.939  73.585 101.484
ATOM   2229  O   GLY A 239      82.052  73.617 100.959
ATOM   2230  N   PHE A 240      80.037  74.601 101.427
ATOM   2231  H   PHE A 240      79.184  74.496 101.930
ATOM   2232  CA  PHE A 240      80.092  75.833 100.677
ATOM   2233  CB  PHE A 240      79.022  76.837 101.172
ATOM   2234  CG  PHE A 240      77.631  76.493 100.749
ATOM   2235  CD1 PHE A 240      76.788  75.809 101.632
ATOM   2236  CE1 PHE A 240      75.480  75.485 101.265
ATOM   2237  CZ  PHE A 240      74.999  75.857 100.008
ATOM   2238  CE2 PHE A 240      75.824  76.556  99.123
ATOM   2239  CD2 PHE A 240      77.132  76.875  99.499
ATOM   2240  C   PHE A 240      81.362  76.619 100.764
ATOM   2241  O   PHE A 240      81.807  77.126  99.732
ATOM   2242  N   HIS A 241      81.967  76.724 101.979
ATOM   2243  H   HIS A 241      81.560  76.270 102.766
ATOM   2244  CA  HIS A 241      83.177  77.460 102.301
ATOM   2245  CB  HIS A 241      84.410  77.103 101.417
ATOM   2246  CG  HIS A 241      85.717  77.699 101.854
ATOM   2247  ND1 HIS A 241      86.374  77.334 103.009
ATOM   2248  CE1 HIS A 241      87.527  78.047 103.045
ATOM   2249  NE2 HIS A 241      87.657  78.841 101.998
ATOM   2250  CD2 HIS A 241      86.514  78.621 101.249
ATOM   2251  C   HIS A 241      82.771  78.917 102.233
ATOM   2252  O   HIS A 241      82.651  79.564 103.275
ATOM   2253  N   GLY A 242      82.559  79.454 101.004
ATOM   2254  H   GLY A 242      82.665  78.896 100.185
ATOM   2255  CA  GLY A 242      82.082  80.790 100.757
ATOM   2256  C   GLY A 242      82.953  81.927 101.172
ATOM   2257  O   GLY A 242      82.425  83.016 101.397
ATOM   2258  N   TRP A 243      84.283  81.717 101.281
ATOM   2259  H   TRP A 243      84.707  80.836 101.090
ATOM   2260  CA  TRP A 243      85.161  82.779 101.699
ATOM   2261  CB  TRP A 243      86.530  82.357 102.272
ATOM   2262  CG  TRP A 243      86.508  81.780 103.672
ATOM   2263  CD1 TRP A 243      85.501  81.184 104.383
ATOM   2264  NE1 TRP A 243      85.925  80.892 105.660
ATOM   2265  HE1 TRP A 243      85.391  80.473 106.363
ATOM   2266  CE2 TRP A 243      87.231  81.306 105.791
ATOM   2267  CZ2 TRP A 243      88.104  81.256 106.866
ATOM   2268  CH2 TRP A 243      89.397  81.767 106.702
ATOM   2269  CZ3 TRP A 243      89.795  82.325 105.479
ATOM   2270  CE3 TRP A 243      88.912  82.385 104.394
ATOM   2271  CD2 TRP A 243      87.632  81.866 104.563
ATOM   2272  C   TRP A 243      85.384  83.875 100.713
ATOM   2273  O   TRP A 243      85.330  83.689  99.495
ATOM   2274  N   ALA A 244      85.571  85.081 101.284
ATOM   2275  H   ALA A 244      85.576  85.191 102.276
ATOM   2276  CA  ALA A 244      85.811  86.279 100.545
ATOM   2277  CB  ALA A 244      84.511  87.075 100.324
ATOM   2278  C   ALA A 244      86.743  87.148 101.342
ATOM   2279  O   ALA A 244      86.855  87.014 102.563
ATOM   2280  N   THR A 245      87.461  88.048 100.629
ATOM   2281  H   THR A 245      87.364  88.107  99.638
ATOM   2282  CA  THR A 245      88.369  89.025 101.193
ATOM   2283  CB  THR A 245      89.429  89.532 100.228
ATOM   2284  CG2 THR A 245      90.301  88.352  99.759
ATOM   2285  OG1 THR A 245      88.847  90.187  99.112
ATOM   2286  HG1 THR A 245      88.663  91.084  99.402
ATOM   2287  C   THR A 245      87.521  90.152 101.770
ATOM   2288  O   THR A 245      86.288  90.085 101.695
ATOM   2289  N   ALA A 246      88.149  91.218 102.350
ATOM   2290  H   ALA A 246      89.141  91.303 102.390
ATOM   2291  CA  ALA A 246      87.396  92.278 102.988
ATOM   2292  CB  ALA A 246      88.271  93.345 103.657
ATOM   2293  C   ALA A 246      86.432  92.971 102.097
ATOM   2294  O   ALA A 246      86.744  93.799 101.240
ATOM   2295  N   ALA A 247      85.176  92.609 102.375
ATOM   2296  H   ALA A 247      84.990  91.947 103.094
ATOM   2297  CA  ALA A 247      84.030  93.056 101.681
ATOM   2298  CB  ALA A 247      82.921  92.032 101.691
ATOM   2299  C   ALA A 247      83.458  94.328 102.146
ATOM   2300  O   ALA A 247      83.682  94.776 103.274
ATOM   2301  N   LEU A 248      82.750  94.969 101.199
ATOM   2302  H   LEU A 248      82.627  94.618 100.274
ATOM   2303  CA  LEU A 248      82.061  96.172 101.483
ATOM   2304  CB  LEU A 248      82.407  97.398 100.617
ATOM   2305  CG  LEU A 248      83.874  97.858 100.675
ATOM   2306  CD1 LEU A 248      84.092  99.054  99.739
ATOM   2307  CD2 LEU A 248      84.356  98.110 102.113
ATOM   2308  C   LEU A 248      80.652  95.806 101.200
ATOM   2309  O   LEU A 248      80.296  95.477 100.063
ATOM   2310  N   LEU A 249      79.823  95.859 102.267
ATOM   2311  H   LEU A 249      80.167  96.118 103.166
ATOM   2312  CA  LEU A 249      78.410  95.581 102.204
ATOM   2313  CB  LEU A 249      77.691  95.623 103.557
ATOM   2314  CG  LEU A 249      78.085  94.457 104.461
ATOM   2315  CD1 LEU A 249      77.462  94.570 105.856
ATOM   2316  CD2 LEU A 249      77.706  93.147 103.770
ATOM   2317  C   LEU A 249      77.836  96.553 101.223
ATOM   2318  O   LEU A 249      78.270  97.704 101.161
ATOM   2319  N   VAL A 250      76.801  96.099 100.491
ATOM   2320  H   VAL A 250      76.403  95.204 100.668
ATOM   2321  CA  VAL A 250      76.265  96.818  99.362
ATOM   2322  CB  VAL A 250      75.092  96.095  98.702
ATOM   2323  CG1 VAL A 250      74.569  96.851  97.461
ATOM   2324  CG2 VAL A 250      75.430  94.618  98.466
ATOM   2325  C   VAL A 250      75.948  98.287  99.523
ATOM   2326  O   VAL A 250      75.306  98.779 100.453
ATOM   2327  N   THR A 251      76.505  99.010  98.538
ATOM   2328  H   THR A 251      77.037  98.561  97.826
ATOM   2329  CA  THR A 251      76.370 100.415  98.354
ATOM   2330  CB  THR A 251      77.664 100.944  97.750
ATOM   2331  CG2 THR A 251      77.624 102.463  97.582
ATOM   2332  OG1 THR A 251      78.761 100.627  98.597
ATOM   2333  HG1 THR A 251      78.899  99.681  98.509
ATOM   2334  C   THR A 251      75.216 100.405  97.370
ATOM   2335  O   THR A 251      75.388 100.107  96.185
ATOM   2336  N   PHE A 252      73.987 100.638  97.892
ATOM   2337  H   PHE A 252      73.881 100.825  98.865
ATOM   2338  CA  PHE A 252      72.766 100.671  97.119
ATOM   2339  CB  PHE A 252      71.547 100.587  98.075
ATOM   2340  CG  PHE A 252      70.227 100.490  97.387
ATOM   2341  CD1 PHE A 252      69.742  99.236  97.004
ATOM   2342  CE1 PHE A 252      68.508  99.124  96.364
ATOM   2343  CZ  PHE A 252      67.751 100.264  96.094
ATOM   2344  CE2 PHE A 252      68.230 101.521  96.468
ATOM   2345  CD2 PHE A 252      69.462 101.631  97.115
ATOM   2346  C   PHE A 252      72.729 102.012  96.421
ATOM   2347  O   PHE A 252      72.477 102.089  95.217
ATOM   2348  N   CYS A 253      72.998 103.083  97.205
ATOM   2349  H   CYS A 253      73.209 102.956  98.171
ATOM   2350  CA  CYS A 253      73.017 104.459  96.785
ATOM   2351  CB  CYS A 253      71.842 105.267  97.388
ATOM   2352  SG  CYS A 253      71.841 105.310  99.205
ATOM   2353  C   CYS A 253      74.353 105.031  97.214
ATOM   2354  O   CYS A 253      75.252 104.269  97.568
ATOM   2355  N   PHE A 254      74.515 106.382  97.228
ATOM   2356  H   PHE A 254      73.770 106.995  96.976
ATOM   2357  CA  PHE A 254      75.753 107.061  97.571
ATOM   2358  CB  PHE A 254      75.623 108.599  97.545
ATOM   2359  CG  PHE A 254      75.599 109.110  96.143
ATOM   2360  CD1 PHE A 254      74.405 109.608  95.606
ATOM   2361  CE1 PHE A 254      74.361 110.093  94.296
ATOM   2362  CZ  PHE A 254      75.515 110.084  93.509
ATOM   2363  CE2 PHE A 254      76.710 109.588  94.033
ATOM   2364  CD2 PHE A 254      76.752 109.105  95.345
ATOM   2365  C   PHE A 254      76.272 106.730  98.945
ATOM   2366  O   PHE A 254      77.488 106.730  99.152
ATOM   2367  N   GLY A 255      75.357 106.459  99.902
ATOM   2368  H   GLY A 255      74.382 106.450  99.698
ATOM   2369  CA  GLY A 255      75.718 106.101 101.245
ATOM   2370  C   GLY A 255      75.499 104.628 101.387
ATOM   2371  O   GLY A 255      74.582 104.059 100.787
ATOM   2372  N   TRP A 256      76.337 103.993 102.236
ATOM   2373  H   TRP A 256      77.052 104.487 102.724
ATOM   2374  CA  TRP A 256      76.279 102.582 102.492
ATOM   2375  CB  TRP A 256      77.478 102.055 103.308
ATOM   2376  CG  TRP A 256      78.845 102.091 102.655
ATOM   2377  CD1 TRP A 256      79.243 102.583 101.441
ATOM   2378  NE1 TRP A 256      80.600 102.405 101.275
ATOM   2379  HE1 TRP A 256      81.120 102.667 100.492
ATOM   2380  CE2 TRP A 256      81.101 101.785 102.398
ATOM   2381  CZ2 TRP A 256      82.392 101.390 102.730
ATOM   2382  CH2 TRP A 256      82.592 100.767 103.969
ATOM   2383  CZ3 TRP A 256      81.522 100.548 104.848
ATOM   2384  CE3 TRP A 256      80.222 100.950 104.514
ATOM   2385  CD2 TRP A 256      80.026 101.569 103.285
ATOM   2386  C   TRP A 256      75.057 102.268 103.298
ATOM   2387  O   TRP A 256      74.728 102.955 104.269
ATOM   2388  N   VAL A 257      74.338 101.220 102.856
ATOM   2389  H   VAL A 257      74.647 100.676 102.076
ATOM   2390  CA  VAL A 257      73.151 100.742 103.525
ATOM   2391  CB  VAL A 257      71.968 100.528 102.602
ATOM   2392  CG1 VAL A 257      71.573 101.887 101.992
ATOM   2393  CG2 VAL A 257      72.347  99.559 101.476
ATOM   2394  C   VAL A 257      73.563  99.563 104.386
ATOM   2395  O   VAL A 257      74.767  99.367 104.579
ATOM   2396  N   LEU A 258      72.621  98.777 104.982
ATOM   2397  H   LEU A 258      71.641  98.925 104.876
ATOM   2398  CA  LEU A 258      73.027  97.657 105.814
ATOM   2399  CB  LEU A 258      73.444  98.165 107.233
ATOM   2400  CG  LEU A 258      73.888  97.159 108.324
ATOM   2401  CD1 LEU A 258      75.219  96.474 107.991
ATOM   2402  CD2 LEU A 258      73.917  97.839 109.700
ATOM   2403  C   LEU A 258      71.997  96.579 106.025
ATOM   2404  O   LEU A 258      70.801  96.869 106.066
ATOM   2405  N   ILE A 259      72.437  95.290 106.047
ATOM   2406  H   ILE A 259      73.395  95.050 105.913
ATOM   2407  CA  ILE A 259      71.558  94.206 106.433
ATOM   2408  CB  ILE A 259      70.544  93.596 105.440
ATOM   2409  CG2 ILE A 259      71.150  92.592 104.463
ATOM   2410  CG1 ILE A 259      69.485  92.778 106.190
ATOM   2411  CD1 ILE A 259      68.413  93.636 106.856
ATOM   2412  C   ILE A 259      72.532  93.169 106.977
ATOM   2413  O   ILE A 259      73.570  92.930 106.347
ATOM   2414  N   PRO A 260      72.290  92.599 108.155
ATOM   2415  CA  PRO A 260      73.145  91.582 108.730
ATOM   2416  CB  PRO A 260      72.753  91.468 110.203
ATOM   2417  CG  PRO A 260      72.048  92.791 110.528
ATOM   2418  CD  PRO A 260      71.467  93.240 109.182
ATOM   2419  C   PRO A 260      73.002  90.251 108.036
ATOM   2420  O   PRO A 260      73.978  89.498 108.026
ATOM   2421  N   ALA A 261      71.808  89.959 107.446
ATOM   2422  H   ALA A 261      71.075  90.634 107.435
ATOM   2423  CA  ALA A 261      71.436  88.648 106.946
ATOM   2424  CB  ALA A 261      70.012  88.620 106.362
ATOM   2425  C   ALA A 261      72.391  88.273 105.858
ATOM   2426  O   ALA A 261      72.835  87.125 105.788
ATOM   2427  N   ILE A 262      72.700  89.244 104.973
ATOM   2428  H   ILE A 262      72.319  90.163 105.026
ATOM   2429  CA  ILE A 262      73.687  89.030 103.966
ATOM   2430  CB  ILE A 262      73.288  89.116 102.489
ATOM   2431  CG2 ILE A 262      71.899  89.739 102.328
ATOM   2432  CG1 ILE A 262      74.442  89.535 101.514
ATOM   2433  CD1 ILE A 262      74.784  91.013 101.277
ATOM   2434  C   ILE A 262      74.795  89.929 104.364
ATOM   2435  O   ILE A 262      74.641  91.149 104.464
ATOM   2436  N   THR A 263      75.934  89.285 104.628
ATOM   2437  H   THR A 263      76.005  88.293 104.556
ATOM   2438  CA  THR A 263      77.132  89.954 104.994
ATOM   2439  CB  THR A 263      77.398  89.991 106.495
ATOM   2440  CG2 THR A 263      78.672  90.792 106.818
ATOM   2441  OG1 THR A 263      76.320  90.625 107.160
ATOM   2442  HG1 THR A 263      75.551  90.085 106.970
ATOM   2443  C   THR A 263      78.224  89.188 104.326
ATOM   2444  O   THR A 263      78.309  87.967 104.469
ATOM   2445  N   PHE A 264      78.996  89.879 103.461
ATOM   2446  H   PHE A 264      78.872  90.851 103.286
ATOM   2447  CA  PHE A 264      80.159  89.278 102.868
ATOM   2448  CB  PHE A 264      80.513  89.816 101.473
ATOM   2449  CG  PHE A 264      79.483  89.399 100.476
ATOM   2450  CD1 PHE A 264      78.523  90.314 100.032
ATOM   2451  CE1 PHE A 264      77.556  89.930  99.099
ATOM   2452  CZ  PHE A 264      77.547  88.622  98.608
ATOM   2453  CE2 PHE A 264      78.503  87.700  99.040
ATOM   2454  CD2 PHE A 264      79.468  88.093  99.971
ATOM   2455  C   PHE A 264      81.200  89.554 103.958
ATOM   2456  O   PHE A 264      81.078  90.548 104.681
ATOM   2457  N   ILE A 265      82.245  88.702 104.106
ATOM   2458  H   ILE A 265      82.355  87.923 103.497
ATOM   2459  CA  ILE A 265      83.220  88.816 105.186
ATOM   2460  CB  ILE A 265      84.208  87.642 105.164
ATOM   2461  CG2 ILE A 265      85.347  87.837 106.203
ATOM   2462  CG1 ILE A 265      83.441  86.325 105.427
ATOM   2463  CD1 ILE A 265      84.267  85.056 105.211
ATOM   2464  C   ILE A 265      83.951  90.144 105.208
ATOM   2465  O   ILE A 265      84.600  90.536 104.243
ATOM   2466  N   ILE A 266      83.841  90.854 106.360
ATOM   2467  H   ILE A 266      83.305  90.517 107.127
ATOM   2468  CA  ILE A 266      84.467  92.140 106.545
ATOM   2469  CB  ILE A 266      83.505  93.197 107.073
ATOM   2470  CG2 ILE A 266      84.257  94.541 107.217
ATOM   2471  CG1 ILE A 266      82.319  93.381 106.106
ATOM   2472  CD1 ILE A 266      81.188  94.235 106.672
ATOM   2473  C   ILE A 266      85.608  91.950 107.520
ATOM   2474  O   ILE A 266      85.447  91.334 108.577
ATOM   2475  N   LEU A 267      86.803  92.458 107.140
ATOM   2476  H   LEU A 267      86.908  92.956 106.283
ATOM   2477  CA  LEU A 267      87.986  92.395 107.957
ATOM   2478  CB  LEU A 267      89.245  92.008 107.154
ATOM   2479  CG  LEU A 267      89.217  90.625 106.460
ATOM   2480  CD1 LEU A 267      90.478  90.428 105.604
ATOM   2481  CD2 LEU A 267      89.016  89.469 107.456
ATOM   2482  C   LEU A 267      88.163  93.782 108.507
ATOM   2483  O   LEU A 267      88.262  94.741 107.734
ATOM   2484  N   THR A 268      88.177  93.924 109.858
ATOM   2485  H   THR A 268      88.103  93.148 110.480
ATOM   2486  CA  THR A 268      88.318  95.220 110.477
ATOM   2487  CB  THR A 268      86.971  95.926 110.666
ATOM   2488  CG2 THR A 268      87.167  97.336 111.257
ATOM   2489  OG1 THR A 268      86.296  96.065 109.423
ATOM   2490  HG1 THR A 268      85.376  96.240 109.638
ATOM   2491  C   THR A 268      88.964  95.082 111.832
ATOM   2492  O   THR A 268      88.385  94.479 112.737
ATOM   2493  N   VAL A 269      90.205  95.596 111.984
ATOM   2494  H   VAL A 269      90.688  96.029 111.228
ATOM   2495  CA  VAL A 269      90.907  95.598 113.251
ATOM   2496  CB  VAL A 269      91.998  94.548 113.474
ATOM   2497  CG1 VAL A 269      91.392  93.132 113.448
ATOM   2498  CG2 VAL A 269      93.134  94.694 112.474
ATOM   2499  C   VAL A 269      91.418  97.013 113.443
ATOM   2500  O   VAL A 269      91.675  97.733 112.473
ATOM   2501  N   LEU A 270      91.553  97.453 114.716
ATOM   2502  H   LEU A 270      91.347  96.867 115.495
ATOM   2503  CA  LEU A 270      91.989  98.788 115.043
ATOM   2504  CB  LEU A 270      91.714  99.203 116.507
ATOM   2505  CG  LEU A 270      90.213  99.323 116.857
ATOM   2506  CD1 LEU A 270      90.019  99.620 118.350
ATOM   2507  CD2 LEU A 270      89.483 100.342 115.958
ATOM   2508  C   LEU A 270      93.392  99.161 114.675
ATOM   2509  O   LEU A 270      94.324  98.353 114.715
ATOM   2510  N   LYS A 271      93.509 100.427 114.224
ATOM   2511  H   LYS A 271      92.721 101.036 114.203
ATOM   2512  CA  LYS A 271      94.739 101.033 113.816
ATOM   2513  CB  LYS A 271      94.546 101.937 112.578
ATOM   2514  CG  LYS A 271      95.814 102.592 112.021
ATOM   2515  CD  LYS A 271      95.545 103.592 110.898
ATOM   2516  CE  LYS A 271      96.810 104.283 110.399
ATOM   2517  NZ  LYS A 271      96.464 105.353 109.443
ATOM   2518  HZ1 LYS A 271      95.960 106.111 109.941
ATOM   2519  HZ2 LYS A 271      97.337 105.741 109.037
ATOM   2520  HZ3 LYS A 271      95.857 104.987 108.686
ATOM   2521  C   LYS A 271      95.245 101.867 114.959
ATOM   2522  O   LYS A 271      94.473 102.551 115.637
ATOM   2523  N   LYS A 272      96.574 101.796 115.202
ATOM   2524  H   LYS A 272      97.166 101.229 114.637
ATOM   2525  CA  LYS A 272      97.258 102.554 116.221
ATOM   2526  CB  LYS A 272      98.733 102.114 116.357
ATOM   2527  CG  LYS A 272      99.530 102.685 117.534
ATOM   2528  CD  LYS A 272     100.910 102.030 117.656
ATOM   2529  CE  LYS A 272     101.729 102.417 118.892
ATOM   2530  NZ  LYS A 272     102.151 103.834 118.845
ATOM   2531  HZ1 LYS A 272     102.824 104.007 119.616
ATOM   2532  HZ2 LYS A 272     102.619 104.035 117.940
ATOM   2533  HZ3 LYS A 272     101.332 104.460 118.962
ATOM   2534  C   LYS A 272      97.180 103.983 115.739
ATOM   2535  O   LYS A 272      97.406 104.254 114.555
ATOM   2536  N   GLU A 273      96.852 104.918 116.663
ATOM   2537  H   GLU A 273      96.689 104.668 117.614
ATOM   2538  CA  GLU A 273      96.682 106.321 116.352
ATOM   2539  CB  GLU A 273      96.219 107.145 117.571
ATOM   2540  CG  GLU A 273      94.802 106.819 118.068
ATOM   2541  CD  GLU A 273      93.772 107.590 117.248
ATOM   2542  OE1 GLU A 273      93.153 108.519 117.829
ATOM   2543  OE2 GLU A 273      93.562 107.261 116.051
ATOM   2544  C   GLU A 273      97.934 106.942 115.810
ATOM   2545  O   GLU A 273      97.874 107.652 114.804
ATOM   2546  N   CYS A 274      99.091 106.679 116.461
ATOM   2547  H   CYS A 274      99.104 106.113 117.280
ATOM   2548  CA  CYS A 274     100.370 107.159 115.998
ATOM   2549  CB  CYS A 274     101.500 107.017 117.039
ATOM   2550  SG  CYS A 274     103.103 107.659 116.461
ATOM   2551  C   CYS A 274     100.687 106.274 114.821
ATOM   2552  O   CYS A 274     100.489 105.057 114.903
ATOM   2553  N   GLU A 275     101.180 106.868 113.705
ATOM   2554  H   GLU A 275     101.346 107.851 113.661
ATOM   2555  CA  GLU A 275     101.491 106.122 112.507
ATOM   2556  CB  GLU A 275     101.911 106.989 111.302
ATOM   2557  CG  GLU A 275     100.788 107.807 110.638
ATOM   2558  CD  GLU A 275      99.713 106.928 109.998
ATOM   2559  OE1 GLU A 275     100.038 106.043 109.162
ATOM   2560  OE2 GLU A 275      98.523 107.157 110.338
ATOM   2561  C   GLU A 275     102.583 105.124 112.759
ATOM   2562  O   GLU A 275     103.621 105.442 113.347
ATOM   2563  N   THR A 276     102.314 103.875 112.326
ATOM   2564  H   THR A 276     101.461 103.668 111.852
ATOM   2565  CA  THR A 276     103.208 102.760 112.486
ATOM   2566  CB  THR A 276     102.946 102.008 113.794
ATOM   2567  CG2 THR A 276     101.564 101.314 113.783
ATOM   2568  OG1 THR A 276     103.975 101.063 114.047
ATOM   2569  HG1 THR A 276     104.695 101.564 114.441
ATOM   2570  C   THR A 276     103.088 101.846 111.283
ATOM   2571  O   THR A 276     102.209 102.023 110.434
ATOM   2572  N   TYR A 277     104.021 100.865 111.183
ATOM   2573  H   TYR A 277     104.708 100.746 111.895
ATOM   2574  CA  TYR A 277     104.068  99.886 110.119
ATOM   2575  CB  TYR A 277     105.348  99.022 110.108
ATOM   2576  CG  TYR A 277     106.507  99.851 109.661
ATOM   2577  CD1 TYR A 277     107.397 100.384 110.601
ATOM   2578  CE1 TYR A 277     108.485 101.160 110.192
ATOM   2579  CZ  TYR A 277     108.690 101.410 108.833
ATOM   2580  OH  TYR A 277     109.786 102.193 108.415
ATOM   2581  HH  TYR A 277     109.755 102.252 107.455
ATOM   2582  CE2 TYR A 277     107.809 100.880 107.887
ATOM   2583  CD2 TYR A 277     106.722 100.105 108.300
ATOM   2584  C   TYR A 277     102.899  98.950 110.240
ATOM   2585  O   TYR A 277     102.576  98.484 111.336
ATOM   2586  N   LYS A 278     102.225  98.708 109.092
ATOM   2587  H   LYS A 278     102.522  99.100 108.224
ATOM   2588  CA  LYS A 278     101.061  97.862 109.009
ATOM   2589  CB  LYS A 278     100.032  98.370 107.976
ATOM   2590  CG  LYS A 278      99.414  99.718 108.376
ATOM   2591  CD  LYS A 278      98.308 100.241 107.453
ATOM   2592  CE  LYS A 278      97.800 101.622 107.880
ATOM   2593  NZ  LYS A 278      96.760 102.138 106.960
ATOM   2594  HZ1 LYS A 278      95.873 101.610 107.060
ATOM   2595  HZ2 LYS A 278      96.582 103.134 107.184
ATOM   2596  HZ3 LYS A 278      97.093 102.071 105.980
ATOM   2597  C   LYS A 278     101.297  96.385 108.808
ATOM   2598  O   LYS A 278     100.532  95.573 109.335
ATOM   2599  N   GLU A 279     102.369  96.001 108.064
ATOM   2600  H   GLU A 279     102.980  96.678 107.661
ATOM   2601  CA  GLU A 279     102.728  94.625 107.773
ATOM   2602  CB  GLU A 279     103.121  93.794 109.033
ATOM   2603  CG  GLU A 279     104.410  94.245 109.745
ATOM   2604  CD  GLU A 279     105.639  94.142 108.845
ATOM   2605  OE1 GLU A 279     105.912  93.036 108.307
ATOM   2606  OE2 GLU A 279     106.330  95.182 108.686
ATOM   2607  C   GLU A 279     101.716  93.902 106.905
ATOM   2608  O   GLU A 279     101.801  94.038 105.684
ATOM   2609  N   LEU A 280     100.783  93.087 107.489
ATOM   2610  H   LEU A 280     100.743  93.008 108.482
ATOM   2611  CA  LEU A 280      99.745  92.317 106.817
ATOM   2612  CB  LEU A 280      98.957  93.050 105.677
ATOM   2613  CG  LEU A 280      97.758  93.956 106.033
ATOM   2614  CD1 LEU A 280      98.150  95.178 106.875
ATOM   2615  CD2 LEU A 280      96.977  94.351 104.769
ATOM   2616  C   LEU A 280     100.265  91.051 106.186
ATOM   2617  O   LEU A 280      99.831  89.951 106.532
ATOM   2618  N   LYS A 281     101.268  91.206 105.293
ATOM   2619  H   LYS A 281     101.609  92.124 105.106
ATOM   2620  CA  LYS A 281     101.902  90.192 104.492
ATOM   2621  CB  LYS A 281     103.009  90.786 103.605
ATOM   2622  CG  LYS A 281     102.516  91.669 102.460
ATOM   2623  CD  LYS A 281     103.669  92.231 101.634
ATOM   2624  CE  LYS A 281     103.243  93.109 100.460
ATOM   2625  NZ  LYS A 281     104.449  93.603  99.769
ATOM   2626  HZ1 LYS A 281     104.205  93.925  98.814
ATOM   2627  HZ2 LYS A 281     104.864  94.390 100.304
ATOM   2628  HZ3 LYS A 281     105.143  92.835  99.703
ATOM   2629  C   LYS A 281     102.526  89.027 105.193
ATOM   2630  O   LYS A 281     102.668  87.975 104.571
ATOM   2631  N   ALA A 282     102.960  89.196 106.461
ATOM   2632  H   ALA A 282     102.857  90.064 106.937
ATOM   2633  CA  ALA A 282     103.593  88.142 107.209
ATOM   2634  CB  ALA A 282     104.351  88.662 108.446
ATOM   2635  C   ALA A 282     102.676  87.042 107.658
ATOM   2636  O   ALA A 282     101.671  87.254 108.335
ATOM   2637  N   HIS A 283     103.053  85.809 107.277
ATOM   2638  H   HIS A 283     103.878  85.686 106.733
ATOM   2639  CA  HIS A 283     102.367  84.587 107.607
ATOM   2640  CB  HIS A 283     102.456  83.536 106.479
ATOM   2641  CG  HIS A 283     101.789  84.020 105.216
ATOM   2642  ND1 HIS A 283     100.424  84.096 105.036
ATOM   2643  CE1 HIS A 283     100.220  84.609 103.794
ATOM   2644  NE2 HIS A 283     101.354  84.864 103.166
ATOM   2645  CD2 HIS A 283     102.340  84.491 104.063
ATOM   2646  C   HIS A 283     102.962  84.080 108.908
ATOM   2647  O   HIS A 283     103.916  84.662 109.429
ATOM   2648  N   GLY A 284     102.427  82.962 109.458
ATOM   2649  H   GLY A 284     101.680  82.479 109.008
ATOM   2650  CA  GLY A 284     102.846  82.389 110.725
ATOM   2651  C   GLY A 284     104.303  82.050 110.885
ATOM   2652  O   GLY A 284     104.778  81.991 112.020
ATOM   2653  N   VAL A 285     105.002  81.744 109.761
ATOM   2654  H   VAL A 285     104.526  81.773 108.887
ATOM   2655  CA  VAL A 285     106.419  81.433 109.616
ATOM   2656  CB  VAL A 285     107.297  82.638 109.256
ATOM   2657  CG1 VAL A 285     106.857  83.144 107.869
ATOM   2658  CG2 VAL A 285     107.292  83.732 110.347
ATOM   2659  C   VAL A 285     107.071  80.531 110.649
ATOM   2660  O   VAL A 285     108.267  80.653 110.941
ATOM   2661  N   SER A 286     106.291  79.577 111.205
ATOM   2662  H   SER A 286     105.326  79.483 110.978
ATOM   2663  CA  SER A 286     106.797  78.661 112.187
ATOM   2664  CB  SER A 286     106.677  79.213 113.628
ATOM   2665  OG  SER A 286     107.211  78.316 114.589
ATOM   2666  HG  SER A 286     107.202  78.797 115.422
ATOM   2667  C   SER A 286     105.984  77.419 112.026
ATOM   2668  O   SER A 286     104.779  77.411 112.284
ATOM   2669  N   CYS A 287     106.651  76.343 111.558
ATOM   2670  H   CYS A 287     107.623  76.400 111.347
ATOM   2671  CA  CYS A 287     106.052  75.058 111.331
ATOM   2672  CB  CYS A 287     106.988  74.112 110.548
ATOM   2673  SG  CYS A 287     107.313  74.658 108.846
ATOM   2674  C   CYS A 287     105.556  74.265 112.522
ATOM   2675  O   CYS A 287     104.348  74.034 112.489
ATOM   2676  N   PRO A 288     106.326  73.923 113.595
ATOM   2677  CA  PRO A 288     105.837  73.076 114.671
ATOM   2678  CB  PRO A 288     105.309  74.006 115.751
ATOM   2679  CG  PRO A 288     106.343  75.150 115.669
ATOM   2680  CD  PRO A 288     106.971  75.050 114.256
ATOM   2681  C   PRO A 288     105.142  71.776 114.378
ATOM   2682  O   PRO A 288     105.700  70.745 114.758
ATOM   2683  N   GLN A 289     103.971  71.785 113.717
ATOM   2684  H   GLN A 289     103.519  72.636 113.463
ATOM   2685  CA  GLN A 289     103.385  70.605 113.157
ATOM   2686  CB  GLN A 289     101.950  70.324 113.666
ATOM   2687  CG  GLN A 289     101.786  70.155 115.184
ATOM   2688  CD  GLN A 289     102.483  68.878 115.656
ATOM   2689  OE1 GLN A 289     102.373  67.794 115.081
ATOM   2690  NE2 GLN A 289     103.253  69.014 116.764
ATOM   2691 1HE2 GLN A 289     103.310  69.899 117.227
ATOM   2692 2HE2 GLN A 289     103.746  68.224 117.128
ATOM   2693  C   GLN A 289     103.241  70.778 111.673
ATOM   2694  O   GLN A 289     103.042  71.881 111.162
ATOM   2695  N   SER A 290     103.384  69.652 110.952
ATOM   2696  H   SER A 290     103.571  68.779 111.393
ATOM   2697  CA  SER A 290     103.231  69.579 109.526
ATOM   2698  CB  SER A 290     104.543  69.278 108.762
ATOM   2699  OG  SER A 290     105.103  68.030 109.151
ATOM   2700  HG  SER A 290     105.853  67.883 108.566
ATOM   2701  C   SER A 290     102.233  68.462 109.328
ATOM   2702  O   SER A 290     102.257  67.473 110.069
ATOM   2703  N   GLN A 291     101.323  68.598 108.333
ATOM   2704  H   GLN A 291     101.305  69.380 107.717
ATOM   2705  CA  GLN A 291     100.322  67.584 108.107
ATOM   2706  CB  GLN A 291      98.918  67.986 108.655
ATOM   2707  CG  GLN A 291      98.222  69.195 108.026
ATOM   2708  CD  GLN A 291      96.954  69.510 108.814
ATOM   2709  OE1 GLN A 291      97.017  70.099 109.893
ATOM   2710  NE2 GLN A 291      95.772  69.126 108.263
ATOM   2711 1HE2 GLN A 291      95.758  68.640 107.390
ATOM   2712 2HE2 GLN A 291      94.915  69.288 108.752
ATOM   2713  C   GLN A 291     100.311  67.041 106.691
ATOM   2714  O   GLN A 291     101.242  67.300 105.924
ATOM   2715  N   CYS A 292      99.251  66.261 106.331
ATOM   2716  H   CYS A 292      98.525  66.074 106.988
ATOM   2717  CA  CYS A 292      99.049  65.588 105.061
ATOM   2718  CB  CYS A 292      97.675  64.882 104.993
ATOM   2719  SG  CYS A 292      97.542  63.467 106.128
ATOM   2720  C   CYS A 292      99.147  66.481 103.844
ATOM   2721  O   CYS A 292      98.652  67.609 103.880
ATOM   2722  N   PRO A 293      99.798  66.001 102.768
ATOM   2723  CA  PRO A 293     100.005  66.753 101.553
ATOM   2724  CB  PRO A 293     101.026  65.965 100.727
ATOM   2725  CG  PRO A 293     100.974  64.536 101.288
ATOM   2726  CD  PRO A 293     100.512  64.723 102.738
ATOM   2727  C   PRO A 293      98.830  67.186 100.727
ATOM   2728  O   PRO A 293      98.893  68.327 100.279
ATOM   2729  N   TYR A 294      97.785  66.345 100.505
ATOM   2730  H   TYR A 294      97.783  65.439 100.918
ATOM   2731  CA  TYR A 294      96.636  66.609  99.639
ATOM   2732  CB  TYR A 294      95.612  67.664 100.140
ATOM   2733  CG  TYR A 294      95.037  67.242 101.458
ATOM   2734  CD1 TYR A 294      95.375  67.927 102.632
ATOM   2735  CE1 TYR A 294      94.845  67.542 103.867
ATOM   2736  CZ  TYR A 294      93.966  66.457 103.937
ATOM   2737  OH  TYR A 294      93.426  66.061 105.181
ATOM   2738  HH  TYR A 294      93.722  66.690 105.846
ATOM   2739  CE2 TYR A 294      93.622  65.763 102.773
ATOM   2740  CD2 TYR A 294      94.156  66.156 101.542
ATOM   2741  C   TYR A 294      96.980  66.872  98.185
ATOM   2742  O   TYR A 294      96.573  66.099  97.317
ATOM   2743  N   LYS A 295      97.755  67.956  97.910
ATOM   2744  H   LYS A 295      98.028  68.560  98.651
ATOM   2745  CA  LYS A 295      98.258  68.385  96.626
ATOM   2746  CB  LYS A 295      99.410  67.480  96.102
ATOM   2747  CG  LYS A 295     100.674  67.426  96.963
ATOM   2748  CD  LYS A 295     101.838  66.731  96.249
ATOM   2749  CE  LYS A 295     103.088  66.524  97.106
ATOM   2750  NZ  LYS A 295     103.792  67.801  97.304
ATOM   2751  HZ1 LYS A 295     104.728  67.626  97.716
ATOM   2752  HZ2 LYS A 295     103.901  68.268  96.385
ATOM   2753  HZ3 LYS A 295     103.245  68.405  97.947
ATOM   2754  C   LYS A 295      97.297  68.689  95.497
ATOM   2755  O   LYS A 295      97.284  67.977  94.488
ATOM   2756  N   LYS A 296      96.413  69.709  95.660
ATOM   2757  H   LYS A 296      96.381  70.283  96.475
ATOM   2758  CA  LYS A 296      95.507  70.060  94.588
ATOM   2759  CB  LYS A 296      94.115  70.574  95.020
ATOM   2760  CG  LYS A 296      93.252  69.529  95.734
ATOM   2761  CD  LYS A 296      91.873  70.053  96.141
ATOM   2762  CE  LYS A 296      90.982  69.000  96.803
ATOM   2763  NZ  LYS A 296      89.652  69.576  97.087
ATOM   2764  HZ1 LYS A 296      89.055  69.520  96.240
ATOM   2765  HZ2 LYS A 296      89.198  69.055  97.861
ATOM   2766  HZ3 LYS A 296      89.763  70.569  97.363
ATOM   2767  C   LYS A 296      96.129  71.081  93.682
ATOM   2768  O   LYS A 296      96.378  72.227  94.067
ATOM   2769  N   ILE A 297      96.393  70.656  92.428
ATOM   2770  H   ILE A 297      96.155  69.734  92.135
ATOM   2771  CA  ILE A 297      96.989  71.494  91.426
ATOM   2772  CB  ILE A 297      97.732  70.710  90.364
ATOM   2773  CG2 ILE A 297      98.358  71.719  89.382
ATOM   2774  CG1 ILE A 297      98.869  69.894  91.019
ATOM   2775  CD1 ILE A 297      99.537  68.866  90.102
ATOM   2776  C   ILE A 297      95.905  72.367  90.830
ATOM   2777  O   ILE A 297      94.796  71.904  90.566
ATOM   2778  N   GLY A 298      96.208  73.675  90.666
ATOM   2779  H   GLY A 298      97.112  74.001  90.926
ATOM   2780  CA  GLY A 298      95.292  74.620  90.078
ATOM   2781  C   GLY A 298      95.770  74.865  88.684
ATOM   2782  O   GLY A 298      96.977  74.982  88.468
ATOM   2783  N   VAL A 299      94.852  74.908  87.687
ATOM   2784  H   VAL A 299      93.869  74.797  87.827
ATOM   2785  CA  VAL A 299      95.290  75.146  86.333
ATOM   2786  CB  VAL A 299      95.298  73.877  85.449
ATOM   2787  CG1 VAL A 299      95.812  74.206  84.031
ATOM   2788  CG2 VAL A 299      96.064  72.707  86.094
ATOM   2789  C   VAL A 299      94.307  76.106  85.708
ATOM   2790  O   VAL A 299      93.201  75.685  85.361
ATOM   2791  N   ASP A 300      94.664  77.413  85.543
ATOM   2792  H   ASP A 300      95.581  77.770  85.720
ATOM   2793  CA  ASP A 300      93.780  78.333  84.844
ATOM   2794  CB  ASP A 300      94.074  79.852  84.971
ATOM   2795  CG  ASP A 300      93.758  80.427  86.358
ATOM   2796  OD1 ASP A 300      93.144  79.733  87.210
ATOM   2797  OD2 ASP A 300      94.121  81.615  86.569
ATOM   2798  C   ASP A 300      94.037  77.895  83.421
ATOM   2799  O   ASP A 300      95.176  77.562  83.065
ATOM   2800  N   VAL A 301      92.991  77.824  82.574
ATOM   2801  H   VAL A 301      92.050  78.051  82.810
ATOM   2802  CA  VAL A 301      93.269  77.314  81.265
ATOM   2803  CB  VAL A 301      93.100  75.805  81.315
ATOM   2804  CG1 VAL A 301      91.677  75.367  81.708
ATOM   2805  CG2 VAL A 301      93.696  75.199  80.076
ATOM   2806  C   VAL A 301      92.560  77.944  80.103
ATOM   2807  O   VAL A 301      91.350  78.156  80.123
ATOM   2808  N   HIS A 302      93.350  78.271  79.055
ATOM   2809  H   HIS A 302      94.327  78.075  79.073
ATOM   2810  CA  HIS A 302      92.834  78.836  77.839
ATOM   2811  CB  HIS A 302      93.850  79.723  77.086
ATOM   2812  CG  HIS A 302      93.316  80.333  75.819
ATOM   2813  ND1 HIS A 302      92.217  81.163  75.768
ATOM   2814  CE1 HIS A 302      92.055  81.520  74.470
ATOM   2815  NE2 HIS A 302      92.970  80.980  73.685
ATOM   2816  CD2 HIS A 302      93.763  80.233  74.537
ATOM   2817  C   HIS A 302      92.461  77.658  76.989
ATOM   2818  O   HIS A 302      93.302  76.801  76.702
ATOM   2819  N   ALA A 303      91.175  77.587  76.578
ATOM   2820  H   ALA A 303      90.474  78.260  76.808
ATOM   2821  CA  ALA A 303      90.758  76.482  75.773
ATOM   2822  CB  ALA A 303      89.246  76.205  75.790
ATOM   2823  C   ALA A 303      91.178  76.645  74.357
ATOM   2824  O   ALA A 303      90.860  77.638  73.696
ATOM   2825  N   LEU A 304      91.980  75.668  73.894
ATOM   2826  H   LEU A 304      92.233  74.872  74.438
ATOM   2827  CA  LEU A 304      92.378  75.626  72.520
ATOM   2828  CB  LEU A 304      93.782  75.046  72.228
ATOM   2829  CG  LEU A 304      94.968  75.790  72.890
ATOM   2830  CD1 LEU A 304      96.297  75.086  72.586
ATOM   2831  CD2 LEU A 304      95.013  77.284  72.527
ATOM   2832  C   LEU A 304      91.295  74.752  71.924
ATOM   2833  O   LEU A 304      90.563  74.054  72.639
ATOM   2834  N   GLY A 305      91.135  74.790  70.589
ATOM   2835  H   GLY A 305      91.696  75.367  70.001
ATOM   2836  CA  GLY A 305      90.119  74.007  69.930
ATOM   2837  C   GLY A 305      90.510  72.557  69.865
ATOM   2838  O   GLY A 305      91.551  72.154  70.384
ATOM   2839  N   HIS A 306      89.615  71.729  69.280
ATOM   2840  H   HIS A 306      88.765  72.075  68.891
ATOM   2841  CA  HIS A 306      89.851  70.317  69.108
ATOM   2842  CB  HIS A 306      88.590  69.488  68.787
ATOM   2843  CG  HIS A 306      87.614  69.396  69.922
ATOM   2844  ND1 HIS A 306      87.730  68.516  70.976
ATOM   2845  CE1 HIS A 306      86.658  68.729  71.782
ATOM   2846  NE2 HIS A 306      85.866  69.682  71.323
ATOM   2847  CD2 HIS A 306      86.472  70.101  70.151
ATOM   2848  C   HIS A 306      90.787  70.159  67.949
ATOM   2849  O   HIS A 306      90.630  70.825  66.921
ATOM   2850  N   TRP A 307      91.806  69.285  68.113
ATOM   2851  H   TRP A 307      91.889  68.725  68.937
ATOM   2852  CA  TRP A 307      92.763  69.054  67.063
ATOM   2853  CB  TRP A 307      94.186  68.742  67.572
ATOM   2854  CG  TRP A 307      94.876  69.930  68.228
ATOM   2855  CD1 TRP A 307      94.403  71.197  68.454
ATOM   2856  NE1 TRP A 307      95.347  71.958  69.097
ATOM   2857  HE1 TRP A 307      95.240  72.892  69.360
ATOM   2858  CE2 TRP A 307      96.466  71.185  69.297
ATOM   2859  CZ2 TRP A 307      97.684  71.478  69.897
ATOM   2860  CH2 TRP A 307      98.651  70.467  69.953
ATOM   2861  CZ3 TRP A 307      98.397  69.196  69.420
ATOM   2862  CE3 TRP A 307      97.167  68.898  68.818
ATOM   2863  CD2 TRP A 307      96.210  69.905  68.762
ATOM   2864  C   TRP A 307      92.230  67.976  66.177
ATOM   2865  O   TRP A 307      91.785  66.936  66.661
ATOM   2866  N   PHE A 308      92.220  68.244  64.855
ATOM   2867  H   PHE A 308      92.589  69.091  64.483
ATOM   2868  CA  PHE A 308      91.717  67.319  63.883
ATOM   2869  CB  PHE A 308      90.763  67.961  62.841
ATOM   2870  CG  PHE A 308      89.481  68.426  63.452
ATOM   2871  CD1 PHE A 308      89.374  69.727  63.957
ATOM   2872  CE1 PHE A 308      88.178  70.175  64.523
ATOM   2873  CZ  PHE A 308      87.073  69.324  64.579
ATOM   2874  CE2 PHE A 308      87.163  68.028  64.066
ATOM   2875  CD2 PHE A 308      88.363  67.585  63.501
ATOM   2876  C   PHE A 308      92.821  66.726  63.073
ATOM   2877  O   PHE A 308      93.758  67.427  62.679
ATOM   2878  N   ASP A 309      92.746  65.395  62.855
ATOM   2879  H   ASP A 309      91.994  64.841  63.205
ATOM   2880  CA  ASP A 309      93.684  64.713  62.003
ATOM   2881  CB  ASP A 309      94.224  63.329  62.471
ATOM   2882  CG  ASP A 309      93.163  62.240  62.647
ATOM   2883  OD1 ASP A 309      93.224  61.258  61.861
ATOM   2884  OD2 ASP A 309      92.326  62.328  63.580
ATOM   2885  C   ASP A 309      92.912  64.540  60.714
ATOM   2886  O   ASP A 309      91.691  64.364  60.741
ATOM   2887  N   GLY A 310      93.593  64.607  59.550
ATOM   2888  H   GLY A 310      94.579  64.743  59.503
ATOM   2889  CA  GLY A 310      92.895  64.460  58.298
ATOM   2890  C   GLY A 310      93.790  63.946  57.223
ATOM   2891  O   GLY A 310      95.019  63.991  57.327
ATOM   2892  N   ARG A 311      93.150  63.429  56.151
ATOM   2893  H   ARG A 311      92.157  63.440  56.074
ATOM   2894  CA  ARG A 311      93.847  62.882  55.025
ATOM   2895  CB  ARG A 311      93.212  61.598  54.456
ATOM   2896  CG  ARG A 311      93.239  60.425  55.433
ATOM   2897  CD  ARG A 311      92.507  59.188  54.922
ATOM   2898  NE  ARG A 311      92.596  58.165  56.003
ATOM   2899  HE  ARG A 311      93.070  58.405  56.850
ATOM   2900  CZ  ARG A 311      92.068  56.910  55.871
ATOM   2901  NH1 ARG A 311      91.379  56.529  54.753
ATOM   2902 1HH1 ARG A 311      91.230  57.174  54.004
ATOM   2903 2HH1 ARG A 311      91.020  55.601  54.673
ATOM   2904  NH2 ARG A 311      92.260  56.021  56.888
ATOM   2905 1HH2 ARG A 311      92.774  56.297  57.700
ATOM   2906 2HH2 ARG A 311      91.928  55.081  56.814
ATOM   2907  C   ARG A 311      93.945  63.870  53.910
ATOM   2908  O   ARG A 311      92.972  64.532  53.545
ATOM   2909  N   LEU A 312      95.180  63.995  53.382
ATOM   2910  H   LEU A 312      95.937  63.448  53.732
ATOM   2911  CA  LEU A 312      95.517  64.848  52.276
ATOM   2912  CB  LEU A 312      97.041  65.075  52.141
ATOM   2913  CG  LEU A 312      97.746  65.860  53.264
ATOM   2914  CD1 LEU A 312      99.270  65.814  53.081
ATOM   2915  CD2 LEU A 312      97.271  67.319  53.307
ATOM   2916  C   LEU A 312      95.091  64.144  51.017
ATOM   2917  O   LEU A 312      95.381  62.953  50.856
ATOM   2918  N   ASN A 313      94.370  64.851  50.113
ATOM   2919  H   ASN A 313      94.072  65.791  50.270
ATOM   2920  CA  ASN A 313      93.961  64.232  48.879
ATOM   2921  CB  ASN A 313      92.484  63.781  48.844
ATOM   2922  CG  ASN A 313      92.231  62.972  47.570
ATOM   2923  OD1 ASN A 313      92.813  61.904  47.389
ATOM   2924  ND2 ASN A 313      91.393  63.493  46.640
ATOM   2925 1HD2 ASN A 313      90.988  64.392  46.793
ATOM   2926 2HD2 ASN A 313      91.263  63.017  45.769
ATOM   2927  C   ASN A 313      94.188  65.188  47.736
ATOM   2928  O   ASN A 313      93.850  66.369  47.821
ATOM   2929  N   LEU A 314      94.801  64.668  46.648
ATOM   2930  H   LEU A 314      95.052  63.704  46.617
ATOM   2931  CA  LEU A 314      95.100  65.393  45.439
ATOM   2932  CB  LEU A 314      96.384  64.866  44.743
ATOM   2933  CG  LEU A 314      96.867  65.590  43.461
ATOM   2934  CD1 LEU A 314      97.372  67.016  43.736
ATOM   2935  CD2 LEU A 314      97.908  64.742  42.716
ATOM   2936  C   LEU A 314      93.936  65.242  44.496
ATOM   2937  O   LEU A 314      93.354  64.158  44.397
ATOM   2938  N   LYS A 315      93.544  66.350  43.821
ATOM   2939  H   LYS A 315      93.992  67.232  43.945
ATOM   2940  CA  LYS A 315      92.469  66.298  42.870
ATOM   2941  CB  LYS A 315      91.092  66.557  43.524
ATOM   2942  CG  LYS A 315      89.896  66.271  42.619
ATOM   2943  CD  LYS A 315      88.553  66.309  43.345
ATOM   2944  CE  LYS A 315      87.414  65.766  42.482
ATOM   2945  NZ  LYS A 315      86.165  65.705  43.261
ATOM   2946  HZ1 LYS A 315      85.480  65.115  42.750
ATOM   2947  HZ2 LYS A 315      86.363  65.270  44.181
ATOM   2948  HZ3 LYS A 315      85.768  66.654  43.404
ATOM   2949  C   LYS A 315      92.785  67.283  41.767
ATOM   2950  O   LYS A 315      93.319  68.370  42.004
ATOM   2951  N   THR A 316      92.492  66.883  40.510
ATOM   2952  H   THR A 316      92.053  66.007  40.333
ATOM   2953  CA  THR A 316      92.737  67.693  39.344
ATOM   2954  CB  THR A 316      93.506  66.986  38.245
ATOM   2955  CG2 THR A 316      94.947  66.700  38.704
ATOM   2956  OG1 THR A 316      92.850  65.788  37.844
ATOM   2957  HG1 THR A 316      92.788  65.241  38.633
ATOM   2958  C   THR A 316      91.477  68.255  38.745
ATOM   2959  O   THR A 316      90.418  67.627  38.789
ATOM   2960  N   SER A 317      91.585  69.500  38.234
ATOM   2961  H   SER A 317      92.452  69.990  38.284
ATOM   2962  CA  SER A 317      90.537  70.224  37.553
ATOM   2963  CB  SER A 317      90.051  71.507  38.263
ATOM   2964  OG  SER A 317      91.084  72.467  38.445
ATOM   2965  HG  SER A 317      90.730  73.121  39.052
ATOM   2966  C   SER A 317      91.162  70.630  36.251
ATOM   2967  O   SER A 317      92.321  71.039  36.245
ATOM   2968  N   PHE A 318      90.437  70.530  35.114
ATOM   2969  H   PHE A 318      89.493  70.208  35.086
ATOM   2970  CA  PHE A 318      91.048  70.886  33.853
ATOM   2971  CB  PHE A 318      91.830  69.687  33.203
ATOM   2972  CG  PHE A 318      91.087  68.378  33.247
ATOM   2973  CD1 PHE A 318      90.253  67.961  32.200
ATOM   2974  CE1 PHE A 318      89.582  66.736  32.265
ATOM   2975  CZ  PHE A 318      89.750  65.908  33.378
ATOM   2976  CE2 PHE A 318      90.591  66.299  34.422
ATOM   2977  CD2 PHE A 318      91.257  67.526  34.348
ATOM   2978  C   PHE A 318      90.157  71.590  32.862
ATOM   2979  O   PHE A 318      90.097  71.185  31.698
ATOM   2980  N   HIS A 319      89.497  72.711  33.266
ATOM   2981  H   HIS A 319      89.604  73.102  34.176
ATOM   2982  CA  HIS A 319      88.584  73.375  32.364
ATOM   2983  CB  HIS A 319      87.588  74.342  33.041
ATOM   2984  CG  HIS A 319      86.419  74.634  32.137
ATOM   2985  ND1 HIS A 319      86.413  75.494  31.062
ATOM   2986  CE1 HIS A 319      85.190  75.390  30.481
ATOM   2987  NE2 HIS A 319      84.409  74.532  31.109
ATOM   2988  CD2 HIS A 319      85.184  74.059  32.152
ATOM   2989  C   HIS A 319      89.301  74.035  31.206
ATOM   2990  O   HIS A 319      90.251  74.801  31.370
ATOM   2991  N   CYS A 320      88.775  73.728  30.001
ATOM   2992  H   CYS A 320      87.996  73.108  29.964
ATOM   2993  CA  CYS A 320      89.234  74.130  28.696
ATOM   2994  CB  CYS A 320      88.492  73.385  27.568
ATOM   2995  SG  CYS A 320      88.839  71.602  27.519
ATOM   2996  C   CYS A 320      89.167  75.587  28.343
ATOM   2997  O   CYS A 320      89.766  75.986  27.342
ATOM   2998  N   TYR A 321      88.413  76.415  29.097
ATOM   2999  H   TYR A 321      87.949  76.119  29.924
ATOM   3000  CA  TYR A 321      88.300  77.814  28.772
ATOM   3001  CB  TYR A 321      86.901  78.217  28.219
ATOM   3002  CG  TYR A 321      86.583  77.504  26.939
ATOM   3003  CD1 TYR A 321      85.889  76.287  26.958
ATOM   3004  CE1 TYR A 321      85.593  75.612  25.771
ATOM   3005  CZ  TYR A 321      85.985  76.151  24.545
ATOM   3006  OH  TYR A 321      85.682  75.466  23.348
ATOM   3007  HH  TYR A 321      85.167  74.686  23.579
ATOM   3008  CE2 TYR A 321      86.681  77.362  24.510
ATOM   3009  CD2 TYR A 321      86.975  78.034  25.702
ATOM   3010  C   TYR A 321      88.546  78.688  29.967
ATOM   3011  O   TYR A 321      88.579  78.229  31.111
ATOM   3012  N   GLY A 322      88.799  79.985  29.672
ATOM   3013  H   GLY A 322      88.821  80.278  28.720
ATOM   3014  CA  GLY A 322      89.013  81.058  30.607
ATOM   3015  C   GLY A 322      90.184  80.959  31.529
ATOM   3016  O   GLY A 322      91.263  80.490  31.164
ATOM   3017  N   ALA A 323      89.942  81.441  32.768
ATOM   3018  H   ALA A 323      89.042  81.791  33.014
ATOM   3019  CA  ALA A 323      90.900  81.482  33.836
ATOM   3020  CB  ALA A 323      91.251  82.920  34.275
ATOM   3021  C   ALA A 323      90.340  80.749  35.024
ATOM   3022  O   ALA A 323      89.145  80.448  35.084
ATOM   3023  N   CYS A 324      91.222  80.463  36.016
ATOM   3024  H   CYS A 324      92.176  80.743  35.942
ATOM   3025  CA  CYS A 324      90.894  79.757  37.234
ATOM   3026  CB  CYS A 324      92.106  79.544  38.158
ATOM   3027  SG  CYS A 324      93.297  78.331  37.529
ATOM   3028  C   CYS A 324      89.858  80.497  38.026
ATOM   3029  O   CYS A 324      88.955  79.868  38.574
ATOM   3030  N   THR A 325      89.927  81.851  38.019
ATOM   3031  H   THR A 325      90.647  82.313  37.506
ATOM   3032  CA  THR A 325      89.022  82.740  38.712
ATOM   3033  CB  THR A 325      89.433  84.194  38.596
ATOM   3034  CG2 THR A 325      90.778  84.396  39.317
ATOM   3035  OG1 THR A 325      89.538  84.588  37.232
ATOM   3036  HG1 THR A 325      88.742  85.093  37.043
ATOM   3037  C   THR A 325      87.602  82.587  38.226
ATOM   3038  O   THR A 325      86.658  82.798  38.990
ATOM   3039  N   LYS A 326      87.442  82.242  36.930
ATOM   3040  H   LYS A 326      88.232  82.068  36.345
ATOM   3041  CA  LYS A 326      86.178  82.030  36.281
ATOM   3042  CB  LYS A 326      86.303  82.117  34.749
ATOM   3043  CG  LYS A 326      86.678  83.522  34.277
ATOM   3044  CD  LYS A 326      86.862  83.659  32.770
ATOM   3045  CE  LYS A 326      87.219  85.085  32.355
ATOM   3046  NZ  LYS A 326      87.421  85.154  30.897
ATOM   3047  HZ1 LYS A 326      86.586  84.784  30.406
ATOM   3048  HZ2 LYS A 326      87.572  86.141  30.617
ATOM   3049  HZ3 LYS A 326      88.252  84.591  30.637
ATOM   3050  C   LYS A 326      85.580  80.692  36.636
ATOM   3051  O   LYS A 326      84.369  80.522  36.494
ATOM   3052  N   TYR A 327      86.411  79.687  37.025
ATOM   3053  H   TYR A 327      87.386  79.827  37.188
ATOM   3054  CA  TYR A 327      85.919  78.373  37.373
ATOM   3055  CB  TYR A 327      86.523  77.216  36.533
ATOM   3056  CG  TYR A 327      85.918  77.476  35.184
ATOM   3057  CD1 TYR A 327      86.614  78.180  34.191
ATOM   3058  CE1 TYR A 327      86.012  78.443  32.958
ATOM   3059  CZ  TYR A 327      84.707  78.013  32.706
ATOM   3060  OH  TYR A 327      84.098  78.278  31.460
ATOM   3061  HH  TYR A 327      84.742  78.724  30.903
ATOM   3062  CE2 TYR A 327      84.005  77.315  33.689
ATOM   3063  CD2 TYR A 327      84.606  77.053  34.921
ATOM   3064  C   TYR A 327      85.762  78.099  38.845
ATOM   3065  O   TYR A 327      86.358  78.775  39.687
ATOM   3066  N   GLU A 328      84.878  77.119  39.159
ATOM   3067  H   GLU A 328      84.418  76.613  38.433
ATOM   3068  CA  GLU A 328      84.498  76.709  40.490
ATOM   3069  CB  GLU A 328      83.131  75.998  40.498
ATOM   3070  CG  GLU A 328      81.957  76.948  40.203
ATOM   3071  CD  GLU A 328      80.617  76.212  40.099
ATOM   3072  OE1 GLU A 328      80.560  74.956  40.168
ATOM   3073  OE2 GLU A 328      79.598  76.933  39.940
ATOM   3074  C   GLU A 328      85.426  75.897  41.354
ATOM   3075  O   GLU A 328      85.475  76.167  42.554
ATOM   3076  N   TYR A 329      86.160  74.904  40.780
ATOM   3077  H   TYR A 329      86.067  74.736  39.803
ATOM   3078  CA  TYR A 329      87.091  73.993  41.437
ATOM   3079  CB  TYR A 329      88.017  74.534  42.576
ATOM   3080  CG  TYR A 329      89.024  75.569  42.184
ATOM   3081  CD1 TYR A 329      88.747  76.923  42.409
ATOM   3082  CE1 TYR A 329      89.672  77.913  42.075
ATOM   3083  CZ  TYR A 329      90.895  77.549  41.512
ATOM   3084  OH  TYR A 329      91.832  78.549  41.180
ATOM   3085  HH  TYR A 329      92.611  78.118  40.818
ATOM   3086  CE2 TYR A 329      91.189  76.204  41.277
ATOM   3087  CD2 TYR A 329      90.254  75.221  41.615
ATOM   3088  C   TYR A 329      86.323  72.846  42.082
ATOM   3089  O   TYR A 329      85.532  73.074  43.000
ATOM   3090  N   PRO A 330      86.553  71.600  41.659
ATOM   3091  CA  PRO A 330      85.906  70.401  42.166
ATOM   3092  CB  PRO A 330      86.354  69.258  41.255
ATOM   3093  CG  PRO A 330      86.799  69.939  39.957
ATOM   3094  CD  PRO A 330      87.258  71.329  40.412
ATOM   3095  C   PRO A 330      86.187  70.076  43.611
ATOM   3096  O   PRO A 330      85.569  69.139  44.124
ATOM   3097  N   TRP A 331      87.177  70.734  44.241
ATOM   3098  H   TRP A 331      87.706  71.442  43.779
ATOM   3099  CA  TRP A 331      87.522  70.532  45.623
ATOM   3100  CB  TRP A 331      89.005  70.132  45.769
ATOM   3101  CG  TRP A 331      90.032  71.115  45.243
ATOM   3102  CD1 TRP A 331      90.633  72.176  45.859
ATOM   3103  NE1 TRP A 331      91.481  72.820  44.989
ATOM   3104  HE1 TRP A 331      92.031  73.602  45.190
ATOM   3105  CE2 TRP A 331      91.428  72.171  43.776
ATOM   3106  CZ2 TRP A 331      92.074  72.420  42.575
ATOM   3107  CH2 TRP A 331      91.810  71.568  41.499
ATOM   3108  CZ3 TRP A 331      90.912  70.502  41.628
ATOM   3109  CE3 TRP A 331      90.256  70.254  42.834
ATOM   3110  CD2 TRP A 331      90.529  71.095  43.902
ATOM   3111  C   TRP A 331      87.285  71.757  46.473
ATOM   3112  O   TRP A 331      87.595  71.730  47.667
ATOM   3113  N   HIS A 332      86.668  72.825  45.902
ATOM   3114  H   HIS A 332      86.371  72.798  44.948
ATOM   3115  CA  HIS A 332      86.449  74.097  46.561
ATOM   3116  CB  HIS A 332      85.658  75.073  45.660
ATOM   3117  CG  HIS A 332      85.569  76.492  46.152
ATOM   3118  ND1 HIS A 332      86.630  77.371  46.164
ATOM   3119  CE1 HIS A 332      86.166  78.535  46.685
ATOM   3120  NE2 HIS A 332      84.887  78.466  47.006
ATOM   3121  CD2 HIS A 332      84.512  77.179  46.667
ATOM   3122  C   HIS A 332      85.760  74.010  47.897
ATOM   3123  O   HIS A 332      86.099  74.776  48.801
ATOM   3124  N   THR A 333      84.844  73.028  48.053
ATOM   3125  H   THR A 333      84.643  72.401  47.304
ATOM   3126  CA  THR A 333      84.073  72.797  49.251
ATOM   3127  CB  THR A 333      83.123  71.631  49.086
ATOM   3128  CG2 THR A 333      82.062  71.978  48.026
ATOM   3129  OG1 THR A 333      83.835  70.461  48.700
ATOM   3130  HG1 THR A 333      83.206  69.737  48.758
ATOM   3131  C   THR A 333      84.919  72.570  50.476
ATOM   3132  O   THR A 333      84.542  73.036  51.554
ATOM   3133  N   ALA A 334      86.077  71.870  50.338
ATOM   3134  H   ALA A 334      86.387  71.521  49.455
ATOM   3135  CA  ALA A 334      86.948  71.625  51.462
ATOM   3136  CB  ALA A 334      88.071  70.616  51.175
ATOM   3137  C   ALA A 334      87.574  72.922  51.881
ATOM   3138  O   ALA A 334      88.211  73.611  51.082
ATOM   3139  N   LYS A 335      87.412  73.245  53.184
ATOM   3140  H   LYS A 335      86.910  72.638  53.794
ATOM   3141  CA  LYS A 335      87.903  74.456  53.797
ATOM   3142  CB  LYS A 335      87.397  74.668  55.240
ATOM   3143  CG  LYS A 335      85.937  75.124  55.314
ATOM   3144  CD  LYS A 335      85.782  76.617  54.981
ATOM   3145  CE  LYS A 335      84.343  77.137  54.917
ATOM   3146  NZ  LYS A 335      83.680  76.660  53.685
ATOM   3147  HZ1 LYS A 335      83.582  75.628  53.702
ATOM   3148  HZ2 LYS A 335      82.741  77.095  53.609
ATOM   3149  HZ3 LYS A 335      84.247  76.944  52.862
ATOM   3150  C   LYS A 335      89.380  74.645  53.754
ATOM   3151  O   LYS A 335      89.825  75.791  53.650
ATOM   3152  N   CYS A 336      90.161  73.548  53.869
ATOM   3153  H   CYS A 336      89.793  72.627  53.967
ATOM   3154  CA  CYS A 336      91.587  73.672  53.790
ATOM   3155  CB  CYS A 336      92.356  72.973  54.924
ATOM   3156  SG  CYS A 336      94.153  73.231  54.796
ATOM   3157  C   CYS A 336      92.009  73.077  52.480
ATOM   3158  O   CYS A 336      91.947  71.857  52.295
ATOM   3159  N   HIS A 337      92.422  73.958  51.540
ATOM   3160  H   HIS A 337      92.425  74.940  51.704
ATOM   3161  CA  HIS A 337      92.882  73.547  50.245
ATOM   3162  CB  HIS A 337      91.775  73.398  49.163
ATOM   3163  CG  HIS A 337      91.048  74.630  48.705
ATOM   3164  ND1 HIS A 337      89.968  75.182  49.352
ATOM   3165  CE1 HIS A 337      89.558  76.237  48.604
ATOM   3166  NE2 HIS A 337      90.301  76.403  47.525
ATOM   3167  CD2 HIS A 337      91.239  75.390  47.592
ATOM   3168  C   HIS A 337      93.963  74.469  49.760
ATOM   3169  O   HIS A 337      93.979  75.659  50.091
ATOM   3170  N   TYR A 338      94.911  73.895  48.982
ATOM   3171  H   TYR A 338      94.890  72.917  48.781
ATOM   3172  CA  TYR A 338      96.028  74.617  48.419
ATOM   3173  CB  TYR A 338      97.402  74.120  48.934
ATOM   3174  CG  TYR A 338      97.495  74.213  50.423
ATOM   3175  CD1 TYR A 338      97.192  73.082  51.197
ATOM   3176  CE1 TYR A 338      97.265  73.129  52.591
ATOM   3177  CZ  TYR A 338      97.639  74.317  53.225
ATOM   3178  OH  TYR A 338      97.717  74.372  54.634
ATOM   3179  HH  TYR A 338      97.519  73.495  54.976
ATOM   3180  CE2 TYR A 338      97.934  75.451  52.463
ATOM   3181  CD2 TYR A 338      97.860  75.400  51.067
ATOM   3182  C   TYR A 338      96.013  74.233  46.962
ATOM   3183  O   TYR A 338      95.923  73.042  46.662
ATOM   3184  N   GLU A 339      96.103  75.206  46.016
ATOM   3185  H   GLU A 339      96.168  76.176  46.237
ATOM   3186  CA  GLU A 339      96.081  74.852  44.612
ATOM   3187  CB  GLU A 339      94.731  75.139  43.893
ATOM   3188  CG  GLU A 339      94.256  76.602  43.806
ATOM   3189  CD  GLU A 339      93.331  76.957  44.964
ATOM   3190  OE1 GLU A 339      93.762  76.865  46.144
ATOM   3191  OE2 GLU A 339      92.162  77.327  44.680
ATOM   3192  C   GLU A 339      97.185  75.491  43.813
ATOM   3193  O   GLU A 339      97.726  76.531  44.196
ATOM   3194  N   ARG A 340      97.555  74.830  42.686
ATOM   3195  H   ARG A 340      97.127  73.965  42.435
ATOM   3196  CA  ARG A 340      98.574  75.304  41.788
ATOM   3197  CB  ARG A 340      99.838  74.413  41.782
ATOM   3198  CG  ARG A 340     100.986  74.902  40.889
ATOM   3199  CD  ARG A 340     102.240  74.024  40.954
ATOM   3200  NE  ARG A 340     103.282  74.615  40.051
ATOM   3201  HE  ARG A 340     103.909  75.298  40.429
ATOM   3202  CZ  ARG A 340     103.392  74.278  38.726
ATOM   3203  NH1 ARG A 340     102.578  73.351  38.134
ATOM   3204 1HH1 ARG A 340     101.880  72.877  38.672
ATOM   3205 2HH1 ARG A 340     102.701  73.124  37.169
ATOM   3206  NH2 ARG A 340     104.349  74.883  37.967
ATOM   3207 1HH2 ARG A 340     104.961  75.561  38.376
ATOM   3208 2HH2 ARG A 340     104.441  74.655  36.998
ATOM   3209  C   ARG A 340      97.966  75.331  40.406
ATOM   3210  O   ARG A 340      97.451  74.328  39.905
ATOM   3211  N   ASP A 341      98.017  76.529  39.788
ATOM   3212  H   ASP A 341      98.436  77.301  40.257
ATOM   3213  CA  ASP A 341      97.505  76.848  38.475
ATOM   3214  CB  ASP A 341      97.346  78.373  38.268
ATOM   3215  CG  ASP A 341      96.236  79.001  39.113
ATOM   3216  OD1 ASP A 341      95.408  78.286  39.739
ATOM   3217  OD2 ASP A 341      96.198  80.260  39.114
ATOM   3218  C   ASP A 341      98.420  76.407  37.359
ATOM   3219  O   ASP A 341      99.619  76.211  37.561
ATOM   3220  N   TYR A 342      97.827  76.195  36.159
ATOM   3221  H   TYR A 342      96.840  76.300  36.068
ATOM   3222  CA  TYR A 342      98.507  75.843  34.933
ATOM   3223  CB  TYR A 342      98.683  74.318  34.719
ATOM   3224  CG  TYR A 342      99.512  73.960  33.533
ATOM   3225  CD1 TYR A 342     100.868  74.302  33.437
ATOM   3226  CE1 TYR A 342     101.608  73.928  32.312
ATOM   3227  CZ  TYR A 342     101.001  73.198  31.287
ATOM   3228  OH  TYR A 342     101.752  72.819  30.154
ATOM   3229  HH  TYR A 342     101.198  72.256  29.606
ATOM   3230  CE2 TYR A 342      99.654  72.840  31.383
ATOM   3231  CD2 TYR A 342      98.918  73.218  32.506
ATOM   3232  C   TYR A 342      97.593  76.491  33.930
ATOM   3233  O   TYR A 342      96.612  75.913  33.464
ATOM   3234  N   GLN A 343      97.924  77.758  33.634
ATOM   3235  H   GLN A 343      98.745  78.141  34.050
ATOM   3236  CA  GLN A 343      97.246  78.691  32.774
ATOM   3237  CB  GLN A 343      97.756  80.137  33.014
ATOM   3238  CG  GLN A 343      97.492  80.723  34.410
ATOM   3239  CD  GLN A 343      95.993  80.847  34.668
ATOM   3240  OE1 GLN A 343      95.249  81.492  33.929
ATOM   3241  NE2 GLN A 343      95.524  80.185  35.756
ATOM   3242 1HE2 GLN A 343      96.151  79.670  36.341
ATOM   3243 2HE2 GLN A 343      94.549  80.202  35.970
ATOM   3244  C   GLN A 343      97.281  78.449  31.298
ATOM   3245  O   GLN A 343      97.970  77.566  30.789
ATOM   3246  N   TYR A 344      96.456  79.268  30.601
ATOM   3247  H   TYR A 344      95.902  79.931  31.098
ATOM   3248  CA  TYR A 344      96.281  79.322  29.176
ATOM   3249  CB  TYR A 344      95.003  80.108  28.744
ATOM   3250  CG  TYR A 344      94.981  81.550  29.157
ATOM   3251  CD1 TYR A 344      95.562  82.557  28.377
ATOM   3252  CE1 TYR A 344      95.517  83.893  28.785
ATOM   3253  CZ  TYR A 344      94.882  84.235  29.981
ATOM   3254  OH  TYR A 344      94.841  85.587  30.386
ATOM   3255  HH  TYR A 344      94.362  85.637  31.219
ATOM   3256  CE2 TYR A 344      94.290  83.243  30.768
ATOM   3257  CD2 TYR A 344      94.340  81.910  30.351
ATOM   3258  C   TYR A 344      97.550  79.745  28.475
ATOM   3259  O   TYR A 344      98.532  80.139  29.108
ATOM   3260  N   GLU A 345      97.538  79.617  27.125
ATOM   3261  H   GLU A 345      96.705  79.305  26.674
ATOM   3262  CA  GLU A 345      98.620  79.850  26.185
ATOM   3263  CB  GLU A 345      99.499  81.109  26.417
ATOM   3264  CG  GLU A 345      98.745  82.436  26.238
ATOM   3265  CD  GLU A 345      99.628  83.654  26.522
ATOM   3266  OE1 GLU A 345     100.836  83.518  26.857
ATOM   3267  OE2 GLU A 345      99.075  84.777  26.400
ATOM   3268  C   GLU A 345      99.494  78.619  26.123
ATOM   3269  O   GLU A 345     100.442  78.548  25.339
ATOM   3270  N   THR A 346      99.146  77.591  26.933
ATOM   3271  H   THR A 346      98.372  77.653  27.556
ATOM   3272  CA  THR A 346      99.774  76.305  26.954
ATOM   3273  CB  THR A 346      99.744  75.633  28.308
ATOM   3274  CG2 THR A 346     100.565  76.481  29.300
ATOM   3275  OG1 THR A 346      98.411  75.451  28.763
ATOM   3276  HG1 THR A 346      98.472  75.092  29.652
ATOM   3277  C   THR A 346      99.085  75.525  25.853
ATOM   3278  O   THR A 346      98.121  76.012  25.250
ATOM   3279  N   LYS A 347      99.567  74.296  25.553
ATOM   3280  H   LYS A 347     100.356  73.920  26.033
ATOM   3281  CA  LYS A 347      99.021  73.462  24.500
ATOM   3282  CB  LYS A 347      99.735  72.105  24.399
ATOM   3283  CG  LYS A 347     101.153  72.256  23.848
ATOM   3284  CD  LYS A 347     101.919  70.947  23.687
ATOM   3285  CE  LYS A 347     103.331  71.156  23.146
ATOM   3286  NZ  LYS A 347     104.037  69.866  23.063
ATOM   3287  HZ1 LYS A 347     103.904  69.339  23.946
ATOM   3288  HZ2 LYS A 347     103.658  69.314  22.271
ATOM   3289  HZ3 LYS A 347     105.049  70.033  22.914
ATOM   3290  C   LYS A 347      97.540  73.237  24.659
ATOM   3291  O   LYS A 347      96.826  73.202  23.653
ATOM   3292  N   LYS A 348      97.065  73.075  25.915
ATOM   3293  H   LYS A 348      97.667  73.103  26.709
ATOM   3294  CA  LYS A 348      95.664  72.936  26.206
ATOM   3295  CB  LYS A 348      95.318  71.843  27.246
ATOM   3296  CG  LYS A 348      93.807  71.681  27.473
ATOM   3297  CD  LYS A 348      93.399  70.628  28.503
ATOM   3298  CE  LYS A 348      91.884  70.573  28.699
ATOM   3299  NZ  LYS A 348      91.505  69.517  29.656
ATOM   3300  HZ1 LYS A 348      90.852  68.861  29.187
ATOM   3301  HZ2 LYS A 348      92.346  68.993  29.967
ATOM   3302  HZ3 LYS A 348      91.025  69.941  30.477
ATOM   3303  C   LYS A 348      95.269  74.277  26.776
ATOM   3304  O   LYS A 348      95.941  74.802  27.664
ATOM   3305  N   THR A 349      94.171  74.867  26.259
ATOM   3306  H   THR A 349      93.639  74.434  25.537
ATOM   3307  CA  THR A 349      93.679  76.148  26.707
ATOM   3308  CB  THR A 349      92.902  76.900  25.645
ATOM   3309  CG2 THR A 349      93.845  77.202  24.466
ATOM   3310  OG1 THR A 349      91.767  76.166  25.204
ATOM   3311  HG1 THR A 349      91.080  76.317  25.857
ATOM   3312  C   THR A 349      92.929  76.063  28.014
ATOM   3313  O   THR A 349      92.525  74.980  28.442
ATOM   3314  N   GLY A 350      92.760  77.228  28.688
ATOM   3315  H   GLY A 350      93.120  78.091  28.345
ATOM   3316  CA  GLY A 350      92.069  77.312  29.947
ATOM   3317  C   GLY A 350      92.979  77.055  31.099
ATOM   3318  O   GLY A 350      94.185  77.298  31.027
ATOM   3319  N   CYS A 351      92.386  76.592  32.217
ATOM   3320  H   CYS A 351      91.420  76.345  32.253
ATOM   3321  CA  CYS A 351      93.165  76.331  33.385
ATOM   3322  CB  CYS A 351      92.778  77.223  34.560
ATOM   3323  SG  CYS A 351      93.105  78.961  34.163
ATOM   3324  C   CYS A 351      93.097  74.909  33.812
ATOM   3325  O   CYS A 351      92.032  74.293  33.826
ATOM   3326  N   THR A 352      94.289  74.358  34.117
ATOM   3327  H   THR A 352      95.135  74.878  34.042
ATOM   3328  CA  THR A 352      94.449  73.021  34.601
ATOM   3329  CB  THR A 352      95.412  72.177  33.788
ATOM   3330  CG2 THR A 352      95.513  70.761  34.393
ATOM   3331  OG1 THR A 352      94.954  72.079  32.444
ATOM   3332  HG1 THR A 352      95.114  72.939  32.048
ATOM   3333  C   THR A 352      94.999  73.289  35.971
ATOM   3334  O   THR A 352      96.094  73.823  36.126
ATOM   3335  N   ALA A 353      94.234  72.948  37.013
ATOM   3336  H   ALA A 353      93.386  72.447  36.900
ATOM   3337  CA  ALA A 353      94.686  73.190  38.349
ATOM   3338  CB  ALA A 353      93.800  74.166  39.143
ATOM   3339  C   ALA A 353      94.777  71.909  39.101
ATOM   3340  O   ALA A 353      93.976  70.997  38.909
ATOM   3341  N   CYS A 354      95.823  71.808  39.946
ATOM   3342  H   CYS A 354      96.486  72.545  40.054
ATOM   3343  CA  CYS A 354      96.023  70.648  40.769
ATOM   3344  CB  CYS A 354      97.388  69.965  40.571
ATOM   3345  SG  CYS A 354      97.602  69.366  38.869
ATOM   3346  C   CYS A 354      95.931  71.164  42.167
ATOM   3347  O   CYS A 354      96.646  72.097  42.538
ATOM   3348  N   GLY A 355      95.023  70.567  42.971
ATOM   3349  H   GLY A 355      94.444  69.813  42.676
ATOM   3350  CA  GLY A 355      94.837  70.997  44.328
ATOM   3351  C   GLY A 355      94.973  69.876  45.295
ATOM   3352  O   GLY A 355      94.761  68.710  44.960
ATOM   3353  N   LEU A 356      95.325  70.255  46.541
ATOM   3354  H   LEU A 356      95.460  71.217  46.763
ATOM   3355  CA  LEU A 356      95.530  69.366  47.645
ATOM   3356  CB  LEU A 356      96.976  69.494  48.173
ATOM   3357  CG  LEU A 356      97.355  68.613  49.376
ATOM   3358  CD1 LEU A 356      97.320  67.120  49.015
ATOM   3359  CD2 LEU A 356      98.684  69.067  49.994
ATOM   3360  C   LEU A 356      94.582  69.857  48.702
ATOM   3361  O   LEU A 356      94.637  71.029  49.087
ATOM   3362  N   TYR A 357      93.698  68.962  49.199
ATOM   3363  H   TYR A 357      93.668  68.014  48.890
ATOM   3364  CA  TYR A 357      92.734  69.342  50.200
ATOM   3365  CB  TYR A 357      91.325  69.613  49.590
ATOM   3366  CG  TYR A 357      90.655  68.408  48.987
ATOM   3367  CD1 TYR A 357      89.713  67.665  49.714
ATOM   3368  CE1 TYR A 357      89.090  66.549  49.151
ATOM   3369  CZ  TYR A 357      89.412  66.156  47.852
ATOM   3370  OH  TYR A 357      88.787  65.030  47.273
ATOM   3371  HH  TYR A 357      89.120  64.931  46.378
ATOM   3372  CE2 TYR A 357      90.361  66.876  47.125
ATOM   3373  CD2 TYR A 357      90.979  67.991  47.692
ATOM   3374  C   TYR A 357      92.621  68.344  51.316
ATOM   3375  O   TYR A 357      92.961  67.173  51.146
ATOM   3376  N   LEU A 358      92.181  68.829  52.504
ATOM   3377  H   LEU A 358      91.954  69.794  52.615
ATOM   3378  CA  LEU A 358      91.970  67.992  53.661
ATOM   3379  CB  LEU A 358      92.186  68.657  55.040
ATOM   3380  CG  LEU A 358      93.623  69.049  55.408
ATOM   3381  CD1 LEU A 358      93.657  69.824  56.734
ATOM   3382  CD2 LEU A 358      94.503  67.795  55.511
ATOM   3383  C   LEU A 358      90.583  67.440  53.706
ATOM   3384  O   LEU A 358      89.605  68.181  53.582
ATOM   3385  N   ASP A 359      90.494  66.104  53.884
ATOM   3386  H   ASP A 359      91.311  65.533  53.922
ATOM   3387  CA  ASP A 359      89.248  65.390  53.996
ATOM   3388  CB  ASP A 359      88.751  64.711  52.682
ATOM   3389  CG  ASP A 359      89.665  63.627  52.095
ATOM   3390  OD1 ASP A 359      90.019  62.630  52.779
ATOM   3391  OD2 ASP A 359      89.980  63.782  50.887
ATOM   3392  C   ASP A 359      89.318  64.382  55.116
ATOM   3393  O   ASP A 359      90.383  64.137  55.687
ATOM   3394  N   GLN A 360      88.136  63.814  55.476
ATOM   3395  H   GLN A 360      87.303  64.058  54.989
ATOM   3396  CA  GLN A 360      87.928  62.811  56.499
ATOM   3397  CB  GLN A 360      88.349  61.395  56.040
ATOM   3398  CG  GLN A 360      87.576  60.904  54.812
ATOM   3399  CD  GLN A 360      88.170  59.577  54.368
ATOM   3400  OE1 GLN A 360      87.731  58.514  54.804
ATOM   3401  NE2 GLN A 360      89.192  59.625  53.473
ATOM   3402 1HE2 GLN A 360      89.515  60.507  53.125
ATOM   3403 2HE2 GLN A 360      89.631  58.775  53.181
ATOM   3404  C   GLN A 360      88.512  63.176  57.842
ATOM   3405  O   GLN A 360      89.171  62.372  58.507
ATOM   3406  N   LEU A 361      88.252  64.436  58.258
ATOM   3407  H   LEU A 361      87.683  65.040  57.707
ATOM   3408  CA  LEU A 361      88.722  65.002  59.498
ATOM   3409  CB  LEU A 361      88.385  66.502  59.642
ATOM   3410  CG  LEU A 361      89.046  67.459  58.625
ATOM   3411  CD1 LEU A 361      88.511  68.888  58.806
ATOM   3412  CD2 LEU A 361      90.582  67.407  58.676
ATOM   3413  C   LEU A 361      88.109  64.320  60.696
ATOM   3414  O   LEU A 361      86.900  64.080  60.729
ATOM   3415  N   LYS A 362      88.960  63.965  61.690
ATOM   3416  H   LYS A 362      89.942  64.131  61.619
ATOM   3417  CA  LYS A 362      88.521  63.317  62.905
ATOM   3418  CB  LYS A 362      88.945  61.834  63.008
ATOM   3419  CG  LYS A 362      88.343  60.880  61.976
ATOM   3420  CD  LYS A 362      88.779  59.431  62.203
ATOM   3421  CE  LYS A 362      88.268  58.449  61.148
ATOM   3422  NZ  LYS A 362      88.726  57.086  61.480
ATOM   3423  HZ1 LYS A 362      89.743  57.108  61.682
ATOM   3424  HZ2 LYS A 362      88.216  56.747  62.318
ATOM   3425  HZ3 LYS A 362      88.549  56.441  60.686
ATOM   3426  C   LYS A 362      89.157  63.988  64.103
ATOM   3427  O   LYS A 362      90.359  64.254  64.057
ATOM   3428  N   PRO A 363      88.426  64.318  65.170
ATOM   3429  CA  PRO A 363      88.987  64.932  66.356
ATOM   3430  CB  PRO A 363      87.799  65.514  67.124
ATOM   3431  CG  PRO A 363      86.580  64.703  66.641
ATOM   3432  CD  PRO A 363      86.972  64.200  65.240
ATOM   3433  C   PRO A 363      89.807  63.946  67.151
ATOM   3434  O   PRO A 363      89.295  62.875  67.489
ATOM   3435  N   VAL A 364      91.069  64.307  67.472
ATOM   3436  H   VAL A 364      91.458  65.171  67.174
ATOM   3437  CA  VAL A 364      91.930  63.472  68.271
ATOM   3438  CB  VAL A 364      93.415  63.540  67.897
ATOM   3439  CG1 VAL A 364      93.571  63.145  66.423
ATOM   3440  CG2 VAL A 364      94.055  64.912  68.204
ATOM   3441  C   VAL A 364      91.777  63.757  69.744
ATOM   3442  O   VAL A 364      91.906  62.840  70.555
ATOM   3443  N   GLY A 365      91.465  65.025  70.108
ATOM   3444  H   GLY A 365      91.329  65.748  69.435
ATOM   3445  CA  GLY A 365      91.314  65.425  71.483
ATOM   3446  C   GLY A 365      91.233  66.918  71.594
ATOM   3447  O   GLY A 365      91.316  67.642  70.596
ATOM   3448  N   SER A 366      91.078  67.396  72.851
ATOM   3449  H   SER A 366      91.061  66.789  73.646
ATOM   3450  CA  SER A 366      90.964  68.803  73.123
ATOM   3451  CB  SER A 366      89.717  69.119  73.976
ATOM   3452  OG  SER A 366      89.614  70.501  74.285
ATOM   3453  HG  SER A 366      89.003  70.554  75.027
ATOM   3454  C   SER A 366      92.209  69.279  73.823
ATOM   3455  O   SER A 366      92.698  68.645  74.765
ATOM   3456  N   ALA A 367      92.749  70.414  73.318
ATOM   3457  H   ALA A 367      92.310  70.893  72.560
ATOM   3458  CA  ALA A 367      93.938  71.046  73.826
ATOM   3459  CB  ALA A 367      94.862  71.557  72.711
ATOM   3460  C   ALA A 367      93.624  72.162  74.779
ATOM   3461  O   ALA A 367      92.671  72.919  74.591
ATOM   3462  N   TYR A 368      94.431  72.259  75.858
ATOM   3463  H   TYR A 368      95.155  71.595  76.008
ATOM   3464  CA  TYR A 368      94.289  73.231  76.903
ATOM   3465  CB  TYR A 368      93.749  72.552  78.190
ATOM   3466  CG  TYR A 368      92.374  72.010  77.976
ATOM   3467  CD1 TYR A 368      92.185  70.657  77.675
ATOM   3468  CE1 TYR A 368      90.903  70.153  77.459
ATOM   3469  CZ  TYR A 368      89.798  71.005  77.539
ATOM   3470  OH  TYR A 368      88.503  70.490  77.315
ATOM   3471  HH  TYR A 368      87.867  71.170  77.555
ATOM   3472  CE2 TYR A 368      89.975  72.358  77.837
ATOM   3473  CD2 TYR A 368      91.261  72.857  78.052
ATOM   3474  C   TYR A 368      95.616  73.886  77.215
ATOM   3475  O   TYR A 368      96.568  73.211  77.605
ATOM   3476  N   LYS A 369      95.702  75.231  77.051
ATOM   3477  H   LYS A 369      94.911  75.763  76.764
ATOM   3478  CA  LYS A 369      96.894  76.010  77.304
ATOM   3479  CB  LYS A 369      96.946  77.272  76.421
ATOM   3480  CG  LYS A 369      98.222  78.104  76.541
ATOM   3481  CD  LYS A 369      98.158  79.415  75.762
ATOM   3482  CE  LYS A 369      98.401  79.294  74.260
ATOM   3483  NZ  LYS A 369      98.447  80.646  73.665
ATOM   3484  HZ1 LYS A 369      98.988  81.287  74.278
ATOM   3485  HZ2 LYS A 369      98.904  80.601  72.734
ATOM   3486  HZ3 LYS A 369      97.481  81.008  73.553
ATOM   3487  C   LYS A 369      96.910  76.430  78.750
ATOM   3488  O   LYS A 369      96.044  77.187  79.195
ATOM   3489  N   ILE A 370      97.938  75.964  79.491
ATOM   3490  H   ILE A 370      98.632  75.379  79.081
ATOM   3491  CA  ILE A 370      98.098  76.231  80.898
ATOM   3492  CB  ILE A 370      99.084  75.265  81.542
ATOM   3493  CG2 ILE A 370      99.341  75.613  83.025
ATOM   3494  CG1 ILE A 370      98.558  73.828  81.420
ATOM   3495  CD1 ILE A 370      99.611  72.797  81.807
ATOM   3496  C   ILE A 370      98.537  77.645  81.166
ATOM   3497  O   ILE A 370      99.563  78.121  80.677
ATOM   3498  N   ILE A 371      97.715  78.325  81.983
ATOM   3499  H   ILE A 371      96.884  77.904  82.333
ATOM   3500  CA  ILE A 371      97.925  79.662  82.450
ATOM   3501  CB  ILE A 371      96.796  80.621  82.119
ATOM   3502  CG2 ILE A 371      97.104  82.009  82.737
ATOM   3503  CG1 ILE A 371      96.595  80.703  80.595
ATOM   3504  CD1 ILE A 371      95.335  81.455  80.191
ATOM   3505  C   ILE A 371      97.928  79.401  83.938
ATOM   3506  O   ILE A 371      96.998  78.813  84.493
ATOM   3507  N   THR A 372      99.017  79.803  84.614
ATOM   3508  H   THR A 372      99.768  80.253  84.141
ATOM   3509  CA  THR A 372      99.211  79.643  86.032
ATOM   3510  CB  THR A 372      98.469  80.654  86.909
ATOM   3511  CG2 THR A 372      98.911  82.072  86.493
ATOM   3512  OG1 THR A 372      97.059  80.537  86.809
ATOM   3513  HG1 THR A 372      96.808  79.786  87.351
ATOM   3514  C   THR A 372      99.216  78.205  86.512
ATOM   3515  O   THR A 372      99.154  77.259  85.723
ATOM   3516  N   ILE A 373      99.374  78.040  87.840
ATOM   3517  H   ILE A 373      99.442  78.844  88.424
ATOM   3518  CA  ILE A 373      99.469  76.815  88.598
ATOM   3519  CB  ILE A 373     100.919  76.306  88.724
ATOM   3520  CG2 ILE A 373     101.411  75.660  87.412
ATOM   3521  CG1 ILE A 373     101.852  77.380  89.349
ATOM   3522  CD1 ILE A 373     103.250  76.898  89.735
ATOM   3523  C   ILE A 373      98.910  77.100  89.982
ATOM   3524  O   ILE A 373      98.282  78.135  90.201
ATOM   3525  N   ARG A 374      98.983  76.098  90.889
ATOM   3526  H   ARG A 374      99.383  75.221  90.630
ATOM   3527  CA  ARG A 374      98.597  76.185  92.286
ATOM   3528  CB  ARG A 374      97.144  76.637  92.588
ATOM   3529  CG  ARG A 374      96.870  76.871  94.073
ATOM   3530  CD  ARG A 374      95.597  77.656  94.378
ATOM   3531  NE  ARG A 374      95.796  79.049  93.852
ATOM   3532  HE  ARG A 374      95.358  79.288  92.984
ATOM   3533  CZ  ARG A 374      96.554  80.000  94.490
ATOM   3534  NH1 ARG A 374      97.218  79.750  95.656
ATOM   3535 1HH1 ARG A 374      97.180  78.843  96.079
ATOM   3536 2HH1 ARG A 374      97.802  80.449  96.071
ATOM   3537  NH2 ARG A 374      96.661  81.238  93.926
ATOM   3538 1HH2 ARG A 374      96.145  81.456  93.095
ATOM   3539 2HH2 ARG A 374      97.241  81.937  94.344
ATOM   3540  C   ARG A 374      98.855  74.811  92.837
ATOM   3541  O   ARG A 374      98.779  73.850  92.071
ATOM   3542  N   TYR A 375      99.243  74.677  94.132
ATOM   3543  H   TYR A 375      99.347  75.455  94.750
ATOM   3544  CA  TYR A 375      99.502  73.370  94.717
ATOM   3545  CB  TYR A 375     101.016  73.050  94.857
ATOM   3546  CG  TYR A 375     101.660  73.038  93.509
ATOM   3547  CD1 TYR A 375     101.477  71.946  92.653
ATOM   3548  CE1 TYR A 375     102.061  71.925  91.384
ATOM   3549  CZ  TYR A 375     102.844  73.002  90.964
ATOM   3550  OH  TYR A 375     103.436  72.987  89.684
ATOM   3551  HH  TYR A 375     103.929  73.804  89.574
ATOM   3552  CE2 TYR A 375     103.042  74.089  91.819
ATOM   3553  CD2 TYR A 375     102.455  74.107  93.084
ATOM   3554  C   TYR A 375      98.829  73.130  96.057
ATOM   3555  O   TYR A 375      99.106  72.131  96.724
ATOM   3556  N   SER A 376      97.843  73.984  96.402
ATOM   3557  H   SER A 376      97.597  74.714  95.773
ATOM   3558  CA  SER A 376      97.108  74.038  97.644
ATOM   3559  CB  SER A 376      95.988  75.094  97.568
ATOM   3560  OG  SER A 376      94.993  74.737  96.616
ATOM   3561  HG  SER A 376      94.315  75.414  96.678
ATOM   3562  C   SER A 376      96.494  72.826  98.290
ATOM   3563  O   SER A 376      96.120  71.837  97.657
ATOM   3564  N   ARG A 377      96.476  72.900  99.642
ATOM   3565  H   ARG A 377      96.831  73.704 100.121
ATOM   3566  CA  ARG A 377      95.909  71.893 100.483
ATOM   3567  CB  ARG A 377      96.975  70.976 101.117
ATOM   3568  CG  ARG A 377      98.026  71.543 102.069
ATOM   3569  CD  ARG A 377      98.915  70.388 102.517
ATOM   3570  NE  ARG A 377     100.111  70.779 103.321
ATOM   3571  HE  ARG A 377     100.975  70.919 102.838
ATOM   3572  CZ  ARG A 377     100.076  70.882 104.684
ATOM   3573  NH1 ARG A 377      98.898  70.767 105.361
ATOM   3574 1HH1 ARG A 377      98.050  70.580 104.864
ATOM   3575 2HH1 ARG A 377      98.878  70.866 106.353
ATOM   3576  NH2 ARG A 377     101.239  71.098 105.371
ATOM   3577 1HH2 ARG A 377     102.112  71.163 104.885
ATOM   3578 2HH2 ARG A 377     101.237  71.157 106.368
ATOM   3579  C   ARG A 377      94.987  72.533 101.480
ATOM   3580  O   ARG A 377      95.263  73.615 102.010
ATOM   3581  N   ARG A 378      93.808  71.893 101.679
ATOM   3582  H   ARG A 378      93.581  71.050 101.200
ATOM   3583  CA  ARG A 378      92.819  72.379 102.603
ATOM   3584  CB  ARG A 378      91.367  71.991 102.223
ATOM   3585  CG  ARG A 378      90.279  72.557 103.153
ATOM   3586  CD  ARG A 378      88.834  72.285 102.715
ATOM   3587  NE  ARG A 378      88.599  73.011 101.426
ATOM   3588  HE  ARG A 378      89.384  73.424 100.963
ATOM   3589  CZ  ARG A 378      87.350  73.135 100.871
ATOM   3590  NH1 ARG A 378      86.233  72.594 101.446
ATOM   3591 1HH1 ARG A 378      86.295  72.083 102.302
ATOM   3592 2HH1 ARG A 378      85.345  72.691 100.999
ATOM   3593  NH2 ARG A 378      87.200  73.827  99.704
ATOM   3594 1HH2 ARG A 378      87.995  74.219  99.242
ATOM   3595 2HH2 ARG A 378      86.292  73.926  99.297
ATOM   3596  C   ARG A 378      93.172  71.882 103.969
ATOM   3597  O   ARG A 378      93.194  70.679 104.238
ATOM   3598  N   VAL A 379      93.483  72.850 104.853
ATOM   3599  H   VAL A 379      93.396  73.817 104.625
ATOM   3600  CA  VAL A 379      93.846  72.578 106.214
ATOM   3601  CB  VAL A 379      95.054  73.387 106.680
ATOM   3602  CG1 VAL A 379      95.388  73.112 108.159
ATOM   3603  CG2 VAL A 379      96.255  73.088 105.760
ATOM   3604  C   VAL A 379      92.630  72.917 107.037
ATOM   3605  O   VAL A 379      91.928  73.893 106.770
ATOM   3606  N   CYS A 380      92.323  72.056 108.026
ATOM   3607  H   CYS A 380      92.882  71.253 108.220
ATOM   3608  CA  CYS A 380      91.220  72.263 108.919
ATOM   3609  CB  CYS A 380      90.052  71.287 108.695
ATOM   3610  SG  CYS A 380      89.401  71.363 106.996
ATOM   3611  C   CYS A 380      91.821  72.021 110.269
ATOM   3612  O   CYS A 380      92.411  70.963 110.509
ATOM   3613  N   VAL A 381      91.743  73.036 111.159
ATOM   3614  H   VAL A 381      91.291  73.900 110.943
ATOM   3615  CA  VAL A 381      92.290  72.938 112.491
ATOM   3616  CB  VAL A 381      93.412  73.945 112.760
ATOM   3617  CG1 VAL A 381      93.934  73.874 114.211
ATOM   3618  CG2 VAL A 381      94.566  73.656 111.783
ATOM   3619  C   VAL A 381      91.165  73.126 113.464
ATOM   3620  O   VAL A 381      90.293  73.979 113.280
ATOM   3621  N   GLN A 382      91.169  72.272 114.512
ATOM   3622  H   GLN A 382      91.873  71.575 114.616
ATOM   3623  CA  GLN A 382      90.189  72.308 115.553
ATOM   3624  CB  GLN A 382      89.286  71.059 115.553
ATOM   3625  CG  GLN A 382      88.186  71.044 116.622
ATOM   3626  CD  GLN A 382      87.297  69.817 116.429
ATOM   3627  OE1 GLN A 382      87.661  68.765 115.904
ATOM   3628  NE2 GLN A 382      86.011  69.994 116.820
ATOM   3629 1HE2 GLN A 382      85.721  70.875 117.193
ATOM   3630 2HE2 GLN A 382      85.345  69.262 116.689
ATOM   3631  C   GLN A 382      90.925  72.378 116.855
ATOM   3632  O   GLN A 382      91.723  71.494 117.179
ATOM   3633  N   PHE A 383      90.686  73.473 117.608
ATOM   3634  H   PHE A 383      90.050  74.185 117.321
ATOM   3635  CA  PHE A 383      91.293  73.654 118.891
ATOM   3636  CB  PHE A 383      92.208  74.904 118.958
ATOM   3637  CG  PHE A 383      92.987  74.896 120.236
ATOM   3638  CD1 PHE A 383      94.175  74.156 120.314
ATOM   3639  CE1 PHE A 383      94.921  74.129 121.495
ATOM   3640  CZ  PHE A 383      94.482  74.843 122.611
ATOM   3641  CE2 PHE A 383      93.301  75.585 122.546
ATOM   3642  CD2 PHE A 383      92.559  75.612 121.362
ATOM   3643  C   PHE A 383      90.071  73.862 119.739
ATOM   3644  O   PHE A 383      89.447  74.928 119.697
ATOM   3645  N   GLY A 384      89.714  72.827 120.538
ATOM   3646  H   GLY A 384      90.235  71.977 120.564
ATOM   3647  CA  GLY A 384      88.556  72.871 121.392
ATOM   3648  C   GLY A 384      87.325  73.004 120.545
ATOM   3649  O   GLY A 384      87.064  72.185 119.662
ATOM   3650  N   GLU A 385      86.543  74.057 120.851
ATOM   3651  H   GLU A 385      86.810  74.692 121.570
ATOM   3652  CA  GLU A 385      85.325  74.394 120.172
ATOM   3653  CB  GLU A 385      84.483  75.425 120.948
ATOM   3654  CG  GLU A 385      83.882  74.956 122.280
ATOM   3655  CD  GLU A 385      83.017  76.079 122.854
ATOM   3656  OE1 GLU A 385      82.153  76.624 122.116
ATOM   3657  OE2 GLU A 385      83.207  76.401 124.055
ATOM   3658  C   GLU A 385      85.556  75.026 118.823
ATOM   3659  O   GLU A 385      84.780  74.794 117.892
ATOM   3660  N   GLU A 386      86.638  75.830 118.700
ATOM   3661  H   GLU A 386      87.294  75.935 119.443
ATOM   3662  CA  GLU A 386      86.947  76.550 117.495
ATOM   3663  CB  GLU A 386      87.887  77.743 117.772
ATOM   3664  CG  GLU A 386      88.047  78.748 116.624
ATOM   3665  CD  GLU A 386      88.749  79.984 117.169
ATOM   3666  OE1 GLU A 386      88.190  80.637 118.091
ATOM   3667  OE2 GLU A 386      89.865  80.297 116.679
ATOM   3668  C   GLU A 386      87.471  75.700 116.376
ATOM   3669  O   GLU A 386      88.473  74.998 116.511
ATOM   3670  N   ASN A 387      86.752  75.781 115.233
ATOM   3671  H   ASN A 387      85.946  76.365 115.177
ATOM   3672  CA  ASN A 387      87.072  75.081 114.014
ATOM   3673  CB  ASN A 387      85.922  74.257 113.384
ATOM   3674  CG  ASN A 387      85.440  73.125 114.264
ATOM   3675  OD1 ASN A 387      86.129  72.134 114.476
ATOM   3676  ND2 ASN A 387      84.194  73.259 114.779
ATOM   3677 1HD2 ASN A 387      83.645  74.060 114.547
ATOM   3678 2HD2 ASN A 387      83.830  72.554 115.388
ATOM   3679  C   ASN A 387      87.317  76.129 112.971
ATOM   3680  O   ASN A 387      86.538  77.082 112.860
ATOM   3681  N   LEU A 388      88.423  75.987 112.199
ATOM   3682  H   LEU A 388      89.081  75.248 112.332
ATOM   3683  CA  LEU A 388      88.693  76.933 111.151
ATOM   3684  CB  LEU A 388      89.610  78.112 111.585
ATOM   3685  CG  LEU A 388      89.888  79.185 110.505
ATOM   3686  CD1 LEU A 388      88.585  79.890 110.094
ATOM   3687  CD2 LEU A 388      90.937  80.206 110.972
ATOM   3688  C   LEU A 388      89.303  76.162 110.008
ATOM   3689  O   LEU A 388      90.348  75.523 110.161
ATOM   3690  N   CYS A 389      88.589  76.166 108.856
ATOM   3691  H   CYS A 389      87.739  76.681 108.782
ATOM   3692  CA  CYS A 389      89.005  75.505 107.648
ATOM   3693  CB  CYS A 389      87.861  74.746 106.953
ATOM   3694  SG  CYS A 389      87.167  73.428 107.996
ATOM   3695  C   CYS A 389      89.469  76.575 106.708
ATOM   3696  O   CYS A 389      88.771  77.574 106.507
ATOM   3697  N   LYS A 390      90.676  76.395 106.128
ATOM   3698  H   LYS A 390      91.252  75.604 106.316
ATOM   3699  CA  LYS A 390      91.212  77.367 105.223
ATOM   3700  CB  LYS A 390      92.078  78.375 106.009
ATOM   3701  CG  LYS A 390      92.588  79.632 105.309
ATOM   3702  CD  LYS A 390      93.294  80.516 106.338
ATOM   3703  CE  LYS A 390      93.688  81.912 105.873
ATOM   3704  NZ  LYS A 390      94.378  82.603 106.978
ATOM   3705  HZ1 LYS A 390      95.284  82.129 107.150
ATOM   3706  HZ2 LYS A 390      94.555  83.594 106.728
ATOM   3707  HZ3 LYS A 390      93.798  82.567 107.838
ATOM   3708  C   LYS A 390      92.015  76.647 104.178
ATOM   3709  O   LYS A 390      92.671  75.637 104.455
ATOM   3710  N   ILE A 391      91.937  77.141 102.921
ATOM   3711  H   ILE A 391      91.399  77.951 102.700
ATOM   3712  CA  ILE A 391      92.682  76.553 101.836
ATOM   3713  CB  ILE A 391      91.979  76.705 100.503
ATOM   3714  CG2 ILE A 391      92.829  75.982  99.438
ATOM   3715  CG1 ILE A 391      90.578  76.053 100.557
ATOM   3716  CD1 ILE A 391      89.691  76.356  99.347
ATOM   3717  C   ILE A 391      93.974  77.342 101.863
ATOM   3718  O   ILE A 391      93.941  78.577 101.849
ATOM   3719  N   ILE A 392      95.138  76.648 101.966
ATOM   3720  H   ILE A 392      95.180  75.651 102.035
ATOM   3721  CA  ILE A 392      96.411  77.337 102.015
ATOM   3722  CB  ILE A 392      97.112  77.230 103.377
ATOM   3723  CG2 ILE A 392      98.472  77.928 103.371
ATOM   3724  CG1 ILE A 392      96.289  77.852 104.505
ATOM   3725  CD1 ILE A 392      95.493  76.816 105.273
ATOM   3726  C   ILE A 392      97.287  76.785 100.912
ATOM   3727  O   ILE A 392      97.330  75.572 100.683
ATOM   3728  N   ASP A 393      97.988  77.700 100.183
ATOM   3729  H   ASP A 393      97.952  78.675 100.393
ATOM   3730  CA  ASP A 393      98.875  77.316  99.105
ATOM   3731  CB  ASP A 393      99.212  78.424  98.066
ATOM   3732  CG  ASP A 393      99.647  77.865  96.688
ATOM   3733  OD1 ASP A 393      99.565  76.632  96.427
ATOM   3734  OD2 ASP A 393     100.051  78.711  95.848
ATOM   3735  C   ASP A 393     100.154  76.779  99.699
ATOM   3736  O   ASP A 393     100.494  77.050 100.853
ATOM   3737  N   MET A 394     100.915  76.040  98.869
ATOM   3738  H   MET A 394     100.595  75.840  97.948
ATOM   3739  CA  MET A 394     102.136  75.375  99.226
ATOM   3740  CB  MET A 394     102.653  74.530  98.035
ATOM   3741  CG  MET A 394     103.794  73.551  98.332
ATOM   3742  SD  MET A 394     104.300  72.503  96.938
ATOM   3743  CE  MET A 394     103.027  71.239  97.231
ATOM   3744  C   MET A 394     103.209  76.246  99.847
ATOM   3745  O   MET A 394     104.112  75.715 100.492
ATOM   3746  N   ASN A 395     103.261  77.547  99.503
ATOM   3747  H   ASN A 395     102.574  77.958  98.910
ATOM   3748  CA  ASN A 395     104.236  78.449 100.063
ATOM   3749  CB  ASN A 395     104.667  79.538  99.055
ATOM   3750  CG  ASN A 395     105.454  78.919  97.888
ATOM   3751  OD1 ASN A 395     106.143  77.902  97.978
ATOM   3752  ND2 ASN A 395     105.329  79.573  96.705
ATOM   3753 1HD2 ASN A 395     104.719  80.361  96.635
ATOM   3754 2HD2 ASN A 395     105.831  79.257  95.900
ATOM   3755  C   ASN A 395     103.836  79.109 101.365
ATOM   3756  O   ASN A 395     104.706  79.440 102.174
ATOM   3757  N   ASP A 396     102.520  79.355 101.581
ATOM   3758  H   ASP A 396     101.817  79.056 100.938
ATOM   3759  CA  ASP A 396     102.034  80.007 102.775
ATOM   3760  CB  ASP A 396     101.033  81.167 102.502
ATOM   3761  CG  ASP A 396      99.754  80.761 101.805
ATOM   3762  OD1 ASP A 396      98.666  81.015 102.380
ATOM   3763  OD2 ASP A 396      99.844  80.228 100.671
ATOM   3764  C   ASP A 396     101.732  79.170 104.003
ATOM   3765  O   ASP A 396     101.924  77.951 104.015
ATOM   3766  N   CYS A 397     101.353  79.857 105.115
ATOM   3767  H   CYS A 397     101.237  80.846 105.101
ATOM   3768  CA  CYS A 397     101.053  79.240 106.378
ATOM   3769  CB  CYS A 397     102.166  79.549 107.405
ATOM   3770  SG  CYS A 397     101.888  78.911 109.086
ATOM   3771  C   CYS A 397      99.749  79.680 106.996
ATOM   3772  O   CYS A 397      99.394  80.861 106.987
ATOM   3773  N   PHE A 398      99.014  78.678 107.540
ATOM   3774  H   PHE A 398      99.375  77.751 107.513
ATOM   3775  CA  PHE A 398      97.768  78.786 108.266
ATOM   3776  CB  PHE A 398      97.136  77.389 108.523
ATOM   3777  CG  PHE A 398      95.869  77.455 109.317
ATOM   3778  CD1 PHE A 398      94.651  77.794 108.727
ATOM   3779  CE1 PHE A 398      93.486  77.851 109.492
ATOM   3780  CZ  PHE A 398      93.537  77.575 110.859
ATOM   3781  CE2 PHE A 398      94.747  77.236 111.461
ATOM   3782  CD2 PHE A 398      95.905  77.176 110.691
ATOM   3783  C   PHE A 398      98.151  79.349 109.612
ATOM   3784  O   PHE A 398      99.112  78.864 110.212
ATOM   3785  N   VAL A 399      97.388  80.354 110.113
ATOM   3786  H   VAL A 399      96.598  80.725 109.634
ATOM   3787  CA  VAL A 399      97.683  80.961 111.389
ATOM   3788  CB  VAL A 399      98.126  82.427 111.261
ATOM   3789  CG1 VAL A 399      98.472  83.041 112.637
ATOM   3790  CG2 VAL A 399      99.245  82.583 110.223
ATOM   3791  C   VAL A 399      96.420  80.985 112.230
ATOM   3792  O   VAL A 399      95.364  81.414 111.759
ATOM   3793  N   SER A 400      96.511  80.495 113.489
ATOM   3794  H   SER A 400      97.343  80.059 113.829
ATOM   3795  CA  SER A 400      95.427  80.541 114.445
ATOM   3796  CB  SER A 400      94.596  79.241 114.654
ATOM   3797  OG  SER A 400      95.315  78.191 115.282
ATOM   3798  HG  SER A 400      94.740  77.423 115.227
ATOM   3799  C   SER A 400      96.061  81.011 115.744
ATOM   3800  O   SER A 400      97.272  81.261 115.800
ATOM   3801  N   ARG A 401      95.252  81.159 116.827
ATOM   3802  H   ARG A 401      94.275  80.969 116.779
ATOM   3803  CA  ARG A 401      95.734  81.626 118.110
ATOM   3804  CB  ARG A 401      94.657  81.704 119.214
ATOM   3805  CG  ARG A 401      93.583  82.784 119.080
ATOM   3806  CD  ARG A 401      92.761  83.003 120.364
ATOM   3807  NE  ARG A 401      92.015  81.749 120.715
ATOM   3808  HE  ARG A 401      92.428  81.113 121.368
ATOM   3809  CZ  ARG A 401      90.782  81.460 120.188
ATOM   3810  NH1 ARG A 401      90.155  82.308 119.321
ATOM   3811 1HH1 ARG A 401      90.585  83.172 119.061
ATOM   3812 2HH1 ARG A 401      89.282  82.045 118.908
ATOM   3813  NH2 ARG A 401      90.161  80.290 120.515
ATOM   3814 1HH2 ARG A 401      90.586  79.651 121.155
ATOM   3815 2HH2 ARG A 401      89.278  80.063 120.103
ATOM   3816  C   ARG A 401      96.765  80.708 118.706
ATOM   3817  O   ARG A 401      97.757  81.187 119.258
ATOM   3818  N   HIS A 402      96.540  79.376 118.611
ATOM   3819  H   HIS A 402      95.750  79.002 118.134
ATOM   3820  CA  HIS A 402      97.459  78.426 119.175
ATOM   3821  CB  HIS A 402      96.758  77.469 120.154
ATOM   3822  CG  HIS A 402      96.240  78.196 121.354
ATOM   3823  ND1 HIS A 402      97.033  78.633 122.391
ATOM   3824  CE1 HIS A 402      96.223  79.304 123.246
ATOM   3825  NE2 HIS A 402      94.970  79.329 122.832
ATOM   3826  CD2 HIS A 402      94.982  78.630 121.640
ATOM   3827  C   HIS A 402      98.205  77.592 118.185
ATOM   3828  O   HIS A 402      99.341  77.201 118.466
ATOM   3829  N   VAL A 403      97.595  77.301 117.012
ATOM   3830  H   VAL A 403      96.696  77.660 116.775
ATOM   3831  CA  VAL A 403      98.224  76.449 116.030
ATOM   3832  CB  VAL A 403      97.383  75.197 115.737
ATOM   3833  CG1 VAL A 403      98.018  74.287 114.664
ATOM   3834  CG2 VAL A 403      97.160  74.416 117.049
ATOM   3835  C   VAL A 403      98.555  77.185 114.752
ATOM   3836  O   VAL A 403      97.810  78.037 114.270
ATOM   3837  N   LYS A 404      99.752  76.880 114.208
ATOM   3838  H   LYS A 404     100.347  76.199 114.627
ATOM   3839  CA  LYS A 404     100.232  77.425 112.967
ATOM   3840  CB  LYS A 404     101.417  78.395 113.111
ATOM   3841  CG  LYS A 404     101.001  79.653 113.889
ATOM   3842  CD  LYS A 404     102.082  80.709 114.095
ATOM   3843  CE  LYS A 404     103.245  80.250 114.972
ATOM   3844  NZ  LYS A 404     104.144  81.387 115.245
ATOM   3845  HZ1 LYS A 404     103.779  81.905 116.067
ATOM   3846  HZ2 LYS A 404     105.094  81.030 115.461
ATOM   3847  HZ3 LYS A 404     104.190  82.027 114.427
ATOM   3848  C   LYS A 404     100.616  76.219 112.166
ATOM   3849  O   LYS A 404     101.241  75.294 112.693
ATOM   3850  N   VAL A 405     100.204  76.190 110.875
ATOM   3851  H   VAL A 405      99.754  76.988 110.476
ATOM   3852  CA  VAL A 405     100.486  75.053 110.020
ATOM   3853  CB  VAL A 405      99.259  74.191 109.673
ATOM   3854  CG1 VAL A 405      99.656  73.002 108.764
ATOM   3855  CG2 VAL A 405      98.529  73.727 110.946
ATOM   3856  C   VAL A 405     101.068  75.580 108.741
ATOM   3857  O   VAL A 405     100.364  76.153 107.905
ATOM   3858  N   CYS A 406     102.398  75.407 108.596
ATOM   3859  H   CYS A 406     102.941  74.945 109.294
ATOM   3860  CA  CYS A 406     103.124  75.831 107.434
ATOM   3861  CB  CYS A 406     104.581  76.225 107.715
ATOM   3862  SG  CYS A 406     104.731  77.661 108.814
ATOM   3863  C   CYS A 406     103.164  74.749 106.408
ATOM   3864  O   CYS A 406     103.211  73.554 106.720
ATOM   3865  N   ILE A 407     103.078  75.174 105.134
ATOM   3866  H   ILE A 407     102.972  76.134 104.880
ATOM   3867  CA  ILE A 407     103.157  74.254 104.041
ATOM   3868  CB  ILE A 407     101.989  74.380 103.100
ATOM   3869  CG2 ILE A 407     102.105  73.242 102.061
ATOM   3870  CG1 ILE A 407     100.687  74.199 103.897
ATOM   3871  CD1 ILE A 407      99.437  74.526 103.116
ATOM   3872  C   ILE A 407     104.457  74.679 103.385
ATOM   3873  O   ILE A 407     104.796  75.868 103.371
ATOM   3874  N   ILE A 408     105.248  73.699 102.890
ATOM   3875  H   ILE A 408     104.981  72.740 102.914
ATOM   3876  CA  ILE A 408     106.511  73.967 102.244
ATOM   3877  CB  ILE A 408     107.667  73.859 103.250
ATOM   3878  CG2 ILE A 408     107.691  72.452 103.895
ATOM   3879  CG1 ILE A 408     109.020  74.316 102.668
ATOM   3880  CD1 ILE A 408     110.113  74.509 103.719
ATOM   3881  C   ILE A 408     106.683  73.021 101.069
ATOM   3882  O   ILE A 408     106.131  71.917 101.071
ATOM   3883  N   GLY A 409     107.436  73.457 100.026
ATOM   3884  H   GLY A 409     107.842  74.367 100.013
ATOM   3885  CA  GLY A 409     107.708  72.627  98.876
ATOM   3886  C   GLY A 409     107.531  73.296  97.547
ATOM   3887  O   GLY A 409     106.953  74.378  97.444
ATOM   3888  N   THR A 410     108.087  72.648  96.495
ATOM   3889  H   THR A 410     108.582  71.791  96.621
ATOM   3890  CA  THR A 410     107.989  73.108  95.131
ATOM   3891  CB  THR A 410     109.185  73.919  94.649
ATOM   3892  CG2 THR A 410     108.927  74.430  93.215
ATOM   3893  OG1 THR A 410     109.382  75.054  95.483
ATOM   3894  HG1 THR A 410     109.936  74.755  96.209
ATOM   3895  C   THR A 410     107.847  71.861  94.288
ATOM   3896  O   THR A 410     108.593  70.894  94.466
ATOM   3897  N   VAL A 411     106.845  71.861  93.375
ATOM   3898  H   VAL A 411     106.239  72.646  93.269
ATOM   3899  CA  VAL A 411     106.575  70.764  92.470
ATOM   3900  CB  VAL A 411     105.126  70.292  92.508
ATOM   3901  CG1 VAL A 411     104.879  69.151  91.500
ATOM   3902  CG2 VAL A 411     104.759  69.881  93.947
ATOM   3903  C   VAL A 411     106.941  71.290  91.099
ATOM   3904  O   VAL A 411     106.604  72.424  90.749
ATOM   3905  N   SER A 412     107.654  70.457  90.307
ATOM   3906  H   SER A 412     107.914  69.546  90.617
ATOM   3907  CA  SER A 412     108.135  70.793  88.990
ATOM   3908  CB  SER A 412     109.675  70.627  88.943
ATOM   3909  OG  SER A 412     110.049  69.289  89.251
ATOM   3910  HG  SER A 412     110.999  69.247  89.109
ATOM   3911  C   SER A 412     107.505  70.027  87.840
ATOM   3912  O   SER A 412     108.103  69.961  86.761
ATOM   3913  N   LYS A 413     106.293  69.440  88.020
ATOM   3914  H   LYS A 413     105.795  69.524  88.879
ATOM   3915  CA  LYS A 413     105.643  68.655  86.986
ATOM   3916  CB  LYS A 413     104.376  67.927  87.490
ATOM   3917  CG  LYS A 413     104.654  66.775  88.461
ATOM   3918  CD  LYS A 413     103.392  66.058  88.950
ATOM   3919  CE  LYS A 413     103.668  64.934  89.954
ATOM   3920  NZ  LYS A 413     102.402  64.306  90.387
ATOM   3921  HZ1 LYS A 413     101.873  63.995  89.551
ATOM   3922  HZ2 LYS A 413     102.609  63.483  90.983
ATOM   3923  HZ3 LYS A 413     101.826  64.983  90.924
ATOM   3924  C   LYS A 413     105.263  69.424  85.753
ATOM   3925  O   LYS A 413     105.556  68.960  84.648
ATOM   3926  N   PHE A 414     104.611  70.601  85.903
ATOM   3927  H   PHE A 414     104.371  70.977  86.796
ATOM   3928  CA  PHE A 414     104.256  71.405  84.763
ATOM   3929  CB  PHE A 414     102.966  71.029  83.982
ATOM   3930  CG  PHE A 414     101.726  71.040  84.798
ATOM   3931  CD1 PHE A 414     100.956  72.195  84.961
ATOM   3932  CE1 PHE A 414      99.784  72.154  85.712
ATOM   3933  CZ  PHE A 414      99.378  70.949  86.287
ATOM   3934  CE2 PHE A 414     100.128  69.787  86.121
ATOM   3935  CD2 PHE A 414     101.299  69.837  85.369
ATOM   3936  C   PHE A 414     104.410  72.864  85.013
ATOM   3937  O   PHE A 414     104.397  73.324  86.158
ATOM   3938  N   SER A 415     104.595  73.608  83.904
ATOM   3939  H   SER A 415     104.606  73.203  82.991
ATOM   3940  CA  SER A 415     104.804  75.021  83.946
ATOM   3941  CB  SER A 415     106.249  75.408  83.558
ATOM   3942  OG  SER A 415     107.183  74.828  84.460
ATOM   3943  HG  SER A 415     108.046  75.154  84.187
ATOM   3944  C   SER A 415     103.862  75.723  83.016
ATOM   3945  O   SER A 415     103.230  75.116  82.146
ATOM   3946  N   GLN A 416     103.741  77.053  83.234
ATOM   3947  H   GLN A 416     104.262  77.495  83.960
ATOM   3948  CA  GLN A 416     102.909  77.941  82.469
ATOM   3949  CB  GLN A 416     102.879  79.362  83.082
ATOM   3950  CG  GLN A 416     101.940  80.388  82.429
ATOM   3951  CD  GLN A 416     101.852  81.668  83.278
ATOM   3952  OE1 GLN A 416     102.446  81.834  84.345
ATOM   3953  NE2 GLN A 416     101.031  82.631  82.783
ATOM   3954 1HE2 GLN A 416     100.578  82.502  81.902
ATOM   3955 2HE2 GLN A 416     100.889  83.479  83.296
ATOM   3956  C   GLN A 416     103.381  77.961  81.039
ATOM   3957  O   GLN A 416     104.581  78.013  80.757
ATOM   3958  N   GLY A 417     102.404  77.884  80.114
ATOM   3959  H   GLY A 417     101.443  77.847  80.376
ATOM   3960  CA  GLY A 417     102.648  77.868  78.699
ATOM   3961  C   GLY A 417     102.632  76.473  78.140
ATOM   3962  O   GLY A 417     102.646  76.324  76.917
ATOM   3963  N   ASP A 418     102.601  75.423  79.006
ATOM   3964  H   ASP A 418     102.600  75.545  79.996
ATOM   3965  CA  ASP A 418     102.552  74.051  78.560
ATOM   3966  CB  ASP A 418     102.943  73.012  79.637
ATOM   3967  CG  ASP A 418     104.449  73.029  79.937
ATOM   3968  OD1 ASP A 418     104.822  72.432  80.981
ATOM   3969  OD2 ASP A 418     105.251  73.607  79.153
ATOM   3970  C   ASP A 418     101.159  73.751  78.085
ATOM   3971  O   ASP A 418     100.178  74.304  78.590
ATOM   3972  N   THR A 419     101.054  72.907  77.040
ATOM   3973  H   THR A 419     101.845  72.466  76.625
ATOM   3974  CA  THR A 419      99.772  72.554  76.505
ATOM   3975  CB  THR A 419      99.692  72.790  75.008
ATOM   3976  CG2 THR A 419      98.301  72.407  74.458
ATOM   3977  OG1 THR A 419      99.916  74.169  74.742
ATOM   3978  HG1 THR A 419     100.825  74.343  75.004
ATOM   3979  C   THR A 419      99.466  71.124  76.852
ATOM   3980  O   THR A 419     100.243  70.212  76.556
ATOM   3981  N   LEU A 420      98.318  70.929  77.537
ATOM   3982  H   LEU A 420      97.718  71.690  77.767
ATOM   3983  CA  LEU A 420      97.837  69.627  77.906
ATOM   3984  CB  LEU A 420      97.053  69.584  79.233
ATOM   3985  CG  LEU A 420      97.835  69.965  80.503
ATOM   3986  CD1 LEU A 420      96.910  70.003  81.732
ATOM   3987  CD2 LEU A 420      99.070  69.071  80.723
ATOM   3988  C   LEU A 420      96.894  69.194  76.820
ATOM   3989  O   LEU A 420      95.993  69.948  76.447
ATOM   3990  N   LEU A 421      97.098  67.981  76.260
ATOM   3991  H   LEU A 421      97.837  67.374  76.539
ATOM   3992  CA  LEU A 421      96.221  67.501  75.225
ATOM   3993  CB  LEU A 421      96.968  67.153  73.909
ATOM   3994  CG  LEU A 421      96.135  66.628  72.709
ATOM   3995  CD1 LEU A 421      95.095  67.639  72.205
ATOM   3996  CD2 LEU A 421      97.057  66.184  71.568
ATOM   3997  C   LEU A 421      95.542  66.294  75.791
ATOM   3998  O   LEU A 421      96.173  65.258  76.032
ATOM   3999  N   PHE A 422      94.224  66.432  76.051
ATOM   4000  H   PHE A 422      93.712  67.259  75.827
ATOM   4001  CA  PHE A 422      93.471  65.337  76.579
ATOM   4002  CB  PHE A 422      92.535  65.649  77.761
ATOM   4003  CG  PHE A 422      93.405  65.868  78.958
ATOM   4004  CD1 PHE A 422      93.832  67.146  79.339
ATOM   4005  CE1 PHE A 422      94.642  67.308  80.465
ATOM   4006  CZ  PHE A 422      95.040  66.202  81.218
ATOM   4007  CE2 PHE A 422      94.625  64.924  80.839
ATOM   4008  CD2 PHE A 422      93.812  64.760  79.715
ATOM   4009  C   PHE A 422      92.759  64.585  75.524
ATOM   4010  O   PHE A 422      91.968  65.124  74.744
ATOM   4011  N   PHE A 423      93.099  63.286  75.497
ATOM   4012  H   PHE A 423      93.742  62.909  76.161
ATOM   4013  CA  PHE A 423      92.547  62.326  74.596
ATOM   4014  CB  PHE A 423      93.527  61.186  74.234
ATOM   4015  CG  PHE A 423      94.716  61.696  73.487
ATOM   4016  CD1 PHE A 423      95.891  61.997  74.187
ATOM   4017  CE1 PHE A 423      97.020  62.471  73.518
ATOM   4018  CZ  PHE A 423      96.980  62.643  72.134
ATOM   4019  CE2 PHE A 423      95.815  62.346  71.421
ATOM   4020  CD2 PHE A 423      94.688  61.872  72.099
ATOM   4021  C   PHE A 423      91.479  61.686  75.433
ATOM   4022  O   PHE A 423      91.718  61.318  76.589
ATOM   4023  N   GLY A 424      90.262  61.567  74.870
ATOM   4024  H   GLY A 424      90.072  61.889  73.947
ATOM   4025  CA  GLY A 424      89.169  60.958  75.580
ATOM   4026  C   GLY A 424      88.489  61.922  76.521
ATOM   4027  O   GLY A 424      88.786  63.121  76.498
ATOM   4028  N   PRO A 425      87.568  61.435  77.354
ATOM   4029  CA  PRO A 425      86.836  62.246  78.299
ATOM   4030  CB  PRO A 425      85.759  61.334  78.894
ATOM   4031  CG  PRO A 425      86.285  59.905  78.663
ATOM   4032  CD  PRO A 425      87.172  60.029  77.415
ATOM   4033  C   PRO A 425      87.698  62.908  79.339
ATOM   4034  O   PRO A 425      88.472  62.234  80.024
ATOM   4035  N   LEU A 426      87.513  64.237  79.482
ATOM   4036  H   LEU A 426      86.868  64.730  78.902
ATOM   4037  CA  LEU A 426      88.210  65.058  80.433
ATOM   4038  CB  LEU A 426      88.263  66.539  79.972
ATOM   4039  CG  LEU A 426      89.116  67.480  80.848
ATOM   4040  CD1 LEU A 426      90.592  67.088  80.834
ATOM   4041  CD2 LEU A 426      88.877  68.953  80.484
ATOM   4042  C   LEU A 426      87.502  64.951  81.760
ATOM   4043  O   LEU A 426      86.713  65.812  82.158
ATOM   4044  N   LYS A 427      87.795  63.848  82.476
ATOM   4045  H   LYS A 427      88.422  63.155  82.127
ATOM   4046  CA  LYS A 427      87.208  63.563  83.754
ATOM   4047  CB  LYS A 427      87.336  62.069  84.118
ATOM   4048  CG  LYS A 427      86.436  61.182  83.248
ATOM   4049  CD  LYS A 427      86.501  59.688  83.568
ATOM   4050  CE  LYS A 427      85.558  58.843  82.705
ATOM   4051  NZ  LYS A 427      85.676  57.410  83.050
ATOM   4052  HZ1 LYS A 427      86.298  56.948  82.361
ATOM   4053  HZ2 LYS A 427      86.077  57.303  84.000
ATOM   4054  HZ3 LYS A 427      84.744  56.955  83.024
ATOM   4055  C   LYS A 427      87.734  64.388  84.899
ATOM   4056  O   LYS A 427      86.948  64.819  85.745
ATOM   4057  N   LYS A 428      89.068  64.613  84.946
ATOM   4058  H   LYS A 428      89.670  64.256  84.237
ATOM   4059  CA  LYS A 428      89.732  65.333  86.011
ATOM   4060  CB  LYS A 428      91.164  64.829  86.296
ATOM   4061  CG  LYS A 428      91.275  63.472  86.994
ATOM   4062  CD  LYS A 428      92.722  63.138  87.371
ATOM   4063  CE  LYS A 428      92.907  61.806  88.098
ATOM   4064  NZ  LYS A 428      94.311  61.676  88.536
ATOM   4065  HZ1 LYS A 428      94.917  61.472  87.721
ATOM   4066  HZ2 LYS A 428      94.621  62.562  88.980
ATOM   4067  HZ3 LYS A 428      94.395  60.909  89.228
ATOM   4068  C   LYS A 428      89.863  66.829  86.114
ATOM   4069  O   LYS A 428      89.775  67.328  87.239
ATOM   4070  N   THR A 429      90.046  67.578  84.992
ATOM   4071  H   THR A 429      90.071  67.191  84.075
ATOM   4072  CA  THR A 429      90.307  69.002  85.087
ATOM   4073  CB  THR A 429      90.722  69.593  83.750
ATOM   4074  CG2 THR A 429      91.104  71.090  83.850
ATOM   4075  OG1 THR A 429      91.867  68.889  83.289
ATOM   4076  HG1 THR A 429      91.912  69.052  82.343
ATOM   4077  C   THR A 429      89.255  69.845  85.766
ATOM   4078  O   THR A 429      88.089  69.902  85.377
ATOM   4079  N   LYS A 430      89.736  70.505  86.846
ATOM   4080  H   LYS A 430      90.695  70.394  87.095
ATOM   4081  CA  LYS A 430      89.029  71.410  87.720
ATOM   4082  CB  LYS A 430      88.006  70.744  88.693
ATOM   4083  CG  LYS A 430      88.558  69.761  89.742
ATOM   4084  CD  LYS A 430      87.491  69.217  90.704
ATOM   4085  CE  LYS A 430      88.025  68.199  91.720
ATOM   4086  NZ  LYS A 430      86.949  67.761  92.642
ATOM   4087  HZ1 LYS A 430      86.041  67.702  92.144
ATOM   4088  HZ2 LYS A 430      87.176  66.831  93.042
ATOM   4089  HZ3 LYS A 430      86.864  68.447  93.416
ATOM   4090  C   LYS A 430      90.063  72.162  88.542
ATOM   4091  O   LYS A 430      91.252  71.831  88.486
ATOM   4092  N   ASP A 431      89.645  73.233  89.270
ATOM   4093  H   ASP A 431      88.693  73.529  89.290
ATOM   4094  CA  ASP A 431      90.556  73.975  90.112
ATOM   4095  CB  ASP A 431      91.639  74.792  89.350
ATOM   4096  CG  ASP A 431      91.045  75.771  88.349
ATOM   4097  OD1 ASP A 431      91.184  75.491  87.133
ATOM   4098  OD2 ASP A 431      90.491  76.820  88.767
ATOM   4099  C   ASP A 431      89.852  74.921  91.042
ATOM   4100  O   ASP A 431      88.658  75.197  90.894
ATOM   4101  N   ILE A 432      90.618  75.402  92.052
ATOM   4102  H   ILE A 432      91.576  75.134  92.138
ATOM   4103  CA  ILE A 432      90.178  76.350  93.043
ATOM   4104  CB  ILE A 432      89.788  75.763  94.412
ATOM   4105  CG2 ILE A 432      89.395  76.921  95.365
ATOM   4106  CG1 ILE A 432      88.664  74.708  94.317
ATOM   4107  CD1 ILE A 432      88.345  74.004  95.641
ATOM   4108  C   ILE A 432      91.391  77.235  93.253
ATOM   4109  O   ILE A 432      92.364  76.824  93.890
ATOM   4110  N   ASP A 433      91.374  78.456  92.670
ATOM   4111  H   ASP A 433      90.600  78.769  92.127
ATOM   4112  CA  ASP A 433      92.448  79.410  92.826
ATOM   4113  CB  ASP A 433      92.840  80.101  91.492
ATOM   4114  CG  ASP A 433      94.165  80.867  91.599
ATOM   4115  OD1 ASP A 433      94.303  81.807  92.427
ATOM   4116  OD2 ASP A 433      95.102  80.476  90.858
ATOM   4117  C   ASP A 433      91.944  80.439  93.810
ATOM   4118  O   ASP A 433      90.824  80.924  93.696
ATOM   4119  N   PHE A 434      92.741  80.773  94.839
ATOM   4120  H   PHE A 434      93.646  80.379  94.963
ATOM   4121  CA  PHE A 434      92.317  81.748  95.816
ATOM   4122  CB  PHE A 434      92.211  81.160  97.248
ATOM   4123  CG  PHE A 434      93.500  80.541  97.685
ATOM   4124  CD1 PHE A 434      94.531  81.276  98.277
ATOM   4125  CE1 PHE A 434      95.716  80.668  98.682
ATOM   4126  CZ  PHE A 434      95.859  79.300  98.496
ATOM   4127  CE2 PHE A 434      94.846  78.546  97.916
ATOM   4128  CD2 PHE A 434      93.667  79.166  97.514
ATOM   4129  C   PHE A 434      93.051  83.053  95.846
ATOM   4130  O   PHE A 434      92.446  84.076  96.171
ATOM   4131  N   ASP A 435      94.358  83.038  95.476
ATOM   4132  H   ASP A 435      94.786  82.185  95.190
ATOM   4133  CA  ASP A 435      95.230  84.188  95.481
ATOM   4134  CB  ASP A 435      94.917  85.210  94.343
ATOM   4135  CG  ASP A 435      96.033  86.247  94.213
ATOM   4136  OD1 ASP A 435      97.215  85.883  93.980
ATOM   4137  OD2 ASP A 435      95.693  87.447  94.386
ATOM   4138  C   ASP A 435      95.273  84.778  96.879
ATOM   4139  O   ASP A 435      95.749  84.103  97.798
ATOM   4140  N   ASN A 436      94.798  86.031  97.080
ATOM   4141  H   ASN A 436      94.417  86.586  96.346
ATOM   4142  CA  ASN A 436      94.819  86.652  98.372
ATOM   4143  CB  ASN A 436      94.624  88.191  98.286
ATOM   4144  CG  ASN A 436      94.894  88.892  99.622
ATOM   4145  OD1 ASN A 436      95.977  88.813 100.195
ATOM   4146  ND2 ASN A 436      93.875  89.649 100.111
ATOM   4147 1HD2 ASN A 436      93.019  89.726  99.604
ATOM   4148 2HD2 ASN A 436      93.993  90.149 100.969
ATOM   4149  C   ASN A 436      93.819  86.055  99.324
ATOM   4150  O   ASN A 436      92.624  85.932  99.039
ATOM   4151  N   LEU A 437      94.365  85.649 100.486
ATOM   4152  H   LEU A 437      95.346  85.758 100.639
ATOM   4153  CA  LEU A 437      93.662  85.107 101.619
ATOM   4154  CB  LEU A 437      94.372  83.962 102.386
ATOM   4155  CG  LEU A 437      94.598  82.653 101.640
ATOM   4156  CD1 LEU A 437      95.432  81.671 102.472
ATOM   4157  CD2 LEU A 437      93.227  82.024 101.331
ATOM   4158  C   LEU A 437      93.383  86.206 102.603
ATOM   4159  O   LEU A 437      93.647  87.383 102.344
ATOM   4160  N   GLY A 438      92.795  85.828 103.763
ATOM   4161  H   GLY A 438      92.544  84.879 103.940
ATOM   4162  CA  GLY A 438      92.457  86.743 104.809
ATOM   4163  C   GLY A 438      93.635  87.083 105.670
ATOM   4164  O   GLY A 438      93.764  86.577 106.786
ATOM   4165  N   GLU A 439      94.539  87.935 105.131
ATOM   4166  H   GLU A 439      94.416  88.278 104.201
ATOM   4167  CA  GLU A 439      95.713  88.424 105.825
ATOM   4168  CB  GLU A 439      96.690  89.130 104.865
ATOM   4169  CG  GLU A 439      97.315  88.165 103.840
ATOM   4170  CD  GLU A 439      98.219  88.871 102.822
ATOM   4171  OE1 GLU A 439      98.327  90.127 102.812
ATOM   4172  OE2 GLU A 439      98.804  88.126 101.993
ATOM   4173  C   GLU A 439      95.160  89.429 106.815
ATOM   4174  O   GLU A 439      94.192  90.123 106.492
ATOM   4175  N   ASN A 440      95.750  89.514 108.040
ATOM   4176  H   ASN A 440      96.554  88.971 108.272
ATOM   4177  CA  ASN A 440      95.287  90.402 109.082
ATOM   4178  CB  ASN A 440      95.852  90.043 110.481
ATOM   4179  CG  ASN A 440      95.240  90.935 111.566
ATOM   4180  OD1 ASN A 440      94.031  90.960 111.796
ATOM   4181  ND2 ASN A 440      96.106  91.742 112.225
ATOM   4182 1HD2 ASN A 440      97.068  91.751 111.958
ATOM   4183 2HD2 ASN A 440      95.777  92.367 112.933
ATOM   4184  C   ASN A 440      95.703  91.805 108.716
ATOM   4185  O   ASN A 440      96.900  92.062 108.564
ATOM   4186  N   PRO A 441      94.702  92.682 108.570
ATOM   4187  CA  PRO A 441      94.805  94.067 108.183
ATOM   4188  CB  PRO A 441      93.560  94.313 107.321
ATOM   4189  CG  PRO A 441      92.491  93.403 107.931
ATOM   4190  CD  PRO A 441      93.285  92.293 108.629
ATOM   4191  C   PRO A 441      94.950  95.047 109.294
ATOM   4192  O   PRO A 441      95.352  94.636 110.379
ATOM   4193  N   CYS A 442      94.667  96.345 109.000
ATOM   4194  H   CYS A 442      94.570  96.660 108.060
ATOM   4195  CA  CYS A 442      94.046  97.200 109.958
ATOM   4196  CB  CYS A 442      94.764  98.566 110.071
ATOM   4197  SG  CYS A 442      96.469  98.405 110.682
ATOM   4198  C   CYS A 442      92.608  97.329 109.473
ATOM   4199  O   CYS A 442      91.825  96.404 109.699
ATOM   4200  N   LYS A 443      92.228  98.439 108.784
ATOM   4201  H   LYS A 443      92.867  99.170 108.560
ATOM   4202  CA  LYS A 443      90.896  98.661 108.278
ATOM   4203  CB  LYS A 443      90.185  99.881 108.899
ATOM   4204  CG  LYS A 443      89.779  99.777 110.369
ATOM   4205  CD  LYS A 443      89.223 101.089 110.942
ATOM   4206  CE  LYS A 443      87.735 101.334 110.652
ATOM   4207  NZ  LYS A 443      87.543 101.859 109.282
ATOM   4208  HZ1 LYS A 443      86.539 102.069 109.134
ATOM   4209  HZ2 LYS A 443      88.092 102.731 109.163
ATOM   4210  HZ3 LYS A 443      87.851 101.165 108.575
ATOM   4211  C   LYS A 443      91.065  99.023 106.833
ATOM   4212  O   LYS A 443      91.844  99.923 106.507
ATOM   4213  N   ILE A 444      90.337  98.319 105.934
ATOM   4214  H   ILE A 444      89.696  97.609 106.216
ATOM   4215  CA  ILE A 444      90.407  98.573 104.507
ATOM   4216  CB  ILE A 444      91.282  97.586 103.718
ATOM   4217  CG2 ILE A 444      92.768  97.832 104.062
ATOM   4218  CG1 ILE A 444      90.821  96.116 103.867
ATOM   4219  CD1 ILE A 444      91.544  95.137 102.935
ATOM   4220  C   ILE A 444      89.032  98.609 103.881
ATOM   4221  O   ILE A 444      88.038  98.181 104.473
ATOM   4222  N   GLY A 445      88.974  99.180 102.656
ATOM   4223  H   GLY A 445      89.798  99.545 102.229
ATOM   4224  CA  GLY A 445      87.785  99.302 101.853
ATOM   4225  C   GLY A 445      88.295  99.225 100.445
ATOM   4226  O   GLY A 445      89.247  99.932 100.101
ATOM   4227  N   LEU A 446      87.665  98.378  99.593
ATOM   4228  H   LEU A 446      86.876  97.826  99.852
ATOM   4229  CA  LEU A 446      88.141  98.227  98.244
ATOM   4230  CB  LEU A 446      88.990  96.931  98.098
ATOM   4231  CG  LEU A 446      89.567  96.599  96.700
ATOM   4232  CD1 LEU A 446      90.629  97.622  96.260
ATOM   4233  CD2 LEU A 446      90.052  95.143  96.626
ATOM   4234  C   LEU A 446      87.034  98.189  97.227
ATOM   4235  O   LEU A 446      86.040  97.479  97.387
ATOM   4236  N   GLN A 447      87.221  98.988  96.150
ATOM   4237  H   GLN A 447      88.049  99.539  96.078
ATOM   4238  CA  GLN A 447      86.343  99.100  95.009
ATOM   4239  CB  GLN A 447      85.379 100.302  95.001
ATOM   4240  CG  GLN A 447      84.235 100.248  96.018
ATOM   4241  CD  GLN A 447      83.311 101.458  95.838
ATOM   4242  OE1 GLN A 447      83.498 102.366  95.026
ATOM   4243  NE2 GLN A 447      82.218 101.457  96.641
ATOM   4244 1HE2 GLN A 447      82.103 100.735  97.323
ATOM   4245 2HE2 GLN A 447      81.516 102.161  96.531
ATOM   4246  C   GLN A 447      87.259  99.318  93.830
ATOM   4247  O   GLN A 447      88.181 100.135  93.904
ATOM   4248  N   THR A 448      87.044  98.573  92.720
ATOM   4249  H   THR A 448      86.289  97.928  92.646
ATOM   4250  CA  THR A 448      87.869  98.721  91.544
ATOM   4251  CB  THR A 448      88.247  97.400  90.895
ATOM   4252  CG2 THR A 448      89.138  97.592  89.654
ATOM   4253  OG1 THR A 448      88.990  96.634  91.833
ATOM   4254  HG1 THR A 448      88.995  95.736  91.491
ATOM   4255  C   THR A 448      87.205  99.662  90.572
ATOM   4256  O   THR A 448      85.990  99.619  90.361
ATOM   4257  N   SER A 449      88.021 100.585  90.020
ATOM   4258  H   SER A 449      88.993 100.618  90.238
ATOM   4259  CA  SER A 449      87.586 101.560  89.061
ATOM   4260  CB  SER A 449      88.472 102.826  89.096
ATOM   4261  OG  SER A 449      89.835 102.500  88.849
ATOM   4262  HG  SER A 449      90.325 103.320  88.961
ATOM   4263  C   SER A 449      87.516 101.023  87.650
ATOM   4264  O   SER A 449      86.503 101.230  86.979
ATOM   4265  N   SER A 450      88.576 100.304  87.185
ATOM   4266  H   SER A 450      89.398 100.146  87.727
ATOM   4267  CA  SER A 450      88.607  99.780  85.839
ATOM   4268  CB  SER A 450      89.272 100.763  84.837
ATOM   4269  OG  SER A 450      90.650 100.954  85.139
ATOM   4270  HG  SER A 450      91.079 101.141  84.300
ATOM   4271  C   SER A 450      89.320  98.456  85.717
ATOM   4272  O   SER A 450      90.085  98.051  86.596
ATOM   4273  N   ILE A 451      89.031  97.744  84.601
ATOM   4274  H   ILE A 451      88.391  98.091  83.922
ATOM   4275  CA  ILE A 451      89.625  96.478  84.262
ATOM   4276  CB  ILE A 451      88.630  95.308  84.200
ATOM   4277  CG2 ILE A 451      87.461  95.629  83.238
ATOM   4278  CG1 ILE A 451      89.351  93.969  83.907
ATOM   4279  CD1 ILE A 451      88.507  92.711  84.108
ATOM   4280  C   ILE A 451      90.346  96.684  82.943
ATOM   4281  O   ILE A 451      89.874  97.412  82.064
ATOM   4282  N   GLU A 452      91.547  96.073  82.820
ATOM   4283  H   GLU A 452      91.919  95.519  83.560
ATOM   4284  CA  GLU A 452      92.379  96.141  81.643
ATOM   4285  CB  GLU A 452      93.700  96.900  81.899
ATOM   4286  CG  GLU A 452      93.511  98.378  82.282
ATOM   4287  CD  GLU A 452      94.836  99.096  82.556
ATOM   4288  OE1 GLU A 452      95.937  98.488  82.475
ATOM   4289  OE2 GLU A 452      94.745 100.308  82.878
ATOM   4290  C   GLU A 452      92.757  94.724  81.290
ATOM   4291  O   GLU A 452      92.914  93.875  82.171
ATOM   4292  N   GLY A 453      92.916  94.441  79.975
ATOM   4293  H   GLY A 453      92.779  95.138  79.274
ATOM   4294  CA  GLY A 453      93.286  93.131  79.496
ATOM   4295  C   GLY A 453      92.107  92.215  79.304
ATOM   4296  O   GLY A 453      90.953  92.631  79.432
ATOM   4297  N   ALA A 454      92.401  90.930  78.978
ATOM   4298  H   ALA A 454      93.340  90.612  78.869
ATOM   4299  CA  ALA A 454      91.378  89.944  78.738
ATOM   4300  CB  ALA A 454      91.252  89.569  77.249
ATOM   4301  C   ALA A 454      91.577  88.656  79.485
ATOM   4302  O   ALA A 454      92.699  88.246  79.778
ATOM   4303  N   TRP A 455      90.441  87.990  79.806
ATOM   4304  H   TRP A 455      89.554  88.349  79.529
ATOM   4305  CA  TRP A 455      90.384  86.725  80.504
ATOM   4306  CB  TRP A 455      88.956  86.263  80.879
ATOM   4307  CG  TRP A 455      88.169  87.040  81.915
ATOM   4308  CD1 TRP A 455      88.290  88.337  82.330
ATOM   4309  NE1 TRP A 455      87.322  88.632  83.263
ATOM   4310  HE1 TRP A 455      87.192  89.500  83.689
ATOM   4311  CE2 TRP A 455      86.568  87.498  83.488
ATOM   4312  CZ2 TRP A 455      85.491  87.262  84.335
ATOM   4313  CH2 TRP A 455      84.923  85.981  84.348
ATOM   4314  CZ3 TRP A 455      85.427  84.966  83.523
ATOM   4315  CE3 TRP A 455      86.510  85.204  82.664
ATOM   4316  CD2 TRP A 455      87.073  86.477  82.659
ATOM   4317  C   TRP A 455      90.865  85.641  79.572
ATOM   4318  O   TRP A 455      90.687  85.739  78.355
ATOM   4319  N   GLY A 456      91.531  84.599  80.130
ATOM   4320  H   GLY A 456      91.696  84.551  81.111
ATOM   4321  CA  GLY A 456      92.013  83.480  79.354
ATOM   4322  C   GLY A 456      93.196  83.817  78.498
ATOM   4323  O   GLY A 456      93.425  83.149  77.490
ATOM   4324  N   SER A 457      93.957  84.865  78.876
ATOM   4325  H   SER A 457      93.765  85.392  79.700
ATOM   4326  CA  SER A 457      95.102  85.279  78.122
ATOM   4327  CB  SER A 457      94.967  86.721  77.593
ATOM   4328  OG  SER A 457      93.892  86.803  76.665
ATOM   4329  HG  SER A 457      93.851  87.724  76.395
ATOM   4330  C   SER A 457      96.326  85.209  78.978
ATOM   4331  O   SER A 457      96.292  85.509  80.173
ATOM   4332  N   GLU A 458      97.446  84.794  78.341
ATOM   4333  H   GLU A 458      97.417  84.542  77.378
ATOM   4334  CA  GLU A 458      98.752  84.669  78.939
ATOM   4335  CB  GLU A 458      99.772  83.990  78.002
ATOM   4336  CG  GLU A 458      99.512  82.499  77.755
ATOM   4337  CD  GLU A 458     100.530  81.963  76.749
ATOM   4338  OE1 GLU A 458     101.302  81.040  77.119
ATOM   4339  OE2 GLU A 458     100.517  82.426  75.577
ATOM   4340  C   GLU A 458      99.281  86.029  79.307
ATOM   4341  O   GLU A 458     100.048  86.155  80.264
ATOM   4342  N   PHE A 459      98.894  87.066  78.526
ATOM   4343  H   PHE A 459      98.277  86.938  77.754
ATOM   4344  CA  PHE A 459      99.300  88.418  78.765
ATOM   4345  CB  PHE A 459      99.731  89.167  77.481
ATOM   4346  CG  PHE A 459     101.081  89.802  77.630
ATOM   4347  CD1 PHE A 459     101.420  90.602  78.734
ATOM   4348  CE1 PHE A 459     102.687  91.184  78.835
ATOM   4349  CZ  PHE A 459     103.630  90.979  77.826
ATOM   4350  CE2 PHE A 459     103.304  90.195  76.718
ATOM   4351  CD2 PHE A 459     102.036  89.614  76.622
ATOM   4352  C   PHE A 459      98.052  89.097  79.333
ATOM   4353  O   PHE A 459      98.074  89.398  80.554
ATOM   4354  OXT PHE A 459      97.062  89.307  78.581
TER
END
