# Supplementary material for: DNA Vaccines Encoding HTNV GP-Derived Th Epitopes Benefited from a LAMP-Targeting Strategy and Established Cellular Immunoprotection
Source: Vaccines (Basel). 2024 Aug 19;12(8):928. doi: 10.3390/vaccines12080928 (PMC11359959; doi:10.3390/vaccines12080928)
Supplement: Supplementary file 1 [file vaccines-12-00928-s001.zip › Supplementary Material_S3/I-TASSER model 3/optimized model_5.pdb]

ATOM      1  N   MET A   1      66.217  98.552  93.502
ATOM      2  H1  MET A   1      65.202  98.335  93.504
ATOM      3  H2  MET A   1      66.520  98.773  94.468
ATOM      4  H3  MET A   1      66.392  99.368  92.887
ATOM      5  CA  MET A   1      66.958  97.390  92.991
ATOM      6  CB  MET A   1      68.467  97.707  92.904
ATOM      7  CG  MET A   1      69.126  97.232  91.608
ATOM      8  SD  MET A   1      70.878  97.686  91.458
ATOM      9  CE  MET A   1      71.423  96.019  90.989
ATOM     10  C   MET A   1      66.684  96.152  93.785
ATOM     11  O   MET A   1      67.578  95.340  94.043
ATOM     12  N   ALA A   2      65.407  95.985  94.216
ATOM     13  H   ALA A   2      64.682  96.640  94.018
ATOM     14  CA  ALA A   2      65.021  94.808  94.941
ATOM     15  CB  ALA A   2      63.777  94.988  95.834
ATOM     16  C   ALA A   2      64.745  93.855  93.825
ATOM     17  O   ALA A   2      63.671  93.863  93.210
ATOM     18  N   LEU A   3      65.765  93.015  93.540
ATOM     19  H   LEU A   3      66.636  93.039  94.031
ATOM     20  CA  LEU A   3      65.675  92.067  92.473
ATOM     21  CB  LEU A   3      67.022  91.847  91.746
ATOM     22  CG  LEU A   3      67.540  93.144  91.064
ATOM     23  CD1 LEU A   3      68.907  92.951  90.404
ATOM     24  CD2 LEU A   3      66.521  93.725  90.065
ATOM     25  C   LEU A   3      65.035  90.820  92.979
ATOM     26  O   LEU A   3      65.675  89.843  93.367
ATOM     27  N   ARG A   4      63.691  90.902  92.973
ATOM     28  H   ARG A   4      63.266  91.751  92.665
ATOM     29  CA  ARG A   4      62.749  89.907  93.395
ATOM     30  CB  ARG A   4      61.316  90.460  93.477
ATOM     31  CG  ARG A   4      61.093  91.552  94.525
ATOM     32  CD  ARG A   4      59.637  92.029  94.618
ATOM     33  NE  ARG A   4      59.362  92.950  93.467
ATOM     34  HE  ARG A   4      59.701  93.889  93.528
ATOM     35  CZ  ARG A   4      58.677  92.571  92.341
ATOM     36  NH1 ARG A   4      58.176  91.309  92.175
ATOM     37 1HH1 ARG A   4      58.287  90.624  92.894
ATOM     38 2HH1 ARG A   4      57.701  91.067  91.329
ATOM     39  NH2 ARG A   4      58.505  93.487  91.345
ATOM     40 1HH2 ARG A   4      58.871  94.411  91.443
ATOM     41 2HH2 ARG A   4      58.038  93.227  90.500
ATOM     42  C   ARG A   4      62.689  88.718  92.485
ATOM     43  O   ARG A   4      63.115  88.761  91.329
ATOM     44  N   ASN A   5      62.138  87.625  93.057
ATOM     45  H   ASN A   5      61.823  87.683  94.001
ATOM     46  CA  ASN A   5      61.927  86.332  92.466
ATOM     47  CB  ASN A   5      61.370  85.322  93.505
ATOM     48  CG  ASN A   5      59.939  85.667  93.973
ATOM     49  OD1 ASN A   5      58.933  85.507  93.282
ATOM     50  ND2 ASN A   5      59.843  86.166  95.232
ATOM     51 1HD2 ASN A   5      60.663  86.279  95.792
ATOM     52 2HD2 ASN A   5      58.946  86.399  95.607
ATOM     53  C   ASN A   5      61.029  86.367  91.260
ATOM     54  O   ASN A   5      60.102  87.174  91.169
ATOM     55  N   VAL A   6      61.354  85.494  90.287
ATOM     56  H   VAL A   6      62.121  84.867  90.394
ATOM     57  CA  VAL A   6      60.642  85.379  89.045
ATOM     58  CB  VAL A   6      61.636  85.171  87.891
ATOM     59  CG1 VAL A   6      60.965  84.950  86.522
ATOM     60  CG2 VAL A   6      62.570  86.398  87.846
ATOM     61  C   VAL A   6      59.558  84.313  89.085
ATOM     62  O   VAL A   6      59.682  83.258  89.718
ATOM     63  N   TYR A   7      58.412  84.658  88.458
ATOM     64  H   TYR A   7      58.334  85.540  88.007
ATOM     65  CA  TYR A   7      57.257  83.820  88.267
ATOM     66  CB  TYR A   7      55.968  84.609  87.950
ATOM     67  CG  TYR A   7      55.507  85.367  89.150
ATOM     68  CD1 TYR A   7      55.939  86.686  89.352
ATOM     69  CE1 TYR A   7      55.512  87.412  90.467
ATOM     70  CZ  TYR A   7      54.636  86.826  91.385
ATOM     71  OH  TYR A   7      54.196  87.549  92.516
ATOM     72  HH  TYR A   7      53.597  86.984  93.012
ATOM     73  CE2 TYR A   7      54.188  85.519  91.178
ATOM     74  CD2 TYR A   7      54.619  84.794  90.063
ATOM     75  C   TYR A   7      57.579  83.043  87.011
ATOM     76  O   TYR A   7      58.093  83.618  86.051
ATOM     77  N   ASP A   8      57.328  81.722  87.003
ATOM     78  H   ASP A   8      56.905  81.272  87.780
ATOM     79  CA  ASP A   8      57.585  80.888  85.856
ATOM     80  CB  ASP A   8      58.354  79.595  86.221
ATOM     81  CG  ASP A   8      58.772  78.820  84.974
ATOM     82  OD1 ASP A   8      58.238  77.696  84.784
ATOM     83  OD2 ASP A   8      59.618  79.332  84.194
ATOM     84  C   ASP A   8      56.274  80.556  85.196
ATOM     85  O   ASP A   8      55.280  80.302  85.877
ATOM     86  N   MET A   9      56.260  80.595  83.846
ATOM     87  H   MET A   9      57.094  80.794  83.335
ATOM     88  CA  MET A   9      55.107  80.310  83.030
ATOM     89  CB  MET A   9      54.538  81.618  82.421
ATOM     90  CG  MET A   9      53.319  81.485  81.503
ATOM     91  SD  MET A   9      52.610  83.052  80.908
ATOM     92  CE  MET A   9      53.889  83.392  79.662
ATOM     93  C   MET A   9      55.594  79.435  81.904
ATOM     94  O   MET A   9      56.624  79.739  81.292
ATOM     95  N   LYS A  10      54.912  78.286  81.664
ATOM     96  H   LYS A  10      54.143  77.994  82.230
ATOM     97  CA  LYS A  10      55.304  77.404  80.596
ATOM     98  CB  LYS A  10      56.085  76.160  81.084
ATOM     99  CG  LYS A  10      56.629  75.275  79.958
ATOM    100  CD  LYS A  10      57.493  74.117  80.452
ATOM    101  CE  LYS A  10      58.161  73.337  79.320
ATOM    102  NZ  LYS A  10      59.010  72.270  79.880
ATOM    103  HZ1 LYS A  10      59.551  71.821  79.119
ATOM    104  HZ2 LYS A  10      59.663  72.675  80.577
ATOM    105  HZ3 LYS A  10      58.411  71.558  80.341
ATOM    106  C   LYS A  10      54.056  76.962  79.892
ATOM    107  O   LYS A  10      53.316  76.109  80.389
ATOM    108  N   ILE A  11      53.793  77.576  78.716
ATOM    109  H   ILE A  11      54.409  78.262  78.337
ATOM    110  CA  ILE A  11      52.639  77.268  77.909
ATOM    111  CB  ILE A  11      52.130  78.478  77.129
ATOM    112  CG2 ILE A  11      50.943  78.074  76.221
ATOM    113  CG1 ILE A  11      51.717  79.594  78.115
ATOM    114  CD1 ILE A  11      51.427  80.949  77.469
ATOM    115  C   ILE A  11      53.036  76.153  76.977
ATOM    116  O   ILE A  11      54.067  76.228  76.304
ATOM    117  N   GLU A  12      52.222  75.077  76.965
ATOM    118  H   GLU A  12      51.405  75.043  77.534
ATOM    119  CA  GLU A  12      52.423  73.932  76.123
ATOM    120  CB  GLU A  12      52.761  72.636  76.891
ATOM    121  CG  GLU A  12      54.124  72.647  77.603
ATOM    122  CD  GLU A  12      54.415  71.320  78.319
ATOM    123  OE1 GLU A  12      53.598  70.361  78.269
ATOM    124  OE2 GLU A  12      55.505  71.256  78.946
ATOM    125  C   GLU A  12      51.116  73.715  75.418
ATOM    126  O   GLU A  12      50.054  73.674  76.050
ATOM    127  N   CYS A  13      51.165  73.590  74.071
ATOM    128  H   CYS A  13      52.014  73.635  73.551
ATOM    129  CA  CYS A  13      49.955  73.371  73.327
ATOM    130  CB  CYS A  13      49.394  74.633  72.623
ATOM    131  SG  CYS A  13      48.865  75.920  73.795
ATOM    132  C   CYS A  13      50.032  72.228  72.344
ATOM    133  O   CYS A  13      50.284  72.457  71.156
ATOM    134  N   PRO A  14      49.886  70.980  72.798
ATOM    135  CA  PRO A  14      49.879  69.819  71.939
ATOM    136  CB  PRO A  14      50.146  68.623  72.854
ATOM    137  CG  PRO A  14      49.633  69.072  74.231
ATOM    138  CD  PRO A  14      49.829  70.596  74.212
ATOM    139  C   PRO A  14      48.572  69.714  71.185
ATOM    140  O   PRO A  14      47.565  70.268  71.633
ATOM    141  N   HIS A  15      48.593  69.001  70.035
ATOM    142  H   HIS A  15      49.465  68.677  69.677
ATOM    143  CA  HIS A  15      47.452  68.478  69.312
ATOM    144  CB  HIS A  15      46.476  67.607  70.159
ATOM    145  CG  HIS A  15      47.082  66.366  70.752
ATOM    146  ND1 HIS A  15      47.469  65.259  70.028
ATOM    147  CE1 HIS A  15      47.968  64.365  70.918
ATOM    148  NE2 HIS A  15      47.930  64.817  72.158
ATOM    149  CD2 HIS A  15      47.369  66.077  72.051
ATOM    150  C   HIS A  15      46.641  69.514  68.590
ATOM    151  O   HIS A  15      46.607  69.515  67.359
ATOM    152  N   THR A  16      45.974  70.415  69.342
ATOM    153  H   THR A  16      46.055  70.415  70.336
ATOM    154  CA  THR A  16      45.145  71.462  68.808
ATOM    155  CB  THR A  16      43.780  71.538  69.476
ATOM    156  CG2 THR A  16      43.029  70.208  69.281
ATOM    157  OG1 THR A  16      43.903  71.841  70.859
ATOM    158  HG1 THR A  16      43.015  72.055  71.158
ATOM    159  C   THR A  16      45.835  72.796  68.890
ATOM    160  O   THR A  16      46.904  72.931  69.491
ATOM    161  N   VAL A  17      45.216  73.812  68.243
ATOM    162  H   VAL A  17      44.366  73.652  67.748
ATOM    163  CA  VAL A  17      45.693  75.174  68.203
ATOM    164  CB  VAL A  17      44.990  76.045  67.166
ATOM    165  CG1 VAL A  17      45.266  75.449  65.773
ATOM    166  CG2 VAL A  17      43.478  76.182  67.458
ATOM    167  C   VAL A  17      45.643  75.826  69.565
ATOM    168  O   VAL A  17      46.441  76.730  69.827
ATOM    169  N   SER A  18      44.692  75.399  70.441
ATOM    170  H   SER A  18      44.046  74.677  70.203
ATOM    171  CA  SER A  18      44.569  75.960  71.760
ATOM    172  CB  SER A  18      43.478  77.057  71.854
ATOM    173  OG  SER A  18      43.775  78.140  70.982
ATOM    174  HG  SER A  18      43.046  78.761  71.076
ATOM    175  C   SER A  18      44.266  74.864  72.756
ATOM    176  O   SER A  18      43.124  74.687  73.194
ATOM    177  N   PHE A  19      45.301  74.064  73.117
ATOM    178  H   PHE A  19      46.216  74.187  72.742
ATOM    179  CA  PHE A  19      45.134  73.003  74.088
ATOM    180  CB  PHE A  19      46.279  71.974  74.044
ATOM    181  CG  PHE A  19      45.912  70.733  74.799
ATOM    182  CD1 PHE A  19      45.088  69.771  74.196
ATOM    183  CE1 PHE A  19      44.737  68.601  74.875
ATOM    184  CZ  PHE A  19      45.213  68.381  76.168
ATOM    185  CE2 PHE A  19      46.037  69.326  76.779
ATOM    186  CD2 PHE A  19      46.386  70.495  76.094
ATOM    187  C   PHE A  19      45.112  73.703  75.439
ATOM    188  O   PHE A  19      44.349  73.317  76.326
ATOM    189  N   GLY A  20      45.950  74.761  75.599
ATOM    190  H   GLY A  20      46.566  75.045  74.870
ATOM    191  CA  GLY A  20      45.994  75.581  76.779
ATOM    192  C   GLY A  20      46.660  75.147  78.044
ATOM    193  O   GLY A  20      46.275  75.672  79.092
ATOM    194  N   GLU A  21      47.630  74.197  78.021
ATOM    195  H   GLU A  21      47.985  73.788  77.183
ATOM    196  CA  GLU A  21      48.289  73.814  79.253
ATOM    197  CB  GLU A  21      49.106  72.506  79.185
ATOM    198  CG  GLU A  21      48.286  71.213  79.075
ATOM    199  CD  GLU A  21      47.378  71.020  80.290
ATOM    200  OE1 GLU A  21      47.878  71.064  81.446
ATOM    201  OE2 GLU A  21      46.154  70.822  80.072
ATOM    202  C   GLU A  21      49.249  74.905  79.615
ATOM    203  O   GLU A  21      49.985  75.391  78.755
ATOM    204  N   ASN A  22      49.231  75.332  80.897
ATOM    205  H   ASN A  22      48.617  74.946  81.582
ATOM    206  CA  ASN A  22      50.124  76.363  81.343
ATOM    207  CB  ASN A  22      49.507  77.789  81.329
ATOM    208  CG  ASN A  22      50.519  78.875  81.736
ATOM    209  OD1 ASN A  22      51.728  78.689  81.886
ATOM    210  ND2 ASN A  22      49.983  80.112  81.905
ATOM    211 1HD2 ASN A  22      49.000  80.253  81.785
ATOM    212 2HD2 ASN A  22      50.572  80.881  82.151
ATOM    213  C   ASN A  22      50.565  76.010  82.729
ATOM    214  O   ASN A  22      49.804  76.125  83.695
ATOM    215  N   SER A  23      51.829  75.547  82.834
ATOM    216  H   SER A  23      52.432  75.484  82.043
ATOM    217  CA  SER A  23      52.395  75.193  84.104
ATOM    218  CB  SER A  23      53.542  74.163  83.982
ATOM    219  OG  SER A  23      54.131  73.889  85.247
ATOM    220  HG  SER A  23      54.795  73.213  85.085
ATOM    221  C   SER A  23      52.914  76.484  84.675
ATOM    222  O   SER A  23      53.799  77.119  84.097
ATOM    223  N   VAL A  24      52.319  76.911  85.811
ATOM    224  H   VAL A  24      51.598  76.389  86.259
ATOM    225  CA  VAL A  24      52.715  78.128  86.468
ATOM    226  CB  VAL A  24      51.563  79.074  86.794
ATOM    227  CG1 VAL A  24      52.072  80.337  87.526
ATOM    228  CG2 VAL A  24      50.826  79.433  85.491
ATOM    229  C   VAL A  24      53.435  77.725  87.725
ATOM    230  O   VAL A  24      52.934  76.936  88.530
ATOM    231  N   LYS A  25      54.652  78.272  87.899
ATOM    232  H   LYS A  25      55.025  78.919  87.239
ATOM    233  CA  LYS A  25      55.478  78.005  89.047
ATOM    234  CB  LYS A  25      56.794  77.283  88.694
ATOM    235  CG  LYS A  25      56.635  75.883  88.097
ATOM    236  CD  LYS A  25      57.972  75.231  87.752
ATOM    237  CE  LYS A  25      57.839  73.865  87.082
ATOM    238  NZ  LYS A  25      59.180  73.306  86.819
ATOM    239  HZ1 LYS A  25      59.110  72.549  86.113
ATOM    240  HZ2 LYS A  25      59.811  74.049  86.463
ATOM    241  HZ3 LYS A  25      59.571  72.919  87.699
ATOM    242  C   LYS A  25      55.879  79.339  89.617
ATOM    243  O   LYS A  25      55.805  80.363  88.938
ATOM    244  N   LYS A  26      56.272  79.367  90.907
ATOM    245  H   LYS A  26      56.306  78.550  91.479
ATOM    246  CA  LYS A  26      56.707  80.592  91.521
ATOM    247  CB  LYS A  26      55.712  81.199  92.541
ATOM    248  CG  LYS A  26      56.157  82.552  93.113
ATOM    249  CD  LYS A  26      55.150  83.229  94.041
ATOM    250  CE  LYS A  26      55.639  84.590  94.543
ATOM    251  NZ  LYS A  26      54.593  85.245  95.354
ATOM    252  HZ1 LYS A  26      53.703  85.263  94.822
ATOM    253  HZ2 LYS A  26      54.457  84.718  96.236
ATOM    254  HZ3 LYS A  26      54.876  86.218  95.580
ATOM    255  C   LYS A  26      57.982  80.295  92.242
ATOM    256  O   LYS A  26      58.014  79.401  93.092
ATOM    257  N   ILE A  27      59.076  81.017  91.877
ATOM    258  H   ILE A  27      59.058  81.723  91.167
ATOM    259  CA  ILE A  27      60.348  80.846  92.541
ATOM    260  CB  ILE A  27      61.537  81.356  91.728
ATOM    261  CG2 ILE A  27      62.847  81.265  92.548
ATOM    262  CG1 ILE A  27      61.646  80.545  90.415
ATOM    263  CD1 ILE A  27      62.623  81.117  89.384
ATOM    264  C   ILE A  27      60.197  81.569  93.866
ATOM    265  O   ILE A  27      59.584  82.635  93.936
ATOM    266  N   VAL A  28      60.703  80.948  94.952
ATOM    267  H   VAL A  28      61.171  80.072  94.867
ATOM    268  CA  VAL A  28      60.647  81.474  96.299
ATOM    269  CB  VAL A  28      60.068  80.447  97.278
ATOM    270  CG1 VAL A  28      60.052  80.975  98.729
ATOM    271  CG2 VAL A  28      58.656  80.044  96.804
ATOM    272  C   VAL A  28      62.084  81.804  96.681
ATOM    273  O   VAL A  28      62.958  80.967  96.448
ATOM    274  N   PRO A  29      62.382  82.981  97.245
ATOM    275  CA  PRO A  29      63.723  83.387  97.626
ATOM    276  CB  PRO A  29      63.652  84.900  97.845
ATOM    277  CG  PRO A  29      62.176  85.175  98.167
ATOM    278  CD  PRO A  29      61.422  84.071  97.412
ATOM    279  C   PRO A  29      64.432  82.684  98.763
ATOM    280  O   PRO A  29      65.662  82.751  98.761
ATOM    281  N   ILE A  30      63.723  82.046  99.733
ATOM    282  H   ILE A  30      62.746  81.879  99.635
ATOM    283  CA  ILE A  30      64.251  81.900 101.083
ATOM    284  CB  ILE A  30      63.136  81.523 102.056
ATOM    285  CG2 ILE A  30      63.709  81.176 103.454
ATOM    286  CG1 ILE A  30      62.145  82.703 102.157
ATOM    287  CD1 ILE A  30      60.833  82.368 102.866
ATOM    288  C   ILE A  30      65.381  80.878 101.116
ATOM    289  O   ILE A  30      66.503  81.216 101.502
ATOM    290  N   HIS A  31      65.128  79.640 100.619
ATOM    291  H   HIS A  31      64.222  79.408 100.273
ATOM    292  CA  HIS A  31      66.098  78.559 100.566
ATOM    293  CB  HIS A  31      65.446  77.208 100.151
ATOM    294  CG  HIS A  31      64.876  77.147  98.751
ATOM    295  ND1 HIS A  31      63.728  77.805  98.366
ATOM    296  CE1 HIS A  31      63.542  77.533  97.049
ATOM    297  NE2 HIS A  31      64.486  76.747  96.563
ATOM    298  CD2 HIS A  31      65.324  76.504  97.636
ATOM    299  C   HIS A  31      67.174  78.920  99.575
ATOM    300  O   HIS A  31      68.356  78.624  99.763
ATOM    301  N   ALA A  32      66.744  79.644  98.519
ATOM    302  H   ALA A  32      65.779  79.885  98.443
ATOM    303  CA  ALA A  32      67.535  80.119  97.427
ATOM    304  CB  ALA A  32      66.689  80.739  96.297
ATOM    305  C   ALA A  32      68.570  81.114  97.857
ATOM    306  O   ALA A  32      69.452  81.401  97.053
ATOM    307  N   CYS A  33      68.432  81.720  99.069
ATOM    308  H   CYS A  33      67.653  81.526  99.662
ATOM    309  CA  CYS A  33      69.389  82.649  99.630
ATOM    310  CB  CYS A  33      68.819  83.519 100.767
ATOM    311  SG  CYS A  33      67.587  84.729 100.198
ATOM    312  C   CYS A  33      70.583  81.905 100.184
ATOM    313  O   CYS A  33      71.697  82.437 100.162
ATOM    314  N   ASN A  34      70.356  80.667 100.716
ATOM    315  H   ASN A  34      69.442  80.268 100.694
ATOM    316  CA  ASN A  34      71.373  79.791 101.275
ATOM    317  CB  ASN A  34      70.755  78.581 102.010
ATOM    318  CG  ASN A  34      70.102  79.029 103.324
ATOM    319  OD1 ASN A  34      70.423  80.045 103.942
ATOM    320  ND2 ASN A  34      69.082  78.243 103.753
ATOM    321 1HD2 ASN A  34      68.811  77.440 103.222
ATOM    322 2HD2 ASN A  34      68.586  78.479 104.589
ATOM    323  C   ASN A  34      72.180  79.298 100.105
ATOM    324  O   ASN A  34      73.410  79.246 100.166
ATOM    325  N   MET A  35      71.468  78.894  99.019
ATOM    326  H   MET A  35      70.470  78.935  99.025
ATOM    327  CA  MET A  35      72.057  78.515  97.757
ATOM    328  CB  MET A  35      71.120  77.714  96.834
ATOM    329  CG  MET A  35      70.682  76.358  97.401
ATOM    330  SD  MET A  35      72.024  75.164  97.705
ATOM    331  CE  MET A  35      72.448  74.845  95.966
ATOM    332  C   MET A  35      72.326  79.862  97.110
ATOM    333  O   MET A  35      71.812  80.881  97.571
ATOM    334  N   MET A  36      73.337  79.959  96.213
ATOM    335  H   MET A  36      73.828  79.145  95.912
ATOM    336  CA  MET A  36      73.742  81.201  95.551
ATOM    337  CB  MET A  36      72.720  81.720  94.504
ATOM    338  CG  MET A  36      72.400  80.735  93.375
ATOM    339  SD  MET A  36      73.800  80.328  92.288
ATOM    340  CE  MET A  36      72.899  79.044  91.373
ATOM    341  C   MET A  36      74.005  82.268  96.595
ATOM    342  O   MET A  36      74.293  83.392  96.183
ATOM    343  N   LYS A  37      74.639  81.762  97.684
ATOM    344  H   LYS A  37      74.782  80.777  97.726
ATOM    345  CA  LYS A  37      74.935  82.390  98.942
ATOM    346  CB  LYS A  37      76.007  81.546  99.683
ATOM    347  CG  LYS A  37      76.399  81.940 101.111
ATOM    348  CD  LYS A  37      77.382  80.951 101.741
ATOM    349  CE  LYS A  37      77.782  81.313 103.171
ATOM    350  NZ  LYS A  37      78.648  80.262 103.743
ATOM    351  HZ1 LYS A  37      79.536  80.207 103.210
ATOM    352  HZ2 LYS A  37      78.861  80.493 104.731
ATOM    353  HZ3 LYS A  37      78.158  79.347 103.708
ATOM    354  C   LYS A  37      75.325  83.834  98.979
ATOM    355  O   LYS A  37      76.294  84.274  98.360
ATOM    356  N   SER A  38      74.514  84.564  99.797
ATOM    357  H   SER A  38      73.748  84.106 100.242
ATOM    358  CA  SER A  38      74.577  85.977 100.103
ATOM    359  CB  SER A  38      75.962  86.451 100.603
ATOM    360  OG  SER A  38      76.264  85.836 101.849
ATOM    361  HG  SER A  38      77.130  86.165 102.101
ATOM    362  C   SER A  38      74.067  86.855  98.982
ATOM    363  O   SER A  38      74.537  86.746  97.852
ATOM    364  N   CYS A  39      73.102  87.773  99.288
ATOM    365  H   CYS A  39      72.723  87.857 100.204
ATOM    366  CA  CYS A  39      72.500  88.608  98.269
ATOM    367  CB  CYS A  39      70.961  88.491  98.371
ATOM    368  SG  CYS A  39      70.351  86.813  98.024
ATOM    369  C   CYS A  39      72.847  90.090  98.094
ATOM    370  O   CYS A  39      73.669  90.419  97.238
ATOM    371  N   LEU A  40      72.229  91.014  98.884
ATOM    372  H   LEU A  40      71.583  90.724  99.586
ATOM    373  CA  LEU A  40      72.414  92.463  98.824
ATOM    374  CB  LEU A  40      71.585  93.149  97.686
ATOM    375  CG  LEU A  40      71.876  94.594  97.167
ATOM    376  CD1 LEU A  40      71.271  94.815  95.786
ATOM    377  CD2 LEU A  40      71.341  95.743  98.020
ATOM    378  C   LEU A  40      71.852  92.960 100.130
ATOM    379  O   LEU A  40      71.089  92.272 100.806
ATOM    380  N   ILE A  41      72.221  94.183 100.535
ATOM    381  H   ILE A  41      72.825  94.756  99.990
ATOM    382  CA  ILE A  41      71.757  94.742 101.774
ATOM    383  CB  ILE A  41      72.892  95.255 102.606
ATOM    384  CG2 ILE A  41      73.858  94.098 102.948
ATOM    385  CG1 ILE A  41      73.609  96.358 101.899
ATOM    386  CD1 ILE A  41      74.648  96.923 102.814
ATOM    387  C   ILE A  41      70.473  95.549 101.732
ATOM    388  O   ILE A  41      69.869  95.715 100.680
ATOM    389  N   ALA A  42      69.991  96.021 102.900
ATOM    390  H   ALA A  42      70.492  95.886 103.751
ATOM    391  CA  ALA A  42      68.743  96.737 103.061
ATOM    392  CB  ALA A  42      68.280  96.755 104.532
ATOM    393  C   ALA A  42      68.600  98.136 102.542
ATOM    394  O   ALA A  42      69.552  98.742 102.071
ATOM    395  N   LEU A  43      67.333  98.606 102.476
ATOM    396  H   LEU A  43      66.566  98.034 102.746
ATOM    397  CA  LEU A  43      66.979  99.947 102.109
ATOM    398  CB  LEU A  43      66.483 100.159 100.663
ATOM    399  CG  LEU A  43      66.219 101.642 100.309
ATOM    400  CD1 LEU A  43      67.493 102.507 100.405
ATOM    401  CD2 LEU A  43      65.473 101.769  98.975
ATOM    402  C   LEU A  43      65.843 100.174 103.066
ATOM    403  O   LEU A  43      64.726  99.686 102.859
ATOM    404  N   GLY A  44      66.128 100.925 104.157
ATOM    405  H   GLY A  44      67.038 101.304 104.300
ATOM    406  CA  GLY A  44      65.169 101.212 105.195
ATOM    407  C   GLY A  44      64.794  99.908 105.866
ATOM    408  O   GLY A  44      65.689  99.128 106.203
ATOM    409  N   PRO A  45      63.508  99.640 106.073
ATOM    410  CA  PRO A  45      63.029  98.421 106.688
ATOM    411  CB  PRO A  45      61.570  98.694 107.056
ATOM    412  CG  PRO A  45      61.124  99.799 106.084
ATOM    413  CD  PRO A  45      62.417 100.566 105.766
ATOM    414  C   PRO A  45      63.181  97.194 105.819
ATOM    415  O   PRO A  45      63.120  96.091 106.368
ATOM    416  N   TYR A  46      63.337  97.359 104.482
ATOM    417  H   TYR A  46      63.483  98.256 104.068
ATOM    418  CA  TYR A  46      63.230  96.265 103.550
ATOM    419  CB  TYR A  46      62.543  96.632 102.215
ATOM    420  CG  TYR A  46      61.095  96.908 102.439
ATOM    421  CD1 TYR A  46      60.638  98.221 102.604
ATOM    422  CE1 TYR A  46      59.280  98.478 102.815
ATOM    423  CZ  TYR A  46      58.369  97.421 102.860
ATOM    424  OH  TYR A  46      56.999  97.686 103.072
ATOM    425  HH  TYR A  46      56.530  96.847 103.061
ATOM    426  CE2 TYR A  46      58.816  96.108 102.696
ATOM    427  CD2 TYR A  46      60.174  95.854 102.486
ATOM    428  C   TYR A  46      64.576  95.741 103.174
ATOM    429  O   TYR A  46      65.503  96.514 102.949
ATOM    430  N   ARG A  47      64.710  94.396 103.134
ATOM    431  H   ARG A  47      63.938  93.801 103.341
ATOM    432  CA  ARG A  47      65.921  93.712 102.752
ATOM    433  CB  ARG A  47      65.960  92.271 103.301
ATOM    434  CG  ARG A  47      67.248  91.478 103.057
ATOM    435  CD  ARG A  47      67.264  90.127 103.780
ATOM    436  NE  ARG A  47      66.234  89.244 103.143
ATOM    437  HE  ARG A  47      65.749  89.578 102.334
ATOM    438  CZ  ARG A  47      65.905  88.018 103.659
ATOM    439  NH1 ARG A  47      66.569  87.483 104.729
ATOM    440 1HH1 ARG A  47      67.323  87.979 105.158
ATOM    441 2HH1 ARG A  47      66.311  86.585 105.084
ATOM    442  NH2 ARG A  47      64.881  87.313 103.093
ATOM    443 1HH2 ARG A  47      64.371  87.695 102.323
ATOM    444 2HH2 ARG A  47      64.608  86.430 103.473
ATOM    445  C   ARG A  47      65.923  93.663 101.246
ATOM    446  O   ARG A  47      65.000  93.109 100.645
ATOM    447  N   VAL A  48      66.965  94.252 100.615
ATOM    448  H   VAL A  48      67.709  94.688 101.116
ATOM    449  CA  VAL A  48      67.075  94.301  99.175
ATOM    450  CB  VAL A  48      67.554  95.668  98.702
ATOM    451  CG1 VAL A  48      67.772  95.734  97.191
ATOM    452  CG2 VAL A  48      66.534  96.726  99.158
ATOM    453  C   VAL A  48      67.905  93.147  98.671
ATOM    454  O   VAL A  48      68.872  92.744  99.314
ATOM    455  N   GLN A  49      67.499  92.573  97.515
ATOM    456  H   GLN A  49      66.711  92.924  97.017
ATOM    457  CA  GLN A  49      68.155  91.452  96.902
ATOM    458  CB  GLN A  49      67.124  90.344  96.565
ATOM    459  CG  GLN A  49      67.692  89.015  96.047
ATOM    460  CD  GLN A  49      66.613  87.938  95.901
ATOM    461  OE1 GLN A  49      65.425  88.087  96.191
ATOM    462  NE2 GLN A  49      67.070  86.765  95.394
ATOM    463 1HE2 GLN A  49      68.033  86.672  95.137
ATOM    464 2HE2 GLN A  49      66.439  86.004  95.244
ATOM    465  C   GLN A  49      68.973  91.821  95.681
ATOM    466  O   GLN A  49      68.579  92.666  94.878
ATOM    467  N   VAL A  50      70.155  91.150  95.596
ATOM    468  H   VAL A  50      70.347  90.525  96.347
ATOM    469  CA  VAL A  50      71.246  91.107  94.629
ATOM    470  CB  VAL A  50      71.261  89.803  93.822
ATOM    471  CG1 VAL A  50      71.527  88.600  94.729
ATOM    472  CG2 VAL A  50      69.953  89.641  93.022
ATOM    473  C   VAL A  50      71.634  92.159  93.617
ATOM    474  O   VAL A  50      70.839  92.959  93.125
ATOM    475  N   VAL A  51      72.962  92.152  93.336
ATOM    476  H   VAL A  51      73.561  91.511  93.809
ATOM    477  CA  VAL A  51      73.647  92.939  92.344
ATOM    478  CB  VAL A  51      74.789  93.818  92.835
ATOM    479  CG1 VAL A  51      75.429  94.547  91.636
ATOM    480  CG2 VAL A  51      74.274  94.821  93.875
ATOM    481  C   VAL A  51      74.249  91.795  91.558
ATOM    482  O   VAL A  51      74.982  90.975  92.122
ATOM    483  N   TYR A  52      73.912  91.696  90.252
ATOM    484  H   TYR A  52      73.301  92.345  89.807
ATOM    485  CA  TYR A  52      74.450  90.642  89.437
ATOM    486  CB  TYR A  52      73.586  89.340  89.287
ATOM    487  CG  TYR A  52      72.177  89.472  88.778
ATOM    488  CD1 TYR A  52      71.874  89.344  87.413
ATOM    489  CE1 TYR A  52      70.561  89.456  86.946
ATOM    490  CZ  TYR A  52      69.526  89.689  87.852
ATOM    491  OH  TYR A  52      68.194  89.807  87.401
ATOM    492  HH  TYR A  52      67.660  90.131  88.133
ATOM    493  CE2 TYR A  52      69.811  89.803  89.212
ATOM    494  CD2 TYR A  52      71.126  89.691  89.669
ATOM    495  C   TYR A  52      74.918  91.198  88.125
ATOM    496  O   TYR A  52      74.334  90.970  87.066
ATOM    497  N   GLU A  53      76.035  91.957  88.189
ATOM    498  H   GLU A  53      76.504  92.113  89.055
ATOM    499  CA  GLU A  53      76.630  92.583  87.038
ATOM    500  CB  GLU A  53      77.790  93.520  87.430
ATOM    501  CG  GLU A  53      77.374  94.747  88.252
ATOM    502  CD  GLU A  53      78.575  95.629  88.620
ATOM    503  OE1 GLU A  53      79.747  95.311  88.282
ATOM    504  OE2 GLU A  53      78.313  96.667  89.282
ATOM    505  C   GLU A  53      77.212  91.538  86.131
ATOM    506  O   GLU A  53      78.110  90.781  86.514
ATOM    507  N   ARG A  54      76.679  91.480  84.893
ATOM    508  H   ARG A  54      75.935  92.079  84.606
ATOM    509  CA  ARG A  54      77.161  90.548  83.921
ATOM    510  CB  ARG A  54      76.437  89.180  83.920
ATOM    511  CG  ARG A  54      77.077  88.152  82.980
ATOM    512  CD  ARG A  54      76.451  86.762  83.053
ATOM    513  NE  ARG A  54      77.194  85.897  82.089
ATOM    514  HE  ARG A  54      77.917  86.311  81.535
ATOM    515  CZ  ARG A  54      76.923  84.561  81.953
ATOM    516  NH1 ARG A  54      75.945  83.945  82.687
ATOM    517 1HH1 ARG A  54      75.403  84.469  83.344
ATOM    518 2HH1 ARG A  54      75.784  82.963  82.601
ATOM    519  NH2 ARG A  54      77.664  83.828  81.072
ATOM    520 1HH2 ARG A  54      78.389  84.266  80.541
ATOM    521 2HH2 ARG A  54      77.506  82.846  80.976
ATOM    522  C   ARG A  54      76.970  91.227  82.611
ATOM    523  O   ARG A  54      75.838  91.425  82.161
ATOM    524  N   SER A  55      78.098  91.664  82.016
ATOM    525  H   SER A  55      79.002  91.527  82.415
ATOM    526  CA  SER A  55      78.065  92.304  80.738
ATOM    527  CB  SER A  55      79.119  93.421  80.594
ATOM    528  OG  SER A  55      78.883  94.447  81.548
ATOM    529  HG  SER A  55      79.585  95.091  81.416
ATOM    530  C   SER A  55      78.375  91.189  79.788
ATOM    531  O   SER A  55      79.532  90.794  79.616
ATOM    532  N   TYR A  56      77.321  90.647  79.145
ATOM    533  H   TYR A  56      76.387  90.955  79.310
ATOM    534  CA  TYR A  56      77.481  89.567  78.212
ATOM    535  CB  TYR A  56      76.208  88.681  78.165
ATOM    536  CG  TYR A  56      76.408  87.347  77.521
ATOM    537  CD1 TYR A  56      76.997  86.298  78.241
ATOM    538  CE1 TYR A  56      77.170  85.040  77.656
ATOM    539  CZ  TYR A  56      76.748  84.823  76.341
ATOM    540  OH  TYR A  56      76.911  83.558  75.737
ATOM    541  HH  TYR A  56      77.374  82.986  76.355
ATOM    542  CE2 TYR A  56      76.159  85.861  75.617
ATOM    543  CD2 TYR A  56      75.988  87.115  76.206
ATOM    544  C   TYR A  56      77.715  90.280  76.911
ATOM    545  O   TYR A  56      76.779  90.619  76.180
ATOM    546  N   CYS A  57      79.008  90.556  76.625
ATOM    547  H   CYS A  57      79.753  90.296  77.234
ATOM    548  CA  CYS A  57      79.364  91.245  75.422
ATOM    549  CB  CYS A  57      80.754  91.911  75.481
ATOM    550  SG  CYS A  57      81.205  92.769  73.941
ATOM    551  C   CYS A  57      79.337  90.270  74.294
ATOM    552  O   CYS A  57      80.105  89.304  74.265
ATOM    553  N   MET A  58      78.391  90.499  73.359
ATOM    554  H   MET A  58      77.766  91.272  73.412
ATOM    555  CA  MET A  58      78.294  89.663  72.199
ATOM    556  CB  MET A  58      76.932  89.518  71.498
ATOM    557  CG  MET A  58      76.001  88.580  72.264
ATOM    558  SD  MET A  58      74.437  88.202  71.430
ATOM    559  CE  MET A  58      73.943  86.964  72.662
ATOM    560  C   MET A  58      79.366  89.959  71.200
ATOM    561  O   MET A  58      79.940  91.050  71.178
ATOM    562  N   THR A  59      79.925  88.848  70.700
ATOM    563  H   THR A  59      79.547  87.950  70.904
ATOM    564  CA  THR A  59      81.002  88.828  69.755
ATOM    565  CB  THR A  59      81.954  87.681  70.019
ATOM    566  CG2 THR A  59      82.560  87.822  71.429
ATOM    567  OG1 THR A  59      81.275  86.439  69.910
ATOM    568  HG1 THR A  59      81.966  85.776  69.954
ATOM    569  C   THR A  59      80.605  88.823  68.306
ATOM    570  O   THR A  59      79.449  88.579  67.949
ATOM    571  N   GLY A  60      81.597  89.195  67.461
ATOM    572  H   GLY A  60      82.495  89.438  67.819
ATOM    573  CA  GLY A  60      81.516  89.209  66.024
ATOM    574  C   GLY A  60      82.126  87.889  65.642
ATOM    575  O   GLY A  60      83.118  87.456  66.239
ATOM    576  N   VAL A  61      81.569  87.220  64.610
ATOM    577  H   VAL A  61      80.804  87.564  64.078
ATOM    578  CA  VAL A  61      82.070  85.927  64.236
ATOM    579  CB  VAL A  61      81.045  84.837  64.395
ATOM    580  CG1 VAL A  61      80.622  84.774  65.873
ATOM    581  CG2 VAL A  61      79.860  85.060  63.443
ATOM    582  C   VAL A  61      82.640  85.875  62.861
ATOM    583  O   VAL A  61      82.110  86.454  61.913
ATOM    584  N   LEU A  62      83.774  85.169  62.746
ATOM    585  H   LEU A  62      84.194  84.702  63.520
ATOM    586  CA  LEU A  62      84.424  85.014  61.487
ATOM    587  CB  LEU A  62      85.965  84.937  61.572
ATOM    588  CG  LEU A  62      86.661  86.196  62.135
ATOM    589  CD1 LEU A  62      88.169  85.957  62.295
ATOM    590  CD2 LEU A  62      86.364  87.447  61.288
ATOM    591  C   LEU A  62      83.961  83.791  60.758
ATOM    592  O   LEU A  62      83.843  82.702  61.323
ATOM    593  N   ILE A  63      83.629  84.015  59.476
ATOM    594  H   ILE A  63      83.677  84.941  59.103
ATOM    595  CA  ILE A  63      83.258  83.020  58.509
ATOM    596  CB  ILE A  63      81.801  82.914  58.068
ATOM    597  CG2 ILE A  63      81.164  84.279  57.726
ATOM    598  CG1 ILE A  63      81.725  81.776  57.014
ATOM    599  CD1 ILE A  63      80.358  81.242  56.619
ATOM    600  C   ILE A  63      84.169  83.416  57.390
ATOM    601  O   ILE A  63      83.995  84.467  56.770
ATOM    602  N   GLU A  64      85.171  82.545  57.115
ATOM    603  H   GLU A  64      85.261  81.695  57.627
ATOM    604  CA  GLU A  64      86.206  82.770  56.131
ATOM    605  CB  GLU A  64      85.701  82.781  54.654
ATOM    606  CG  GLU A  64      85.123  81.446  54.157
ATOM    607  CD  GLU A  64      84.688  81.587  52.699
ATOM    608  OE1 GLU A  64      85.208  80.806  51.859
ATOM    609  OE2 GLU A  64      83.823  82.452  52.397
ATOM    610  C   GLU A  64      86.897  84.056  56.571
ATOM    611  O   GLU A  64      87.223  84.182  57.757
ATOM    612  N   GLY A  65      87.140  85.029  55.662
ATOM    613  H   GLY A  65      86.896  84.954  54.699
ATOM    614  CA  GLY A  65      87.753  86.274  56.044
ATOM    615  C   GLY A  65      86.707  87.327  56.307
ATOM    616  O   GLY A  65      87.053  88.461  56.643
ATOM    617  N   LYS A  66      85.408  86.977  56.138
ATOM    618  H   LYS A  66      85.141  86.037  55.933
ATOM    619  CA  LYS A  66      84.298  87.871  56.319
ATOM    620  CB  LYS A  66      83.110  87.481  55.413
ATOM    621  CG  LYS A  66      83.456  87.612  53.926
ATOM    622  CD  LYS A  66      82.386  87.118  52.953
ATOM    623  CE  LYS A  66      82.848  87.203  51.496
ATOM    624  NZ  LYS A  66      81.818  86.653  50.595
ATOM    625  HZ1 LYS A  66      80.889  87.044  50.839
ATOM    626  HZ2 LYS A  66      82.049  86.900  49.614
ATOM    627  HZ3 LYS A  66      81.793  85.620  50.690
ATOM    628  C   LYS A  66      83.836  87.879  57.744
ATOM    629  O   LYS A  66      83.789  86.844  58.414
ATOM    630  N   CYS A  67      83.528  89.093  58.241
ATOM    631  H   CYS A  67      83.593  89.919  57.687
ATOM    632  CA  CYS A  67      83.033  89.285  59.570
ATOM    633  CB  CYS A  67      83.417  90.640  60.190
ATOM    634  SG  CYS A  67      85.210  90.827  60.436
ATOM    635  C   CYS A  67      81.541  89.245  59.442
ATOM    636  O   CYS A  67      80.973  89.824  58.511
ATOM    637  N   PHE A  68      80.879  88.507  60.352
ATOM    638  H   PHE A  68      81.346  87.954  61.033
ATOM    639  CA  PHE A  68      79.448  88.403  60.340
ATOM    640  CB  PHE A  68      79.009  87.136  59.541
ATOM    641  CG  PHE A  68      77.535  87.078  59.311
ATOM    642  CD1 PHE A  68      76.951  87.923  58.360
ATOM    643  CE1 PHE A  68      75.576  87.886  58.125
ATOM    644  CZ  PHE A  68      74.777  86.984  58.828
ATOM    645  CE2 PHE A  68      75.351  86.109  59.752
ATOM    646  CD2 PHE A  68      76.728  86.152  59.982
ATOM    647  C   PHE A  68      78.955  88.412  61.778
ATOM    648  O   PHE A  68      79.742  88.307  62.714
ATOM    649  N   VAL A  69      77.635  88.665  61.963
ATOM    650  H   VAL A  69      77.082  88.839  61.153
ATOM    651  CA  VAL A  69      76.810  88.700  63.162
ATOM    652  CB  VAL A  69      76.782  87.510  64.155
ATOM    653  CG1 VAL A  69      76.388  86.206  63.447
ATOM    654  CG2 VAL A  69      77.959  87.475  65.143
ATOM    655  C   VAL A  69      76.579  89.911  64.016
ATOM    656  O   VAL A  69      75.416  89.934  64.407
ATOM    657  N   PRO A  70      77.404  90.902  64.388
ATOM    658  CA  PRO A  70      76.979  91.977  65.262
ATOM    659  CB  PRO A  70      78.249  92.737  65.652
ATOM    660  CG  PRO A  70      79.254  92.411  64.535
ATOM    661  CD  PRO A  70      78.798  91.046  63.994
ATOM    662  C   PRO A  70      75.905  92.853  64.699
ATOM    663  O   PRO A  70      76.039  93.382  63.595
ATOM    664  N   ASP A  71      74.844  93.016  65.501
ATOM    665  H   ASP A  71      74.778  92.527  66.368
ATOM    666  CA  ASP A  71      73.807  93.969  65.275
ATOM    667  CB  ASP A  71      72.383  93.365  65.236
ATOM    668  CG  ASP A  71      72.218  92.400  64.066
ATOM    669  OD1 ASP A  71      72.499  92.792  62.902
ATOM    670  OD2 ASP A  71      71.802  91.242  64.327
ATOM    671  C   ASP A  71      73.862  94.817  66.502
ATOM    672  O   ASP A  71      74.046  94.319  67.616
ATOM    673  N   GLN A  72      73.753  96.141  66.298
ATOM    674  H   GLN A  72      73.636  96.521  65.384
ATOM    675  CA  GLN A  72      73.766  97.093  67.374
ATOM    676  CB  GLN A  72      74.502  98.399  66.999
ATOM    677  CG  GLN A  72      75.994  98.217  66.669
ATOM    678  CD  GLN A  72      76.736  97.682  67.897
ATOM    679  OE1 GLN A  72      76.700  98.259  68.984
ATOM    680  NE2 GLN A  72      77.410  96.514  67.730
ATOM    681 1HE2 GLN A  72      77.404  96.051  66.844
ATOM    682 2HE2 GLN A  72      77.909  96.114  68.499
ATOM    683  C   GLN A  72      72.365  97.432  67.807
ATOM    684  O   GLN A  72      72.172  98.065  68.846
ATOM    685  N   SER A  73      71.363  96.978  67.016
ATOM    686  H   SER A  73      71.576  96.445  66.202
ATOM    687  CA  SER A  73      69.952  97.189  67.198
ATOM    688  CB  SER A  73      69.333  96.363  68.335
ATOM    689  OG  SER A  73      69.514  94.996  68.005
ATOM    690  HG  SER A  73      69.032  94.495  68.665
ATOM    691  C   SER A  73      69.528  98.628  67.185
ATOM    692  O   SER A  73      68.608  99.060  67.886
ATOM    693  N   VAL A  74      70.241  99.407  66.338
ATOM    694  H   VAL A  74      70.982  99.031  65.789
ATOM    695  CA  VAL A  74      69.940 100.790  66.094
ATOM    696  CB  VAL A  74      71.120 101.598  65.593
ATOM    697  CG1 VAL A  74      70.681 103.040  65.295
ATOM    698  CG2 VAL A  74      72.231 101.558  66.659
ATOM    699  C   VAL A  74      68.934 100.546  65.000
ATOM    700  O   VAL A  74      69.274 100.068  63.913
ATOM    701  N   VAL A  75      67.670 100.900  65.293
ATOM    702  H   VAL A  75      67.457 101.315  66.174
ATOM    703  CA  VAL A  75      66.538 100.681  64.426
ATOM    704  CB  VAL A  75      65.201 101.040  65.060
ATOM    705  CG1 VAL A  75      64.981 100.133  66.287
ATOM    706  CG2 VAL A  75      65.159 102.541  65.423
ATOM    707  C   VAL A  75      66.623 101.254  63.034
ATOM    708  O   VAL A  75      67.266 102.272  62.775
ATOM    709  N   SER A  76      65.928 100.546  62.114
ATOM    710  H   SER A  76      65.429  99.735  62.409
ATOM    711  CA  SER A  76      65.809 100.789  60.697
ATOM    712  CB  SER A  76      65.044  99.639  60.004
ATOM    713  OG  SER A  76      63.709  99.551  60.485
ATOM    714  HG  SER A  76      63.334  98.773  60.063
ATOM    715  C   SER A  76      65.179 102.107  60.320
ATOM    716  O   SER A  76      65.203 102.484  59.145
ATOM    717  N   ILE A  77      64.590 102.816  61.314
ATOM    718  H   ILE A  77      64.583 102.465  62.245
ATOM    719  CA  ILE A  77      63.936 104.095  61.158
ATOM    720  CB  ILE A  77      63.293 104.516  62.480
ATOM    721  CG2 ILE A  77      62.795 105.979  62.435
ATOM    722  CG1 ILE A  77      62.134 103.546  62.804
ATOM    723  CD1 ILE A  77      61.578 103.669  64.223
ATOM    724  C   ILE A  77      64.949 105.120  60.669
ATOM    725  O   ILE A  77      64.621 105.942  59.811
ATOM    726  N   ILE A  78      66.202 105.064  61.184
ATOM    727  H   ILE A  78      66.450 104.347  61.833
ATOM    728  CA  ILE A  78      67.272 105.968  60.829
ATOM    729  CB  ILE A  78      68.375 105.862  61.870
ATOM    730  CG2 ILE A  78      69.597 106.718  61.475
ATOM    731  CG1 ILE A  78      67.792 106.287  63.239
ATOM    732  CD1 ILE A  78      68.689 105.985  64.432
ATOM    733  C   ILE A  78      67.759 105.612  59.432
ATOM    734  O   ILE A  78      68.085 104.456  59.142
ATOM    735  N   LYS A  79      67.751 106.616  58.519
ATOM    736  H   LYS A  79      67.449 107.536  58.754
ATOM    737  CA  LYS A  79      68.201 106.423  57.160
ATOM    738  CB  LYS A  79      67.182 106.908  56.103
ATOM    739  CG  LYS A  79      65.823 106.198  56.183
ATOM    740  CD  LYS A  79      65.895 104.695  55.891
ATOM    741  CE  LYS A  79      64.541 103.988  55.901
ATOM    742  NZ  LYS A  79      64.738 102.531  55.754
ATOM    743  HZ1 LYS A  79      65.093 102.332  54.801
ATOM    744  HZ2 LYS A  79      65.426 102.192  56.454
ATOM    745  HZ3 LYS A  79      63.837 102.036  55.893
ATOM    746  C   LYS A  79      69.511 107.122  56.941
ATOM    747  O   LYS A  79      70.429 106.569  56.332
ATOM    748  N   HIS A  80      69.607 108.365  57.456
ATOM    749  H   HIS A  80      68.844 108.763  57.958
ATOM    750  CA  HIS A  80      70.764 109.219  57.378
ATOM    751  CB  HIS A  80      70.558 110.444  56.454
ATOM    752  CG  HIS A  80      70.298 110.071  55.021
ATOM    753  ND1 HIS A  80      71.274 109.672  54.134
ATOM    754  CE1 HIS A  80      70.650 109.397  52.961
ATOM    755  NE2 HIS A  80      69.346 109.592  53.030
ATOM    756  CD2 HIS A  80      69.126 110.018  54.328
ATOM    757  C   HIS A  80      71.014 109.689  58.792
ATOM    758  O   HIS A  80      70.285 109.309  59.713
ATOM    759  N   GLY A  81      72.059 110.528  59.014
ATOM    760  H   GLY A  81      72.646 110.841  58.271
ATOM    761  CA  GLY A  81      72.397 111.025  60.328
ATOM    762  C   GLY A  81      71.466 112.134  60.717
ATOM    763  O   GLY A  81      71.866 113.298  60.750
ATOM    764  N   ILE A  82      70.189 111.775  61.001
ATOM    765  H   ILE A  82      69.898 110.822  60.960
ATOM    766  CA  ILE A  82      69.175 112.723  61.372
ATOM    767  CB  ILE A  82      67.832 112.375  60.735
ATOM    768  CG2 ILE A  82      66.775 113.411  61.184
ATOM    769  CG1 ILE A  82      67.951 112.395  59.194
ATOM    770  CD1 ILE A  82      66.735 111.839  58.449
ATOM    771  C   ILE A  82      69.079 112.705  62.885
ATOM    772  O   ILE A  82      69.236 113.747  63.521
ATOM    773  N   PHE A  83      68.848 111.512  63.483
ATOM    774  H   PHE A  83      68.756 110.678  62.944
ATOM    775  CA  PHE A  83      68.726 111.317  64.911
ATOM    776  CB  PHE A  83      67.295 111.595  65.474
ATOM    777  CG  PHE A  83      66.224 110.742  64.862
ATOM    778  CD1 PHE A  83      65.827 109.522  65.420
ATOM    779  CE1 PHE A  83      64.818 108.764  64.816
ATOM    780  CZ  PHE A  83      64.188 109.221  63.659
ATOM    781  CE2 PHE A  83      64.561 110.443  63.103
ATOM    782  CD2 PHE A  83      65.569 111.194  63.710
ATOM    783  C   PHE A  83      69.245 109.961  65.304
ATOM    784  O   PHE A  83      69.498 109.125  64.436
ATOM    785  N   ASP A  84      69.456 109.733  66.626
ATOM    786  H   ASP A  84      69.257 110.415  67.324
ATOM    787  CA  ASP A  84      69.961 108.471  67.102
ATOM    788  CB  ASP A  84      71.377 108.615  67.728
ATOM    789  CG  ASP A  84      72.081 107.287  68.039
ATOM    790  OD1 ASP A  84      71.553 106.438  68.805
ATOM    791  OD2 ASP A  84      73.196 107.106  67.484
ATOM    792  C   ASP A  84      69.009 107.882  68.107
ATOM    793  O   ASP A  84      68.529 108.575  69.006
ATOM    794  N   ILE A  85      68.702 106.573  67.929
ATOM    795  H   ILE A  85      69.101 106.055  67.176
ATOM    796  CA  ILE A  85      67.850 105.799  68.799
ATOM    797  CB  ILE A  85      66.486 105.378  68.244
ATOM    798  CG2 ILE A  85      65.761 104.500  69.299
ATOM    799  CG1 ILE A  85      65.613 106.572  67.830
ATOM    800  CD1 ILE A  85      64.308 106.156  67.142
ATOM    801  C   ILE A  85      68.645 104.525  68.944
ATOM    802  O   ILE A  85      68.826 103.782  67.972
ATOM    803  N   ALA A  86      69.150 104.260  70.166
ATOM    804  H   ALA A  86      69.008 104.860  70.950
ATOM    805  CA  ALA A  86      69.909 103.064  70.398
ATOM    806  CB  ALA A  86      71.409 103.317  70.640
ATOM    807  C   ALA A  86      69.362 102.346  71.589
ATOM    808  O   ALA A  86      69.242 102.927  72.671
ATOM    809  N   SER A  87      68.981 101.065  71.391
ATOM    810  H   SER A  87      69.056 100.625  70.498
ATOM    811  CA  SER A  87      68.472 100.240  72.454
ATOM    812  CB  SER A  87      66.930 100.167  72.523
ATOM    813  OG  SER A  87      66.525  99.370  73.627
ATOM    814  HG  SER A  87      65.596  99.164  73.483
ATOM    815  C   SER A  87      69.029  98.888  72.124
ATOM    816  O   SER A  87      68.569  98.225  71.188
ATOM    817  N   VAL A  88      70.053  98.452  72.895
ATOM    818  H   VAL A  88      70.416  98.981  73.658
ATOM    819  CA  VAL A  88      70.681  97.188  72.620
ATOM    820  CB  VAL A  88      72.148  97.126  73.050
ATOM    821  CG1 VAL A  88      72.769  95.735  72.766
ATOM    822  CG2 VAL A  88      72.921  98.256  72.342
ATOM    823  C   VAL A  88      69.907  96.032  73.196
ATOM    824  O   VAL A  88      69.832  95.810  74.406
ATOM    825  N   HIS A  89      69.327  95.267  72.260
ATOM    826  H   HIS A  89      69.410  95.519  71.298
ATOM    827  CA  HIS A  89      68.572  94.063  72.480
ATOM    828  CB  HIS A  89      67.074  94.131  72.117
ATOM    829  CG  HIS A  89      66.253  95.126  72.876
ATOM    830  ND1 HIS A  89      65.739  94.912  74.136
ATOM    831  CE1 HIS A  89      65.016  96.015  74.454
ATOM    832  NE2 HIS A  89      65.032  96.919  73.492
ATOM    833  CD2 HIS A  89      65.813  96.356  72.499
ATOM    834  C   HIS A  89      69.151  93.150  71.438
ATOM    835  O   HIS A  89      69.508  93.603  70.349
ATOM    836  N   ILE A  90      69.292  91.843  71.737
ATOM    837  H   ILE A  90      69.000  91.450  72.605
ATOM    838  CA  ILE A  90      69.828  90.916  70.768
ATOM    839  CB  ILE A  90      71.342  90.613  70.837
ATOM    840  CG2 ILE A  90      72.140  91.772  70.206
ATOM    841  CG1 ILE A  90      71.854  90.096  72.194
ATOM    842  CD1 ILE A  90      72.235  91.165  73.213
ATOM    843  C   ILE A  90      68.968  89.679  70.625
ATOM    844  O   ILE A  90      67.773  89.701  70.925
ATOM    845  N   VAL A  91      69.552  88.626  70.010
ATOM    846  H   VAL A  91      70.492  88.695  69.691
ATOM    847  CA  VAL A  91      69.036  87.308  69.732
ATOM    848  CB  VAL A  91      68.648  87.099  68.257
ATOM    849  CG1 VAL A  91      67.486  88.037  67.878
ATOM    850  CG2 VAL A  91      69.855  87.305  67.310
ATOM    851  C   VAL A  91      70.196  86.395  70.120
ATOM    852  O   VAL A  91      71.101  86.835  70.836
ATOM    853  N   CYS A  92      70.162  85.078  69.785
ATOM    854  H   CYS A  92      69.423  84.649  69.271
ATOM    855  CA  CYS A  92      71.324  84.281  70.100
ATOM    856  CB  CYS A  92      71.350  83.710  71.535
ATOM    857  SG  CYS A  92      72.933  83.012  72.068
ATOM    858  C   CYS A  92      71.561  83.249  69.026
ATOM    859  O   CYS A  92      71.767  83.624  67.869
ATOM    860  N   PHE A  93      71.535  81.935  69.371
ATOM    861  H   PHE A  93      71.292  81.616  70.283
ATOM    862  CA  PHE A  93      71.793  80.871  68.434
ATOM    863  CB  PHE A  93      73.299  80.476  68.319
ATOM    864  CG  PHE A  93      73.902  80.024  69.615
ATOM    865  CD1 PHE A  93      73.864  78.690  70.033
ATOM    866  CE1 PHE A  93      74.447  78.299  71.241
ATOM    867  CZ  PHE A  93      75.098  79.242  72.037
ATOM    868  CE2 PHE A  93      75.173  80.570  71.615
ATOM    869  CD2 PHE A  93      74.587  80.951  70.406
ATOM    870  C   PHE A  93      70.934  79.654  68.628
ATOM    871  O   PHE A  93      70.225  79.534  69.626
ATOM    872  N   PHE A  94      70.973  78.723  67.641
ATOM    873  H   PHE A  94      71.542  78.828  66.830
ATOM    874  CA  PHE A  94      70.184  77.522  67.698
ATOM    875  CB  PHE A  94      68.825  77.634  66.923
ATOM    876  CG  PHE A  94      68.872  78.247  65.546
ATOM    877  CD1 PHE A  94      69.054  77.458  64.402
ATOM    878  CE1 PHE A  94      69.092  78.034  63.131
ATOM    879  CZ  PHE A  94      68.946  79.416  62.987
ATOM    880  CE2 PHE A  94      68.761  80.216  64.116
ATOM    881  CD2 PHE A  94      68.723  79.631  65.385
ATOM    882  C   PHE A  94      70.961  76.287  67.306
ATOM    883  O   PHE A  94      70.974  75.878  66.144
ATOM    884  N   VAL A  95      71.634  75.638  68.292
ATOM    885  H   VAL A  95      71.644  75.939  69.242
ATOM    886  CA  VAL A  95      72.405  74.454  67.971
ATOM    887  CB  VAL A  95      73.679  74.279  68.791
ATOM    888  CG1 VAL A  95      74.461  73.022  68.341
ATOM    889  CG2 VAL A  95      74.518  75.547  68.666
ATOM    890  C   VAL A  95      71.502  73.274  68.147
ATOM    891  O   VAL A  95      71.460  72.678  69.223
ATOM    892  N   ALA A  96      70.776  72.881  67.076
ATOM    893  H   ALA A  96      70.826  73.348  66.196
ATOM    894  CA  ALA A  96      69.862  71.774  67.181
ATOM    895  CB  ALA A  96      68.873  71.698  66.009
ATOM    896  C   ALA A  96      70.641  70.503  67.307
ATOM    897  O   ALA A  96      71.165  69.951  66.335
ATOM    898  N   VAL A  97      70.672  70.027  68.575
ATOM    899  H   VAL A  97      70.202  70.516  69.306
ATOM    900  CA  VAL A  97      71.375  68.847  69.002
ATOM    901  CB  VAL A  97      71.511  68.747  70.524
ATOM    902  CG1 VAL A  97      72.190  67.427  70.959
ATOM    903  CG2 VAL A  97      72.280  69.976  71.043
ATOM    904  C   VAL A  97      70.686  67.639  68.457
ATOM    905  O   VAL A  97      69.463  67.497  68.542
ATOM    906  N   LYS A  98      71.510  66.761  67.858
ATOM    907  H   LYS A  98      72.493  66.919  67.805
ATOM    908  CA  LYS A  98      71.060  65.539  67.275
ATOM    909  CB  LYS A  98      70.704  65.706  65.773
ATOM    910  CG  LYS A  98      71.858  66.120  64.849
ATOM    911  CD  LYS A  98      71.418  66.347  63.406
ATOM    912  CE  LYS A  98      72.558  66.749  62.472
ATOM    913  NZ  LYS A  98      72.037  66.983  61.110
ATOM    914  HZ1 LYS A  98      71.500  67.871  61.108
ATOM    915  HZ2 LYS A  98      72.827  67.060  60.441
ATOM    916  HZ3 LYS A  98      71.418  66.204  60.816
ATOM    917  C   LYS A  98      72.086  64.467  67.461
ATOM    918  O   LYS A  98      73.285  64.730  67.581
ATOM    919  N   LYS A  99      71.570  63.227  67.559
ATOM    920  H   LYS A  99      70.585  63.095  67.488
ATOM    921  CA  LYS A  99      72.307  62.001  67.694
ATOM    922  CB  LYS A  99      71.444  60.871  68.289
ATOM    923  CG  LYS A  99      70.966  61.120  69.724
ATOM    924  CD  LYS A  99      70.015  60.043  70.257
ATOM    925  CE  LYS A  99      70.648  58.663  70.450
ATOM    926  NZ  LYS A  99      69.619  57.695  70.878
ATOM    927  HZ1 LYS A  99      68.796  58.199  71.257
ATOM    928  HZ2 LYS A  99      69.325  57.122  70.064
ATOM    929  HZ3 LYS A  99      70.008  57.071  71.610
ATOM    930  C   LYS A  99      72.718  61.559  66.308
ATOM    931  O   LYS A  99      72.210  62.059  65.302
ATOM    932  N   ASP A 100      73.685  60.615  66.233
ATOM    933  H   ASP A 100      74.095  60.239  67.060
ATOM    934  CA  ASP A 100      74.186  60.061  64.996
ATOM    935  CB  ASP A 100      75.413  59.138  65.232
ATOM    936  CG  ASP A 100      76.049  58.694  63.916
ATOM    937  OD1 ASP A 100      75.952  57.487  63.574
ATOM    938  OD2 ASP A 100      76.646  59.565  63.232
ATOM    939  C   ASP A 100      73.076  59.285  64.319
ATOM    940  O   ASP A 100      72.258  58.660  64.996
ATOM    941  N   THR A 101      73.084  59.325  62.959
ATOM    942  H   THR A 101      73.807  59.857  62.524
ATOM    943  CA  THR A 101      72.186  58.746  61.974
ATOM    944  CB  THR A 101      71.676  57.312  62.150
ATOM    945  CG2 THR A 101      72.878  56.350  62.114
ATOM    946  OG1 THR A 101      70.925  57.121  63.341
ATOM    947  HG1 THR A 101      70.120  57.636  63.237
ATOM    948  C   THR A 101      71.037  59.663  61.657
ATOM    949  O   THR A 101      70.844  59.970  60.479
ATOM    950  N   GLU A 102      70.258  60.115  62.674
ATOM    951  H   GLU A 102      70.447  59.861  63.621
ATOM    952  CA  GLU A 102      69.134  61.014  62.491
ATOM    953  CB  GLU A 102      68.239  61.168  63.743
ATOM    954  CG  GLU A 102      67.433  59.915  64.132
ATOM    955  CD  GLU A 102      68.198  58.950  65.049
ATOM    956  OE1 GLU A 102      69.369  59.210  65.435
ATOM    957  OE2 GLU A 102      67.588  57.901  65.380
ATOM    958  C   GLU A 102      69.621  62.393  62.129
ATOM    959  O   GLU A 102      70.568  62.900  62.735
ATOM    960  N   ASN A 103      68.997  63.009  61.096
ATOM    961  H   ASN A 103      68.241  62.588  60.601
ATOM    962  CA  ASN A 103      69.390  64.320  60.654
ATOM    963  CB  ASN A 103      70.033  64.281  59.239
ATOM    964  CG  ASN A 103      69.093  63.779  58.128
ATOM    965  OD1 ASN A 103      67.947  63.363  58.307
ATOM    966  ND2 ASN A 103      69.633  63.819  56.884
ATOM    967 1HD2 ASN A 103      70.566  64.155  56.756
ATOM    968 2HD2 ASN A 103      69.107  63.494  56.099
ATOM    969  C   ASN A 103      68.323  65.383  60.672
ATOM    970  O   ASN A 103      68.658  66.569  60.643
ATOM    971  N   LYS A 104      67.025  64.989  60.734
ATOM    972  H   LYS A 104      66.767  64.028  60.781
ATOM    973  CA  LYS A 104      65.938  65.933  60.696
ATOM    974  CB  LYS A 104      64.591  65.258  60.351
ATOM    975  CG  LYS A 104      63.409  66.211  60.141
ATOM    976  CD  LYS A 104      62.127  65.492  59.729
ATOM    977  CE  LYS A 104      60.927  66.428  59.607
ATOM    978  NZ  LYS A 104      59.731  65.672  59.188
ATOM    979  HZ1 LYS A 104      59.014  65.706  59.938
ATOM    980  HZ2 LYS A 104      59.341  66.095  58.324
ATOM    981  HZ3 LYS A 104      59.986  64.684  58.997
ATOM    982  C   LYS A 104      65.788  66.669  61.997
ATOM    983  O   LYS A 104      65.443  66.091  63.030
ATOM    984  N   VAL A 105      66.025  67.996  61.932
ATOM    985  H   VAL A 105      66.276  68.432  61.071
ATOM    986  CA  VAL A 105      65.919  68.892  63.059
ATOM    987  CB  VAL A 105      67.239  69.439  63.593
ATOM    988  CG1 VAL A 105      68.063  68.280  64.183
ATOM    989  CG2 VAL A 105      68.020  70.192  62.492
ATOM    990  C   VAL A 105      64.993  70.022  62.697
ATOM    991  O   VAL A 105      64.862  70.354  61.514
ATOM    992  N   GLN A 106      64.273  70.598  63.700
ATOM    993  H   GLN A 106      64.322  70.300  64.650
ATOM    994  CA  GLN A 106      63.381  71.687  63.388
ATOM    995  CB  GLN A 106      61.876  71.336  63.488
ATOM    996  CG  GLN A 106      61.426  70.356  62.387
ATOM    997  CD  GLN A 106      59.940  70.001  62.465
ATOM    998  OE1 GLN A 106      59.161  70.441  63.309
ATOM    999  NE2 GLN A 106      59.521  69.130  61.511
ATOM   1000 1HE2 GLN A 106      60.156  68.817  60.806
ATOM   1001 2HE2 GLN A 106      58.579  68.794  61.518
ATOM   1002  C   GLN A 106      63.641  73.023  64.042
ATOM   1003  O   GLN A 106      64.158  73.900  63.347
ATOM   1004  N   GLY A 107      63.346  73.229  65.361
ATOM   1005  H   GLY A 107      62.958  72.531  65.957
ATOM   1006  CA  GLY A 107      63.551  74.546  65.941
ATOM   1007  C   GLY A 107      63.885  74.573  67.399
ATOM   1008  O   GLY A 107      62.997  74.613  68.249
ATOM   1009  N   TYR A 108      65.199  74.617  67.683
ATOM   1010  H   TYR A 108      65.841  74.646  66.920
ATOM   1011  CA  TYR A 108      65.830  74.608  68.982
ATOM   1012  CB  TYR A 108      67.297  74.296  68.659
ATOM   1013  CG  TYR A 108      68.255  74.032  69.751
ATOM   1014  CD1 TYR A 108      69.126  75.027  70.195
ATOM   1015  CE1 TYR A 108      70.068  74.740  71.176
ATOM   1016  CZ  TYR A 108      70.146  73.453  71.697
ATOM   1017  OH  TYR A 108      71.107  73.161  72.669
ATOM   1018  HH  TYR A 108      71.632  73.951  72.827
ATOM   1019  CE2 TYR A 108      69.292  72.445  71.254
ATOM   1020  CD2 TYR A 108      68.352  72.744  70.272
ATOM   1021  C   TYR A 108      65.766  75.905  69.765
ATOM   1022  O   TYR A 108      65.347  75.918  70.918
ATOM   1023  N   TYR A 109      66.177  77.000  69.099
ATOM   1024  H   TYR A 109      66.447  76.863  68.151
ATOM   1025  CA  TYR A 109      66.326  78.389  69.466
ATOM   1026  CB  TYR A 109      65.285  79.254  68.716
ATOM   1027  CG  TYR A 109      65.580  80.710  68.802
ATOM   1028  CD1 TYR A 109      66.689  81.228  68.116
ATOM   1029  CE1 TYR A 109      66.982  82.589  68.167
ATOM   1030  CZ  TYR A 109      66.156  83.440  68.900
ATOM   1031  OH  TYR A 109      66.436  84.819  68.962
ATOM   1032  HH  TYR A 109      65.743  85.242  69.475
ATOM   1033  CE2 TYR A 109      65.051  82.929  69.580
ATOM   1034  CD2 TYR A 109      64.759  81.568  69.531
ATOM   1035  C   TYR A 109      66.550  78.820  70.915
ATOM   1036  O   TYR A 109      65.645  78.777  71.749
ATOM   1037  N   ILE A 110      67.820  79.210  71.223
ATOM   1038  H   ILE A 110      68.529  79.208  70.524
ATOM   1039  CA  ILE A 110      68.276  79.731  72.507
ATOM   1040  CB  ILE A 110      69.675  79.300  72.948
ATOM   1041  CG2 ILE A 110      70.014  79.963  74.309
ATOM   1042  CG1 ILE A 110      69.816  77.784  73.066
ATOM   1043  CD1 ILE A 110      71.272  77.354  73.249
ATOM   1044  C   ILE A 110      68.450  81.208  72.195
ATOM   1045  O   ILE A 110      69.023  81.538  71.152
ATOM   1046  N   CYS A 111      68.003  82.124  73.096
ATOM   1047  H   CYS A 111      67.565  81.865  73.953
ATOM   1048  CA  CYS A 111      68.122  83.546  72.842
ATOM   1049  CB  CYS A 111      66.851  84.149  72.243
ATOM   1050  SG  CYS A 111      66.925  85.933  71.905
ATOM   1051  C   CYS A 111      68.442  84.386  74.041
ATOM   1052  O   CYS A 111      67.608  84.519  74.932
ATOM   1053  N   ILE A 112      69.653  84.993  74.060
ATOM   1054  H   ILE A 112      70.271  84.935  73.286
ATOM   1055  CA  ILE A 112      70.139  85.850  75.120
ATOM   1056  CB  ILE A 112      71.604  85.581  75.429
ATOM   1057  CG2 ILE A 112      72.138  86.583  76.478
ATOM   1058  CG1 ILE A 112      71.745  84.115  75.906
ATOM   1059  CD1 ILE A 112      73.176  83.587  75.986
ATOM   1060  C   ILE A 112      69.887  87.271  74.660
ATOM   1061  O   ILE A 112      70.139  87.596  73.495
ATOM   1062  N   VAL A 113      69.374  88.150  75.568
ATOM   1063  H   VAL A 113      69.209  87.893  76.522
ATOM   1064  CA  VAL A 113      69.044  89.513  75.192
ATOM   1065  CB  VAL A 113      67.506  89.711  75.127
ATOM   1066  CG1 VAL A 113      67.075  91.149  74.768
ATOM   1067  CG2 VAL A 113      66.872  88.720  74.131
ATOM   1068  C   VAL A 113      69.653  90.580  76.100
ATOM   1069  O   VAL A 113      69.870  90.394  77.302
ATOM   1070  N   GLY A 114      70.034  91.710  75.446
ATOM   1071  H   GLY A 114      69.902  91.762  74.460
ATOM   1072  CA  GLY A 114      70.550  92.939  75.997
ATOM   1073  C   GLY A 114      71.744  92.897  76.877
ATOM   1074  O   GLY A 114      71.883  93.784  77.720
ATOM   1075  N   GLY A 115      72.593  91.859  76.741
ATOM   1076  H   GLY A 115      72.430  91.139  76.073
ATOM   1077  CA  GLY A 115      73.786  91.706  77.522
ATOM   1078  C   GLY A 115      73.522  91.262  78.931
ATOM   1079  O   GLY A 115      74.487  91.172  79.692
ATOM   1080  N   ASN A 116      72.245  90.998  79.326
ATOM   1081  H   ASN A 116      71.456  91.033  78.714
ATOM   1082  CA  ASN A 116      72.010  90.598  80.687
ATOM   1083  CB  ASN A 116      71.696  91.833  81.582
ATOM   1084  CG  ASN A 116      71.650  91.519  83.082
ATOM   1085  OD1 ASN A 116      70.736  90.903  83.628
ATOM   1086  ND2 ASN A 116      72.715  91.975  83.791
ATOM   1087 1HD2 ASN A 116      73.458  92.450  83.317
ATOM   1088 2HD2 ASN A 116      72.763  91.817  84.778
ATOM   1089  C   ASN A 116      70.953  89.542  80.866
ATOM   1090  O   ASN A 116      71.168  88.607  81.638
ATOM   1091  N   SER A 117      69.801  89.654  80.157
ATOM   1092  H   SER A 117      69.694  90.306  79.406
ATOM   1093  CA  SER A 117      68.702  88.733  80.332
ATOM   1094  CB  SER A 117      67.348  89.268  79.819
ATOM   1095  OG  SER A 117      67.378  89.509  78.422
ATOM   1096  HG  SER A 117      66.501  89.829  78.194
ATOM   1097  C   SER A 117      68.865  87.313  79.882
ATOM   1098  O   SER A 117      69.515  87.024  78.874
ATOM   1099  N   ALA A 118      68.229  86.413  80.681
ATOM   1100  H   ALA A 118      67.719  86.739  81.475
ATOM   1101  CA  ALA A 118      68.163  84.977  80.512
ATOM   1102  CB  ALA A 118      67.586  84.283  81.769
ATOM   1103  C   ALA A 118      67.314  84.676  79.282
ATOM   1104  O   ALA A 118      66.568  85.570  78.870
ATOM   1105  N   PRO A 119      67.334  83.476  78.674
ATOM   1106  CA  PRO A 119      66.612  83.197  77.451
ATOM   1107  CB  PRO A 119      66.950  81.750  77.067
ATOM   1108  CG  PRO A 119      67.516  81.125  78.350
ATOM   1109  CD  PRO A 119      68.137  82.324  79.082
ATOM   1110  C   PRO A 119      65.168  83.526  77.274
ATOM   1111  O   PRO A 119      64.336  83.204  78.125
ATOM   1112  N   ILE A 120      64.897  84.191  76.121
ATOM   1113  H   ILE A 120      65.638  84.455  75.506
ATOM   1114  CA  ILE A 120      63.552  84.465  75.700
ATOM   1115  CB  ILE A 120      63.160  85.943  75.612
ATOM   1116  CG2 ILE A 120      61.663  86.027  75.244
ATOM   1117  CG1 ILE A 120      63.374  86.703  76.935
ATOM   1118  CD1 ILE A 120      64.704  87.442  77.030
ATOM   1119  C   ILE A 120      63.393  83.826  74.348
ATOM   1120  O   ILE A 120      63.972  84.269  73.350
ATOM   1121  N   TYR A 121      62.576  82.750  74.306
ATOM   1122  H   TYR A 121      62.116  82.416  75.125
ATOM   1123  CA  TYR A 121      62.298  82.028  73.091
ATOM   1124  CB  TYR A 121      61.646  80.640  73.363
ATOM   1125  CG  TYR A 121      61.383  79.850  72.111
ATOM   1126  CD1 TYR A 121      62.401  79.106  71.505
ATOM   1127  CE1 TYR A 121      62.153  78.372  70.341
ATOM   1128  CZ  TYR A 121      60.878  78.372  69.772
ATOM   1129  OH  TYR A 121      60.629  77.632  68.596
ATOM   1130  HH  TYR A 121      59.712  77.776  68.345
ATOM   1131  CE2 TYR A 121      59.850  79.102  70.371
ATOM   1132  CD2 TYR A 121      60.104  79.831  71.534
ATOM   1133  C   TYR A 121      61.347  82.877  72.291
ATOM   1134  O   TYR A 121      60.237  83.179  72.739
ATOM   1135  N   VAL A 122      61.795  83.284  71.085
ATOM   1136  H   VAL A 122      62.699  83.031  70.750
ATOM   1137  CA  VAL A 122      61.008  84.088  70.187
ATOM   1138  CB  VAL A 122      61.472  85.545  70.079
ATOM   1139  CG1 VAL A 122      60.581  86.321  69.091
ATOM   1140  CG2 VAL A 122      61.477  86.226  71.461
ATOM   1141  C   VAL A 122      61.172  83.422  68.835
ATOM   1142  O   VAL A 122      62.309  83.227  68.404
ATOM   1143  N   PRO A 123      60.101  83.088  68.122
ATOM   1144  CA  PRO A 123      60.171  82.446  66.823
ATOM   1145  CB  PRO A 123      58.728  82.094  66.459
ATOM   1146  CG  PRO A 123      57.996  82.011  67.808
ATOM   1147  CD  PRO A 123      58.761  82.993  68.703
ATOM   1148  C   PRO A 123      60.845  83.257  65.739
ATOM   1149  O   PRO A 123      61.240  82.657  64.739
ATOM   1150  N   THR A 124      60.963  84.597  65.889
ATOM   1151  H   THR A 124      60.686  85.070  66.720
ATOM   1152  CA  THR A 124      61.399  85.433  64.800
ATOM   1153  CB  THR A 124      60.362  86.479  64.385
ATOM   1154  CG2 THR A 124      60.031  87.438  65.548
ATOM   1155  OG1 THR A 124      60.812  87.226  63.262
ATOM   1156  HG1 THR A 124      60.027  87.641  62.895
ATOM   1157  C   THR A 124      62.735  86.079  65.068
ATOM   1158  O   THR A 124      63.126  86.330  66.209
ATOM   1159  N   LEU A 125      63.489  86.256  63.964
ATOM   1160  H   LEU A 125      63.135  85.976  63.075
ATOM   1161  CA  LEU A 125      64.784  86.881  63.901
ATOM   1162  CB  LEU A 125      65.858  85.932  63.314
ATOM   1163  CG  LEU A 125      66.162  84.643  64.102
ATOM   1164  CD1 LEU A 125      67.098  83.717  63.309
ATOM   1165  CD2 LEU A 125      66.733  84.969  65.485
ATOM   1166  C   LEU A 125      64.734  88.035  62.928
ATOM   1167  O   LEU A 125      65.679  88.827  62.863
ATOM   1168  N   ASP A 126      63.607  88.177  62.184
ATOM   1169  H   ASP A 126      62.829  87.565  62.303
ATOM   1170  CA  ASP A 126      63.438  89.166  61.150
ATOM   1171  CB  ASP A 126      62.094  89.012  60.399
ATOM   1172  CG  ASP A 126      62.083  87.787  59.476
ATOM   1173  OD1 ASP A 126      63.149  87.175  59.199
ATOM   1174  OD2 ASP A 126      60.961  87.447  59.021
ATOM   1175  C   ASP A 126      63.536  90.585  61.584
ATOM   1176  O   ASP A 126      64.259  91.347  60.937
ATOM   1177  N   ASP A 127      62.848  90.970  62.680
ATOM   1178  H   ASP A 127      62.279  90.353  63.218
ATOM   1179  CA  ASP A 127      62.933  92.335  63.110
ATOM   1180  CB  ASP A 127      61.728  93.194  62.639
ATOM   1181  CG  ASP A 127      62.081  94.683  62.551
ATOM   1182  OD1 ASP A 127      62.461  95.314  63.569
ATOM   1183  OD2 ASP A 127      61.955  95.226  61.422
ATOM   1184  C   ASP A 127      62.964  92.315  64.607
ATOM   1185  O   ASP A 127      62.239  91.561  65.262
ATOM   1186  N   PHE A 128      63.812  93.193  65.179
ATOM   1187  H   PHE A 128      64.367  93.800  64.616
ATOM   1188  CA  PHE A 128      63.987  93.353  66.601
ATOM   1189  CB  PHE A 128      65.171  94.273  66.962
ATOM   1190  CG  PHE A 128      66.428  93.495  66.736
ATOM   1191  CD1 PHE A 128      67.178  93.695  65.570
ATOM   1192  CE1 PHE A 128      68.353  92.971  65.347
ATOM   1193  CZ  PHE A 128      68.788  92.040  66.293
ATOM   1194  CE2 PHE A 128      68.049  91.836  67.460
ATOM   1195  CD2 PHE A 128      66.875  92.561  67.681
ATOM   1196  C   PHE A 128      62.726  93.908  67.207
ATOM   1197  O   PHE A 128      62.426  93.639  68.368
ATOM   1198  N   ARG A 129      61.959  94.697  66.421
ATOM   1199  H   ARG A 129      62.238  94.903  65.488
ATOM   1200  CA  ARG A 129      60.707  95.286  66.817
ATOM   1201  CB  ARG A 129      60.227  96.343  65.813
ATOM   1202  CG  ARG A 129      61.124  97.586  65.831
ATOM   1203  CD  ARG A 129      60.788  98.628  64.768
ATOM   1204  NE  ARG A 129      61.159  98.026  63.451
ATOM   1205  HE  ARG A 129      61.511  97.087  63.433
ATOM   1206  CZ  ARG A 129      61.015  98.703  62.272
ATOM   1207  NH1 ARG A 129      60.593 100.003  62.228
ATOM   1208 1HH1 ARG A 129      60.353 100.487  63.069
ATOM   1209 2HH1 ARG A 129      60.508 100.475  61.351
ATOM   1210  NH2 ARG A 129      61.313  98.055  61.109
ATOM   1211 1HH2 ARG A 129      61.610  97.099  61.128
ATOM   1212 2HH2 ARG A 129      61.225  98.527  60.232
ATOM   1213  C   ARG A 129      59.677  94.198  66.959
ATOM   1214  O   ARG A 129      58.828  94.279  67.846
ATOM   1215  N   SER A 130      59.745  93.144  66.100
ATOM   1216  H   SER A 130      60.451  93.088  65.398
ATOM   1217  CA  SER A 130      58.848  92.012  66.146
ATOM   1218  CB  SER A 130      59.026  91.062  64.950
ATOM   1219  OG  SER A 130      58.662  91.716  63.744
ATOM   1220  HG  SER A 130      58.814  91.074  63.045
ATOM   1221  C   SER A 130      59.155  91.244  67.414
ATOM   1222  O   SER A 130      58.235  90.784  68.090
ATOM   1223  N   MET A 131      60.467  91.145  67.777
ATOM   1224  H   MET A 131      61.178  91.505  67.177
ATOM   1225  CA  MET A 131      60.953  90.485  68.974
ATOM   1226  CB  MET A 131      62.486  90.617  69.160
ATOM   1227  CG  MET A 131      63.440  89.827  68.260
ATOM   1228  SD  MET A 131      63.470  88.038  68.527
ATOM   1229  CE  MET A 131      64.406  88.151  70.084
ATOM   1230  C   MET A 131      60.396  91.194  70.183
ATOM   1231  O   MET A 131      59.784  90.538  71.024
ATOM   1232  N   GLU A 132      60.373  92.557  70.151
ATOM   1233  H   GLU A 132      60.793  93.058  69.399
ATOM   1234  CA  GLU A 132      59.869  93.382  71.224
ATOM   1235  CB  GLU A 132      60.115  94.894  71.048
ATOM   1236  CG  GLU A 132      61.573  95.352  71.213
ATOM   1237  CD  GLU A 132      61.725  96.855  70.927
ATOM   1238  OE1 GLU A 132      60.757  97.533  70.487
ATOM   1239  OE2 GLU A 132      62.851  97.359  71.172
ATOM   1240  C   GLU A 132      58.395  93.202  71.388
ATOM   1241  O   GLU A 132      57.917  93.134  72.516
ATOM   1242  N   ALA A 133      57.650  93.079  70.265
ATOM   1243  H   ALA A 133      58.071  93.150  69.364
ATOM   1244  CA  ALA A 133      56.223  92.892  70.270
ATOM   1245  CB  ALA A 133      55.623  92.913  68.854
ATOM   1246  C   ALA A 133      55.880  91.571  70.902
ATOM   1247  O   ALA A 133      54.909  91.497  71.653
ATOM   1248  N   PHE A 134      56.693  90.517  70.634
ATOM   1249  H   PHE A 134      57.451  90.605  69.990
ATOM   1250  CA  PHE A 134      56.477  89.196  71.170
ATOM   1251  CB  PHE A 134      57.359  88.132  70.464
ATOM   1252  CG  PHE A 134      56.974  86.738  70.865
ATOM   1253  CD1 PHE A 134      55.844  86.145  70.285
ATOM   1254  CE1 PHE A 134      55.457  84.849  70.633
ATOM   1255  CZ  PHE A 134      56.203  84.129  71.568
ATOM   1256  CE2 PHE A 134      57.333  84.706  72.152
ATOM   1257  CD2 PHE A 134      57.716  86.003  71.799
ATOM   1258  C   PHE A 134      56.755  89.196  72.663
ATOM   1259  O   PHE A 134      55.966  88.637  73.429
ATOM   1260  N   THR A 135      57.848  89.869  73.113
ATOM   1261  H   THR A 135      58.462  90.345  72.489
ATOM   1262  CA  THR A 135      58.205  89.937  74.517
ATOM   1263  CB  THR A 135      59.569  90.531  74.805
ATOM   1264  CG2 THR A 135      60.654  89.621  74.200
ATOM   1265  OG1 THR A 135      59.684  91.847  74.285
ATOM   1266  HG1 THR A 135      60.447  92.239  74.717
ATOM   1267  C   THR A 135      57.142  90.688  75.285
ATOM   1268  O   THR A 135      56.857  90.336  76.428
ATOM   1269  N   LYS A 136      56.544  91.728  74.652
ATOM   1270  H   LYS A 136      56.844  91.992  73.739
ATOM   1271  CA  LYS A 136      55.474  92.542  75.180
ATOM   1272  CB  LYS A 136      55.269  93.893  74.463
ATOM   1273  CG  LYS A 136      56.395  94.910  74.683
ATOM   1274  CD  LYS A 136      56.518  95.402  76.126
ATOM   1275  CE  LYS A 136      57.567  96.496  76.318
ATOM   1276  NZ  LYS A 136      57.625  96.895  77.738
ATOM   1277  HZ1 LYS A 136      58.254  97.713  77.844
ATOM   1278  HZ2 LYS A 136      56.673  97.149  78.071
ATOM   1279  HZ3 LYS A 136      57.988  96.110  78.311
ATOM   1280  C   LYS A 136      54.161  91.800  75.180
ATOM   1281  O   LYS A 136      53.240  92.230  75.876
ATOM   1282  N   LYS A 137      54.006  90.724  74.349
ATOM   1283  H   LYS A 137      54.733  90.415  73.742
ATOM   1284  CA  LYS A 137      52.802  89.907  74.352
ATOM   1285  CB  LYS A 137      52.703  88.818  73.263
ATOM   1286  CG  LYS A 137      52.467  89.296  71.833
ATOM   1287  CD  LYS A 137      52.350  88.127  70.855
ATOM   1288  CE  LYS A 137      52.114  88.540  69.404
ATOM   1289  NZ  LYS A 137      51.990  87.333  68.564
ATOM   1290  HZ1 LYS A 137      51.297  86.690  68.992
ATOM   1291  HZ2 LYS A 137      51.669  87.595  67.613
ATOM   1292  HZ3 LYS A 137      52.907  86.853  68.496
ATOM   1293  C   LYS A 137      52.839  89.178  75.665
ATOM   1294  O   LYS A 137      51.811  89.038  76.329
ATOM   1295  N   ALA A 138      54.056  88.705  76.048
ATOM   1296  H   ALA A 138      54.844  88.794  75.438
ATOM   1297  CA  ALA A 138      54.305  88.065  77.315
ATOM   1298  CB  ALA A 138      55.627  87.275  77.349
ATOM   1299  C   ALA A 138      54.377  89.189  78.339
ATOM   1300  O   ALA A 138      54.396  90.371  77.979
ATOM   1301  N   GLY A 139      54.366  88.857  79.654
ATOM   1302  H   GLY A 139      54.328  87.909  79.959
ATOM   1303  CA  GLY A 139      54.427  89.858  80.699
ATOM   1304  C   GLY A 139      55.741  90.593  80.666
ATOM   1305  O   GLY A 139      56.792  89.998  80.426
ATOM   1306  N   GLU A 140      55.694  91.913  80.963
ATOM   1307  H   GLU A 140      54.832  92.358  81.189
ATOM   1308  CA  GLU A 140      56.849  92.778  80.933
ATOM   1309  CB  GLU A 140      56.491  94.262  81.119
ATOM   1310  CG  GLU A 140      55.776  94.878  79.911
ATOM   1311  CD  GLU A 140      55.381  96.339  80.155
ATOM   1312  OE1 GLU A 140      54.952  96.963  79.150
ATOM   1313  OE2 GLU A 140      55.489  96.864  81.296
ATOM   1314  C   GLU A 140      57.909  92.454  81.944
ATOM   1315  O   GLU A 140      59.095  92.537  81.621
ATOM   1316  N   GLU A 141      57.504  92.048  83.170
ATOM   1317  H   GLU A 141      56.536  91.974  83.397
ATOM   1318  CA  GLU A 141      58.423  91.715  84.229
ATOM   1319  CB  GLU A 141      57.668  91.548  85.570
ATOM   1320  CG  GLU A 141      58.511  91.239  86.816
ATOM   1321  CD  GLU A 141      57.605  91.282  88.046
ATOM   1322  OE1 GLU A 141      56.606  90.518  88.105
ATOM   1323  OE2 GLU A 141      57.901  92.102  88.953
ATOM   1324  C   GLU A 141      59.156  90.448  83.871
ATOM   1325  O   GLU A 141      60.388  90.408  83.932
ATOM   1326  N   ILE A 142      58.405  89.421  83.401
ATOM   1327  H   ILE A 142      57.415  89.497  83.316
ATOM   1328  CA  ILE A 142      58.974  88.152  83.022
ATOM   1329  CB  ILE A 142      58.008  86.977  82.965
ATOM   1330  CG2 ILE A 142      57.505  86.736  84.403
ATOM   1331  CG1 ILE A 142      56.892  87.132  81.915
ATOM   1332  CD1 ILE A 142      56.051  85.875  81.697
ATOM   1333  C   ILE A 142      59.782  88.249  81.755
ATOM   1334  O   ILE A 142      60.620  87.388  81.514
ATOM   1335  N   ALA A 143      59.574  89.305  80.926
ATOM   1336  H   ALA A 143      58.869  89.983  81.119
ATOM   1337  CA  ALA A 143      60.299  89.510  79.693
ATOM   1338  CB  ALA A 143      59.821  90.732  78.890
ATOM   1339  C   ALA A 143      61.775  89.662  79.950
ATOM   1340  O   ALA A 143      62.570  89.314  79.080
ATOM   1341  N   SER A 144      62.171  90.199  81.132
ATOM   1342  H   SER A 144      61.513  90.479  81.828
ATOM   1343  CA  SER A 144      63.554  90.350  81.505
ATOM   1344  CB  SER A 144      63.846  91.750  82.104
ATOM   1345  OG  SER A 144      62.977  92.045  83.190
ATOM   1346  HG  SER A 144      63.220  92.928  83.483
ATOM   1347  C   SER A 144      63.858  89.218  82.469
ATOM   1348  O   SER A 144      64.206  89.437  83.632
ATOM   1349  N   TYR A 145      63.785  87.963  81.949
ATOM   1350  H   TYR A 145      63.537  87.835  80.991
ATOM   1351  CA  TYR A 145      63.974  86.729  82.683
ATOM   1352  CB  TYR A 145      63.938  85.434  81.822
ATOM   1353  CG  TYR A 145      62.579  84.976  81.405
ATOM   1354  CD1 TYR A 145      62.179  85.064  80.067
ATOM   1355  CE1 TYR A 145      60.910  84.627  79.671
ATOM   1356  CZ  TYR A 145      60.032  84.088  80.617
ATOM   1357  OH  TYR A 145      58.750  83.649  80.216
ATOM   1358  HH  TYR A 145      58.283  83.335  80.995
ATOM   1359  CE2 TYR A 145      60.425  83.984  81.955
ATOM   1360  CD2 TYR A 145      61.696  84.423  82.342
ATOM   1361  C   TYR A 145      65.244  86.578  83.455
ATOM   1362  O   TYR A 145      66.327  86.958  83.004
ATOM   1363  N   SER A 146      65.081  86.022  84.678
ATOM   1364  H   SER A 146      64.176  85.763  85.007
ATOM   1365  CA  SER A 146      66.156  85.743  85.582
ATOM   1366  CB  SER A 146      66.363  86.878  86.616
ATOM   1367  OG  SER A 146      67.575  86.697  87.337
ATOM   1368  HG  SER A 146      67.702  87.509  87.835
ATOM   1369  C   SER A 146      65.788  84.432  86.238
ATOM   1370  O   SER A 146      65.471  84.366  87.429
ATOM   1371  N   ILE A 147      65.777  83.343  85.426
ATOM   1372  H   ILE A 147      66.029  83.410  84.464
ATOM   1373  CA  ILE A 147      65.451  82.020  85.902
ATOM   1374  CB  ILE A 147      65.103  81.050  84.780
ATOM   1375  CG2 ILE A 147      64.865  79.633  85.360
ATOM   1376  CG1 ILE A 147      63.842  81.556  84.043
ATOM   1377  CD1 ILE A 147      63.522  80.822  82.739
ATOM   1378  C   ILE A 147      66.638  81.555  86.704
ATOM   1379  O   ILE A 147      67.777  81.607  86.234
ATOM   1380  N   VAL A 148      66.365  81.130  87.958
ATOM   1381  H   VAL A 148      65.435  81.118  88.318
ATOM   1382  CA  VAL A 148      67.381  80.657  88.859
ATOM   1383  CB  VAL A 148      67.449  81.444  90.175
ATOM   1384  CG1 VAL A 148      68.540  80.871  91.111
ATOM   1385  CG2 VAL A 148      67.671  82.942  89.880
ATOM   1386  C   VAL A 148      67.023  79.227  89.166
ATOM   1387  O   VAL A 148      65.875  78.904  89.481
ATOM   1388  N   GLY A 149      68.030  78.341  89.047
ATOM   1389  H   GLY A 149      68.945  78.633  88.776
ATOM   1390  CA  GLY A 149      67.894  76.940  89.323
ATOM   1391  C   GLY A 149      69.026  76.641  90.262
ATOM   1392  O   GLY A 149      70.178  76.793  89.844
ATOM   1393  N   PRO A 150      68.785  76.248  91.508
ATOM   1394  CA  PRO A 150      69.842  75.960  92.451
ATOM   1395  CB  PRO A 150      69.161  75.843  93.818
ATOM   1396  CG  PRO A 150      67.673  75.583  93.515
ATOM   1397  CD  PRO A 150      67.455  76.144  92.100
ATOM   1398  C   PRO A 150      70.712  74.776  92.109
ATOM   1399  O   PRO A 150      71.931  74.923  92.197
ATOM   1400  N   ALA A 151      70.121  73.632  91.690
ATOM   1401  H   ALA A 151      69.128  73.546  91.663
ATOM   1402  CA  ALA A 151      70.850  72.495  91.175
ATOM   1403  CB  ALA A 151      71.447  71.569  92.258
ATOM   1404  C   ALA A 151      69.894  71.678  90.352
ATOM   1405  O   ALA A 151      68.686  71.687  90.615
ATOM   1406  N   ASN A 152      70.419  70.940  89.342
ATOM   1407  H   ASN A 152      71.395  70.922  89.137
ATOM   1408  CA  ASN A 152      69.557  70.158  88.491
ATOM   1409  CB  ASN A 152      69.269  70.910  87.160
ATOM   1410  CG  ASN A 152      68.091  70.331  86.364
ATOM   1411  OD1 ASN A 152      67.152  69.722  86.878
ATOM   1412  ND2 ASN A 152      68.141  70.555  85.025
ATOM   1413 1HD2 ASN A 152      68.898  71.078  84.632
ATOM   1414 2HD2 ASN A 152      67.396  70.235  84.440
ATOM   1415  C   ASN A 152      70.065  68.755  88.234
ATOM   1416  O   ASN A 152      70.201  68.327  87.083
ATOM   1417  N   ALA A 153      70.400  68.002  89.311
ATOM   1418  H   ALA A 153      70.314  68.339  90.245
ATOM   1419  CA  ALA A 153      70.848  66.634  89.161
ATOM   1420  CB  ALA A 153      71.503  66.043  90.424
ATOM   1421  C   ALA A 153      69.638  65.808  88.806
ATOM   1422  O   ALA A 153      68.613  65.870  89.493
ATOM   1423  N   LYS A 154      69.732  65.053  87.687
ATOM   1424  H   LYS A 154      70.557  65.027  87.127
ATOM   1425  CA  LYS A 154      68.651  64.229  87.226
ATOM   1426  CB  LYS A 154      68.240  64.514  85.766
ATOM   1427  CG  LYS A 154      67.676  65.911  85.496
ATOM   1428  CD  LYS A 154      67.253  66.081  84.036
ATOM   1429  CE  LYS A 154      66.732  67.473  83.684
ATOM   1430  NZ  LYS A 154      66.276  67.493  82.279
ATOM   1431  HZ1 LYS A 154      65.929  68.436  82.026
ATOM   1432  HZ2 LYS A 154      67.064  67.230  81.658
ATOM   1433  HZ3 LYS A 154      65.507  66.804  82.167
ATOM   1434  C   LYS A 154      69.074  62.800  87.275
ATOM   1435  O   LYS A 154      70.066  62.415  86.651
ATOM   1436  N   VAL A 155      68.310  61.964  88.014
ATOM   1437  H   VAL A 155      67.502  62.264  88.515
ATOM   1438  CA  VAL A 155      68.634  60.568  88.103
ATOM   1439  CB  VAL A 155      69.034  60.072  89.495
ATOM   1440  CG1 VAL A 155      69.408  58.573  89.434
ATOM   1441  CG2 VAL A 155      70.208  60.915  90.034
ATOM   1442  C   VAL A 155      67.421  59.825  87.588
ATOM   1443  O   VAL A 155      66.488  59.542  88.346
ATOM   1444  N   PRO A 156      67.385  59.537  86.283
ATOM   1445  CA  PRO A 156      66.321  58.791  85.643
ATOM   1446  CB  PRO A 156      66.490  59.041  84.145
ATOM   1447  CG  PRO A 156      67.991  59.328  83.965
ATOM   1448  CD  PRO A 156      68.424  59.911  85.316
ATOM   1449  C   PRO A 156      66.422  57.322  85.989
ATOM   1450  O   PRO A 156      65.531  56.566  85.600
ATOM   1451  N   HIS A 157      67.533  56.910  86.660
ATOM   1452  H   HIS A 157      68.200  57.587  86.953
ATOM   1453  CA  HIS A 157      68.000  55.574  86.919
ATOM   1454  CB  HIS A 157      66.960  54.582  87.507
ATOM   1455  CG  HIS A 157      66.451  55.020  88.850
ATOM   1456  ND1 HIS A 157      67.193  54.987  90.010
ATOM   1457  CE1 HIS A 157      66.406  55.491  90.993
ATOM   1458  NE2 HIS A 157      65.213  55.843  90.549
ATOM   1459  CD2 HIS A 157      65.243  55.544  89.199
ATOM   1460  C   HIS A 157      68.614  55.040  85.673
ATOM   1461  O   HIS A 157      69.829  54.830  85.658
ATOM   1462  N   SER A 158      67.818  54.874  84.584
ATOM   1463  H   SER A 158      66.844  55.091  84.591
ATOM   1464  CA  SER A 158      68.364  54.387  83.346
ATOM   1465  CB  SER A 158      67.308  53.800  82.388
ATOM   1466  OG  SER A 158      66.586  52.758  83.031
ATOM   1467  HG  SER A 158      65.799  53.173  83.396
ATOM   1468  C   SER A 158      68.972  55.618  82.758
ATOM   1469  O   SER A 158      68.288  56.485  82.207
ATOM   1470  N   ALA A 159      70.312  55.687  82.886
ATOM   1471  H   ALA A 159      70.836  54.961  83.324
ATOM   1472  CA  ALA A 159      71.053  56.815  82.433
ATOM   1473  CB  ALA A 159      72.420  56.921  83.129
ATOM   1474  C   ALA A 159      71.262  56.745  80.966
ATOM   1475  O   ALA A 159      72.095  55.984  80.467
ATOM   1476  N   LYS A 160      70.477  57.579  80.249
ATOM   1477  H   LYS A 160      69.805  58.169  80.689
ATOM   1478  CA  LYS A 160      70.571  57.690  78.819
ATOM   1479  CB  LYS A 160      69.363  58.438  78.212
ATOM   1480  CG  LYS A 160      69.353  58.538  76.683
ATOM   1481  CD  LYS A 160      68.071  59.158  76.125
ATOM   1482  CE  LYS A 160      68.067  59.300  74.602
ATOM   1483  NZ  LYS A 160      66.797  59.905  74.154
ATOM   1484  HZ1 LYS A 160      66.037  59.203  74.234
ATOM   1485  HZ2 LYS A 160      66.573  60.726  74.748
ATOM   1486  HZ3 LYS A 160      66.882  60.208  73.166
ATOM   1487  C   LYS A 160      71.844  58.469  78.625
ATOM   1488  O   LYS A 160      72.689  58.090  77.812
ATOM   1489  N   LYS A 161      71.996  59.560  79.417
ATOM   1490  H   LYS A 161      71.282  59.827  80.060
ATOM   1491  CA  LYS A 161      73.154  60.403  79.428
ATOM   1492  CB  LYS A 161      73.100  61.631  78.477
ATOM   1493  CG  LYS A 161      73.104  61.340  76.975
ATOM   1494  CD  LYS A 161      73.137  62.600  76.111
ATOM   1495  CE  LYS A 161      73.137  62.313  74.610
ATOM   1496  NZ  LYS A 161      73.007  63.575  73.859
ATOM   1497  HZ1 LYS A 161      73.924  64.059  73.839
ATOM   1498  HZ2 LYS A 161      72.707  63.369  72.888
ATOM   1499  HZ3 LYS A 161      72.305  64.188  74.317
ATOM   1500  C   LYS A 161      73.225  60.935  80.832
ATOM   1501  O   LYS A 161      72.509  61.880  81.179
ATOM   1502  N   TYR A 162      74.018  60.271  81.703
ATOM   1503  H   TYR A 162      74.552  59.470  81.443
ATOM   1504  CA  TYR A 162      74.196  60.742  83.052
ATOM   1505  CB  TYR A 162      73.107  60.280  84.066
ATOM   1506  CG  TYR A 162      73.330  60.830  85.443
ATOM   1507  CD1 TYR A 162      73.143  62.192  85.724
ATOM   1508  CE1 TYR A 162      73.348  62.691  87.016
ATOM   1509  CZ  TYR A 162      73.729  61.822  88.043
ATOM   1510  OH  TYR A 162      73.941  62.310  89.352
ATOM   1511  HH  TYR A 162      74.287  61.587  89.886
ATOM   1512  CE2 TYR A 162      73.895  60.463  87.773
ATOM   1513  CD2 TYR A 162      73.692  59.969  86.485
ATOM   1514  C   TYR A 162      75.581  60.367  83.496
ATOM   1515  O   TYR A 162      76.015  59.222  83.351
ATOM   1516  N   TYR A 163      76.298  61.380  84.024
ATOM   1517  H   TYR A 163      75.896  62.289  84.114
ATOM   1518  CA  TYR A 163      77.640  61.274  84.532
ATOM   1519  CB  TYR A 163      78.651  62.084  83.667
ATOM   1520  CG  TYR A 163      80.058  62.039  84.188
ATOM   1521  CD1 TYR A 163      80.841  60.879  84.114
ATOM   1522  CE1 TYR A 163      82.150  60.871  84.608
ATOM   1523  CZ  TYR A 163      82.692  62.029  85.173
ATOM   1524  OH  TYR A 163      84.011  62.019  85.673
ATOM   1525  HH  TYR A 163      84.208  62.896  86.016
ATOM   1526  CE2 TYR A 163      81.927  63.196  85.237
ATOM   1527  CD2 TYR A 163      80.621  63.198  84.742
ATOM   1528  C   TYR A 163      77.599  61.818  85.939
ATOM   1529  O   TYR A 163      76.989  62.861  86.188
ATOM   1530  N   GLU A 164      78.241  61.093  86.887
ATOM   1531  H   GLU A 164      78.732  60.257  86.657
ATOM   1532  CA  GLU A 164      78.289  61.481  88.277
ATOM   1533  CB  GLU A 164      78.584  60.312  89.248
ATOM   1534  CG  GLU A 164      77.533  59.192  89.344
ATOM   1535  CD  GLU A 164      76.316  59.566  90.201
ATOM   1536  OE1 GLU A 164      76.295  60.628  90.879
ATOM   1537  OE2 GLU A 164      75.367  58.739  90.199
ATOM   1538  C   GLU A 164      79.349  62.508  88.547
ATOM   1539  O   GLU A 164      80.525  62.313  88.232
ATOM   1540  N   ALA A 165      78.912  63.637  89.134
ATOM   1541  H   ALA A 165      77.942  63.744  89.342
ATOM   1542  CA  ALA A 165      79.736  64.753  89.527
ATOM   1543  CB  ALA A 165      80.175  65.656  88.353
ATOM   1544  C   ALA A 165      78.864  65.590  90.422
ATOM   1545  O   ALA A 165      77.633  65.547  90.317
ATOM   1546  N   VAL A 166      79.475  66.382  91.340
ATOM   1547  H   VAL A 166      80.465  66.436  91.436
ATOM   1548  CA  VAL A 166      78.688  67.233  92.202
ATOM   1549  CB  VAL A 166      79.333  67.526  93.549
ATOM   1550  CG1 VAL A 166      78.388  68.401  94.394
ATOM   1551  CG2 VAL A 166      79.676  66.202  94.257
ATOM   1552  C   VAL A 166      78.564  68.472  91.348
ATOM   1553  O   VAL A 166      79.375  69.400  91.427
ATOM   1554  N   HIS A 167      77.506  68.494  90.498
ATOM   1555  H   HIS A 167      76.851  67.743  90.458
ATOM   1556  CA  HIS A 167      77.303  69.584  89.581
ATOM   1557  CB  HIS A 167      76.341  69.255  88.417
ATOM   1558  CG  HIS A 167      76.447  70.260  87.307
ATOM   1559  ND1 HIS A 167      76.093  71.588  87.380
ATOM   1560  CE1 HIS A 167      76.439  72.150  86.195
ATOM   1561  NE2 HIS A 167      76.984  71.279  85.367
ATOM   1562  CD2 HIS A 167      76.984  70.089  86.068
ATOM   1563  C   HIS A 167      76.778  70.753  90.386
ATOM   1564  O   HIS A 167      75.730  70.633  91.027
ATOM   1565  N   PRO A 168      77.482  71.885  90.354
ATOM   1566  CA  PRO A 168      77.142  73.071  91.104
ATOM   1567  CB  PRO A 168      78.361  73.995  91.010
ATOM   1568  CG  PRO A 168      79.078  73.560  89.724
ATOM   1569  CD  PRO A 168      78.732  72.070  89.605
ATOM   1570  C   PRO A 168      75.875  73.788  90.774
ATOM   1571  O   PRO A 168      75.402  74.519  91.643
ATOM   1572  N   CYS A 169      75.347  73.637  89.544
ATOM   1573  H   CYS A 169      75.702  72.977  88.887
ATOM   1574  CA  CYS A 169      74.408  74.588  89.024
ATOM   1575  CB  CYS A 169      75.109  75.763  88.303
ATOM   1576  SG  CYS A 169      76.004  75.281  86.796
ATOM   1577  C   CYS A 169      73.432  73.912  88.106
ATOM   1578  O   CYS A 169      73.391  72.682  88.004
ATOM   1579  N   THR A 170      72.547  74.724  87.489
ATOM   1580  H   THR A 170      72.554  75.714  87.601
ATOM   1581  CA  THR A 170      71.563  74.218  86.586
ATOM   1582  CB  THR A 170      70.198  74.814  86.873
ATOM   1583  CG2 THR A 170      69.104  74.357  85.881
ATOM   1584  OG1 THR A 170      69.824  74.433  88.188
ATOM   1585  HG1 THR A 170      70.399  74.933  88.775
ATOM   1586  C   THR A 170      71.944  74.379  85.145
ATOM   1587  O   THR A 170      72.076  75.487  84.620
ATOM   1588  N   VAL A 171      72.163  73.217  84.491
ATOM   1589  H   VAL A 171      72.088  72.337  84.952
ATOM   1590  CA  VAL A 171      72.422  73.158  83.076
ATOM   1591  CB  VAL A 171      73.061  71.869  82.589
ATOM   1592  CG1 VAL A 171      73.188  71.885  81.051
ATOM   1593  CG2 VAL A 171      74.422  71.698  83.269
ATOM   1594  C   VAL A 171      70.991  73.167  82.592
ATOM   1595  O   VAL A 171      70.185  72.345  83.051
ATOM   1596  N   PHE A 172      70.637  74.116  81.694
ATOM   1597  H   PHE A 172      71.287  74.747  81.272
ATOM   1598  CA  PHE A 172      69.282  74.171  81.206
ATOM   1599  CB  PHE A 172      68.844  75.565  80.695
ATOM   1600  CG  PHE A 172      68.744  76.508  81.849
ATOM   1601  CD1 PHE A 172      69.822  77.340  82.183
ATOM   1602  CE1 PHE A 172      69.733  78.224  83.263
ATOM   1603  CZ  PHE A 172      68.559  78.282  84.018
ATOM   1604  CE2 PHE A 172      67.478  77.460  83.690
ATOM   1605  CD2 PHE A 172      67.572  76.579  82.610
ATOM   1606  C   PHE A 172      69.259  73.212  80.059
ATOM   1607  O   PHE A 172      69.940  73.435  79.059
ATOM   1608  N   CYS A 173      68.475  72.122  80.174
ATOM   1609  H   CYS A 173      67.918  71.932  80.978
ATOM   1610  CA  CYS A 173      68.442  71.154  79.112
ATOM   1611  CB  CYS A 173      69.365  69.943  79.386
ATOM   1612  SG  CYS A 173      69.357  68.701  78.053
ATOM   1613  C   CYS A 173      67.066  70.632  78.878
ATOM   1614  O   CYS A 173      66.489  69.966  79.745
ATOM   1615  N   VAL A 174      66.497  70.963  77.694
ATOM   1616  H   VAL A 174      66.940  71.552  77.018
ATOM   1617  CA  VAL A 174      65.193  70.471  77.336
ATOM   1618  CB  VAL A 174      64.110  71.540  77.219
ATOM   1619  CG1 VAL A 174      62.774  70.862  76.858
ATOM   1620  CG2 VAL A 174      64.024  72.393  78.499
ATOM   1621  C   VAL A 174      65.506  69.896  75.975
ATOM   1622  O   VAL A 174      65.864  70.632  75.052
ATOM   1623  N   LEU A 175      65.412  68.555  75.833
ATOM   1624  H   LEU A 175      65.133  67.957  76.580
ATOM   1625  CA  LEU A 175      65.716  67.921  74.580
ATOM   1626  CB  LEU A 175      67.137  67.286  74.585
ATOM   1627  CG  LEU A 175      67.912  67.242  73.242
ATOM   1628  CD1 LEU A 175      69.377  66.875  73.514
ATOM   1629  CD2 LEU A 175      67.290  66.335  72.162
ATOM   1630  C   LEU A 175      64.660  66.882  74.351
ATOM   1631  O   LEU A 175      64.883  65.678  74.499
ATOM   1632  N   SER A 176      63.456  67.357  73.970
ATOM   1633  H   SER A 176      63.302  68.334  73.855
ATOM   1634  CA  SER A 176      62.323  66.523  73.677
ATOM   1635  CB  SER A 176      61.050  67.336  73.339
ATOM   1636  OG  SER A 176      59.959  66.494  72.984
ATOM   1637  HG  SER A 176      59.223  67.085  72.803
ATOM   1638  C   SER A 176      62.657  65.661  72.484
ATOM   1639  O   SER A 176      63.374  66.067  71.566
ATOM   1640  N   LYS A 177      62.112  64.429  72.514
ATOM   1641  H   LYS A 177      61.525  64.170  73.277
ATOM   1642  CA  LYS A 177      62.270  63.406  71.512
ATOM   1643  CB  LYS A 177      61.541  62.105  71.906
ATOM   1644  CG  LYS A 177      62.151  61.357  73.094
ATOM   1645  CD  LYS A 177      61.352  60.112  73.485
ATOM   1646  CE  LYS A 177      61.957  59.312  74.640
ATOM   1647  NZ  LYS A 177      61.070  58.182  74.984
ATOM   1648  HZ1 LYS A 177      60.348  58.495  75.661
ATOM   1649  HZ2 LYS A 177      60.603  57.832  74.126
ATOM   1650  HZ3 LYS A 177      61.623  57.414  75.409
ATOM   1651  C   LYS A 177      61.706  63.833  70.184
ATOM   1652  O   LYS A 177      62.133  63.330  69.144
ATOM   1653  N   LYS A 178      60.742  64.784  70.210
ATOM   1654  H   LYS A 178      60.444  65.170  71.079
ATOM   1655  CA  LYS A 178      60.065  65.325  69.060
ATOM   1656  CB  LYS A 178      58.939  66.314  69.434
ATOM   1657  CG  LYS A 178      57.761  65.653  70.154
ATOM   1658  CD  LYS A 178      56.636  66.618  70.531
ATOM   1659  CE  LYS A 178      55.449  65.925  71.202
ATOM   1660  NZ  LYS A 178      54.387  66.903  71.503
ATOM   1661  HZ1 LYS A 178      53.696  66.475  72.148
ATOM   1662  HZ2 LYS A 178      54.802  67.743  71.948
ATOM   1663  HZ3 LYS A 178      53.911  67.179  70.623
ATOM   1664  C   LYS A 178      60.987  66.016  68.093
ATOM   1665  O   LYS A 178      62.107  66.411  68.424
ATOM   1666  N   GLN A 179      60.492  66.139  66.838
ATOM   1667  H   GLN A 179      59.584  65.784  66.631
ATOM   1668  CA  GLN A 179      61.155  66.748  65.709
ATOM   1669  CB  GLN A 179      60.275  66.742  64.447
ATOM   1670  CG  GLN A 179      60.065  65.353  63.831
ATOM   1671  CD  GLN A 179      59.088  65.416  62.652
ATOM   1672  OE1 GLN A 179      58.485  66.428  62.291
ATOM   1673  NE2 GLN A 179      58.926  64.244  61.986
ATOM   1674 1HE2 GLN A 179      59.427  63.429  62.277
ATOM   1675 2HE2 GLN A 179      58.291  64.189  61.216
ATOM   1676  C   GLN A 179      61.487  68.179  66.012
ATOM   1677  O   GLN A 179      62.523  68.682  65.569
ATOM   1678  N   GLN A 180      60.610  68.865  66.790
ATOM   1679  H   GLN A 180      59.779  68.442  67.143
ATOM   1680  CA  GLN A 180      60.835  70.225  67.185
ATOM   1681  CB  GLN A 180      59.543  70.966  67.591
ATOM   1682  CG  GLN A 180      58.533  71.090  66.445
ATOM   1683  CD  GLN A 180      57.307  71.854  66.920
ATOM   1684  OE1 GLN A 180      56.466  71.329  67.649
ATOM   1685  NE2 GLN A 180      57.180  73.128  66.469
ATOM   1686 1HE2 GLN A 180      57.872  73.514  65.857
ATOM   1687 2HE2 GLN A 180      56.388  73.677  66.732
ATOM   1688  C   GLN A 180      61.746  70.069  68.375
ATOM   1689  O   GLN A 180      61.308  69.959  69.524
ATOM   1690  N   VAL A 181      63.067  70.010  68.066
ATOM   1691  H   VAL A 181      63.357  70.053  67.113
ATOM   1692  CA  VAL A 181      64.132  69.849  69.027
ATOM   1693  CB  VAL A 181      65.494  69.624  68.373
ATOM   1694  CG1 VAL A 181      66.623  69.548  69.422
ATOM   1695  CG2 VAL A 181      65.426  68.346  67.514
ATOM   1696  C   VAL A 181      64.125  71.089  69.876
ATOM   1697  O   VAL A 181      64.029  72.199  69.360
ATOM   1698  N   ASN A 182      64.151  70.899  71.208
ATOM   1699  H   ASN A 182      64.218  69.985  71.600
ATOM   1700  CA  ASN A 182      64.126  71.983  72.157
ATOM   1701  CB  ASN A 182      63.258  71.668  73.386
ATOM   1702  CG  ASN A 182      61.779  71.582  73.000
ATOM   1703  OD1 ASN A 182      61.268  72.222  72.080
ATOM   1704  ND2 ASN A 182      61.049  70.705  73.736
ATOM   1705 1HD2 ASN A 182      61.474  70.204  74.489
ATOM   1706 2HD2 ASN A 182      60.086  70.552  73.517
ATOM   1707  C   ASN A 182      65.496  72.431  72.578
ATOM   1708  O   ASN A 182      66.476  71.708  72.395
ATOM   1709  N   PHE A 183      65.584  73.661  73.139
ATOM   1710  H   PHE A 183      64.770  74.222  73.269
ATOM   1711  CA  PHE A 183      66.816  74.272  73.578
ATOM   1712  CB  PHE A 183      66.759  75.822  73.705
ATOM   1713  CG  PHE A 183      65.827  76.365  74.746
ATOM   1714  CD1 PHE A 183      66.247  76.582  76.067
ATOM   1715  CE1 PHE A 183      65.365  77.097  77.021
ATOM   1716  CZ  PHE A 183      64.053  77.409  76.655
ATOM   1717  CE2 PHE A 183      63.625  77.207  75.340
ATOM   1718  CD2 PHE A 183      64.512  76.691  74.392
ATOM   1719  C   PHE A 183      67.529  73.697  74.765
ATOM   1720  O   PHE A 183      66.928  73.306  75.767
ATOM   1721  N   VAL A 184      68.871  73.625  74.629
ATOM   1722  H   VAL A 184      69.328  73.947  73.807
ATOM   1723  CA  VAL A 184      69.756  73.137  75.649
ATOM   1724  CB  VAL A 184      70.481  71.827  75.336
ATOM   1725  CG1 VAL A 184      71.409  71.431  76.504
ATOM   1726  CG2 VAL A 184      69.461  70.728  74.986
ATOM   1727  C   VAL A 184      70.761  74.250  75.784
ATOM   1728  O   VAL A 184      71.562  74.519  74.882
ATOM   1729  N   CYS A 185      70.687  74.957  76.924
ATOM   1730  H   CYS A 185      70.053  74.723  77.654
ATOM   1731  CA  CYS A 185      71.584  76.033  77.186
ATOM   1732  CB  CYS A 185      70.869  77.345  77.567
ATOM   1733  SG  CYS A 185      72.017  78.739  77.783
ATOM   1734  C   CYS A 185      72.524  75.655  78.285
ATOM   1735  O   CYS A 185      72.148  75.462  79.445
ATOM   1736  N   GLN A 186      73.797  75.532  77.883
ATOM   1737  H   GLN A 186      74.040  75.673  76.925
ATOM   1738  CA  GLN A 186      74.908  75.235  78.741
ATOM   1739  CB  GLN A 186      75.496  73.814  78.588
ATOM   1740  CG  GLN A 186      76.647  73.507  79.559
ATOM   1741  CD  GLN A 186      77.032  72.039  79.417
ATOM   1742  OE1 GLN A 186      76.355  71.144  79.921
ATOM   1743  NE2 GLN A 186      78.154  71.774  78.699
ATOM   1744 1HE2 GLN A 186      78.680  72.524  78.296
ATOM   1745 2HE2 GLN A 186      78.442  70.828  78.554
ATOM   1746  C   GLN A 186      75.884  76.225  78.200
ATOM   1747  O   GLN A 186      76.252  76.131  77.026
ATOM   1748  N   ARG A 187      76.270  77.223  79.025
ATOM   1749  H   ARG A 187      75.960  77.296  79.969
ATOM   1750  CA  ARG A 187      77.191  78.227  78.570
ATOM   1751  CB  ARG A 187      76.529  79.599  78.249
ATOM   1752  CG  ARG A 187      75.802  80.313  79.401
ATOM   1753  CD  ARG A 187      75.078  81.590  78.955
ATOM   1754  NE  ARG A 187      74.452  82.247  80.148
ATOM   1755  HE  ARG A 187      74.939  82.999  80.590
ATOM   1756  CZ  ARG A 187      73.231  81.873  80.648
ATOM   1757  NH1 ARG A 187      72.490  80.873  80.084
ATOM   1758 1HH1 ARG A 187      72.824  80.396  79.271
ATOM   1759 2HH1 ARG A 187      71.604  80.625  80.473
ATOM   1760  NH2 ARG A 187      72.734  82.528  81.737
ATOM   1761 1HH2 ARG A 187      73.246  83.279  82.153
ATOM   1762 2HH2 ARG A 187      71.845  82.275  82.117
ATOM   1763  C   ARG A 187      78.355  78.445  79.478
ATOM   1764  O   ARG A 187      78.215  78.505  80.702
ATOM   1765  N   VAL A 188      79.554  78.472  78.855
ATOM   1766  H   VAL A 188      79.620  78.361  77.868
ATOM   1767  CA  VAL A 188      80.800  78.723  79.529
ATOM   1768  CB  VAL A 188      81.965  77.871  79.029
ATOM   1769  CG1 VAL A 188      81.658  76.396  79.365
ATOM   1770  CG2 VAL A 188      82.224  78.073  77.514
ATOM   1771  C   VAL A 188      81.113  80.202  79.508
ATOM   1772  O   VAL A 188      81.523  80.765  80.519
ATOM   1773  N   ASP A 189      80.916  80.848  78.337
ATOM   1774  H   ASP A 189      80.575  80.336  77.552
ATOM   1775  CA  ASP A 189      81.131  82.256  78.074
ATOM   1776  CB  ASP A 189      82.633  82.560  77.823
ATOM   1777  CG  ASP A 189      82.974  84.020  78.123
ATOM   1778  OD1 ASP A 189      82.444  84.927  77.428
ATOM   1779  OD2 ASP A 189      83.796  84.244  79.049
ATOM   1780  C   ASP A 189      80.293  82.432  76.825
ATOM   1781  O   ASP A 189      79.189  81.875  76.755
ATOM   1782  N   MET A 190      80.726  83.260  75.834
ATOM   1783  H   MET A 190      81.586  83.763  75.857
ATOM   1784  CA  MET A 190      79.959  83.337  74.629
ATOM   1785  CB  MET A 190      80.008  84.650  73.821
ATOM   1786  CG  MET A 190      79.017  84.582  72.649
ATOM   1787  SD  MET A 190      78.606  86.141  71.835
ATOM   1788  CE  MET A 190      77.621  85.350  70.530
ATOM   1789  C   MET A 190      80.449  82.198  73.784
ATOM   1790  O   MET A 190      81.523  82.271  73.177
ATOM   1791  N   ASP A 191      79.835  81.012  74.036
ATOM   1792  H   ASP A 191      79.086  80.950  74.691
ATOM   1793  CA  ASP A 191      80.129  79.807  73.306
ATOM   1794  CB  ASP A 191      79.427  78.557  73.899
ATOM   1795  CG  ASP A 191      79.794  77.233  73.208
ATOM   1796  OD1 ASP A 191      80.495  77.212  72.162
ATOM   1797  OD2 ASP A 191      79.360  76.186  73.757
ATOM   1798  C   ASP A 191      79.549  80.151  71.967
ATOM   1799  O   ASP A 191      78.358  80.451  71.848
ATOM   1800  N   ILE A 192      80.427  80.156  70.950
ATOM   1801  H   ILE A 192      81.375  79.883  71.075
ATOM   1802  CA  ILE A 192      80.044  80.523  69.625
ATOM   1803  CB  ILE A 192      81.100  81.398  68.966
ATOM   1804  CG2 ILE A 192      80.622  81.739  67.546
ATOM   1805  CG1 ILE A 192      81.371  82.690  69.759
ATOM   1806  CD1 ILE A 192      82.606  83.443  69.260
ATOM   1807  C   ILE A 192      79.915  79.276  68.810
ATOM   1808  O   ILE A 192      80.896  78.563  68.606
ATOM   1809  N   VAL A 193      78.680  78.979  68.361
ATOM   1810  H   VAL A 193      77.906  79.556  68.610
ATOM   1811  CA  VAL A 193      78.384  77.861  67.492
ATOM   1812  CB  VAL A 193      78.045  76.514  68.155
ATOM   1813  CG1 VAL A 193      77.862  75.475  67.037
ATOM   1814  CG2 VAL A 193      79.052  76.049  69.225
ATOM   1815  C   VAL A 193      77.125  78.426  66.857
ATOM   1816  O   VAL A 193      76.020  78.214  67.362
ATOM   1817  N   VAL A 194      77.258  79.227  65.772
ATOM   1818  H   VAL A 194      78.137  79.419  65.344
ATOM   1819  CA  VAL A 194      76.078  79.819  65.164
ATOM   1820  CB  VAL A 194      76.142  81.351  65.087
ATOM   1821  CG1 VAL A 194      74.882  81.950  64.428
ATOM   1822  CG2 VAL A 194      76.408  81.939  66.488
ATOM   1823  C   VAL A 194      75.814  79.192  63.811
ATOM   1824  O   VAL A 194      76.742  78.883  63.068
ATOM   1825  N   TYR A 195      74.525  78.961  63.463
ATOM   1826  H   TYR A 195      73.764  79.189  64.066
ATOM   1827  CA  TYR A 195      74.169  78.382  62.190
ATOM   1828  CB  TYR A 195      73.655  76.911  62.238
ATOM   1829  CG  TYR A 195      74.636  75.947  62.805
ATOM   1830  CD1 TYR A 195      74.474  75.451  64.102
ATOM   1831  CE1 TYR A 195      75.394  74.540  64.624
ATOM   1832  CZ  TYR A 195      76.482  74.121  63.849
ATOM   1833  OH  TYR A 195      77.415  73.202  64.375
ATOM   1834  HH  TYR A 195      77.153  72.998  65.277
ATOM   1835  CE2 TYR A 195      76.648  74.613  62.554
ATOM   1836  CD2 TYR A 195      75.725  75.522  62.035
ATOM   1837  C   TYR A 195      73.096  79.223  61.542
ATOM   1838  O   TYR A 195      71.937  78.807  61.452
ATOM   1839  N   CYS A 196      73.453  80.435  61.041
ATOM   1840  H   CYS A 196      74.389  80.780  61.029
ATOM   1841  CA  CYS A 196      72.441  81.269  60.436
ATOM   1842  CB  CYS A 196      72.813  82.763  60.355
ATOM   1843  SG  CYS A 196      72.999  83.541  61.987
ATOM   1844  C   CYS A 196      72.088  80.777  59.068
ATOM   1845  O   CYS A 196      72.851  80.898  58.106
ATOM   1846  N   ASN A 197      70.870  80.200  58.991
ATOM   1847  H   ASN A 197      70.292  80.123  59.799
ATOM   1848  CA  ASN A 197      70.305  79.663  57.783
ATOM   1849  CB  ASN A 197      69.054  78.786  58.002
ATOM   1850  CG  ASN A 197      69.444  77.514  58.750
ATOM   1851  OD1 ASN A 197      70.302  76.741  58.321
ATOM   1852  ND2 ASN A 197      68.794  77.284  59.919
ATOM   1853 1HD2 ASN A 197      68.094  77.923  60.240
ATOM   1854 2HD2 ASN A 197      69.015  76.476  60.463
ATOM   1855  C   ASN A 197      69.952  80.792  56.878
ATOM   1856  O   ASN A 197      69.372  81.793  57.305
ATOM   1857  N   GLY A 198      70.364  80.654  55.602
ATOM   1858  H   GLY A 198      70.856  79.840  55.306
ATOM   1859  CA  GLY A 198      70.122  81.636  54.584
ATOM   1860  C   GLY A 198      71.161  82.719  54.606
ATOM   1861  O   GLY A 198      71.121  83.600  53.744
ATOM   1862  N   GLN A 199      72.105  82.692  55.584
ATOM   1863  H   GLN A 199      72.153  81.976  56.278
ATOM   1864  CA  GLN A 199      73.126  83.690  55.666
ATOM   1865  CB  GLN A 199      72.924  84.691  56.834
ATOM   1866  CG  GLN A 199      71.705  85.621  56.710
ATOM   1867  CD  GLN A 199      71.938  86.576  55.535
ATOM   1868  OE1 GLN A 199      72.945  87.279  55.450
ATOM   1869  NE2 GLN A 199      70.994  86.565  54.559
ATOM   1870 1HE2 GLN A 199      70.219  85.936  54.618
ATOM   1871 2HE2 GLN A 199      71.105  87.147  53.753
ATOM   1872  C   GLN A 199      74.493  83.083  55.717
ATOM   1873  O   GLN A 199      75.109  82.941  54.659
ATOM   1874  N   ARG A 200      74.997  82.690  56.921
ATOM   1875  H   ARG A 200      74.470  82.741  57.767
ATOM   1876  CA  ARG A 200      76.325  82.133  57.052
ATOM   1877  CB  ARG A 200      77.385  83.196  57.437
ATOM   1878  CG  ARG A 200      77.602  84.377  56.478
ATOM   1879  CD  ARG A 200      78.285  84.040  55.149
ATOM   1880  NE  ARG A 200      78.531  85.328  54.431
ATOM   1881  HE  ARG A 200      79.409  85.788  54.565
ATOM   1882  CZ  ARG A 200      77.601  85.900  53.602
ATOM   1883  NH1 ARG A 200      76.375  85.335  53.377
ATOM   1884 1HH1 ARG A 200      76.121  84.468  53.809
ATOM   1885 2HH1 ARG A 200      75.720  85.784  52.769
ATOM   1886  NH2 ARG A 200      77.916  87.076  52.984
ATOM   1887 1HH2 ARG A 200      78.801  87.511  53.143
ATOM   1888 2HH2 ARG A 200      77.259  87.515  52.372
ATOM   1889  C   ARG A 200      76.398  81.141  58.188
ATOM   1890  O   ARG A 200      75.698  81.289  59.195
ATOM   1891  N   LYS A 201      77.242  80.086  58.025
ATOM   1892  H   LYS A 201      77.776  79.975  57.191
ATOM   1893  CA  LYS A 201      77.464  79.108  59.066
ATOM   1894  CB  LYS A 201      77.508  77.619  58.680
ATOM   1895  CG  LYS A 201      76.155  77.059  58.239
ATOM   1896  CD  LYS A 201      76.198  75.562  57.935
ATOM   1897  CE  LYS A 201      74.820  74.949  57.688
ATOM   1898  NZ  LYS A 201      74.964  73.497  57.480
ATOM   1899  HZ1 LYS A 201      74.044  73.081  57.242
ATOM   1900  HZ2 LYS A 201      75.629  73.329  56.703
ATOM   1901  HZ3 LYS A 201      75.329  73.052  58.345
ATOM   1902  C   LYS A 201      78.732  79.494  59.760
ATOM   1903  O   LYS A 201      79.794  79.656  59.159
ATOM   1904  N   VAL A 202      78.605  79.662  61.079
ATOM   1905  H   VAL A 202      77.752  79.437  61.538
ATOM   1906  CA  VAL A 202      79.629  80.108  61.977
ATOM   1907  CB  VAL A 202      79.000  81.093  62.943
ATOM   1908  CG1 VAL A 202      79.962  81.567  64.028
ATOM   1909  CG2 VAL A 202      78.358  82.238  62.127
ATOM   1910  C   VAL A 202      80.397  79.029  62.698
ATOM   1911  O   VAL A 202      79.857  77.989  63.079
ATOM   1912  N   ILE A 203      81.698  79.347  62.917
ATOM   1913  H   ILE A 203      82.030  80.228  62.589
ATOM   1914  CA  ILE A 203      82.711  78.568  63.586
ATOM   1915  CB  ILE A 203      84.106  79.170  63.460
ATOM   1916  CG2 ILE A 203      84.518  79.094  61.974
ATOM   1917  CG1 ILE A 203      84.194  80.593  64.073
ATOM   1918  CD1 ILE A 203      85.603  81.179  64.153
ATOM   1919  C   ILE A 203      82.425  78.329  65.052
ATOM   1920  O   ILE A 203      81.693  79.085  65.695
ATOM   1921  N   LEU A 204      82.968  77.199  65.562
ATOM   1922  H   LEU A 204      83.534  76.617  64.984
ATOM   1923  CA  LEU A 204      82.863  76.738  66.922
ATOM   1924  CB  LEU A 204      82.909  75.189  67.005
ATOM   1925  CG  LEU A 204      82.416  74.507  68.307
ATOM   1926  CD1 LEU A 204      81.776  73.151  67.977
ATOM   1927  CD2 LEU A 204      83.527  74.325  69.360
ATOM   1928  C   LEU A 204      83.988  77.309  67.746
ATOM   1929  O   LEU A 204      85.157  77.210  67.365
ATOM   1930  N   THR A 205      83.639  77.937  68.896
ATOM   1931  H   THR A 205      82.681  78.042  69.149
ATOM   1932  CA  THR A 205      84.597  78.516  69.811
ATOM   1933  CB  THR A 205      84.895  79.982  69.514
ATOM   1934  CG2 THR A 205      85.992  80.520  70.458
ATOM   1935  OG1 THR A 205      85.359  80.131  68.178
ATOM   1936  HG1 THR A 205      84.595  79.972  67.618
ATOM   1937  C   THR A 205      84.022  78.419  71.206
ATOM   1938  O   THR A 205      82.886  78.826  71.432
ATOM   1939  N   LYS A 206      84.803  77.862  72.164
ATOM   1940  H   LYS A 206      85.721  77.535  71.950
ATOM   1941  CA  LYS A 206      84.423  77.721  73.559
ATOM   1942  CB  LYS A 206      84.307  76.259  74.026
ATOM   1943  CG  LYS A 206      83.170  75.502  73.345
ATOM   1944  CD  LYS A 206      83.016  74.050  73.782
ATOM   1945  CE  LYS A 206      81.898  73.337  73.022
ATOM   1946  NZ  LYS A 206      81.815  71.927  73.445
ATOM   1947  HZ1 LYS A 206      82.017  71.856  74.460
ATOM   1948  HZ2 LYS A 206      80.861  71.566  73.258
ATOM   1949  HZ3 LYS A 206      82.505  71.362  72.916
ATOM   1950  C   LYS A 206      85.539  78.348  74.361
ATOM   1951  O   LYS A 206      86.705  78.210  73.987
ATOM   1952  N   THR A 207      85.216  79.078  75.463
ATOM   1953  H   THR A 207      84.274  79.218  75.756
ATOM   1954  CA  THR A 207      86.243  79.730  76.255
ATOM   1955  CB  THR A 207      85.792  81.109  76.703
ATOM   1956  CG2 THR A 207      86.913  81.848  77.473
ATOM   1957  OG1 THR A 207      85.469  81.892  75.562
ATOM   1958  HG1 THR A 207      85.008  82.663  75.903
ATOM   1959  C   THR A 207      86.761  78.937  77.450
ATOM   1960  O   THR A 207      87.968  78.702  77.540
ATOM   1961  N   LEU A 208      85.830  78.488  78.338
ATOM   1962  H   LEU A 208      84.875  78.701  78.158
ATOM   1963  CA  LEU A 208      85.990  77.736  79.566
ATOM   1964  CB  LEU A 208      86.918  76.485  79.482
ATOM   1965  CG  LEU A 208      87.015  75.598  80.748
ATOM   1966  CD1 LEU A 208      85.654  74.978  81.119
ATOM   1967  CD2 LEU A 208      88.091  74.518  80.580
ATOM   1968  C   LEU A 208      86.243  78.572  80.808
ATOM   1969  O   LEU A 208      87.347  79.032  81.108
ATOM   1970  N   VAL A 209      85.118  78.807  81.526
ATOM   1971  H   VAL A 209      84.253  78.432  81.200
ATOM   1972  CA  VAL A 209      84.983  79.514  82.785
ATOM   1973  CB  VAL A 209      84.153  80.774  82.697
ATOM   1974  CG1 VAL A 209      84.070  81.433  84.080
ATOM   1975  CG2 VAL A 209      84.777  81.716  81.649
ATOM   1976  C   VAL A 209      84.257  78.413  83.539
ATOM   1977  O   VAL A 209      83.271  77.866  83.030
ATOM   1978  N   ILE A 210      84.653  78.115  84.802
ATOM   1979  H   ILE A 210      85.392  78.579  85.282
ATOM   1980  CA  ILE A 210      84.068  76.949  85.423
ATOM   1981  CB  ILE A 210      85.070  76.035  86.118
ATOM   1982  CG2 ILE A 210      86.013  75.469  85.034
ATOM   1983  CG1 ILE A 210      85.782  76.682  87.302
ATOM   1984  CD1 ILE A 210      86.660  75.702  88.082
ATOM   1985  C   ILE A 210      82.718  76.885  86.085
ATOM   1986  O   ILE A 210      82.370  75.794  86.546
ATOM   1987  N   GLY A 211      81.916  77.980  86.160
ATOM   1988  H   GLY A 211      82.147  78.882  85.802
ATOM   1989  CA  GLY A 211      80.615  77.784  86.761
ATOM   1990  C   GLY A 211      79.650  78.926  86.762
ATOM   1991  O   GLY A 211      80.016  80.101  86.813
ATOM   1992  N   GLN A 212      78.345  78.566  86.775
ATOM   1993  H   GLN A 212      78.067  77.609  86.758
ATOM   1994  CA  GLN A 212      77.271  79.530  86.806
ATOM   1995  CB  GLN A 212      75.898  78.932  86.488
ATOM   1996  CG  GLN A 212      75.747  78.503  85.024
ATOM   1997  CD  GLN A 212      74.412  77.790  84.811
ATOM   1998  OE1 GLN A 212      73.564  77.631  85.691
ATOM   1999  NE2 GLN A 212      74.228  77.301  83.558
ATOM   2000 1HE2 GLN A 212      74.939  77.424  82.866
ATOM   2001 2HE2 GLN A 212      73.395  76.791  83.345
ATOM   2002  C   GLN A 212      77.221  80.131  88.180
ATOM   2003  O   GLN A 212      77.007  81.335  88.318
ATOM   2004  N   CYS A 213      77.498  79.297  89.218
ATOM   2005  H   CYS A 213      77.692  78.333  89.058
ATOM   2006  CA  CYS A 213      77.528  79.699  90.599
ATOM   2007  CB  CYS A 213      77.772  78.524  91.552
ATOM   2008  SG  CYS A 213      76.366  77.378  91.569
ATOM   2009  C   CYS A 213      78.641  80.696  90.771
ATOM   2010  O   CYS A 213      78.518  81.604  91.589
ATOM   2011  N   ILE A 214      79.754  80.543  90.006
ATOM   2012  H   ILE A 214      79.850  79.797  89.353
ATOM   2013  CA  ILE A 214      80.859  81.464  90.077
ATOM   2014  CB  ILE A 214      82.243  80.892  89.918
ATOM   2015  CG2 ILE A 214      82.359  79.896  91.080
ATOM   2016  CG1 ILE A 214      82.552  80.293  88.545
ATOM   2017  CD1 ILE A 214      83.160  81.252  87.532
ATOM   2018  C   ILE A 214      80.629  82.753  89.351
ATOM   2019  O   ILE A 214      81.168  83.762  89.794
ATOM   2020  N   TYR A 215      79.863  82.770  88.223
ATOM   2021  H   TYR A 215      79.554  81.926  87.784
ATOM   2022  CA  TYR A 215      79.542  84.025  87.557
ATOM   2023  CB  TYR A 215      78.694  83.902  86.274
ATOM   2024  CG  TYR A 215      79.542  83.727  85.062
ATOM   2025  CD1 TYR A 215      79.655  82.500  84.401
ATOM   2026  CE1 TYR A 215      80.451  82.390  83.255
ATOM   2027  CZ  TYR A 215      81.131  83.512  82.765
ATOM   2028  OH  TYR A 215      81.938  83.433  81.613
ATOM   2029  HH  TYR A 215      81.923  82.528  81.293
ATOM   2030  CE2 TYR A 215      81.016  84.739  83.416
ATOM   2031  CD2 TYR A 215      80.222  84.842  84.556
ATOM   2032  C   TYR A 215      78.706  84.840  88.516
ATOM   2033  O   TYR A 215      78.897  86.052  88.660
ATOM   2034  N   THR A 216      77.794  84.146  89.242
ATOM   2035  H   THR A 216      77.675  83.163  89.116
ATOM   2036  CA  THR A 216      76.927  84.744  90.219
ATOM   2037  CB  THR A 216      75.919  83.745  90.753
ATOM   2038  CG2 THR A 216      74.986  84.404  91.792
ATOM   2039  OG1 THR A 216      75.122  83.264  89.680
ATOM   2040  HG1 THR A 216      75.676  82.644  89.197
ATOM   2041  C   THR A 216      77.794  85.276  91.346
ATOM   2042  O   THR A 216      77.616  86.433  91.720
ATOM   2043  N   ILE A 217      78.800  84.504  91.851
ATOM   2044  H   ILE A 217      78.948  83.558  91.579
ATOM   2045  CA  ILE A 217      79.615  85.018  92.931
ATOM   2046  CB  ILE A 217      80.410  84.053  93.797
ATOM   2047  CG2 ILE A 217      79.384  83.165  94.528
ATOM   2048  CG1 ILE A 217      81.518  83.286  93.065
ATOM   2049  CD1 ILE A 217      82.426  82.487  93.997
ATOM   2050  C   ILE A 217      80.495  86.161  92.522
ATOM   2051  O   ILE A 217      80.717  87.024  93.359
ATOM   2052  N   THR A 218      81.001  86.224  91.260
ATOM   2053  H   THR A 218      80.839  85.507  90.591
ATOM   2054  CA  THR A 218      81.829  87.328  90.806
ATOM   2055  CB  THR A 218      82.555  87.101  89.497
ATOM   2056  CG2 THR A 218      83.608  85.992  89.681
ATOM   2057  OG1 THR A 218      81.650  86.783  88.452
ATOM   2058  HG1 THR A 218      82.142  86.898  87.635
ATOM   2059  C   THR A 218      81.008  88.593  90.740
ATOM   2060  O   THR A 218      81.530  89.686  90.962
ATOM   2061  N   SER A 219      79.706  88.461  90.401
ATOM   2062  H   SER A 219      79.343  87.575  90.108
ATOM   2063  CA  SER A 219      78.776  89.557  90.350
ATOM   2064  CB  SER A 219      77.607  89.235  89.418
ATOM   2065  OG  SER A 219      76.843  88.130  89.862
ATOM   2066  HG  SER A 219      77.354  87.354  89.613
ATOM   2067  C   SER A 219      78.375  90.029  91.742
ATOM   2068  O   SER A 219      78.100  91.215  91.929
ATOM   2069  N   LEU A 220      78.320  89.094  92.737
ATOM   2070  H   LEU A 220      78.439  88.131  92.505
ATOM   2071  CA  LEU A 220      78.049  89.335  94.158
ATOM   2072  CB  LEU A 220      77.804  88.045  94.958
ATOM   2073  CG  LEU A 220      76.488  87.324  94.612
ATOM   2074  CD1 LEU A 220      76.417  85.964  95.316
ATOM   2075  CD2 LEU A 220      75.259  88.205  94.880
ATOM   2076  C   LEU A 220      79.273  90.034  94.706
ATOM   2077  O   LEU A 220      79.224  90.847  95.634
ATOM   2078  N   PHE A 221      80.433  89.678  94.096
ATOM   2079  H   PHE A 221      80.428  88.961  93.407
ATOM   2080  CA  PHE A 221      81.724  90.263  94.276
ATOM   2081  CB  PHE A 221      82.913  89.330  93.906
ATOM   2082  CG  PHE A 221      83.097  88.182  94.868
ATOM   2083  CD1 PHE A 221      83.909  87.111  94.478
ATOM   2084  CE1 PHE A 221      84.113  86.014  95.321
ATOM   2085  CZ  PHE A 221      83.500  85.974  96.576
ATOM   2086  CE2 PHE A 221      82.687  87.033  96.982
ATOM   2087  CD2 PHE A 221      82.490  88.125  96.134
ATOM   2088  C   PHE A 221      81.596  91.488  93.351
ATOM   2089  O   PHE A 221      80.483  91.909  93.040
ATOM   2090  N   SER A 222      82.663  92.220  92.933
ATOM   2091  H   SER A 222      83.581  91.956  93.218
ATOM   2092  CA  SER A 222      82.565  93.468  92.135
ATOM   2093  CB  SER A 222      81.568  93.528  90.940
ATOM   2094  OG  SER A 222      81.893  92.515  89.996
ATOM   2095  HG  SER A 222      81.585  91.683  90.373
ATOM   2096  C   SER A 222      82.287  94.532  93.191
ATOM   2097  O   SER A 222      82.913  95.590  93.204
ATOM   2098  N   LEU A 223      81.310  94.256  94.103
ATOM   2099  H   LEU A 223      80.677  93.505  93.949
ATOM   2100  CA  LEU A 223      80.972  94.997  95.294
ATOM   2101  CB  LEU A 223      79.764  94.338  95.988
ATOM   2102  CG  LEU A 223      78.466  94.442  95.169
ATOM   2103  CD1 LEU A 223      77.374  93.538  95.741
ATOM   2104  CD2 LEU A 223      77.987  95.898  95.030
ATOM   2105  C   LEU A 223      82.226  94.754  96.158
ATOM   2106  O   LEU A 223      82.615  95.600  96.958
ATOM   2107  N   LEU A 224      82.846  93.546  95.988
ATOM   2108  H   LEU A 224      82.415  92.897  95.368
ATOM   2109  CA  LEU A 224      84.061  92.997  96.538
ATOM   2110  CB  LEU A 224      83.804  91.767  97.428
ATOM   2111  CG  LEU A 224      85.086  91.174  98.018
ATOM   2112  CD1 LEU A 224      85.872  92.169  98.845
ATOM   2113  CD2 LEU A 224      84.762  89.883  98.757
ATOM   2114  C   LEU A 224      84.836  92.592  95.289
ATOM   2115  O   LEU A 224      84.759  91.444  94.861
ATOM   2116  N   PRO A 225      85.533  93.493  94.627
ATOM   2117  CA  PRO A 225      86.249  93.243  93.386
ATOM   2118  CB  PRO A 225      86.483  94.617  92.797
ATOM   2119  CG  PRO A 225      86.525  95.547  94.019
ATOM   2120  CD  PRO A 225      85.722  94.853  95.106
ATOM   2121  C   PRO A 225      87.502  92.415  93.303
ATOM   2122  O   PRO A 225      88.491  92.762  93.949
ATOM   2123  N   GLY A 226      87.511  91.415  92.393
ATOM   2124  H   GLY A 226      86.708  91.210  91.839
ATOM   2125  CA  GLY A 226      88.643  90.557  92.180
ATOM   2126  C   GLY A 226      88.434  89.864  90.876
ATOM   2127  O   GLY A 226      88.060  88.691  90.861
ATOM   2128  N   VAL A 227      88.627  90.602  89.758
ATOM   2129  H   VAL A 227      88.914  91.556  89.802
ATOM   2130  CA  VAL A 227      88.472  90.065  88.431
ATOM   2131  CB  VAL A 227      87.124  90.431  87.799
ATOM   2132  CG1 VAL A 227      86.912  91.959  87.719
ATOM   2133  CG2 VAL A 227      86.951  89.682  86.466
ATOM   2134  C   VAL A 227      89.671  90.493  87.620
ATOM   2135  O   VAL A 227      90.081  91.657  87.638
ATOM   2136  N   ALA A 228      90.267  89.513  86.908
ATOM   2137  H   ALA A 228      89.903  88.585  86.914
ATOM   2138  CA  ALA A 228      91.434  89.693  86.084
ATOM   2139  CB  ALA A 228      92.729  89.684  86.939
ATOM   2140  C   ALA A 228      91.449  88.559  85.080
ATOM   2141  O   ALA A 228      90.404  88.011  84.723
ATOM   2142  N   HIS A 229      92.652  88.191  84.577
ATOM   2143  H   HIS A 229      93.493  88.657  84.839
ATOM   2144  CA  HIS A 229      92.852  87.126  83.626
ATOM   2145  CB  HIS A 229      94.309  87.048  83.084
ATOM   2146  CG  HIS A 229      95.347  86.556  84.063
ATOM   2147  ND1 HIS A 229      95.746  85.240  84.156
ATOM   2148  CE1 HIS A 229      96.656  85.176  85.161
ATOM   2149  NE2 HIS A 229      96.870  86.355  85.717
ATOM   2150  CD2 HIS A 229      96.046  87.224  85.022
ATOM   2151  C   HIS A 229      92.495  85.767  84.192
ATOM   2152  O   HIS A 229      92.303  84.821  83.433
ATOM   2153  N   SER A 230      92.426  85.636  85.537
ATOM   2154  H   SER A 230      92.583  86.408  86.146
ATOM   2155  CA  SER A 230      92.148  84.385  86.183
ATOM   2156  CB  SER A 230      92.425  84.437  87.706
ATOM   2157  OG  SER A 230      92.166  83.185  88.326
ATOM   2158  HG  SER A 230      92.279  83.314  89.273
ATOM   2159  C   SER A 230      90.788  83.773  85.948
ATOM   2160  O   SER A 230      89.736  84.392  86.143
ATOM   2161  N   ILE A 231      90.833  82.488  85.510
ATOM   2162  H   ILE A 231      91.708  82.025  85.387
ATOM   2163  CA  ILE A 231      89.673  81.663  85.274
ATOM   2164  CB  ILE A 231      89.928  80.443  84.381
ATOM   2165  CG2 ILE A 231      88.743  79.455  84.471
ATOM   2166  CG1 ILE A 231      90.171  80.845  82.904
ATOM   2167  CD1 ILE A 231      91.549  81.423  82.567
ATOM   2168  C   ILE A 231      89.352  81.276  86.695
ATOM   2169  O   ILE A 231      90.181  80.698  87.401
ATOM   2170  N   ALA A 232      88.106  81.590  87.093
ATOM   2171  H   ALA A 232      87.471  82.017  86.455
ATOM   2172  CA  ALA A 232      87.583  81.407  88.415
ATOM   2173  CB  ALA A 232      86.317  82.256  88.647
ATOM   2174  C   ALA A 232      87.399  80.008  88.934
ATOM   2175  O   ALA A 232      87.642  79.019  88.249
ATOM   2176  N   VAL A 233      87.050  79.969  90.238
ATOM   2177  H   VAL A 233      86.950  80.843  90.705
ATOM   2178  CA  VAL A 233      86.787  78.855  91.124
ATOM   2179  CB  VAL A 233      86.708  79.298  92.582
ATOM   2180  CG1 VAL A 233      88.035  79.906  92.980
ATOM   2181  CG2 VAL A 233      85.575  80.325  92.807
ATOM   2182  C   VAL A 233      85.512  78.106  90.836
ATOM   2183  O   VAL A 233      84.793  78.417  89.887
ATOM   2184  N   GLU A 234      85.279  77.019  91.612
ATOM   2185  H   GLU A 234      85.934  76.734  92.309
ATOM   2186  CA  GLU A 234      84.089  76.217  91.547
ATOM   2187  CB  GLU A 234      84.373  74.768  91.096
ATOM   2188  CG  GLU A 234      83.130  73.883  90.918
ATOM   2189  CD  GLU A 234      83.506  72.453  90.510
ATOM   2190  OE1 GLU A 234      84.712  72.097  90.404
ATOM   2191  OE2 GLU A 234      82.544  71.670  90.303
ATOM   2192  C   GLU A 234      83.639  76.217  92.995
ATOM   2193  O   GLU A 234      84.249  75.564  93.845
ATOM   2194  N   LEU A 235      82.577  77.006  93.311
ATOM   2195  H   LEU A 235      82.100  77.537  92.616
ATOM   2196  CA  LEU A 235      82.033  77.114  94.652
ATOM   2197  CB  LEU A 235      82.411  78.401  95.444
ATOM   2198  CG  LEU A 235      83.907  78.600  95.795
ATOM   2199  CD1 LEU A 235      84.144  79.992  96.414
ATOM   2200  CD2 LEU A 235      84.453  77.465  96.688
ATOM   2201  C   LEU A 235      80.537  77.008  94.667
ATOM   2202  O   LEU A 235      79.892  77.152  93.629
ATOM   2203  N   CYS A 236      80.005  76.753  95.895
ATOM   2204  H   CYS A 236      80.645  76.652  96.653
ATOM   2205  CA  CYS A 236      78.642  76.559  96.357
ATOM   2206  CB  CYS A 236      77.486  76.968  95.395
ATOM   2207  SG  CYS A 236      77.441  78.762  95.087
ATOM   2208  C   CYS A 236      78.577  75.120  96.824
ATOM   2209  O   CYS A 236      79.536  74.677  97.464
ATOM   2210  N   VAL A 237      77.449  74.378  96.588
ATOM   2211  H   VAL A 237      76.668  74.781  96.121
ATOM   2212  CA  VAL A 237      77.200  72.978  96.933
ATOM   2213  CB  VAL A 237      77.956  71.935  96.074
ATOM   2214  CG1 VAL A 237      77.521  72.123  94.613
ATOM   2215  CG2 VAL A 237      79.476  71.838  96.325
ATOM   2216  C   VAL A 237      77.236  72.674  98.426
ATOM   2217  O   VAL A 237      77.656  73.562  99.173
ATOM   2218  N   PRO A 238      76.779  71.515  98.956
ATOM   2219  CA  PRO A 238      76.845  71.230 100.377
ATOM   2220  CB  PRO A 238      76.211  69.856 100.566
ATOM   2221  CG  PRO A 238      75.225  69.751  99.393
ATOM   2222  CD  PRO A 238      75.874  70.582  98.279
ATOM   2223  C   PRO A 238      78.260  71.340 100.872
ATOM   2224  O   PRO A 238      79.161  70.722 100.298
ATOM   2225  N   GLY A 239      78.421  72.114 101.960
ATOM   2226  H   GLY A 239      77.636  72.561 102.382
ATOM   2227  CA  GLY A 239      79.678  72.422 102.582
ATOM   2228  C   GLY A 239      79.921  73.901 102.404
ATOM   2229  O   GLY A 239      80.484  74.531 103.298
ATOM   2230  N   PHE A 240      79.484  74.477 101.253
ATOM   2231  H   PHE A 240      79.040  73.916 100.557
ATOM   2232  CA  PHE A 240      79.543  75.873 100.879
ATOM   2233  CB  PHE A 240      78.491  76.766 101.592
ATOM   2234  CG  PHE A 240      77.138  76.393 101.066
ATOM   2235  CD1 PHE A 240      76.332  75.465 101.739
ATOM   2236  CE1 PHE A 240      75.074  75.116 101.239
ATOM   2237  CZ  PHE A 240      74.609  75.695 100.056
ATOM   2238  CE2 PHE A 240      75.402  76.621  99.374
ATOM   2239  CD2 PHE A 240      76.659  76.966  99.879
ATOM   2240  C   PHE A 240      80.847  76.606 100.770
ATOM   2241  O   PHE A 240      81.120  77.156  99.702
ATOM   2242  N   HIS A 241      81.668  76.634 101.858
ATOM   2243  H   HIS A 241      81.387  76.159 102.687
ATOM   2244  CA  HIS A 241      82.952  77.306 101.984
ATOM   2245  CB  HIS A 241      83.951  76.976 100.832
ATOM   2246  CG  HIS A 241      85.356  77.488 100.966
ATOM   2247  ND1 HIS A 241      86.288  76.952 101.828
ATOM   2248  CE1 HIS A 241      87.440  77.644 101.638
ATOM   2249  NE2 HIS A 241      87.312  78.584 100.719
ATOM   2250  CD2 HIS A 241      85.998  78.484 100.297
ATOM   2251  C   HIS A 241      82.602  78.776 102.085
ATOM   2252  O   HIS A 241      82.663  79.343 103.178
ATOM   2253  N   GLY A 242      82.245  79.419 100.943
ATOM   2254  H   GLY A 242      82.195  78.923 100.080
ATOM   2255  CA  GLY A 242      81.796  80.788 100.876
ATOM   2256  C   GLY A 242      82.749  81.876 101.260
ATOM   2257  O   GLY A 242      82.286  82.978 101.555
ATOM   2258  N   TRP A 243      84.075  81.611 101.258
ATOM   2259  H   TRP A 243      84.434  80.720 100.998
ATOM   2260  CA  TRP A 243      85.055  82.600 101.635
ATOM   2261  CB  TRP A 243      86.439  82.029 102.008
ATOM   2262  CG  TRP A 243      86.490  81.381 103.376
ATOM   2263  CD1 TRP A 243      86.253  80.093 103.765
ATOM   2264  NE1 TRP A 243      86.483  79.948 105.115
ATOM   2265  HE1 TRP A 243      86.371  79.125 105.630
ATOM   2266  CE2 TRP A 243      86.896  81.160 105.621
ATOM   2267  CZ2 TRP A 243      87.269  81.543 106.904
ATOM   2268  CH2 TRP A 243      87.654  82.875 107.113
ATOM   2269  CZ3 TRP A 243      87.675  83.794 106.054
ATOM   2270  CE3 TRP A 243      87.310  83.404 104.758
ATOM   2271  CD2 TRP A 243      86.915  82.084 104.557
ATOM   2272  C   TRP A 243      85.215  83.769 100.725
ATOM   2273  O   TRP A 243      85.130  83.669  99.499
ATOM   2274  N   ALA A 244      85.403  84.932 101.379
ATOM   2275  H   ALA A 244      85.452  84.969 102.374
ATOM   2276  CA  ALA A 244      85.570  86.190 100.723
ATOM   2277  CB  ALA A 244      84.233  86.950 100.651
ATOM   2278  C   ALA A 244      86.537  87.046 101.490
ATOM   2279  O   ALA A 244      86.729  86.885 102.696
ATOM   2280  N   THR A 245      87.188  87.969 100.748
ATOM   2281  H   THR A 245      87.002  88.044  99.772
ATOM   2282  CA  THR A 245      88.127  88.957 101.230
ATOM   2283  CB  THR A 245      89.112  89.420 100.173
ATOM   2284  CG2 THR A 245      89.960  88.223  99.699
ATOM   2285  OG1 THR A 245      88.443  90.022  99.075
ATOM   2286  HG1 THR A 245      89.112  90.529  98.609
ATOM   2287  C   THR A 245      87.335  90.113 101.828
ATOM   2288  O   THR A 245      86.099  90.071 101.824
ATOM   2289  N   ALA A 246      88.027  91.176 102.341
ATOM   2290  H   ALA A 246      89.023  91.213 102.318
ATOM   2291  CA  ALA A 246      87.379  92.292 103.005
ATOM   2292  CB  ALA A 246      88.365  93.369 103.492
ATOM   2293  C   ALA A 246      86.331  92.970 102.191
ATOM   2294  O   ALA A 246      86.564  93.731 101.251
ATOM   2295  N   ALA A 247      85.107  92.698 102.659
ATOM   2296  H   ALA A 247      85.003  92.098 103.446
ATOM   2297  CA  ALA A 247      83.875  93.125 102.101
ATOM   2298  CB  ALA A 247      82.703  92.331 102.620
ATOM   2299  C   ALA A 247      83.435  94.513 102.306
ATOM   2300  O   ALA A 247      83.760  95.169 103.300
ATOM   2301  N   LEU A 248      82.677  94.963 101.289
ATOM   2302  H   LEU A 248      82.473  94.404 100.488
ATOM   2303  CA  LEU A 248      82.049  96.232 101.327
ATOM   2304  CB  LEU A 248      82.245  97.225 100.162
ATOM   2305  CG  LEU A 248      83.657  97.700  99.820
ATOM   2306  CD1 LEU A 248      83.571  98.632  98.604
ATOM   2307  CD2 LEU A 248      84.384  98.328 101.014
ATOM   2308  C   LEU A 248      80.626  95.814 101.188
ATOM   2309  O   LEU A 248      80.208  95.331 100.129
ATOM   2310  N   LEU A 249      79.854  95.991 102.284
ATOM   2311  H   LEU A 249      80.241  96.378 103.117
ATOM   2312  CA  LEU A 249      78.438  95.709 102.341
ATOM   2313  CB  LEU A 249      77.817  96.054 103.700
ATOM   2314  CG  LEU A 249      78.223  95.123 104.843
ATOM   2315  CD1 LEU A 249      77.677  95.627 106.183
ATOM   2316  CD2 LEU A 249      77.772  93.689 104.544
ATOM   2317  C   LEU A 249      77.858  96.606 101.285
ATOM   2318  O   LEU A 249      78.298  97.749 101.152
ATOM   2319  N   VAL A 250      76.823  96.112 100.569
ATOM   2320  H   VAL A 250      76.435  95.220 100.780
ATOM   2321  CA  VAL A 250      76.301  96.792  99.403
ATOM   2322  CB  VAL A 250      75.167  96.033  98.722
ATOM   2323  CG1 VAL A 250      74.665  96.764  97.456
ATOM   2324  CG2 VAL A 250      75.568  94.566  98.514
ATOM   2325  C   VAL A 250      75.955  98.256  99.551
ATOM   2326  O   VAL A 250      75.298  98.740 100.476
ATOM   2327  N   THR A 251      76.515  98.993  98.582
ATOM   2328  H   THR A 251      77.060  98.565  97.865
ATOM   2329  CA  THR A 251      76.349 100.398  98.436
ATOM   2330  CB  THR A 251      77.668 100.976  97.956
ATOM   2331  CG2 THR A 251      77.604 102.499  97.845
ATOM   2332  OG1 THR A 251      78.687 100.664  98.897
ATOM   2333  HG1 THR A 251      78.783  99.708  98.883
ATOM   2334  C   THR A 251      75.235 100.420  97.412
ATOM   2335  O   THR A 251      75.442 100.185  96.219
ATOM   2336  N   PHE A 252      73.992 100.597  97.917
ATOM   2337  H   PHE A 252      73.860 100.722  98.897
ATOM   2338  CA  PHE A 252      72.785 100.655  97.130
ATOM   2339  CB  PHE A 252      71.567 100.403  98.055
ATOM   2340  CG  PHE A 252      70.264 100.377  97.336
ATOM   2341  CD1 PHE A 252      69.840  99.214  96.687
ATOM   2342  CE1 PHE A 252      68.615  99.198  96.022
ATOM   2343  CZ  PHE A 252      67.808 100.335  95.995
ATOM   2344  CE2 PHE A 252      68.227 101.496  96.642
ATOM   2345  CD2 PHE A 252      69.449 101.514  97.313
ATOM   2346  C   PHE A 252      72.689 102.036  96.529
ATOM   2347  O   PHE A 252      72.409 102.190  95.339
ATOM   2348  N   CYS A 253      72.935 103.053  97.383
ATOM   2349  H   CYS A 253      73.178 102.863  98.331
ATOM   2350  CA  CYS A 253      72.901 104.455  97.075
ATOM   2351  CB  CYS A 253      71.812 105.180  97.901
ATOM   2352  SG  CYS A 253      72.111 105.152  99.697
ATOM   2353  C   CYS A 253      74.276 105.012  97.361
ATOM   2354  O   CYS A 253      75.214 104.245  97.567
ATOM   2355  N   PHE A 254      74.432 106.360  97.396
ATOM   2356  H   PHE A 254      73.661 106.972  97.243
ATOM   2357  CA  PHE A 254      75.697 107.033  97.623
ATOM   2358  CB  PHE A 254      75.564 108.572  97.556
ATOM   2359  CG  PHE A 254      75.483 109.015  96.130
ATOM   2360  CD1 PHE A 254      74.241 109.294  95.544
ATOM   2361  CE1 PHE A 254      74.161 109.714  94.213
ATOM   2362  CZ  PHE A 254      75.326 109.864  93.458
ATOM   2363  CE2 PHE A 254      76.570 109.597  94.033
ATOM   2364  CD2 PHE A 254      76.646 109.176  95.365
ATOM   2365  C   PHE A 254      76.343 106.697  98.942
ATOM   2366  O   PHE A 254      77.574 106.695  99.028
ATOM   2367  N   GLY A 255      75.532 106.421  99.989
ATOM   2368  H   GLY A 255      74.539 106.425  99.901
ATOM   2369  CA  GLY A 255      76.045 106.050 101.282
ATOM   2370  C   GLY A 255      75.764 104.588 101.477
ATOM   2371  O   GLY A 255      74.850 104.034 100.860
ATOM   2372  N   TRP A 256      76.543 103.937 102.375
ATOM   2373  H   TRP A 256      77.266 104.396 102.883
ATOM   2374  CA  TRP A 256      76.366 102.537 102.653
ATOM   2375  CB  TRP A 256      77.438 101.863 103.536
ATOM   2376  CG  TRP A 256      78.831 101.635 103.005
ATOM   2377  CD1 TRP A 256      79.508 102.202 101.962
ATOM   2378  NE1 TRP A 256      80.772 101.662 101.867
ATOM   2379  HE1 TRP A 256      81.449 101.909 101.209
ATOM   2380  CE2 TRP A 256      80.917 100.708 102.852
ATOM   2381  CZ2 TRP A 256      81.981  99.879 103.179
ATOM   2382  CH2 TRP A 256      81.829  98.986 104.249
ATOM   2383  CZ3 TRP A 256      80.630  98.935 104.974
ATOM   2384  CE3 TRP A 256      79.558  99.777 104.648
ATOM   2385  CD2 TRP A 256      79.716 100.660 103.583
ATOM   2386  C   TRP A 256      75.112 102.289 103.424
ATOM   2387  O   TRP A 256      74.774 103.005 104.370
ATOM   2388  N   VAL A 257      74.380 101.257 102.975
ATOM   2389  H   VAL A 257      74.688 100.701 102.203
ATOM   2390  CA  VAL A 257      73.174 100.797 103.617
ATOM   2391  CB  VAL A 257      72.010 100.609 102.667
ATOM   2392  CG1 VAL A 257      71.646 101.976 102.053
ATOM   2393  CG2 VAL A 257      72.408  99.649 101.539
ATOM   2394  C   VAL A 257      73.599  99.580 104.425
ATOM   2395  O   VAL A 257      74.808  99.339 104.534
ATOM   2396  N   LEU A 258      72.678  98.811 105.079
ATOM   2397  H   LEU A 258      71.696  98.987 105.064
ATOM   2398  CA  LEU A 258      73.136  97.659 105.839
ATOM   2399  CB  LEU A 258      73.764  98.115 107.200
ATOM   2400  CG  LEU A 258      74.541  97.104 108.081
ATOM   2401  CD1 LEU A 258      75.734  97.807 108.740
ATOM   2402  CD2 LEU A 258      73.675  96.448 109.170
ATOM   2403  C   LEU A 258      72.079  96.626 106.119
ATOM   2404  O   LEU A 258      70.908  96.971 106.248
ATOM   2405  N   ILE A 259      72.464  95.319 106.106
ATOM   2406  H   ILE A 259      73.403  95.045 105.907
ATOM   2407  CA  ILE A 259      71.567  94.260 106.526
ATOM   2408  CB  ILE A 259      70.514  93.671 105.551
ATOM   2409  CG2 ILE A 259      71.102  92.695 104.530
ATOM   2410  CG1 ILE A 259      69.450  92.851 106.306
ATOM   2411  CD1 ILE A 259      68.386  93.698 107.004
ATOM   2412  C   ILE A 259      72.531  93.198 107.045
ATOM   2413  O   ILE A 259      73.557  92.946 106.400
ATOM   2414  N   PRO A 260      72.289  92.619 108.218
ATOM   2415  CA  PRO A 260      73.134  91.580 108.765
ATOM   2416  CB  PRO A 260      72.766  91.448 110.242
ATOM   2417  CG  PRO A 260      72.097  92.783 110.598
ATOM   2418  CD  PRO A 260      71.499  93.262 109.269
ATOM   2419  C   PRO A 260      72.970  90.267 108.048
ATOM   2420  O   PRO A 260      73.938  89.506 108.027
ATOM   2421  N   ALA A 261      71.773  89.995 107.453
ATOM   2422  H   ALA A 261      71.045  90.675 107.450
ATOM   2423  CA  ALA A 261      71.394  88.695 106.930
ATOM   2424  CB  ALA A 261      69.969  88.686 106.346
ATOM   2425  C   ALA A 261      72.342  88.324 105.834
ATOM   2426  O   ALA A 261      72.758  87.167 105.737
ATOM   2427  N   ILE A 262      72.674  89.308 104.974
ATOM   2428  H   ILE A 262      72.321  90.236 105.059
ATOM   2429  CA  ILE A 262      73.652  89.101 103.959
ATOM   2430  CB  ILE A 262      73.242  89.187 102.488
ATOM   2431  CG2 ILE A 262      71.899  89.897 102.344
ATOM   2432  CG1 ILE A 262      74.407  89.544 101.503
ATOM   2433  CD1 ILE A 262      74.789  91.002 101.208
ATOM   2434  C   ILE A 262      74.737  90.028 104.344
ATOM   2435  O   ILE A 262      74.565  91.246 104.416
ATOM   2436  N   THR A 263      75.881  89.408 104.633
ATOM   2437  H   THR A 263      75.964  88.415 104.591
ATOM   2438  CA  THR A 263      77.064  90.103 104.995
ATOM   2439  CB  THR A 263      77.296  90.186 106.503
ATOM   2440  CG2 THR A 263      78.573  90.967 106.853
ATOM   2441  OG1 THR A 263      76.206  90.839 107.129
ATOM   2442  HG1 THR A 263      75.727  90.150 107.592
ATOM   2443  C   THR A 263      78.169  89.325 104.363
ATOM   2444  O   THR A 263      78.246  88.103 104.517
ATOM   2445  N   PHE A 264      78.968  90.011 103.516
ATOM   2446  H   PHE A 264      78.852  90.984 103.335
ATOM   2447  CA  PHE A 264      80.143  89.394 102.961
ATOM   2448  CB  PHE A 264      80.614  89.959 101.609
ATOM   2449  CG  PHE A 264      79.710  89.513 100.514
ATOM   2450  CD1 PHE A 264      78.656  90.331 100.092
ATOM   2451  CE1 PHE A 264      77.809  89.920  99.061
ATOM   2452  CZ  PHE A 264      78.020  88.685  98.446
ATOM   2453  CE2 PHE A 264      79.073  87.863  98.853
ATOM   2454  CD2 PHE A 264      79.917  88.280  99.884
ATOM   2455  C   PHE A 264      81.150  89.603 104.092
ATOM   2456  O   PHE A 264      80.996  90.533 104.892
ATOM   2457  N   ILE A 265      82.209  88.765 104.183
ATOM   2458  H   ILE A 265      82.357  88.043 103.513
ATOM   2459  CA  ILE A 265      83.165  88.823 105.281
ATOM   2460  CB  ILE A 265      84.118  87.628 105.219
ATOM   2461  CG2 ILE A 265      85.256  87.739 106.266
ATOM   2462  CG1 ILE A 265      83.287  86.341 105.431
ATOM   2463  CD1 ILE A 265      84.026  85.029 105.171
ATOM   2464  C   ILE A 265      83.908  90.140 105.376
ATOM   2465  O   ILE A 265      84.636  90.537 104.470
ATOM   2466  N   ILE A 266      83.719  90.827 106.534
ATOM   2467  H   ILE A 266      83.139  90.463 107.258
ATOM   2468  CA  ILE A 266      84.318  92.109 106.820
ATOM   2469  CB  ILE A 266      83.344  93.070 107.503
ATOM   2470  CG2 ILE A 266      84.037  94.413 107.840
ATOM   2471  CG1 ILE A 266      82.126  93.322 106.593
ATOM   2472  CD1 ILE A 266      80.985  94.062 107.287
ATOM   2473  C   ILE A 266      85.538  91.901 107.683
ATOM   2474  O   ILE A 266      85.513  91.125 108.642
ATOM   2475  N   LEU A 267      86.643  92.588 107.316
ATOM   2476  H   LEU A 267      86.639  93.204 106.533
ATOM   2477  CA  LEU A 267      87.882  92.528 108.037
ATOM   2478  CB  LEU A 267      89.036  92.177 107.083
ATOM   2479  CG  LEU A 267      90.443  92.088 107.683
ATOM   2480  CD1 LEU A 267      90.567  90.942 108.702
ATOM   2481  CD2 LEU A 267      91.456  91.977 106.541
ATOM   2482  C   LEU A 267      88.071  93.895 108.646
ATOM   2483  O   LEU A 267      88.108  94.898 107.929
ATOM   2484  N   THR A 268      88.161  93.956 109.998
ATOM   2485  H   THR A 268      88.121  93.140 110.569
ATOM   2486  CA  THR A 268      88.332  95.203 110.704
ATOM   2487  CB  THR A 268      87.007  95.844 111.124
ATOM   2488  CG2 THR A 268      87.235  97.178 111.869
ATOM   2489  OG1 THR A 268      86.200  96.096 109.982
ATOM   2490  HG1 THR A 268      85.314  96.258 110.317
ATOM   2491  C   THR A 268      89.172  94.978 111.931
ATOM   2492  O   THR A 268      88.853  94.138 112.776
ATOM   2493  N   VAL A 269      90.298  95.720 112.013
ATOM   2494  H   VAL A 269      90.536  96.369 111.294
ATOM   2495  CA  VAL A 269      91.217  95.691 113.131
ATOM   2496  CB  VAL A 269      92.528  94.948 112.861
ATOM   2497  CG1 VAL A 269      93.440  94.975 114.105
ATOM   2498  CG2 VAL A 269      92.259  93.505 112.381
ATOM   2499  C   VAL A 269      91.504  97.166 113.375
ATOM   2500  O   VAL A 269      91.573  97.957 112.431
ATOM   2501  N   LEU A 270      91.655  97.572 114.659
ATOM   2502  H   LEU A 270      91.598  96.925 115.415
ATOM   2503  CA  LEU A 270      91.931  98.940 115.037
ATOM   2504  CB  LEU A 270      91.793  99.205 116.552
ATOM   2505  CG  LEU A 270      90.367  99.055 117.127
ATOM   2506  CD1 LEU A 270      90.380  99.210 118.655
ATOM   2507  CD2 LEU A 270      89.363 100.008 116.452
ATOM   2508  C   LEU A 270      93.300  99.398 114.622
ATOM   2509  O   LEU A 270      94.278  98.650 114.708
ATOM   2510  N   LYS A 271      93.362 100.647 114.105
ATOM   2511  H   LYS A 271      92.554 101.226 114.037
ATOM   2512  CA  LYS A 271      94.592 101.248 113.672
ATOM   2513  CB  LYS A 271      94.435 102.090 112.379
ATOM   2514  CG  LYS A 271      95.735 102.677 111.807
ATOM   2515  CD  LYS A 271      95.559 103.536 110.551
ATOM   2516  CE  LYS A 271      96.873 104.139 110.041
ATOM   2517  NZ  LYS A 271      96.635 104.984 108.850
ATOM   2518  HZ1 LYS A 271      96.490 104.382 108.018
ATOM   2519  HZ2 LYS A 271      95.790 105.568 109.001
ATOM   2520  HZ3 LYS A 271      97.448 105.610 108.682
ATOM   2521  C   LYS A 271      95.096 102.121 114.782
ATOM   2522  O   LYS A 271      94.321 102.825 115.436
ATOM   2523  N   LYS A 272      96.426 102.051 115.032
ATOM   2524  H   LYS A 272      97.023 101.457 114.498
ATOM   2525  CA  LYS A 272      97.087 102.853 116.029
ATOM   2526  CB  LYS A 272      98.571 102.488 116.245
ATOM   2527  CG  LYS A 272      99.175 103.085 117.523
ATOM   2528  CD  LYS A 272     100.677 102.843 117.705
ATOM   2529  CE  LYS A 272     101.064 101.399 118.027
ATOM   2530  NZ  LYS A 272     102.528 101.302 118.191
ATOM   2531  HZ1 LYS A 272     102.998 102.008 117.593
ATOM   2532  HZ2 LYS A 272     102.774 101.476 119.183
ATOM   2533  HZ3 LYS A 272     102.853 100.354 117.921
ATOM   2534  C   LYS A 272      97.025 104.261 115.498
ATOM   2535  O   LYS A 272      97.255 104.494 114.307
ATOM   2536  N   GLU A 273      96.701 105.221 116.392
ATOM   2537  H   GLU A 273      96.529 104.999 117.349
ATOM   2538  CA  GLU A 273      96.560 106.612 116.041
ATOM   2539  CB  GLU A 273      96.029 107.451 117.218
ATOM   2540  CG  GLU A 273      94.553 107.148 117.532
ATOM   2541  CD  GLU A 273      94.054 107.855 118.796
ATOM   2542  OE1 GLU A 273      92.831 107.722 119.057
ATOM   2543  OE2 GLU A 273      94.841 108.520 119.521
ATOM   2544  C   GLU A 273      97.861 107.179 115.553
ATOM   2545  O   GLU A 273      97.872 107.846 114.516
ATOM   2546  N   CYS A 274      98.981 106.910 116.271
ATOM   2547  H   CYS A 274      98.956 106.365 117.105
ATOM   2548  CA  CYS A 274     100.284 107.354 115.839
ATOM   2549  CB  CYS A 274     101.361 107.298 116.942
ATOM   2550  SG  CYS A 274     102.997 107.861 116.376
ATOM   2551  C   CYS A 274     100.630 106.357 114.766
ATOM   2552  O   CYS A 274     100.584 105.147 115.009
ATOM   2553  N   GLU A 275     100.965 106.851 113.552
ATOM   2554  H   GLU A 275     101.004 107.829 113.364
ATOM   2555  CA  GLU A 275     101.273 105.975 112.454
ATOM   2556  CB  GLU A 275     101.183 106.599 111.050
ATOM   2557  CG  GLU A 275      99.724 106.842 110.636
ATOM   2558  CD  GLU A 275      99.585 107.324 109.190
ATOM   2559  OE1 GLU A 275      98.416 107.342 108.724
ATOM   2560  OE2 GLU A 275     100.596 107.677 108.527
ATOM   2561  C   GLU A 275     102.527 105.179 112.586
ATOM   2562  O   GLU A 275     103.590 105.682 112.954
ATOM   2563  N   THR A 276     102.354 103.873 112.305
ATOM   2564  H   THR A 276     101.459 103.533 112.028
ATOM   2565  CA  THR A 276     103.372 102.862 112.342
ATOM   2566  CB  THR A 276     103.427 102.146 113.692
ATOM   2567  CG2 THR A 276     102.143 101.328 113.965
ATOM   2568  OG1 THR A 276     104.580 101.319 113.770
ATOM   2569  HG1 THR A 276     105.320 101.916 113.913
ATOM   2570  C   THR A 276     103.105 101.900 111.195
ATOM   2571  O   THR A 276     102.095 102.015 110.494
ATOM   2572  N   TYR A 277     104.046 100.951 110.959
ATOM   2573  H   TYR A 277     104.855 100.875 111.537
ATOM   2574  CA  TYR A 277     103.944  99.953 109.914
ATOM   2575  CB  TYR A 277     105.228  99.121 109.692
ATOM   2576  CG  TYR A 277     106.282  99.927 109.005
ATOM   2577  CD1 TYR A 277     107.353 100.459 109.733
ATOM   2578  CE1 TYR A 277     108.345 101.209 109.094
ATOM   2579  CZ  TYR A 277     108.276 101.431 107.716
ATOM   2580  OH  TYR A 277     109.275 102.187 107.066
ATOM   2581  HH  TYR A 277     109.926 102.448 107.725
ATOM   2582  CE2 TYR A 277     107.213 100.902 106.980
ATOM   2583  CD2 TYR A 277     106.222 100.153 107.622
ATOM   2584  C   TYR A 277     102.841  98.961 110.182
ATOM   2585  O   TYR A 277     102.645  98.535 111.324
ATOM   2586  N   LYS A 278     102.071  98.635 109.113
ATOM   2587  H   LYS A 278     102.258  99.028 108.216
ATOM   2588  CA  LYS A 278     100.967  97.699 109.138
ATOM   2589  CB  LYS A 278      99.943  97.922 108.006
ATOM   2590  CG  LYS A 278      99.044  99.155 108.080
ATOM   2591  CD  LYS A 278      98.078  99.172 106.892
ATOM   2592  CE  LYS A 278      97.091 100.338 106.852
ATOM   2593  NZ  LYS A 278      96.304 100.262 105.602
ATOM   2594  HZ1 LYS A 278      95.430 100.812 105.699
ATOM   2595  HZ2 LYS A 278      96.866 100.652 104.821
ATOM   2596  HZ3 LYS A 278      96.070  99.274 105.384
ATOM   2597  C   LYS A 278     101.355  96.247 108.984
ATOM   2598  O   LYS A 278     100.823  95.384 109.684
ATOM   2599  N   GLU A 279     102.293  95.970 108.043
ATOM   2600  H   GLU A 279     102.680  96.721 107.515
ATOM   2601  CA  GLU A 279     102.829  94.677 107.661
ATOM   2602  CB  GLU A 279     103.344  93.774 108.813
ATOM   2603  CG  GLU A 279     104.601  94.281 109.534
ATOM   2604  CD  GLU A 279     105.026  93.326 110.659
ATOM   2605  OE1 GLU A 279     106.015  93.688 111.347
ATOM   2606  OE2 GLU A 279     104.412  92.242 110.862
ATOM   2607  C   GLU A 279     101.888  93.875 106.794
ATOM   2608  O   GLU A 279     102.084  93.874 105.580
ATOM   2609  N   LEU A 280     100.861  93.187 107.377
ATOM   2610  H   LEU A 280     100.743  93.252 108.365
ATOM   2611  CA  LEU A 280      99.844  92.358 106.734
ATOM   2612  CB  LEU A 280      98.786  93.103 105.841
ATOM   2613  CG  LEU A 280      99.181  93.847 104.533
ATOM   2614  CD1 LEU A 280      98.995  92.972 103.283
ATOM   2615  CD2 LEU A 280      98.492  95.214 104.412
ATOM   2616  C   LEU A 280     100.313  91.085 106.071
ATOM   2617  O   LEU A 280      99.832  89.996 106.389
ATOM   2618  N   LYS A 281     101.312  91.214 105.175
ATOM   2619  H   LYS A 281     101.680  92.118 104.985
ATOM   2620  CA  LYS A 281     101.913  90.186 104.364
ATOM   2621  CB  LYS A 281     103.014  90.758 103.445
ATOM   2622  CG  LYS A 281     102.489  91.581 102.266
ATOM   2623  CD  LYS A 281     103.594  92.180 101.392
ATOM   2624  CE  LYS A 281     103.102  92.775 100.070
ATOM   2625  NZ  LYS A 281     102.352  94.025 100.310
ATOM   2626  HZ1 LYS A 281     103.009  94.762 100.627
ATOM   2627  HZ2 LYS A 281     101.891  94.334  99.433
ATOM   2628  HZ3 LYS A 281     101.629  93.874 101.038
ATOM   2629  C   LYS A 281     102.517  89.017 105.081
ATOM   2630  O   LYS A 281     102.659  87.959 104.466
ATOM   2631  N   ALA A 282     102.928  89.189 106.357
ATOM   2632  H   ALA A 282     102.810  90.056 106.833
ATOM   2633  CA  ALA A 282     103.539  88.133 107.119
ATOM   2634  CB  ALA A 282     104.317  88.653 108.342
ATOM   2635  C   ALA A 282     102.617  87.050 107.595
ATOM   2636  O   ALA A 282     101.606  87.288 108.255
ATOM   2637  N   HIS A 283     102.994  85.802 107.258
ATOM   2638  H   HIS A 283     103.827  85.654 106.732
ATOM   2639  CA  HIS A 283     102.310  84.596 107.640
ATOM   2640  CB  HIS A 283     102.324  83.507 106.545
ATOM   2641  CG  HIS A 283     101.503  83.888 105.343
ATOM   2642  ND1 HIS A 283     100.129  83.791 105.299
ATOM   2643  CE1 HIS A 283      99.742  84.243 104.078
ATOM   2644  NE2 HIS A 283     100.769  84.620 103.337
ATOM   2645  CD2 HIS A 283     101.877  84.394 104.135
ATOM   2646  C   HIS A 283     102.955  84.116 108.926
ATOM   2647  O   HIS A 283     103.905  84.727 109.421
ATOM   2648  N   GLY A 284     102.458  82.993 109.501
ATOM   2649  H   GLY A 284     101.708  82.493 109.077
ATOM   2650  CA  GLY A 284     102.923  82.438 110.757
ATOM   2651  C   GLY A 284     104.384  82.102 110.862
ATOM   2652  O   GLY A 284     104.906  82.073 111.978
ATOM   2653  N   VAL A 285     105.042  81.770 109.720
ATOM   2654  H   VAL A 285     104.539  81.761 108.861
ATOM   2655  CA  VAL A 285     106.453  81.450 109.543
ATOM   2656  CB  VAL A 285     107.338  82.652 109.185
ATOM   2657  CG1 VAL A 285     106.877  83.185 107.816
ATOM   2658  CG2 VAL A 285     107.370  83.729 110.293
ATOM   2659  C   VAL A 285     107.095  80.544 110.578
ATOM   2660  O   VAL A 285     108.292  80.646 110.871
ATOM   2661  N   SER A 286     106.295  79.610 111.139
ATOM   2662  H   SER A 286     105.334  79.520 110.891
ATOM   2663  CA  SER A 286     106.765  78.685 112.131
ATOM   2664  CB  SER A 286     106.547  79.167 113.584
ATOM   2665  OG  SER A 286     107.315  80.333 113.849
ATOM   2666  HG  SER A 286     106.836  81.058 113.437
ATOM   2667  C   SER A 286     105.965  77.442 111.941
ATOM   2668  O   SER A 286     104.752  77.430 112.156
ATOM   2669  N   CYS A 287     106.646  76.369 111.495
ATOM   2670  H   CYS A 287     107.625  76.417 111.313
ATOM   2671  CA  CYS A 287     106.046  75.086 111.270
ATOM   2672  CB  CYS A 287     106.946  74.159 110.426
ATOM   2673  SG  CYS A 287     107.101  74.683 108.692
ATOM   2674  C   CYS A 287     105.608  74.280 112.477
ATOM   2675  O   CYS A 287     104.411  73.988 112.476
ATOM   2676  N   PRO A 288     106.418  73.987 113.536
ATOM   2677  CA  PRO A 288     105.980  73.115 114.613
ATOM   2678  CB  PRO A 288     105.392  74.011 115.692
ATOM   2679  CG  PRO A 288     106.349  75.218 115.608
ATOM   2680  CD  PRO A 288     106.987  75.155 114.200
ATOM   2681  C   PRO A 288     105.353  71.789 114.276
ATOM   2682  O   PRO A 288     106.046  70.784 114.440
ATOM   2683  N   GLN A 289     104.093  71.753 113.802
ATOM   2684  H   GLN A 289     103.559  72.590 113.697
ATOM   2685  CA  GLN A 289     103.545  70.570 113.201
ATOM   2686  CB  GLN A 289     102.133  70.217 113.716
ATOM   2687  CG  GLN A 289     102.032  69.965 115.224
ATOM   2688  CD  GLN A 289     102.803  68.704 115.595
ATOM   2689  OE1 GLN A 289     102.600  67.620 115.050
ATOM   2690  NE2 GLN A 289     103.738  68.855 116.564
ATOM   2691 1HE2 GLN A 289     103.899  69.762 116.952
ATOM   2692 2HE2 GLN A 289     104.309  68.080 116.830
ATOM   2693  C   GLN A 289     103.419  70.760 111.719
ATOM   2694  O   GLN A 289     103.091  71.842 111.228
ATOM   2695  N   SER A 290     103.740  69.683 110.978
ATOM   2696  H   SER A 290     104.031  68.833 111.410
ATOM   2697  CA  SER A 290     103.648  69.637 109.547
ATOM   2698  CB  SER A 290     104.975  69.272 108.859
ATOM   2699  OG  SER A 290     105.944  70.284 109.098
ATOM   2700  HG  SER A 290     105.801  70.949 108.419
ATOM   2701  C   SER A 290     102.642  68.544 109.290
ATOM   2702  O   SER A 290     102.651  67.515 109.974
ATOM   2703  N   GLN A 291     101.745  68.750 108.298
ATOM   2704  H   GLN A 291     101.754  69.569 107.729
ATOM   2705  CA  GLN A 291     100.723  67.779 108.001
ATOM   2706  CB  GLN A 291      99.296  68.279 108.353
ATOM   2707  CG  GLN A 291      98.736  69.463 107.560
ATOM   2708  CD  GLN A 291      97.470  69.914 108.283
ATOM   2709  OE1 GLN A 291      97.525  70.581 109.314
ATOM   2710  NE2 GLN A 291      96.284  69.529 107.747
ATOM   2711 1HE2 GLN A 291      96.268  68.904 106.968
ATOM   2712 2HE2 GLN A 291      95.430  69.801 108.189
ATOM   2713  C   GLN A 291     100.811  67.209 106.603
ATOM   2714  O   GLN A 291     101.755  67.491 105.862
ATOM   2715  N   CYS A 292      99.810  66.363 106.240
ATOM   2716  H   CYS A 292      99.078  66.153 106.882
ATOM   2717  CA  CYS A 292      99.683  65.659 104.985
ATOM   2718  CB  CYS A 292      98.424  64.766 104.952
ATOM   2719  SG  CYS A 292      98.505  63.418 106.169
ATOM   2720  C   CYS A 292      99.642  66.569 103.784
ATOM   2721  O   CYS A 292      99.119  67.680 103.890
ATOM   2722  N   PRO A 293     100.206  66.152 102.644
ATOM   2723  CA  PRO A 293     100.244  66.968 101.455
ATOM   2724  CB  PRO A 293     101.141  66.215 100.474
ATOM   2725  CG  PRO A 293     102.097  65.442 101.389
ATOM   2726  CD  PRO A 293     101.205  65.082 102.585
ATOM   2727  C   PRO A 293      98.939  67.373 100.832
ATOM   2728  O   PRO A 293      98.797  68.574 100.617
ATOM   2729  N   TYR A 294      97.980  66.438 100.575
ATOM   2730  H   TYR A 294      98.131  65.489 100.837
ATOM   2731  CA  TYR A 294      96.751  66.648  99.810
ATOM   2732  CB  TYR A 294      95.770  67.636 100.508
ATOM   2733  CG  TYR A 294      94.438  67.871  99.864
ATOM   2734  CD1 TYR A 294      93.445  66.883  99.878
ATOM   2735  CE1 TYR A 294      92.193  67.120  99.301
ATOM   2736  CZ  TYR A 294      91.910  68.361  98.726
ATOM   2737  OH  TYR A 294      90.643  68.599  98.144
ATOM   2738  HH  TYR A 294      90.601  69.524  97.885
ATOM   2739  CE2 TYR A 294      92.884  69.363  98.735
ATOM   2740  CD2 TYR A 294      94.133  69.117  99.308
ATOM   2741  C   TYR A 294      97.079  66.983  98.360
ATOM   2742  O   TYR A 294      96.706  66.221  97.468
ATOM   2743  N   LYS A 295      97.802  68.111  98.119
ATOM   2744  H   LYS A 295      98.048  68.707  98.877
ATOM   2745  CA  LYS A 295      98.289  68.596  96.849
ATOM   2746  CB  LYS A 295      99.664  68.026  96.416
ATOM   2747  CG  LYS A 295     100.823  68.490  97.298
ATOM   2748  CD  LYS A 295     102.194  68.003  96.827
ATOM   2749  CE  LYS A 295     103.348  68.487  97.707
ATOM   2750  NZ  LYS A 295     104.622  67.896  97.246
ATOM   2751  HZ1 LYS A 295     104.655  67.883  96.209
ATOM   2752  HZ2 LYS A 295     105.417  68.456  97.608
ATOM   2753  HZ3 LYS A 295     104.700  66.925  97.601
ATOM   2754  C   LYS A 295      97.416  68.795  95.645
ATOM   2755  O   LYS A 295      97.510  68.032  94.678
ATOM   2756  N   LYS A 296      96.485  69.777  95.715
ATOM   2757  H   LYS A 296      96.382  70.376  96.505
ATOM   2758  CA  LYS A 296      95.639  70.067  94.589
ATOM   2759  CB  LYS A 296      94.191  70.491  94.903
ATOM   2760  CG  LYS A 296      93.288  69.325  95.299
ATOM   2761  CD  LYS A 296      92.884  68.427  94.124
ATOM   2762  CE  LYS A 296      91.852  67.350  94.467
ATOM   2763  NZ  LYS A 296      90.549  67.971  94.777
ATOM   2764  HZ1 LYS A 296      89.797  67.261  94.692
ATOM   2765  HZ2 LYS A 296      90.559  68.346  95.745
ATOM   2766  HZ3 LYS A 296      90.374  68.744  94.108
ATOM   2767  C   LYS A 296      96.208  71.061  93.633
ATOM   2768  O   LYS A 296      96.478  72.221  93.951
ATOM   2769  N   ILE A 297      96.386  70.558  92.402
ATOM   2770  H   ILE A 297      96.135  69.609  92.227
ATOM   2771  CA  ILE A 297      96.876  71.240  91.240
ATOM   2772  CB  ILE A 297      97.187  70.214  90.159
ATOM   2773  CG2 ILE A 297      97.382  70.854  88.783
ATOM   2774  CG1 ILE A 297      98.356  69.316  90.628
ATOM   2775  CD1 ILE A 297      98.634  68.093  89.753
ATOM   2776  C   ILE A 297      95.851  72.270  90.812
ATOM   2777  O   ILE A 297      94.652  71.991  90.787
ATOM   2778  N   GLY A 298      96.321  73.506  90.532
ATOM   2779  H   GLY A 298      97.291  73.714  90.642
ATOM   2780  CA  GLY A 298      95.468  74.573  90.076
ATOM   2781  C   GLY A 298      95.927  74.872  88.690
ATOM   2782  O   GLY A 298      97.128  75.025  88.461
ATOM   2783  N   VAL A 299      94.990  74.921  87.714
ATOM   2784  H   VAL A 299      94.017  74.785  87.885
ATOM   2785  CA  VAL A 299      95.376  75.211  86.355
ATOM   2786  CB  VAL A 299      95.391  73.977  85.424
ATOM   2787  CG1 VAL A 299      95.804  74.363  83.991
ATOM   2788  CG2 VAL A 299      96.309  72.866  85.950
ATOM   2789  C   VAL A 299      94.372  76.164  85.764
ATOM   2790  O   VAL A 299      93.225  75.772  85.539
ATOM   2791  N   ASP A 300      94.767  77.441  85.505
ATOM   2792  H   ASP A 300      95.706  77.765  85.600
ATOM   2793  CA  ASP A 300      93.887  78.360  84.811
ATOM   2794  CB  ASP A 300      94.224  79.871  84.878
ATOM   2795  CG  ASP A 300      93.946  80.501  86.243
ATOM   2796  OD1 ASP A 300      93.284  79.882  87.116
ATOM   2797  OD2 ASP A 300      94.417  81.655  86.421
ATOM   2798  C   ASP A 300      94.123  77.886  83.397
ATOM   2799  O   ASP A 300      95.250  77.524  83.030
ATOM   2800  N   VAL A 301      93.070  77.829  82.564
ATOM   2801  H   VAL A 301      92.142  78.107  82.802
ATOM   2802  CA  VAL A 301      93.309  77.301  81.258
ATOM   2803  CB  VAL A 301      93.012  75.811  81.291
ATOM   2804  CG1 VAL A 301      91.534  75.486  81.585
ATOM   2805  CG2 VAL A 301      93.628  75.174  80.075
ATOM   2806  C   VAL A 301      92.614  78.002  80.129
ATOM   2807  O   VAL A 301      91.444  78.372  80.230
ATOM   2808  N   HIS A 302      93.371  78.232  79.029
ATOM   2809  H   HIS A 302      94.328  77.957  78.979
ATOM   2810  CA  HIS A 302      92.807  78.837  77.857
ATOM   2811  CB  HIS A 302      93.761  79.731  77.035
ATOM   2812  CG  HIS A 302      93.093  80.429  75.872
ATOM   2813  ND1 HIS A 302      93.752  80.812  74.725
ATOM   2814  CE1 HIS A 302      92.846  81.460  73.949
ATOM   2815  NE2 HIS A 302      91.654  81.522  74.512
ATOM   2816  CD2 HIS A 302      91.810  80.872  75.722
ATOM   2817  C   HIS A 302      92.439  77.651  77.019
ATOM   2818  O   HIS A 302      93.298  76.826  76.687
ATOM   2819  N   ALA A 303      91.136  77.532  76.680
ATOM   2820  H   ALA A 303      90.418  78.166  76.965
ATOM   2821  CA  ALA A 303      90.720  76.423  75.883
ATOM   2822  CB  ALA A 303      89.214  76.114  75.943
ATOM   2823  C   ALA A 303      91.095  76.622  74.457
ATOM   2824  O   ALA A 303      90.755  77.625  73.825
ATOM   2825  N   LEU A 304      91.895  75.668  73.951
ATOM   2826  H   LEU A 304      92.183  74.873  74.480
ATOM   2827  CA  LEU A 304      92.257  75.650  72.565
ATOM   2828  CB  LEU A 304      93.640  75.050  72.235
ATOM   2829  CG  LEU A 304      94.828  76.041  72.243
ATOM   2830  CD1 LEU A 304      94.947  76.850  73.544
ATOM   2831  CD2 LEU A 304      96.132  75.314  71.882
ATOM   2832  C   LEU A 304      91.152  74.818  71.960
ATOM   2833  O   LEU A 304      90.390  74.143  72.666
ATOM   2834  N   GLY A 305      91.015  74.867  70.623
ATOM   2835  H   GLY A 305      91.623  75.404  70.045
ATOM   2836  CA  GLY A 305      89.984  74.131  69.940
ATOM   2837  C   GLY A 305      90.339  72.677  69.850
ATOM   2838  O   GLY A 305      91.356  72.236  70.385
ATOM   2839  N   HIS A 306      89.445  71.897  69.206
ATOM   2840  H   HIS A 306      88.622  72.282  68.798
ATOM   2841  CA  HIS A 306      89.627  70.481  69.013
ATOM   2842  CB  HIS A 306      88.338  69.762  68.567
ATOM   2843  CG  HIS A 306      87.253  69.782  69.602
ATOM   2844  ND1 HIS A 306      87.220  68.975  70.718
ATOM   2845  CE1 HIS A 306      86.098  69.306  71.406
ATOM   2846  NE2 HIS A 306      85.408  70.265  70.812
ATOM   2847  CD2 HIS A 306      86.139  70.562  69.675
ATOM   2848  C   HIS A 306      90.625  70.309  67.904
ATOM   2849  O   HIS A 306      90.529  70.978  66.871
ATOM   2850  N   TRP A 307      91.628  69.425  68.120
ATOM   2851  H   TRP A 307      91.675  68.877  68.952
ATOM   2852  CA  TRP A 307      92.631  69.172  67.119
ATOM   2853  CB  TRP A 307      94.011  68.759  67.660
ATOM   2854  CG  TRP A 307      94.795  69.839  68.379
ATOM   2855  CD1 TRP A 307      94.409  71.072  68.834
ATOM   2856  NE1 TRP A 307      95.479  71.735  69.389
ATOM   2857  HE1 TRP A 307      95.454  72.628  69.782
ATOM   2858  CE2 TRP A 307      96.589  70.924  69.300
ATOM   2859  CZ2 TRP A 307      97.904  71.120  69.704
ATOM   2860  CH2 TRP A 307      98.826  70.091  69.472
ATOM   2861  CZ3 TRP A 307      98.434  68.900  68.846
ATOM   2862  CE3 TRP A 307      97.110  68.703  68.435
ATOM   2863  CD2 TRP A 307      96.196  69.724  68.671
ATOM   2864  C   TRP A 307      92.126  68.110  66.205
ATOM   2865  O   TRP A 307      91.692  67.052  66.659
ATOM   2866  N   PHE A 308      92.154  68.409  64.890
ATOM   2867  H   PHE A 308      92.507  69.283  64.565
ATOM   2868  CA  PHE A 308      91.697  67.517  63.865
ATOM   2869  CB  PHE A 308      90.842  68.210  62.775
ATOM   2870  CG  PHE A 308      89.516  68.684  63.269
ATOM   2871  CD1 PHE A 308      89.376  69.950  63.853
ATOM   2872  CE1 PHE A 308      88.129  70.395  64.301
ATOM   2873  CZ  PHE A 308      87.006  69.579  64.153
ATOM   2874  CE2 PHE A 308      87.130  68.324  63.552
ATOM   2875  CD2 PHE A 308      88.380  67.883  63.109
ATOM   2876  C   PHE A 308      92.834  66.914  63.104
ATOM   2877  O   PHE A 308      93.775  67.616  62.721
ATOM   2878  N   ASP A 309      92.777  65.578  62.907
ATOM   2879  H   ASP A 309      92.029  65.012  63.248
ATOM   2880  CA  ASP A 309      93.757  64.900  62.099
ATOM   2881  CB  ASP A 309      94.329  63.550  62.628
ATOM   2882  CG  ASP A 309      93.331  62.395  62.759
ATOM   2883  OD1 ASP A 309      92.317  62.515  63.491
ATOM   2884  OD2 ASP A 309      93.587  61.353  62.100
ATOM   2885  C   ASP A 309      93.006  64.661  60.811
ATOM   2886  O   ASP A 309      91.803  64.382  60.836
ATOM   2887  N   GLY A 310      93.687  64.782  59.650
ATOM   2888  H   GLY A 310      94.659  65.002  59.603
ATOM   2889  CA  GLY A 310      92.998  64.577  58.405
ATOM   2890  C   GLY A 310      93.898  64.105  57.321
ATOM   2891  O   GLY A 310      95.125  64.188  57.409
ATOM   2892  N   ARG A 311      93.252  63.578  56.263
ATOM   2893  H   ARG A 311      92.257  63.573  56.210
ATOM   2894  CA  ARG A 311      93.909  63.063  55.104
ATOM   2895  CB  ARG A 311      93.168  61.841  54.506
ATOM   2896  CG  ARG A 311      93.808  61.253  53.245
ATOM   2897  CD  ARG A 311      93.075  60.065  52.632
ATOM   2898  NE  ARG A 311      93.748  59.810  51.323
ATOM   2899  HE  ARG A 311      94.546  60.363  51.081
ATOM   2900  CZ  ARG A 311      93.286  58.884  50.427
ATOM   2901  NH1 ARG A 311      92.233  58.062  50.716
ATOM   2902 1HH1 ARG A 311      91.782  58.117  51.607
ATOM   2903 2HH1 ARG A 311      91.922  57.389  50.046
ATOM   2904  NH2 ARG A 311      93.900  58.781  49.213
ATOM   2905 1HH2 ARG A 311      94.663  59.385  48.983
ATOM   2906 2HH2 ARG A 311      93.584  58.110  48.543
ATOM   2907  C   ARG A 311      94.007  64.121  54.043
ATOM   2908  O   ARG A 311      93.045  64.838  53.766
ATOM   2909  N   LEU A 312      95.220  64.249  53.462
ATOM   2910  H   LEU A 312      95.984  63.669  53.732
ATOM   2911  CA  LEU A 312      95.487  65.151  52.375
ATOM   2912  CB  LEU A 312      96.974  65.540  52.230
ATOM   2913  CG  LEU A 312      97.585  66.425  53.333
ATOM   2914  CD1 LEU A 312      99.105  66.542  53.156
ATOM   2915  CD2 LEU A 312      96.957  67.829  53.325
ATOM   2916  C   LEU A 312      95.096  64.401  51.132
ATOM   2917  O   LEU A 312      95.544  63.267  50.929
ATOM   2918  N   ASN A 313      94.237  65.011  50.285
ATOM   2919  H   ASN A 313      93.854  65.913  50.466
ATOM   2920  CA  ASN A 313      93.803  64.364  49.076
ATOM   2921  CB  ASN A 313      92.326  63.899  49.137
ATOM   2922  CG  ASN A 313      91.996  62.976  47.960
ATOM   2923  OD1 ASN A 313      92.591  61.912  47.791
ATOM   2924  ND2 ASN A 313      91.030  63.399  47.105
ATOM   2925 1HD2 ASN A 313      90.577  64.275  47.261
ATOM   2926 2HD2 ASN A 313      90.775  62.835  46.320
ATOM   2927  C   ASN A 313      93.978  65.298  47.912
ATOM   2928  O   ASN A 313      93.727  66.500  48.009
ATOM   2929  N   LEU A 314      94.467  64.732  46.788
ATOM   2930  H   LEU A 314      94.673  63.758  46.754
ATOM   2931  CA  LEU A 314      94.695  65.436  45.557
ATOM   2932  CB  LEU A 314      95.932  64.946  44.769
ATOM   2933  CG  LEU A 314      97.309  65.145  45.430
ATOM   2934  CD1 LEU A 314      98.407  64.472  44.598
ATOM   2935  CD2 LEU A 314      97.630  66.636  45.614
ATOM   2936  C   LEU A 314      93.542  65.321  44.608
ATOM   2937  O   LEU A 314      92.921  64.262  44.498
ATOM   2938  N   LYS A 315      93.202  66.454  43.953
ATOM   2939  H   LYS A 315      93.687  67.307  44.139
ATOM   2940  CA  LYS A 315      92.181  66.508  42.936
ATOM   2941  CB  LYS A 315      90.756  66.999  43.285
ATOM   2942  CG  LYS A 315      89.844  66.071  44.082
ATOM   2943  CD  LYS A 315      88.416  66.627  44.145
ATOM   2944  CE  LYS A 315      87.409  65.735  44.870
ATOM   2945  NZ  LYS A 315      86.061  66.344  44.843
ATOM   2946  HZ1 LYS A 315      86.092  67.344  45.123
ATOM   2947  HZ2 LYS A 315      85.673  66.274  43.883
ATOM   2948  HZ3 LYS A 315      85.441  65.828  45.495
ATOM   2949  C   LYS A 315      92.626  67.412  41.835
ATOM   2950  O   LYS A 315      93.213  68.470  42.067
ATOM   2951  N   THR A 316      92.372  66.977  40.586
ATOM   2952  H   THR A 316      91.916  66.110  40.406
ATOM   2953  CA  THR A 316      92.709  67.751  39.428
ATOM   2954  CB  THR A 316      93.559  67.031  38.403
ATOM   2955  CG2 THR A 316      94.953  66.769  39.003
ATOM   2956  OG1 THR A 316      92.951  65.811  37.994
ATOM   2957  HG1 THR A 316      92.231  66.057  37.406
ATOM   2958  C   THR A 316      91.448  68.245  38.786
ATOM   2959  O   THR A 316      90.447  67.528  38.720
ATOM   2960  N   SER A 317      91.469  69.526  38.372
ATOM   2961  H   SER A 317      92.284  70.090  38.484
ATOM   2962  CA  SER A 317      90.384  70.171  37.679
ATOM   2963  CB  SER A 317      89.789  71.402  38.395
ATOM   2964  OG  SER A 317      90.763  72.406  38.643
ATOM   2965  HG  SER A 317      90.308  73.101  39.123
ATOM   2966  C   SER A 317      91.013  70.621  36.397
ATOM   2967  O   SER A 317      92.134  71.125  36.417
ATOM   2968  N   PHE A 318      90.336  70.440  35.245
ATOM   2969  H   PHE A 318      89.429  70.028  35.196
ATOM   2970  CA  PHE A 318      90.952  70.839  34.004
ATOM   2971  CB  PHE A 318      91.856  69.715  33.386
ATOM   2972  CG  PHE A 318      91.199  68.364  33.306
ATOM   2973  CD1 PHE A 318      90.488  67.951  32.171
ATOM   2974  CE1 PHE A 318      89.895  66.687  32.121
ATOM   2975  CZ  PHE A 318      90.015  65.818  33.208
ATOM   2976  CE2 PHE A 318      90.730  66.209  34.341
ATOM   2977  CD2 PHE A 318      91.321  67.474  34.383
ATOM   2978  C   PHE A 318      90.043  71.483  32.997
ATOM   2979  O   PHE A 318      89.975  71.033  31.852
ATOM   2980  N   HIS A 319      89.368  72.605  33.375
ATOM   2981  H   HIS A 319      89.468  73.023  34.273
ATOM   2982  CA  HIS A 319      88.449  73.223  32.452
ATOM   2983  CB  HIS A 319      87.434  74.205  33.068
ATOM   2984  CG  HIS A 319      86.279  74.428  32.126
ATOM   2985  ND1 HIS A 319      86.281  75.229  31.007
ATOM   2986  CE1 HIS A 319      85.070  75.081  30.412
ATOM   2987  NE2 HIS A 319      84.288  74.249  31.072
ATOM   2988  CD2 HIS A 319      85.050  73.841  32.151
ATOM   2989  C   HIS A 319      89.190  73.854  31.297
ATOM   2990  O   HIS A 319      90.138  74.623  31.462
ATOM   2991  N   CYS A 320      88.692  73.513  30.092
ATOM   2992  H   CYS A 320      87.899  72.909  30.048
ATOM   2993  CA  CYS A 320      89.193  73.883  28.798
ATOM   2994  CB  CYS A 320      88.542  73.051  27.678
ATOM   2995  SG  CYS A 320      88.955  71.285  27.810
ATOM   2996  C   CYS A 320      89.104  75.327  28.407
ATOM   2997  O   CYS A 320      89.718  75.714  27.411
ATOM   2998  N   TYR A 321      88.319  76.158  29.124
ATOM   2999  H   TYR A 321      87.836  75.872  29.944
ATOM   3000  CA  TYR A 321      88.200  77.548  28.762
ATOM   3001  CB  TYR A 321      86.818  77.934  28.153
ATOM   3002  CG  TYR A 321      86.560  77.165  26.894
ATOM   3003  CD1 TYR A 321      85.833  75.966  26.924
ATOM   3004  CE1 TYR A 321      85.602  75.242  25.751
ATOM   3005  CZ  TYR A 321      86.106  75.708  24.535
ATOM   3006  OH  TYR A 321      85.875  74.981  23.348
ATOM   3007  HH  TYR A 321      85.348  74.208  23.572
ATOM   3008  CE2 TYR A 321      86.842  76.895  24.495
ATOM   3009  CD2 TYR A 321      87.070  77.615  25.671
ATOM   3010  C   TYR A 321      88.418  78.444  29.944
ATOM   3011  O   TYR A 321      88.472  77.998  31.092
ATOM   3012  N   GLY A 322      88.641  79.741  29.632
ATOM   3013  H   GLY A 322      88.658  80.027  28.678
ATOM   3014  CA  GLY A 322      88.822  80.823  30.560
ATOM   3015  C   GLY A 322      89.994  80.766  31.480
ATOM   3016  O   GLY A 322      91.067  80.262  31.144
ATOM   3017  N   ALA A 323      89.750  81.323  32.686
ATOM   3018  H   ALA A 323      88.854  81.699  32.901
ATOM   3019  CA  ALA A 323      90.700  81.425  33.753
ATOM   3020  CB  ALA A 323      91.012  82.885  34.140
ATOM   3021  C   ALA A 323      90.165  80.721  34.969
ATOM   3022  O   ALA A 323      88.982  80.387  35.056
ATOM   3023  N   CYS A 324      91.065  80.503  35.957
ATOM   3024  H   CYS A 324      92.008  80.806  35.849
ATOM   3025  CA  CYS A 324      90.794  79.832  37.206
ATOM   3026  CB  CYS A 324      92.041  79.744  38.098
ATOM   3027  SG  CYS A 324      93.288  78.603  37.449
ATOM   3028  C   CYS A 324      89.742  80.537  38.007
ATOM   3029  O   CYS A 324      88.900  79.875  38.614
ATOM   3030  N   THR A 325      89.741  81.893  37.961
ATOM   3031  H   THR A 325      90.421  82.380  37.419
ATOM   3032  CA  THR A 325      88.812  82.750  38.660
ATOM   3033  CB  THR A 325      89.138  84.221  38.496
ATOM   3034  CG2 THR A 325      90.502  84.512  39.151
ATOM   3035  OG1 THR A 325      89.164  84.587  37.122
ATOM   3036  HG1 THR A 325      88.246  84.719  36.869
ATOM   3037  C   THR A 325      87.395  82.502  38.209
ATOM   3038  O   THR A 325      86.458  82.673  38.990
ATOM   3039  N   LYS A 326      87.229  82.118  36.922
ATOM   3040  H   LYS A 326      88.013  81.977  36.322
ATOM   3041  CA  LYS A 326      85.964  81.813  36.315
ATOM   3042  CB  LYS A 326      86.029  81.784  34.778
ATOM   3043  CG  LYS A 326      86.287  83.140  34.127
ATOM   3044  CD  LYS A 326      86.339  83.050  32.605
ATOM   3045  CE  LYS A 326      86.591  84.384  31.909
ATOM   3046  NZ  LYS A 326      86.664  84.170  30.451
ATOM   3047  HZ1 LYS A 326      85.918  83.513  30.153
ATOM   3048  HZ2 LYS A 326      86.537  85.076  29.962
ATOM   3049  HZ3 LYS A 326      87.590  83.774  30.201
ATOM   3050  C   LYS A 326      85.446  80.469  36.750
ATOM   3051  O   LYS A 326      84.236  80.254  36.704
ATOM   3052  N   TYR A 327      86.341  79.507  37.103
ATOM   3053  H   TYR A 327      87.323  79.677  37.147
ATOM   3054  CA  TYR A 327      85.912  78.187  37.512
ATOM   3055  CB  TYR A 327      86.601  77.029  36.741
ATOM   3056  CG  TYR A 327      86.023  77.234  35.371
ATOM   3057  CD1 TYR A 327      86.746  77.920  34.388
ATOM   3058  CE1 TYR A 327      86.186  78.154  33.133
ATOM   3059  CZ  TYR A 327      84.893  77.713  32.849
ATOM   3060  OH  TYR A 327      84.329  77.952  31.578
ATOM   3061  HH  TYR A 327      84.991  78.395  31.040
ATOM   3062  CE2 TYR A 327      84.159  77.032  33.822
ATOM   3063  CD2 TYR A 327      84.721  76.800  35.078
ATOM   3064  C   TYR A 327      85.785  77.973  38.993
ATOM   3065  O   TYR A 327      86.458  78.626  39.791
ATOM   3066  N   GLU A 328      84.843  77.070  39.364
ATOM   3067  H   GLU A 328      84.315  76.582  38.674
ATOM   3068  CA  GLU A 328      84.499  76.734  40.724
ATOM   3069  CB  GLU A 328      83.077  76.149  40.836
ATOM   3070  CG  GLU A 328      81.985  77.179  40.509
ATOM   3071  CD  GLU A 328      80.601  76.556  40.651
ATOM   3072  OE1 GLU A 328      80.332  75.501  40.020
ATOM   3073  OE2 GLU A 328      79.781  77.140  41.406
ATOM   3074  C   GLU A 328      85.417  75.857  41.529
ATOM   3075  O   GLU A 328      85.610  76.154  42.708
ATOM   3076  N   TYR A 329      85.993  74.783  40.920
ATOM   3077  H   TYR A 329      85.791  74.602  39.961
ATOM   3078  CA  TYR A 329      86.889  73.804  41.521
ATOM   3079  CB  TYR A 329      87.980  74.316  42.513
ATOM   3080  CG  TYR A 329      89.071  75.150  41.920
ATOM   3081  CD1 TYR A 329      89.822  75.928  42.808
ATOM   3082  CE1 TYR A 329      90.866  76.730  42.354
ATOM   3083  CZ  TYR A 329      91.171  76.762  40.995
ATOM   3084  OH  TYR A 329      92.232  77.575  40.550
ATOM   3085  HH  TYR A 329      92.334  77.439  39.605
ATOM   3086  CE2 TYR A 329      90.431  75.992  40.090
ATOM   3087  CD2 TYR A 329      89.385  75.189  40.552
ATOM   3088  C   TYR A 329      86.125  72.736  42.277
ATOM   3089  O   TYR A 329      85.375  73.053  43.204
ATOM   3090  N   PRO A 330      86.315  71.459  41.934
ATOM   3091  CA  PRO A 330      85.671  70.321  42.559
ATOM   3092  CB  PRO A 330      85.969  69.121  41.656
ATOM   3093  CG  PRO A 330      87.256  69.506  40.917
ATOM   3094  CD  PRO A 330      87.165  71.036  40.823
ATOM   3095  C   PRO A 330      86.050  70.075  43.999
ATOM   3096  O   PRO A 330      85.455  69.184  44.605
ATOM   3097  N   TRP A 331      87.089  70.757  44.526
ATOM   3098  H   TRP A 331      87.599  71.433  44.000
ATOM   3099  CA  TRP A 331      87.504  70.599  45.897
ATOM   3100  CB  TRP A 331      89.022  70.285  46.001
ATOM   3101  CG  TRP A 331      90.003  71.329  45.479
ATOM   3102  CD1 TRP A 331      90.549  72.387  46.153
ATOM   3103  NE1 TRP A 331      91.348  73.133  45.322
ATOM   3104  HE1 TRP A 331      91.839  73.939  45.572
ATOM   3105  CE2 TRP A 331      91.341  72.549  44.078
ATOM   3106  CZ2 TRP A 331      91.976  72.905  42.896
ATOM   3107  CH2 TRP A 331      91.777  72.096  41.774
ATOM   3108  CZ3 TRP A 331      90.954  70.965  41.838
ATOM   3109  CE3 TRP A 331      90.304  70.613  43.025
ATOM   3110  CD2 TRP A 331      90.510  71.410  44.139
ATOM   3111  C   TRP A 331      87.280  71.848  46.722
ATOM   3112  O   TRP A 331      87.555  71.824  47.924
ATOM   3113  N   HIS A 332      86.712  72.929  46.123
ATOM   3114  H   HIS A 332      86.406  72.896  45.173
ATOM   3115  CA  HIS A 332      86.557  74.220  46.768
ATOM   3116  CB  HIS A 332      85.885  75.261  45.842
ATOM   3117  CG  HIS A 332      85.960  76.686  46.328
ATOM   3118  ND1 HIS A 332      87.125  77.424  46.338
ATOM   3119  CE1 HIS A 332      86.815  78.642  46.848
ATOM   3120  NE2 HIS A 332      85.536  78.740  47.166
ATOM   3121  CD2 HIS A 332      84.999  77.508  46.836
ATOM   3122  C   HIS A 332      85.858  74.221  48.099
ATOM   3123  O   HIS A 332      86.233  75.003  48.976
ATOM   3124  N   THR A 333      84.888  73.301  48.290
ATOM   3125  H   THR A 333      84.660  72.650  47.570
ATOM   3126  CA  THR A 333      84.105  73.167  49.496
ATOM   3127  CB  THR A 333      83.054  72.087  49.365
ATOM   3128  CG2 THR A 333      82.038  72.500  48.281
ATOM   3129  OG1 THR A 333      83.653  70.841  49.029
ATOM   3130  HG1 THR A 333      82.972  70.178  49.175
ATOM   3131  C   THR A 333      84.934  72.924  50.735
ATOM   3132  O   THR A 333      84.561  73.407  51.806
ATOM   3133  N   ALA A 334      86.071  72.187  50.619
ATOM   3134  H   ALA A 334      86.384  71.837  49.737
ATOM   3135  CA  ALA A 334      86.931  71.922  51.751
ATOM   3136  CB  ALA A 334      88.029  70.884  51.483
ATOM   3137  C   ALA A 334      87.588  73.207  52.162
ATOM   3138  O   ALA A 334      88.223  73.885  51.352
ATOM   3139  N   LYS A 335      87.462  73.533  53.469
ATOM   3140  H   LYS A 335      86.966  72.942  54.099
ATOM   3141  CA  LYS A 335      87.981  74.747  54.045
ATOM   3142  CB  LYS A 335      87.518  74.989  55.496
ATOM   3143  CG  LYS A 335      86.046  75.413  55.583
ATOM   3144  CD  LYS A 335      85.501  75.610  57.000
ATOM   3145  CE  LYS A 335      86.042  76.849  57.718
ATOM   3146  NZ  LYS A 335      85.392  76.996  59.033
ATOM   3147  HZ1 LYS A 335      84.371  77.126  58.899
ATOM   3148  HZ2 LYS A 335      85.557  76.145  59.603
ATOM   3149  HZ3 LYS A 335      85.788  77.819  59.524
ATOM   3150  C   LYS A 335      89.472  74.869  53.987
ATOM   3151  O   LYS A 335      89.970  75.986  53.831
ATOM   3152  N   CYS A 336      90.208  73.744  54.146
ATOM   3153  H   CYS A 336      89.797  72.846  54.282
ATOM   3154  CA  CYS A 336      91.641  73.787  54.072
ATOM   3155  CB  CYS A 336      92.341  72.990  55.188
ATOM   3156  SG  CYS A 336      94.157  73.101  55.115
ATOM   3157  C   CYS A 336      92.040  73.229  52.738
ATOM   3158  O   CYS A 336      91.889  72.027  52.492
ATOM   3159  N   HIS A 337      92.547  74.118  51.849
ATOM   3160  H   HIS A 337      92.651  75.085  52.070
ATOM   3161  CA  HIS A 337      92.985  73.725  50.536
ATOM   3162  CB  HIS A 337      91.853  73.632  49.474
ATOM   3163  CG  HIS A 337      91.145  74.899  49.083
ATOM   3164  ND1 HIS A 337      90.107  75.454  49.795
ATOM   3165  CE1 HIS A 337      89.694  76.545  49.103
ATOM   3166  NE2 HIS A 337      90.394  76.731  47.999
ATOM   3167  CD2 HIS A 337      91.309  75.693  47.989
ATOM   3168  C   HIS A 337      94.089  74.607  50.017
ATOM   3169  O   HIS A 337      94.216  75.769  50.408
ATOM   3170  N   TYR A 338      94.928  74.023  49.128
ATOM   3171  H   TYR A 338      94.797  73.070  48.870
ATOM   3172  CA  TYR A 338      96.051  74.663  48.482
ATOM   3173  CB  TYR A 338      97.426  74.052  48.850
ATOM   3174  CG  TYR A 338      97.716  74.177  50.310
ATOM   3175  CD1 TYR A 338      97.355  73.151  51.194
ATOM   3176  CE1 TYR A 338      97.626  73.261  52.561
ATOM   3177  CZ  TYR A 338      98.264  74.405  53.051
ATOM   3178  OH  TYR A 338      98.545  74.532  54.428
ATOM   3179  HH  TYR A 338      98.258  73.725  54.865
ATOM   3180  CE2 TYR A 338      98.627  75.431  52.176
ATOM   3181  CD2 TYR A 338      98.355  75.316  50.811
ATOM   3182  C   TYR A 338      95.896  74.350  47.018
ATOM   3183  O   TYR A 338      95.535  73.223  46.674
ATOM   3184  N   GLU A 339      96.166  75.325  46.116
ATOM   3185  H   GLU A 339      96.464  76.240  46.378
ATOM   3186  CA  GLU A 339      96.034  75.071  44.700
ATOM   3187  CB  GLU A 339      94.696  75.576  44.082
ATOM   3188  CG  GLU A 339      94.522  77.096  43.892
ATOM   3189  CD  GLU A 339      94.274  77.802  45.221
ATOM   3190  OE1 GLU A 339      95.070  78.724  45.537
ATOM   3191  OE2 GLU A 339      93.290  77.462  45.928
ATOM   3192  C   GLU A 339      97.187  75.608  43.893
ATOM   3193  O   GLU A 339      97.912  76.507  44.328
ATOM   3194  N   ARG A 340      97.393  74.999  42.696
ATOM   3195  H   ARG A 340      96.825  74.225  42.419
ATOM   3196  CA  ARG A 340      98.421  75.371  41.741
ATOM   3197  CB  ARG A 340      99.599  74.363  41.607
ATOM   3198  CG  ARG A 340     100.456  74.184  42.859
ATOM   3199  CD  ARG A 340     101.334  75.401  43.154
ATOM   3200  NE  ARG A 340     102.184  75.098  44.343
ATOM   3201  HE  ARG A 340     103.084  74.685  44.194
ATOM   3202  CZ  ARG A 340     101.764  75.334  45.625
ATOM   3203  NH1 ARG A 340     100.554  75.911  45.906
ATOM   3204 1HH1 ARG A 340      99.936  76.187  45.167
ATOM   3205 2HH1 ARG A 340     100.290  76.087  46.855
ATOM   3206  NH2 ARG A 340     102.594  74.986  46.651
ATOM   3207 1HH2 ARG A 340     103.481  74.566  46.457
ATOM   3208 2HH2 ARG A 340     102.323  75.139  47.601
ATOM   3209  C   ARG A 340      97.777  75.414  40.387
ATOM   3210  O   ARG A 340      97.301  74.394  39.883
ATOM   3211  N   ASP A 341      97.732  76.620  39.780
ATOM   3212  H   ASP A 341      98.125  77.433  40.201
ATOM   3213  CA  ASP A 341      97.170  76.824  38.465
ATOM   3214  CB  ASP A 341      96.523  78.218  38.235
ATOM   3215  CG  ASP A 341      97.450  79.435  38.373
ATOM   3216  OD1 ASP A 341      98.685  79.303  38.581
ATOM   3217  OD2 ASP A 341      96.895  80.555  38.231
ATOM   3218  C   ASP A 341      98.142  76.528  37.351
ATOM   3219  O   ASP A 341      99.355  76.487  37.565
ATOM   3220  N   TYR A 342      97.593  76.248  36.145
ATOM   3221  H   TYR A 342      96.603  76.213  36.031
ATOM   3222  CA  TYR A 342      98.363  75.979  34.957
ATOM   3223  CB  TYR A 342      98.599  74.459  34.782
ATOM   3224  CG  TYR A 342      99.599  74.094  33.745
ATOM   3225  CD1 TYR A 342     100.948  74.429  33.919
ATOM   3226  CE1 TYR A 342     101.896  74.065  32.963
ATOM   3227  CZ  TYR A 342     101.506  73.344  31.835
ATOM   3228  OH  TYR A 342     102.470  72.976  30.872
ATOM   3229  HH  TYR A 342     103.325  73.306  31.168
ATOM   3230  CE2 TYR A 342     100.165  72.982  31.669
ATOM   3231  CD2 TYR A 342      99.216  73.349  32.626
ATOM   3232  C   TYR A 342      97.441  76.568  33.918
ATOM   3233  O   TYR A 342      96.476  75.943  33.480
ATOM   3234  N   GLN A 343      97.738  77.828  33.550
ATOM   3235  H   GLN A 343      98.550  78.261  33.934
ATOM   3236  CA  GLN A 343      97.024  78.685  32.635
ATOM   3237  CB  GLN A 343      97.427  80.173  32.819
ATOM   3238  CG  GLN A 343      97.095  80.829  34.169
ATOM   3239  CD  GLN A 343      95.589  80.882  34.411
ATOM   3240  OE1 GLN A 343      94.808  81.386  33.603
ATOM   3241  NE2 GLN A 343      95.160  80.351  35.585
ATOM   3242 1HE2 GLN A 343      95.820  79.973  36.235
ATOM   3243 2HE2 GLN A 343      94.186  80.353  35.806
ATOM   3244  C   GLN A 343      97.088  78.389  31.166
ATOM   3245  O   GLN A 343      97.819  77.514  30.700
ATOM   3246  N   TYR A 344      96.245  79.148  30.419
ATOM   3247  H   TYR A 344      95.651  79.808  30.871
ATOM   3248  CA  TYR A 344      96.093  79.129  28.989
ATOM   3249  CB  TYR A 344      94.808  79.868  28.496
ATOM   3250  CG  TYR A 344      94.765  81.333  28.817
ATOM   3251  CD1 TYR A 344      95.355  82.285  27.976
ATOM   3252  CE1 TYR A 344      95.301  83.646  28.285
ATOM   3253  CZ  TYR A 344      94.646  84.070  29.443
ATOM   3254  OH  TYR A 344      94.591  85.446  29.756
ATOM   3255  HH  TYR A 344      95.039  85.928  29.055
ATOM   3256  CE2 TYR A 344      94.044  83.134  30.289
ATOM   3257  CD2 TYR A 344      94.102  81.773  29.972
ATOM   3258  C   TYR A 344      97.360  79.544  28.277
ATOM   3259  O   TYR A 344      98.327  79.993  28.896
ATOM   3260  N   GLU A 345      97.357  79.355  26.934
ATOM   3261  H   GLU A 345      96.533  79.002  26.499
ATOM   3262  CA  GLU A 345      98.432  79.558  25.981
ATOM   3263  CB  GLU A 345      99.270  80.858  26.120
ATOM   3264  CG  GLU A 345      98.481  82.142  25.835
ATOM   3265  CD  GLU A 345      99.408  83.347  25.933
ATOM   3266  OE1 GLU A 345      99.176  84.193  26.834
ATOM   3267  OE2 GLU A 345     100.352  83.453  25.107
ATOM   3268  C   GLU A 345      99.333  78.345  25.979
ATOM   3269  O   GLU A 345     100.317  78.279  25.241
ATOM   3270  N   THR A 346      98.970  77.327  26.796
ATOM   3271  H   THR A 346      98.163  77.392  27.373
ATOM   3272  CA  THR A 346      99.618  76.052  26.868
ATOM   3273  CB  THR A 346      99.446  75.408  28.231
ATOM   3274  CG2 THR A 346     100.270  74.111  28.319
ATOM   3275  OG1 THR A 346      99.927  76.292  29.235
ATOM   3276  HG1 THR A 346      99.224  76.929  29.386
ATOM   3277  C   THR A 346      98.901  75.277  25.757
ATOM   3278  O   THR A 346      97.867  75.725  25.243
ATOM   3279  N   LYS A 347      99.428  74.093  25.352
ATOM   3280  H   LYS A 347     100.268  73.735  25.750
ATOM   3281  CA  LYS A 347      98.857  73.256  24.315
ATOM   3282  CB  LYS A 347      99.614  71.925  24.134
ATOM   3283  CG  LYS A 347     100.985  72.065  23.470
ATOM   3284  CD  LYS A 347     101.670  70.722  23.199
ATOM   3285  CE  LYS A 347     102.965  70.825  22.388
ATOM   3286  NZ  LYS A 347     104.042  71.438  23.194
ATOM   3287  HZ1 LYS A 347     104.438  70.737  23.847
ATOM   3288  HZ2 LYS A 347     104.794  71.780  22.566
ATOM   3289  HZ3 LYS A 347     103.663  72.235  23.739
ATOM   3290  C   LYS A 347      97.417  72.927  24.625
ATOM   3291  O   LYS A 347      96.606  72.795  23.704
ATOM   3292  N   LYS A 348      97.095  72.772  25.932
ATOM   3293  H   LYS A 348      97.785  72.863  26.645
ATOM   3294  CA  LYS A 348      95.765  72.522  26.405
ATOM   3295  CB  LYS A 348      95.759  71.478  27.541
ATOM   3296  CG  LYS A 348      94.396  71.002  28.046
ATOM   3297  CD  LYS A 348      94.557  69.919  29.114
ATOM   3298  CE  LYS A 348      93.255  69.305  29.623
ATOM   3299  NZ  LYS A 348      93.574  68.179  30.527
ATOM   3300  HZ1 LYS A 348      94.093  68.523  31.358
ATOM   3301  HZ2 LYS A 348      92.700  67.709  30.831
ATOM   3302  HZ3 LYS A 348      94.165  67.494  30.020
ATOM   3303  C   LYS A 348      95.325  73.878  26.913
ATOM   3304  O   LYS A 348      96.008  74.502  27.729
ATOM   3305  N   THR A 349      94.176  74.367  26.406
ATOM   3306  H   THR A 349      93.644  73.839  25.749
ATOM   3307  CA  THR A 349      93.611  75.651  26.746
ATOM   3308  CB  THR A 349      92.757  76.206  25.626
ATOM   3309  CG2 THR A 349      93.638  76.436  24.383
ATOM   3310  OG1 THR A 349      91.687  75.323  25.317
ATOM   3311  HG1 THR A 349      91.073  75.383  26.052
ATOM   3312  C   THR A 349      92.883  75.675  28.068
ATOM   3313  O   THR A 349      92.533  74.626  28.611
ATOM   3314  N   GLY A 350      92.662  76.899  28.616
ATOM   3315  H   GLY A 350      92.968  77.734  28.168
ATOM   3316  CA  GLY A 350      91.973  77.094  29.866
ATOM   3317  C   GLY A 350      92.862  76.896  31.044
ATOM   3318  O   GLY A 350      94.070  77.131  30.977
ATOM   3319  N   CYS A 351      92.250  76.492  32.176
ATOM   3320  H   CYS A 351      91.282  76.248  32.209
ATOM   3321  CA  CYS A 351      93.010  76.289  33.370
ATOM   3322  CB  CYS A 351      92.577  77.204  34.512
ATOM   3323  SG  CYS A 351      92.868  78.930  34.052
ATOM   3324  C   CYS A 351      92.969  74.878  33.835
ATOM   3325  O   CYS A 351      91.916  74.242  33.863
ATOM   3326  N   THR A 352      94.169  74.361  34.165
ATOM   3327  H   THR A 352      95.004  74.897  34.082
ATOM   3328  CA  THR A 352      94.352  73.039  34.678
ATOM   3329  CB  THR A 352      95.341  72.215  33.882
ATOM   3330  CG2 THR A 352      95.464  70.808  34.503
ATOM   3331  OG1 THR A 352      94.897  72.094  32.537
ATOM   3332  HG1 THR A 352      95.012  72.963  32.144
ATOM   3333  C   THR A 352      94.892  73.334  36.047
ATOM   3334  O   THR A 352      95.981  73.882  36.196
ATOM   3335  N   ALA A 353      94.122  72.993  37.088
ATOM   3336  H   ALA A 353      93.275  72.491  36.977
ATOM   3337  CA  ALA A 353      94.544  73.254  38.428
ATOM   3338  CB  ALA A 353      93.606  74.200  39.196
ATOM   3339  C   ALA A 353      94.656  71.981  39.191
ATOM   3340  O   ALA A 353      93.854  71.061  39.028
ATOM   3341  N   CYS A 354      95.717  71.904  40.017
ATOM   3342  H   CYS A 354      96.365  72.658  40.103
ATOM   3343  CA  CYS A 354      95.955  70.766  40.856
ATOM   3344  CB  CYS A 354      97.381  70.195  40.741
ATOM   3345  SG  CYS A 354      97.673  68.757  41.819
ATOM   3346  C   CYS A 354      95.750  71.295  42.241
ATOM   3347  O   CYS A 354      96.323  72.325  42.609
ATOM   3348  N   GLY A 355      94.906  70.601  43.031
ATOM   3349  H   GLY A 355      94.435  69.777  42.730
ATOM   3350  CA  GLY A 355      94.629  71.027  44.372
ATOM   3351  C   GLY A 355      94.839  69.931  45.353
ATOM   3352  O   GLY A 355      94.711  68.749  45.033
ATOM   3353  N   LEU A 356      95.154  70.363  46.590
ATOM   3354  H   LEU A 356      95.226  71.339  46.777
ATOM   3355  CA  LEU A 356      95.416  69.532  47.728
ATOM   3356  CB  LEU A 356      96.863  69.759  48.222
ATOM   3357  CG  LEU A 356      97.316  68.977  49.467
ATOM   3358  CD1 LEU A 356      97.347  67.467  49.205
ATOM   3359  CD2 LEU A 356      98.647  69.524  50.001
ATOM   3360  C   LEU A 356      94.468  70.021  48.786
ATOM   3361  O   LEU A 356      94.493  71.205  49.126
ATOM   3362  N   TYR A 357      93.626  69.121  49.344
ATOM   3363  H   TYR A 357      93.606  68.160  49.075
ATOM   3364  CA  TYR A 357      92.680  69.532  50.353
ATOM   3365  CB  TYR A 357      91.261  69.802  49.756
ATOM   3366  CG  TYR A 357      90.571  68.569  49.243
ATOM   3367  CD1 TYR A 357      89.620  67.918  50.041
ATOM   3368  CE1 TYR A 357      88.972  66.769  49.596
ATOM   3369  CZ  TYR A 357      89.277  66.245  48.343
ATOM   3370  OH  TYR A 357      88.616  65.077  47.904
ATOM   3371  HH  TYR A 357      88.940  64.855  47.027
ATOM   3372  CE2 TYR A 357      90.233  66.874  47.541
ATOM   3373  CD2 TYR A 357      90.878  68.028  47.991
ATOM   3374  C   TYR A 357      92.569  68.537  51.475
ATOM   3375  O   TYR A 357      92.918  67.368  51.310
ATOM   3376  N   LEU A 358      92.116  69.017  52.660
ATOM   3377  H   LEU A 358      91.880  69.980  52.774
ATOM   3378  CA  LEU A 358      91.899  68.167  53.807
ATOM   3379  CB  LEU A 358      92.104  68.806  55.199
ATOM   3380  CG  LEU A 358      93.544  69.148  55.612
ATOM   3381  CD1 LEU A 358      93.564  69.922  56.938
ATOM   3382  CD2 LEU A 358      94.364  67.858  55.767
ATOM   3383  C   LEU A 358      90.525  67.577  53.826
ATOM   3384  O   LEU A 358      89.524  68.284  53.690
ATOM   3385  N   ASP A 359      90.479  66.239  53.989
ATOM   3386  H   ASP A 359      91.316  65.699  54.050
ATOM   3387  CA  ASP A 359      89.266  65.470  54.084
ATOM   3388  CB  ASP A 359      88.772  64.821  52.751
ATOM   3389  CG  ASP A 359      89.666  63.763  52.081
ATOM   3390  OD1 ASP A 359      89.299  63.408  50.929
ATOM   3391  OD2 ASP A 359      90.676  63.280  52.656
ATOM   3392  C   ASP A 359      89.444  64.438  55.170
ATOM   3393  O   ASP A 359      90.533  64.294  55.730
ATOM   3394  N   GLN A 360      88.340  63.731  55.531
ATOM   3395  H   GLN A 360      87.467  63.899  55.081
ATOM   3396  CA  GLN A 360      88.289  62.693  56.545
ATOM   3397  CB  GLN A 360      89.080  61.414  56.136
ATOM   3398  CG  GLN A 360      88.569  60.644  54.909
ATOM   3399  CD  GLN A 360      87.209  60.002  55.171
ATOM   3400  OE1 GLN A 360      86.957  59.341  56.179
ATOM   3401  NE2 GLN A 360      86.286  60.194  54.194
ATOM   3402 1HE2 GLN A 360      86.524  60.722  53.378
ATOM   3403 2HE2 GLN A 360      85.379  59.780  54.272
ATOM   3404  C   GLN A 360      88.786  63.184  57.892
ATOM   3405  O   GLN A 360      89.407  62.437  58.654
ATOM   3406  N   LEU A 361      88.485  64.467  58.212
ATOM   3407  H   LEU A 361      87.958  65.037  57.587
ATOM   3408  CA  LEU A 361      88.883  65.116  59.438
ATOM   3409  CB  LEU A 361      88.544  66.624  59.462
ATOM   3410  CG  LEU A 361      89.303  67.527  58.465
ATOM   3411  CD1 LEU A 361      88.735  68.955  58.475
ATOM   3412  CD2 LEU A 361      90.812  67.544  58.746
ATOM   3413  C   LEU A 361      88.189  64.509  60.625
ATOM   3414  O   LEU A 361      86.965  64.353  60.625
ATOM   3415  N   LYS A 362      88.984  64.132  61.656
ATOM   3416  H   LYS A 362      89.976  64.239  61.615
ATOM   3417  CA  LYS A 362      88.460  63.546  62.867
ATOM   3418  CB  LYS A 362      88.716  62.023  62.981
ATOM   3419  CG  LYS A 362      87.965  61.170  61.955
ATOM   3420  CD  LYS A 362      88.161  59.664  62.131
ATOM   3421  CE  LYS A 362      87.422  58.833  61.080
ATOM   3422  NZ  LYS A 362      87.655  57.394  61.315
ATOM   3423  HZ1 LYS A 362      86.924  57.006  61.942
ATOM   3424  HZ2 LYS A 362      87.629  56.890  60.409
ATOM   3425  HZ3 LYS A 362      88.585  57.264  61.757
ATOM   3426  C   LYS A 362      89.133  64.179  64.062
ATOM   3427  O   LYS A 362      90.346  64.389  64.017
ATOM   3428  N   PRO A 363      88.410  64.527  65.132
ATOM   3429  CA  PRO A 363      89.004  65.114  66.315
ATOM   3430  CB  PRO A 363      87.847  65.640  67.166
ATOM   3431  CG  PRO A 363      86.675  65.768  66.180
ATOM   3432  CD  PRO A 363      86.960  64.700  65.111
ATOM   3433  C   PRO A 363      89.808  64.078  67.056
ATOM   3434  O   PRO A 363      89.262  63.014  67.361
ATOM   3435  N   VAL A 364      91.085  64.382  67.373
ATOM   3436  H   VAL A 364      91.513  65.229  67.074
ATOM   3437  CA  VAL A 364      91.872  63.543  68.237
ATOM   3438  CB  VAL A 364      93.373  63.535  67.945
ATOM   3439  CG1 VAL A 364      93.581  63.038  66.509
ATOM   3440  CG2 VAL A 364      94.036  64.911  68.177
ATOM   3441  C   VAL A 364      91.647  63.870  69.686
ATOM   3442  O   VAL A 364      91.643  62.963  70.515
ATOM   3443  N   GLY A 365      91.409  65.160  70.012
ATOM   3444  H   GLY A 365      91.387  65.884  69.324
ATOM   3445  CA  GLY A 365      91.202  65.558  71.379
ATOM   3446  C   GLY A 365      91.110  67.044  71.494
ATOM   3447  O   GLY A 365      91.167  67.772  70.499
ATOM   3448  N   SER A 366      90.973  67.513  72.753
ATOM   3449  H   SER A 366      91.021  66.894  73.538
ATOM   3450  CA  SER A 366      90.857  68.923  73.016
ATOM   3451  CB  SER A 366      89.599  69.265  73.847
ATOM   3452  OG  SER A 366      89.516  70.653  74.141
ATOM   3453  HG  SER A 366      88.854  70.732  74.834
ATOM   3454  C   SER A 366      92.097  69.385  73.727
ATOM   3455  O   SER A 366      92.563  68.746  74.675
ATOM   3456  N   ALA A 367      92.676  70.501  73.221
ATOM   3457  H   ALA A 367      92.276  70.992  72.449
ATOM   3458  CA  ALA A 367      93.867  71.090  73.775
ATOM   3459  CB  ALA A 367      94.842  71.616  72.715
ATOM   3460  C   ALA A 367      93.546  72.180  74.755
ATOM   3461  O   ALA A 367      92.588  72.936  74.588
ATOM   3462  N   TYR A 368      94.351  72.249  75.838
ATOM   3463  H   TYR A 368      95.087  71.588  75.967
ATOM   3464  CA  TYR A 368      94.205  73.203  76.901
ATOM   3465  CB  TYR A 368      93.629  72.511  78.165
ATOM   3466  CG  TYR A 368      92.235  72.013  77.937
ATOM   3467  CD1 TYR A 368      91.989  70.692  77.548
ATOM   3468  CE1 TYR A 368      90.686  70.242  77.330
ATOM   3469  CZ  TYR A 368      89.609  71.115  77.502
ATOM   3470  OH  TYR A 368      88.292  70.655  77.279
ATOM   3471  HH  TYR A 368      87.685  71.364  77.512
ATOM   3472  CE2 TYR A 368      89.840  72.436  77.892
ATOM   3473  CD2 TYR A 368      91.148  72.879  78.108
ATOM   3474  C   TYR A 368      95.546  73.821  77.219
ATOM   3475  O   TYR A 368      96.479  73.108  77.591
ATOM   3476  N   LYS A 369      95.678  75.170  77.072
ATOM   3477  H   LYS A 369      94.917  75.753  76.797
ATOM   3478  CA  LYS A 369      96.930  75.842  77.344
ATOM   3479  CB  LYS A 369      97.263  76.981  76.359
ATOM   3480  CG  LYS A 369      98.659  77.587  76.526
ATOM   3481  CD  LYS A 369      98.992  78.675  75.506
ATOM   3482  CE  LYS A 369     100.403  79.235  75.680
ATOM   3483  NZ  LYS A 369     100.687  80.263  74.661
ATOM   3484  HZ1 LYS A 369      99.817  80.771  74.416
ATOM   3485  HZ2 LYS A 369     101.383  80.936  75.041
ATOM   3486  HZ3 LYS A 369     101.072  79.811  73.810
ATOM   3487  C   LYS A 369      96.931  76.347  78.756
ATOM   3488  O   LYS A 369      96.074  77.138  79.156
ATOM   3489  N   ILE A 370      97.939  75.881  79.520
ATOM   3490  H   ILE A 370      98.623  75.269  79.130
ATOM   3491  CA  ILE A 370      98.128  76.181  80.911
ATOM   3492  CB  ILE A 370      99.095  75.191  81.552
ATOM   3493  CG2 ILE A 370      99.394  75.561  83.020
ATOM   3494  CG1 ILE A 370      98.511  73.768  81.464
ATOM   3495  CD1 ILE A 370      99.510  72.682  81.849
ATOM   3496  C   ILE A 370      98.600  77.590  81.155
ATOM   3497  O   ILE A 370      99.623  78.047  80.641
ATOM   3498  N   ILE A 371      97.806  78.282  81.988
ATOM   3499  H   ILE A 371      96.980  77.862  82.351
ATOM   3500  CA  ILE A 371      98.024  79.618  82.461
ATOM   3501  CB  ILE A 371      96.888  80.571  82.128
ATOM   3502  CG2 ILE A 371      97.186  81.955  82.751
ATOM   3503  CG1 ILE A 371      96.683  80.664  80.603
ATOM   3504  CD1 ILE A 371      95.396  81.381  80.204
ATOM   3505  C   ILE A 371      98.016  79.336  83.952
ATOM   3506  O   ILE A 371      97.133  78.647  84.462
ATOM   3507  N   THR A 372      99.021  79.838  84.696
ATOM   3508  H   THR A 372      99.738  80.383  84.271
ATOM   3509  CA  THR A 372      99.185  79.663  86.127
ATOM   3510  CB  THR A 372      98.171  80.369  87.038
ATOM   3511  CG2 THR A 372      98.086  81.864  86.685
ATOM   3512  OG1 THR A 372      96.889  79.763  87.001
ATOM   3513  HG1 THR A 372      96.621  79.748  86.079
ATOM   3514  C   THR A 372      99.384  78.217  86.546
ATOM   3515  O   THR A 372      99.472  77.306  85.718
ATOM   3516  N   ILE A 373      99.512  78.024  87.879
ATOM   3517  H   ILE A 373      99.462  78.808  88.493
ATOM   3518  CA  ILE A 373      99.728  76.793  88.607
ATOM   3519  CB  ILE A 373     101.217  76.479  88.888
ATOM   3520  CG2 ILE A 373     101.961  76.137  87.583
ATOM   3521  CG1 ILE A 373     101.926  77.591  89.706
ATOM   3522  CD1 ILE A 373     103.300  77.196  90.251
ATOM   3523  C   ILE A 373      99.047  77.009  89.958
ATOM   3524  O   ILE A 373      98.295  77.968  90.122
ATOM   3525  N   ARG A 374      99.170  76.017  90.879
ATOM   3526  H   ARG A 374      99.671  75.196  90.613
ATOM   3527  CA  ARG A 374      98.745  75.954  92.274
ATOM   3528  CB  ARG A 374      97.353  76.419  92.789
ATOM   3529  CG  ARG A 374      97.210  77.934  92.884
ATOM   3530  CD  ARG A 374      95.940  78.462  93.533
ATOM   3531  NE  ARG A 374      95.940  79.932  93.262
ATOM   3532  HE  ARG A 374      95.435  80.256  92.461
ATOM   3533  CZ  ARG A 374      96.637  80.843  94.012
ATOM   3534  NH1 ARG A 374      97.325  80.510  95.147
ATOM   3535 1HH1 ARG A 374      97.413  79.555  95.439
ATOM   3536 2HH1 ARG A 374      97.832  81.212  95.647
ATOM   3537  NH2 ARG A 374      96.645  82.138  93.581
ATOM   3538 1HH2 ARG A 374      96.176  82.389  92.734
ATOM   3539 2HH2 ARG A 374      97.151  82.839  94.083
ATOM   3540  C   ARG A 374      98.945  74.564  92.758
ATOM   3541  O   ARG A 374      98.818  73.633  91.964
ATOM   3542  N   TYR A 375      99.338  74.400  94.044
ATOM   3543  H   TYR A 375      99.481  75.175  94.653
ATOM   3544  CA  TYR A 375      99.544  73.095  94.643
ATOM   3545  CB  TYR A 375     101.036  72.642  94.704
ATOM   3546  CG  TYR A 375     101.581  72.517  93.312
ATOM   3547  CD1 TYR A 375     101.264  71.401  92.524
ATOM   3548  CE1 TYR A 375     101.759  71.282  91.221
ATOM   3549  CZ  TYR A 375     102.585  72.279  90.693
ATOM   3550  OH  TYR A 375     103.087  72.155  89.377
ATOM   3551  HH  TYR A 375     103.639  72.920  89.192
ATOM   3552  CE2 TYR A 375     102.914  73.391  91.473
ATOM   3553  CD2 TYR A 375     102.414  73.505  92.774
ATOM   3554  C   TYR A 375      98.912  72.955  96.017
ATOM   3555  O   TYR A 375      99.188  71.996  96.737
ATOM   3556  N   SER A 376      97.965  73.856  96.349
ATOM   3557  H   SER A 376      97.693  74.538  95.674
ATOM   3558  CA  SER A 376      97.267  74.003  97.607
ATOM   3559  CB  SER A 376      96.222  75.121  97.477
ATOM   3560  OG  SER A 376      95.241  74.795  96.498
ATOM   3561  HG  SER A 376      94.626  74.193  96.924
ATOM   3562  C   SER A 376      96.585  72.848  98.305
ATOM   3563  O   SER A 376      96.133  71.886  97.681
ATOM   3564  N   ARG A 377      96.580  72.926  99.666
ATOM   3565  H   ARG A 377      96.953  73.728 100.132
ATOM   3566  CA  ARG A 377      95.927  71.948 100.500
ATOM   3567  CB  ARG A 377      96.797  71.039 101.401
ATOM   3568  CG  ARG A 377      97.590  71.671 102.545
ATOM   3569  CD  ARG A 377      98.025  70.666 103.620
ATOM   3570  NE  ARG A 377      96.819  70.330 104.458
ATOM   3571  HE  ARG A 377      96.498  71.023 105.101
ATOM   3572  CZ  ARG A 377      96.129  69.146 104.378
ATOM   3573  NH1 ARG A 377      96.515  68.130 103.559
ATOM   3574 1HH1 ARG A 377      97.364  68.206 103.033
ATOM   3575 2HH1 ARG A 377      95.991  67.279 103.533
ATOM   3576  NH2 ARG A 377      95.014  68.964 105.144
ATOM   3577 1HH2 ARG A 377      94.649  69.711 105.700
ATOM   3578 2HH2 ARG A 377      94.494  68.112 105.080
ATOM   3579  C   ARG A 377      94.941  72.614 101.421
ATOM   3580  O   ARG A 377      95.142  73.750 101.858
ATOM   3581  N   ARG A 378      93.830  71.901 101.724
ATOM   3582  H   ARG A 378      93.679  70.982 101.369
ATOM   3583  CA  ARG A 378      92.808  72.403 102.603
ATOM   3584  CB  ARG A 378      91.412  71.874 102.212
ATOM   3585  CG  ARG A 378      90.220  72.435 102.995
ATOM   3586  CD  ARG A 378      88.886  71.791 102.589
ATOM   3587  NE  ARG A 378      88.588  72.148 101.163
ATOM   3588  HE  ARG A 378      88.926  71.544 100.441
ATOM   3589  CZ  ARG A 378      87.908  73.286 100.813
ATOM   3590  NH1 ARG A 378      87.357  74.110 101.755
ATOM   3591 1HH1 ARG A 378      87.408  73.868 102.723
ATOM   3592 2HH1 ARG A 378      86.839  74.920 101.480
ATOM   3593  NH2 ARG A 378      87.774  73.595  99.490
ATOM   3594 1HH2 ARG A 378      88.164  72.996  98.791
ATOM   3595 2HH2 ARG A 378      87.277  74.415  99.210
ATOM   3596  C   ARG A 378      93.171  71.955 103.993
ATOM   3597  O   ARG A 378      93.142  70.763 104.311
ATOM   3598  N   VAL A 379      93.549  72.932 104.844
ATOM   3599  H   VAL A 379      93.524  73.891 104.572
ATOM   3600  CA  VAL A 379      93.926  72.692 106.213
ATOM   3601  CB  VAL A 379      95.068  73.588 106.690
ATOM   3602  CG1 VAL A 379      95.421  73.329 108.167
ATOM   3603  CG2 VAL A 379      96.294  73.400 105.783
ATOM   3604  C   VAL A 379      92.709  72.954 107.062
ATOM   3605  O   VAL A 379      92.006  73.947 106.869
ATOM   3606  N   CYS A 380      92.430  72.029 108.004
ATOM   3607  H   CYS A 380      93.001  71.222 108.128
ATOM   3608  CA  CYS A 380      91.333  72.139 108.925
ATOM   3609  CB  CYS A 380      90.239  71.081 108.697
ATOM   3610  SG  CYS A 380      89.549  71.155 107.014
ATOM   3611  C   CYS A 380      91.959  71.904 110.268
ATOM   3612  O   CYS A 380      92.651  70.900 110.464
ATOM   3613  N   VAL A 381      91.779  72.859 111.212
ATOM   3614  H   VAL A 381      91.248  73.686 111.036
ATOM   3615  CA  VAL A 381      92.343  72.746 112.539
ATOM   3616  CB  VAL A 381      93.493  73.731 112.803
ATOM   3617  CG1 VAL A 381      94.030  73.640 114.247
ATOM   3618  CG2 VAL A 381      94.645  73.433 111.827
ATOM   3619  C   VAL A 381      91.252  72.952 113.555
ATOM   3620  O   VAL A 381      90.354  73.780 113.374
ATOM   3621  N   GLN A 382      91.316  72.140 114.637
ATOM   3622  H   GLN A 382      92.041  71.463 114.739
ATOM   3623  CA  GLN A 382      90.393  72.212 115.729
ATOM   3624  CB  GLN A 382      89.447  70.996 115.855
ATOM   3625  CG  GLN A 382      88.452  71.108 117.026
ATOM   3626  CD  GLN A 382      87.462  69.944 117.077
ATOM   3627  OE1 GLN A 382      87.518  68.941 116.365
ATOM   3628  NE2 GLN A 382      86.482  70.093 118.006
ATOM   3629 1HE2 GLN A 382      86.478  70.897 118.602
ATOM   3630 2HE2 GLN A 382      85.779  69.390 118.113
ATOM   3631  C   GLN A 382      91.204  72.284 116.989
ATOM   3632  O   GLN A 382      92.039  71.414 117.251
ATOM   3633  N   PHE A 383      90.987  73.363 117.770
ATOM   3634  H   PHE A 383      90.319  74.063 117.524
ATOM   3635  CA  PHE A 383      91.648  73.530 119.031
ATOM   3636  CB  PHE A 383      92.634  74.725 119.096
ATOM   3637  CG  PHE A 383      93.424  74.648 120.370
ATOM   3638  CD1 PHE A 383      94.566  73.839 120.435
ATOM   3639  CE1 PHE A 383      95.314  73.754 121.613
ATOM   3640  CZ  PHE A 383      94.923  74.477 122.741
ATOM   3641  CE2 PHE A 383      93.785  75.283 122.694
ATOM   3642  CD2 PHE A 383      93.041  75.366 121.513
ATOM   3643  C   PHE A 383      90.470  73.798 119.919
ATOM   3644  O   PHE A 383      89.842  74.859 119.835
ATOM   3645  N   GLY A 384      90.166  72.824 120.808
ATOM   3646  H   GLY A 384      90.694  71.981 120.857
ATOM   3647  CA  GLY A 384      89.050  72.916 121.710
ATOM   3648  C   GLY A 384      87.800  72.934 120.884
ATOM   3649  O   GLY A 384      87.558  72.030 120.082
ATOM   3650  N   GLU A 385      86.975  73.974 121.108
ATOM   3651  H   GLU A 385      87.205  74.683 121.770
ATOM   3652  CA  GLU A 385      85.741  74.172 120.402
ATOM   3653  CB  GLU A 385      84.710  74.956 121.237
ATOM   3654  CG  GLU A 385      84.238  74.211 122.497
ATOM   3655  CD  GLU A 385      83.222  75.020 123.309
ATOM   3656  OE1 GLU A 385      82.831  76.152 122.917
ATOM   3657  OE2 GLU A 385      82.815  74.488 124.373
ATOM   3658  C   GLU A 385      85.924  74.909 119.099
ATOM   3659  O   GLU A 385      85.080  74.776 118.210
ATOM   3660  N   GLU A 386      87.025  75.696 118.960
ATOM   3661  H   GLU A 386      87.739  75.724 119.655
ATOM   3662  CA  GLU A 386      87.284  76.481 117.777
ATOM   3663  CB  GLU A 386      88.291  77.626 118.047
ATOM   3664  CG  GLU A 386      88.486  78.642 116.906
ATOM   3665  CD  GLU A 386      89.415  79.794 117.318
ATOM   3666  OE1 GLU A 386      89.851  79.887 118.497
ATOM   3667  OE2 GLU A 386      89.687  80.632 116.419
ATOM   3668  C   GLU A 386      87.735  75.632 116.625
ATOM   3669  O   GLU A 386      88.726  74.906 116.714
ATOM   3670  N   ASN A 387      86.971  75.734 115.515
ATOM   3671  H   ASN A 387      86.179  76.340 115.502
ATOM   3672  CA  ASN A 387      87.196  75.029 114.278
ATOM   3673  CB  ASN A 387      85.982  74.185 113.822
ATOM   3674  CG  ASN A 387      85.692  73.046 114.784
ATOM   3675  OD1 ASN A 387      86.401  72.044 114.783
ATOM   3676  ND2 ASN A 387      84.666  73.206 115.658
ATOM   3677 1HD2 ASN A 387      84.142  74.057 115.667
ATOM   3678 2HD2 ASN A 387      84.470  72.494 116.333
ATOM   3679  C   ASN A 387      87.398  76.041 113.191
ATOM   3680  O   ASN A 387      86.597  76.973 113.061
ATOM   3681  N   LEU A 388      88.488  75.894 112.399
ATOM   3682  H   LEU A 388      89.145  75.153 112.529
ATOM   3683  CA  LEU A 388      88.741  76.810 111.315
ATOM   3684  CB  LEU A 388      89.650  77.998 111.729
ATOM   3685  CG  LEU A 388      89.982  79.063 110.653
ATOM   3686  CD1 LEU A 388      88.734  79.781 110.107
ATOM   3687  CD2 LEU A 388      91.034  80.049 111.175
ATOM   3688  C   LEU A 388      89.360  76.036 110.178
ATOM   3689  O   LEU A 388      90.364  75.339 110.351
ATOM   3690  N   CYS A 389      88.723  76.136 108.987
ATOM   3691  H   CYS A 389      87.909  76.701 108.880
ATOM   3692  CA  CYS A 389      89.169  75.469 107.793
ATOM   3693  CB  CYS A 389      88.093  74.542 107.199
ATOM   3694  SG  CYS A 389      87.605  73.225 108.352
ATOM   3695  C   CYS A 389      89.473  76.509 106.753
ATOM   3696  O   CYS A 389      88.663  77.407 106.515
ATOM   3697  N   LYS A 390      90.672  76.422 106.131
ATOM   3698  H   LYS A 390      91.309  75.684 106.348
ATOM   3699  CA  LYS A 390      91.093  77.342 105.096
ATOM   3700  CB  LYS A 390      91.966  78.531 105.580
ATOM   3701  CG  LYS A 390      91.272  79.597 106.435
ATOM   3702  CD  LYS A 390      92.207  80.728 106.871
ATOM   3703  CE  LYS A 390      91.505  81.861 107.623
ATOM   3704  NZ  LYS A 390      92.493  82.875 108.051
ATOM   3705  HZ1 LYS A 390      93.111  82.491 108.791
ATOM   3706  HZ2 LYS A 390      93.071  83.158 107.239
ATOM   3707  HZ3 LYS A 390      91.998  83.706 108.426
ATOM   3708  C   LYS A 390      91.925  76.624 104.072
ATOM   3709  O   LYS A 390      92.532  75.589 104.356
ATOM   3710  N   ILE A 391      91.938  77.158 102.825
ATOM   3711  H   ILE A 391      91.437  77.989 102.600
ATOM   3712  CA  ILE A 391      92.733  76.590 101.762
ATOM   3713  CB  ILE A 391      92.116  76.741 100.383
ATOM   3714  CG2 ILE A 391      93.053  76.053  99.367
ATOM   3715  CG1 ILE A 391      90.732  76.060 100.325
ATOM   3716  CD1 ILE A 391      89.934  76.376  99.057
ATOM   3717  C   ILE A 391      94.031  77.375 101.848
ATOM   3718  O   ILE A 391      94.024  78.609 101.880
ATOM   3719  N   ILE A 392      95.171  76.652 101.949
ATOM   3720  H   ILE A 392      95.147  75.657 101.955
ATOM   3721  CA  ILE A 392      96.497  77.215 102.050
ATOM   3722  CB  ILE A 392      97.160  76.902 103.398
ATOM   3723  CG2 ILE A 392      98.675  77.127 103.428
ATOM   3724  CG1 ILE A 392      96.477  77.719 104.504
ATOM   3725  CD1 ILE A 392      95.365  76.991 105.228
ATOM   3726  C   ILE A 392      97.342  76.831 100.865
ATOM   3727  O   ILE A 392      97.399  75.663 100.475
ATOM   3728  N   ASP A 393      98.018  77.856 100.281
ATOM   3729  H   ASP A 393      97.949  78.777 100.658
ATOM   3730  CA  ASP A 393      98.898  77.751  99.135
ATOM   3731  CB  ASP A 393      99.229  79.132  98.507
ATOM   3732  CG  ASP A 393      99.887  78.993  97.135
ATOM   3733  OD1 ASP A 393      99.200  78.511  96.193
ATOM   3734  OD2 ASP A 393     101.088  79.354  97.017
ATOM   3735  C   ASP A 393     100.184  77.086  99.557
ATOM   3736  O   ASP A 393     100.564  77.139 100.725
ATOM   3737  N   MET A 394     100.920  76.516  98.576
ATOM   3738  H   MET A 394     100.596  76.550  97.633
ATOM   3739  CA  MET A 394     102.146  75.775  98.755
ATOM   3740  CB  MET A 394     102.745  75.312  97.399
ATOM   3741  CG  MET A 394     103.207  76.432  96.453
ATOM   3742  SD  MET A 394     103.798  75.875  94.829
ATOM   3743  CE  MET A 394     104.249  77.540  94.266
ATOM   3744  C   MET A 394     103.235  76.419  99.575
ATOM   3745  O   MET A 394     104.062  75.689 100.121
ATOM   3746  N   ASN A 395     103.369  77.762  99.537
ATOM   3747  H   ASN A 395     102.745  78.339  99.015
ATOM   3748  CA  ASN A 395     104.380  78.448 100.309
ATOM   3749  CB  ASN A 395     105.144  79.503  99.473
ATOM   3750  CG  ASN A 395     105.995  78.826  98.401
ATOM   3751  OD1 ASN A 395     106.902  78.039  98.673
ATOM   3752  ND2 ASN A 395     105.682  79.140  97.117
ATOM   3753 1HD2 ASN A 395     104.932  79.773  96.924
ATOM   3754 2HD2 ASN A 395     106.198  78.736  96.363
ATOM   3755  C   ASN A 395     103.813  79.156 101.520
ATOM   3756  O   ASN A 395     104.570  79.724 102.312
ATOM   3757  N   ASP A 396     102.468  79.158 101.681
ATOM   3758  H   ASP A 396     101.871  78.621 101.089
ATOM   3759  CA  ASP A 396     101.774  79.808 102.763
ATOM   3760  CB  ASP A 396     100.348  80.271 102.369
ATOM   3761  CG  ASP A 396     100.389  81.479 101.428
ATOM   3762  OD1 ASP A 396     101.453  82.138 101.271
ATOM   3763  OD2 ASP A 396      99.315  81.762 100.838
ATOM   3764  C   ASP A 396     101.706  79.035 104.055
ATOM   3765  O   ASP A 396     102.061  77.853 104.139
ATOM   3766  N   CYS A 397     101.288  79.766 105.118
ATOM   3767  H   CYS A 397     101.026  80.725 105.024
ATOM   3768  CA  CYS A 397     101.135  79.230 106.435
ATOM   3769  CB  CYS A 397     102.234  79.730 107.400
ATOM   3770  SG  CYS A 397     102.129  79.059 109.090
ATOM   3771  C   CYS A 397      99.811  79.635 107.020
ATOM   3772  O   CYS A 397      99.439  80.811 107.007
ATOM   3773  N   PHE A 398      99.070  78.614 107.518
ATOM   3774  H   PHE A 398      99.430  77.689 107.476
ATOM   3775  CA  PHE A 398      97.804  78.709 108.205
ATOM   3776  CB  PHE A 398      97.190  77.304 108.450
ATOM   3777  CG  PHE A 398      95.895  77.333 109.201
ATOM   3778  CD1 PHE A 398      94.693  77.700 108.587
ATOM   3779  CE1 PHE A 398      93.500  77.710 109.309
ATOM   3780  CZ  PHE A 398      93.504  77.351 110.658
ATOM   3781  CE2 PHE A 398      94.695  76.982 111.281
ATOM   3782  CD2 PHE A 398      95.883  76.970 110.553
ATOM   3783  C   PHE A 398      98.163  79.293 109.542
ATOM   3784  O   PHE A 398      99.088  78.796 110.191
ATOM   3785  N   VAL A 399      97.429  80.350 109.964
ATOM   3786  H   VAL A 399      96.681  80.731 109.427
ATOM   3787  CA  VAL A 399      97.700  80.996 111.222
ATOM   3788  CB  VAL A 399      98.143  82.455 111.076
ATOM   3789  CG1 VAL A 399      98.463  83.094 112.447
ATOM   3790  CG2 VAL A 399      99.280  82.584 110.057
ATOM   3791  C   VAL A 399      96.418  81.036 112.012
ATOM   3792  O   VAL A 399      95.372  81.445 111.498
ATOM   3793  N   SER A 400      96.495  80.589 113.280
ATOM   3794  H   SER A 400      97.335  80.192 113.647
ATOM   3795  CA  SER A 400      95.398  80.628 114.205
ATOM   3796  CB  SER A 400      94.575  79.319 114.343
ATOM   3797  OG  SER A 400      95.289  78.265 114.966
ATOM   3798  HG  SER A 400      94.770  77.473 114.803
ATOM   3799  C   SER A 400      96.008  81.078 115.519
ATOM   3800  O   SER A 400      97.229  81.245 115.636
ATOM   3801  N   ARG A 401      95.153  81.304 116.544
ATOM   3802  H   ARG A 401      94.171  81.171 116.432
ATOM   3803  CA  ARG A 401      95.571  81.769 117.843
ATOM   3804  CB  ARG A 401      94.394  81.930 118.824
ATOM   3805  CG  ARG A 401      93.451  83.100 118.552
ATOM   3806  CD  ARG A 401      92.281  83.126 119.536
ATOM   3807  NE  ARG A 401      91.459  84.338 119.249
ATOM   3808  HE  ARG A 401      91.769  84.977 118.545
ATOM   3809  CZ  ARG A 401      90.305  84.607 119.938
ATOM   3810  NH1 ARG A 401      89.826  83.764 120.903
ATOM   3811 1HH1 ARG A 401      90.307  82.914 121.116
ATOM   3812 2HH1 ARG A 401      88.988  83.990 121.399
ATOM   3813  NH2 ARG A 401      89.620  85.753 119.658
ATOM   3814 1HH2 ARG A 401      89.959  86.384 118.961
ATOM   3815 2HH2 ARG A 401      88.783  85.976 120.157
ATOM   3816  C   ARG A 401      96.536  80.837 118.519
ATOM   3817  O   ARG A 401      97.493  81.303 119.142
ATOM   3818  N   HIS A 402      96.301  79.509 118.411
ATOM   3819  H   HIS A 402      95.534  79.146 117.888
ATOM   3820  CA  HIS A 402      97.160  78.547 119.045
ATOM   3821  CB  HIS A 402      96.353  77.585 119.940
ATOM   3822  CG  HIS A 402      95.684  78.291 121.086
ATOM   3823  ND1 HIS A 402      96.340  78.760 122.202
ATOM   3824  CE1 HIS A 402      95.408  79.369 122.978
ATOM   3825  NE2 HIS A 402      94.203  79.325 122.440
ATOM   3826  CD2 HIS A 402      94.380  78.648 121.247
ATOM   3827  C   HIS A 402      97.985  77.711 118.110
ATOM   3828  O   HIS A 402      99.101  77.331 118.469
ATOM   3829  N   VAL A 403      97.470  77.419 116.889
ATOM   3830  H   VAL A 403      96.592  77.775 116.581
ATOM   3831  CA  VAL A 403      98.157  76.556 115.952
ATOM   3832  CB  VAL A 403      97.292  75.336 115.589
ATOM   3833  CG1 VAL A 403      97.971  74.392 114.576
ATOM   3834  CG2 VAL A 403      96.894  74.577 116.873
ATOM   3835  C   VAL A 403      98.583  77.281 114.694
ATOM   3836  O   VAL A 403      97.893  78.166 114.187
ATOM   3837  N   LYS A 404      99.787  76.919 114.196
ATOM   3838  H   LYS A 404     100.336  76.217 114.643
ATOM   3839  CA  LYS A 404     100.357  77.438 112.981
ATOM   3840  CB  LYS A 404     101.653  78.238 113.177
ATOM   3841  CG  LYS A 404     101.510  79.543 113.956
ATOM   3842  CD  LYS A 404     102.852  80.255 114.065
ATOM   3843  CE  LYS A 404     102.844  81.541 114.883
ATOM   3844  NZ  LYS A 404     104.208  82.105 114.892
ATOM   3845  HZ1 LYS A 404     104.225  82.984 115.443
ATOM   3846  HZ2 LYS A 404     104.853  81.417 115.327
ATOM   3847  HZ3 LYS A 404     104.518  82.302 113.920
ATOM   3848  C   LYS A 404     100.713  76.215 112.179
ATOM   3849  O   LYS A 404     101.332  75.289 112.710
ATOM   3850  N   VAL A 405     100.302  76.175 110.885
ATOM   3851  H   VAL A 405      99.838  76.959 110.476
ATOM   3852  CA  VAL A 405     100.592  75.033 110.035
ATOM   3853  CB  VAL A 405      99.402  74.123 109.707
ATOM   3854  CG1 VAL A 405      99.867  72.961 108.798
ATOM   3855  CG2 VAL A 405      98.717  73.608 110.984
ATOM   3856  C   VAL A 405     101.118  75.576 108.737
ATOM   3857  O   VAL A 405     100.369  76.116 107.918
ATOM   3858  N   CYS A 406     102.443  75.449 108.539
ATOM   3859  H   CYS A 406     103.036  75.004 109.206
ATOM   3860  CA  CYS A 406     103.085  75.916 107.345
ATOM   3861  CB  CYS A 406     104.442  76.598 107.616
ATOM   3862  SG  CYS A 406     105.235  77.272 106.121
ATOM   3863  C   CYS A 406     103.327  74.802 106.383
ATOM   3864  O   CYS A 406     103.646  73.675 106.777
ATOM   3865  N   ILE A 407     103.089  75.084 105.084
ATOM   3866  H   ILE A 407     102.788  75.985 104.760
ATOM   3867  CA  ILE A 407     103.387  74.098 104.083
ATOM   3868  CB  ILE A 407     102.227  73.523 103.286
ATOM   3869  CG2 ILE A 407     101.388  72.654 104.246
ATOM   3870  CG1 ILE A 407     101.412  74.566 102.516
ATOM   3871  CD1 ILE A 407     100.399  73.926 101.564
ATOM   3872  C   ILE A 407     104.478  74.689 103.239
ATOM   3873  O   ILE A 407     104.570  75.910 103.096
ATOM   3874  N   ILE A 408     105.408  73.829 102.770
ATOM   3875  H   ILE A 408     105.363  72.848 102.943
ATOM   3876  CA  ILE A 408     106.494  74.273 101.933
ATOM   3877  CB  ILE A 408     107.756  74.645 102.724
ATOM   3878  CG2 ILE A 408     108.230  73.453 103.589
ATOM   3879  CG1 ILE A 408     108.846  75.256 101.816
ATOM   3880  CD1 ILE A 408     109.993  75.918 102.575
ATOM   3881  C   ILE A 408     106.749  73.202 100.901
ATOM   3882  O   ILE A 408     106.601  72.009 101.186
ATOM   3883  N   GLY A 409     107.103  73.621  99.662
ATOM   3884  H   GLY A 409     107.172  74.587  99.422
ATOM   3885  CA  GLY A 409     107.399  72.689  98.608
ATOM   3886  C   GLY A 409     107.453  73.347  97.264
ATOM   3887  O   GLY A 409     106.999  74.479  97.082
ATOM   3888  N   THR A 410     108.053  72.620  96.294
ATOM   3889  H   THR A 410     108.429  71.716  96.483
ATOM   3890  CA  THR A 410     108.181  73.056  94.927
ATOM   3891  CB  THR A 410     109.551  73.627  94.598
ATOM   3892  CG2 THR A 410     109.583  74.138  93.141
ATOM   3893  OG1 THR A 410     109.837  74.719  95.462
ATOM   3894  HG1 THR A 410     109.964  74.334  96.333
ATOM   3895  C   THR A 410     107.951  71.819  94.096
ATOM   3896  O   THR A 410     108.539  70.766  94.361
ATOM   3897  N   VAL A 411     107.060  71.929  93.084
ATOM   3898  H   VAL A 411     106.592  72.788  92.891
ATOM   3899  CA  VAL A 411     106.742  70.845  92.184
ATOM   3900  CB  VAL A 411     105.299  70.359  92.298
ATOM   3901  CG1 VAL A 411     105.035  69.221  91.296
ATOM   3902  CG2 VAL A 411     104.977  69.934  93.746
ATOM   3903  C   VAL A 411     107.000  71.421  90.806
ATOM   3904  O   VAL A 411     106.603  72.552  90.513
ATOM   3905  N   SER A 412     107.682  70.640  89.937
ATOM   3906  H   SER A 412     107.989  69.726  90.189
ATOM   3907  CA  SER A 412     108.042  71.058  88.605
ATOM   3908  CB  SER A 412     109.583  71.114  88.448
ATOM   3909  OG  SER A 412     110.170  69.848  88.720
ATOM   3910  HG  SER A 412     111.111  69.956  88.554
ATOM   3911  C   SER A 412     107.417  70.237  87.492
ATOM   3912  O   SER A 412     108.015  70.092  86.421
ATOM   3913  N   LYS A 413     106.198  69.679  87.711
ATOM   3914  H   LYS A 413     105.717  69.813  88.573
ATOM   3915  CA  LYS A 413     105.514  68.859  86.730
ATOM   3916  CB  LYS A 413     104.195  68.255  87.255
ATOM   3917  CG  LYS A 413     104.309  67.162  88.314
ATOM   3918  CD  LYS A 413     102.932  66.676  88.767
ATOM   3919  CE  LYS A 413     102.961  65.618  89.868
ATOM   3920  NZ  LYS A 413     101.579  65.250  90.235
ATOM   3921  HZ1 LYS A 413     101.339  65.649  91.163
ATOM   3922  HZ2 LYS A 413     100.917  65.615  89.524
ATOM   3923  HZ3 LYS A 413     101.499  64.216  90.277
ATOM   3924  C   LYS A 413     105.116  69.599  85.487
ATOM   3925  O   LYS A 413     105.360  69.104  84.384
ATOM   3926  N   PHE A 414     104.508  70.796  85.641
ATOM   3927  H   PHE A 414     104.333  71.199  86.536
ATOM   3928  CA  PHE A 414     104.082  71.574  84.510
ATOM   3929  CB  PHE A 414     102.585  71.366  84.133
ATOM   3930  CG  PHE A 414     101.650  71.811  85.208
ATOM   3931  CD1 PHE A 414     101.087  73.091  85.186
ATOM   3932  CE1 PHE A 414     100.221  73.500  86.197
ATOM   3933  CZ  PHE A 414      99.922  72.634  87.245
ATOM   3934  CE2 PHE A 414     100.485  71.357  87.279
ATOM   3935  CD2 PHE A 414     101.345  70.948  86.265
ATOM   3936  C   PHE A 414     104.453  73.012  84.704
ATOM   3937  O   PHE A 414     104.671  73.472  85.829
ATOM   3938  N   SER A 415     104.547  73.733  83.571
ATOM   3939  H   SER A 415     104.356  73.333  82.676
ATOM   3940  CA  SER A 415     104.912  75.115  83.544
ATOM   3941  CB  SER A 415     106.317  75.317  82.924
ATOM   3942  OG  SER A 415     106.711  76.683  82.939
ATOM   3943  HG  SER A 415     106.388  77.055  82.112
ATOM   3944  C   SER A 415     103.908  75.853  82.706
ATOM   3945  O   SER A 415     103.180  75.264  81.900
ATOM   3946  N   GLN A 416     103.846  77.190  82.921
ATOM   3947  H   GLN A 416     104.451  77.635  83.576
ATOM   3948  CA  GLN A 416     102.972  78.071  82.198
ATOM   3949  CB  GLN A 416     102.978  79.522  82.733
ATOM   3950  CG  GLN A 416     101.980  80.479  82.055
ATOM   3951  CD  GLN A 416     101.953  81.852  82.734
ATOM   3952  OE1 GLN A 416     102.647  82.165  83.703
ATOM   3953  NE2 GLN A 416     101.091  82.741  82.175
ATOM   3954 1HE2 GLN A 416     100.550  82.479  81.376
ATOM   3955 2HE2 GLN A 416     101.031  83.674  82.531
ATOM   3956  C   GLN A 416     103.404  78.055  80.758
ATOM   3957  O   GLN A 416     104.595  78.142  80.446
ATOM   3958  N   GLY A 417     102.411  77.918  79.862
ATOM   3959  H   GLY A 417     101.461  77.835  80.148
ATOM   3960  CA  GLY A 417     102.630  77.867  78.447
ATOM   3961  C   GLY A 417     102.588  76.466  77.913
ATOM   3962  O   GLY A 417     102.574  76.302  76.692
ATOM   3963  N   ASP A 418     102.559  75.429  78.795
ATOM   3964  H   ASP A 418     102.584  75.563  79.785
ATOM   3965  CA  ASP A 418     102.490  74.053  78.364
ATOM   3966  CB  ASP A 418     102.825  73.025  79.470
ATOM   3967  CG  ASP A 418     104.323  72.993  79.803
ATOM   3968  OD1 ASP A 418     105.159  73.590  79.072
ATOM   3969  OD2 ASP A 418     104.652  72.348  80.833
ATOM   3970  C   ASP A 418     101.090  73.781  77.889
ATOM   3971  O   ASP A 418     100.114  74.245  78.483
ATOM   3972  N   THR A 419     100.976  73.054  76.758
ATOM   3973  H   THR A 419     101.768  72.695  76.272
ATOM   3974  CA  THR A 419      99.691  72.728  76.208
ATOM   3975  CB  THR A 419      99.603  73.071  74.733
ATOM   3976  CG2 THR A 419      98.207  72.725  74.175
ATOM   3977  OG1 THR A 419      99.820  74.466  74.561
ATOM   3978  HG1 THR A 419     100.742  74.617  74.790
ATOM   3979  C   THR A 419      99.454  71.262  76.442
ATOM   3980  O   THR A 419     100.228  70.415  75.986
ATOM   3981  N   LEU A 420      98.377  70.947  77.199
ATOM   3982  H   LEU A 420      97.758  71.643  77.553
ATOM   3983  CA  LEU A 420      98.022  69.580  77.472
ATOM   3984  CB  LEU A 420      97.562  69.289  78.916
ATOM   3985  CG  LEU A 420      98.602  69.557  80.025
ATOM   3986  CD1 LEU A 420      98.000  69.285  81.414
ATOM   3987  CD2 LEU A 420      99.925  68.803  79.800
ATOM   3988  C   LEU A 420      96.927  69.163  76.536
ATOM   3989  O   LEU A 420      95.953  69.897  76.347
ATOM   3990  N   LEU A 421      97.097  67.986  75.889
ATOM   3991  H   LEU A 421      97.900  67.412  76.030
ATOM   3992  CA  LEU A 421      96.110  67.476  74.975
ATOM   3993  CB  LEU A 421      96.730  66.945  73.656
ATOM   3994  CG  LEU A 421      95.754  66.378  72.594
ATOM   3995  CD1 LEU A 421      94.837  67.465  72.013
ATOM   3996  CD2 LEU A 421      96.505  65.601  71.503
ATOM   3997  C   LEU A 421      95.387  66.357  75.668
ATOM   3998  O   LEU A 421      95.995  65.349  76.047
ATOM   3999  N   PHE A 422      94.062  66.529  75.865
ATOM   4000  H   PHE A 422      93.570  67.343  75.567
ATOM   4001  CA  PHE A 422      93.280  65.512  76.498
ATOM   4002  CB  PHE A 422      92.333  66.012  77.604
ATOM   4003  CG  PHE A 422      93.172  66.479  78.754
ATOM   4004  CD1 PHE A 422      93.465  67.837  78.927
ATOM   4005  CE1 PHE A 422      94.241  68.272  80.003
ATOM   4006  CZ  PHE A 422      94.745  67.344  80.917
ATOM   4007  CE2 PHE A 422      94.475  65.984  80.749
ATOM   4008  CD2 PHE A 422      93.695  65.556  79.671
ATOM   4009  C   PHE A 422      92.522  64.745  75.469
ATOM   4010  O   PHE A 422      91.729  65.291  74.696
ATOM   4011  N   PHE A 423      92.829  63.434  75.452
ATOM   4012  H   PHE A 423      93.487  63.064  76.102
ATOM   4013  CA  PHE A 423      92.245  62.449  74.592
ATOM   4014  CB  PHE A 423      93.262  61.317  74.272
ATOM   4015  CG  PHE A 423      92.732  60.269  73.339
ATOM   4016  CD1 PHE A 423      92.670  60.503  71.963
ATOM   4017  CE1 PHE A 423      92.177  59.530  71.088
ATOM   4018  CZ  PHE A 423      91.742  58.303  71.593
ATOM   4019  CE2 PHE A 423      91.803  58.051  72.965
ATOM   4020  CD2 PHE A 423      92.298  59.029  73.831
ATOM   4021  C   PHE A 423      91.128  61.869  75.417
ATOM   4022  O   PHE A 423      91.335  61.492  76.575
ATOM   4023  N   GLY A 424      89.914  61.801  74.831
ATOM   4024  H   GLY A 424      89.749  62.132  73.906
ATOM   4025  CA  GLY A 424      88.780  61.242  75.521
ATOM   4026  C   GLY A 424      88.142  62.225  76.471
ATOM   4027  O   GLY A 424      88.488  63.410  76.457
ATOM   4028  N   PRO A 425      87.191  61.773  77.292
ATOM   4029  CA  PRO A 425      86.509  62.613  78.247
ATOM   4030  CB  PRO A 425      85.352  61.777  78.801
ATOM   4031  CG  PRO A 425      85.766  60.317  78.541
ATOM   4032  CD  PRO A 425      86.708  60.394  77.329
ATOM   4033  C   PRO A 425      87.425  63.150  79.308
ATOM   4034  O   PRO A 425      88.111  62.374  79.979
ATOM   4035  N   LEU A 426      87.385  64.486  79.487
ATOM   4036  H   LEU A 426      86.795  65.059  78.924
ATOM   4037  CA  LEU A 426      88.149  65.189  80.478
ATOM   4038  CB  LEU A 426      88.437  66.654  80.065
ATOM   4039  CG  LEU A 426      89.337  67.451  81.033
ATOM   4040  CD1 LEU A 426      90.703  66.789  81.244
ATOM   4041  CD2 LEU A 426      89.450  68.912  80.574
ATOM   4042  C   LEU A 426      87.418  65.134  81.790
ATOM   4043  O   LEU A 426      86.680  66.043  82.177
ATOM   4044  N   LYS A 427      87.637  64.012  82.497
ATOM   4045  H   LYS A 427      88.226  63.290  82.141
ATOM   4046  CA  LYS A 427      87.028  63.746  83.768
ATOM   4047  CB  LYS A 427      87.150  62.263  84.160
ATOM   4048  CG  LYS A 427      86.347  61.301  83.288
ATOM   4049  CD  LYS A 427      86.529  59.848  83.725
ATOM   4050  CE  LYS A 427      85.785  58.831  82.862
ATOM   4051  NZ  LYS A 427      86.485  58.668  81.572
ATOM   4052  HZ1 LYS A 427      86.476  57.668  81.296
ATOM   4053  HZ2 LYS A 427      86.002  59.227  80.844
ATOM   4054  HZ3 LYS A 427      87.468  58.990  81.661
ATOM   4055  C   LYS A 427      87.616  64.524  84.916
ATOM   4056  O   LYS A 427      86.873  64.996  85.779
ATOM   4057  N   LYS A 428      88.964  64.650  84.938
ATOM   4058  H   LYS A 428      89.521  64.263  84.207
ATOM   4059  CA  LYS A 428      89.717  65.279  85.994
ATOM   4060  CB  LYS A 428      91.107  64.623  86.156
ATOM   4061  CG  LYS A 428      91.068  63.166  86.635
ATOM   4062  CD  LYS A 428      90.524  62.966  88.052
ATOM   4063  CE  LYS A 428      90.488  61.499  88.480
ATOM   4064  NZ  LYS A 428      89.896  61.381  89.826
ATOM   4065  HZ1 LYS A 428      90.018  60.413  90.176
ATOM   4066  HZ2 LYS A 428      90.361  62.043  90.476
ATOM   4067  HZ3 LYS A 428      88.883  61.602  89.777
ATOM   4068  C   LYS A 428      89.966  66.755  86.114
ATOM   4069  O   LYS A 428      89.899  67.252  87.242
ATOM   4070  N   THR A 429      90.239  67.491  85.002
ATOM   4071  H   THR A 429      90.273  67.100  84.086
ATOM   4072  CA  THR A 429      90.592  68.893  85.125
ATOM   4073  CB  THR A 429      91.162  69.480  83.844
ATOM   4074  CG2 THR A 429      91.629  70.945  84.023
ATOM   4075  OG1 THR A 429      92.295  68.712  83.461
ATOM   4076  HG1 THR A 429      92.486  68.957  82.552
ATOM   4077  C   THR A 429      89.532  69.782  85.722
ATOM   4078  O   THR A 429      88.393  69.869  85.261
ATOM   4079  N   LYS A 430      89.961  70.440  86.819
ATOM   4080  H   LYS A 430      90.896  70.304  87.140
ATOM   4081  CA  LYS A 430      89.215  71.376  87.614
ATOM   4082  CB  LYS A 430      88.205  70.740  88.610
ATOM   4083  CG  LYS A 430      88.793  69.900  89.752
ATOM   4084  CD  LYS A 430      87.725  69.380  90.714
ATOM   4085  CE  LYS A 430      88.293  68.544  91.861
ATOM   4086  NZ  LYS A 430      87.205  68.167  92.786
ATOM   4087  HZ1 LYS A 430      87.596  67.799  93.674
ATOM   4088  HZ2 LYS A 430      86.632  69.008  92.990
ATOM   4089  HZ3 LYS A 430      86.607  67.442  92.350
ATOM   4090  C   LYS A 430      90.223  72.196  88.393
ATOM   4091  O   LYS A 430      91.423  71.902  88.370
ATOM   4092  N   ASP A 431      89.763  73.284  89.062
ATOM   4093  H   ASP A 431      88.804  73.560  89.052
ATOM   4094  CA  ASP A 431      90.644  74.112  89.847
ATOM   4095  CB  ASP A 431      91.570  75.020  88.980
ATOM   4096  CG  ASP A 431      90.781  76.005  88.117
ATOM   4097  OD1 ASP A 431      90.342  77.061  88.643
ATOM   4098  OD2 ASP A 431      90.577  75.680  86.918
ATOM   4099  C   ASP A 431      89.914  74.975  90.836
ATOM   4100  O   ASP A 431      88.705  75.187  90.725
ATOM   4101  N   ILE A 432      90.664  75.447  91.865
ATOM   4102  H   ILE A 432      91.634  75.227  91.934
ATOM   4103  CA  ILE A 432      90.166  76.330  92.890
ATOM   4104  CB  ILE A 432      89.704  75.673  94.205
ATOM   4105  CG2 ILE A 432      89.216  76.786  95.169
ATOM   4106  CG1 ILE A 432      88.592  74.620  93.992
ATOM   4107  CD1 ILE A 432      88.210  73.833  95.248
ATOM   4108  C   ILE A 432      91.335  77.245  93.192
ATOM   4109  O   ILE A 432      92.272  76.865  93.905
ATOM   4110  N   ASP A 433      91.334  78.449  92.571
ATOM   4111  H   ASP A 433      90.599  78.728  91.956
ATOM   4112  CA  ASP A 433      92.349  79.450  92.813
ATOM   4113  CB  ASP A 433      92.688  80.384  91.613
ATOM   4114  CG  ASP A 433      91.511  81.239  91.129
ATOM   4115  OD1 ASP A 433      90.424  80.689  90.816
ATOM   4116  OD2 ASP A 433      91.695  82.485  91.103
ATOM   4117  C   ASP A 433      91.842  80.308  93.950
ATOM   4118  O   ASP A 433      90.642  80.395  94.189
ATOM   4119  N   PHE A 434      92.732  80.893  94.763
ATOM   4120  H   PHE A 434      93.716  80.805  94.640
ATOM   4121  CA  PHE A 434      92.275  81.735  95.846
ATOM   4122  CB  PHE A 434      92.110  80.954  97.182
ATOM   4123  CG  PHE A 434      93.392  80.287  97.531
ATOM   4124  CD1 PHE A 434      94.360  80.867  98.350
ATOM   4125  CE1 PHE A 434      95.543  80.177  98.616
ATOM   4126  CZ  PHE A 434      95.752  78.918  98.057
ATOM   4127  CE2 PHE A 434      94.795  78.335  97.238
ATOM   4128  CD2 PHE A 434      93.619  79.020  96.980
ATOM   4129  C   PHE A 434      92.968  83.051  95.976
ATOM   4130  O   PHE A 434      92.339  84.038  96.364
ATOM   4131  N   ASP A 435      94.269  83.080  95.596
ATOM   4132  H   ASP A 435      94.711  82.246  95.281
ATOM   4133  CA  ASP A 435      95.143  84.223  95.633
ATOM   4134  CB  ASP A 435      94.883  85.225  94.467
ATOM   4135  CG  ASP A 435      96.045  86.206  94.336
ATOM   4136  OD1 ASP A 435      97.208  85.748  94.178
ATOM   4137  OD2 ASP A 435      95.782  87.434  94.393
ATOM   4138  C   ASP A 435      95.150  84.816  97.022
ATOM   4139  O   ASP A 435      95.650  84.158  97.939
ATOM   4140  N   ASN A 436      94.613  86.050  97.211
ATOM   4141  H   ASN A 436      94.207  86.580  96.472
ATOM   4142  CA  ASN A 436      94.585  86.680  98.501
ATOM   4143  CB  ASN A 436      94.134  88.160  98.491
ATOM   4144  CG  ASN A 436      95.211  89.035  97.866
ATOM   4145  OD1 ASN A 436      95.218  89.267  96.658
ATOM   4146  ND2 ASN A 436      96.144  89.551  98.708
ATOM   4147 1HD2 ASN A 436      96.119  89.336  99.686
ATOM   4148 2HD2 ASN A 436      96.860  90.152  98.354
ATOM   4149  C   ASN A 436      93.703  85.975  99.478
ATOM   4150  O   ASN A 436      92.517  85.725  99.243
ATOM   4151  N   LEU A 437      94.339  85.652 100.618
ATOM   4152  H   LEU A 437      95.301  85.885 100.730
ATOM   4153  CA  LEU A 437      93.773  85.011 101.772
ATOM   4154  CB  LEU A 437      94.813  84.230 102.621
ATOM   4155  CG  LEU A 437      95.186  82.800 102.201
ATOM   4156  CD1 LEU A 437      96.085  82.810 100.964
ATOM   4157  CD2 LEU A 437      95.802  82.013 103.369
ATOM   4158  C   LEU A 437      93.350  86.157 102.674
ATOM   4159  O   LEU A 437      93.417  87.334 102.301
ATOM   4160  N   GLY A 438      92.878  85.827 103.900
ATOM   4161  H   GLY A 438      92.798  84.879 104.197
ATOM   4162  CA  GLY A 438      92.465  86.800 104.870
ATOM   4163  C   GLY A 438      93.660  87.318 105.620
ATOM   4164  O   GLY A 438      93.835  87.011 106.800
ATOM   4165  N   GLU A 439      94.527  88.093 104.920
ATOM   4166  H   GLU A 439      94.354  88.296 103.958
ATOM   4167  CA  GLU A 439      95.714  88.710 105.471
ATOM   4168  CB  GLU A 439      96.610  89.293 104.359
ATOM   4169  CG  GLU A 439      97.228  88.219 103.450
ATOM   4170  CD  GLU A 439      98.084  88.874 102.372
ATOM   4171  OE1 GLU A 439      99.093  89.549 102.703
ATOM   4172  OE2 GLU A 439      97.722  88.709 101.177
ATOM   4173  C   GLU A 439      95.140  89.840 106.278
ATOM   4174  O   GLU A 439      94.305  90.594 105.768
ATOM   4175  N   ASN A 440      95.561  89.974 107.556
ATOM   4176  H   ASN A 440      96.237  89.375 107.978
ATOM   4177  CA  ASN A 440      95.000  91.002 108.384
ATOM   4178  CB  ASN A 440      94.238  90.477 109.633
ATOM   4179  CG  ASN A 440      95.122  89.689 110.594
ATOM   4180  OD1 ASN A 440      95.787  88.715 110.241
ATOM   4181  ND2 ASN A 440      95.123  90.136 111.876
ATOM   4182 1HD2 ASN A 440      94.579  90.938 112.125
ATOM   4183 2HD2 ASN A 440      95.670  89.666 112.568
ATOM   4184  C   ASN A 440      95.901  92.134 108.787
ATOM   4185  O   ASN A 440      96.994  91.904 109.319
ATOM   4186  N   PRO A 441      95.427  93.356 108.492
ATOM   4187  CA  PRO A 441      96.128  94.560 108.848
ATOM   4188  CB  PRO A 441      96.401  95.268 107.516
ATOM   4189  CG  PRO A 441      95.202  94.882 106.629
ATOM   4190  CD  PRO A 441      94.699  93.560 107.231
ATOM   4191  C   PRO A 441      95.223  95.315 109.778
ATOM   4192  O   PRO A 441      95.007  94.780 110.859
ATOM   4193  N   CYS A 442      94.711  96.512 109.377
ATOM   4194  H   CYS A 442      94.951  96.905 108.495
ATOM   4195  CA  CYS A 442      93.763  97.330 110.064
ATOM   4196  CB  CYS A 442      94.310  98.764 110.243
ATOM   4197  SG  CYS A 442      95.843  98.788 111.222
ATOM   4198  C   CYS A 442      92.479  97.310 109.243
ATOM   4199  O   CYS A 442      92.180  96.294 108.612
ATOM   4200  N   LYS A 443      91.640  98.383 109.303
ATOM   4201  H   LYS A 443      91.839  99.182 109.865
ATOM   4202  CA  LYS A 443      90.403  98.474 108.562
ATOM   4203  CB  LYS A 443      89.354  99.348 109.287
ATOM   4204  CG  LYS A 443      87.970  99.410 108.628
ATOM   4205  CD  LYS A 443      86.946 100.189 109.459
ATOM   4206  CE  LYS A 443      85.504 100.095 108.952
ATOM   4207  NZ  LYS A 443      85.340 100.820 107.679
ATOM   4208  HZ1 LYS A 443      84.343 101.081 107.556
ATOM   4209  HZ2 LYS A 443      85.924 101.677 107.688
ATOM   4210  HZ3 LYS A 443      85.637 100.206 106.896
ATOM   4211  C   LYS A 443      90.674  99.050 107.192
ATOM   4212  O   LYS A 443      91.329 100.089 107.056
ATOM   4213  N   ILE A 444      90.157  98.363 106.144
ATOM   4214  H   ILE A 444      89.613  97.540 106.293
ATOM   4215  CA  ILE A 444      90.311  98.747 104.754
ATOM   4216  CB  ILE A 444      91.353  97.912 103.997
ATOM   4217  CG2 ILE A 444      92.769  98.259 104.511
ATOM   4218  CG1 ILE A 444      91.010  96.400 103.998
ATOM   4219  CD1 ILE A 444      91.900  95.541 103.098
ATOM   4220  C   ILE A 444      88.990  98.669 104.023
ATOM   4221  O   ILE A 444      88.007  98.128 104.533
ATOM   4222  N   GLY A 445      88.954  99.276 102.813
ATOM   4223  H   GLY A 445      89.761  99.735 102.450
ATOM   4224  CA  GLY A 445      87.813  99.289 101.934
ATOM   4225  C   GLY A 445      88.391  99.033 100.570
ATOM   4226  O   GLY A 445      89.415  99.626 100.216
ATOM   4227  N   LEU A 446      87.740  98.152  99.768
ATOM   4228  H   LEU A 446      86.906  97.684 100.051
ATOM   4229  CA  LEU A 446      88.242  97.813  98.457
ATOM   4230  CB  LEU A 446      88.716  96.338  98.370
ATOM   4231  CG  LEU A 446      89.863  95.901  99.308
ATOM   4232  CD1 LEU A 446      90.039  94.375  99.269
ATOM   4233  CD2 LEU A 446      91.177  96.642  99.012
ATOM   4234  C   LEU A 446      87.178  97.924  97.403
ATOM   4235  O   LEU A 446      86.150  97.250  97.485
ATOM   4236  N   GLN A 447      87.420  98.778  96.381
ATOM   4237  H   GLN A 447      88.257  99.319  96.346
ATOM   4238  CA  GLN A 447      86.522  98.965  95.267
ATOM   4239  CB  GLN A 447      85.511 100.130  95.426
ATOM   4240  CG  GLN A 447      84.530 100.294  94.249
ATOM   4241  CD  GLN A 447      83.526  99.140  94.201
ATOM   4242  OE1 GLN A 447      82.866  98.778  95.174
ATOM   4243  NE2 GLN A 447      83.439  98.503  93.003
ATOM   4244 1HE2 GLN A 447      83.991  98.817  92.230
ATOM   4245 2HE2 GLN A 447      82.841  97.708  92.902
ATOM   4246  C   GLN A 447      87.395  99.223  94.067
ATOM   4247  O   GLN A 447      88.274 100.086  94.110
ATOM   4248  N   THR A 448      87.186  98.449  92.976
ATOM   4249  H   THR A 448      86.445  97.788  92.928
ATOM   4250  CA  THR A 448      87.958  98.603  91.770
ATOM   4251  CB  THR A 448      88.257  97.283  91.081
ATOM   4252  CG2 THR A 448      89.081  97.469  89.795
ATOM   4253  OG1 THR A 448      89.017  96.477  91.972
ATOM   4254  HG1 THR A 448      89.008  95.589  91.603
ATOM   4255  C   THR A 448      87.276  99.589  90.863
ATOM   4256  O   THR A 448      86.051  99.585  90.712
ATOM   4257  N   SER A 449      88.088 100.511  90.303
ATOM   4258  H   SER A 449      89.072 100.514  90.466
ATOM   4259  CA  SER A 449      87.610 101.517  89.401
ATOM   4260  CB  SER A 449      88.483 102.792  89.436
ATOM   4261  OG  SER A 449      89.829 102.504  89.079
ATOM   4262  HG  SER A 449      90.286 103.350  89.093
ATOM   4263  C   SER A 449      87.505 101.017  87.982
ATOM   4264  O   SER A 449      86.463 101.205  87.350
ATOM   4265  N   SER A 450      88.572 100.346  87.466
ATOM   4266  H   SER A 450      89.403 100.193  87.995
ATOM   4267  CA  SER A 450      88.593  99.853  86.106
ATOM   4268  CB  SER A 450      89.209 100.863  85.107
ATOM   4269  OG  SER A 450      88.480 102.082  85.103
ATOM   4270  HG  SER A 450      88.764 102.557  85.890
ATOM   4271  C   SER A 450      89.383  98.578  85.964
ATOM   4272  O   SER A 450      90.173  98.204  86.834
ATOM   4273  N   ILE A 451      89.143  97.871  84.834
ATOM   4274  H   ILE A 451      88.492  98.202  84.154
ATOM   4275  CA  ILE A 451      89.800  96.638  84.487
ATOM   4276  CB  ILE A 451      88.869  95.413  84.554
ATOM   4277  CG2 ILE A 451      87.603  95.630  83.693
ATOM   4278  CG1 ILE A 451      89.620  94.091  84.260
ATOM   4279  CD1 ILE A 451      88.836  92.815  84.563
ATOM   4280  C   ILE A 451      90.386  96.804  83.097
ATOM   4281  O   ILE A 451      89.819  97.487  82.238
ATOM   4282  N   GLU A 452      91.578  96.205  82.883
ATOM   4283  H   GLU A 452      92.024  95.677  83.601
ATOM   4284  CA  GLU A 452      92.273  96.216  81.623
ATOM   4285  CB  GLU A 452      93.446  97.231  81.534
ATOM   4286  CG  GLU A 452      94.640  97.013  82.483
ATOM   4287  CD  GLU A 452      95.693  98.121  82.348
ATOM   4288  OE1 GLU A 452      96.711  98.007  83.078
ATOM   4289  OE2 GLU A 452      95.533  99.078  81.543
ATOM   4290  C   GLU A 452      92.770  94.812  81.374
ATOM   4291  O   GLU A 452      92.893  94.007  82.302
ATOM   4292  N   GLY A 453      93.059  94.487  80.093
ATOM   4293  H   GLY A 453      92.945  95.141  79.350
ATOM   4294  CA  GLY A 453      93.533  93.179  79.714
ATOM   4295  C   GLY A 453      92.385  92.264  79.394
ATOM   4296  O   GLY A 453      91.221  92.674  79.395
ATOM   4297  N   ALA A 454      92.712  90.985  79.097
ATOM   4298  H   ALA A 454      93.654  90.657  79.110
ATOM   4299  CA  ALA A 454      91.713  90.011  78.751
ATOM   4300  CB  ALA A 454      91.729  89.645  77.253
ATOM   4301  C   ALA A 454      91.849  88.726  79.511
ATOM   4302  O   ALA A 454      92.933  88.344  79.959
ATOM   4303  N   TRP A 455      90.688  88.051  79.688
ATOM   4304  H   TRP A 455      89.833  88.410  79.324
ATOM   4305  CA  TRP A 455      90.570  86.775  80.354
ATOM   4306  CB  TRP A 455      89.120  86.347  80.665
ATOM   4307  CG  TRP A 455      88.313  87.123  81.683
ATOM   4308  CD1 TRP A 455      88.518  88.353  82.243
ATOM   4309  NE1 TRP A 455      87.502  88.653  83.123
ATOM   4310  HE1 TRP A 455      87.428  89.472  83.649
ATOM   4311  CE2 TRP A 455      86.614  87.599  83.144
ATOM   4312  CZ2 TRP A 455      85.434  87.403  83.855
ATOM   4313  CH2 TRP A 455      84.734  86.205  83.663
ATOM   4314  CZ3 TRP A 455      85.210  85.232  82.773
ATOM   4315  CE3 TRP A 455      86.397  85.429  82.054
ATOM   4316  CD2 TRP A 455      87.090  86.619  82.251
ATOM   4317  C   TRP A 455      91.058  85.703  79.409
ATOM   4318  O   TRP A 455      90.939  85.845  78.190
ATOM   4319  N   GLY A 456      91.664  84.621  79.956
ATOM   4320  H   GLY A 456      91.788  84.534  80.942
ATOM   4321  CA  GLY A 456      92.138  83.507  79.167
ATOM   4322  C   GLY A 456      93.352  83.827  78.348
ATOM   4323  O   GLY A 456      93.614  83.141  77.360
ATOM   4324  N   SER A 457      94.105  84.880  78.723
ATOM   4325  H   SER A 457      93.889  85.436  79.522
ATOM   4326  CA  SER A 457      95.277  85.260  77.997
ATOM   4327  CB  SER A 457      95.198  86.703  77.444
ATOM   4328  OG  SER A 457      96.400  87.075  76.779
ATOM   4329  HG  SER A 457      96.318  88.018  76.608
ATOM   4330  C   SER A 457      96.449  85.158  78.923
ATOM   4331  O   SER A 457      96.350  85.401  80.128
ATOM   4332  N   GLU A 458      97.599  84.785  78.324
ATOM   4333  H   GLU A 458      97.621  84.627  77.341
ATOM   4334  CA  GLU A 458      98.868  84.628  78.983
ATOM   4335  CB  GLU A 458      99.872  83.881  78.073
ATOM   4336  CG  GLU A 458     101.202  83.470  78.730
ATOM   4337  CD  GLU A 458     102.066  82.598  77.808
ATOM   4338  OE1 GLU A 458     101.671  82.277  76.653
ATOM   4339  OE2 GLU A 458     103.172  82.224  78.280
ATOM   4340  C   GLU A 458      99.379  85.999  79.376
ATOM   4341  O   GLU A 458     100.134  86.131  80.342
ATOM   4342  N   PHE A 459      98.977  87.044  78.610
ATOM   4343  H   PHE A 459      98.357  86.914  77.839
ATOM   4344  CA  PHE A 459      99.358  88.404  78.860
ATOM   4345  CB  PHE A 459      99.795  89.153  77.579
ATOM   4346  CG  PHE A 459     101.287  89.200  77.479
ATOM   4347  CD1 PHE A 459     101.947  90.434  77.534
ATOM   4348  CE1 PHE A 459     103.339  90.504  77.437
ATOM   4349  CZ  PHE A 459     104.086  89.335  77.281
ATOM   4350  CE2 PHE A 459     103.442  88.097  77.220
ATOM   4351  CD2 PHE A 459     102.048  88.032  77.315
ATOM   4352  C   PHE A 459      98.100  89.079  79.423
ATOM   4353  O   PHE A 459      98.083  89.339  80.654
ATOM   4354  OXT PHE A 459      97.132  89.325  78.653
TER
END
