# Supplementary material for: DNA Vaccines Encoding HTNV GP-Derived Th Epitopes Benefited from a LAMP-Targeting Strategy and Established Cellular Immunoprotection
Source: Vaccines (Basel). 2024 Aug 19;12(8):928. doi: 10.3390/vaccines12080928 (PMC11359959; doi:10.3390/vaccines12080928)
Supplement: Supplementary file 1 [file vaccines-12-00928-s001.zip › Supplementary Material_S3/I-TASSER model 4/optimized model_1.pdb]

ATOM      1  N   MET A   1      84.050 103.313  93.947
ATOM      2  H1  MET A   1      84.840 102.982  93.362
ATOM      3  H2  MET A   1      84.126 104.338  94.085
ATOM      4  H3  MET A   1      84.078 102.837  94.869
ATOM      5  CA  MET A   1      82.772 103.000  93.276
ATOM      6  CB  MET A   1      82.707 103.704  91.907
ATOM      7  CG  MET A   1      81.482 104.606  91.734
ATOM      8  SD  MET A   1      79.878 103.765  91.901
ATOM      9  CE  MET A   1      78.899 105.198  91.372
ATOM     10  C   MET A   1      82.580 101.527  93.074
ATOM     11  O   MET A   1      81.480 101.007  93.265
ATOM     12  N   ALA A   2      83.680 100.827  92.721
ATOM     13  H   ALA A   2      84.555 101.288  92.601
ATOM     14  CA  ALA A   2      83.714  99.413  92.455
ATOM     15  CB  ALA A   2      85.076  98.964  91.897
ATOM     16  C   ALA A   2      83.422  98.551  93.649
ATOM     17  O   ALA A   2      82.851  97.472  93.480
ATOM     18  N   LEU A   3      83.794  99.011  94.870
ATOM     19  H   LEU A   3      84.245  99.893  94.978
ATOM     20  CA  LEU A   3      83.599  98.254  96.083
ATOM     21  CB  LEU A   3      84.285  98.926  97.293
ATOM     22  CG  LEU A   3      85.832  98.886  97.257
ATOM     23  CD1 LEU A   3      86.431  99.772  98.360
ATOM     24  CD2 LEU A   3      86.383  97.447  97.307
ATOM     25  C   LEU A   3      82.149  98.016  96.413
ATOM     26  O   LEU A   3      81.775  96.858  96.611
ATOM     27  N   ARG A   4      81.317  99.094  96.448
ATOM     28  H   ARG A   4      81.674 100.008  96.279
ATOM     29  CA  ARG A   4      79.888  99.055  96.706
ATOM     30  CB  ARG A   4      79.079  98.804  95.393
ATOM     31  CG  ARG A   4      77.538  98.818  95.461
ATOM     32  CD  ARG A   4      76.895 100.155  95.846
ATOM     33  NE  ARG A   4      77.181 101.155  94.772
ATOM     34  HE  ARG A   4      77.638 100.850  93.936
ATOM     35  CZ  ARG A   4      76.855 102.478  94.918
ATOM     36  NH1 ARG A   4      76.195 102.941  96.023
ATOM     37 1HH1 ARG A   4      75.920 102.311  96.749
ATOM     38 2HH1 ARG A   4      75.968 103.911  96.105
ATOM     39  NH2 ARG A   4      77.199 103.357  93.933
ATOM     40 1HH2 ARG A   4      77.677 103.038  93.116
ATOM     41 2HH2 ARG A   4      76.982 104.328  94.028
ATOM     42  C   ARG A   4      79.497  98.165  97.878
ATOM     43  O   ARG A   4      78.734  97.204  97.733
ATOM     44  N   ASN A   5      80.085  98.437  99.071
ATOM     45  H   ASN A   5      80.718  99.198  99.187
ATOM     46  CA  ASN A   5      79.804  97.654 100.251
ATOM     47  CB  ASN A   5      80.758  97.931 101.435
ATOM     48  CG  ASN A   5      82.161  97.386 101.137
ATOM     49  OD1 ASN A   5      82.405  96.507 100.309
ATOM     50  ND2 ASN A   5      83.155  97.943 101.871
ATOM     51 1HD2 ASN A   5      82.946  98.654 102.543
ATOM     52 2HD2 ASN A   5      84.096  97.631 101.747
ATOM     53  C   ASN A   5      78.390  97.850 100.692
ATOM     54  O   ASN A   5      77.930  98.975 100.901
ATOM     55  N   VAL A   6      77.672  96.711 100.804
ATOM     56  H   VAL A   6      78.072  95.818 100.619
ATOM     57  CA  VAL A   6      76.291  96.703 101.196
ATOM     58  CB  VAL A   6      75.506  95.542 100.592
ATOM     59  CG1 VAL A   6      74.038  95.548 101.075
ATOM     60  CG2 VAL A   6      75.615  95.621  99.055
ATOM     61  C   VAL A   6      76.236  96.672 102.695
ATOM     62  O   VAL A   6      76.754  95.755 103.342
ATOM     63  N   TYR A   7      75.589  97.708 103.267
ATOM     64  H   TYR A   7      75.176  98.438 102.728
ATOM     65  CA  TYR A   7      75.435  97.813 104.690
ATOM     66  CB  TYR A   7      75.588  99.257 105.235
ATOM     67  CG  TYR A   7      77.009  99.697 105.046
ATOM     68  CD1 TYR A   7      77.378 100.474 103.940
ATOM     69  CE1 TYR A   7      78.705 100.881 103.765
ATOM     70  CZ  TYR A   7      79.679 100.514 104.698
ATOM     71  OH  TYR A   7      81.018 100.925 104.518
ATOM     72  HH  TYR A   7      81.532 100.599 105.262
ATOM     73  CE2 TYR A   7      79.322  99.740 105.805
ATOM     74  CD2 TYR A   7      77.994  99.336 105.975
ATOM     75  C   TYR A   7      74.104  97.211 105.039
ATOM     76  O   TYR A   7      73.121  97.905 105.309
ATOM     77  N   ASP A   8      74.067  95.860 104.987
ATOM     78  H   ASP A   8      74.885  95.342 104.743
ATOM     79  CA  ASP A   8      72.902  95.065 105.277
ATOM     80  CB  ASP A   8      72.988  93.601 104.753
ATOM     81  CG  ASP A   8      74.133  92.793 105.370
ATOM     82  OD1 ASP A   8      75.318  93.187 105.204
ATOM     83  OD2 ASP A   8      73.829  91.750 106.005
ATOM     84  C   ASP A   8      72.561  95.064 106.738
ATOM     85  O   ASP A   8      73.451  95.109 107.590
ATOM     86  N   MET A   9      71.242  95.097 107.027
ATOM     87  H   MET A   9      70.560  95.076 106.303
ATOM     88  CA  MET A   9      70.708  95.075 108.363
ATOM     89  CB  MET A   9      69.655  96.164 108.635
ATOM     90  CG  MET A   9      70.233  97.579 108.724
ATOM     91  SD  MET A   9      69.068  98.854 109.294
ATOM     92  CE  MET A   9      68.993  98.283 111.019
ATOM     93  C   MET A   9      70.073  93.739 108.627
ATOM     94  O   MET A   9      69.416  93.176 107.749
ATOM     95  N   LYS A  10      70.377  93.151 109.806
ATOM     96  H   LYS A  10      70.972  93.602 110.464
ATOM     97  CA  LYS A  10      69.868  91.865 110.222
ATOM     98  CB  LYS A  10      70.915  91.034 110.991
ATOM     99  CG  LYS A  10      72.154  90.648 110.173
ATOM    100  CD  LYS A  10      71.878  89.672 109.025
ATOM    101  CE  LYS A  10      73.143  89.220 108.294
ATOM    102  NZ  LYS A  10      72.788  88.300 107.195
ATOM    103  HZ1 LYS A  10      72.082  87.615 107.525
ATOM    104  HZ2 LYS A  10      72.395  88.844 106.403
ATOM    105  HZ3 LYS A  10      73.634  87.793 106.875
ATOM    106  C   LYS A  10      68.624  91.921 111.067
ATOM    107  O   LYS A  10      67.959  90.899 111.238
ATOM    108  N   ILE A  11      68.266  93.122 111.584
ATOM    109  H   ILE A  11      68.828  93.923 111.398
ATOM    110  CA  ILE A  11      67.124  93.402 112.428
ATOM    111  CB  ILE A  11      65.789  93.686 111.713
ATOM    112  CG2 ILE A  11      65.981  95.031 110.991
ATOM    113  CG1 ILE A  11      65.240  92.583 110.772
ATOM    114  CD1 ILE A  11      64.286  91.570 111.409
ATOM    115  C   ILE A  11      67.008  92.617 113.707
ATOM    116  O   ILE A  11      65.983  92.003 114.022
ATOM    117  N   GLU A  12      68.128  92.612 114.476
ATOM    118  H   GLU A  12      68.955  93.092 114.193
ATOM    119  CA  GLU A  12      68.178  91.983 115.769
ATOM    120  CB  GLU A  12      69.554  92.074 116.460
ATOM    121  CG  GLU A  12      69.635  91.340 117.813
ATOM    122  CD  GLU A  12      70.976  91.573 118.521
ATOM    123  OE1 GLU A  12      71.123  91.016 119.640
ATOM    124  OE2 GLU A  12      71.859  92.309 118.002
ATOM    125  C   GLU A  12      67.276  92.864 116.596
ATOM    126  O   GLU A  12      67.502  94.070 116.723
ATOM    127  N   CYS A  13      66.224  92.256 117.164
ATOM    128  H   CYS A  13      66.074  91.277 117.075
ATOM    129  CA  CYS A  13      65.272  92.949 117.981
ATOM    130  CB  CYS A  13      63.887  92.287 117.921
ATOM    131  SG  CYS A  13      63.212  92.289 116.232
ATOM    132  C   CYS A  13      65.849  93.086 119.382
ATOM    133  O   CYS A  13      66.823  92.389 119.683
ATOM    134  N   PRO A  14      65.303  93.919 120.275
ATOM    135  CA  PRO A  14      65.864  94.154 121.588
ATOM    136  CB  PRO A  14      64.927  95.156 122.260
ATOM    137  CG  PRO A  14      64.362  95.966 121.087
ATOM    138  CD  PRO A  14      64.325  94.957 119.935
ATOM    139  C   PRO A  14      66.287  93.056 122.521
ATOM    140  O   PRO A  14      67.227  93.356 123.263
ATOM    141  N   HIS A  15      65.675  91.840 122.547
ATOM    142  H   HIS A  15      64.886  91.599 121.988
ATOM    143  CA  HIS A  15      66.361  90.777 123.253
ATOM    144  CB  HIS A  15      66.193  90.839 124.809
ATOM    145  CG  HIS A  15      67.065  89.881 125.580
ATOM    146  ND1 HIS A  15      68.435  90.004 125.667
ATOM    147  CE1 HIS A  15      68.876  88.977 126.437
ATOM    148  NE2 HIS A  15      67.888  88.206 126.852
ATOM    149  CD2 HIS A  15      66.749  88.779 126.313
ATOM    150  C   HIS A  15      66.006  89.412 122.720
ATOM    151  O   HIS A  15      66.679  88.914 121.817
ATOM    152  N   THR A  16      64.925  88.795 123.269
ATOM    153  H   THR A  16      64.375  89.246 123.967
ATOM    154  CA  THR A  16      64.440  87.479 122.920
ATOM    155  CB  THR A  16      63.362  86.971 123.857
ATOM    156  CG2 THR A  16      63.958  86.716 125.251
ATOM    157  OG1 THR A  16      62.280  87.891 123.931
ATOM    158  HG1 THR A  16      61.559  87.413 124.351
ATOM    159  C   THR A  16      63.923  87.437 121.526
ATOM    160  O   THR A  16      64.119  86.433 120.836
ATOM    161  N   VAL A  17      63.242  88.528 121.088
ATOM    162  H   VAL A  17      63.085  89.326 121.664
ATOM    163  CA  VAL A  17      62.742  88.593 119.743
ATOM    164  CB  VAL A  17      61.736  89.702 119.495
ATOM    165  CG1 VAL A  17      61.324  89.722 118.008
ATOM    166  CG2 VAL A  17      60.537  89.512 120.443
ATOM    167  C   VAL A  17      64.023  88.774 118.966
ATOM    168  O   VAL A  17      64.831  89.660 119.263
ATOM    169  N   SER A  18      64.214  87.886 117.968
ATOM    170  H   SER A  18      63.523  87.195 117.774
ATOM    171  CA  SER A  18      65.378  87.806 117.126
ATOM    172  CB  SER A  18      65.554  89.004 116.161
ATOM    173  OG  SER A  18      64.449  89.116 115.276
ATOM    174  HG  SER A  18      64.614  89.909 114.756
ATOM    175  C   SER A  18      66.616  87.563 117.969
ATOM    176  O   SER A  18      67.661  88.190 117.776
ATOM    177  N   PHE A  19      66.504  86.589 118.923
ATOM    178  H   PHE A  19      65.638  86.117 119.072
ATOM    179  CA  PHE A  19      67.573  86.195 119.822
ATOM    180  CB  PHE A  19      67.138  85.145 120.882
ATOM    181  CG  PHE A  19      68.173  85.022 121.966
ATOM    182  CD1 PHE A  19      68.307  86.032 122.931
ATOM    183  CE1 PHE A  19      69.265  85.934 123.945
ATOM    184  CZ  PHE A  19      70.100  84.816 124.005
ATOM    185  CE2 PHE A  19      69.972  83.799 123.055
ATOM    186  CD2 PHE A  19      69.012  83.902 122.044
ATOM    187  C   PHE A  19      68.666  85.603 118.967
ATOM    188  O   PHE A  19      69.847  85.702 119.307
ATOM    189  N   GLY A  20      68.282  84.997 117.815
ATOM    190  H   GLY A  20      67.321  84.933 117.560
ATOM    191  CA  GLY A  20      69.196  84.448 116.865
ATOM    192  C   GLY A  20      69.551  85.658 116.060
ATOM    193  O   GLY A  20      68.968  85.912 115.004
ATOM    194  N   GLU A  21      70.534  86.423 116.590
ATOM    195  H   GLU A  21      70.937  86.158 117.464
ATOM    196  CA  GLU A  21      71.055  87.647 116.039
ATOM    197  CB  GLU A  21      72.253  88.116 116.905
ATOM    198  CG  GLU A  21      72.955  89.411 116.473
ATOM    199  CD  GLU A  21      74.149  89.778 117.366
ATOM    200  OE1 GLU A  21      74.452  89.076 118.368
ATOM    201  OE2 GLU A  21      74.802  90.798 117.022
ATOM    202  C   GLU A  21      71.565  87.392 114.649
ATOM    203  O   GLU A  21      71.178  88.094 113.712
ATOM    204  N   ASN A  22      72.422  86.347 114.511
ATOM    205  H   ASN A  22      72.684  85.815 115.313
ATOM    206  CA  ASN A  22      73.043  85.883 113.288
ATOM    207  CB  ASN A  22      72.066  85.063 112.401
ATOM    208  CG  ASN A  22      71.640  83.807 113.155
ATOM    209  OD1 ASN A  22      72.457  82.957 113.509
ATOM    210  ND2 ASN A  22      70.320  83.697 113.454
ATOM    211 1HD2 ASN A  22      69.685  84.428 113.205
ATOM    212 2HD2 ASN A  22      69.992  82.912 113.980
ATOM    213  C   ASN A  22      73.699  86.987 112.495
ATOM    214  O   ASN A  22      73.814  86.911 111.267
ATOM    215  N   SER A  23      74.194  88.027 113.210
ATOM    216  H   SER A  23      74.136  88.072 114.204
ATOM    217  CA  SER A  23      74.809  89.145 112.564
ATOM    218  CB  SER A  23      74.730  90.458 113.368
ATOM    219  OG  SER A  23      73.376  90.844 113.551
ATOM    220  HG  SER A  23      73.375  91.466 114.283
ATOM    221  C   SER A  23      76.243  88.865 112.286
ATOM    222  O   SER A  23      77.072  88.773 113.197
ATOM    223  N   VAL A  24      76.552  88.721 110.979
ATOM    224  H   VAL A  24      75.869  88.796 110.256
ATOM    225  CA  VAL A  24      77.902  88.487 110.551
ATOM    226  CB  VAL A  24      78.012  87.827 109.184
ATOM    227  CG1 VAL A  24      79.494  87.666 108.778
ATOM    228  CG2 VAL A  24      77.247  86.489 109.213
ATOM    229  C   VAL A  24      78.482  89.875 110.516
ATOM    230  O   VAL A  24      78.006  90.743 109.777
ATOM    231  N   LYS A  25      79.516  90.098 111.350
ATOM    232  H   LYS A  25      79.878  89.386 111.947
ATOM    233  CA  LYS A  25      80.164  91.373 111.429
ATOM    234  CB  LYS A  25      80.242  91.946 112.862
ATOM    235  CG  LYS A  25      78.896  92.304 113.494
ATOM    236  CD  LYS A  25      79.044  92.871 114.908
ATOM    237  CE  LYS A  25      77.758  93.429 115.524
ATOM    238  NZ  LYS A  25      76.798  92.346 115.805
ATOM    239  HZ1 LYS A  25      75.969  92.724 116.304
ATOM    240  HZ2 LYS A  25      76.490  91.914 114.914
ATOM    241  HZ3 LYS A  25      77.250  91.627 116.403
ATOM    242  C   LYS A  25      81.543  91.138 110.919
ATOM    243  O   LYS A  25      82.458  90.746 111.651
ATOM    244  N   LYS A  26      81.686  91.338 109.594
ATOM    245  H   LYS A  26      80.925  91.638 109.025
ATOM    246  CA  LYS A  26      82.938  91.171 108.924
ATOM    247  CB  LYS A  26      82.765  91.080 107.394
ATOM    248  CG  LYS A  26      84.028  90.775 106.588
ATOM    249  CD  LYS A  26      83.732  90.612 105.098
ATOM    250  CE  LYS A  26      84.950  90.265 104.247
ATOM    251  NZ  LYS A  26      84.552  90.156 102.829
ATOM    252  HZ1 LYS A  26      84.160  91.062 102.508
ATOM    253  HZ2 LYS A  26      85.376  89.912 102.249
ATOM    254  HZ3 LYS A  26      83.831  89.417 102.726
ATOM    255  C   LYS A  26      83.765  92.366 109.297
ATOM    256  O   LYS A  26      83.354  93.513 109.093
ATOM    257  N   ILE A  27      84.966  92.082 109.846
ATOM    258  H   ILE A  27      85.256  91.136 109.966
ATOM    259  CA  ILE A  27      85.917  93.075 110.299
ATOM    260  CB  ILE A  27      87.086  92.442 111.046
ATOM    261  CG2 ILE A  27      88.174  93.488 111.393
ATOM    262  CG1 ILE A  27      86.534  91.778 112.330
ATOM    263  CD1 ILE A  27      87.521  90.884 113.079
ATOM    264  C   ILE A  27      86.323  93.907 109.103
ATOM    265  O   ILE A  27      86.529  93.397 108.005
ATOM    266  N   VAL A  28      86.412  95.222 109.359
ATOM    267  H   VAL A  28      86.244  95.523 110.294
ATOM    268  CA  VAL A  28      86.668  96.313 108.457
ATOM    269  CB  VAL A  28      86.489  97.677 109.132
ATOM    270  CG1 VAL A  28      85.013  97.833 109.547
ATOM    271  CG2 VAL A  28      87.488  97.876 110.298
ATOM    272  C   VAL A  28      87.773  96.505 107.468
ATOM    273  O   VAL A  28      87.298  96.946 106.427
ATOM    274  N   PRO A  29      89.091  96.254 107.504
ATOM    275  CA  PRO A  29      89.968  96.633 106.404
ATOM    276  CB  PRO A  29      91.374  96.251 106.859
ATOM    277  CG  PRO A  29      91.157  95.174 107.940
ATOM    278  CD  PRO A  29      89.782  95.505 108.541
ATOM    279  C   PRO A  29      89.531  96.069 105.090
ATOM    280  O   PRO A  29      89.607  94.866 104.893
ATOM    281  N   ILE A  30      89.058  96.965 104.192
ATOM    282  H   ILE A  30      89.117  97.937 104.383
ATOM    283  CA  ILE A  30      88.242  96.634 103.044
ATOM    284  CB  ILE A  30      87.469  97.837 102.505
ATOM    285  CG2 ILE A  30      86.716  97.434 101.216
ATOM    286  CG1 ILE A  30      86.456  98.330 103.562
ATOM    287  CD1 ILE A  30      85.819  99.685 103.248
ATOM    288  C   ILE A  30      89.186  96.082 102.011
ATOM    289  O   ILE A  30      88.868  95.104 101.332
ATOM    290  N   HIS A  31      90.406  96.666 101.932
ATOM    291  H   HIS A  31      90.648  97.437 102.513
ATOM    292  CA  HIS A  31      91.438  96.227 101.029
ATOM    293  CB  HIS A  31      92.682  97.142 101.048
ATOM    294  CG  HIS A  31      92.473  98.503 100.438
ATOM    295  ND1 HIS A  31      93.277  99.588 100.712
ATOM    296  CE1 HIS A  31      92.792 100.631  99.991
ATOM    297  NE2 HIS A  31      91.735 100.295  99.274
ATOM    298  CD2 HIS A  31      91.536  98.956  99.555
ATOM    299  C   HIS A  31      91.832  94.850 101.490
ATOM    300  O   HIS A  31      91.988  93.934 100.685
ATOM    301  N   ALA A  32      91.892  94.673 102.827
ATOM    302  H   ALA A  32      91.703  95.435 103.442
ATOM    303  CA  ALA A  32      92.230  93.454 103.491
ATOM    304  CB  ALA A  32      92.906  93.752 104.826
ATOM    305  C   ALA A  32      91.002  92.595 103.705
ATOM    306  O   ALA A  32      91.047  91.667 104.508
ATOM    307  N   CYS A  33      89.834  92.945 103.091
ATOM    308  H   CYS A  33      89.768  93.744 102.503
ATOM    309  CA  CYS A  33      88.623  92.145 103.144
ATOM    310  CB  CYS A  33      87.291  92.812 102.747
ATOM    311  SG  CYS A  33      86.655  93.969 103.996
ATOM    312  C   CYS A  33      88.883  91.017 102.219
ATOM    313  O   CYS A  33      88.389  89.907 102.417
ATOM    314  N   ASN A  34      89.709  91.306 101.180
ATOM    315  H   ASN A  34      90.083  92.219 101.049
ATOM    316  CA  ASN A  34      90.188  90.341 100.241
ATOM    317  CB  ASN A  34      90.433  90.957  98.842
ATOM    318  CG  ASN A  34      89.112  91.377  98.200
ATOM    319  OD1 ASN A  34      88.043  90.804  98.404
ATOM    320  ND2 ASN A  34      89.193  92.453  97.373
ATOM    321 1HD2 ASN A  34      90.075  92.900  97.222
ATOM    322 2HD2 ASN A  34      88.371  92.806  96.930
ATOM    323  C   ASN A  34      91.516  90.003 100.916
ATOM    324  O   ASN A  34      92.587  90.031 100.305
ATOM    325  N   MET A  35      91.423  89.597 102.218
ATOM    326  H   MET A  35      90.535  89.461 102.646
ATOM    327  CA  MET A  35      92.507  89.316 103.115
ATOM    328  CB  MET A  35      92.014  88.830 104.512
ATOM    329  CG  MET A  35      93.097  88.595 105.579
ATOM    330  SD  MET A  35      92.492  88.045 107.205
ATOM    331  CE  MET A  35      92.114  86.342 106.701
ATOM    332  C   MET A  35      93.405  88.269 102.609
ATOM    333  O   MET A  35      93.017  87.106 102.486
ATOM    334  N   MET A  36      94.672  88.702 102.408
ATOM    335  H   MET A  36      94.915  89.657 102.557
ATOM    336  CA  MET A  36      95.752  87.870 101.950
ATOM    337  CB  MET A  36      96.444  87.128 103.097
ATOM    338  CG  MET A  36      97.069  88.072 104.130
ATOM    339  SD  MET A  36      98.396  89.131 103.472
ATOM    340  CE  MET A  36      98.770  89.971 105.036
ATOM    341  C   MET A  36      95.366  87.012 100.782
ATOM    342  O   MET A  36      95.347  85.780 100.862
ATOM    343  N   LYS A  37      94.847  87.713  99.743
ATOM    344  H   LYS A  37      94.801  88.708  99.792
ATOM    345  CA  LYS A  37      94.331  87.178  98.509
ATOM    346  CB  LYS A  37      95.387  86.469  97.619
ATOM    347  CG  LYS A  37      96.543  87.368  97.178
ATOM    348  CD  LYS A  37      97.541  86.664  96.256
ATOM    349  CE  LYS A  37      98.758  87.510  95.874
ATOM    350  NZ  LYS A  37      98.337  88.693  95.092
ATOM    351  HZ1 LYS A  37      97.827  88.384  94.244
ATOM    352  HZ2 LYS A  37      97.715  89.293  95.666
ATOM    353  HZ3 LYS A  37      99.172  89.239  94.809
ATOM    354  C   LYS A  37      93.129  86.308  98.775
ATOM    355  O   LYS A  37      92.998  85.196  98.258
ATOM    356  N   SER A  38      92.240  86.838  99.662
ATOM    357  H   SER A  38      92.434  87.728 100.062
ATOM    358  CA  SER A  38      90.990  86.271 100.127
ATOM    359  CB  SER A  38      89.895  86.276  99.028
ATOM    360  OG  SER A  38      89.618  87.599  98.598
ATOM    361  HG  SER A  38      88.871  87.530  97.996
ATOM    362  C   SER A  38      91.186  84.877 100.659
ATOM    363  O   SER A  38      90.270  84.049 100.618
ATOM    364  N   CYS A  39      92.389  84.608 101.223
ATOM    365  H   CYS A  39      93.120  85.284 101.313
ATOM    366  CA  CYS A  39      92.679  83.297 101.695
ATOM    367  CB  CYS A  39      93.023  82.372 100.487
ATOM    368  SG  CYS A  39      92.839  80.590 100.808
ATOM    369  C   CYS A  39      93.824  83.266 102.655
ATOM    370  O   CYS A  39      94.401  84.268 103.081
ATOM    371  N   LEU A  40      94.111  82.031 103.073
ATOM    372  H   LEU A  40      93.581  81.249 102.761
ATOM    373  CA  LEU A  40      95.161  81.685 103.961
ATOM    374  CB  LEU A  40      94.883  80.246 104.462
ATOM    375  CG  LEU A  40      95.577  79.715 105.723
ATOM    376  CD1 LEU A  40      94.601  78.833 106.517
ATOM    377  CD2 LEU A  40      96.854  78.926 105.394
ATOM    378  C   LEU A  40      96.471  81.744 103.223
ATOM    379  O   LEU A  40      96.582  81.197 102.121
ATOM    380  N   ILE A  41      97.463  82.492 103.777
ATOM    381  H   ILE A  41      97.350  82.942 104.660
ATOM    382  CA  ILE A  41      98.790  82.488 103.187
ATOM    383  CB  ILE A  41      99.772  83.628 103.441
ATOM    384  CG2 ILE A  41     101.126  83.288 102.767
ATOM    385  CG1 ILE A  41      99.255  84.972 102.939
ATOM    386  CD1 ILE A  41     100.156  86.137 103.359
ATOM    387  C   ILE A  41      99.336  81.280 103.890
ATOM    388  O   ILE A  41      99.358  81.237 105.125
ATOM    389  N   ALA A  42      99.820  80.306 103.094
ATOM    390  H   ALA A  42      99.821  80.403 102.102
ATOM    391  CA  ALA A  42     100.316  79.056 103.595
ATOM    392  CB  ALA A  42     100.711  78.088 102.465
ATOM    393  C   ALA A  42     101.477  79.180 104.521
ATOM    394  O   ALA A  42     101.447  78.582 105.597
ATOM    395  N   LEU A  43     102.486  79.990 104.139
ATOM    396  H   LEU A  43     102.453  80.482 103.272
ATOM    397  CA  LEU A  43     103.660  80.203 104.933
ATOM    398  CB  LEU A  43     104.470  78.902 105.286
ATOM    399  CG  LEU A  43     105.762  79.050 106.135
ATOM    400  CD1 LEU A  43     105.521  79.607 107.546
ATOM    401  CD2 LEU A  43     106.539  77.729 106.156
ATOM    402  C   LEU A  43     104.503  81.163 104.162
ATOM    403  O   LEU A  43     104.265  82.366 104.245
ATOM    404  N   GLY A  44     105.458  80.664 103.327
ATOM    405  H   GLY A  44     105.607  79.687 103.203
ATOM    406  CA  GLY A  44     106.379  81.512 102.609
ATOM    407  C   GLY A  44     107.155  82.130 103.749
ATOM    408  O   GLY A  44     107.727  81.381 104.550
ATOM    409  N   PRO A  45     107.249  83.448 103.833
ATOM    410  CA  PRO A  45     107.900  84.094 104.942
ATOM    411  CB  PRO A  45     108.252  85.496 104.445
ATOM    412  CG  PRO A  45     107.233  85.780 103.322
ATOM    413  CD  PRO A  45     106.850  84.388 102.788
ATOM    414  C   PRO A  45     106.998  84.110 106.167
ATOM    415  O   PRO A  45     107.526  83.988 107.271
ATOM    416  N   TYR A  46     105.654  84.251 105.993
ATOM    417  H   TYR A  46     105.236  84.225 105.087
ATOM    418  CA  TYR A  46     104.743  84.531 107.078
ATOM    419  CB  TYR A  46     104.706  86.055 107.404
ATOM    420  CG  TYR A  46     103.761  86.441 108.501
ATOM    421  CD1 TYR A  46     103.984  86.056 109.829
ATOM    422  CE1 TYR A  46     103.095  86.442 110.837
ATOM    423  CZ  TYR A  46     101.986  87.234 110.528
ATOM    424  OH  TYR A  46     101.092  87.627 111.548
ATOM    425  HH  TYR A  46     100.405  88.169 111.150
ATOM    426  CE2 TYR A  46     101.770  87.644 109.210
ATOM    427  CD2 TYR A  46     102.658  87.253 108.205
ATOM    428  C   TYR A  46     103.367  84.012 106.758
ATOM    429  O   TYR A  46     102.842  84.236 105.667
ATOM    430  N   ARG A  47     102.774  83.299 107.743
ATOM    431  H   ARG A  47     103.237  83.171 108.616
ATOM    432  CA  ARG A  47     101.466  82.695 107.681
ATOM    433  CB  ARG A  47     101.290  81.548 108.694
ATOM    434  CG  ARG A  47     102.114  80.286 108.477
ATOM    435  CD  ARG A  47     102.029  79.314 109.656
ATOM    436  NE  ARG A  47     102.801  79.939 110.777
ATOM    437  HE  ARG A  47     103.374  80.731 110.569
ATOM    438  CZ  ARG A  47     102.760  79.468 112.063
ATOM    439  NH1 ARG A  47     101.977  78.404 112.417
ATOM    440 1HH1 ARG A  47     101.420  77.937 111.731
ATOM    441 2HH1 ARG A  47     101.971  78.077 113.362
ATOM    442  NH2 ARG A  47     103.517  80.088 113.015
ATOM    443 1HH2 ARG A  47     104.090  80.870 112.773
ATOM    444 2HH2 ARG A  47     103.490  79.775 113.965
ATOM    445  C   ARG A  47     100.404  83.659 108.118
ATOM    446  O   ARG A  47     100.624  84.450 109.038
ATOM    447  N   VAL A  48      99.229  83.620 107.447
ATOM    448  H   VAL A  48      99.088  82.980 106.695
ATOM    449  CA  VAL A  48      98.091  84.428 107.810
ATOM    450  CB  VAL A  48      97.765  85.625 106.933
ATOM    451  CG1 VAL A  48      96.512  86.339 107.491
ATOM    452  CG2 VAL A  48      98.964  86.591 106.928
ATOM    453  C   VAL A  48      97.001  83.404 107.727
ATOM    454  O   VAL A  48      96.622  82.973 106.636
ATOM    455  N   GLN A  49      96.555  82.954 108.919
ATOM    456  H   GLN A  49      96.926  83.321 109.768
ATOM    457  CA  GLN A  49      95.536  81.950 109.100
ATOM    458  CB  GLN A  49      96.134  80.677 109.766
ATOM    459  CG  GLN A  49      97.292  79.985 109.041
ATOM    460  CD  GLN A  49      97.676  78.737 109.826
ATOM    461  OE1 GLN A  49      97.032  77.696 109.708
ATOM    462  NE2 GLN A  49      98.750  78.834 110.652
ATOM    463 1HE2 GLN A  49      99.240  79.702 110.735
ATOM    464 2HE2 GLN A  49      99.041  78.042 111.189
ATOM    465  C   GLN A  49      94.481  82.477 110.054
ATOM    466  O   GLN A  49      93.844  81.694 110.768
ATOM    467  N   VAL A  50      94.245  83.814 110.082
ATOM    468  H   VAL A  50      94.715  84.449 109.476
ATOM    469  CA  VAL A  50      93.317  84.387 111.033
ATOM    470  CB  VAL A  50      93.533  85.892 111.213
ATOM    471  CG1 VAL A  50      92.537  86.494 112.226
ATOM    472  CG2 VAL A  50      95.002  86.157 111.603
ATOM    473  C   VAL A  50      91.874  84.087 110.707
ATOM    474  O   VAL A  50      91.288  84.610 109.759
ATOM    475  N   VAL A  51      91.285  83.223 111.562
ATOM    476  H   VAL A  51      91.815  82.827 112.309
ATOM    477  CA  VAL A  51      89.914  82.781 111.508
ATOM    478  CB  VAL A  51      89.691  81.381 110.927
ATOM    479  CG1 VAL A  51      88.183  81.056 110.943
ATOM    480  CG2 VAL A  51      90.296  81.254 109.513
ATOM    481  C   VAL A  51      89.594  82.725 112.980
ATOM    482  O   VAL A  51      90.168  81.909 113.709
ATOM    483  N   TYR A  52      88.701  83.623 113.455
ATOM    484  H   TYR A  52      88.242  84.288 112.870
ATOM    485  CA  TYR A  52      88.347  83.645 114.849
ATOM    486  CB  TYR A  52      87.794  85.004 115.341
ATOM    487  CG  TYR A  52      88.832  86.076 115.324
ATOM    488  CD1 TYR A  52      89.766  86.194 116.361
ATOM    489  CE1 TYR A  52      90.726  87.211 116.337
ATOM    490  CZ  TYR A  52      90.750  88.121 115.278
ATOM    491  OH  TYR A  52      91.720  89.147 115.256
ATOM    492  HH  TYR A  52      91.588  89.663 114.457
ATOM    493  CE2 TYR A  52      89.814  88.015 114.246
ATOM    494  CD2 TYR A  52      88.858  86.999 114.272
ATOM    495  C   TYR A  52      87.268  82.643 115.114
ATOM    496  O   TYR A  52      86.139  82.774 114.634
ATOM    497  N   GLU A  53      87.621  81.594 115.882
ATOM    498  H   GLU A  53      88.544  81.496 116.246
ATOM    499  CA  GLU A  53      86.693  80.571 116.274
ATOM    500  CB  GLU A  53      87.364  79.227 116.611
ATOM    501  CG  GLU A  53      88.084  78.590 115.414
ATOM    502  CD  GLU A  53      88.641  77.227 115.807
ATOM    503  OE1 GLU A  53      88.245  76.233 115.144
ATOM    504  OE2 GLU A  53      89.480  77.147 116.743
ATOM    505  C   GLU A  53      86.033  81.109 117.511
ATOM    506  O   GLU A  53      86.706  81.634 118.400
ATOM    507  N   ARG A  54      84.691  80.973 117.597
ATOM    508  H   ARG A  54      84.172  80.535 116.867
ATOM    509  CA  ARG A  54      83.906  81.447 118.718
ATOM    510  CB  ARG A  54      82.390  81.316 118.500
ATOM    511  CG  ARG A  54      81.843  82.291 117.456
ATOM    512  CD  ARG A  54      80.340  82.154 117.226
ATOM    513  NE  ARG A  54      79.960  83.114 116.147
ATOM    514  HE  ARG A  54      80.680  83.647 115.701
ATOM    515  CZ  ARG A  54      78.663  83.261 115.732
ATOM    516  NH1 ARG A  54      77.633  82.588 116.329
ATOM    517 1HH1 ARG A  54      77.808  81.972 117.097
ATOM    518 2HH1 ARG A  54      76.694  82.721 116.012
ATOM    519  NH2 ARG A  54      78.389  84.110 114.700
ATOM    520 1HH2 ARG A  54      79.129  84.609 114.248
ATOM    521 2HH2 ARG A  54      77.449  84.226 114.382
ATOM    522  C   ARG A  54      84.257  80.717 119.983
ATOM    523  O   ARG A  54      84.145  81.283 121.074
ATOM    524  N   SER A  55      84.725  79.453 119.836
ATOM    525  H   SER A  55      84.819  79.050 118.930
ATOM    526  CA  SER A  55      85.125  78.585 120.911
ATOM    527  CB  SER A  55      85.536  77.190 120.391
ATOM    528  OG  SER A  55      86.660  77.274 119.524
ATOM    529  HG  SER A  55      86.899  76.368 119.310
ATOM    530  C   SER A  55      86.246  79.191 121.714
ATOM    531  O   SER A  55      86.299  78.994 122.930
ATOM    532  N   TYR A  56      87.155  79.944 121.047
ATOM    533  H   TYR A  56      87.092  80.115 120.065
ATOM    534  CA  TYR A  56      88.236  80.596 121.727
ATOM    535  CB  TYR A  56      89.651  80.280 121.161
ATOM    536  CG  TYR A  56      89.943  78.816 121.246
ATOM    537  CD1 TYR A  56      89.873  78.024 120.094
ATOM    538  CE1 TYR A  56      90.139  76.653 120.153
ATOM    539  CZ  TYR A  56      90.479  76.061 121.371
ATOM    540  OH  TYR A  56      90.746  74.676 121.425
ATOM    541  HH  TYR A  56      90.974  74.452 122.332
ATOM    542  CE2 TYR A  56      90.554  76.842 122.528
ATOM    543  CD2 TYR A  56      90.287  78.214 122.464
ATOM    544  C   TYR A  56      87.934  82.056 121.557
ATOM    545  O   TYR A  56      88.530  82.758 120.733
ATOM    546  N   CYS A  57      86.954  82.544 122.355
ATOM    547  H   CYS A  57      86.472  81.970 123.012
ATOM    548  CA  CYS A  57      86.567  83.926 122.316
ATOM    549  CB  CYS A  57      85.160  84.172 122.901
ATOM    550  SG  CYS A  57      84.622  85.904 122.766
ATOM    551  C   CYS A  57      87.612  84.604 123.145
ATOM    552  O   CYS A  57      87.528  84.692 124.374
ATOM    553  N   MET A  58      88.651  85.093 122.433
ATOM    554  H   MET A  58      88.710  84.974 121.445
ATOM    555  CA  MET A  58      89.758  85.751 123.057
ATOM    556  CB  MET A  58      91.017  85.782 122.164
ATOM    557  CG  MET A  58      91.651  84.403 121.964
ATOM    558  SD  MET A  58      93.077  84.377 120.839
ATOM    559  CE  MET A  58      93.289  82.575 120.917
ATOM    560  C   MET A  58      89.324  87.149 123.353
ATOM    561  O   MET A  58      89.156  87.988 122.465
ATOM    562  N   THR A  59      89.120  87.395 124.658
ATOM    563  H   THR A  59      89.248  86.688 125.350
ATOM    564  CA  THR A  59      88.695  88.671 125.167
ATOM    565  CB  THR A  59      87.600  88.535 126.211
ATOM    566  CG2 THR A  59      86.339  87.914 125.578
ATOM    567  OG1 THR A  59      88.040  87.734 127.299
ATOM    568  HG1 THR A  59      87.443  87.930 128.025
ATOM    569  C   THR A  59      89.866  89.417 125.764
ATOM    570  O   THR A  59      89.687  90.474 126.373
ATOM    571  N   GLY A  60      91.100  88.891 125.571
ATOM    572  H   GLY A  60      91.230  88.057 125.042
ATOM    573  CA  GLY A  60      92.306  89.451 126.115
ATOM    574  C   GLY A  60      92.842  90.628 125.381
ATOM    575  O   GLY A  60      93.948  90.566 124.838
ATOM    576  N   VAL A  61      92.070  91.741 125.361
ATOM    577  H   VAL A  61      91.177  91.781 125.804
ATOM    578  CA  VAL A  61      92.536  92.932 124.707
ATOM    579  CB  VAL A  61      91.446  93.824 124.179
ATOM    580  CG1 VAL A  61      92.135  95.030 123.530
ATOM    581  CG2 VAL A  61      90.525  93.043 123.222
ATOM    582  C   VAL A  61      93.307  93.593 125.822
ATOM    583  O   VAL A  61      92.768  94.266 126.707
ATOM    584  N   LEU A  62      94.635  93.434 125.721
ATOM    585  H   LEU A  62      95.029  92.915 124.966
ATOM    586  CA  LEU A  62      95.579  93.899 126.693
ATOM    587  CB  LEU A  62      96.783  92.934 126.819
ATOM    588  CG  LEU A  62      96.412  91.509 127.295
ATOM    589  CD1 LEU A  62      97.639  90.589 127.285
ATOM    590  CD2 LEU A  62      95.700  91.513 128.662
ATOM    591  C   LEU A  62      96.059  95.313 126.543
ATOM    592  O   LEU A  62      97.078  95.664 127.141
ATOM    593  N   ILE A  63      95.393  96.150 125.707
ATOM    594  H   ILE A  63      94.579  95.887 125.200
ATOM    595  CA  ILE A  63      95.839  97.515 125.589
ATOM    596  CB  ILE A  63      95.661  98.151 124.207
ATOM    597  CG2 ILE A  63      96.472  97.281 123.224
ATOM    598  CG1 ILE A  63      94.222  98.310 123.696
ATOM    599  CD1 ILE A  63      94.150  99.158 122.423
ATOM    600  C   ILE A  63      95.207  98.294 126.730
ATOM    601  O   ILE A  63      94.013  98.597 126.730
ATOM    602  N   GLU A  64      96.035  98.623 127.755
ATOM    603  H   GLU A  64      96.997  98.356 127.758
ATOM    604  CA  GLU A  64      95.577  99.316 128.940
ATOM    605  CB  GLU A  64      96.591  99.353 130.118
ATOM    606  CG  GLU A  64      96.037  99.976 131.422
ATOM    607  CD  GLU A  64      97.043 100.082 132.568
ATOM    608  OE1 GLU A  64      96.584 100.476 133.672
ATOM    609  OE2 GLU A  64      98.262  99.831 132.384
ATOM    610  C   GLU A  64      95.149 100.725 128.703
ATOM    611  O   GLU A  64      95.928 101.554 128.249
ATOM    612  N   GLY A  65      93.910 101.023 129.119
ATOM    613  H   GLY A  65      93.330 100.325 129.533
ATOM    614  CA  GLY A  65      93.307 102.313 128.977
ATOM    615  C   GLY A  65      91.980 101.874 128.511
ATOM    616  O   GLY A  65      91.161 101.397 129.299
ATOM    617  N   LYS A  66      91.742 102.074 127.208
ATOM    618  H   LYS A  66      92.425 102.463 126.593
ATOM    619  CA  LYS A  66      90.534 101.619 126.604
ATOM    620  CB  LYS A  66      89.935 102.576 125.551
ATOM    621  CG  LYS A  66      89.427 103.899 126.130
ATOM    622  CD  LYS A  66      88.935 104.893 125.077
ATOM    623  CE  LYS A  66      88.385 106.187 125.678
ATOM    624  NZ  LYS A  66      87.900 107.091 124.614
ATOM    625  HZ1 LYS A  66      87.212 106.581 124.027
ATOM    626  HZ2 LYS A  66      87.439 107.917 125.045
ATOM    627  HZ3 LYS A  66      88.694 107.410 124.024
ATOM    628  C   LYS A  66      91.053 100.407 125.912
ATOM    629  O   LYS A  66      91.949 100.505 125.068
ATOM    630  N   CYS A  67      90.504  99.228 126.270
ATOM    631  H   CYS A  67      89.784  99.169 126.958
ATOM    632  CA  CYS A  67      90.894  97.985 125.675
ATOM    633  CB  CYS A  67      90.616  96.774 126.596
ATOM    634  SG  CYS A  67      88.876  96.580 127.093
ATOM    635  C   CYS A  67      90.141  97.915 124.372
ATOM    636  O   CYS A  67      89.156  97.193 124.212
ATOM    637  N   PHE A  68      90.625  98.740 123.411
ATOM    638  H   PHE A  68      91.424  99.305 123.602
ATOM    639  CA  PHE A  68      90.109  98.889 122.081
ATOM    640  CB  PHE A  68      90.707 100.133 121.362
ATOM    641  CG  PHE A  68      90.149 100.361 119.990
ATOM    642  CD1 PHE A  68      88.854 100.864 119.817
ATOM    643  CE1 PHE A  68      88.342 101.083 118.535
ATOM    644  CZ  PHE A  68      89.128 100.812 117.412
ATOM    645  CE2 PHE A  68      90.429 100.326 117.572
ATOM    646  CD2 PHE A  68      90.936 100.108 118.857
ATOM    647  C   PHE A  68      90.453  97.626 121.365
ATOM    648  O   PHE A  68      91.608  97.198 121.383
ATOM    649  N   VAL A  69      89.443  97.039 120.686
ATOM    650  H   VAL A  69      88.534  97.446 120.658
ATOM    651  CA  VAL A  69      89.595  95.787 119.985
ATOM    652  CB  VAL A  69      88.261  95.240 119.472
ATOM    653  CG1 VAL A  69      88.435  93.949 118.639
ATOM    654  CG2 VAL A  69      87.343  95.009 120.689
ATOM    655  C   VAL A  69      90.584  95.983 118.865
ATOM    656  O   VAL A  69      90.378  96.830 117.989
ATOM    657  N   PRO A  70      91.682  95.219 118.906
ATOM    658  CA  PRO A  70      92.718  95.290 117.918
ATOM    659  CB  PRO A  70      93.881  94.454 118.458
ATOM    660  CG  PRO A  70      93.220  93.443 119.407
ATOM    661  CD  PRO A  70      91.958  94.171 119.893
ATOM    662  C   PRO A  70      92.228  94.840 116.582
ATOM    663  O   PRO A  70      91.376  93.951 116.494
ATOM    664  N   ASP A  71      92.783  95.464 115.529
ATOM    665  H   ASP A  71      93.415  96.224 115.645
ATOM    666  CA  ASP A  71      92.648  94.971 114.195
ATOM    667  CB  ASP A  71      93.324  95.878 113.147
ATOM    668  CG  ASP A  71      92.937  95.491 111.721
ATOM    669  OD1 ASP A  71      91.735  95.641 111.383
ATOM    670  OD2 ASP A  71      93.827  95.023 110.963
ATOM    671  C   ASP A  71      93.333  93.637 114.125
ATOM    672  O   ASP A  71      94.257  93.341 114.888
ATOM    673  N   GLN A  72      92.874  92.823 113.153
ATOM    674  H   GLN A  72      92.139  93.137 112.557
ATOM    675  CA  GLN A  72      93.354  91.499 112.845
ATOM    676  CB  GLN A  72      92.651  90.896 111.615
ATOM    677  CG  GLN A  72      91.170  90.576 111.806
ATOM    678  CD  GLN A  72      90.645  89.969 110.511
ATOM    679  OE1 GLN A  72      90.776  88.772 110.264
ATOM    680  NE2 GLN A  72      90.028  90.820 109.652
ATOM    681 1HE2 GLN A  72      89.941  91.789 109.881
ATOM    682 2HE2 GLN A  72      89.653  90.475 108.792
ATOM    683  C   GLN A  72      94.816  91.541 112.484
ATOM    684  O   GLN A  72      95.495  90.517 112.549
ATOM    685  N   SER A  73      95.327  92.749 112.139
ATOM    686  H   SER A  73      94.744  93.555 112.096
ATOM    687  CA  SER A  73      96.674  93.007 111.754
ATOM    688  CB  SER A  73      97.739  92.678 112.837
ATOM    689  OG  SER A  73      97.533  93.472 113.996
ATOM    690  HG  SER A  73      98.215  93.203 114.617
ATOM    691  C   SER A  73      96.992  92.382 110.441
ATOM    692  O   SER A  73      97.879  91.533 110.309
ATOM    693  N   VAL A  74      96.190  92.770 109.411
ATOM    694  H   VAL A  74      95.444  93.421 109.538
ATOM    695  CA  VAL A  74      96.454  92.339 108.059
ATOM    696  CB  VAL A  74      95.248  92.322 107.156
ATOM    697  CG1 VAL A  74      95.677  91.751 105.790
ATOM    698  CG2 VAL A  74      94.106  91.525 107.818
ATOM    699  C   VAL A  74      97.408  93.481 107.743
ATOM    700  O   VAL A  74      97.074  94.488 107.113
ATOM    701  N   VAL A  75      98.660  93.266 108.211
ATOM    702  H   VAL A  75      98.850  92.405 108.677
ATOM    703  CA  VAL A  75      99.774  94.179 108.211
ATOM    704  CB  VAL A  75     101.030  93.625 108.891
ATOM    705  CG1 VAL A  75     100.754  93.440 110.393
ATOM    706  CG2 VAL A  75     101.510  92.318 108.214
ATOM    707  C   VAL A  75     100.203  94.813 106.935
ATOM    708  O   VAL A  75     100.687  95.945 106.975
ATOM    709  N   SER A  76     100.033  94.112 105.803
ATOM    710  H   SER A  76      99.610  93.209 105.806
ATOM    711  CA  SER A  76     100.460  94.588 104.521
ATOM    712  CB  SER A  76     100.529  93.423 103.510
ATOM    713  OG  SER A  76      99.240  92.857 103.304
ATOM    714  HG  SER A  76      99.367  92.137 102.679
ATOM    715  C   SER A  76      99.737  95.723 103.849
ATOM    716  O   SER A  76     100.393  96.597 103.279
ATOM    717  N   ILE A  77      98.384  95.756 103.904
ATOM    718  H   ILE A  77      97.861  95.073 104.410
ATOM    719  CA  ILE A  77      97.618  96.752 103.179
ATOM    720  CB  ILE A  77      96.971  96.115 101.940
ATOM    721  CG2 ILE A  77      98.034  95.899 100.841
ATOM    722  CG1 ILE A  77      96.113  94.880 102.308
ATOM    723  CD1 ILE A  77      95.287  94.337 101.148
ATOM    724  C   ILE A  77      96.701  97.722 103.889
ATOM    725  O   ILE A  77      95.660  98.095 103.338
ATOM    726  N   ILE A  78      97.059  98.178 105.119
ATOM    727  H   ILE A  78      97.907  97.902 105.564
ATOM    728  CA  ILE A  78      96.213  99.105 105.846
ATOM    729  CB  ILE A  78      96.562  99.189 107.331
ATOM    730  CG2 ILE A  78      95.701 100.277 108.027
ATOM    731  CG1 ILE A  78      96.345  97.810 107.993
ATOM    732  CD1 ILE A  78      96.874  97.695 109.424
ATOM    733  C   ILE A  78      96.301 100.465 105.185
ATOM    734  O   ILE A  78      97.337 101.138 105.218
ATOM    735  N   LYS A  79      95.171 100.865 104.546
ATOM    736  H   LYS A  79      94.364 100.281 104.518
ATOM    737  CA  LYS A  79      95.039 102.130 103.865
ATOM    738  CB  LYS A  79      95.464 102.091 102.362
ATOM    739  CG  LYS A  79      96.962 101.912 102.069
ATOM    740  CD  LYS A  79      97.337 101.934 100.583
ATOM    741  CE  LYS A  79      96.936 100.665  99.826
ATOM    742  NZ  LYS A  79      97.437 100.719  98.439
ATOM    743  HZ1 LYS A  79      98.465 100.588  98.441
ATOM    744  HZ2 LYS A  79      96.997  99.960  97.883
ATOM    745  HZ3 LYS A  79      97.203 101.636  98.013
ATOM    746  C   LYS A  79      93.596 102.562 103.971
ATOM    747  O   LYS A  79      92.878 102.602 102.968
ATOM    748  N   HIS A  80      93.096 102.835 105.207
ATOM    749  H   HIS A  80      93.641 102.791 106.040
ATOM    750  CA  HIS A  80      91.711 103.237 105.334
ATOM    751  CB  HIS A  80      90.777 102.122 105.859
ATOM    752  CG  HIS A  80      90.691 101.020 104.858
ATOM    753  ND1 HIS A  80      90.033 101.176 103.660
ATOM    754  CE1 HIS A  80      90.232 100.039 102.958
ATOM    755  NE2 HIS A  80      90.965  99.162 103.621
ATOM    756  CD2 HIS A  80      91.253  99.783 104.822
ATOM    757  C   HIS A  80      91.319 104.492 106.031
ATOM    758  O   HIS A  80      90.235 105.013 105.758
ATOM    759  N   GLY A  81      92.164 105.022 106.935
ATOM    760  H   GLY A  81      93.048 104.615 107.144
ATOM    761  CA  GLY A  81      91.816 106.215 107.669
ATOM    762  C   GLY A  81      91.095 105.827 108.938
ATOM    763  O   GLY A  81      90.974 106.645 109.851
ATOM    764  N   ILE A  82      90.620 104.551 109.033
ATOM    765  H   ILE A  82      90.741 103.893 108.298
ATOM    766  CA  ILE A  82      89.965 104.016 110.198
ATOM    767  CB  ILE A  82      88.991 102.889 109.894
ATOM    768  CG2 ILE A  82      88.405 102.388 111.234
ATOM    769  CG1 ILE A  82      87.905 103.343 108.895
ATOM    770  CD1 ILE A  82      87.050 102.203 108.336
ATOM    771  C   ILE A  82      91.235 103.460 110.773
ATOM    772  O   ILE A  82      91.677 102.357 110.436
ATOM    773  N   PHE A  83      91.876 104.285 111.622
ATOM    774  H   PHE A  83      91.524 105.181 111.881
ATOM    775  CA  PHE A  83      93.139 103.903 112.157
ATOM    776  CB  PHE A  83      94.033 105.124 112.512
ATOM    777  CG  PHE A  83      95.438 104.696 112.819
ATOM    778  CD1 PHE A  83      96.278 104.279 111.778
ATOM    779  CE1 PHE A  83      97.594 103.879 112.030
ATOM    780  CZ  PHE A  83      98.090 103.899 113.331
ATOM    781  CE2 PHE A  83      97.257 104.319 114.368
ATOM    782  CD2 PHE A  83      95.942 104.719 114.121
ATOM    783  C   PHE A  83      93.068 102.904 113.265
ATOM    784  O   PHE A  83      92.324 103.039 114.240
ATOM    785  N   ASP A  84      93.860 101.839 113.049
ATOM    786  H   ASP A  84      94.411 101.778 112.220
ATOM    787  CA  ASP A  84      94.046 100.752 113.956
ATOM    788  CB  ASP A  84      93.965  99.394 113.250
ATOM    789  CG  ASP A  84      92.535  99.241 112.715
ATOM    790  OD1 ASP A  84      91.565  99.289 113.519
ATOM    791  OD2 ASP A  84      92.401  99.098 111.473
ATOM    792  C   ASP A  84      95.421 101.029 114.497
ATOM    793  O   ASP A  84      96.376 101.230 113.744
ATOM    794  N   ILE A  85      95.509 101.059 115.837
ATOM    795  H   ILE A  85      94.695 100.859 116.377
ATOM    796  CA  ILE A  85      96.669 101.382 116.637
ATOM    797  CB  ILE A  85      96.177 101.735 118.057
ATOM    798  CG2 ILE A  85      97.314 101.879 119.100
ATOM    799  CG1 ILE A  85      95.360 103.047 117.985
ATOM    800  CD1 ILE A  85      94.574 103.382 119.256
ATOM    801  C   ILE A  85      97.809 100.382 116.674
ATOM    802  O   ILE A  85      98.963 100.802 116.798
ATOM    803  N   ALA A  86      97.531  99.072 116.471
ATOM    804  H   ALA A  86      96.600  98.769 116.280
ATOM    805  CA  ALA A  86      98.508  98.018 116.623
ATOM    806  CB  ALA A  86      97.947  96.638 116.222
ATOM    807  C   ALA A  86      99.877  98.127 116.009
ATOM    808  O   ALA A  86     100.076  98.407 114.826
ATOM    809  N   SER A  87     100.862  97.938 116.916
ATOM    810  H   SER A  87     100.641  97.740 117.868
ATOM    811  CA  SER A  87     102.272  97.928 116.631
ATOM    812  CB  SER A  87     103.141  98.631 117.683
ATOM    813  OG  SER A  87     104.504  98.498 117.316
ATOM    814  HG  SER A  87     105.010  98.549 118.131
ATOM    815  C   SER A  87     102.534  96.455 116.691
ATOM    816  O   SER A  87     102.171  95.800 117.679
ATOM    817  N   VAL A  88     103.180  95.894 115.640
ATOM    818  H   VAL A  88     103.504  96.400 114.845
ATOM    819  CA  VAL A  88     103.344  94.466 115.649
ATOM    820  CB  VAL A  88     102.422  93.740 114.637
ATOM    821  CG1 VAL A  88     102.615  92.207 114.685
ATOM    822  CG2 VAL A  88     100.940  94.113 114.843
ATOM    823  C   VAL A  88     104.751  94.016 115.414
ATOM    824  O   VAL A  88     105.305  94.147 114.320
ATOM    825  N   HIS A  89     105.347  93.467 116.492
ATOM    826  H   HIS A  89     104.870  93.394 117.365
ATOM    827  CA  HIS A  89     106.648  92.867 116.453
ATOM    828  CB  HIS A  89     107.341  92.856 117.835
ATOM    829  CG  HIS A  89     108.708  92.225 117.918
ATOM    830  ND1 HIS A  89     109.359  92.041 119.118
ATOM    831  CE1 HIS A  89     110.525  91.407 118.843
ATOM    832  NE2 HIS A  89     110.674  91.173 117.552
ATOM    833  CD2 HIS A  89     109.530  91.690 116.971
ATOM    834  C   HIS A  89     106.216  91.474 116.085
ATOM    835  O   HIS A  89     105.614  90.766 116.902
ATOM    836  N   ILE A  90     106.517  91.061 114.830
ATOM    837  H   ILE A  90     107.013  91.626 114.176
ATOM    838  CA  ILE A  90     106.103  89.754 114.386
ATOM    839  CB  ILE A  90     106.088  89.609 112.867
ATOM    840  CG2 ILE A  90     105.798  88.146 112.458
ATOM    841  CG1 ILE A  90     105.052  90.587 112.273
ATOM    842  CD1 ILE A  90     105.070  90.709 110.751
ATOM    843  C   ILE A  90     106.982  88.722 115.034
ATOM    844  O   ILE A  90     108.170  88.587 114.736
ATOM    845  N   VAL A  91     106.343  87.986 115.966
ATOM    846  H   VAL A  91     105.385  88.159 116.174
ATOM    847  CA  VAL A  91     106.922  86.913 116.731
ATOM    848  CB  VAL A  91     107.120  87.216 118.218
ATOM    849  CG1 VAL A  91     107.725  85.992 118.940
ATOM    850  CG2 VAL A  91     108.002  88.466 118.400
ATOM    851  C   VAL A  91     105.880  85.828 116.614
ATOM    852  O   VAL A  91     104.705  86.038 116.925
ATOM    853  N   CYS A  92     106.308  84.646 116.134
ATOM    854  H   CYS A  92     107.264  84.509 115.888
ATOM    855  CA  CYS A  92     105.457  83.500 115.946
ATOM    856  CB  CYS A  92     105.980  82.555 114.848
ATOM    857  SG  CYS A  92     105.914  83.301 113.191
ATOM    858  C   CYS A  92     105.231  82.667 117.177
ATOM    859  O   CYS A  92     104.226  81.957 117.249
ATOM    860  N   PHE A  93     106.149  82.752 118.172
ATOM    861  H   PHE A  93     106.942  83.350 118.092
ATOM    862  CA  PHE A  93     106.095  81.958 119.377
ATOM    863  CB  PHE A  93     107.372  82.176 120.245
ATOM    864  CG  PHE A  93     107.454  81.323 121.479
ATOM    865  CD1 PHE A  93     107.695  79.944 121.398
ATOM    866  CE1 PHE A  93     107.778  79.166 122.557
ATOM    867  CZ  PHE A  93     107.634  79.762 123.813
ATOM    868  CE2 PHE A  93     107.413  81.138 123.907
ATOM    869  CD2 PHE A  93     107.330  81.912 122.746
ATOM    870  C   PHE A  93     104.855  82.137 120.203
ATOM    871  O   PHE A  93     104.503  83.238 120.634
ATOM    872  N   PHE A  94     104.174  80.988 120.423
ATOM    873  H   PHE A  94     104.500  80.119 120.060
ATOM    874  CA  PHE A  94     102.978  80.913 121.214
ATOM    875  CB  PHE A  94     102.123  79.653 120.913
ATOM    876  CG  PHE A  94     100.815  79.680 121.647
ATOM    877  CD1 PHE A  94      99.784  80.538 121.238
ATOM    878  CE1 PHE A  94      98.561  80.563 121.914
ATOM    879  CZ  PHE A  94      98.351  79.717 123.005
ATOM    880  CE2 PHE A  94      99.363  78.844 123.414
ATOM    881  CD2 PHE A  94     100.583  78.826 122.731
ATOM    882  C   PHE A  94     103.496  80.904 122.625
ATOM    883  O   PHE A  94     104.358  80.097 122.980
ATOM    884  N   VAL A  95     102.963  81.829 123.446
ATOM    885  H   VAL A  95     102.253  82.449 123.121
ATOM    886  CA  VAL A  95     103.355  82.012 124.819
ATOM    887  CB  VAL A  95     102.796  83.315 125.393
ATOM    888  CG1 VAL A  95     103.094  83.484 126.899
ATOM    889  CG2 VAL A  95     103.362  84.483 124.561
ATOM    890  C   VAL A  95     102.964  80.821 125.644
ATOM    891  O   VAL A  95     101.859  80.287 125.509
ATOM    892  N   ALA A  96     103.914  80.375 126.508
ATOM    893  H   ALA A  96     104.805  80.817 126.580
ATOM    894  CA  ALA A  96     103.688  79.262 127.391
ATOM    895  CB  ALA A  96     104.942  78.844 128.176
ATOM    896  C   ALA A  96     102.647  79.771 128.337
ATOM    897  O   ALA A  96     102.884  80.715 129.095
ATOM    898  N   VAL A  97     101.465  79.113 128.314
ATOM    899  H   VAL A  97     101.308  78.350 127.692
ATOM    900  CA  VAL A  97     100.345  79.533 129.127
ATOM    901  CB  VAL A  97      99.006  78.931 128.778
ATOM    902  CG1 VAL A  97      98.647  79.317 127.331
ATOM    903  CG2 VAL A  97      99.022  77.434 129.028
ATOM    904  C   VAL A  97     100.635  79.459 130.595
ATOM    905  O   VAL A  97     100.042  80.192 131.374
ATOM    906  N   LYS A  98     101.515  78.541 131.014
ATOM    907  H   LYS A  98     101.975  77.919 130.382
ATOM    908  CA  LYS A  98     101.936  78.451 132.380
ATOM    909  CB  LYS A  98     101.188  77.476 133.320
ATOM    910  CG  LYS A  98      99.997  78.115 134.016
ATOM    911  CD  LYS A  98      99.662  77.403 135.323
ATOM    912  CE  LYS A  98     100.717  77.590 136.425
ATOM    913  NZ  LYS A  98     100.670  78.953 136.997
ATOM    914  HZ1 LYS A  98     101.449  79.068 137.673
ATOM    915  HZ2 LYS A  98     100.766  79.663 136.245
ATOM    916  HZ3 LYS A  98      99.769  79.098 137.492
ATOM    917  C   LYS A  98     103.407  78.180 132.390
ATOM    918  O   LYS A  98     104.103  78.460 131.411
ATOM    919  N   LYS A  99     103.924  77.663 133.537
ATOM    920  H   LYS A  99     103.360  77.516 134.344
ATOM    921  CA  LYS A  99     105.294  77.272 133.743
ATOM    922  CB  LYS A  99     105.479  76.591 135.118
ATOM    923  CG  LYS A  99     105.364  77.535 136.321
ATOM    924  CD  LYS A  99     105.244  76.839 137.685
ATOM    925  CE  LYS A  99     106.514  76.133 138.167
ATOM    926  NZ  LYS A  99     106.327  75.594 139.533
ATOM    927  HZ1 LYS A  99     105.323  75.601 139.807
ATOM    928  HZ2 LYS A  99     106.695  74.623 139.568
ATOM    929  HZ3 LYS A  99     106.864  76.180 140.201
ATOM    930  C   LYS A  99     105.549  76.219 132.695
ATOM    931  O   LYS A  99     106.653  76.142 132.153
ATOM    932  N   ASP A 100     104.503  75.401 132.383
ATOM    933  H   ASP A 100     103.622  75.472 132.843
ATOM    934  CA  ASP A 100     104.593  74.399 131.375
ATOM    935  CB  ASP A 100     103.423  73.390 131.333
ATOM    936  CG  ASP A 100     103.425  72.418 132.514
ATOM    937  OD1 ASP A 100     104.389  72.393 133.327
ATOM    938  OD2 ASP A 100     102.444  71.632 132.589
ATOM    939  C   ASP A 100     104.670  75.058 130.037
ATOM    940  O   ASP A 100     103.788  75.809 129.606
ATOM    941  N   THR A 101     105.791  74.735 129.368
ATOM    942  H   THR A 101     106.452  74.118 129.787
ATOM    943  CA  THR A 101     106.164  75.166 128.047
ATOM    944  CB  THR A 101     107.608  74.857 127.717
ATOM    945  CG2 THR A 101     108.520  75.666 128.657
ATOM    946  OG1 THR A 101     107.873  73.465 127.845
ATOM    947  HG1 THR A 101     108.710  73.315 127.396
ATOM    948  C   THR A 101     105.258  74.481 127.061
ATOM    949  O   THR A 101     104.970  75.015 125.991
ATOM    950  N   GLU A 102     104.759  73.282 127.455
ATOM    951  H   GLU A 102     105.025  72.901 128.337
ATOM    952  CA  GLU A 102     103.867  72.446 126.703
ATOM    953  CB  GLU A 102     103.774  70.999 127.245
ATOM    954  CG  GLU A 102     103.185  70.832 128.650
ATOM    955  CD  GLU A 102     103.356  69.387 129.103
ATOM    956  OE1 GLU A 102     104.520  68.928 129.248
ATOM    957  OE2 GLU A 102     102.314  68.712 129.309
ATOM    958  C   GLU A 102     102.493  73.060 126.563
ATOM    959  O   GLU A 102     101.629  72.490 125.896
ATOM    960  N   ASN A 103     102.255  74.224 127.229
ATOM    961  H   ASN A 103     102.950  74.637 127.812
ATOM    962  CA  ASN A 103     101.031  74.980 127.199
ATOM    963  CB  ASN A 103     100.593  75.404 125.764
ATOM    964  CG  ASN A 103     101.604  76.354 125.160
ATOM    965  OD1 ASN A 103     101.903  77.391 125.741
ATOM    966  ND2 ASN A 103     102.155  75.995 123.973
ATOM    967 1HD2 ASN A 103     101.879  75.141 123.532
ATOM    968 2HD2 ASN A 103     102.828  76.590 123.534
ATOM    969  C   ASN A 103      99.885  74.281 127.842
ATOM    970  O   ASN A 103      98.727  74.661 127.650
ATOM    971  N   LYS A 104     100.195  73.271 128.681
ATOM    972  H   LYS A 104     101.137  72.995 128.854
ATOM    973  CA  LYS A 104      99.201  72.570 129.423
ATOM    974  CB  LYS A 104      99.692  71.210 129.958
ATOM    975  CG  LYS A 104      98.659  70.371 130.707
ATOM    976  CD  LYS A 104      99.249  69.057 131.218
ATOM    977  CE  LYS A 104      98.261  68.191 131.995
ATOM    978  NZ  LYS A 104      98.937  66.970 132.476
ATOM    979  HZ1 LYS A 104      99.217  66.378 131.672
ATOM    980  HZ2 LYS A 104      99.781  67.233 133.018
ATOM    981  HZ3 LYS A 104      98.291  66.437 133.087
ATOM    982  C   LYS A 104      99.111  73.529 130.572
ATOM    983  O   LYS A 104      99.992  73.597 131.432
ATOM    984  N   VAL A 105      97.998  74.282 130.598
ATOM    985  H   VAL A 105      97.309  74.189 129.883
ATOM    986  CA  VAL A 105      97.704  75.273 131.598
ATOM    987  CB  VAL A 105      96.432  76.061 131.258
ATOM    988  CG1 VAL A 105      95.146  75.218 131.410
ATOM    989  CG2 VAL A 105      96.411  77.374 132.062
ATOM    990  C   VAL A 105      97.622  74.636 132.962
ATOM    991  O   VAL A 105      97.918  75.271 133.970
ATOM    992  N   GLN A 106      97.324  73.323 132.991
ATOM    993  H   GLN A 106      97.147  72.820 132.150
ATOM    994  CA  GLN A 106      97.155  72.564 134.190
ATOM    995  CB  GLN A 106      96.346  71.265 133.960
ATOM    996  CG  GLN A 106      94.886  71.516 133.536
ATOM    997  CD  GLN A 106      94.109  72.286 134.612
ATOM    998  OE1 GLN A 106      94.043  71.912 135.783
ATOM    999  NE2 GLN A 106      93.516  73.437 134.199
ATOM   1000 1HE2 GLN A 106      93.605  73.734 133.248
ATOM   1001 2HE2 GLN A 106      93.007  73.999 134.850
ATOM   1002  C   GLN A 106      98.400  72.271 134.980
ATOM   1003  O   GLN A 106      98.302  71.628 136.027
ATOM   1004  N   GLY A 107      99.594  72.749 134.540
ATOM   1005  H   GLY A 107      99.691  73.248 133.681
ATOM   1006  CA  GLY A 107     100.813  72.515 135.277
ATOM   1007  C   GLY A 107     100.959  73.478 136.428
ATOM   1008  O   GLY A 107     101.936  74.227 136.495
ATOM   1009  N   TYR A 108      99.992  73.455 137.383
ATOM   1010  H   TYR A 108      99.222  72.825 137.324
ATOM   1011  CA  TYR A 108     100.002  74.311 138.542
ATOM   1012  CB  TYR A 108      98.598  74.577 139.152
ATOM   1013  CG  TYR A 108      97.654  75.355 138.298
ATOM   1014  CD1 TYR A 108      96.774  74.694 137.434
ATOM   1015  CE1 TYR A 108      95.876  75.414 136.642
ATOM   1016  CZ  TYR A 108      95.839  76.808 136.725
ATOM   1017  OH  TYR A 108      94.931  77.534 135.925
ATOM   1018  HH  TYR A 108      95.073  78.471 136.084
ATOM   1019  CE2 TYR A 108      96.694  77.478 137.605
ATOM   1020  CD2 TYR A 108      97.590  76.750 138.393
ATOM   1021  C   TYR A 108     100.827  73.618 139.598
ATOM   1022  O   TYR A 108     100.307  73.076 140.581
ATOM   1023  N   TYR A 109     102.166  73.608 139.388
ATOM   1024  H   TYR A 109     102.572  74.024 138.577
ATOM   1025  CA  TYR A 109     103.067  73.001 140.330
ATOM   1026  CB  TYR A 109     104.432  72.604 139.715
ATOM   1027  CG  TYR A 109     105.226  71.804 140.701
ATOM   1028  CD1 TYR A 109     104.874  70.466 140.929
ATOM   1029  CE1 TYR A 109     105.588  69.681 141.834
ATOM   1030  CZ  TYR A 109     106.673  70.226 142.519
ATOM   1031  OH  TYR A 109     107.384  69.416 143.429
ATOM   1032  HH  TYR A 109     108.114  69.935 143.779
ATOM   1033  CE2 TYR A 109     107.044  71.558 142.297
ATOM   1034  CD2 TYR A 109     106.323  72.342 141.388
ATOM   1035  C   TYR A 109     103.232  74.082 141.359
ATOM   1036  O   TYR A 109     103.675  75.191 141.046
ATOM   1037  N   ILE A 110     102.820  73.759 142.601
ATOM   1038  H   ILE A 110     102.464  72.851 142.806
ATOM   1039  CA  ILE A 110     102.863  74.666 143.719
ATOM   1040  CB  ILE A 110     101.636  74.478 144.607
ATOM   1041  CG2 ILE A 110     101.622  75.402 145.848
ATOM   1042  CG1 ILE A 110     100.355  74.716 143.764
ATOM   1043  CD1 ILE A 110     100.215  76.081 143.074
ATOM   1044  C   ILE A 110     104.230  74.649 144.387
ATOM   1045  O   ILE A 110     104.986  73.682 144.290
ATOM   1046  N   CYS A 111     104.521  75.749 145.112
ATOM   1047  H   CYS A 111     103.833  76.469 145.152
ATOM   1048  CA  CYS A 111     105.722  76.142 145.796
ATOM   1049  CB  CYS A 111     105.533  77.514 146.476
ATOM   1050  SG  CYS A 111     105.227  78.861 145.294
ATOM   1051  C   CYS A 111     106.458  75.305 146.802
ATOM   1052  O   CYS A 111     107.661  75.546 146.932
ATOM   1053  N   ILE A 112     105.833  74.322 147.523
ATOM   1054  H   ILE A 112     104.867  74.117 147.387
ATOM   1055  CA  ILE A 112     106.510  73.523 148.550
ATOM   1056  CB  ILE A 112     107.662  72.674 148.000
ATOM   1057  CG2 ILE A 112     108.188  71.748 149.101
ATOM   1058  CG1 ILE A 112     107.195  71.822 146.799
ATOM   1059  CD1 ILE A 112     108.330  71.073 146.105
ATOM   1060  C   ILE A 112     106.885  74.559 149.602
ATOM   1061  O   ILE A 112     108.043  74.825 149.939
ATOM   1062  N   VAL A 113     105.791  75.188 150.089
ATOM   1063  H   VAL A 113     104.898  74.856 149.794
ATOM   1064  CA  VAL A 113     105.713  76.292 151.006
ATOM   1065  CB  VAL A 113     104.248  76.651 151.306
ATOM   1066  CG1 VAL A 113     104.104  77.787 152.343
ATOM   1067  CG2 VAL A 113     103.530  76.991 149.982
ATOM   1068  C   VAL A 113     106.488  76.138 152.277
ATOM   1069  O   VAL A 113     106.353  75.171 153.029
ATOM   1070  N   GLY A 114     107.343  77.166 152.472
ATOM   1071  H   GLY A 114     107.404  77.888 151.788
ATOM   1072  CA  GLY A 114     108.206  77.377 153.595
ATOM   1073  C   GLY A 114     109.411  76.506 153.628
ATOM   1074  O   GLY A 114     109.650  75.683 152.741
ATOM   1075  N   GLY A 115     110.189  76.688 154.721
ATOM   1076  H   GLY A 115     109.949  77.370 155.406
ATOM   1077  CA  GLY A 115     111.380  75.931 155.023
ATOM   1078  C   GLY A 115     110.920  74.559 155.447
ATOM   1079  O   GLY A 115     111.650  73.578 155.308
ATOM   1080  N   ASN A 116     109.658  74.485 155.950
ATOM   1081  H   ASN A 116     109.123  75.320 156.048
ATOM   1082  CA  ASN A 116     108.954  73.306 156.384
ATOM   1083  CB  ASN A 116     107.572  73.642 156.988
ATOM   1084  CG  ASN A 116     107.710  74.309 158.360
ATOM   1085  OD1 ASN A 116     108.700  74.200 159.085
ATOM   1086  ND2 ASN A 116     106.649  75.070 158.732
ATOM   1087 1HD2 ASN A 116     105.861  75.159 158.124
ATOM   1088 2HD2 ASN A 116     106.661  75.553 159.607
ATOM   1089  C   ASN A 116     108.717  72.436 155.175
ATOM   1090  O   ASN A 116     108.537  71.227 155.315
ATOM   1091  N   SER A 117     108.708  73.051 153.960
ATOM   1092  H   SER A 117     108.856  74.033 153.876
ATOM   1093  CA  SER A 117     108.542  72.405 152.693
ATOM   1094  CB  SER A 117     109.810  71.604 152.295
ATOM   1095  OG  SER A 117     110.920  72.484 152.179
ATOM   1096  HG  SER A 117     110.840  72.889 151.310
ATOM   1097  C   SER A 117     107.285  71.596 152.584
ATOM   1098  O   SER A 117     107.305  70.446 152.142
ATOM   1099  N   ALA A 118     106.143  72.214 152.976
ATOM   1100  H   ALA A 118     106.138  73.165 153.278
ATOM   1101  CA  ALA A 118     104.864  71.554 152.920
ATOM   1102  CB  ALA A 118     103.747  72.335 153.635
ATOM   1103  C   ALA A 118     104.516  71.416 151.456
ATOM   1104  O   ALA A 118     104.431  72.430 150.756
ATOM   1105  N   PRO A 119     104.311  70.190 150.962
ATOM   1106  CA  PRO A 119     104.011  69.930 149.572
ATOM   1107  CB  PRO A 119     104.476  68.486 149.356
ATOM   1108  CG  PRO A 119     104.200  67.816 150.712
ATOM   1109  CD  PRO A 119     104.467  68.945 151.721
ATOM   1110  C   PRO A 119     102.572  70.197 149.233
ATOM   1111  O   PRO A 119     101.830  69.277 148.877
ATOM   1112  N   ILE A 120     102.172  71.477 149.348
ATOM   1113  H   ILE A 120     102.807  72.191 149.630
ATOM   1114  CA  ILE A 120     100.840  71.910 149.046
ATOM   1115  CB  ILE A 120     100.552  73.289 149.625
ATOM   1116  CG2 ILE A 120      99.147  73.770 149.201
ATOM   1117  CG1 ILE A 120     100.660  73.228 151.164
ATOM   1118  CD1 ILE A 120     100.651  74.589 151.858
ATOM   1119  C   ILE A 120     100.722  71.900 147.545
ATOM   1120  O   ILE A 120     101.627  72.328 146.829
ATOM   1121  N   TYR A 121      99.605  71.333 147.064
ATOM   1122  H   TYR A 121      98.924  70.946 147.683
ATOM   1123  CA  TYR A 121      99.268  71.256 145.673
ATOM   1124  CB  TYR A 121      99.213  69.794 145.160
ATOM   1125  CG  TYR A 121      99.017  69.719 143.678
ATOM   1126  CD1 TYR A 121     100.026  70.108 142.785
ATOM   1127  CE1 TYR A 121      99.822  70.020 141.404
ATOM   1128  CZ  TYR A 121      98.617  69.522 140.905
ATOM   1129  OH  TYR A 121      98.406  69.428 139.513
ATOM   1130  HH  TYR A 121      97.530  69.058 139.370
ATOM   1131  CE2 TYR A 121      97.614  69.116 141.788
ATOM   1132  CD2 TYR A 121      97.821  69.206 143.166
ATOM   1133  C   TYR A 121      97.906  71.871 145.787
ATOM   1134  O   TYR A 121      96.930  71.179 146.079
ATOM   1135  N   VAL A 122      97.836  73.212 145.570
ATOM   1136  H   VAL A 122      98.652  73.733 145.343
ATOM   1137  CA  VAL A 122      96.621  73.994 145.700
ATOM   1138  CB  VAL A 122      96.836  75.501 145.462
ATOM   1139  CG1 VAL A 122      95.513  76.300 145.405
ATOM   1140  CG2 VAL A 122      97.779  76.037 146.551
ATOM   1141  C   VAL A 122      95.473  73.436 144.883
ATOM   1142  O   VAL A 122      94.436  73.225 145.519
ATOM   1143  N   PRO A 123      95.529  73.136 143.579
ATOM   1144  CA  PRO A 123      94.394  72.578 142.883
ATOM   1145  CB  PRO A 123      94.580  73.017 141.427
ATOM   1146  CG  PRO A 123      96.107  73.064 141.262
ATOM   1147  CD  PRO A 123      96.610  73.485 142.652
ATOM   1148  C   PRO A 123      94.409  71.085 143.115
ATOM   1149  O   PRO A 123      94.676  70.339 142.168
ATOM   1150  N   THR A 124      94.145  70.630 144.372
ATOM   1151  H   THR A 124      93.950  71.256 145.124
ATOM   1152  CA  THR A 124      94.116  69.221 144.679
ATOM   1153  CB  THR A 124      93.921  68.908 146.151
ATOM   1154  CG2 THR A 124      94.012  67.385 146.374
ATOM   1155  OG1 THR A 124      94.941  69.522 146.926
ATOM   1156  HG1 THR A 124      94.812  70.472 146.847
ATOM   1157  C   THR A 124      92.955  68.701 143.877
ATOM   1158  O   THR A 124      91.806  69.115 144.043
ATOM   1159  N   LEU A 125      93.296  67.749 142.989
ATOM   1160  H   LEU A 125      94.240  67.438 142.915
ATOM   1161  CA  LEU A 125      92.387  67.133 142.065
ATOM   1162  CB  LEU A 125      93.127  66.252 141.038
ATOM   1163  CG  LEU A 125      94.016  67.051 140.050
ATOM   1164  CD1 LEU A 125      94.854  66.109 139.175
ATOM   1165  CD2 LEU A 125      93.219  68.079 139.225
ATOM   1166  C   LEU A 125      91.321  66.331 142.745
ATOM   1167  O   LEU A 125      90.233  66.158 142.192
ATOM   1168  N   ASP A 126      91.649  65.782 143.934
ATOM   1169  H   ASP A 126      92.551  65.912 144.337
ATOM   1170  CA  ASP A 126      90.738  65.000 144.716
ATOM   1171  CB  ASP A 126      91.468  63.977 145.618
ATOM   1172  CG  ASP A 126      92.221  62.954 144.774
ATOM   1173  OD1 ASP A 126      91.579  62.241 143.957
ATOM   1174  OD2 ASP A 126      93.466  62.877 144.933
ATOM   1175  C   ASP A 126      89.862  65.821 145.621
ATOM   1176  O   ASP A 126      88.657  65.568 145.690
ATOM   1177  N   ASP A 127      90.444  66.837 146.315
ATOM   1178  H   ASP A 127      91.407  67.069 146.214
ATOM   1179  CA  ASP A 127      89.692  67.615 147.264
ATOM   1180  CB  ASP A 127      90.587  68.179 148.400
ATOM   1181  CG  ASP A 127      89.782  68.870 149.499
ATOM   1182  OD1 ASP A 127      88.863  68.238 150.084
ATOM   1183  OD2 ASP A 127      90.105  70.048 149.793
ATOM   1184  C   ASP A 127      88.772  68.633 146.672
ATOM   1185  O   ASP A 127      89.170  69.566 145.972
ATOM   1186  N   PHE A 128      87.486  68.461 147.035
ATOM   1187  H   PHE A 128      87.242  67.709 147.642
ATOM   1188  CA  PHE A 128      86.371  69.268 146.621
ATOM   1189  CB  PHE A 128      85.017  68.656 147.044
ATOM   1190  CG  PHE A 128      84.720  67.494 146.152
ATOM   1191  CD1 PHE A 128      84.970  66.187 146.593
ATOM   1192  CE1 PHE A 128      84.699  65.093 145.768
ATOM   1193  CZ  PHE A 128      84.167  65.297 144.493
ATOM   1194  CE2 PHE A 128      83.909  66.594 144.044
ATOM   1195  CD2 PHE A 128      84.183  67.687 144.872
ATOM   1196  C   PHE A 128      86.458  70.648 147.197
ATOM   1197  O   PHE A 128      86.058  71.603 146.534
ATOM   1198  N   ARG A 129      86.983  70.779 148.441
ATOM   1199  H   ARG A 129      87.304  69.984 148.951
ATOM   1200  CA  ARG A 129      87.137  72.047 149.116
ATOM   1201  CB  ARG A 129      87.491  71.905 150.605
ATOM   1202  CG  ARG A 129      86.335  71.372 151.453
ATOM   1203  CD  ARG A 129      86.550  71.487 152.966
ATOM   1204  NE  ARG A 129      87.716  70.628 153.351
ATOM   1205  HE  ARG A 129      88.620  71.053 153.406
ATOM   1206  CZ  ARG A 129      87.593  69.293 153.639
ATOM   1207  NH1 ARG A 129      86.394  68.641 153.554
ATOM   1208 1HH1 ARG A 129      85.572  69.132 153.266
ATOM   1209 2HH1 ARG A 129      86.335  67.665 153.760
ATOM   1210  NH2 ARG A 129      88.707  68.602 154.016
ATOM   1211 1HH2 ARG A 129      89.588  69.069 154.083
ATOM   1212 2HH2 ARG A 129      88.648  67.629 154.235
ATOM   1213  C   ARG A 129      88.220  72.847 148.454
ATOM   1214  O   ARG A 129      88.089  74.063 148.314
ATOM   1215  N   SER A 130      89.308  72.167 148.014
ATOM   1216  H   SER A 130      89.388  71.184 148.156
ATOM   1217  CA  SER A 130      90.419  72.773 147.321
ATOM   1218  CB  SER A 130      91.596  71.817 147.077
ATOM   1219  OG  SER A 130      92.195  71.447 148.309
ATOM   1220  HG  SER A 130      91.638  70.752 148.669
ATOM   1221  C   SER A 130      89.928  73.227 145.978
ATOM   1222  O   SER A 130      90.380  74.254 145.482
ATOM   1223  N   MET A 131      88.990  72.464 145.360
ATOM   1224  H   MET A 131      88.692  71.597 145.754
ATOM   1225  CA  MET A 131      88.393  72.797 144.095
ATOM   1226  CB  MET A 131      87.628  71.649 143.407
ATOM   1227  CG  MET A 131      88.544  70.531 142.890
ATOM   1228  SD  MET A 131      89.820  71.060 141.699
ATOM   1229  CE  MET A 131      88.708  71.491 140.329
ATOM   1230  C   MET A 131      87.485  73.983 144.262
ATOM   1231  O   MET A 131      87.337  74.743 143.312
ATOM   1232  N   GLU A 132      86.822  74.143 145.442
ATOM   1233  H   GLU A 132      86.901  73.466 146.169
ATOM   1234  CA  GLU A 132      85.964  75.271 145.741
ATOM   1235  CB  GLU A 132      85.143  75.132 147.042
ATOM   1236  CG  GLU A 132      83.985  74.122 146.995
ATOM   1237  CD  GLU A 132      82.973  74.491 145.909
ATOM   1238  OE1 GLU A 132      82.465  75.645 145.907
ATOM   1239  OE2 GLU A 132      82.694  73.611 145.055
ATOM   1240  C   GLU A 132      86.819  76.506 145.877
ATOM   1241  O   GLU A 132      86.427  77.589 145.445
ATOM   1242  N   ALA A 133      88.024  76.364 146.481
ATOM   1243  H   ALA A 133      88.308  75.486 146.860
ATOM   1244  CA  ALA A 133      88.972  77.439 146.635
ATOM   1245  CB  ALA A 133      90.183  77.048 147.501
ATOM   1246  C   ALA A 133      89.471  77.792 145.251
ATOM   1247  O   ALA A 133      89.659  78.966 144.938
ATOM   1248  N   PHE A 134      89.654  76.763 144.382
ATOM   1249  H   PHE A 134      89.532  75.825 144.685
ATOM   1250  CA  PHE A 134      90.087  76.890 143.014
ATOM   1251  CB  PHE A 134      90.508  75.538 142.373
ATOM   1252  CG  PHE A 134      91.231  75.737 141.073
ATOM   1253  CD1 PHE A 134      92.525  76.275 141.055
ATOM   1254  CE1 PHE A 134      93.207  76.459 139.849
ATOM   1255  CZ  PHE A 134      92.597  76.095 138.646
ATOM   1256  CE2 PHE A 134      91.313  75.545 138.650
ATOM   1257  CD2 PHE A 134      90.637  75.364 139.860
ATOM   1258  C   PHE A 134      88.983  77.554 142.220
ATOM   1259  O   PHE A 134      89.278  78.212 141.230
ATOM   1260  N   THR A 135      87.685  77.386 142.591
ATOM   1261  H   THR A 135      87.415  76.809 143.357
ATOM   1262  CA  THR A 135      86.611  78.058 141.890
ATOM   1263  CB  THR A 135      85.207  77.488 142.027
ATOM   1264  CG2 THR A 135      85.155  76.088 141.395
ATOM   1265  OG1 THR A 135      84.768  77.451 143.374
ATOM   1266  HG1 THR A 135      83.821  77.290 143.340
ATOM   1267  C   THR A 135      86.616  79.534 142.236
ATOM   1268  O   THR A 135      86.020  80.325 141.506
ATOM   1269  N   LYS A 136      87.226  79.928 143.391
ATOM   1270  H   LYS A 136      87.677  79.274 143.993
ATOM   1271  CA  LYS A 136      87.338  81.314 143.789
ATOM   1272  CB  LYS A 136      87.668  81.491 145.286
ATOM   1273  CG  LYS A 136      86.543  81.039 146.218
ATOM   1274  CD  LYS A 136      86.874  81.218 147.698
ATOM   1275  CE  LYS A 136      85.810  80.652 148.637
ATOM   1276  NZ  LYS A 136      86.215  80.869 150.040
ATOM   1277  HZ1 LYS A 136      87.250  80.882 150.107
ATOM   1278  HZ2 LYS A 136      85.840  81.776 150.374
ATOM   1279  HZ3 LYS A 136      85.842  80.105 150.636
ATOM   1280  C   LYS A 136      88.459  81.901 142.962
ATOM   1281  O   LYS A 136      88.273  82.923 142.301
ATOM   1282  N   LYS A 137      89.638  81.217 142.919
ATOM   1283  H   LYS A 137      89.753  80.362 143.418
ATOM   1284  CA  LYS A 137      90.779  81.627 142.125
ATOM   1285  CB  LYS A 137      92.146  81.272 142.752
ATOM   1286  CG  LYS A 137      92.458  81.929 144.094
ATOM   1287  CD  LYS A 137      93.754  81.394 144.698
ATOM   1288  CE  LYS A 137      94.233  82.156 145.931
ATOM   1289  NZ  LYS A 137      95.494  81.560 146.413
ATOM   1290  HZ1 LYS A 137      95.293  80.713 146.978
ATOM   1291  HZ2 LYS A 137      96.082  81.299 145.599
ATOM   1292  HZ3 LYS A 137      96.003  82.251 146.996
ATOM   1293  C   LYS A 137      90.561  80.798 140.892
ATOM   1294  O   LYS A 137      91.330  79.890 140.560
ATOM   1295  N   ALA A 138      89.479  81.167 140.169
ATOM   1296  H   ALA A 138      88.951  81.965 140.451
ATOM   1297  CA  ALA A 138      88.943  80.518 139.012
ATOM   1298  CB  ALA A 138      87.792  81.314 138.371
ATOM   1299  C   ALA A 138      89.907  80.183 137.946
ATOM   1300  O   ALA A 138      90.913  80.866 137.761
ATOM   1301  N   GLY A 139      89.588  79.077 137.225
ATOM   1302  H   GLY A 139      88.765  78.555 137.432
ATOM   1303  CA  GLY A 139      90.360  78.570 136.115
ATOM   1304  C   GLY A 139      90.501  79.663 135.080
ATOM   1305  O   GLY A 139      91.428  79.639 134.269
ATOM   1306  N   GLU A 140      89.578  80.662 135.099
ATOM   1307  H   GLU A 140      88.815  80.661 135.740
ATOM   1308  CA  GLU A 140      89.632  81.793 134.229
ATOM   1309  CB  GLU A 140      88.243  82.423 133.977
ATOM   1310  CG  GLU A 140      87.193  81.535 133.302
ATOM   1311  CD  GLU A 140      85.818  82.222 133.314
ATOM   1312  OE1 GLU A 140      84.865  81.560 132.831
ATOM   1313  OE2 GLU A 140      85.673  83.392 133.763
ATOM   1314  C   GLU A 140      90.492  82.810 134.981
ATOM   1315  O   GLU A 140      90.013  83.850 135.443
ATOM   1316  N   GLU A 141      91.787  82.463 135.200
ATOM   1317  H   GLU A 141      92.142  81.592 134.871
ATOM   1318  CA  GLU A 141      92.756  83.324 135.846
ATOM   1319  CB  GLU A 141      93.380  82.715 137.127
ATOM   1320  CG  GLU A 141      94.305  83.654 137.916
ATOM   1321  CD  GLU A 141      94.757  82.958 139.196
ATOM   1322  OE1 GLU A 141      95.495  81.940 139.107
ATOM   1323  OE2 GLU A 141      94.371  83.442 140.292
ATOM   1324  C   GLU A 141      93.812  83.438 134.789
ATOM   1325  O   GLU A 141      94.030  84.503 134.211
ATOM   1326  N   ILE A 142      94.437  82.271 134.468
ATOM   1327  H   ILE A 142      94.201  81.429 134.947
ATOM   1328  CA  ILE A 142      95.430  82.085 133.431
ATOM   1329  CB  ILE A 142      96.534  81.183 133.890
ATOM   1330  CG2 ILE A 142      97.489  81.033 132.705
ATOM   1331  CG1 ILE A 142      97.222  81.800 135.129
ATOM   1332  CD1 ILE A 142      98.082  80.843 135.941
ATOM   1333  C   ILE A 142      94.409  81.412 132.553
ATOM   1334  O   ILE A 142      94.352  80.196 132.349
ATOM   1335  N   ALA A 143      93.566  82.321 132.042
ATOM   1336  H   ALA A 143      93.743  83.288 132.209
ATOM   1337  CA  ALA A 143      92.372  82.099 131.333
ATOM   1338  CB  ALA A 143      91.578  83.411 131.221
ATOM   1339  C   ALA A 143      92.142  81.379 130.080
ATOM   1340  O   ALA A 143      92.705  81.604 129.010
ATOM   1341  N   SER A 144      91.144  80.511 130.281
ATOM   1342  H   SER A 144      90.776  80.393 131.201
ATOM   1343  CA  SER A 144      90.507  79.691 129.316
ATOM   1344  CB  SER A 144      90.415  78.208 129.739
ATOM   1345  OG  SER A 144      91.714  77.676 129.962
ATOM   1346  HG  SER A 144      91.582  76.759 130.217
ATOM   1347  C   SER A 144      89.216  80.426 129.559
ATOM   1348  O   SER A 144      88.350  79.989 130.325
ATOM   1349  N   TYR A 145      89.145  81.652 128.959
ATOM   1350  H   TYR A 145      89.886  81.976 128.376
ATOM   1351  CA  TYR A 145      88.025  82.550 129.080
ATOM   1352  CB  TYR A 145      88.094  83.827 128.200
ATOM   1353  CG  TYR A 145      89.130  84.825 128.594
ATOM   1354  CD1 TYR A 145      90.306  84.934 127.842
ATOM   1355  CE1 TYR A 145      91.283  85.875 128.180
ATOM   1356  CZ  TYR A 145      91.085  86.723 129.273
ATOM   1357  OH  TYR A 145      92.070  87.675 129.617
ATOM   1358  HH  TYR A 145      92.790  87.599 128.985
ATOM   1359  CE2 TYR A 145      89.910  86.628 130.025
ATOM   1360  CD2 TYR A 145      88.935  85.685 129.684
ATOM   1361  C   TYR A 145      86.858  81.819 128.517
ATOM   1362  O   TYR A 145      86.856  81.405 127.356
ATOM   1363  N   SER A 146      85.833  81.671 129.363
ATOM   1364  H   SER A 146      85.855  82.020 130.298
ATOM   1365  CA  SER A 146      84.649  80.962 128.988
ATOM   1366  CB  SER A 146      84.195  80.007 130.110
ATOM   1367  OG  SER A 146      85.195  79.033 130.374
ATOM   1368  HG  SER A 146      84.913  78.584 131.176
ATOM   1369  C   SER A 146      83.515  81.895 128.669
ATOM   1370  O   SER A 146      82.385  81.428 128.497
ATOM   1371  N   ILE A 147      83.777  83.229 128.563
ATOM   1372  H   ILE A 147      84.691  83.610 128.671
ATOM   1373  CA  ILE A 147      82.707  84.160 128.296
ATOM   1374  CB  ILE A 147      83.070  85.614 128.604
ATOM   1375  CG2 ILE A 147      81.889  86.551 128.227
ATOM   1376  CG1 ILE A 147      83.412  85.761 130.103
ATOM   1377  CD1 ILE A 147      83.968  87.132 130.498
ATOM   1378  C   ILE A 147      82.289  84.007 126.856
ATOM   1379  O   ILE A 147      82.960  84.428 125.911
ATOM   1380  N   VAL A 148      81.133  83.336 126.709
ATOM   1381  H   VAL A 148      80.652  82.983 127.507
ATOM   1382  CA  VAL A 148      80.475  83.073 125.459
ATOM   1383  CB  VAL A 148      80.356  81.590 125.108
ATOM   1384  CG1 VAL A 148      81.770  81.002 124.918
ATOM   1385  CG2 VAL A 148      79.554  80.831 126.190
ATOM   1386  C   VAL A 148      79.116  83.731 125.474
ATOM   1387  O   VAL A 148      78.390  83.661 124.478
ATOM   1388  N   GLY A 149      78.753  84.390 126.610
ATOM   1389  H   GLY A 149      79.363  84.442 127.396
ATOM   1390  CA  GLY A 149      77.490  85.063 126.777
ATOM   1391  C   GLY A 149      77.481  86.341 125.975
ATOM   1392  O   GLY A 149      78.535  86.966 125.812
ATOM   1393  N   PRO A 150      76.298  86.788 125.540
ATOM   1394  CA  PRO A 150      76.155  87.963 124.712
ATOM   1395  CB  PRO A 150      74.675  88.014 124.321
ATOM   1396  CG  PRO A 150      74.225  86.547 124.380
ATOM   1397  CD  PRO A 150      75.086  85.964 125.511
ATOM   1398  C   PRO A 150      76.622  89.268 125.276
ATOM   1399  O   PRO A 150      77.201  90.033 124.502
ATOM   1400  N   ALA A 151      76.405  89.537 126.582
ATOM   1401  H   ALA A 151      75.968  88.895 127.207
ATOM   1402  CA  ALA A 151      76.792  90.809 127.121
ATOM   1403  CB  ALA A 151      75.612  91.779 127.336
ATOM   1404  C   ALA A 151      77.465  90.612 128.427
ATOM   1405  O   ALA A 151      76.855  90.146 129.395
ATOM   1406  N   ASN A 152      78.764  90.984 128.469
ATOM   1407  H   ASN A 152      79.233  91.361 127.674
ATOM   1408  CA  ASN A 152      79.535  90.868 129.667
ATOM   1409  CB  ASN A 152      81.059  90.871 129.393
ATOM   1410  CG  ASN A 152      81.856  90.562 130.659
ATOM   1411  OD1 ASN A 152      81.349  90.016 131.638
ATOM   1412  ND2 ASN A 152      83.167  90.913 130.639
ATOM   1413 1HD2 ASN A 152      83.561  91.337 129.823
ATOM   1414 2HD2 ASN A 152      83.745  90.743 131.437
ATOM   1415  C   ASN A 152      79.129  92.069 130.471
ATOM   1416  O   ASN A 152      79.372  93.217 130.091
ATOM   1417  N   ALA A 153      78.490  91.789 131.620
ATOM   1418  H   ALA A 153      78.317  90.848 131.899
ATOM   1419  CA  ALA A 153      77.989  92.794 132.519
ATOM   1420  CB  ALA A 153      76.642  92.368 133.132
ATOM   1421  C   ALA A 153      78.948  93.104 133.636
ATOM   1422  O   ALA A 153      78.620  93.893 134.526
ATOM   1423  N   LYS A 154      80.170  92.520 133.591
ATOM   1424  H   LYS A 154      80.417  91.901 132.850
ATOM   1425  CA  LYS A 154      81.184  92.690 134.602
ATOM   1426  CB  LYS A 154      82.447  91.819 134.393
ATOM   1427  CG  LYS A 154      82.251  90.322 134.653
ATOM   1428  CD  LYS A 154      83.513  89.487 134.418
ATOM   1429  CE  LYS A 154      83.314  87.987 134.646
ATOM   1430  NZ  LYS A 154      84.573  87.255 134.397
ATOM   1431  HZ1 LYS A 154      84.426  86.240 134.557
ATOM   1432  HZ2 LYS A 154      84.884  87.409 133.419
ATOM   1433  HZ3 LYS A 154      85.304  87.599 135.047
ATOM   1434  C   LYS A 154      81.664  94.084 134.820
ATOM   1435  O   LYS A 154      82.098  94.365 135.936
ATOM   1436  N   VAL A 155      81.588  94.975 133.794
ATOM   1437  H   VAL A 155      81.196  94.714 132.916
ATOM   1438  CA  VAL A 155      82.048  96.347 133.896
ATOM   1439  CB  VAL A 155      82.003  97.071 132.552
ATOM   1440  CG1 VAL A 155      82.414  98.551 132.691
ATOM   1441  CG2 VAL A 155      82.904  96.316 131.556
ATOM   1442  C   VAL A 155      81.168  97.019 134.921
ATOM   1443  O   VAL A 155      79.964  97.119 134.706
ATOM   1444  N   PRO A 156      81.729  97.515 136.020
ATOM   1445  CA  PRO A 156      80.971  98.126 137.086
ATOM   1446  CB  PRO A 156      81.986  98.435 138.191
ATOM   1447  CG  PRO A 156      83.161  97.487 137.916
ATOM   1448  CD  PRO A 156      83.136  97.337 136.391
ATOM   1449  C   PRO A 156      80.231  99.360 136.660
ATOM   1450  O   PRO A 156      80.683 100.049 135.741
ATOM   1451  N   HIS A 157      79.089  99.654 137.334
ATOM   1452  H   HIS A 157      78.671  99.012 137.969
ATOM   1453  CA  HIS A 157      78.686 101.029 137.489
ATOM   1454  CB  HIS A 157      77.341 101.234 138.219
ATOM   1455  CG  HIS A 157      76.822 102.644 138.122
ATOM   1456  ND1 HIS A 157      77.281 103.686 138.900
ATOM   1457  CE1 HIS A 157      76.604 104.795 138.511
ATOM   1458  NE2 HIS A 157      75.744 104.541 137.543
ATOM   1459  CD2 HIS A 157      75.882 103.186 137.300
ATOM   1460  C   HIS A 157      79.784 101.653 138.294
ATOM   1461  O   HIS A 157      80.189 101.093 139.318
ATOM   1462  N   SER A 158      80.254 102.844 137.834
ATOM   1463  H   SER A 158      79.862 103.268 137.022
ATOM   1464  CA  SER A 158      81.373 103.555 138.410
ATOM   1465  CB  SER A 158      81.164 104.028 139.874
ATOM   1466  OG  SER A 158      80.073 104.936 139.937
ATOM   1467  HG  SER A 158      80.001 105.195 140.860
ATOM   1468  C   SER A 158      82.541 102.620 138.236
ATOM   1469  O   SER A 158      83.193 102.178 139.189
ATOM   1470  N   ALA A 159      82.764 102.256 136.943
ATOM   1471  H   ALA A 159      82.213 102.619 136.196
ATOM   1472  CA  ALA A 159      83.786 101.343 136.565
ATOM   1473  CB  ALA A 159      83.800 101.027 135.060
ATOM   1474  C   ALA A 159      85.130 101.843 136.927
ATOM   1475  O   ALA A 159      85.674 102.807 136.386
ATOM   1476  N   LYS A 160      85.691 101.096 137.886
ATOM   1477  H   LYS A 160      85.195 100.328 138.285
ATOM   1478  CA  LYS A 160      87.006 101.311 138.404
ATOM   1479  CB  LYS A 160      87.078 101.102 139.932
ATOM   1480  CG  LYS A 160      86.211 102.081 140.721
ATOM   1481  CD  LYS A 160      86.141 101.780 142.217
ATOM   1482  CE  LYS A 160      85.179 102.689 142.986
ATOM   1483  NZ  LYS A 160      83.785 102.472 142.530
ATOM   1484  HZ1 LYS A 160      83.520 101.478 142.665
ATOM   1485  HZ2 LYS A 160      83.143 103.072 143.082
ATOM   1486  HZ3 LYS A 160      83.700 102.718 141.524
ATOM   1487  C   LYS A 160      87.499 100.098 137.687
ATOM   1488  O   LYS A 160      87.593  99.004 138.254
ATOM   1489  N   LYS A 161      87.790 100.313 136.377
ATOM   1490  H   LYS A 161      87.718 101.226 135.983
ATOM   1491  CA  LYS A 161      88.183  99.288 135.460
ATOM   1492  CB  LYS A 161      88.499  99.795 134.038
ATOM   1493  CG  LYS A 161      87.283 100.316 133.264
ATOM   1494  CD  LYS A 161      87.571 100.718 131.809
ATOM   1495  CE  LYS A 161      88.470 101.947 131.620
ATOM   1496  NZ  LYS A 161      87.843 103.143 132.222
ATOM   1497  HZ1 LYS A 161      87.789 103.037 133.253
ATOM   1498  HZ2 LYS A 161      88.409 103.982 131.995
ATOM   1499  HZ3 LYS A 161      86.886 103.261 131.839
ATOM   1500  C   LYS A 161      89.317  98.481 135.949
ATOM   1501  O   LYS A 161      90.318  99.001 136.452
ATOM   1502  N   TYR A 162      89.117  97.151 135.819
ATOM   1503  H   TYR A 162      88.290  96.776 135.410
ATOM   1504  CA  TYR A 162      90.084  96.200 136.270
ATOM   1505  CB  TYR A 162      89.507  94.757 136.267
ATOM   1506  CG  TYR A 162      90.402  93.750 136.927
ATOM   1507  CD1 TYR A 162      90.507  93.694 138.323
ATOM   1508  CE1 TYR A 162      91.332  92.748 138.939
ATOM   1509  CZ  TYR A 162      92.057  91.841 138.161
ATOM   1510  OH  TYR A 162      92.889  90.886 138.787
ATOM   1511  HH  TYR A 162      93.315  90.365 138.099
ATOM   1512  CE2 TYR A 162      91.953  91.881 136.769
ATOM   1513  CD2 TYR A 162      91.126  92.829 136.158
ATOM   1514  C   TYR A 162      91.270  96.286 135.378
ATOM   1515  O   TYR A 162      91.255  95.908 134.205
ATOM   1516  N   TYR A 163      92.316  96.867 135.977
ATOM   1517  H   TYR A 163      92.237  97.209 136.911
ATOM   1518  CA  TYR A 163      93.602  97.038 135.396
ATOM   1519  CB  TYR A 163      93.917  98.298 134.544
ATOM   1520  CG  TYR A 163      93.155  98.327 133.258
ATOM   1521  CD1 TYR A 163      92.048  99.160 133.082
ATOM   1522  CE1 TYR A 163      91.357  99.167 131.867
ATOM   1523  CZ  TYR A 163      91.760  98.335 130.822
ATOM   1524  OH  TYR A 163      91.057  98.351 129.601
ATOM   1525  HH  TYR A 163      91.521  97.778 128.986
ATOM   1526  CE2 TYR A 163      92.856  97.487 130.991
ATOM   1527  CD2 TYR A 163      93.544  97.485 132.206
ATOM   1528  C   TYR A 163      94.565  96.991 136.514
ATOM   1529  O   TYR A 163      94.582  97.866 137.385
ATOM   1530  N   GLU A 164      95.359  95.904 136.524
ATOM   1531  H   GLU A 164      95.297  95.204 135.817
ATOM   1532  CA  GLU A 164      96.385  95.700 137.508
ATOM   1533  CB  GLU A 164      97.062  94.316 137.423
ATOM   1534  CG  GLU A 164      96.169  93.142 137.864
ATOM   1535  CD  GLU A 164      95.823  93.273 139.349
ATOM   1536  OE1 GLU A 164      94.611  93.361 139.673
ATOM   1537  OE2 GLU A 164      96.765  93.272 140.186
ATOM   1538  C   GLU A 164      97.404  96.775 137.266
ATOM   1539  O   GLU A 164      97.708  97.112 136.121
ATOM   1540  N   ALA A 165      97.961  97.317 138.362
ATOM   1541  H   ALA A 165      97.706  97.000 139.272
ATOM   1542  CA  ALA A 165      98.902  98.405 138.333
ATOM   1543  CB  ALA A 165      99.386  98.783 139.745
ATOM   1544  C   ALA A 165     100.120  98.204 137.484
ATOM   1545  O   ALA A 165     100.594  99.175 136.890
ATOM   1546  N   VAL A 166     100.645  96.958 137.400
ATOM   1547  H   VAL A 166     100.246  96.180 137.877
ATOM   1548  CA  VAL A 166     101.823  96.704 136.610
ATOM   1549  CB  VAL A 166     102.481  95.379 136.993
ATOM   1550  CG1 VAL A 166     103.644  95.020 136.044
ATOM   1551  CG2 VAL A 166     102.930  95.462 138.466
ATOM   1552  C   VAL A 166     101.462  96.752 135.139
ATOM   1553  O   VAL A 166     102.063  97.545 134.412
ATOM   1554  N   HIS A 167     100.451  95.935 134.713
ATOM   1555  H   HIS A 167     100.002  95.349 135.383
ATOM   1556  CA  HIS A 167      99.899  95.757 133.372
ATOM   1557  CB  HIS A 167      98.721  96.695 133.070
ATOM   1558  CG  HIS A 167      97.823  96.132 132.015
ATOM   1559  ND1 HIS A 167      98.080  96.075 130.669
ATOM   1560  CE1 HIS A 167      97.027  95.432 130.104
ATOM   1561  NE2 HIS A 167      96.115  95.073 130.986
ATOM   1562  CD2 HIS A 167      96.619  95.517 132.192
ATOM   1563  C   HIS A 167     101.041  95.839 132.357
ATOM   1564  O   HIS A 167     101.098  96.765 131.539
ATOM   1565  N   PRO A 168     101.962  94.871 132.415
ATOM   1566  CA  PRO A 168     103.173  94.832 131.624
ATOM   1567  CB  PRO A 168     103.946  93.598 132.094
ATOM   1568  CG  PRO A 168     102.877  92.659 132.668
ATOM   1569  CD  PRO A 168     101.751  93.596 133.114
ATOM   1570  C   PRO A 168     103.119  94.855 130.132
ATOM   1571  O   PRO A 168     104.136  95.254 129.558
ATOM   1572  N   CYS A 169     102.012  94.401 129.502
ATOM   1573  H   CYS A 169     101.186  94.142 129.994
ATOM   1574  CA  CYS A 169     102.057  94.073 128.101
ATOM   1575  CB  CYS A 169     100.844  93.227 127.671
ATOM   1576  SG  CYS A 169     100.843  91.586 128.453
ATOM   1577  C   CYS A 169     102.083  95.322 127.269
ATOM   1578  O   CYS A 169     103.008  95.500 126.472
ATOM   1579  N   THR A 170     101.081  96.216 127.466
ATOM   1580  H   THR A 170     100.349  96.051 128.124
ATOM   1581  CA  THR A 170     100.998  97.471 126.768
ATOM   1582  CB  THR A 170     100.832  97.368 125.256
ATOM   1583  CG2 THR A 170      99.566  96.591 124.869
ATOM   1584  OG1 THR A 170     100.850  98.660 124.672
ATOM   1585  HG1 THR A 170     101.773  98.927 124.659
ATOM   1586  C   THR A 170      99.945  98.329 127.413
ATOM   1587  O   THR A 170      98.940  97.837 127.938
ATOM   1588  N   VAL A 171     100.183  99.660 127.375
ATOM   1589  H   VAL A 171     100.992 100.036 126.930
ATOM   1590  CA  VAL A 171      99.301 100.619 127.970
ATOM   1591  CB  VAL A 171      99.957 101.385 129.131
ATOM   1592  CG1 VAL A 171      98.953 102.362 129.779
ATOM   1593  CG2 VAL A 171     100.565 100.406 130.156
ATOM   1594  C   VAL A 171      98.886 101.593 126.892
ATOM   1595  O   VAL A 171      99.584 102.574 126.628
ATOM   1596  N   PHE A 172      97.747 101.327 126.207
ATOM   1597  H   PHE A 172      97.162 100.542 126.394
ATOM   1598  CA  PHE A 172      97.294 102.272 125.218
ATOM   1599  CB  PHE A 172      97.006 101.801 123.767
ATOM   1600  CG  PHE A 172      98.252 101.449 123.018
ATOM   1601  CD1 PHE A 172      98.599 100.121 122.761
ATOM   1602  CE1 PHE A 172      99.762  99.807 122.052
ATOM   1603  CZ  PHE A 172     100.599 100.829 121.598
ATOM   1604  CE2 PHE A 172     100.270 102.162 121.856
ATOM   1605  CD2 PHE A 172      99.102 102.466 122.561
ATOM   1606  C   PHE A 172      96.142 103.093 125.703
ATOM   1607  O   PHE A 172      94.970 102.807 125.440
ATOM   1608  N   CYS A 173      96.484 104.119 126.514
ATOM   1609  H   CYS A 173      97.435 104.294 126.756
ATOM   1610  CA  CYS A 173      95.525 105.057 127.040
ATOM   1611  CB  CYS A 173      96.041 105.865 128.242
ATOM   1612  SG  CYS A 173      96.318 104.823 129.706
ATOM   1613  C   CYS A 173      95.227 106.002 125.910
ATOM   1614  O   CYS A 173      96.146 106.538 125.289
ATOM   1615  N   VAL A 174      93.928 106.187 125.595
ATOM   1616  H   VAL A 174      93.196 105.741 126.102
ATOM   1617  CA  VAL A 174      93.505 107.052 124.519
ATOM   1618  CB  VAL A 174      92.420 106.417 123.648
ATOM   1619  CG1 VAL A 174      91.948 107.365 122.523
ATOM   1620  CG2 VAL A 174      92.947 105.077 123.091
ATOM   1621  C   VAL A 174      93.032 108.360 125.095
ATOM   1622  O   VAL A 174      92.259 108.385 126.057
ATOM   1623  N   LEU A 175      93.507 109.484 124.501
ATOM   1624  H   LEU A 175      94.124 109.442 123.721
ATOM   1625  CA  LEU A 175      93.119 110.802 124.940
ATOM   1626  CB  LEU A 175      93.969 111.932 124.327
ATOM   1627  CG  LEU A 175      95.462 111.928 124.726
ATOM   1628  CD1 LEU A 175      96.228 113.024 123.971
ATOM   1629  CD2 LEU A 175      95.660 112.027 126.249
ATOM   1630  C   LEU A 175      91.672 110.984 124.569
ATOM   1631  O   LEU A 175      91.280 110.874 123.404
ATOM   1632  N   SER A 176      90.866 111.292 125.601
ATOM   1633  H   SER A 176      91.229 111.395 126.523
ATOM   1634  CA  SER A 176      89.444 111.443 125.500
ATOM   1635  CB  SER A 176      88.735 110.669 126.631
ATOM   1636  OG  SER A 176      88.991 109.278 126.505
ATOM   1637  HG  SER A 176      88.683 108.884 127.326
ATOM   1638  C   SER A 176      88.945 112.860 125.485
ATOM   1639  O   SER A 176      87.743 113.083 125.654
ATOM   1640  N   LYS A 177      89.834 113.851 125.235
ATOM   1641  H   LYS A 177      90.796 113.650 125.071
ATOM   1642  CA  LYS A 177      89.475 115.255 125.220
ATOM   1643  CB  LYS A 177      90.685 116.170 124.941
ATOM   1644  CG  LYS A 177      91.705 116.238 126.080
ATOM   1645  CD  LYS A 177      92.891 117.157 125.780
ATOM   1646  CE  LYS A 177      93.932 117.213 126.899
ATOM   1647  NZ  LYS A 177      95.037 118.116 126.523
ATOM   1648  HZ1 LYS A 177      95.753 118.122 127.273
ATOM   1649  HZ2 LYS A 177      95.469 117.794 125.637
ATOM   1650  HZ3 LYS A 177      94.668 119.077 126.394
ATOM   1651  C   LYS A 177      88.430 115.562 124.175
ATOM   1652  O   LYS A 177      87.503 116.330 124.438
ATOM   1653  N   LYS A 178      88.552 114.935 122.983
ATOM   1654  H   LYS A 178      89.301 114.302 122.810
ATOM   1655  CA  LYS A 178      87.628 115.103 121.889
ATOM   1656  CB  LYS A 178      88.332 115.362 120.534
ATOM   1657  CG  LYS A 178      89.121 116.653 120.346
ATOM   1658  CD  LYS A 178      89.648 116.738 118.912
ATOM   1659  CE  LYS A 178      90.510 117.957 118.599
ATOM   1660  NZ  LYS A 178      90.894 117.926 117.173
ATOM   1661  HZ1 LYS A 178      90.134 118.347 116.605
ATOM   1662  HZ2 LYS A 178      91.765 118.473 117.033
ATOM   1663  HZ3 LYS A 178      91.046 116.946 116.864
ATOM   1664  C   LYS A 178      86.878 113.793 121.733
ATOM   1665  O   LYS A 178      86.440 113.459 120.628
ATOM   1666  N   GLN A 179      86.724 113.012 122.844
ATOM   1667  H   GLN A 179      87.058 113.337 123.725
ATOM   1668  CA  GLN A 179      86.114 111.694 122.942
ATOM   1669  CB  GLN A 179      84.832 111.452 122.096
ATOM   1670  CG  GLN A 179      84.138 110.103 122.300
ATOM   1671  CD  GLN A 179      82.978 110.038 121.315
ATOM   1672  OE1 GLN A 179      83.160 109.747 120.133
ATOM   1673  NE2 GLN A 179      81.747 110.337 121.804
ATOM   1674 1HE2 GLN A 179      81.639 110.590 122.765
ATOM   1675 2HE2 GLN A 179      80.952 110.331 121.198
ATOM   1676  C   GLN A 179      87.228 110.756 122.543
ATOM   1677  O   GLN A 179      87.624 109.892 123.325
ATOM   1678  N   GLN A 180      87.742 110.910 121.305
ATOM   1679  H   GLN A 180      87.354 111.587 120.682
ATOM   1680  CA  GLN A 180      88.854 110.174 120.771
ATOM   1681  CB  GLN A 180      88.499 109.114 119.704
ATOM   1682  CG  GLN A 180      87.651 107.949 120.232
ATOM   1683  CD  GLN A 180      87.335 106.996 119.086
ATOM   1684  OE1 GLN A 180      88.163 106.190 118.662
ATOM   1685  NE2 GLN A 180      86.085 107.085 118.563
ATOM   1686 1HE2 GLN A 180      85.438 107.755 118.927
ATOM   1687 2HE2 GLN A 180      85.816 106.486 117.809
ATOM   1688  C   GLN A 180      89.593 111.291 120.112
ATOM   1689  O   GLN A 180      89.030 111.960 119.237
ATOM   1690  N   VAL A 181      90.853 111.561 120.543
ATOM   1691  H   VAL A 181      91.301 111.071 121.287
ATOM   1692  CA  VAL A 181      91.551 112.659 119.928
ATOM   1693  CB  VAL A 181      92.630 113.318 120.769
ATOM   1694  CG1 VAL A 181      93.318 114.461 119.991
ATOM   1695  CG2 VAL A 181      91.943 113.895 122.017
ATOM   1696  C   VAL A 181      92.009 112.268 118.564
ATOM   1697  O   VAL A 181      92.894 111.433 118.347
ATOM   1698  N   ASN A 182      91.332 112.927 117.606
ATOM   1699  H   ASN A 182      90.612 113.579 117.825
ATOM   1700  CA  ASN A 182      91.606 112.745 116.223
ATOM   1701  CB  ASN A 182      90.415 113.090 115.300
ATOM   1702  CG  ASN A 182      89.265 112.123 115.568
ATOM   1703  OD1 ASN A 182      89.342 110.915 115.344
ATOM   1704  ND2 ASN A 182      88.147 112.685 116.094
ATOM   1705 1HD2 ASN A 182      88.115 113.670 116.259
ATOM   1706 2HD2 ASN A 182      87.352 112.118 116.309
ATOM   1707  C   ASN A 182      92.689 113.745 116.020
ATOM   1708  O   ASN A 182      92.463 114.960 116.058
ATOM   1709  N   PHE A 183      93.918 113.216 115.879
ATOM   1710  H   PHE A 183      94.073 112.231 115.881
ATOM   1711  CA  PHE A 183      95.077 114.031 115.655
ATOM   1712  CB  PHE A 183      96.407 113.327 115.976
ATOM   1713  CG  PHE A 183      96.535 113.174 117.458
ATOM   1714  CD1 PHE A 183      96.363 111.918 118.050
ATOM   1715  CE1 PHE A 183      96.477 111.758 119.433
ATOM   1716  CZ  PHE A 183      96.759 112.863 120.237
ATOM   1717  CE2 PHE A 183      96.924 114.124 119.660
ATOM   1718  CD2 PHE A 183      96.811 114.277 118.276
ATOM   1719  C   PHE A 183      95.022 114.461 114.215
ATOM   1720  O   PHE A 183      94.502 113.727 113.370
ATOM   1721  N   VAL A 184      95.488 115.693 113.910
ATOM   1722  H   VAL A 184      95.891 116.313 114.579
ATOM   1723  CA  VAL A 184      95.425 116.152 112.549
ATOM   1724  CB  VAL A 184      94.170 117.000 112.273
ATOM   1725  CG1 VAL A 184      94.126 118.259 113.167
ATOM   1726  CG2 VAL A 184      93.999 117.265 110.763
ATOM   1727  C   VAL A 184      96.676 116.858 112.113
ATOM   1728  O   VAL A 184      97.248 117.680 112.834
ATOM   1729  N   CYS A 185      97.151 116.485 110.905
ATOM   1730  H   CYS A 185      96.692 115.798 110.347
ATOM   1731  CA  CYS A 185      98.292 117.107 110.315
ATOM   1732  CB  CYS A 185      98.925 116.278 109.188
ATOM   1733  SG  CYS A 185     100.283 117.176 108.382
ATOM   1734  C   CYS A 185      97.794 118.354 109.665
ATOM   1735  O   CYS A 185      97.038 118.299 108.690
ATOM   1736  N   GLN A 186      98.168 119.515 110.242
ATOM   1737  H   GLN A 186      98.723 119.552 111.069
ATOM   1738  CA  GLN A 186      97.806 120.771 109.641
ATOM   1739  CB  GLN A 186      97.793 121.929 110.661
ATOM   1740  CG  GLN A 186      96.686 121.782 111.714
ATOM   1741  CD  GLN A 186      96.767 122.944 112.695
ATOM   1742  OE1 GLN A 186      96.464 124.090 112.366
ATOM   1743  NE2 GLN A 186      97.177 122.639 113.953
ATOM   1744 1HE2 GLN A 186      97.413 121.696 114.191
ATOM   1745 2HE2 GLN A 186      97.253 123.358 114.643
ATOM   1746  C   GLN A 186      98.917 120.946 108.633
ATOM   1747  O   GLN A 186      98.669 121.066 107.432
ATOM   1748  N   ARG A 187     100.170 120.927 109.153
ATOM   1749  H   ARG A 187     100.269 120.850 110.143
ATOM   1750  CA  ARG A 187     101.430 121.000 108.461
ATOM   1751  CB  ARG A 187     101.686 122.260 107.575
ATOM   1752  CG  ARG A 187     101.680 123.645 108.233
ATOM   1753  CD  ARG A 187     101.968 124.771 107.247
ATOM   1754  NE  ARG A 187     101.888 126.052 108.003
ATOM   1755  HE  ARG A 187     101.609 126.028 108.963
ATOM   1756  CZ  ARG A 187     102.147 127.257 107.408
ATOM   1757  NH1 ARG A 187     102.583 127.356 106.116
ATOM   1758 1HH1 ARG A 187     102.710 126.535 105.560
ATOM   1759 2HH1 ARG A 187     102.781 128.254 105.721
ATOM   1760  NH2 ARG A 187     101.976 128.401 108.131
ATOM   1761 1HH2 ARG A 187     101.668 128.354 109.081
ATOM   1762 2HH2 ARG A 187     102.195 129.289 107.726
ATOM   1763  C   ARG A 187     102.437 120.846 109.556
ATOM   1764  O   ARG A 187     102.553 121.728 110.410
ATOM   1765  N   VAL A 188     103.146 119.686 109.590
ATOM   1766  H   VAL A 188     103.009 118.991 108.887
ATOM   1767  CA  VAL A 188     104.132 119.323 110.596
ATOM   1768  CB  VAL A 188     105.583 119.780 110.389
ATOM   1769  CG1 VAL A 188     106.111 119.055 109.145
ATOM   1770  CG2 VAL A 188     105.763 121.313 110.339
ATOM   1771  C   VAL A 188     103.625 119.506 112.012
ATOM   1772  O   VAL A 188     104.391 119.768 112.942
ATOM   1773  N   ASP A 189     102.288 119.332 112.195
ATOM   1774  H   ASP A 189     101.678 119.087 111.448
ATOM   1775  CA  ASP A 189     101.682 119.489 113.486
ATOM   1776  CB  ASP A 189     100.305 120.195 113.389
ATOM   1777  CG  ASP A 189      99.702 120.447 114.768
ATOM   1778  OD1 ASP A 189      98.539 120.013 114.975
ATOM   1779  OD2 ASP A 189     100.370 121.083 115.625
ATOM   1780  C   ASP A 189     101.572 118.102 114.014
ATOM   1781  O   ASP A 189     102.406 117.686 114.810
ATOM   1782  N   MET A 190     100.604 117.315 113.506
ATOM   1783  H   MET A 190      99.928 117.646 112.852
ATOM   1784  CA  MET A 190     100.466 115.946 113.905
ATOM   1785  CB  MET A 190      99.092 115.600 114.513
ATOM   1786  CG  MET A 190      98.768 116.400 115.777
ATOM   1787  SD  MET A 190      99.894 116.120 117.171
ATOM   1788  CE  MET A 190      99.260 117.517 118.140
ATOM   1789  C   MET A 190     100.716 115.249 112.606
ATOM   1790  O   MET A 190      99.867 114.506 112.105
ATOM   1791  N   ASP A 191     101.738 115.779 111.863
ATOM   1792  H   ASP A 191     102.343 116.482 112.226
ATOM   1793  CA  ASP A 191     102.102 115.257 110.591
ATOM   1794  CB  ASP A 191     103.143 116.083 109.830
ATOM   1795  CG  ASP A 191     103.204 115.671 108.357
ATOM   1796  OD1 ASP A 191     103.261 114.460 108.017
ATOM   1797  OD2 ASP A 191     103.188 116.623 107.533
ATOM   1798  C   ASP A 191     102.630 113.932 110.997
ATOM   1799  O   ASP A 191     103.576 113.801 111.779
ATOM   1800  N   ILE A 192     101.938 112.963 110.404
ATOM   1801  H   ILE A 192     101.262 113.251 109.736
ATOM   1802  CA  ILE A 192     102.022 111.549 110.545
ATOM   1803  CB  ILE A 192     101.116 110.924 109.518
ATOM   1804  CG2 ILE A 192     101.439 109.446 109.467
ATOM   1805  CG1 ILE A 192      99.615 111.224 109.736
ATOM   1806  CD1 ILE A 192      99.032 112.469 109.065
ATOM   1807  C   ILE A 192     103.425 111.108 110.294
ATOM   1808  O   ILE A 192     103.964 111.415 109.235
ATOM   1809  N   VAL A 193     103.964 110.280 111.228
ATOM   1810  H   VAL A 193     103.448 109.969 112.022
ATOM   1811  CA  VAL A 193     105.345 109.853 111.162
ATOM   1812  CB  VAL A 193     106.104 110.170 112.435
ATOM   1813  CG1 VAL A 193     105.876 111.643 112.628
ATOM   1814  CG2 VAL A 193     105.894 109.283 113.671
ATOM   1815  C   VAL A 193     105.406 108.361 111.060
ATOM   1816  O   VAL A 193     104.389 107.712 111.251
ATOM   1817  N   VAL A 194     106.579 107.794 110.674
ATOM   1818  H   VAL A 194     107.382 108.333 110.478
ATOM   1819  CA  VAL A 194     106.750 106.371 110.575
ATOM   1820  CB  VAL A 194     107.914 105.890 109.680
ATOM   1821  CG1 VAL A 194     107.976 104.356 109.689
ATOM   1822  CG2 VAL A 194     107.899 106.418 108.249
ATOM   1823  C   VAL A 194     107.149 105.908 111.956
ATOM   1824  O   VAL A 194     106.475 105.059 112.538
ATOM   1825  N   TYR A 195     108.205 106.537 112.543
ATOM   1826  H   TYR A 195     108.715 107.278 112.119
ATOM   1827  CA  TYR A 195     108.679 106.012 113.787
ATOM   1828  CB  TYR A 195     110.148 105.514 113.638
ATOM   1829  CG  TYR A 195     110.656 104.698 114.796
ATOM   1830  CD1 TYR A 195     110.274 103.354 114.886
ATOM   1831  CE1 TYR A 195     110.721 102.542 115.927
ATOM   1832  CZ  TYR A 195     111.562 103.073 116.905
ATOM   1833  OH  TYR A 195     112.006 102.239 117.954
ATOM   1834  HH  TYR A 195     112.431 102.782 118.624
ATOM   1835  CE2 TYR A 195     111.950 104.416 116.836
ATOM   1836  CD2 TYR A 195     111.498 105.224 115.786
ATOM   1837  C   TYR A 195     108.576 106.844 115.023
ATOM   1838  O   TYR A 195     108.943 108.016 115.096
ATOM   1839  N   CYS A 196     108.051 106.138 116.028
ATOM   1840  H   CYS A 196     107.748 105.206 115.838
ATOM   1841  CA  CYS A 196     107.881 106.493 117.402
ATOM   1842  CB  CYS A 196     106.437 106.732 117.863
ATOM   1843  SG  CYS A 196     105.738 108.204 117.074
ATOM   1844  C   CYS A 196     108.407 105.238 118.043
ATOM   1845  O   CYS A 196     108.219 104.136 117.516
ATOM   1846  N   ASN A 197     109.116 105.370 119.183
ATOM   1847  H   ASN A 197     109.289 106.258 119.601
ATOM   1848  CA  ASN A 197     109.677 104.220 119.851
ATOM   1849  CB  ASN A 197     110.696 104.660 120.926
ATOM   1850  CG  ASN A 197     111.482 103.478 121.479
ATOM   1851  OD1 ASN A 197     112.219 102.790 120.771
ATOM   1852  ND2 ASN A 197     111.352 103.265 122.810
ATOM   1853 1HD2 ASN A 197     110.755 103.853 123.356
ATOM   1854 2HD2 ASN A 197     111.799 102.482 123.241
ATOM   1855  C   ASN A 197     108.570 103.383 120.440
ATOM   1856  O   ASN A 197     108.614 102.158 120.338
ATOM   1857  N   GLY A 198     107.501 104.044 120.941
ATOM   1858  H   GLY A 198     107.453 105.039 120.945
ATOM   1859  CA  GLY A 198     106.388 103.358 121.535
ATOM   1860  C   GLY A 198     105.765 104.189 122.614
ATOM   1861  O   GLY A 198     104.586 103.993 122.909
ATOM   1862  N   GLN A 199     106.525 105.151 123.202
ATOM   1863  H   GLN A 199     107.473 105.303 122.937
ATOM   1864  CA  GLN A 199     106.038 106.015 124.247
ATOM   1865  CB  GLN A 199     107.176 106.831 124.899
ATOM   1866  CG  GLN A 199     106.795 107.596 126.174
ATOM   1867  CD  GLN A 199     107.997 108.411 126.634
ATOM   1868  OE1 GLN A 199     108.336 109.449 126.066
ATOM   1869  NE2 GLN A 199     108.668 107.928 127.712
ATOM   1870 1HE2 GLN A 199     108.354 107.093 128.163
ATOM   1871 2HE2 GLN A 199     109.466 108.415 128.064
ATOM   1872  C   GLN A 199     105.022 106.962 123.671
ATOM   1873  O   GLN A 199     105.213 107.517 122.584
ATOM   1874  N   ARG A 200     103.905 107.148 124.412
ATOM   1875  H   ARG A 200     103.777 106.707 125.297
ATOM   1876  CA  ARG A 200     102.851 108.016 123.980
ATOM   1877  CB  ARG A 200     101.472 107.614 124.552
ATOM   1878  CG  ARG A 200     100.298 108.411 123.981
ATOM   1879  CD  ARG A 200      98.956 108.032 124.599
ATOM   1880  NE  ARG A 200      97.895 108.793 123.871
ATOM   1881  HE  ARG A 200      97.679 109.724 124.164
ATOM   1882  CZ  ARG A 200      97.257 108.254 122.783
ATOM   1883  NH1 ARG A 200      97.470 106.954 122.412
ATOM   1884 1HH1 ARG A 200      98.092 106.378 122.940
ATOM   1885 2HH1 ARG A 200      97.017 106.572 121.605
ATOM   1886  NH2 ARG A 200      96.379 109.013 122.063
ATOM   1887 1HH2 ARG A 200      96.230 109.973 122.298
ATOM   1888 2HH2 ARG A 200      95.919 108.623 121.264
ATOM   1889  C   ARG A 200     103.196 109.399 124.470
ATOM   1890  O   ARG A 200     102.855 109.794 125.591
ATOM   1891  N   LYS A 201     103.920 110.144 123.613
ATOM   1892  H   LYS A 201     104.218 109.775 122.735
ATOM   1893  CA  LYS A 201     104.318 111.501 123.872
ATOM   1894  CB  LYS A 201     105.825 111.708 124.164
ATOM   1895  CG  LYS A 201     106.195 113.165 124.486
ATOM   1896  CD  LYS A 201     107.649 113.385 124.910
ATOM   1897  CE  LYS A 201     107.959 114.849 125.244
ATOM   1898  NZ  LYS A 201     109.360 114.995 125.691
ATOM   1899  HZ1 LYS A 201     109.501 114.477 126.578
ATOM   1900  HZ2 LYS A 201     109.998 114.616 124.967
ATOM   1901  HZ3 LYS A 201     109.573 115.998 125.844
ATOM   1902  C   LYS A 201     103.984 112.152 122.568
ATOM   1903  O   LYS A 201     104.671 111.958 121.559
ATOM   1904  N   VAL A 202     102.857 112.894 122.565
ATOM   1905  H   VAL A 202     102.297 113.024 123.379
ATOM   1906  CA  VAL A 202     102.408 113.539 121.368
ATOM   1907  CB  VAL A 202     100.901 113.362 121.176
ATOM   1908  CG1 VAL A 202     100.420 114.084 119.905
ATOM   1909  CG2 VAL A 202     100.548 111.859 121.159
ATOM   1910  C   VAL A 202     102.771 115.007 121.309
ATOM   1911  O   VAL A 202     103.352 115.440 120.316
ATOM   1912  N   ILE A 203     102.484 115.787 122.381
ATOM   1913  H   ILE A 203     102.062 115.404 123.198
ATOM   1914  CA  ILE A 203     102.703 117.218 122.398
ATOM   1915  CB  ILE A 203     101.936 117.879 123.544
ATOM   1916  CG2 ILE A 203     102.224 119.400 123.602
ATOM   1917  CG1 ILE A 203     100.421 117.642 123.332
ATOM   1918  CD1 ILE A 203      99.533 118.016 124.520
ATOM   1919  C   ILE A 203     104.159 117.634 122.356
ATOM   1920  O   ILE A 203     104.990 117.157 123.132
ATOM   1921  N   LEU A 204     104.451 118.550 121.397
ATOM   1922  H   LEU A 204     103.734 118.879 120.788
ATOM   1923  CA  LEU A 204     105.744 119.136 121.162
ATOM   1924  CB  LEU A 204     106.438 118.557 119.907
ATOM   1925  CG  LEU A 204     107.860 119.082 119.638
ATOM   1926  CD1 LEU A 204     108.831 118.675 120.760
ATOM   1927  CD2 LEU A 204     108.351 118.707 118.236
ATOM   1928  C   LEU A 204     105.357 120.569 120.909
ATOM   1929  O   LEU A 204     104.803 120.916 119.861
ATOM   1930  N   THR A 205     105.633 121.411 121.922
ATOM   1931  H   THR A 205     106.103 121.074 122.734
ATOM   1932  CA  THR A 205     105.306 122.814 121.968
ATOM   1933  CB  THR A 205     105.362 123.314 123.407
ATOM   1934  CG2 THR A 205     104.376 122.498 124.257
ATOM   1935  OG1 THR A 205     106.663 123.147 123.963
ATOM   1936  HG1 THR A 205     106.639 123.564 124.829
ATOM   1937  C   THR A 205     106.170 123.710 121.139
ATOM   1938  O   THR A 205     105.655 124.499 120.345
ATOM   1939  N   LYS A 206     107.504 123.592 121.331
ATOM   1940  H   LYS A 206     107.853 122.942 122.001
ATOM   1941  CA  LYS A 206     108.524 124.344 120.656
ATOM   1942  CB  LYS A 206     109.065 123.702 119.365
ATOM   1943  CG  LYS A 206     109.733 122.351 119.621
ATOM   1944  CD  LYS A 206     111.059 122.445 120.392
ATOM   1945  CE  LYS A 206     111.746 121.095 120.617
ATOM   1946  NZ  LYS A 206     112.956 121.256 121.449
ATOM   1947  HZ1 LYS A 206     113.525 122.044 121.087
ATOM   1948  HZ2 LYS A 206     112.691 121.446 122.435
ATOM   1949  HZ3 LYS A 206     113.519 120.385 121.415
ATOM   1950  C   LYS A 206     108.383 125.829 120.561
ATOM   1951  O   LYS A 206     108.577 126.445 119.510
ATOM   1952  N   THR A 207     108.003 126.421 121.708
ATOM   1953  H   THR A 207     107.838 125.888 122.534
ATOM   1954  CA  THR A 207     107.881 127.841 121.881
ATOM   1955  CB  THR A 207     107.034 128.220 123.052
ATOM   1956  CG2 THR A 207     105.609 127.706 122.773
ATOM   1957  OG1 THR A 207     107.563 127.671 124.252
ATOM   1958  HG1 THR A 207     108.355 128.175 124.457
ATOM   1959  C   THR A 207     109.296 128.358 121.971
ATOM   1960  O   THR A 207     110.213 127.619 122.344
ATOM   1961  N   LEU A 208     109.475 129.661 121.675
ATOM   1962  H   LEU A 208     108.698 130.237 121.433
ATOM   1963  CA  LEU A 208     110.761 130.309 121.597
ATOM   1964  CB  LEU A 208     110.648 131.786 121.172
ATOM   1965  CG  LEU A 208     110.157 131.956 119.717
ATOM   1966  CD1 LEU A 208     109.938 133.435 119.365
ATOM   1967  CD2 LEU A 208     111.046 131.204 118.714
ATOM   1968  C   LEU A 208     111.660 130.237 122.784
ATOM   1969  O   LEU A 208     112.879 130.180 122.628
ATOM   1970  N   VAL A 209     111.080 130.247 123.988
ATOM   1971  H   VAL A 209     110.088 130.290 124.074
ATOM   1972  CA  VAL A 209     111.811 130.184 125.216
ATOM   1973  CB  VAL A 209     110.974 130.806 126.338
ATOM   1974  CG1 VAL A 209     109.742 129.945 126.672
ATOM   1975  CG2 VAL A 209     111.846 131.119 127.559
ATOM   1976  C   VAL A 209     112.332 128.795 125.517
ATOM   1977  O   VAL A 209     111.739 127.783 125.133
ATOM   1978  N   ILE A 210     113.452 128.734 126.293
ATOM   1979  H   ILE A 210     113.911 129.568 126.587
ATOM   1980  CA  ILE A 210     114.076 127.501 126.741
ATOM   1981  CB  ILE A 210     115.510 127.713 127.203
ATOM   1982  CG2 ILE A 210     115.535 128.501 128.522
ATOM   1983  CG1 ILE A 210     116.286 126.380 127.231
ATOM   1984  CD1 ILE A 210     117.799 126.534 127.380
ATOM   1985  C   ILE A 210     113.156 126.904 127.802
ATOM   1986  O   ILE A 210     113.332 125.784 128.295
ATOM   1987  N   GLY A 211     112.086 127.669 128.133
ATOM   1988  H   GLY A 211     111.984 128.590 127.783
ATOM   1989  CA  GLY A 211     111.044 127.326 129.001
ATOM   1990  C   GLY A 211     110.122 126.438 128.218
ATOM   1991  O   GLY A 211     108.960 126.755 127.984
ATOM   1992  N   GLN A 212     110.690 125.317 127.723
ATOM   1993  H   GLN A 212     111.645 125.105 127.895
ATOM   1994  CA  GLN A 212     110.001 124.235 127.096
ATOM   1995  CB  GLN A 212     110.916 123.379 126.210
ATOM   1996  CG  GLN A 212     111.412 124.185 125.000
ATOM   1997  CD  GLN A 212     112.344 123.380 124.099
ATOM   1998  OE1 GLN A 212     112.561 122.173 124.209
ATOM   1999  NE2 GLN A 212     112.938 124.110 123.120
ATOM   2000 1HE2 GLN A 212     112.757 125.092 123.050
ATOM   2001 2HE2 GLN A 212     113.574 123.677 122.484
ATOM   2002  C   GLN A 212     109.567 123.490 128.359
ATOM   2003  O   GLN A 212     108.636 122.693 128.332
ATOM   2004  N   CYS A 213     110.277 123.742 129.505
ATOM   2005  H   CYS A 213     111.084 124.327 129.479
ATOM   2006  CA  CYS A 213     109.999 123.259 130.814
ATOM   2007  CB  CYS A 213     111.130 123.582 131.805
ATOM   2008  SG  CYS A 213     112.650 122.650 131.456
ATOM   2009  C   CYS A 213     108.778 124.042 131.257
ATOM   2010  O   CYS A 213     107.865 123.447 131.817
ATOM   2011  N   ILE A 214     108.706 125.384 130.974
ATOM   2012  H   ILE A 214     109.454 125.855 130.523
ATOM   2013  CA  ILE A 214     107.571 126.222 131.349
ATOM   2014  CB  ILE A 214     107.721 127.697 130.989
ATOM   2015  CG2 ILE A 214     106.403 128.460 131.287
ATOM   2016  CG1 ILE A 214     108.850 128.356 131.773
ATOM   2017  CD1 ILE A 214     109.188 129.731 131.201
ATOM   2018  C   ILE A 214     106.414 125.713 130.525
ATOM   2019  O   ILE A 214     105.348 125.400 131.057
ATOM   2020  N   TYR A 215     106.641 125.549 129.202
ATOM   2021  H   TYR A 215     107.518 125.761 128.788
ATOM   2022  CA  TYR A 215     105.649 125.061 128.302
ATOM   2023  CB  TYR A 215     105.813 125.603 126.858
ATOM   2024  CG  TYR A 215     105.504 127.058 126.701
ATOM   2025  CD1 TYR A 215     106.388 128.053 127.131
ATOM   2026  CE1 TYR A 215     106.104 129.405 126.945
ATOM   2027  CZ  TYR A 215     104.927 129.782 126.299
ATOM   2028  OH  TYR A 215     104.646 131.153 126.114
ATOM   2029  HH  TYR A 215     103.792 131.227 125.678
ATOM   2030  CE2 TYR A 215     104.039 128.803 125.844
ATOM   2031  CD2 TYR A 215     104.334 127.448 126.040
ATOM   2032  C   TYR A 215     105.790 123.565 128.319
ATOM   2033  O   TYR A 215     106.043 122.949 127.281
ATOM   2034  N   THR A 216     105.556 122.939 129.521
ATOM   2035  H   THR A 216     105.320 123.486 130.320
ATOM   2036  CA  THR A 216     105.601 121.497 129.778
ATOM   2037  CB  THR A 216     105.097 121.122 131.153
ATOM   2038  CG2 THR A 216     105.226 119.599 131.352
ATOM   2039  OG1 THR A 216     105.860 121.760 132.163
ATOM   2040  HG1 THR A 216     105.710 122.704 132.060
ATOM   2041  C   THR A 216     104.637 120.971 128.740
ATOM   2042  O   THR A 216     104.861 119.931 128.128
ATOM   2043  N   ILE A 217     103.539 121.733 128.563
ATOM   2044  H   ILE A 217     103.403 122.521 129.160
ATOM   2045  CA  ILE A 217     102.535 121.617 127.551
ATOM   2046  CB  ILE A 217     101.421 120.574 127.703
ATOM   2047  CG2 ILE A 217     101.966 119.180 127.336
ATOM   2048  CG1 ILE A 217     100.672 120.623 129.034
ATOM   2049  CD1 ILE A 217      99.507 119.634 129.132
ATOM   2050  C   ILE A 217     102.133 123.067 127.342
ATOM   2051  O   ILE A 217     102.310 123.902 128.235
ATOM   2052  N   THR A 218     101.644 123.436 126.130
ATOM   2053  H   THR A 218     101.517 122.775 125.395
ATOM   2054  CA  THR A 218     101.216 124.796 125.827
ATOM   2055  CB  THR A 218     100.717 125.008 124.409
ATOM   2056  CG2 THR A 218     101.867 124.905 123.402
ATOM   2057  OG1 THR A 218      99.667 124.102 124.091
ATOM   2058  HG1 THR A 218      99.229 124.473 123.318
ATOM   2059  C   THR A 218     100.098 125.158 126.757
ATOM   2060  O   THR A 218     100.002 126.305 127.199
ATOM   2061  N   SER A 219      99.261 124.146 127.096
ATOM   2062  H   SER A 219      99.359 123.231 126.712
ATOM   2063  CA  SER A 219      98.178 124.315 128.010
ATOM   2064  CB  SER A 219      97.125 123.186 128.012
ATOM   2065  OG  SER A 219      97.669 121.960 128.458
ATOM   2066  HG  SER A 219      96.942 121.332 128.440
ATOM   2067  C   SER A 219      98.739 124.588 129.376
ATOM   2068  O   SER A 219      98.076 125.288 130.119
ATOM   2069  N   LEU A 220      99.951 124.065 129.738
ATOM   2070  H   LEU A 220     100.490 123.505 129.119
ATOM   2071  CA  LEU A 220     100.585 124.356 131.002
ATOM   2072  CB  LEU A 220     101.560 123.325 131.618
ATOM   2073  CG  LEU A 220     100.873 122.054 132.186
ATOM   2074  CD1 LEU A 220     101.890 121.026 132.684
ATOM   2075  CD2 LEU A 220      99.865 122.373 133.300
ATOM   2076  C   LEU A 220     101.116 125.751 131.067
ATOM   2077  O   LEU A 220     101.452 126.196 132.158
ATOM   2078  N   PHE A 221     101.264 126.482 129.928
ATOM   2079  H   PHE A 221     101.038 126.142 129.018
ATOM   2080  CA  PHE A 221     101.663 127.872 130.027
ATOM   2081  CB  PHE A 221     102.068 128.540 128.701
ATOM   2082  CG  PHE A 221     102.490 129.964 128.944
ATOM   2083  CD1 PHE A 221     103.690 130.250 129.611
ATOM   2084  CE1 PHE A 221     104.095 131.569 129.834
ATOM   2085  CZ  PHE A 221     103.300 132.620 129.374
ATOM   2086  CE2 PHE A 221     102.111 132.353 128.691
ATOM   2087  CD2 PHE A 221     101.713 131.032 128.473
ATOM   2088  C   PHE A 221     100.445 128.578 130.591
ATOM   2089  O   PHE A 221     100.564 129.467 131.435
ATOM   2090  N   SER A 222      99.248 128.175 130.109
ATOM   2091  H   SER A 222      99.190 127.472 129.404
ATOM   2092  CA  SER A 222      97.992 128.701 130.556
ATOM   2093  CB  SER A 222      96.850 128.399 129.568
ATOM   2094  OG  SER A 222      97.108 129.026 128.320
ATOM   2095  HG  SER A 222      97.546 128.363 127.780
ATOM   2096  C   SER A 222      97.600 128.130 131.906
ATOM   2097  O   SER A 222      96.956 128.816 132.698
ATOM   2098  N   LEU A 223      97.992 126.862 132.189
ATOM   2099  H   LEU A 223      98.571 126.362 131.557
ATOM   2100  CA  LEU A 223      97.656 126.139 133.387
ATOM   2101  CB  LEU A 223      97.131 124.706 133.121
ATOM   2102  CG  LEU A 223      95.808 124.600 132.329
ATOM   2103  CD1 LEU A 223      95.484 123.132 132.016
ATOM   2104  CD2 LEU A 223      94.646 125.316 133.039
ATOM   2105  C   LEU A 223      98.661 126.081 134.491
ATOM   2106  O   LEU A 223      98.312 125.530 135.533
ATOM   2107  N   LEU A 224      99.921 126.586 134.323
ATOM   2108  H   LEU A 224     100.223 126.999 133.469
ATOM   2109  CA  LEU A 224     100.880 126.619 135.420
ATOM   2110  CB  LEU A 224     102.312 127.117 135.100
ATOM   2111  CG  LEU A 224     103.435 126.044 135.088
ATOM   2112  CD1 LEU A 224     102.980 124.612 134.760
ATOM   2113  CD2 LEU A 224     104.583 126.502 134.185
ATOM   2114  C   LEU A 224     100.235 127.423 136.518
ATOM   2115  O   LEU A 224     100.281 126.913 137.642
ATOM   2116  N   PRO A 225      99.649 128.629 136.319
ATOM   2117  CA  PRO A 225      98.920 129.289 137.373
ATOM   2118  CB  PRO A 225      98.599 130.698 136.871
ATOM   2119  CG  PRO A 225      98.707 130.605 135.340
ATOM   2120  CD  PRO A 225      99.718 129.470 135.116
ATOM   2121  C   PRO A 225      97.729 128.385 137.616
ATOM   2122  O   PRO A 225      97.000 128.068 136.670
ATOM   2123  N   GLY A 226      97.508 128.004 138.884
ATOM   2124  H   GLY A 226      98.094 128.302 139.633
ATOM   2125  CA  GLY A 226      96.452 127.100 139.233
ATOM   2126  C   GLY A 226      97.025 125.771 139.643
ATOM   2127  O   GLY A 226      96.337 125.028 140.346
ATOM   2128  N   VAL A 227      98.284 125.429 139.242
ATOM   2129  H   VAL A 227      98.849 126.018 138.670
ATOM   2130  CA  VAL A 227      98.886 124.185 139.671
ATOM   2131  CB  VAL A 227      99.939 123.581 138.749
ATOM   2132  CG1 VAL A 227     100.517 122.297 139.382
ATOM   2133  CG2 VAL A 227      99.297 123.254 137.394
ATOM   2134  C   VAL A 227      99.496 124.616 140.974
ATOM   2135  O   VAL A 227     100.590 125.180 141.039
ATOM   2136  N   ALA A 228      98.755 124.305 142.054
ATOM   2137  H   ALA A 228      97.887 123.827 141.948
ATOM   2138  CA  ALA A 228      99.090 124.643 143.407
ATOM   2139  CB  ALA A 228      97.969 124.267 144.392
ATOM   2140  C   ALA A 228     100.352 123.992 143.876
ATOM   2141  O   ALA A 228     101.076 124.584 144.679
ATOM   2142  N   HIS A 229     100.638 122.764 143.380
ATOM   2143  H   HIS A 229     100.038 122.305 142.730
ATOM   2144  CA  HIS A 229     101.816 122.048 143.775
ATOM   2145  CB  HIS A 229     101.776 120.564 143.337
ATOM   2146  CG  HIS A 229     102.932 119.737 143.830
ATOM   2147  ND1 HIS A 229     104.085 119.511 143.109
ATOM   2148  CE1 HIS A 229     104.886 118.737 143.885
ATOM   2149  NE2 HIS A 229     104.330 118.450 145.047
ATOM   2150  CD2 HIS A 229     103.100 119.080 145.011
ATOM   2151  C   HIS A 229     103.071 122.692 143.240
ATOM   2152  O   HIS A 229     103.984 122.932 144.034
ATOM   2153  N   SER A 230     103.136 123.007 141.917
ATOM   2154  H   SER A 230     102.396 122.823 141.275
ATOM   2155  CA  SER A 230     104.330 123.610 141.382
ATOM   2156  CB  SER A 230     105.436 122.567 141.056
ATOM   2157  OG  SER A 230     106.614 123.184 140.553
ATOM   2158  HG  SER A 230     107.220 122.465 140.354
ATOM   2159  C   SER A 230     104.083 124.446 140.157
ATOM   2160  O   SER A 230     103.834 123.925 139.065
ATOM   2161  N   ILE A 231     104.166 125.788 140.329
ATOM   2162  H   ILE A 231     104.367 126.187 141.220
ATOM   2163  CA  ILE A 231     104.009 126.730 139.246
ATOM   2164  CB  ILE A 231     103.359 128.047 139.676
ATOM   2165  CG2 ILE A 231     103.195 128.945 138.431
ATOM   2166  CG1 ILE A 231     101.992 127.817 140.339
ATOM   2167  CD1 ILE A 231     101.403 129.036 141.046
ATOM   2168  C   ILE A 231     105.470 126.950 138.868
ATOM   2169  O   ILE A 231     106.078 127.978 139.181
ATOM   2170  N   ALA A 232     106.072 125.959 138.165
ATOM   2171  H   ALA A 232     105.579 125.131 137.906
ATOM   2172  CA  ALA A 232     107.466 126.021 137.796
ATOM   2173  CB  ALA A 232     108.099 124.617 137.665
ATOM   2174  C   ALA A 232     107.723 126.831 136.552
ATOM   2175  O   ALA A 232     108.044 126.311 135.479
ATOM   2176  N   VAL A 233     107.608 128.170 136.703
ATOM   2177  H   VAL A 233     107.344 128.568 137.582
ATOM   2178  CA  VAL A 233     107.833 129.084 135.612
ATOM   2179  CB  VAL A 233     106.954 130.330 135.652
ATOM   2180  CG1 VAL A 233     107.193 131.196 134.407
ATOM   2181  CG2 VAL A 233     105.479 129.923 135.738
ATOM   2182  C   VAL A 233     109.303 129.413 135.664
ATOM   2183  O   VAL A 233     109.746 130.416 136.236
ATOM   2184  N   GLU A 234     110.102 128.510 135.054
ATOM   2185  H   GLU A 234     109.728 127.682 134.639
ATOM   2186  CA  GLU A 234     111.532 128.649 135.004
ATOM   2187  CB  GLU A 234     112.261 127.296 134.824
ATOM   2188  CG  GLU A 234     112.006 126.276 135.942
ATOM   2189  CD  GLU A 234     112.927 125.072 135.763
ATOM   2190  OE1 GLU A 234     112.955 124.466 134.658
ATOM   2191  OE2 GLU A 234     113.622 124.733 136.755
ATOM   2192  C   GLU A 234     111.841 129.537 133.830
ATOM   2193  O   GLU A 234     112.088 129.069 132.713
ATOM   2194  N   LEU A 235     111.782 130.869 134.072
ATOM   2195  H   LEU A 235     111.546 131.228 134.972
ATOM   2196  CA  LEU A 235     112.063 131.839 133.049
ATOM   2197  CB  LEU A 235     111.523 133.264 133.336
ATOM   2198  CG  LEU A 235     110.002 133.477 133.401
ATOM   2199  CD1 LEU A 235     109.681 134.905 133.861
ATOM   2200  CD2 LEU A 235     109.341 133.219 132.037
ATOM   2201  C   LEU A 235     113.549 131.965 132.940
ATOM   2202  O   LEU A 235     114.220 132.623 133.737
ATOM   2203  N   CYS A 236     114.091 131.314 131.904
ATOM   2204  H   CYS A 236     113.537 130.770 131.279
ATOM   2205  CA  CYS A 236     115.501 131.341 131.627
ATOM   2206  CB  CYS A 236     116.137 129.941 131.757
ATOM   2207  SG  CYS A 236     115.973 129.246 133.430
ATOM   2208  C   CYS A 236     115.616 131.873 130.216
ATOM   2209  O   CYS A 236     116.511 131.493 129.458
ATOM   2210  N   VAL A 237     114.722 132.844 129.886
ATOM   2211  H   VAL A 237     114.100 133.175 130.590
ATOM   2212  CA  VAL A 237     114.526 133.475 128.599
ATOM   2213  CB  VAL A 237     113.545 134.668 128.702
ATOM   2214  CG1 VAL A 237     113.404 135.441 127.372
ATOM   2215  CG2 VAL A 237     112.193 134.215 129.282
ATOM   2216  C   VAL A 237     115.798 133.883 127.862
ATOM   2217  O   VAL A 237     115.876 133.449 126.710
ATOM   2218  N   PRO A 238     116.817 134.581 128.392
ATOM   2219  CA  PRO A 238     117.985 134.983 127.626
ATOM   2220  CB  PRO A 238     118.790 135.910 128.540
ATOM   2221  CG  PRO A 238     117.757 136.456 129.531
ATOM   2222  CD  PRO A 238     116.760 135.300 129.667
ATOM   2223  C   PRO A 238     118.865 133.892 127.088
ATOM   2224  O   PRO A 238     119.505 134.135 126.062
ATOM   2225  N   GLY A 239     118.912 132.700 127.731
ATOM   2226  H   GLY A 239     118.350 132.500 128.532
ATOM   2227  CA  GLY A 239     119.753 131.622 127.273
ATOM   2228  C   GLY A 239     119.018 130.820 126.255
ATOM   2229  O   GLY A 239     118.757 129.638 126.469
ATOM   2230  N   PHE A 240     118.706 131.455 125.103
ATOM   2231  H   PHE A 240     118.955 132.411 124.964
ATOM   2232  CA  PHE A 240     117.984 130.827 124.029
ATOM   2233  CB  PHE A 240     117.654 131.796 122.876
ATOM   2234  CG  PHE A 240     116.552 132.743 123.225
ATOM   2235  CD1 PHE A 240     116.840 134.103 123.394
ATOM   2236  CE1 PHE A 240     115.826 135.012 123.709
ATOM   2237  CZ  PHE A 240     114.512 134.564 123.861
ATOM   2238  CE2 PHE A 240     114.214 133.209 123.705
ATOM   2239  CD2 PHE A 240     115.232 132.304 123.389
ATOM   2240  C   PHE A 240     118.804 129.739 123.401
ATOM   2241  O   PHE A 240     118.264 128.684 123.063
ATOM   2242  N   HIS A 241     120.140 129.979 123.274
ATOM   2243  H   HIS A 241     120.517 130.844 123.596
ATOM   2244  CA  HIS A 241     121.125 129.106 122.664
ATOM   2245  CB  HIS A 241     121.423 127.807 123.463
ATOM   2246  CG  HIS A 241     121.853 128.043 124.881
ATOM   2247  ND1 HIS A 241     123.025 128.672 125.242
ATOM   2248  CE1 HIS A 241     123.056 128.696 126.598
ATOM   2249  NE2 HIS A 241     121.992 128.127 127.133
ATOM   2250  CD2 HIS A 241     121.237 127.714 126.049
ATOM   2251  C   HIS A 241     120.723 128.793 121.241
ATOM   2252  O   HIS A 241     121.039 127.737 120.687
ATOM   2253  N   GLY A 242     120.030 129.776 120.620
ATOM   2254  H   GLY A 242     119.826 130.626 121.099
ATOM   2255  CA  GLY A 242     119.523 129.735 119.286
ATOM   2256  C   GLY A 242     118.110 129.247 119.279
ATOM   2257  O   GLY A 242     117.705 128.368 120.048
ATOM   2258  N   TRP A 243     117.323 129.814 118.343
ATOM   2259  H   TRP A 243     117.672 130.510 117.721
ATOM   2260  CA  TRP A 243     115.948 129.435 118.138
ATOM   2261  CB  TRP A 243     115.080 130.605 117.604
ATOM   2262  CG  TRP A 243     114.886 131.829 118.472
ATOM   2263  CD1 TRP A 243     115.280 132.085 119.754
ATOM   2264  NE1 TRP A 243     114.870 133.342 120.140
ATOM   2265  HE1 TRP A 243     115.029 133.752 121.012
ATOM   2266  CE2 TRP A 243     114.197 133.924 119.092
ATOM   2267  CZ2 TRP A 243     113.589 135.166 118.966
ATOM   2268  CH2 TRP A 243     112.969 135.478 117.749
ATOM   2269  CZ3 TRP A 243     112.962 134.564 116.687
ATOM   2270  CE3 TRP A 243     113.575 133.310 116.814
ATOM   2271  CD2 TRP A 243     114.189 133.003 118.024
ATOM   2272  C   TRP A 243     116.097 128.404 117.042
ATOM   2273  O   TRP A 243     115.578 128.562 115.936
ATOM   2274  N   ALA A 244     116.824 127.298 117.365
ATOM   2275  H   ALA A 244     117.184 127.194 118.288
ATOM   2276  CA  ALA A 244     117.173 126.207 116.495
ATOM   2277  CB  ALA A 244     115.970 125.477 115.839
ATOM   2278  C   ALA A 244     118.152 126.688 115.443
ATOM   2279  O   ALA A 244     118.539 127.862 115.409
ATOM   2280  N   THR A 245     118.645 125.748 114.604
ATOM   2281  H   THR A 245     118.377 124.791 114.680
ATOM   2282  CA  THR A 245     119.536 126.041 113.504
ATOM   2283  CB  THR A 245     120.171 124.790 112.927
ATOM   2284  CG2 THR A 245     121.094 124.157 113.985
ATOM   2285  OG1 THR A 245     119.180 123.853 112.517
ATOM   2286  HG1 THR A 245     119.635 123.223 111.951
ATOM   2287  C   THR A 245     118.692 126.735 112.459
ATOM   2288  O   THR A 245     119.120 127.703 111.830
ATOM   2289  N   ALA A 246     117.449 126.226 112.281
ATOM   2290  H   ALA A 246     117.155 125.432 112.806
ATOM   2291  CA  ALA A 246     116.454 126.750 111.391
ATOM   2292  CB  ALA A 246     115.346 125.734 111.062
ATOM   2293  C   ALA A 246     115.829 127.954 112.049
ATOM   2294  O   ALA A 246     116.078 128.248 113.220
ATOM   2295  N   ALA A 247     115.007 128.699 111.276
ATOM   2296  H   ALA A 247     114.840 128.453 110.325
ATOM   2297  CA  ALA A 247     114.303 129.876 111.731
ATOM   2298  CB  ALA A 247     113.489 130.546 110.607
ATOM   2299  C   ALA A 247     113.339 129.531 112.843
ATOM   2300  O   ALA A 247     112.983 130.403 113.632
ATOM   2301  N   LEU A 248     112.861 128.256 112.872
ATOM   2302  H   LEU A 248     113.172 127.619 112.173
ATOM   2303  CA  LEU A 248     111.950 127.633 113.813
ATOM   2304  CB  LEU A 248     112.522 127.664 115.269
ATOM   2305  CG  LEU A 248     111.783 126.909 116.404
ATOM   2306  CD1 LEU A 248     111.775 125.391 116.174
ATOM   2307  CD2 LEU A 248     112.316 127.304 117.790
ATOM   2308  C   LEU A 248     110.550 128.226 113.759
ATOM   2309  O   LEU A 248     109.641 127.754 114.444
ATOM   2310  N   LEU A 249     110.298 129.191 112.844
ATOM   2311  H   LEU A 249     110.989 129.544 112.221
ATOM   2312  CA  LEU A 249     109.003 129.788 112.721
ATOM   2313  CB  LEU A 249     108.910 131.282 113.125
ATOM   2314  CG  LEU A 249     108.936 131.592 114.634
ATOM   2315  CD1 LEU A 249     110.369 131.748 115.154
ATOM   2316  CD2 LEU A 249     108.058 132.809 114.967
ATOM   2317  C   LEU A 249     108.619 129.748 111.298
ATOM   2318  O   LEU A 249     109.380 130.191 110.429
ATOM   2319  N   VAL A 250     107.433 129.152 111.017
ATOM   2320  H   VAL A 250     106.842 128.756 111.716
ATOM   2321  CA  VAL A 250     106.946 129.160 109.663
ATOM   2322  CB  VAL A 250     105.827 128.170 109.312
ATOM   2323  CG1 VAL A 250     106.375 126.745 109.445
ATOM   2324  CG2 VAL A 250     104.590 128.315 110.225
ATOM   2325  C   VAL A 250     106.541 130.602 109.514
ATOM   2326  O   VAL A 250     105.659 131.105 110.220
ATOM   2327  N   THR A 251     107.248 131.326 108.621
ATOM   2328  H   THR A 251     107.957 130.942 108.033
ATOM   2329  CA  THR A 251     106.948 132.716 108.426
ATOM   2330  CB  THR A 251     108.157 133.591 108.170
ATOM   2331  CG2 THR A 251     108.973 133.684 109.473
ATOM   2332  OG1 THR A 251     108.971 133.067 107.135
ATOM   2333  HG1 THR A 251     109.564 133.779 106.885
ATOM   2334  C   THR A 251     105.890 132.742 107.379
ATOM   2335  O   THR A 251     106.117 133.024 106.198
ATOM   2336  N   PHE A 252     104.664 132.445 107.883
ATOM   2337  H   PHE A 252     104.573 132.244 108.856
ATOM   2338  CA  PHE A 252     103.442 132.312 107.150
ATOM   2339  CB  PHE A 252     102.959 133.663 106.526
ATOM   2340  CG  PHE A 252     101.587 133.571 105.934
ATOM   2341  CD1 PHE A 252     100.464 133.495 106.770
ATOM   2342  CE1 PHE A 252      99.176 133.422 106.234
ATOM   2343  CZ  PHE A 252      98.998 133.440 104.850
ATOM   2344  CE2 PHE A 252     100.104 133.540 104.005
ATOM   2345  CD2 PHE A 252     101.391 133.613 104.547
ATOM   2346  C   PHE A 252     103.725 131.161 106.202
ATOM   2347  O   PHE A 252     103.870 130.029 106.670
ATOM   2348  N   CYS A 253     103.792 131.400 104.877
ATOM   2349  H   CYS A 253     103.691 132.312 104.490
ATOM   2350  CA  CYS A 253     104.060 130.362 103.922
ATOM   2351  CB  CYS A 253     103.531 130.705 102.516
ATOM   2352  SG  CYS A 253     101.715 130.745 102.436
ATOM   2353  C   CYS A 253     105.510 129.989 103.768
ATOM   2354  O   CYS A 253     105.816 128.810 103.577
ATOM   2355  N   PHE A 254     106.424 130.984 103.861
ATOM   2356  H   PHE A 254     106.161 131.912 104.116
ATOM   2357  CA  PHE A 254     107.833 130.779 103.642
ATOM   2358  CB  PHE A 254     108.458 131.885 102.735
ATOM   2359  CG  PHE A 254     108.380 133.273 103.295
ATOM   2360  CD1 PHE A 254     109.413 133.797 104.081
ATOM   2361  CE1 PHE A 254     109.330 135.094 104.597
ATOM   2362  CZ  PHE A 254     108.207 135.879 104.329
ATOM   2363  CE2 PHE A 254     107.171 135.371 103.545
ATOM   2364  CD2 PHE A 254     107.261 134.075 103.030
ATOM   2365  C   PHE A 254     108.738 130.408 104.770
ATOM   2366  O   PHE A 254     108.426 130.585 105.952
ATOM   2367  N   GLY A 255     109.883 129.789 104.372
ATOM   2368  H   GLY A 255     110.064 129.619 103.407
ATOM   2369  CA  GLY A 255     110.918 129.352 105.266
ATOM   2370  C   GLY A 255     110.344 128.308 106.148
ATOM   2371  O   GLY A 255     110.677 128.319 107.329
ATOM   2372  N   TRP A 256     109.483 127.404 105.589
ATOM   2373  H   TRP A 256     109.276 127.444 104.615
ATOM   2374  CA  TRP A 256     108.788 126.366 106.316
ATOM   2375  CB  TRP A 256     107.950 125.524 105.332
ATOM   2376  CG  TRP A 256     107.088 124.403 105.856
ATOM   2377  CD1 TRP A 256     105.862 124.467 106.455
ATOM   2378  NE1 TRP A 256     105.361 123.202 106.655
ATOM   2379  HE1 TRP A 256     104.504 122.987 107.069
ATOM   2380  CE2 TRP A 256     106.274 122.291 106.175
ATOM   2381  CZ2 TRP A 256     106.240 120.906 106.111
ATOM   2382  CH2 TRP A 256     107.342 120.241 105.558
ATOM   2383  CZ3 TRP A 256     108.442 120.955 105.061
ATOM   2384  CE3 TRP A 256     108.463 122.355 105.101
ATOM   2385  CD2 TRP A 256     107.377 123.009 105.671
ATOM   2386  C   TRP A 256     109.848 125.579 107.020
ATOM   2387  O   TRP A 256     110.660 124.861 106.437
ATOM   2388  N   VAL A 257     109.786 125.778 108.346
ATOM   2389  H   VAL A 257     109.065 126.361 108.711
ATOM   2390  CA  VAL A 257     110.694 125.310 109.345
ATOM   2391  CB  VAL A 257     110.717 126.155 110.587
ATOM   2392  CG1 VAL A 257     111.186 127.545 110.175
ATOM   2393  CG2 VAL A 257     109.360 126.067 111.323
ATOM   2394  C   VAL A 257     110.840 123.934 109.837
ATOM   2395  O   VAL A 257     109.924 123.111 109.824
ATOM   2396  N   LEU A 258     112.096 123.717 110.278
ATOM   2397  H   LEU A 258     112.793 124.427 110.232
ATOM   2398  CA  LEU A 258     112.527 122.512 110.885
ATOM   2399  CB  LEU A 258     113.869 121.938 110.371
ATOM   2400  CG  LEU A 258     113.915 121.541 108.878
ATOM   2401  CD1 LEU A 258     115.331 121.083 108.497
ATOM   2402  CD2 LEU A 258     112.846 120.494 108.506
ATOM   2403  C   LEU A 258     112.661 122.784 112.350
ATOM   2404  O   LEU A 258     113.056 123.868 112.794
ATOM   2405  N   ILE A 259     112.242 121.767 113.116
ATOM   2406  H   ILE A 259     111.880 120.946 112.679
ATOM   2407  CA  ILE A 259     112.286 121.674 114.546
ATOM   2408  CB  ILE A 259     110.939 121.343 115.160
ATOM   2409  CG2 ILE A 259     111.160 121.182 116.669
ATOM   2410  CG1 ILE A 259     109.840 122.355 114.769
ATOM   2411  CD1 ILE A 259     108.434 121.953 115.218
ATOM   2412  C   ILE A 259     113.155 120.423 114.555
ATOM   2413  O   ILE A 259     112.617 119.317 114.448
ATOM   2414  N   PRO A 260     114.474 120.537 114.669
ATOM   2415  CA  PRO A 260     115.380 119.407 114.608
ATOM   2416  CB  PRO A 260     116.785 120.013 114.535
ATOM   2417  CG  PRO A 260     116.642 121.423 115.130
ATOM   2418  CD  PRO A 260     115.181 121.802 114.856
ATOM   2419  C   PRO A 260     115.302 118.306 115.638
ATOM   2420  O   PRO A 260     115.678 117.183 115.302
ATOM   2421  N   ALA A 261     114.829 118.593 116.867
ATOM   2422  H   ALA A 261     114.326 119.437 117.031
ATOM   2423  CA  ALA A 261     115.389 118.000 118.060
ATOM   2424  CB  ALA A 261     115.181 118.926 119.275
ATOM   2425  C   ALA A 261     114.924 116.621 118.476
ATOM   2426  O   ALA A 261     115.506 116.049 119.401
ATOM   2427  N   ILE A 262     113.909 116.037 117.797
ATOM   2428  H   ILE A 262     113.488 116.494 117.017
ATOM   2429  CA  ILE A 262     113.339 114.748 118.158
ATOM   2430  CB  ILE A 262     112.104 114.502 117.293
ATOM   2431  CG2 ILE A 262     111.586 113.051 117.403
ATOM   2432  CG1 ILE A 262     111.032 115.541 117.689
ATOM   2433  CD1 ILE A 262     109.858 115.647 116.724
ATOM   2434  C   ILE A 262     114.340 113.604 118.105
ATOM   2435  O   ILE A 262     114.519 112.938 119.126
ATOM   2436  N   THR A 263     114.996 113.363 116.940
ATOM   2437  H   THR A 263     114.806 113.925 116.140
ATOM   2438  CA  THR A 263     116.030 112.364 116.729
ATOM   2439  CB  THR A 263     117.437 112.930 116.905
ATOM   2440  CG2 THR A 263     117.663 114.062 115.883
ATOM   2441  OG1 THR A 263     117.630 113.421 118.226
ATOM   2442  HG1 THR A 263     117.649 112.642 118.790
ATOM   2443  C   THR A 263     115.873 110.995 117.380
ATOM   2444  O   THR A 263     116.772 110.544 118.099
ATOM   2445  N   PHE A 264     114.722 110.305 117.163
ATOM   2446  H   PHE A 264     113.994 110.661 116.588
ATOM   2447  CA  PHE A 264     114.485 109.009 117.770
ATOM   2448  CB  PHE A 264     113.045 108.476 117.569
ATOM   2449  CG  PHE A 264     112.013 109.185 118.397
ATOM   2450  CD1 PHE A 264     110.673 109.073 118.010
ATOM   2451  CE1 PHE A 264     109.660 109.689 118.746
ATOM   2452  CZ  PHE A 264     109.979 110.430 119.887
ATOM   2453  CE2 PHE A 264     111.309 110.541 120.297
ATOM   2454  CD2 PHE A 264     112.318 109.920 119.554
ATOM   2455  C   PHE A 264     115.414 107.908 117.326
ATOM   2456  O   PHE A 264     115.979 107.235 118.191
ATOM   2457  N   ILE A 265     115.603 107.717 116.001
ATOM   2458  H   ILE A 265     115.143 108.288 115.326
ATOM   2459  CA  ILE A 265     116.483 106.701 115.452
ATOM   2460  CB  ILE A 265     115.888 105.308 115.156
ATOM   2461  CG2 ILE A 265     115.610 104.543 116.464
ATOM   2462  CG1 ILE A 265     114.725 105.341 114.133
ATOM   2463  CD1 ILE A 265     114.327 103.961 113.604
ATOM   2464  C   ILE A 265     117.033 107.179 114.128
ATOM   2465  O   ILE A 265     116.674 108.249 113.632
ATOM   2466  N   ILE A 266     117.983 106.391 113.569
ATOM   2467  H   ILE A 266     118.296 105.559 114.020
ATOM   2468  CA  ILE A 266     118.579 106.627 112.278
ATOM   2469  CB  ILE A 266     120.096 106.785 112.267
ATOM   2470  CG2 ILE A 266     120.430 108.100 113.000
ATOM   2471  CG1 ILE A 266     120.849 105.545 112.807
ATOM   2472  CD1 ILE A 266     122.356 105.562 112.556
ATOM   2473  C   ILE A 266     118.159 105.455 111.408
ATOM   2474  O   ILE A 266     118.015 104.331 111.904
ATOM   2475  N   LEU A 267     117.870 105.714 110.106
ATOM   2476  H   LEU A 267     117.949 106.627 109.716
ATOM   2477  CA  LEU A 267     117.468 104.663 109.195
ATOM   2478  CB  LEU A 267     116.488 105.180 108.108
ATOM   2479  CG  LEU A 267     115.140 105.737 108.628
ATOM   2480  CD1 LEU A 267     114.320 106.356 107.484
ATOM   2481  CD2 LEU A 267     114.340 104.693 109.422
ATOM   2482  C   LEU A 267     118.695 104.093 108.516
ATOM   2483  O   LEU A 267     119.016 102.923 108.729
ATOM   2484  N   THR A 268     119.415 104.947 107.731
ATOM   2485  H   THR A 268     119.098 105.886 107.624
ATOM   2486  CA  THR A 268     120.644 104.701 106.995
ATOM   2487  CB  THR A 268     121.869 104.864 107.901
ATOM   2488  CG2 THR A 268     123.145 105.044 107.045
ATOM   2489  OG1 THR A 268     121.739 106.051 108.676
ATOM   2490  HG1 THR A 268     121.139 105.830 109.392
ATOM   2491  C   THR A 268     120.668 103.414 106.164
ATOM   2492  O   THR A 268     121.553 102.568 106.332
ATOM   2493  N   VAL A 269     119.662 103.201 105.273
ATOM   2494  H   VAL A 269     118.931 103.862 105.121
ATOM   2495  CA  VAL A 269     119.622 101.995 104.464
ATOM   2496  CB  VAL A 269     118.532 100.997 104.859
ATOM   2497  CG1 VAL A 269     118.863 100.383 106.232
ATOM   2498  CG2 VAL A 269     117.145 101.675 104.864
ATOM   2499  C   VAL A 269     119.549 102.205 102.972
ATOM   2500  O   VAL A 269     118.812 103.061 102.472
ATOM   2501  N   LEU A 270     120.379 101.416 102.241
ATOM   2502  H   LEU A 270     120.975 100.757 102.692
ATOM   2503  CA  LEU A 270     120.444 101.395 100.798
ATOM   2504  CB  LEU A 270     121.785 100.880 100.233
ATOM   2505  CG  LEU A 270     123.026 101.721 100.608
ATOM   2506  CD1 LEU A 270     124.305 101.062 100.072
ATOM   2507  CD2 LEU A 270     122.898 103.193 100.172
ATOM   2508  C   LEU A 270     119.360 100.442 100.379
ATOM   2509  O   LEU A 270     119.201  99.374 100.980
ATOM   2510  N   LYS A 271     118.582 100.816  99.339
ATOM   2511  H   LYS A 271     118.731 101.667  98.841
ATOM   2512  CA  LYS A 271     117.482  99.998  98.895
ATOM   2513  CB  LYS A 271     116.129 100.707  99.128
ATOM   2514  CG  LYS A 271     115.850 101.035 100.600
ATOM   2515  CD  LYS A 271     114.533 101.763 100.836
ATOM   2516  CE  LYS A 271     114.322 102.233 102.276
ATOM   2517  NZ  LYS A 271     115.193 103.390 102.582
ATOM   2518  HZ1 LYS A 271     114.867 104.222 102.055
ATOM   2519  HZ2 LYS A 271     115.143 103.593 103.599
ATOM   2520  HZ3 LYS A 271     116.177 103.183 102.320
ATOM   2521  C   LYS A 271     117.572  99.691  97.431
ATOM   2522  O   LYS A 271     118.010 100.520  96.631
ATOM   2523  N   LYS A 272     117.162  98.452  97.063
ATOM   2524  H   LYS A 272     116.830  97.799  97.740
ATOM   2525  CA  LYS A 272     117.138  97.980  95.697
ATOM   2526  CB  LYS A 272     116.988  96.454  95.575
ATOM   2527  CG  LYS A 272     118.194  95.681  96.113
ATOM   2528  CD  LYS A 272     118.048  94.164  96.007
ATOM   2529  CE  LYS A 272     119.229  93.402  96.605
ATOM   2530  NZ  LYS A 272     118.994  91.950  96.500
ATOM   2531  HZ1 LYS A 272     119.782  91.436  96.936
ATOM   2532  HZ2 LYS A 272     118.113  91.705  96.990
ATOM   2533  HZ3 LYS A 272     118.917  91.679  95.502
ATOM   2534  C   LYS A 272     115.971  98.644  95.014
ATOM   2535  O   LYS A 272     114.922  98.850  95.627
ATOM   2536  N   GLU A 273     116.131  98.931  93.703
ATOM   2537  H   GLU A 273     116.986  98.695  93.248
ATOM   2538  CA  GLU A 273     115.183  99.619  92.852
ATOM   2539  CB  GLU A 273     115.683  99.704  91.395
ATOM   2540  CG  GLU A 273     116.869 100.650  91.150
ATOM   2541  CD  GLU A 273     117.374 100.556  89.700
ATOM   2542  OE1 GLU A 273     118.301 101.345  89.379
ATOM   2543  OE2 GLU A 273     116.875  99.724  88.895
ATOM   2544  C   GLU A 273     113.803  99.026  92.766
ATOM   2545  O   GLU A 273     112.836  99.782  92.639
ATOM   2546  N   CYS A 274     113.680  97.682  92.802
ATOM   2547  H   CYS A 274     114.469  97.076  92.874
ATOM   2548  CA  CYS A 274     112.393  97.041  92.720
ATOM   2549  CB  CYS A 274     112.377  95.908  91.674
ATOM   2550  SG  CYS A 274     112.797  96.499  90.007
ATOM   2551  C   CYS A 274     111.924  96.467  94.030
ATOM   2552  O   CYS A 274     110.790  95.993  94.118
ATOM   2553  N   GLU A 275     112.778  96.495  95.078
ATOM   2554  H   GLU A 275     113.678  96.918  95.009
ATOM   2555  CA  GLU A 275     112.454  95.923  96.361
ATOM   2556  CB  GLU A 275     113.746  95.459  97.088
ATOM   2557  CG  GLU A 275     113.569  94.645  98.381
ATOM   2558  CD  GLU A 275     114.888  94.239  99.048
ATOM   2559  OE1 GLU A 275     114.790  93.511 100.069
ATOM   2560  OE2 GLU A 275     115.994  94.632  98.593
ATOM   2561  C   GLU A 275     111.614  96.783  97.282
ATOM   2562  O   GLU A 275     111.738  98.010  97.322
ATOM   2563  N   THR A 276     110.674  96.114  97.994
ATOM   2564  H   THR A 276     110.575  95.126  97.901
ATOM   2565  CA  THR A 276     109.817  96.695  99.004
ATOM   2566  CB  THR A 276     108.528  95.929  99.233
ATOM   2567  CG2 THR A 276     107.699  95.939  97.936
ATOM   2568  OG1 THR A 276     108.783  94.595  99.657
ATOM   2569  HG1 THR A 276     109.074  94.655 100.571
ATOM   2570  C   THR A 276     110.656  96.729 100.269
ATOM   2571  O   THR A 276     111.649  96.003 100.365
ATOM   2572  N   TYR A 277     110.318  97.582 101.265
ATOM   2573  H   TYR A 277     109.512  98.167 101.252
ATOM   2574  CA  TYR A 277     111.147  97.609 102.442
ATOM   2575  CB  TYR A 277     111.920  98.947 102.560
ATOM   2576  CG  TYR A 277     112.960  98.875 103.627
ATOM   2577  CD1 TYR A 277     114.101  98.091 103.406
ATOM   2578  CE1 TYR A 277     115.102  97.999 104.373
ATOM   2579  CZ  TYR A 277     114.975  98.709 105.565
ATOM   2580  OH  TYR A 277     115.985  98.618 106.545
ATOM   2581  HH  TYR A 277     115.725  99.169 107.290
ATOM   2582  CE2 TYR A 277     113.853  99.515 105.777
ATOM   2583  CD2 TYR A 277     112.850  99.606 104.812
ATOM   2584  C   TYR A 277     110.314  97.319 103.656
ATOM   2585  O   TYR A 277     109.184  97.797 103.771
ATOM   2586  N   LYS A 278     110.865  96.480 104.566
ATOM   2587  H   LYS A 278     111.773  96.088 104.439
ATOM   2588  CA  LYS A 278     110.200  96.107 105.781
ATOM   2589  CB  LYS A 278     109.414  94.780 105.658
ATOM   2590  CG  LYS A 278     108.573  94.389 106.878
ATOM   2591  CD  LYS A 278     107.678  93.181 106.615
ATOM   2592  CE  LYS A 278     106.873  92.728 107.829
ATOM   2593  NZ  LYS A 278     106.010  91.597 107.441
ATOM   2594  HZ1 LYS A 278     106.576  90.884 106.942
ATOM   2595  HZ2 LYS A 278     105.589  91.171 108.286
ATOM   2596  HZ3 LYS A 278     105.258  91.938 106.813
ATOM   2597  C   LYS A 278     111.202  95.980 106.888
ATOM   2598  O   LYS A 278     112.117  95.153 106.807
ATOM   2599  N   GLU A 279     111.066  96.831 107.932
ATOM   2600  H   GLU A 279     110.346  97.520 107.986
ATOM   2601  CA  GLU A 279     111.957  96.756 109.057
ATOM   2602  CB  GLU A 279     113.133  97.769 109.082
ATOM   2603  CG  GLU A 279     112.784  99.263 109.209
ATOM   2604  CD  GLU A 279     114.046 100.139 109.231
ATOM   2605  OE1 GLU A 279     115.197  99.623 109.198
ATOM   2606  OE2 GLU A 279     113.855 101.381 109.250
ATOM   2607  C   GLU A 279     111.208  96.872 110.350
ATOM   2608  O   GLU A 279     110.126  97.450 110.435
ATOM   2609  N   LEU A 280     111.769  96.227 111.383
ATOM   2610  H   LEU A 280     112.619  95.719 111.264
ATOM   2611  CA  LEU A 280     111.252  96.240 112.716
ATOM   2612  CB  LEU A 280     110.008  95.312 112.955
ATOM   2613  CG  LEU A 280     110.009  93.837 112.464
ATOM   2614  CD1 LEU A 280     110.412  92.824 113.549
ATOM   2615  CD2 LEU A 280     108.659  93.485 111.818
ATOM   2616  C   LEU A 280     112.454  95.958 113.556
ATOM   2617  O   LEU A 280     112.745  94.808 113.883
ATOM   2618  N   LYS A 281     113.180  97.042 113.939
ATOM   2619  H   LYS A 281     112.906  97.961 113.667
ATOM   2620  CA  LYS A 281     114.395  96.969 114.728
ATOM   2621  CB  LYS A 281     115.083  98.331 114.915
ATOM   2622  CG  LYS A 281     115.701  98.791 113.593
ATOM   2623  CD  LYS A 281     116.467 100.107 113.639
ATOM   2624  CE  LYS A 281     117.083 100.448 112.282
ATOM   2625  NZ  LYS A 281     117.901 101.667 112.386
ATOM   2626  HZ1 LYS A 281     118.548 101.713 111.575
ATOM   2627  HZ2 LYS A 281     117.300 102.516 112.392
ATOM   2628  HZ3 LYS A 281     118.460 101.632 113.261
ATOM   2629  C   LYS A 281     114.141  96.293 116.044
ATOM   2630  O   LYS A 281     115.018  95.608 116.574
ATOM   2631  N   ALA A 282     112.911  96.477 116.569
ATOM   2632  H   ALA A 282     112.252  97.065 116.107
ATOM   2633  CA  ALA A 282     112.406  95.855 117.753
ATOM   2634  CB  ALA A 282     111.971  94.403 117.470
ATOM   2635  C   ALA A 282     113.160  95.959 119.036
ATOM   2636  O   ALA A 282     113.478  94.955 119.683
ATOM   2637  N   HIS A 283     113.487  97.216 119.415
ATOM   2638  H   HIS A 283     113.245  98.005 118.857
ATOM   2639  CA  HIS A 283     114.149  97.496 120.664
ATOM   2640  CB  HIS A 283     114.537  98.982 120.791
ATOM   2641  CG  HIS A 283     115.479  99.431 119.711
ATOM   2642  ND1 HIS A 283     116.810  99.094 119.633
ATOM   2643  CE1 HIS A 283     117.296  99.678 118.507
ATOM   2644  NE2 HIS A 283     116.374 100.367 117.860
ATOM   2645  CD2 HIS A 283     115.229 100.211 118.620
ATOM   2646  C   HIS A 283     112.995  97.232 121.607
ATOM   2647  O   HIS A 283     111.987  97.941 121.602
ATOM   2648  N   GLY A 284     113.143  96.201 122.455
ATOM   2649  H   GLY A 284     113.978  95.655 122.469
ATOM   2650  CA  GLY A 284     112.115  95.777 123.367
ATOM   2651  C   GLY A 284     112.145  96.439 124.702
ATOM   2652  O   GLY A 284     111.495  95.945 125.624
ATOM   2653  N   VAL A 285     112.895  97.560 124.842
ATOM   2654  H   VAL A 285     113.415  97.927 124.076
ATOM   2655  CA  VAL A 285     113.009  98.297 126.088
ATOM   2656  CB  VAL A 285     114.075  99.385 126.064
ATOM   2657  CG1 VAL A 285     115.443  98.700 125.888
ATOM   2658  CG2 VAL A 285     113.801 100.434 124.959
ATOM   2659  C   VAL A 285     111.671  98.862 126.511
ATOM   2660  O   VAL A 285     111.382  99.002 127.699
ATOM   2661  N   SER A 286     110.831  99.181 125.515
ATOM   2662  H   SER A 286     111.113  99.052 124.567
ATOM   2663  CA  SER A 286     109.499  99.691 125.650
ATOM   2664  CB  SER A 286     109.419 101.190 125.252
ATOM   2665  OG  SER A 286     109.814 101.372 123.898
ATOM   2666  HG  SER A 286     109.028 101.244 123.359
ATOM   2667  C   SER A 286     108.718  98.807 124.696
ATOM   2668  O   SER A 286     109.043  97.625 124.534
ATOM   2669  N   CYS A 287     107.622  99.323 124.091
ATOM   2670  H   CYS A 287     107.290 100.248 124.249
ATOM   2671  CA  CYS A 287     106.877  98.558 123.130
ATOM   2672  CB  CYS A 287     105.440  99.073 122.914
ATOM   2673  SG  CYS A 287     104.408  98.899 124.401
ATOM   2674  C   CYS A 287     107.641  98.723 121.839
ATOM   2675  O   CYS A 287     107.941  99.864 121.492
ATOM   2676  N   PRO A 288     108.071  97.665 121.160
ATOM   2677  CA  PRO A 288     108.781  97.774 119.905
ATOM   2678  CB  PRO A 288     109.409  96.402 119.678
ATOM   2679  CG  PRO A 288     108.557  95.420 120.501
ATOM   2680  CD  PRO A 288     107.942  96.281 121.613
ATOM   2681  C   PRO A 288     107.853  98.199 118.796
ATOM   2682  O   PRO A 288     106.778  97.601 118.677
ATOM   2683  N   GLN A 289     108.260  99.183 117.957
ATOM   2684  H   GLN A 289     109.141  99.642 118.037
ATOM   2685  CA  GLN A 289     107.395  99.618 116.895
ATOM   2686  CB  GLN A 289     107.068 101.136 116.908
ATOM   2687  CG  GLN A 289     106.088 101.606 115.813
ATOM   2688  CD  GLN A 289     105.677 103.054 116.047
ATOM   2689  OE1 GLN A 289     105.023 103.364 117.042
ATOM   2690  NE2 GLN A 289     106.012 103.968 115.100
ATOM   2691 1HE2 GLN A 289     106.490 103.688 114.266
ATOM   2692 2HE2 GLN A 289     105.706 104.914 115.199
ATOM   2693  C   GLN A 289     107.946  99.156 115.576
ATOM   2694  O   GLN A 289     109.162  99.079 115.381
ATOM   2695  N   SER A 290     107.017  98.754 114.677
ATOM   2696  H   SER A 290     106.045  98.797 114.895
ATOM   2697  CA  SER A 290     107.322  98.266 113.359
ATOM   2698  CB  SER A 290     106.451  97.060 112.936
ATOM   2699  OG  SER A 290     106.779  96.621 111.624
ATOM   2700  HG  SER A 290     106.497  95.703 111.578
ATOM   2701  C   SER A 290     107.196  99.374 112.349
ATOM   2702  O   SER A 290     106.336 100.250 112.476
ATOM   2703  N   GLN A 291     108.064  99.324 111.311
ATOM   2704  H   GLN A 291     108.715  98.575 111.214
ATOM   2705  CA  GLN A 291     108.133 100.313 110.264
ATOM   2706  CB  GLN A 291     109.505 101.017 110.340
ATOM   2707  CG  GLN A 291     109.734 101.894 111.568
ATOM   2708  CD  GLN A 291     111.161 102.416 111.506
ATOM   2709  OE1 GLN A 291     112.094 101.754 111.956
ATOM   2710  NE2 GLN A 291     111.346 103.634 110.935
ATOM   2711 1HE2 GLN A 291     110.570 104.132 110.552
ATOM   2712 2HE2 GLN A 291     112.267 104.016 110.870
ATOM   2713  C   GLN A 291     108.108  99.577 108.936
ATOM   2714  O   GLN A 291     109.121  99.012 108.513
ATOM   2715  N   CYS A 292     106.944  99.551 108.241
ATOM   2716  H   CYS A 292     106.109  99.986 108.569
ATOM   2717  CA  CYS A 292     106.852  98.862 106.975
ATOM   2718  CB  CYS A 292     106.152  97.488 107.105
ATOM   2719  SG  CYS A 292     105.995  96.575 105.536
ATOM   2720  C   CYS A 292     106.154  99.650 105.890
ATOM   2721  O   CYS A 292     104.935  99.798 105.969
ATOM   2722  N   PRO A 293     106.865 100.174 104.891
ATOM   2723  CA  PRO A 293     106.234 100.922 103.819
ATOM   2724  CB  PRO A 293     107.004 102.255 103.829
ATOM   2725  CG  PRO A 293     108.415 101.898 104.326
ATOM   2726  CD  PRO A 293     108.214 100.658 105.185
ATOM   2727  C   PRO A 293     105.966 100.051 102.562
ATOM   2728  O   PRO A 293     105.090  99.201 102.710
ATOM   2729  N   TYR A 294     106.569 100.126 101.328
ATOM   2730  H   TYR A 294     106.311  99.448 100.645
ATOM   2731  CA  TYR A 294     107.448 101.113 100.793
ATOM   2732  CB  TYR A 294     108.964 100.776 100.969
ATOM   2733  CG  TYR A 294     109.850 101.952 100.642
ATOM   2734  CD1 TYR A 294     109.840 103.091 101.457
ATOM   2735  CE1 TYR A 294     110.655 104.190 101.194
ATOM   2736  CZ  TYR A 294     111.518 104.154 100.103
ATOM   2737  OH  TYR A 294     112.344 105.262  99.833
ATOM   2738  HH  TYR A 294     112.125 105.942 100.476
ATOM   2739  CE2 TYR A 294     111.568 103.018  99.293
ATOM   2740  CD2 TYR A 294     110.745 101.923  99.572
ATOM   2741  C   TYR A 294     107.066 101.464  99.372
ATOM   2742  O   TYR A 294     106.002 102.040  99.183
ATOM   2743  N   LYS A 295     107.848 101.031  98.355
ATOM   2744  H   LYS A 295     108.627 100.442  98.545
ATOM   2745  CA  LYS A 295     107.751 101.363  96.949
ATOM   2746  CB  LYS A 295     108.795 100.612  96.107
ATOM   2747  CG  LYS A 295     110.208 101.112  96.302
ATOM   2748  CD  LYS A 295     111.222 100.434  95.406
ATOM   2749  CE  LYS A 295     112.638 100.934  95.652
ATOM   2750  NZ  LYS A 295     113.119 100.493  96.979
ATOM   2751  HZ1 LYS A 295     112.561 100.942  97.730
ATOM   2752  HZ2 LYS A 295     113.025  99.458  97.049
ATOM   2753  HZ3 LYS A 295     114.121 100.750  97.076
ATOM   2754  C   LYS A 295     106.529 101.246  96.096
ATOM   2755  O   LYS A 295     105.669 100.389  96.288
ATOM   2756  N   LYS A 296     106.449 102.220  95.150
ATOM   2757  H   LYS A 296     107.152 102.926  95.092
ATOM   2758  CA  LYS A 296     105.454 102.306  94.115
ATOM   2759  CB  LYS A 296     104.184 103.139  94.406
ATOM   2760  CG  LYS A 296     103.135 103.047  93.288
ATOM   2761  CD  LYS A 296     101.867 103.858  93.539
ATOM   2762  CE  LYS A 296     100.824 103.707  92.430
ATOM   2763  NZ  LYS A 296      99.621 104.501  92.751
ATOM   2764  HZ1 LYS A 296      99.368 104.382  93.749
ATOM   2765  HZ2 LYS A 296      99.805 105.505  92.561
ATOM   2766  HZ3 LYS A 296      98.832 104.181  92.158
ATOM   2767  C   LYS A 296     106.209 102.977  93.000
ATOM   2768  O   LYS A 296     106.341 104.201  92.973
ATOM   2769  N   ILE A 297     106.778 102.166  92.086
ATOM   2770  H   ILE A 297     106.671 101.176  92.132
ATOM   2771  CA  ILE A 297     107.533 102.664  90.957
ATOM   2772  CB  ILE A 297     108.806 101.861  90.683
ATOM   2773  CG2 ILE A 297     109.733 102.018  91.907
ATOM   2774  CG1 ILE A 297     108.537 100.377  90.340
ATOM   2775  CD1 ILE A 297     109.772  99.605  89.870
ATOM   2776  C   ILE A 297     106.641 102.707  89.739
ATOM   2777  O   ILE A 297     105.733 101.882  89.616
ATOM   2778  N   GLY A 298     106.841 103.708  88.842
ATOM   2779  H   GLY A 298     107.540 104.409  88.962
ATOM   2780  CA  GLY A 298     106.045 103.794  87.635
ATOM   2781  C   GLY A 298     106.442 104.938  86.748
ATOM   2782  O   GLY A 298     106.865 105.993  87.226
ATOM   2783  N   VAL A 299     106.289 104.734  85.411
ATOM   2784  H   VAL A 299     105.936 103.871  85.060
ATOM   2785  CA  VAL A 299     106.596 105.718  84.392
ATOM   2786  CB  VAL A 299     107.909 105.510  83.618
ATOM   2787  CG1 VAL A 299     109.112 105.650  84.569
ATOM   2788  CG2 VAL A 299     107.923 104.158  82.866
ATOM   2789  C   VAL A 299     105.461 105.797  83.392
ATOM   2790  O   VAL A 299     104.767 104.808  83.142
ATOM   2791  N   ASP A 300     105.239 107.009  82.828
ATOM   2792  H   ASP A 300     105.806 107.796  83.058
ATOM   2793  CA  ASP A 300     104.214 107.258  81.840
ATOM   2794  CB  ASP A 300     103.297 108.455  82.211
ATOM   2795  CG  ASP A 300     102.197 108.686  81.169
ATOM   2796  OD1 ASP A 300     102.198 109.781  80.549
ATOM   2797  OD2 ASP A 300     101.342 107.781  80.979
ATOM   2798  C   ASP A 300     104.914 107.557  80.535
ATOM   2799  O   ASP A 300     105.854 108.353  80.510
ATOM   2800  N   VAL A 301     104.476 106.906  79.426
ATOM   2801  H   VAL A 301     103.702 106.279  79.463
ATOM   2802  CA  VAL A 301     105.054 107.095  78.107
ATOM   2803  CB  VAL A 301     105.916 105.937  77.618
ATOM   2804  CG1 VAL A 301     107.213 105.895  78.447
ATOM   2805  CG2 VAL A 301     105.144 104.601  77.711
ATOM   2806  C   VAL A 301     104.000 107.450  77.077
ATOM   2807  O   VAL A 301     102.876 106.943  77.130
ATOM   2808  N   HIS A 302     104.351 108.350  76.115
ATOM   2809  H   HIS A 302     105.269 108.736  76.063
ATOM   2810  CA  HIS A 302     103.426 108.810  75.095
ATOM   2811  CB  HIS A 302     103.534 110.326  74.830
ATOM   2812  CG  HIS A 302     103.216 111.152  76.042
ATOM   2813  ND1 HIS A 302     101.943 111.394  76.509
ATOM   2814  CE1 HIS A 302     102.073 112.153  77.626
ATOM   2815  NE2 HIS A 302     103.335 112.418  77.908
ATOM   2816  CD2 HIS A 302     104.053 111.786  76.908
ATOM   2817  C   HIS A 302     103.560 108.116  73.771
ATOM   2818  O   HIS A 302     104.655 108.040  73.214
ATOM   2819  N   ALA A 303     102.422 107.611  73.230
ATOM   2820  H   ALA A 303     101.545 107.704  73.693
ATOM   2821  CA  ALA A 303     102.379 106.901  71.970
ATOM   2822  CB  ALA A 303     101.079 106.105  71.753
ATOM   2823  C   ALA A 303     102.589 107.749  70.751
ATOM   2824  O   ALA A 303     101.992 108.819  70.614
ATOM   2825  N   LEU A 304     103.483 107.271  69.852
ATOM   2826  H   LEU A 304     103.946 106.403  69.999
ATOM   2827  CA  LEU A 304     103.775 107.944  68.612
ATOM   2828  CB  LEU A 304     105.259 107.938  68.186
ATOM   2829  CG  LEU A 304     106.263 108.641  69.111
ATOM   2830  CD1 LEU A 304     107.690 108.445  68.573
ATOM   2831  CD2 LEU A 304     105.908 110.123  69.332
ATOM   2832  C   LEU A 304     103.066 107.283  67.465
ATOM   2833  O   LEU A 304     102.706 107.961  66.500
ATOM   2834  N   GLY A 305     102.821 105.956  67.564
ATOM   2835  H   GLY A 305     103.120 105.426  68.355
ATOM   2836  CA  GLY A 305     102.167 105.205  66.525
ATOM   2837  C   GLY A 305     102.934 103.937  66.295
ATOM   2838  O   GLY A 305     103.902 103.637  66.997
ATOM   2839  N   HIS A 306     102.474 103.139  65.306
ATOM   2840  H   HIS A 306     101.689 103.393  64.749
ATOM   2841  CA  HIS A 306     103.112 101.892  64.969
ATOM   2842  CB  HIS A 306     102.147 100.781  64.511
ATOM   2843  CG  HIS A 306     101.200 100.312  65.572
ATOM   2844  ND1 HIS A 306     101.530  99.394  66.543
ATOM   2845  CE1 HIS A 306     100.427  99.226  67.315
ATOM   2846  NE2 HIS A 306      99.415  99.971  66.909
ATOM   2847  CD2 HIS A 306      99.904 100.654  65.810
ATOM   2848  C   HIS A 306     104.137 102.043  63.892
ATOM   2849  O   HIS A 306     103.955 102.842  62.969
ATOM   2850  N   TRP A 307     105.267 101.299  64.026
ATOM   2851  H   TRP A 307     105.397 100.683  64.802
ATOM   2852  CA  TRP A 307     106.287 101.327  63.006
ATOM   2853  CB  TRP A 307     107.772 101.213  63.415
ATOM   2854  CG  TRP A 307     108.256 102.313  64.325
ATOM   2855  CD1 TRP A 307     108.717 102.157  65.593
ATOM   2856  NE1 TRP A 307     108.892 103.370  66.201
ATOM   2857  HE1 TRP A 307     109.227 103.506  67.107
ATOM   2858  CE2 TRP A 307     108.508 104.356  65.326
ATOM   2859  CZ2 TRP A 307     108.428 105.735  65.480
ATOM   2860  CH2 TRP A 307     107.998 106.500  64.393
ATOM   2861  CZ3 TRP A 307     107.631 105.876  63.196
ATOM   2862  CE3 TRP A 307     107.658 104.484  63.052
ATOM   2863  CD2 TRP A 307     108.116 103.733  64.126
ATOM   2864  C   TRP A 307     105.984 100.142  62.143
ATOM   2865  O   TRP A 307     105.664  99.062  62.649
ATOM   2866  N   PHE A 308     106.048 100.357  60.814
ATOM   2867  H   PHE A 308     106.274 101.260  60.455
ATOM   2868  CA  PHE A 308     105.753  99.356  59.824
ATOM   2869  CB  PHE A 308     104.659  99.837  58.836
ATOM   2870  CG  PHE A 308     103.314  99.928  59.485
ATOM   2871  CD1 PHE A 308     102.964 101.011  60.298
ATOM   2872  CE1 PHE A 308     101.700 101.082  60.890
ATOM   2873  CZ  PHE A 308     100.755 100.087  60.640
ATOM   2874  CE2 PHE A 308     101.078  99.025  59.794
ATOM   2875  CD2 PHE A 308     102.345  98.958  59.210
ATOM   2876  C   PHE A 308     106.916  98.942  58.974
ATOM   2877  O   PHE A 308     107.599  99.783  58.384
ATOM   2878  N   ASP A 309     107.159  97.609  58.906
ATOM   2879  H   ASP A 309     106.567  96.948  59.362
ATOM   2880  CA  ASP A 309     108.194  97.063  58.059
ATOM   2881  CB  ASP A 309     108.894  95.765  58.531
ATOM   2882  CG  ASP A 309     109.849  95.974  59.706
ATOM   2883  OD1 ASP A 309     110.204  97.133  60.051
ATOM   2884  OD2 ASP A 309     110.274  94.929  60.267
ATOM   2885  C   ASP A 309     107.520  96.745  56.758
ATOM   2886  O   ASP A 309     106.389  96.251  56.748
ATOM   2887  N   GLY A 310     108.210  97.027  55.631
ATOM   2888  H   GLY A 310     109.129  97.415  55.647
ATOM   2889  CA  GLY A 310     107.647  96.772  54.334
ATOM   2890  C   GLY A 310     108.702  96.440  53.323
ATOM   2891  O   GLY A 310     109.901  96.634  53.532
ATOM   2892  N   ARG A 311     108.222  95.917  52.180
ATOM   2893  H   ARG A 311     107.241  95.817  52.050
ATOM   2894  CA  ARG A 311     108.998  95.498  51.048
ATOM   2895  CB  ARG A 311     108.337  94.264  50.404
ATOM   2896  CG  ARG A 311     109.021  93.624  49.200
ATOM   2897  CD  ARG A 311     108.237  92.407  48.730
ATOM   2898  NE  ARG A 311     108.871  91.879  47.491
ATOM   2899  HE  ARG A 311     109.702  92.316  47.144
ATOM   2900  CZ  ARG A 311     108.328  90.820  46.814
ATOM   2901  NH1 ARG A 311     107.197  90.186  47.254
ATOM   2902 1HH1 ARG A 311     106.729  90.493  48.084
ATOM   2903 2HH1 ARG A 311     106.827  89.411  46.742
ATOM   2904  NH2 ARG A 311     108.939  90.390  45.673
ATOM   2905 1HH2 ARG A 311     109.759  90.853  45.337
ATOM   2906 2HH2 ARG A 311     108.560  89.623  45.155
ATOM   2907  C   ARG A 311     109.074  96.576  50.004
ATOM   2908  O   ARG A 311     108.081  97.237  49.701
ATOM   2909  N   LEU A 312     110.288  96.783  49.444
ATOM   2910  H   LEU A 312     111.085  96.247  49.708
ATOM   2911  CA  LEU A 312     110.504  97.740  48.393
ATOM   2912  CB  LEU A 312     111.921  98.360  48.422
ATOM   2913  CG  LEU A 312     112.237  99.372  47.301
ATOM   2914  CD1 LEU A 312     111.343 100.612  47.389
ATOM   2915  CD2 LEU A 312     113.728  99.736  47.289
ATOM   2916  C   LEU A 312     110.289  96.984  47.106
ATOM   2917  O   LEU A 312     110.917  95.947  46.873
ATOM   2918  N   ASN A 313     109.364  97.489  46.261
ATOM   2919  H   ASN A 313     108.856  98.316  46.475
ATOM   2920  CA  ASN A 313     109.038  96.887  44.997
ATOM   2921  CB  ASN A 313     107.541  96.548  44.889
ATOM   2922  CG  ASN A 313     107.317  95.490  43.815
ATOM   2923  OD1 ASN A 313     107.401  95.738  42.613
ATOM   2924  ND2 ASN A 313     106.994  94.251  44.267
ATOM   2925 1HD2 ASN A 313     106.864  94.098  45.247
ATOM   2926 2HD2 ASN A 313     106.828  93.507  43.621
ATOM   2927  C   ASN A 313     109.419  97.852  43.909
ATOM   2928  O   ASN A 313     109.232  99.062  44.045
ATOM   2929  N   LEU A 314     110.001  97.309  42.815
ATOM   2930  H   LEU A 314     110.119  96.323  42.732
ATOM   2931  CA  LEU A 314     110.449  98.078  41.682
ATOM   2932  CB  LEU A 314     111.854  97.644  41.196
ATOM   2933  CG  LEU A 314     112.996  97.541  42.239
ATOM   2934  CD1 LEU A 314     114.281  97.049  41.562
ATOM   2935  CD2 LEU A 314     113.206  98.790  43.099
ATOM   2936  C   LEU A 314     109.555  97.701  40.524
ATOM   2937  O   LEU A 314     109.359  96.510  40.261
ATOM   2938  N   LYS A 315     108.975  98.700  39.816
ATOM   2939  H   LYS A 315     109.110  99.660  40.049
ATOM   2940  CA  LYS A 315     108.139  98.460  38.660
ATOM   2941  CB  LYS A 315     106.612  98.589  38.853
ATOM   2942  CG  LYS A 315     105.936  97.659  39.853
ATOM   2943  CD  LYS A 315     105.826  96.215  39.359
ATOM   2944  CE  LYS A 315     105.075  95.289  40.314
ATOM   2945  NZ  LYS A 315     105.136  93.899  39.823
ATOM   2946  HZ1 LYS A 315     105.167  93.893  38.786
ATOM   2947  HZ2 LYS A 315     105.987  93.434  40.194
ATOM   2948  HZ3 LYS A 315     104.296  93.382  40.143
ATOM   2949  C   LYS A 315     108.463  99.399  37.542
ATOM   2950  O   LYS A 315     108.890 100.533  37.764
ATOM   2951  N   THR A 316     108.278  98.907  36.296
ATOM   2952  H   THR A 316     107.947  97.979  36.144
ATOM   2953  CA  THR A 316     108.509  99.678  35.106
ATOM   2954  CB  THR A 316     109.620  99.128  34.234
ATOM   2955  CG2 THR A 316     109.840 100.034  33.003
ATOM   2956  OG1 THR A 316     110.827  99.102  34.983
ATOM   2957  HG1 THR A 316     111.446  98.577  34.467
ATOM   2958  C   THR A 316     107.193  99.669  34.378
ATOM   2959  O   THR A 316     106.560  98.624  34.203
ATOM   2960  N   SER A 317     106.757 100.871  33.961
ATOM   2961  H   SER A 317     107.280 101.697  34.132
ATOM   2962  CA  SER A 317     105.519 101.075  33.273
ATOM   2963  CB  SER A 317     104.587 101.961  34.108
ATOM   2964  OG  SER A 317     104.354 101.349  35.368
ATOM   2965  HG  SER A 317     103.851 100.553  35.183
ATOM   2966  C   SER A 317     105.790 101.795  31.985
ATOM   2967  O   SER A 317     106.680 102.641  31.909
ATOM   2968  N   PHE A 318     105.043 101.429  30.923
ATOM   2969  H   PHE A 318     104.347 100.719  30.992
ATOM   2970  CA  PHE A 318     105.157 102.049  29.627
ATOM   2971  CB  PHE A 318     105.514 101.085  28.470
ATOM   2972  CG  PHE A 318     106.903 100.554  28.607
ATOM   2973  CD1 PHE A 318     107.174  99.385  29.330
ATOM   2974  CE1 PHE A 318     108.482  98.904  29.438
ATOM   2975  CZ  PHE A 318     109.529  99.584  28.812
ATOM   2976  CE2 PHE A 318     109.269 100.742  28.075
ATOM   2977  CD2 PHE A 318     107.960 101.220  27.972
ATOM   2978  C   PHE A 318     103.825 102.643  29.300
ATOM   2979  O   PHE A 318     102.792 101.985  29.451
ATOM   2980  N   HIS A 319     103.820 103.923  28.867
ATOM   2981  H   HIS A 319     104.655 104.461  28.770
ATOM   2982  CA  HIS A 319     102.599 104.596  28.511
ATOM   2983  CB  HIS A 319     102.146 105.674  29.516
ATOM   2984  CG  HIS A 319     101.848 105.104  30.871
ATOM   2985  ND1 HIS A 319     102.764 105.074  31.899
ATOM   2986  CE1 HIS A 319     102.164 104.445  32.939
ATOM   2987  NE2 HIS A 319     100.933 104.066  32.652
ATOM   2988  CD2 HIS A 319     100.735 104.482  31.349
ATOM   2989  C   HIS A 319     102.952 105.237  27.214
ATOM   2990  O   HIS A 319     103.665 106.234  27.161
ATOM   2991  N   CYS A 320     102.400 104.666  26.134
ATOM   2992  H   CYS A 320     101.793 103.883  26.243
ATOM   2993  CA  CYS A 320     102.638 105.042  24.768
ATOM   2994  CB  CYS A 320     101.977 104.053  23.788
ATOM   2995  SG  CYS A 320     102.757 102.411  23.825
ATOM   2996  C   CYS A 320     102.270 106.424  24.319
ATOM   2997  O   CYS A 320     102.855 106.901  23.343
ATOM   2998  N   TYR A 321     101.304 107.103  24.973
ATOM   2999  H   TYR A 321     100.829 106.751  25.778
ATOM   3000  CA  TYR A 321     100.924 108.415  24.514
ATOM   3001  CB  TYR A 321      99.482 108.490  23.940
ATOM   3002  CG  TYR A 321      99.336 107.633  22.725
ATOM   3003  CD1 TYR A 321      98.883 106.312  22.827
ATOM   3004  CE1 TYR A 321      98.754 105.514  21.686
ATOM   3005  CZ  TYR A 321      99.087 106.032  20.432
ATOM   3006  OH  TYR A 321      98.961 105.231  19.277
ATOM   3007  HH  TYR A 321      98.651 104.363  19.552
ATOM   3008  CE2 TYR A 321      99.544 107.346  20.321
ATOM   3009  CD2 TYR A 321      99.670 108.142  21.462
ATOM   3010  C   TYR A 321     101.002 109.487  25.547
ATOM   3011  O   TYR A 321     100.933 109.226  26.748
ATOM   3012  N   GLY A 322     101.227 110.728  25.053
ATOM   3013  H   GLY A 322     101.336 110.856  24.070
ATOM   3014  CA  GLY A 322     101.279 111.951  25.807
ATOM   3015  C   GLY A 322     102.388 112.070  26.795
ATOM   3016  O   GLY A 322     103.392 111.358  26.754
ATOM   3017  N   ALA A 323     102.183 113.032  27.718
ATOM   3018  H   ALA A 323     101.356 113.587  27.705
ATOM   3019  CA  ALA A 323     103.081 113.320  28.798
ATOM   3020  CB  ALA A 323     102.971 114.763  29.328
ATOM   3021  C   ALA A 323     102.733 112.371  29.912
ATOM   3022  O   ALA A 323     101.612 111.862  29.985
ATOM   3023  N   CYS A 324     103.700 112.152  30.832
ATOM   3024  H   CYS A 324     104.583 112.605  30.752
ATOM   3025  CA  CYS A 324     103.579 111.264  31.970
ATOM   3026  CB  CYS A 324     104.806 111.353  32.886
ATOM   3027  SG  CYS A 324     106.314 110.728  32.106
ATOM   3028  C   CYS A 324     102.410 111.645  32.843
ATOM   3029  O   CYS A 324     101.704 110.773  33.350
ATOM   3030  N   THR A 325     102.157 112.971  32.963
ATOM   3031  H   THR A 325     102.726 113.635  32.485
ATOM   3032  CA  THR A 325     101.096 113.563  33.745
ATOM   3033  CB  THR A 325     101.165 115.077  33.748
ATOM   3034  CG2 THR A 325     102.462 115.526  34.446
ATOM   3035  OG1 THR A 325     101.120 115.590  32.420
ATOM   3036  HG1 THR A 325     100.195 115.572  32.160
ATOM   3037  C   THR A 325      99.728 113.134  33.268
ATOM   3038  O   THR A 325      98.790 113.065  34.065
ATOM   3039  N   LYS A 326      99.602 112.856  31.949
ATOM   3040  H   LYS A 326     100.392 112.892  31.342
ATOM   3041  CA  LYS A 326      98.391 112.433  31.299
ATOM   3042  CB  LYS A 326      98.444 112.584  29.765
ATOM   3043  CG  LYS A 326      98.460 114.037  29.289
ATOM   3044  CD  LYS A 326      98.527 114.176  27.770
ATOM   3045  CE  LYS A 326      98.486 115.625  27.287
ATOM   3046  NZ  LYS A 326      98.577 115.664  25.814
ATOM   3047  HZ1 LYS A 326      98.555 116.649  25.488
ATOM   3048  HZ2 LYS A 326      99.465 115.224  25.509
ATOM   3049  HZ3 LYS A 326      97.778 115.150  25.398
ATOM   3050  C   LYS A 326      97.991 111.015  31.600
ATOM   3051  O   LYS A 326      96.831 110.674  31.374
ATOM   3052  N   TYR A 327      98.927 110.129  32.024
ATOM   3053  H   TYR A 327      99.876 110.386  32.202
ATOM   3054  CA  TYR A 327      98.569 108.766  32.343
ATOM   3055  CB  TYR A 327      99.146 107.681  31.411
ATOM   3056  CG  TYR A 327      98.435 107.707  30.098
ATOM   3057  CD1 TYR A 327      98.833 108.513  29.028
ATOM   3058  CE1 TYR A 327      98.122 108.485  27.822
ATOM   3059  CZ  TYR A 327      97.014 107.646  27.675
ATOM   3060  OH  TYR A 327      96.298 107.614  26.459
ATOM   3061  HH  TYR A 327      96.732 108.210  25.842
ATOM   3062  CE2 TYR A 327      96.616 106.835  28.738
ATOM   3063  CD2 TYR A 327      97.325 106.867  29.939
ATOM   3064  C   TYR A 327      98.779 108.353  33.768
ATOM   3065  O   TYR A 327      99.632 108.894  34.472
ATOM   3066  N   GLU A 328      97.908 107.418  34.228
ATOM   3067  H   GLU A 328      97.203 107.040  33.633
ATOM   3068  CA  GLU A 328      97.936 106.852  35.553
ATOM   3069  CB  GLU A 328      96.571 106.334  36.058
ATOM   3070  CG  GLU A 328      95.528 107.426  36.355
ATOM   3071  CD  GLU A 328      95.996 108.337  37.493
ATOM   3072  OE1 GLU A 328      96.280 107.825  38.609
ATOM   3073  OE2 GLU A 328      96.077 109.570  37.254
ATOM   3074  C   GLU A 328      98.927 105.730  35.621
ATOM   3075  O   GLU A 328      99.073 104.948  34.679
ATOM   3076  N   TYR A 329      99.626 105.635  36.771
ATOM   3077  H   TYR A 329      99.470 106.260  37.531
ATOM   3078  CA  TYR A 329     100.636 104.640  36.984
ATOM   3079  CB  TYR A 329     101.726 105.140  37.955
ATOM   3080  CG  TYR A 329     102.400 106.347  37.380
ATOM   3081  CD1 TYR A 329     102.050 107.604  37.891
ATOM   3082  CE1 TYR A 329     102.637 108.770  37.399
ATOM   3083  CZ  TYR A 329     103.579 108.692  36.375
ATOM   3084  OH  TYR A 329     104.180 109.868  35.878
ATOM   3085  HH  TYR A 329     104.984 109.617  35.410
ATOM   3086  CE2 TYR A 329     103.918 107.447  35.845
ATOM   3087  CD2 TYR A 329     103.329 106.277  36.336
ATOM   3088  C   TYR A 329      99.961 103.446  37.625
ATOM   3089  O   TYR A 329      99.131 103.645  38.515
ATOM   3090  N   PRO A 330     100.262 102.205  37.237
ATOM   3091  CA  PRO A 330      99.673 101.005  37.808
ATOM   3092  CB  PRO A 330     100.093  99.859  36.890
ATOM   3093  CG  PRO A 330     101.374 100.362  36.214
ATOM   3094  CD  PRO A 330     101.187 101.888  36.152
ATOM   3095  C   PRO A 330     100.027 100.779  39.261
ATOM   3096  O   PRO A 330      99.429  99.909  39.892
ATOM   3097  N   TRP A 331     101.046 101.497  39.762
ATOM   3098  H   TRP A 331     101.529 102.140  39.174
ATOM   3099  CA  TRP A 331     101.499 101.518  41.123
ATOM   3100  CB  TRP A 331     103.012 101.186  41.162
ATOM   3101  CG  TRP A 331     103.855 101.853  40.085
ATOM   3102  CD1 TRP A 331     104.193 101.303  38.881
ATOM   3103  NE1 TRP A 331     104.862 102.211  38.102
ATOM   3104  HE1 TRP A 331     105.184 102.051  37.193
ATOM   3105  CE2 TRP A 331     104.989 103.379  38.813
ATOM   3106  CZ2 TRP A 331     105.576 104.590  38.480
ATOM   3107  CH2 TRP A 331     105.552 105.614  39.433
ATOM   3108  CZ3 TRP A 331     104.946 105.428  40.683
ATOM   3109  CE3 TRP A 331     104.341 104.211  41.014
ATOM   3110  CD2 TRP A 331     104.373 103.193  40.071
ATOM   3111  C   TRP A 331     101.192 102.801  41.865
ATOM   3112  O   TRP A 331     101.562 102.931  43.033
ATOM   3113  N   HIS A 332     100.450 103.749  41.235
ATOM   3114  H   HIS A 332     100.090 103.593  40.318
ATOM   3115  CA  HIS A 332     100.120 105.049  41.796
ATOM   3116  CB  HIS A 332      99.382 105.962  40.793
ATOM   3117  CG  HIS A 332      99.458 107.429  41.116
ATOM   3118  ND1 HIS A 332     100.632 108.153  41.109
ATOM   3119  CE1 HIS A 332     100.310 109.422  41.464
ATOM   3120  NE2 HIS A 332      99.017 109.564  41.696
ATOM   3121  CD2 HIS A 332      98.483 108.307  41.474
ATOM   3122  C   HIS A 332      99.302 104.978  43.063
ATOM   3123  O   HIS A 332      99.330 105.905  43.875
ATOM   3124  N   THR A 333      98.556 103.869  43.244
ATOM   3125  H   THR A 333      98.563 103.142  42.562
ATOM   3126  CA  THR A 333      97.712 103.602  44.382
ATOM   3127  CB  THR A 333      96.872 102.359  44.178
ATOM   3128  CG2 THR A 333      95.901 102.593  43.004
ATOM   3129  OG1 THR A 333      97.696 101.230  43.911
ATOM   3130  HG1 THR A 333      98.068 100.968  44.758
ATOM   3131  C   THR A 333      98.480 103.485  45.677
ATOM   3132  O   THR A 333      97.930 103.809  46.732
ATOM   3133  N   ALA A 334      99.760 103.023  45.626
ATOM   3134  H   ALA A 334     100.204 102.805  44.758
ATOM   3135  CA  ALA A 334     100.581 102.864  46.804
ATOM   3136  CB  ALA A 334     101.924 102.175  46.538
ATOM   3137  C   ALA A 334     100.854 104.181  47.469
ATOM   3138  O   ALA A 334     101.258 105.155  46.834
ATOM   3139  N   LYS A 335     100.649 104.183  48.804
ATOM   3140  H   LYS A 335     100.343 103.350  49.257
ATOM   3141  CA  LYS A 335     100.794 105.314  49.681
ATOM   3142  CB  LYS A 335     100.360 104.977  51.121
ATOM   3143  CG  LYS A 335      98.851 104.771  51.263
ATOM   3144  CD  LYS A 335      98.390 104.440  52.681
ATOM   3145  CE  LYS A 335      96.884 104.193  52.768
ATOM   3146  NZ  LYS A 335      96.494 103.862  54.151
ATOM   3147  HZ1 LYS A 335      96.988 103.001  54.457
ATOM   3148  HZ2 LYS A 335      96.741 104.645  54.785
ATOM   3149  HZ3 LYS A 335      95.469 103.700  54.189
ATOM   3150  C   LYS A 335     102.193 105.855  49.745
ATOM   3151  O   LYS A 335     102.369 107.065  49.903
ATOM   3152  N   CYS A 336     103.212 104.970  49.660
ATOM   3153  H   CYS A 336     103.062 103.991  49.545
ATOM   3154  CA  CYS A 336     104.581 105.399  49.702
ATOM   3155  CB  CYS A 336     105.325 104.757  50.892
ATOM   3156  SG  CYS A 336     107.043 105.297  51.114
ATOM   3157  C   CYS A 336     105.183 104.995  48.384
ATOM   3158  O   CYS A 336     105.292 103.801  48.086
ATOM   3159  N   HIS A 337     105.564 106.008  47.561
ATOM   3160  H   HIS A 337     105.464 106.964  47.825
ATOM   3161  CA  HIS A 337     106.145 105.779  46.259
ATOM   3162  CB  HIS A 337     105.094 105.563  45.128
ATOM   3163  CG  HIS A 337     104.192 106.722  44.797
ATOM   3164  ND1 HIS A 337     103.065 107.046  45.516
ATOM   3165  CE1 HIS A 337     102.498 108.113  44.899
ATOM   3166  NE2 HIS A 337     103.181 108.498  43.837
ATOM   3167  CD2 HIS A 337     104.249 107.620  43.774
ATOM   3168  C   HIS A 337     107.115 106.857  45.832
ATOM   3169  O   HIS A 337     107.154 107.947  46.409
ATOM   3170  N   TYR A 338     107.961 106.510  44.829
ATOM   3171  H   TYR A 338     107.922 105.591  44.446
ATOM   3172  CA  TYR A 338     108.949 107.367  44.219
ATOM   3173  CB  TYR A 338     110.404 106.993  44.611
ATOM   3174  CG  TYR A 338     111.425 107.905  43.993
ATOM   3175  CD1 TYR A 338     111.590 109.218  44.453
ATOM   3176  CE1 TYR A 338     112.544 110.059  43.874
ATOM   3177  CZ  TYR A 338     113.351 109.592  42.832
ATOM   3178  OH  TYR A 338     114.316 110.438  42.244
ATOM   3179  HH  TYR A 338     114.264 111.295  42.677
ATOM   3180  CE2 TYR A 338     113.204 108.281  42.372
ATOM   3181  CD2 TYR A 338     112.248 107.445  42.955
ATOM   3182  C   TYR A 338     108.771 107.155  42.736
ATOM   3183  O   TYR A 338     108.664 106.015  42.286
ATOM   3184  N   GLU A 339     108.756 108.262  41.957
ATOM   3185  H   GLU A 339     108.876 109.170  42.351
ATOM   3186  CA  GLU A 339     108.570 108.245  40.523
ATOM   3187  CB  GLU A 339     107.474 109.234  40.069
ATOM   3188  CG  GLU A 339     106.062 108.952  40.608
ATOM   3189  CD  GLU A 339     105.013 109.934  40.072
ATOM   3190  OE1 GLU A 339     105.342 110.863  39.285
ATOM   3191  OE2 GLU A 339     103.834 109.768  40.480
ATOM   3192  C   GLU A 339     109.819 108.726  39.825
ATOM   3193  O   GLU A 339     110.545 109.573  40.352
ATOM   3194  N   ARG A 340     110.095 108.167  38.619
ATOM   3195  H   ARG A 340     109.531 107.430  38.251
ATOM   3196  CA  ARG A 340     111.231 108.529  37.806
ATOM   3197  CB  ARG A 340     112.425 107.605  38.128
ATOM   3198  CG  ARG A 340     113.759 107.941  37.473
ATOM   3199  CD  ARG A 340     114.872 107.051  38.020
ATOM   3200  NE  ARG A 340     116.127 107.384  37.289
ATOM   3201  HE  ARG A 340     116.076 107.986  36.491
ATOM   3202  CZ  ARG A 340     117.335 106.847  37.644
ATOM   3203  NH1 ARG A 340     117.475 106.027  38.729
ATOM   3204 1HH1 ARG A 340     116.684 105.797  39.295
ATOM   3205 2HH1 ARG A 340     118.374 105.663  38.971
ATOM   3206  NH2 ARG A 340     118.429 107.154  36.892
ATOM   3207 1HH2 ARG A 340     118.336 107.743  36.090
ATOM   3208 2HH2 ARG A 340     119.327 106.789  37.136
ATOM   3209  C   ARG A 340     110.755 108.388  36.377
ATOM   3210  O   ARG A 340     110.710 107.288  35.825
ATOM   3211  N   ASP A 341     110.359 109.530  35.766
ATOM   3212  H   ASP A 341     110.414 110.402  36.245
ATOM   3213  CA  ASP A 341     109.822 109.609  34.425
ATOM   3214  CB  ASP A 341     108.739 110.701  34.324
ATOM   3215  CG  ASP A 341     107.530 110.384  35.203
ATOM   3216  OD1 ASP A 341     106.975 109.254  35.140
ATOM   3217  OD2 ASP A 341     107.139 111.306  35.964
ATOM   3218  C   ASP A 341     110.808 109.910  33.326
ATOM   3219  O   ASP A 341     111.692 110.755  33.478
ATOM   3220  N   TYR A 342     110.658 109.208  32.177
ATOM   3221  H   TYR A 342     109.965 108.497  32.097
ATOM   3222  CA  TYR A 342     111.466 109.386  30.995
ATOM   3223  CB  TYR A 342     112.308 108.154  30.575
ATOM   3224  CG  TYR A 342     113.339 107.861  31.612
ATOM   3225  CD1 TYR A 342     113.104 106.951  32.652
ATOM   3226  CE1 TYR A 342     114.096 106.699  33.606
ATOM   3227  CZ  TYR A 342     115.327 107.357  33.520
ATOM   3228  OH  TYR A 342     116.338 107.114  34.473
ATOM   3229  HH  TYR A 342     117.110 107.627  34.217
ATOM   3230  CE2 TYR A 342     115.567 108.260  32.484
ATOM   3231  CD2 TYR A 342     114.576 108.508  31.536
ATOM   3232  C   TYR A 342     110.442 109.654  29.938
ATOM   3233  O   TYR A 342     109.766 108.748  29.454
ATOM   3234  N   GLN A 343     110.313 110.937  29.563
ATOM   3235  H   GLN A 343     110.891 111.645  29.961
ATOM   3236  CA  GLN A 343     109.353 111.410  28.604
ATOM   3237  CB  GLN A 343     108.886 112.857  28.905
ATOM   3238  CG  GLN A 343     108.074 112.979  30.200
ATOM   3239  CD  GLN A 343     107.581 114.410  30.429
ATOM   3240  OE1 GLN A 343     107.751 115.340  29.641
ATOM   3241  NE2 GLN A 343     106.888 114.587  31.584
ATOM   3242 1HE2 GLN A 343     106.774 113.827  32.224
ATOM   3243 2HE2 GLN A 343     106.509 115.485  31.807
ATOM   3244  C   GLN A 343     109.726 111.238  27.157
ATOM   3245  O   GLN A 343     110.614 110.463  26.800
ATOM   3246  N   TYR A 344     108.940 111.909  26.283
ATOM   3247  H   TYR A 344     108.169 112.443  26.615
ATOM   3248  CA  TYR A 344     109.064 111.956  24.855
ATOM   3249  CB  TYR A 344     107.800 112.576  24.183
ATOM   3250  CG  TYR A 344     107.496 113.981  24.607
ATOM   3251  CD1 TYR A 344     108.091 115.095  24.001
ATOM   3252  CE1 TYR A 344     107.775 116.388  24.425
ATOM   3253  CZ  TYR A 344     106.851 116.577  25.458
ATOM   3254  OH  TYR A 344     106.523 117.879  25.892
ATOM   3255  HH  TYR A 344     107.001 118.505  25.340
ATOM   3256  CE2 TYR A 344     106.243 115.475  26.064
ATOM   3257  CD2 TYR A 344     106.565 114.187  25.635
ATOM   3258  C   TYR A 344     110.366 112.569  24.403
ATOM   3259  O   TYR A 344     111.132 113.096  25.211
ATOM   3260  N   GLU A 345     110.652 112.426  23.084
ATOM   3261  H   GLU A 345     109.979 111.996  22.491
ATOM   3262  CA  GLU A 345     111.830 112.871  22.373
ATOM   3263  CB  GLU A 345     112.412 114.263  22.742
ATOM   3264  CG  GLU A 345     111.547 115.449  22.296
ATOM   3265  CD  GLU A 345     112.202 116.754  22.735
ATOM   3266  OE1 GLU A 345     113.376 117.008  22.357
ATOM   3267  OE2 GLU A 345     111.526 117.525  23.464
ATOM   3268  C   GLU A 345     112.926 111.852  22.447
ATOM   3269  O   GLU A 345     113.465 111.501  21.398
ATOM   3270  N   THR A 346     113.230 111.300  23.654
ATOM   3271  H   THR A 346     112.765 111.587  24.488
ATOM   3272  CA  THR A 346     114.291 110.328  23.844
ATOM   3273  CB  THR A 346     114.434 109.990  25.320
ATOM   3274  CG2 THR A 346     115.563 108.961  25.550
ATOM   3275  OG1 THR A 346     114.752 111.170  26.044
ATOM   3276  HG1 THR A 346     114.594 110.960  26.969
ATOM   3277  C   THR A 346     114.001 109.083  23.033
ATOM   3278  O   THR A 346     114.852 108.615  22.275
ATOM   3279  N   LYS A 347     112.772 108.554  23.176
ATOM   3280  H   LYS A 347     112.118 108.953  23.808
ATOM   3281  CA  LYS A 347     112.278 107.404  22.464
ATOM   3282  CB  LYS A 347     111.655 106.363  23.424
ATOM   3283  CG  LYS A 347     112.623 105.762  24.451
ATOM   3284  CD  LYS A 347     111.988 104.710  25.364
ATOM   3285  CE  LYS A 347     112.940 104.177  26.438
ATOM   3286  NZ  LYS A 347     112.267 103.154  27.266
ATOM   3287  HZ1 LYS A 347     112.030 102.336  26.673
ATOM   3288  HZ2 LYS A 347     112.908 102.849  28.024
ATOM   3289  HZ3 LYS A 347     111.398 103.539  27.686
ATOM   3290  C   LYS A 347     111.154 107.893  21.576
ATOM   3291  O   LYS A 347     110.604 107.114  20.793
ATOM   3292  N   LYS A 348     110.781 109.200  21.704
ATOM   3293  H   LYS A 348     111.257 109.784  22.355
ATOM   3294  CA  LYS A 348     109.726 109.899  21.012
ATOM   3295  CB  LYS A 348     109.696 109.813  19.464
ATOM   3296  CG  LYS A 348     110.859 110.503  18.749
ATOM   3297  CD  LYS A 348     110.690 110.485  17.230
ATOM   3298  CE  LYS A 348     111.844 111.112  16.448
ATOM   3299  NZ  LYS A 348     111.582 110.989  14.999
ATOM   3300  HZ1 LYS A 348     112.214 111.619  14.471
ATOM   3301  HZ2 LYS A 348     111.740 110.010  14.695
ATOM   3302  HZ3 LYS A 348     110.597 111.251  14.803
ATOM   3303  C   LYS A 348     108.368 109.562  21.551
ATOM   3304  O   LYS A 348     107.592 110.458  21.880
ATOM   3305  N   THR A 349     108.063 108.257  21.647
ATOM   3306  H   THR A 349     108.719 107.561  21.364
ATOM   3307  CA  THR A 349     106.807 107.737  22.102
ATOM   3308  CB  THR A 349     106.684 106.299  21.607
ATOM   3309  CG2 THR A 349     105.359 105.632  22.001
ATOM   3310  OG1 THR A 349     106.786 106.288  20.188
ATOM   3311  HG1 THR A 349     107.691 106.536  19.986
ATOM   3312  C   THR A 349     106.564 107.826  23.590
ATOM   3313  O   THR A 349     107.351 107.320  24.394
ATOM   3314  N   GLY A 350     105.465 108.544  23.947
ATOM   3315  H   GLY A 350     104.912 108.980  23.243
ATOM   3316  CA  GLY A 350     104.938 108.700  25.282
ATOM   3317  C   GLY A 350     105.914 108.971  26.369
ATOM   3318  O   GLY A 350     106.615 109.981  26.399
ATOM   3319  N   CYS A 351     105.874 108.032  27.333
ATOM   3320  H   CYS A 351     105.237 107.271  27.275
ATOM   3321  CA  CYS A 351     106.706 108.022  28.487
ATOM   3322  CB  CYS A 351     106.079 108.783  29.662
ATOM   3323  SG  CYS A 351     104.514 108.062  30.251
ATOM   3324  C   CYS A 351     106.952 106.617  28.974
ATOM   3325  O   CYS A 351     106.162 105.698  28.741
ATOM   3326  N   THR A 352     108.111 106.447  29.643
ATOM   3327  H   THR A 352     108.739 107.209  29.766
ATOM   3328  CA  THR A 352     108.544 105.227  30.264
ATOM   3329  CB  THR A 352     109.877 104.714  29.759
ATOM   3330  CG2 THR A 352     110.256 103.415  30.503
ATOM   3331  OG1 THR A 352     109.807 104.454  28.363
ATOM   3332  HG1 THR A 352     109.691 105.313  27.947
ATOM   3333  C   THR A 352     108.708 105.701  31.686
ATOM   3334  O   THR A 352     109.471 106.632  31.954
ATOM   3335  N   ALA A 353     107.976 105.080  32.628
ATOM   3336  H   ALA A 353     107.386 104.308  32.424
ATOM   3337  CA  ALA A 353     108.049 105.488  33.998
ATOM   3338  CB  ALA A 353     106.712 105.991  34.533
ATOM   3339  C   ALA A 353     108.478 104.384  34.897
ATOM   3340  O   ALA A 353     107.929 103.285  34.870
ATOM   3341  N   CYS A 354     109.502 104.673  35.717
ATOM   3342  H   CYS A 354     109.941 105.566  35.712
ATOM   3343  CA  CYS A 354     110.009 103.741  36.677
ATOM   3344  CB  CYS A 354     111.544 103.721  36.766
ATOM   3345  SG  CYS A 354     112.307 103.180  35.204
ATOM   3346  C   CYS A 354     109.450 104.188  37.993
ATOM   3347  O   CYS A 354     109.353 105.389  38.266
ATOM   3348  N   GLY A 355     109.034 103.216  38.830
ATOM   3349  H   GLY A 355     109.082 102.246  38.607
ATOM   3350  CA  GLY A 355     108.489 103.560  40.106
ATOM   3351  C   GLY A 355     108.890 102.585  41.137
ATOM   3352  O   GLY A 355     108.999 101.384  40.890
ATOM   3353  N   LEU A 356     109.094 103.128  42.348
ATOM   3354  H   LEU A 356     108.975 104.106  42.505
ATOM   3355  CA  LEU A 356     109.487 102.356  43.487
ATOM   3356  CB  LEU A 356     110.700 102.954  44.233
ATOM   3357  CG  LEU A 356     111.963 103.287  43.403
ATOM   3358  CD1 LEU A 356     113.046 103.907  44.296
ATOM   3359  CD2 LEU A 356     112.466 102.140  42.525
ATOM   3360  C   LEU A 356     108.336 102.526  44.433
ATOM   3361  O   LEU A 356     107.875 103.652  44.626
ATOM   3362  N   TYR A 357     107.814 101.423  45.018
ATOM   3363  H   TYR A 357     108.160 100.504  44.844
ATOM   3364  CA  TYR A 357     106.731 101.561  45.959
ATOM   3365  CB  TYR A 357     105.304 101.465  45.351
ATOM   3366  CG  TYR A 357     104.903 100.132  44.816
ATOM   3367  CD1 TYR A 357     104.161  99.251  45.614
ATOM   3368  CE1 TYR A 357     103.769  98.005  45.125
ATOM   3369  CZ  TYR A 357     104.121  97.625  43.831
ATOM   3370  OH  TYR A 357     103.730  96.365  43.330
ATOM   3371  HH  TYR A 357     103.291  95.888  44.040
ATOM   3372  CE2 TYR A 357     104.867  98.495  43.036
ATOM   3373  CD2 TYR A 357     105.259  99.742  43.524
ATOM   3374  C   TYR A 357     106.915 100.629  47.116
ATOM   3375  O   TYR A 357     107.536  99.575  46.987
ATOM   3376  N   LEU A 358     106.383 101.032  48.290
ATOM   3377  H   LEU A 358     105.880 101.890  48.370
ATOM   3378  CA  LEU A 358     106.502 100.252  49.491
ATOM   3379  CB  LEU A 358     106.759 101.206  50.681
ATOM   3380  CG  LEU A 358     107.029 100.609  52.070
ATOM   3381  CD1 LEU A 358     108.361  99.847  52.087
ATOM   3382  CD2 LEU A 358     106.971 101.695  53.157
ATOM   3383  C   LEU A 358     105.213  99.470  49.641
ATOM   3384  O   LEU A 358     104.132 100.057  49.731
ATOM   3385  N   ASP A 359     105.317  98.119  49.675
ATOM   3386  H   ASP A 359     106.202  97.664  49.600
ATOM   3387  CA  ASP A 359     104.183  97.226  49.794
ATOM   3388  CB  ASP A 359     103.821  96.516  48.453
ATOM   3389  CG  ASP A 359     104.829  95.444  48.019
ATOM   3390  OD1 ASP A 359     106.014  95.780  47.765
ATOM   3391  OD2 ASP A 359     104.403  94.263  47.916
ATOM   3392  C   ASP A 359     104.388  96.202  50.884
ATOM   3393  O   ASP A 359     105.455  96.134  51.492
ATOM   3394  N   GLN A 360     103.319  95.405  51.173
ATOM   3395  H   GLN A 360     102.470  95.514  50.663
ATOM   3396  CA  GLN A 360     103.270  94.355  52.174
ATOM   3397  CB  GLN A 360     104.063  93.071  51.790
ATOM   3398  CG  GLN A 360     103.539  92.329  50.555
ATOM   3399  CD  GLN A 360     104.354  91.055  50.351
ATOM   3400  OE1 GLN A 360     105.343  91.011  49.617
ATOM   3401  NE2 GLN A 360     103.930  89.964  51.040
ATOM   3402 1HE2 GLN A 360     103.132  90.030  51.641
ATOM   3403 2HE2 GLN A 360     104.417  89.095  50.954
ATOM   3404  C   GLN A 360     103.662  94.846  53.547
ATOM   3405  O   GLN A 360     104.414  94.194  54.278
ATOM   3406  N   LEU A 361     103.137  96.042  53.908
ATOM   3407  H   LEU A 361     102.535  96.543  53.292
ATOM   3408  CA  LEU A 361     103.393  96.686  55.171
ATOM   3409  CB  LEU A 361     102.821  98.117  55.289
ATOM   3410  CG  LEU A 361     103.738  99.243  54.776
ATOM   3411  CD1 LEU A 361     103.808  99.238  53.246
ATOM   3412  CD2 LEU A 361     103.338 100.612  55.343
ATOM   3413  C   LEU A 361     102.774  95.907  56.295
ATOM   3414  O   LEU A 361     101.609  95.506  56.217
ATOM   3415  N   LYS A 362     103.586  95.654  57.349
ATOM   3416  H   LYS A 362     104.536  95.960  57.354
ATOM   3417  CA  LYS A 362     103.160  94.928  58.520
ATOM   3418  CB  LYS A 362     103.748  93.500  58.586
ATOM   3419  CG  LYS A 362     103.267  92.577  57.464
ATOM   3420  CD  LYS A 362     103.817  91.156  57.537
ATOM   3421  CE  LYS A 362     103.297  90.259  56.414
ATOM   3422  NZ  LYS A 362     103.865  88.904  56.544
ATOM   3423  HZ1 LYS A 362     103.454  88.283  55.823
ATOM   3424  HZ2 LYS A 362     104.894  88.942  56.424
ATOM   3425  HZ3 LYS A 362     103.641  88.526  57.484
ATOM   3426  C   LYS A 362     103.646  95.657  59.756
ATOM   3427  O   LYS A 362     104.815  96.056  59.788
ATOM   3428  N   PRO A 363     102.806  95.885  60.778
ATOM   3429  CA  PRO A 363     103.202  96.555  62.001
ATOM   3430  CB  PRO A 363     101.906  96.884  62.745
ATOM   3431  CG  PRO A 363     100.877  95.871  62.204
ATOM   3432  CD  PRO A 363     101.398  95.485  60.805
ATOM   3433  C   PRO A 363     104.135  95.701  62.810
ATOM   3434  O   PRO A 363     103.829  94.525  63.027
ATOM   3435  N   VAL A 364     105.272  96.273  63.259
ATOM   3436  H   VAL A 364     105.524  97.211  63.042
ATOM   3437  CA  VAL A 364     106.142  95.558  64.151
ATOM   3438  CB  VAL A 364     107.617  95.625  63.800
ATOM   3439  CG1 VAL A 364     107.780  94.951  62.431
ATOM   3440  CG2 VAL A 364     108.169  97.067  63.842
ATOM   3441  C   VAL A 364     105.935  95.901  65.594
ATOM   3442  O   VAL A 364     106.111  95.028  66.441
ATOM   3443  N   GLY A 365     105.517  97.149  65.908
ATOM   3444  H   GLY A 365     105.354  97.852  65.218
ATOM   3445  CA  GLY A 365     105.315  97.505  67.287
ATOM   3446  C   GLY A 365     104.952  98.941  67.463
ATOM   3447  O   GLY A 365     105.060  99.755  66.542
ATOM   3448  N   SER A 366     104.536  99.258  68.711
ATOM   3449  H   SER A 366     104.544  98.584  69.445
ATOM   3450  CA  SER A 366     104.123 100.576  69.097
ATOM   3451  CB  SER A 366     102.936 100.542  70.086
ATOM   3452  OG  SER A 366     102.559 101.843  70.515
ATOM   3453  HG  SER A 366     102.011 101.708  71.294
ATOM   3454  C   SER A 366     105.278 101.325  69.699
ATOM   3455  O   SER A 366     105.975 100.839  70.594
ATOM   3456  N   ALA A 367     105.495 102.540  69.158
ATOM   3457  H   ALA A 367     104.902 102.879  68.434
ATOM   3458  CA  ALA A 367     106.521 103.461  69.563
ATOM   3459  CB  ALA A 367     106.987 104.386  68.456
ATOM   3460  C   ALA A 367     106.023 104.393  70.617
ATOM   3461  O   ALA A 367     104.875 104.840  70.571
ATOM   3462  N   TYR A 368     106.910 104.702  71.592
ATOM   3463  H   TYR A 368     107.811 104.279  71.604
ATOM   3464  CA  TYR A 368     106.621 105.589  72.689
ATOM   3465  CB  TYR A 368     106.344 104.853  74.030
ATOM   3466  CG  TYR A 368     105.142 103.970  73.924
ATOM   3467  CD1 TYR A 368     105.264 102.626  73.565
ATOM   3468  CE1 TYR A 368     104.137 101.808  73.462
ATOM   3469  CZ  TYR A 368     102.873 102.332  73.733
ATOM   3470  OH  TYR A 368     101.735 101.507  73.620
ATOM   3471  HH  TYR A 368     100.972 102.011  73.920
ATOM   3472  CE2 TYR A 368     102.738 103.666  74.116
ATOM   3473  CD2 TYR A 368     103.872 104.475  74.215
ATOM   3474  C   TYR A 368     107.790 106.509  72.925
ATOM   3475  O   TYR A 368     108.843 106.073  73.393
ATOM   3476  N   LYS A 369     107.645 107.813  72.579
ATOM   3477  H   LYS A 369     106.784 108.178  72.233
ATOM   3478  CA  LYS A 369     108.718 108.757  72.795
ATOM   3479  CB  LYS A 369     108.722 109.950  71.825
ATOM   3480  CG  LYS A 369     109.934 110.882  71.912
ATOM   3481  CD  LYS A 369     109.871 112.011  70.885
ATOM   3482  CE  LYS A 369     111.065 112.966  70.916
ATOM   3483  NZ  LYS A 369     110.881 114.014  69.891
ATOM   3484  HZ1 LYS A 369     110.522 113.592  69.013
ATOM   3485  HZ2 LYS A 369     110.203 114.722  70.231
ATOM   3486  HZ3 LYS A 369     111.788 114.477  69.688
ATOM   3487  C   LYS A 369     108.553 109.276  74.186
ATOM   3488  O   LYS A 369     107.465 109.722  74.565
ATOM   3489  N   ILE A 370     109.632 109.181  74.994
ATOM   3490  H   ILE A 370     110.512 108.819  74.690
ATOM   3491  CA  ILE A 370     109.558 109.675  76.341
ATOM   3492  CB  ILE A 370     110.380 108.847  77.311
ATOM   3493  CG2 ILE A 370     111.869 109.017  77.010
ATOM   3494  CG1 ILE A 370     109.993 109.120  78.768
ATOM   3495  CD1 ILE A 370     110.613 108.138  79.763
ATOM   3496  C   ILE A 370     109.777 111.173  76.296
ATOM   3497  O   ILE A 370     110.444 111.672  75.391
ATOM   3498  N   ILE A 371     109.084 111.938  77.171
ATOM   3499  H   ILE A 371     108.477 111.547  77.856
ATOM   3500  CA  ILE A 371     109.232 113.376  77.197
ATOM   3501  CB  ILE A 371     107.879 114.091  77.131
ATOM   3502  CG2 ILE A 371     108.073 115.622  77.211
ATOM   3503  CG1 ILE A 371     107.070 113.666  75.875
ATOM   3504  CD1 ILE A 371     107.711 113.967  74.513
ATOM   3505  C   ILE A 371     109.989 113.739  78.451
ATOM   3506  O   ILE A 371     110.955 114.502  78.396
ATOM   3507  N   THR A 372     109.546 113.190  79.608
ATOM   3508  H   THR A 372     108.760 112.578  79.620
ATOM   3509  CA  THR A 372     110.145 113.416  80.902
ATOM   3510  CB  THR A 372     109.367 114.374  81.803
ATOM   3511  CG2 THR A 372     109.351 115.799  81.218
ATOM   3512  OG1 THR A 372     108.041 113.910  82.029
ATOM   3513  HG1 THR A 372     108.118 113.145  82.606
ATOM   3514  C   THR A 372     110.287 112.101  81.619
ATOM   3515  O   THR A 372     109.558 111.147  81.333
ATOM   3516  N   ILE A 373     111.272 112.026  82.545
ATOM   3517  H   ILE A 373     111.850 112.811  82.751
ATOM   3518  CA  ILE A 373     111.539 110.851  83.342
ATOM   3519  CB  ILE A 373     112.967 110.307  83.232
ATOM   3520  CG2 ILE A 373     113.173 109.782  81.798
ATOM   3521  CG1 ILE A 373     114.060 111.313  83.663
ATOM   3522  CD1 ILE A 373     115.453 110.695  83.804
ATOM   3523  C   ILE A 373     111.206 111.148  84.784
ATOM   3524  O   ILE A 373     111.455 112.254  85.275
ATOM   3525  N   ARG A 374     110.572 110.170  85.474
ATOM   3526  H   ARG A 374     110.353 109.297  85.047
ATOM   3527  CA  ARG A 374     110.188 110.277  86.864
ATOM   3528  CB  ARG A 374     108.683 110.570  87.059
ATOM   3529  CG  ARG A 374     108.219 111.924  86.517
ATOM   3530  CD  ARG A 374     106.728 112.186  86.701
ATOM   3531  NE  ARG A 374     106.449 113.538  86.130
ATOM   3532  HE  ARG A 374     107.213 114.081  85.779
ATOM   3533  CZ  ARG A 374     105.183 114.058  86.083
ATOM   3534  NH1 ARG A 374     104.103 113.358  86.546
ATOM   3535 1HH1 ARG A 374     104.223 112.443  86.929
ATOM   3536 2HH1 ARG A 374     103.185 113.747  86.485
ATOM   3537  NH2 ARG A 374     104.999 115.300  85.549
ATOM   3538 1HH2 ARG A 374     105.777 115.817  85.194
ATOM   3539 2HH2 ARG A 374     104.082 115.695  85.492
ATOM   3540  C   ARG A 374     110.419 108.927  87.486
ATOM   3541  O   ARG A 374     110.256 107.906  86.810
ATOM   3542  N   TYR A 375     110.820 108.882  88.784
ATOM   3543  H   TYR A 375     110.963 109.696  89.342
ATOM   3544  CA  TYR A 375     111.026 107.604  89.409
ATOM   3545  CB  TYR A 375     112.508 107.154  89.402
ATOM   3546  CG  TYR A 375     112.641 105.696  89.725
ATOM   3547  CD1 TYR A 375     112.417 104.784  88.686
ATOM   3548  CE1 TYR A 375     112.531 103.411  88.896
ATOM   3549  CZ  TYR A 375     112.878 102.931  90.158
ATOM   3550  OH  TYR A 375     112.986 101.538  90.347
ATOM   3551  HH  TYR A 375     113.152 101.369  91.278
ATOM   3552  CE2 TYR A 375     113.110 103.824  91.210
ATOM   3553  CD2 TYR A 375     112.993 105.201  90.988
ATOM   3554  C   TYR A 375     110.523 107.830  90.806
ATOM   3555  O   TYR A 375     111.126 108.539  91.613
ATOM   3556  N   SER A 376     109.340 107.259  91.072
ATOM   3557  H   SER A 376     108.870 106.707  90.389
ATOM   3558  CA  SER A 376     108.650 107.348  92.323
ATOM   3559  CB  SER A 376     107.157 107.632  92.090
ATOM   3560  OG  SER A 376     106.553 106.595  91.326
ATOM   3561  HG  SER A 376     105.615 106.802  91.297
ATOM   3562  C   SER A 376     108.821 106.137  93.194
ATOM   3563  O   SER A 376     109.205 105.066  92.722
ATOM   3564  N   ARG A 377     108.622 106.329  94.521
ATOM   3565  H   ARG A 377     108.432 107.241  94.869
ATOM   3566  CA  ARG A 377     108.679 105.300  95.531
ATOM   3567  CB  ARG A 377     110.017 105.240  96.323
ATOM   3568  CG  ARG A 377     111.230 105.045  95.394
ATOM   3569  CD  ARG A 377     112.515 104.377  95.892
ATOM   3570  NE  ARG A 377     113.153 105.091  97.032
ATOM   3571  HE  ARG A 377     112.610 105.730  97.577
ATOM   3572  CZ  ARG A 377     114.433 104.782  97.424
ATOM   3573  NH1 ARG A 377     115.258 104.003  96.660
ATOM   3574 1HH1 ARG A 377     114.964 103.691  95.758
ATOM   3575 2HH1 ARG A 377     116.203 103.847  96.944
ATOM   3576  NH2 ARG A 377     114.903 105.284  98.602
ATOM   3577 1HH2 ARG A 377     114.289 105.794  99.206
ATOM   3578 2HH2 ARG A 377     115.846 105.113  98.883
ATOM   3579  C   ARG A 377     107.587 105.719  96.493
ATOM   3580  O   ARG A 377     107.442 106.900  96.787
ATOM   3581  N   ARG A 378     106.733 104.788  96.966
ATOM   3582  H   ARG A 378     106.802 103.826  96.725
ATOM   3583  CA  ARG A 378     105.686 105.127  97.907
ATOM   3584  CB  ARG A 378     104.450 104.188  97.789
ATOM   3585  CG  ARG A 378     103.203 104.524  98.618
ATOM   3586  CD  ARG A 378     102.125 103.430  98.664
ATOM   3587  NE  ARG A 378     101.431 103.301  97.347
ATOM   3588  HE  ARG A 378     101.497 104.050  96.688
ATOM   3589  CZ  ARG A 378     100.666 102.201  97.051
ATOM   3590  NH1 ARG A 378     100.555 101.141  97.911
ATOM   3591 1HH1 ARG A 378     101.044 101.143  98.783
ATOM   3592 2HH1 ARG A 378     100.041 100.328  97.641
ATOM   3593  NH2 ARG A 378      99.990 102.155  95.867
ATOM   3594 1HH2 ARG A 378      99.435 101.357  95.633
ATOM   3595 2HH2 ARG A 378     100.029 102.925  95.232
ATOM   3596  C   ARG A 378     106.248 105.053  99.312
ATOM   3597  O   ARG A 378     107.307 104.467  99.546
ATOM   3598  N   VAL A 379     105.592 105.753 100.262
ATOM   3599  H   VAL A 379     104.805 106.317 100.035
ATOM   3600  CA  VAL A 379     105.934 105.715 101.658
ATOM   3601  CB  VAL A 379     106.732 106.872 102.265
ATOM   3602  CG1 VAL A 379     108.129 106.933 101.627
ATOM   3603  CG2 VAL A 379     105.947 108.201 102.201
ATOM   3604  C   VAL A 379     104.644 105.568 102.413
ATOM   3605  O   VAL A 379     103.598 106.063 101.995
ATOM   3606  N   CYS A 380     104.721 104.821 103.525
ATOM   3607  H   CYS A 380     105.596 104.436 103.804
ATOM   3608  CA  CYS A 380     103.651 104.573 104.453
ATOM   3609  CB  CYS A 380     103.241 103.100 104.635
ATOM   3610  SG  CYS A 380     101.849 102.898 105.790
ATOM   3611  C   CYS A 380     104.315 105.047 105.707
ATOM   3612  O   CYS A 380     105.481 104.739 105.978
ATOM   3613  N   VAL A 381     103.564 105.832 106.497
ATOM   3614  H   VAL A 381     102.644 106.122 106.248
ATOM   3615  CA  VAL A 381     104.109 106.428 107.676
ATOM   3616  CB  VAL A 381     104.484 107.848 107.123
ATOM   3617  CG1 VAL A 381     103.336 108.678 106.589
ATOM   3618  CG2 VAL A 381     105.461 108.687 107.882
ATOM   3619  C   VAL A 381     103.033 106.184 108.754
ATOM   3620  O   VAL A 381     101.884 106.570 108.557
ATOM   3621  N   GLN A 382     103.362 105.456 109.881
ATOM   3622  H   GLN A 382     104.289 105.121 110.017
ATOM   3623  CA  GLN A 382     102.435 105.110 110.969
ATOM   3624  CB  GLN A 382     102.042 103.615 110.953
ATOM   3625  CG  GLN A 382     101.159 103.173 109.785
ATOM   3626  CD  GLN A 382     100.880 101.681 109.909
ATOM   3627  OE1 GLN A 382     101.748 100.845 109.660
ATOM   3628  NE2 GLN A 382      99.621 101.326 110.275
ATOM   3629 1HE2 GLN A 382      98.934 102.030 110.454
ATOM   3630 2HE2 GLN A 382      99.379 100.360 110.357
ATOM   3631  C   GLN A 382     103.045 105.373 112.347
ATOM   3632  O   GLN A 382     103.779 104.554 112.905
ATOM   3633  N   PHE A 383     102.671 106.533 112.940
ATOM   3634  H   PHE A 383     102.028 107.112 112.451
ATOM   3635  CA  PHE A 383     103.103 107.110 114.204
ATOM   3636  CB  PHE A 383     102.354 108.491 114.332
ATOM   3637  CG  PHE A 383     102.458 109.335 115.580
ATOM   3638  CD1 PHE A 383     103.536 110.189 115.831
ATOM   3639  CE1 PHE A 383     103.599 110.969 116.987
ATOM   3640  CZ  PHE A 383     102.560 110.917 117.916
ATOM   3641  CE2 PHE A 383     101.460 110.091 117.679
ATOM   3642  CD2 PHE A 383     101.417 109.319 116.516
ATOM   3643  C   PHE A 383     102.805 106.306 115.429
ATOM   3644  O   PHE A 383     103.701 105.995 116.215
ATOM   3645  N   GLY A 384     101.541 105.887 115.547
ATOM   3646  H   GLY A 384     100.869 106.094 114.841
ATOM   3647  CA  GLY A 384     101.039 105.161 116.677
ATOM   3648  C   GLY A 384      99.583 105.506 116.746
ATOM   3649  O   GLY A 384      98.773 104.658 117.108
ATOM   3650  N   GLU A 385      99.241 106.777 116.422
ATOM   3651  H   GLU A 385      99.937 107.440 116.171
ATOM   3652  CA  GLU A 385      97.900 107.289 116.375
ATOM   3653  CB  GLU A 385      97.654 108.434 117.381
ATOM   3654  CG  GLU A 385      97.762 108.025 118.856
ATOM   3655  CD  GLU A 385      96.629 107.064 119.218
ATOM   3656  OE1 GLU A 385      96.950 105.990 119.789
ATOM   3657  OE2 GLU A 385      95.437 107.400 118.992
ATOM   3658  C   GLU A 385      97.625 107.844 114.999
ATOM   3659  O   GLU A 385      96.462 108.001 114.624
ATOM   3660  N   GLU A 386      98.687 108.138 114.201
ATOM   3661  H   GLU A 386      99.629 107.995 114.487
ATOM   3662  CA  GLU A 386      98.501 108.712 112.894
ATOM   3663  CB  GLU A 386      98.750 110.233 112.842
ATOM   3664  CG  GLU A 386      97.703 111.088 113.556
ATOM   3665  CD  GLU A 386      96.378 111.045 112.780
ATOM   3666  OE1 GLU A 386      95.331 110.877 113.457
ATOM   3667  OE2 GLU A 386      96.371 111.195 111.527
ATOM   3668  C   GLU A 386      99.215 108.072 111.755
ATOM   3669  O   GLU A 386     100.432 107.875 111.788
ATOM   3670  N   ASN A 387      98.423 107.777 110.695
ATOM   3671  H   ASN A 387      97.452 108.002 110.707
ATOM   3672  CA  ASN A 387      98.854 107.167 109.466
ATOM   3673  CB  ASN A 387      98.172 105.797 109.187
ATOM   3674  CG  ASN A 387      98.438 105.180 107.801
ATOM   3675  OD1 ASN A 387      97.490 104.917 107.062
ATOM   3676  ND2 ASN A 387      99.727 104.996 107.411
ATOM   3677 1HD2 ASN A 387     100.477 105.345 107.973
ATOM   3678 2HD2 ASN A 387      99.926 104.606 106.512
ATOM   3679  C   ASN A 387      98.619 108.058 108.279
ATOM   3680  O   ASN A 387      97.643 108.806 108.206
ATOM   3681  N   LEU A 388      99.622 108.044 107.374
ATOM   3682  H   LEU A 388     100.449 107.517 107.579
ATOM   3683  CA  LEU A 388      99.559 108.756 106.122
ATOM   3684  CB  LEU A 388     100.025 110.237 106.169
ATOM   3685  CG  LEU A 388      99.892 111.100 104.898
ATOM   3686  CD1 LEU A 388      98.418 111.355 104.537
ATOM   3687  CD2 LEU A 388     100.619 112.435 105.094
ATOM   3688  C   LEU A 388     100.333 107.914 105.129
ATOM   3689  O   LEU A 388     101.106 107.021 105.495
ATOM   3690  N   CYS A 389     100.067 108.132 103.827
ATOM   3691  H   CYS A 389      99.397 108.807 103.530
ATOM   3692  CA  CYS A 389     100.725 107.424 102.768
ATOM   3693  CB  CYS A 389      99.881 106.232 102.271
ATOM   3694  SG  CYS A 389     100.666 105.268 100.956
ATOM   3695  C   CYS A 389     100.896 108.398 101.638
ATOM   3696  O   CYS A 389      99.943 109.091 101.272
ATOM   3697  N   LYS A 390     102.131 108.503 101.087
ATOM   3698  H   LYS A 390     102.880 107.909 101.375
ATOM   3699  CA  LYS A 390     102.395 109.399  99.980
ATOM   3700  CB  LYS A 390     102.956 110.807 100.306
ATOM   3701  CG  LYS A 390     102.043 111.764 101.071
ATOM   3702  CD  LYS A 390     102.610 113.186 101.122
ATOM   3703  CE  LYS A 390     101.824 114.160 102.003
ATOM   3704  NZ  LYS A 390     100.499 114.443 101.416
ATOM   3705  HZ1 LYS A 390      99.983 113.554 101.277
ATOM   3706  HZ2 LYS A 390      99.963 115.055 102.059
ATOM   3707  HZ3 LYS A 390     100.612 114.922 100.503
ATOM   3708  C   LYS A 390     103.353 108.834  98.982
ATOM   3709  O   LYS A 390     104.178 107.977  99.298
ATOM   3710  N   ILE A 391     103.217 109.302  97.718
ATOM   3711  H   ILE A 391     102.531 109.986  97.486
ATOM   3712  CA  ILE A 391     104.080 108.902  96.638
ATOM   3713  CB  ILE A 391     103.355 108.771  95.311
ATOM   3714  CG2 ILE A 391     104.371 108.402  94.211
ATOM   3715  CG1 ILE A 391     102.238 107.708  95.425
ATOM   3716  CD1 ILE A 391     101.293 107.654  94.226
ATOM   3717  C   ILE A 391     105.120 109.996  96.603
ATOM   3718  O   ILE A 391     104.797 111.184  96.503
ATOM   3719  N   ILE A 392     106.404 109.598  96.723
ATOM   3720  H   ILE A 392     106.665 108.643  96.814
ATOM   3721  CA  ILE A 392     107.498 110.530  96.739
ATOM   3722  CB  ILE A 392     108.286 110.430  98.033
ATOM   3723  CG2 ILE A 392     109.477 111.395  98.040
ATOM   3724  CG1 ILE A 392     107.410 110.725  99.250
ATOM   3725  CD1 ILE A 392     108.164 110.386 100.519
ATOM   3726  C   ILE A 392     108.415 110.237  95.579
ATOM   3727  O   ILE A 392     108.643 109.080  95.233
ATOM   3728  N   ASP A 393     108.923 111.310  94.926
ATOM   3729  H   ASP A 393     108.708 112.240  95.211
ATOM   3730  CA  ASP A 393     109.864 111.207  93.834
ATOM   3731  CB  ASP A 393     109.877 112.424  92.879
ATOM   3732  CG  ASP A 393     108.631 112.462  91.982
ATOM   3733  OD1 ASP A 393     107.879 111.455  91.875
ATOM   3734  OD2 ASP A 393     108.423 113.538  91.362
ATOM   3735  C   ASP A 393     111.247 111.007  94.406
ATOM   3736  O   ASP A 393     111.504 111.370  95.555
ATOM   3737  N   MET A 394     112.194 110.484  93.586
ATOM   3738  H   MET A 394     111.933 110.086  92.708
ATOM   3739  CA  MET A 394     113.544 110.187  94.029
ATOM   3740  CB  MET A 394     114.464 109.569  92.956
ATOM   3741  CG  MET A 394     114.070 108.147  92.582
ATOM   3742  SD  MET A 394     114.075 106.898  93.905
ATOM   3743  CE  MET A 394     115.821 106.435  93.800
ATOM   3744  C   MET A 394     114.330 111.302  94.676
ATOM   3745  O   MET A 394     115.384 111.015  95.243
ATOM   3746  N   ASN A 395     114.060 112.568  94.301
ATOM   3747  H   ASN A 395     113.303 112.776  93.687
ATOM   3748  CA  ASN A 395     114.731 113.720  94.858
ATOM   3749  CB  ASN A 395     114.699 114.937  93.909
ATOM   3750  CG  ASN A 395     115.623 114.727  92.717
ATOM   3751  OD1 ASN A 395     116.841 114.613  92.841
ATOM   3752  ND2 ASN A 395     115.015 114.694  91.503
ATOM   3753 1HD2 ASN A 395     114.023 114.803  91.437
ATOM   3754 2HD2 ASN A 395     115.559 114.587  90.672
ATOM   3755  C   ASN A 395     114.122 114.225  96.146
ATOM   3756  O   ASN A 395     114.809 114.878  96.935
ATOM   3757  N   ASP A 396     112.806 113.976  96.350
ATOM   3758  H   ASP A 396     112.297 113.397  95.716
ATOM   3759  CA  ASP A 396     112.023 114.431  97.477
ATOM   3760  CB  ASP A 396     110.526 114.602  97.115
ATOM   3761  CG  ASP A 396     110.332 115.664  96.035
ATOM   3762  OD1 ASP A 396     110.919 116.773  96.143
ATOM   3763  OD2 ASP A 396     109.586 115.365  95.067
ATOM   3764  C   ASP A 396     112.138 113.706  98.796
ATOM   3765  O   ASP A 396     112.731 112.629  98.909
ATOM   3766  N   CYS A 397     111.591 114.361  99.853
ATOM   3767  H   CYS A 397     111.140 115.242  99.736
ATOM   3768  CA  CYS A 397     111.586 113.859 101.197
ATOM   3769  CB  CYS A 397     112.603 114.608 102.074
ATOM   3770  SG  CYS A 397     112.623 114.026 103.787
ATOM   3771  C   CYS A 397     110.243 114.021 101.861
ATOM   3772  O   CYS A 397     109.602 115.068 101.739
ATOM   3773  N   PHE A 398     109.783 112.950 102.562
ATOM   3774  H   PHE A 398     110.317 112.112 102.615
ATOM   3775  CA  PHE A 398     108.547 112.959 103.316
ATOM   3776  CB  PHE A 398     107.991 111.565 103.721
ATOM   3777  CG  PHE A 398     106.659 111.754 104.373
ATOM   3778  CD1 PHE A 398     105.532 112.035 103.594
ATOM   3779  CE1 PHE A 398     104.292 112.229 104.199
ATOM   3780  CZ  PHE A 398     104.165 112.147 105.583
ATOM   3781  CE2 PHE A 398     105.283 111.865 106.361
ATOM   3782  CD2 PHE A 398     106.524 111.666 105.763
ATOM   3783  C   PHE A 398     108.928 113.642 104.600
ATOM   3784  O   PHE A 398     109.908 113.239 105.232
ATOM   3785  N   VAL A 399     108.145 114.664 105.017
ATOM   3786  H   VAL A 399     107.338 114.971 104.519
ATOM   3787  CA  VAL A 399     108.459 115.364 106.233
ATOM   3788  CB  VAL A 399     108.930 116.811 106.033
ATOM   3789  CG1 VAL A 399     109.245 117.483 107.390
ATOM   3790  CG2 VAL A 399     110.149 116.859 105.089
ATOM   3791  C   VAL A 399     107.243 115.357 107.103
ATOM   3792  O   VAL A 399     106.172 115.851 106.741
ATOM   3793  N   SER A 400     107.425 114.762 108.290
ATOM   3794  H   SER A 400     108.289 114.332 108.559
ATOM   3795  CA  SER A 400     106.424 114.678 109.294
ATOM   3796  CB  SER A 400     106.112 113.236 109.552
ATOM   3797  OG  SER A 400     107.218 112.516 110.050
ATOM   3798  HG  SER A 400     107.810 112.425 109.300
ATOM   3799  C   SER A 400     106.956 115.380 110.504
ATOM   3800  O   SER A 400     108.004 116.028 110.419
ATOM   3801  N   ARG A 401     106.207 115.367 111.639
ATOM   3802  H   ARG A 401     105.341 114.877 111.738
ATOM   3803  CA  ARG A 401     106.747 116.025 112.794
ATOM   3804  CB  ARG A 401     105.689 116.378 113.857
ATOM   3805  CG  ARG A 401     106.278 117.104 115.076
ATOM   3806  CD  ARG A 401     105.264 117.475 116.151
ATOM   3807  NE  ARG A 401     104.639 116.202 116.609
ATOM   3808  HE  ARG A 401     105.047 115.335 116.321
ATOM   3809  CZ  ARG A 401     103.492 116.187 117.351
ATOM   3810  NH1 ARG A 401     102.935 117.331 117.856
ATOM   3811 1HH1 ARG A 401     103.354 118.220 117.672
ATOM   3812 2HH1 ARG A 401     102.095 117.288 118.397
ATOM   3813  NH2 ARG A 401     102.895 114.982 117.589
ATOM   3814 1HH2 ARG A 401     103.296 114.141 117.226
ATOM   3815 2HH2 ARG A 401     102.078 114.933 118.160
ATOM   3816  C   ARG A 401     107.837 115.164 113.394
ATOM   3817  O   ARG A 401     108.987 115.593 113.462
ATOM   3818  N   HIS A 402     107.513 113.903 113.757
ATOM   3819  H   HIS A 402     106.568 113.599 113.717
ATOM   3820  CA  HIS A 402     108.468 113.002 114.359
ATOM   3821  CB  HIS A 402     107.877 111.947 115.323
ATOM   3822  CG  HIS A 402     107.348 112.554 116.590
ATOM   3823  ND1 HIS A 402     106.109 113.147 116.709
ATOM   3824  CE1 HIS A 402     106.003 113.566 117.997
ATOM   3825  NE2 HIS A 402     107.078 113.288 118.706
ATOM   3826  CD2 HIS A 402     107.921 112.651 117.818
ATOM   3827  C   HIS A 402     109.503 112.385 113.449
ATOM   3828  O   HIS A 402     110.579 112.078 113.957
ATOM   3829  N   VAL A 403     109.228 112.120 112.134
ATOM   3830  H   VAL A 403     108.359 112.340 111.699
ATOM   3831  CA  VAL A 403     110.272 111.572 111.269
ATOM   3832  CB  VAL A 403     110.225 110.085 110.916
ATOM   3833  CG1 VAL A 403     110.333 109.226 112.180
ATOM   3834  CG2 VAL A 403     109.085 109.772 109.939
ATOM   3835  C   VAL A 403     110.443 112.314 109.948
ATOM   3836  O   VAL A 403     109.649 113.176 109.561
ATOM   3837  N   LYS A 404     111.545 111.979 109.239
ATOM   3838  H   LYS A 404     112.190 111.300 109.583
ATOM   3839  CA  LYS A 404     111.896 112.522 107.958
ATOM   3840  CB  LYS A 404     113.036 113.557 108.112
ATOM   3841  CG  LYS A 404     113.476 114.309 106.858
ATOM   3842  CD  LYS A 404     114.350 115.538 107.140
ATOM   3843  CE  LYS A 404     115.749 115.240 107.694
ATOM   3844  NZ  LYS A 404     116.622 114.691 106.637
ATOM   3845  HZ1 LYS A 404     117.610 114.715 106.956
ATOM   3846  HZ2 LYS A 404     116.354 113.710 106.433
ATOM   3847  HZ3 LYS A 404     116.528 115.260 105.774
ATOM   3848  C   LYS A 404     112.351 111.326 107.151
ATOM   3849  O   LYS A 404     113.217 110.572 107.601
ATOM   3850  N   VAL A 405     111.757 111.104 105.951
ATOM   3851  H   VAL A 405     111.073 111.733 105.591
ATOM   3852  CA  VAL A 405     112.112 109.975 105.113
ATOM   3853  CB  VAL A 405     110.981 108.967 104.888
ATOM   3854  CG1 VAL A 405     111.491 107.783 104.034
ATOM   3855  CG2 VAL A 405     110.402 108.497 106.235
ATOM   3856  C   VAL A 405     112.551 110.549 103.793
ATOM   3857  O   VAL A 405     111.730 110.849 102.920
ATOM   3858  N   CYS A 406     113.880 110.755 103.669
ATOM   3859  H   CYS A 406     114.510 110.518 104.405
ATOM   3860  CA  CYS A 406     114.503 111.295 102.488
ATOM   3861  CB  CYS A 406     115.826 112.032 102.779
ATOM   3862  SG  CYS A 406     115.630 113.503 103.828
ATOM   3863  C   CYS A 406     114.829 110.220 101.500
ATOM   3864  O   CYS A 406     115.366 109.172 101.866
ATOM   3865  N   ILE A 407     114.464 110.457 100.221
ATOM   3866  H   ILE A 407     113.997 111.296  99.942
ATOM   3867  CA  ILE A 407     114.749 109.542  99.150
ATOM   3868  CB  ILE A 407     113.517 109.166  98.342
ATOM   3869  CG2 ILE A 407     113.906 108.306  97.130
ATOM   3870  CG1 ILE A 407     112.506 108.456  99.266
ATOM   3871  CD1 ILE A 407     111.146 108.165  98.642
ATOM   3872  C   ILE A 407     115.809 110.216  98.318
ATOM   3873  O   ILE A 407     115.699 111.404  98.003
ATOM   3874  N   ILE A 408     116.894 109.465  98.000
ATOM   3875  H   ILE A 408     116.973 108.513  98.287
ATOM   3876  CA  ILE A 408     117.997 109.959  97.205
ATOM   3877  CB  ILE A 408     119.275 110.165  98.031
ATOM   3878  CG2 ILE A 408     120.434 110.633  97.116
ATOM   3879  CG1 ILE A 408     119.042 111.186  99.170
ATOM   3880  CD1 ILE A 408     120.164 111.261 100.205
ATOM   3881  C   ILE A 408     118.259 108.896  96.157
ATOM   3882  O   ILE A 408     118.196 107.700  96.457
ATOM   3883  N   GLY A 409     118.536 109.320  94.898
ATOM   3884  H   GLY A 409     118.555 110.287  94.656
ATOM   3885  CA  GLY A 409     118.841 108.397  93.835
ATOM   3886  C   GLY A 409     118.909 109.073  92.500
ATOM   3887  O   GLY A 409     118.334 110.145  92.296
ATOM   3888  N   THR A 410     119.628 108.418  91.556
ATOM   3889  H   THR A 410     120.073 107.549  91.757
ATOM   3890  CA  THR A 410     119.808 108.891  90.206
ATOM   3891  CB  THR A 410     121.198 109.463  89.972
ATOM   3892  CG2 THR A 410     121.319 110.028  88.540
ATOM   3893  OG1 THR A 410     121.444 110.520  90.891
ATOM   3894  HG1 THR A 410     121.593 110.096  91.741
ATOM   3895  C   THR A 410     119.605 107.686  89.314
ATOM   3896  O   THR A 410     120.111 106.598  89.605
ATOM   3897  N   VAL A 411     118.831 107.869  88.214
ATOM   3898  H   VAL A 411     118.434 108.759  88.006
ATOM   3899  CA  VAL A 411     118.535 106.828  87.254
ATOM   3900  CB  VAL A 411     117.033 106.640  87.029
ATOM   3901  CG1 VAL A 411     116.753 105.547  85.975
ATOM   3902  CG2 VAL A 411     116.348 106.326  88.376
ATOM   3903  C   VAL A 411     119.201 107.235  85.959
ATOM   3904  O   VAL A 411     119.004 108.347  85.465
ATOM   3905  N   SER A 412     120.015 106.321  85.392
ATOM   3906  H   SER A 412     120.165 105.428  85.809
ATOM   3907  CA  SER A 412     120.741 106.540  84.165
ATOM   3908  CB  SER A 412     122.245 106.281  84.398
ATOM   3909  OG  SER A 412     122.458 104.942  84.826
ATOM   3910  HG  SER A 412     123.060 104.999  85.575
ATOM   3911  C   SER A 412     120.261 105.694  83.006
ATOM   3912  O   SER A 412     120.861 105.736  81.931
ATOM   3913  N   LYS A 413     119.178 104.908  83.205
ATOM   3914  H   LYS A 413     118.713 104.907  84.086
ATOM   3915  CA  LYS A 413     118.622 103.999  82.228
ATOM   3916  CB  LYS A 413     117.617 103.028  82.882
ATOM   3917  CG  LYS A 413     118.277 102.005  83.810
ATOM   3918  CD  LYS A 413     117.294 101.053  84.488
ATOM   3919  CE  LYS A 413     117.975 100.060  85.431
ATOM   3920  NZ  LYS A 413     116.962  99.200  86.075
ATOM   3921  HZ1 LYS A 413     116.110  99.157  85.483
ATOM   3922  HZ2 LYS A 413     117.344  98.243  86.200
ATOM   3923  HZ3 LYS A 413     116.716  99.591  87.005
ATOM   3924  C   LYS A 413     117.948 104.595  81.021
ATOM   3925  O   LYS A 413     118.122 104.071  79.917
ATOM   3926  N   PHE A 414     117.168 105.687  81.197
ATOM   3927  H   PHE A 414     117.049 106.117  82.088
ATOM   3928  CA  PHE A 414     116.456 106.310  80.105
ATOM   3929  CB  PHE A 414     114.924 106.416  80.340
ATOM   3930  CG  PHE A 414     114.265 105.086  80.515
ATOM   3931  CD1 PHE A 414     114.041 104.591  81.808
ATOM   3932  CE1 PHE A 414     113.421 103.353  82.003
ATOM   3933  CZ  PHE A 414     113.020 102.598  80.900
ATOM   3934  CE2 PHE A 414     113.235 103.085  79.610
ATOM   3935  CD2 PHE A 414     113.854 104.324  79.416
ATOM   3936  C   PHE A 414     116.888 107.745  79.987
ATOM   3937  O   PHE A 414     117.382 108.342  80.949
ATOM   3938  N   SER A 415     116.736 108.310  78.767
ATOM   3939  H   SER A 415     116.371 107.798  77.990
ATOM   3940  CA  SER A 415     117.034 109.692  78.501
ATOM   3941  CB  SER A 415     118.253 109.965  77.587
ATOM   3942  OG  SER A 415     118.060 109.492  76.264
ATOM   3943  HG  SER A 415     118.202 108.541  76.297
ATOM   3944  C   SER A 415     115.771 110.256  77.901
ATOM   3945  O   SER A 415     114.949 109.517  77.356
ATOM   3946  N   GLN A 416     115.614 111.597  77.957
ATOM   3947  H   GLN A 416     116.311 112.179  78.368
ATOM   3948  CA  GLN A 416     114.435 112.283  77.485
ATOM   3949  CB  GLN A 416     114.477 113.789  77.807
ATOM   3950  CG  GLN A 416     114.316 114.104  79.302
ATOM   3951  CD  GLN A 416     114.462 115.606  79.582
ATOM   3952  OE1 GLN A 416     114.733 116.453  78.729
ATOM   3953  NE2 GLN A 416     114.279 115.961  80.880
ATOM   3954 1HE2 GLN A 416     114.062 115.267  81.567
ATOM   3955 2HE2 GLN A 416     114.376 116.918  81.154
ATOM   3956  C   GLN A 416     114.136 112.138  76.020
ATOM   3957  O   GLN A 416     112.965 112.137  75.653
ATOM   3958  N   GLY A 417     115.154 111.984  75.146
ATOM   3959  H   GLY A 417     116.107 111.954  75.434
ATOM   3960  CA  GLY A 417     114.899 111.854  73.732
ATOM   3961  C   GLY A 417     114.672 110.443  73.261
ATOM   3962  O   GLY A 417     114.387 110.248  72.078
ATOM   3963  N   ASP A 418     114.762 109.440  74.169
ATOM   3964  H   ASP A 418     114.957 109.623  75.132
ATOM   3965  CA  ASP A 418     114.610 108.041  73.840
ATOM   3966  CB  ASP A 418     115.007 107.105  75.002
ATOM   3967  CG  ASP A 418     116.529 107.043  75.187
ATOM   3968  OD1 ASP A 418     117.305 107.510  74.308
ATOM   3969  OD2 ASP A 418     116.946 106.547  76.266
ATOM   3970  C   ASP A 418     113.247 107.640  73.358
ATOM   3971  O   ASP A 418     112.223 108.200  73.758
ATOM   3972  N   THR A 419     113.240 106.676  72.408
ATOM   3973  H   THR A 419     114.087 106.269  72.068
ATOM   3974  CA  THR A 419     112.015 106.179  71.849
ATOM   3975  CB  THR A 419     111.900 106.463  70.365
ATOM   3976  CG2 THR A 419     110.556 105.945  69.807
ATOM   3977  OG1 THR A 419     111.961 107.867  70.155
ATOM   3978  HG1 THR A 419     112.873 108.121  70.325
ATOM   3979  C   THR A 419     111.938 104.703  72.123
ATOM   3980  O   THR A 419     112.674 103.893  71.565
ATOM   3981  N   LEU A 420     111.016 104.329  73.025
ATOM   3982  H   LEU A 420     110.384 104.990  73.411
ATOM   3983  CA  LEU A 420     110.779 102.965  73.401
ATOM   3984  CB  LEU A 420     109.948 102.833  74.691
ATOM   3985  CG  LEU A 420     110.603 103.436  75.949
ATOM   3986  CD1 LEU A 420     109.669 103.342  77.161
ATOM   3987  CD2 LEU A 420     111.974 102.815  76.227
ATOM   3988  C   LEU A 420     110.004 102.292  72.308
ATOM   3989  O   LEU A 420     109.151 102.925  71.683
ATOM   3990  N   LEU A 421     110.336 101.016  72.012
ATOM   3991  H   LEU A 421     111.104 100.536  72.433
ATOM   3992  CA  LEU A 421     109.599 100.292  71.017
ATOM   3993  CB  LEU A 421     110.371  99.985  69.711
ATOM   3994  CG  LEU A 421     109.566  99.188  68.654
ATOM   3995  CD1 LEU A 421     108.333  99.960  68.187
ATOM   3996  CD2 LEU A 421     110.432  98.765  67.464
ATOM   3997  C   LEU A 421     109.148  99.018  71.657
ATOM   3998  O   LEU A 421     109.956  98.153  72.007
ATOM   3999  N   PHE A 422     107.816  98.919  71.857
ATOM   4000  H   PHE A 422     107.183  99.634  71.569
ATOM   4001  CA  PHE A 422     107.216  97.755  72.437
ATOM   4002  CB  PHE A 422     106.131  98.032  73.502
ATOM   4003  CG  PHE A 422     106.692  98.579  74.777
ATOM   4004  CD1 PHE A 422     106.892  99.951  74.943
ATOM   4005  CE1 PHE A 422     107.396 100.468  76.137
ATOM   4006  CZ  PHE A 422     107.701  99.609  77.193
ATOM   4007  CE2 PHE A 422     107.494  98.234  77.049
ATOM   4008  CD2 PHE A 422     106.987  97.725  75.847
ATOM   4009  C   PHE A 422     106.583  96.942  71.356
ATOM   4010  O   PHE A 422     105.664  97.381  70.658
ATOM   4011  N   PHE A 423     107.112  95.717  71.204
ATOM   4012  H   PHE A 423     107.857  95.407  71.788
ATOM   4013  CA  PHE A 423     106.640  94.744  70.264
ATOM   4014  CB  PHE A 423     107.713  93.694  69.881
ATOM   4015  CG  PHE A 423     108.873  94.232  69.108
ATOM   4016  CD1 PHE A 423     110.046  94.598  69.778
ATOM   4017  CE1 PHE A 423     111.149  95.085  69.071
ATOM   4018  CZ  PHE A 423     111.088  95.200  67.680
ATOM   4019  CE2 PHE A 423     109.929  94.824  66.998
ATOM   4020  CD2 PHE A 423     108.832  94.338  67.715
ATOM   4021  C   PHE A 423     105.648  93.931  71.064
ATOM   4022  O   PHE A 423     105.898  93.610  72.229
ATOM   4023  N   GLY A 424     104.486  93.605  70.464
ATOM   4024  H   GLY A 424     104.274  93.906  69.538
ATOM   4025  CA  GLY A 424     103.491  92.769  71.088
ATOM   4026  C   GLY A 424     102.738  93.161  72.345
ATOM   4027  O   GLY A 424     102.083  94.203  72.375
ATOM   4028  N   PRO A 425     102.822  92.320  73.387
ATOM   4029  CA  PRO A 425     102.101  92.447  74.642
ATOM   4030  CB  PRO A 425     102.416  91.174  75.436
ATOM   4031  CG  PRO A 425     103.727  90.646  74.840
ATOM   4032  CD  PRO A 425     103.690  91.139  73.390
ATOM   4033  C   PRO A 425     102.173  93.644  75.542
ATOM   4034  O   PRO A 425     101.207  93.819  76.289
ATOM   4035  N   LEU A 426     103.279  94.423  75.562
ATOM   4036  H   LEU A 426     104.045  94.225  74.955
ATOM   4037  CA  LEU A 426     103.470  95.587  76.417
ATOM   4038  CB  LEU A 426     102.367  96.679  76.340
ATOM   4039  CG  LEU A 426     102.532  97.773  75.268
ATOM   4040  CD1 LEU A 426     102.419  97.241  73.829
ATOM   4041  CD2 LEU A 426     101.577  98.936  75.555
ATOM   4042  C   LEU A 426     103.673  95.294  77.889
ATOM   4043  O   LEU A 426     104.187  96.155  78.608
ATOM   4044  N   LYS A 427     103.275  94.090  78.379
ATOM   4045  H   LYS A 427     102.840  93.404  77.805
ATOM   4046  CA  LYS A 427     103.448  93.694  79.757
ATOM   4047  CB  LYS A 427     102.594  92.474  80.145
ATOM   4048  CG  LYS A 427     101.097  92.766  80.270
ATOM   4049  CD  LYS A 427     100.243  91.530  80.579
ATOM   4050  CE  LYS A 427     100.543  90.854  81.924
ATOM   4051  NZ  LYS A 427     100.023  91.663  83.044
ATOM   4052  HZ1 LYS A 427     100.524  92.571  83.069
ATOM   4053  HZ2 LYS A 427      99.009  91.835  82.915
ATOM   4054  HZ3 LYS A 427     100.176  91.162  83.940
ATOM   4055  C   LYS A 427     104.886  93.330  79.933
ATOM   4056  O   LYS A 427     105.530  93.754  80.895
ATOM   4057  N   LYS A 428     105.408  92.532  78.970
ATOM   4058  H   LYS A 428     104.847  92.215  78.210
ATOM   4059  CA  LYS A 428     106.780  92.117  78.927
ATOM   4060  CB  LYS A 428     107.046  91.008  77.884
ATOM   4061  CG  LYS A 428     108.476  90.457  77.881
ATOM   4062  CD  LYS A 428     108.699  89.308  76.901
ATOM   4063  CE  LYS A 428     110.121  88.752  76.946
ATOM   4064  NZ  LYS A 428     110.254  87.633  75.996
ATOM   4065  HZ1 LYS A 428     111.170  87.166  76.136
ATOM   4066  HZ2 LYS A 428     109.492  86.948  76.158
ATOM   4067  HZ3 LYS A 428     110.195  87.989  75.024
ATOM   4068  C   LYS A 428     107.537  93.357  78.525
ATOM   4069  O   LYS A 428     107.067  94.151  77.704
ATOM   4070  N   THR A 429     108.722  93.536  79.137
ATOM   4071  H   THR A 429     109.062  92.865  79.791
ATOM   4072  CA  THR A 429     109.604  94.652  78.916
ATOM   4073  CB  THR A 429     110.758  94.695  79.895
ATOM   4074  CG2 THR A 429     110.208  94.972  81.306
ATOM   4075  OG1 THR A 429     111.482  93.470  79.881
ATOM   4076  HG1 THR A 429     111.974  93.463  79.055
ATOM   4077  C   THR A 429     110.140  94.710  77.514
ATOM   4078  O   THR A 429     110.280  93.687  76.839
ATOM   4079  N   LYS A 430     110.430  95.957  77.079
ATOM   4080  H   LYS A 430     110.290  96.733  77.688
ATOM   4081  CA  LYS A 430     110.925  96.304  75.772
ATOM   4082  CB  LYS A 430     110.974  97.842  75.522
ATOM   4083  CG  LYS A 430     111.602  98.721  76.628
ATOM   4084  CD  LYS A 430     113.125  98.906  76.620
ATOM   4085  CE  LYS A 430     113.626  99.752  77.796
ATOM   4086  NZ  LYS A 430     115.099  99.880  77.774
ATOM   4087  HZ1 LYS A 430     115.522  99.023  77.369
ATOM   4088  HZ2 LYS A 430     115.375 100.704  77.204
ATOM   4089  HZ3 LYS A 430     115.450 100.007  78.742
ATOM   4090  C   LYS A 430     112.235  95.708  75.376
ATOM   4091  O   LYS A 430     113.163  95.579  76.181
ATOM   4092  N   ASP A 431     112.271  95.264  74.101
ATOM   4093  H   ASP A 431     111.476  95.345  73.505
ATOM   4094  CA  ASP A 431     113.428  94.689  73.485
ATOM   4095  CB  ASP A 431     113.089  93.846  72.234
ATOM   4096  CG  ASP A 431     112.399  92.522  72.587
ATOM   4097  OD1 ASP A 431     111.823  91.927  71.639
ATOM   4098  OD2 ASP A 431     112.434  92.068  73.763
ATOM   4099  C   ASP A 431     114.341  95.801  73.064
ATOM   4100  O   ASP A 431     115.550  95.698  73.280
ATOM   4101  N   ILE A 432     113.782  96.900  72.481
ATOM   4102  H   ILE A 432     112.801  97.001  72.334
ATOM   4103  CA  ILE A 432     114.617  97.981  72.034
ATOM   4104  CB  ILE A 432     114.878  97.914  70.522
ATOM   4105  CG2 ILE A 432     113.538  97.960  69.761
ATOM   4106  CG1 ILE A 432     115.911  98.954  70.039
ATOM   4107  CD1 ILE A 432     116.437  98.716  68.623
ATOM   4108  C   ILE A 432     114.152  99.336  72.522
ATOM   4109  O   ILE A 432     112.958  99.642  72.626
ATOM   4110  N   ASP A 433     115.176 100.144  72.874
ATOM   4111  H   ASP A 433     116.113  99.815  72.789
ATOM   4112  CA  ASP A 433     115.082 101.484  73.362
ATOM   4113  CB  ASP A 433     115.713 101.554  74.771
ATOM   4114  CG  ASP A 433     115.589 102.899  75.465
ATOM   4115  OD1 ASP A 433     115.078 103.883  74.872
ATOM   4116  OD2 ASP A 433     116.004 102.931  76.654
ATOM   4117  C   ASP A 433     115.940 102.186  72.339
ATOM   4118  O   ASP A 433     117.172 102.107  72.367
ATOM   4119  N   PHE A 434     115.261 102.848  71.374
ATOM   4120  H   PHE A 434     114.273 102.929  71.407
ATOM   4121  CA  PHE A 434     115.859 103.563  70.279
ATOM   4122  CB  PHE A 434     114.851 104.126  69.237
ATOM   4123  CG  PHE A 434     114.101 103.172  68.360
ATOM   4124  CD1 PHE A 434     114.355 101.800  68.272
ATOM   4125  CE1 PHE A 434     113.601 100.987  67.420
ATOM   4126  CZ  PHE A 434     112.577 101.540  66.650
ATOM   4127  CE2 PHE A 434     112.304 102.904  66.736
ATOM   4128  CD2 PHE A 434     113.064 103.707  67.587
ATOM   4129  C   PHE A 434     116.495 104.817  70.780
ATOM   4130  O   PHE A 434     115.844 105.660  71.404
ATOM   4131  N   ASP A 435     117.805 104.923  70.496
ATOM   4132  H   ASP A 435     118.285 104.198  70.014
ATOM   4133  CA  ASP A 435     118.611 106.062  70.823
ATOM   4134  CB  ASP A 435     120.101 105.718  71.040
ATOM   4135  CG  ASP A 435     120.274 104.796  72.243
ATOM   4136  OD1 ASP A 435     119.879 105.186  73.372
ATOM   4137  OD2 ASP A 435     120.827 103.683  72.047
ATOM   4138  C   ASP A 435     118.544 107.001  69.649
ATOM   4139  O   ASP A 435     118.527 108.220  69.831
ATOM   4140  N   ASN A 436     118.475 106.435  68.415
ATOM   4141  H   ASN A 436     118.464 105.447  68.288
ATOM   4142  CA  ASN A 436     118.458 107.224  67.219
ATOM   4143  CB  ASN A 436     119.699 106.933  66.321
ATOM   4144  CG  ASN A 436     119.792 107.833  65.077
ATOM   4145  OD1 ASN A 436     119.252 108.935  64.975
ATOM   4146  ND2 ASN A 436     120.522 107.315  64.056
ATOM   4147 1HD2 ASN A 436     120.954 106.419  64.153
ATOM   4148 2HD2 ASN A 436     120.617 107.823  63.200
ATOM   4149  C   ASN A 436     117.189 107.066  66.427
ATOM   4150  O   ASN A 436     117.099 106.283  65.474
ATOM   4151  N   LEU A 437     116.149 107.806  66.868
ATOM   4152  H   LEU A 437     116.238 108.401  67.662
ATOM   4153  CA  LEU A 437     114.889 107.855  66.177
ATOM   4154  CB  LEU A 437     113.681 108.342  67.033
ATOM   4155  CG  LEU A 437     113.595 109.833  67.450
ATOM   4156  CD1 LEU A 437     112.146 110.225  67.778
ATOM   4157  CD2 LEU A 437     114.544 110.175  68.611
ATOM   4158  C   LEU A 437     115.116 108.764  64.983
ATOM   4159  O   LEU A 437     115.822 109.771  65.079
ATOM   4160  N   GLY A 438     114.537 108.413  63.817
ATOM   4161  H   GLY A 438     113.972 107.598  63.747
ATOM   4162  CA  GLY A 438     114.675 109.175  62.595
ATOM   4163  C   GLY A 438     113.676 110.291  62.527
ATOM   4164  O   GLY A 438     112.823 110.315  61.636
ATOM   4165  N   GLU A 439     113.774 111.230  63.497
ATOM   4166  H   GLU A 439     114.491 111.163  64.187
ATOM   4167  CA  GLU A 439     112.925 112.386  63.602
ATOM   4168  CB  GLU A 439     113.084 113.108  64.961
ATOM   4169  CG  GLU A 439     112.025 114.176  65.280
ATOM   4170  CD  GLU A 439     112.344 114.837  66.617
ATOM   4171  OE1 GLU A 439     112.469 116.089  66.625
ATOM   4172  OE2 GLU A 439     112.461 114.123  67.648
ATOM   4173  C   GLU A 439     113.331 113.342  62.515
ATOM   4174  O   GLU A 439     114.516 113.469  62.199
ATOM   4175  N   ASN A 440     112.318 114.002  61.906
ATOM   4176  H   ASN A 440     111.376 113.839  62.188
ATOM   4177  CA  ASN A 440     112.450 114.974  60.851
ATOM   4178  CB  ASN A 440     113.068 116.326  61.330
ATOM   4179  CG  ASN A 440     112.095 117.048  62.271
ATOM   4180  OD1 ASN A 440     110.874 116.887  62.245
ATOM   4181  ND2 ASN A 440     112.674 117.855  63.196
ATOM   4182 1HD2 ASN A 440     113.670 117.944  63.231
ATOM   4183 2HD2 ASN A 440     112.110 118.329  63.872
ATOM   4184  C   ASN A 440     112.963 114.312  59.583
ATOM   4185  O   ASN A 440     112.060 113.719  58.984
ATOM   4186  N   PRO A 441     114.211 114.298  59.038
ATOM   4187  CA  PRO A 441     114.482 113.569  57.816
ATOM   4188  CB  PRO A 441     115.849 114.051  57.327
ATOM   4189  CG  PRO A 441     116.565 114.524  58.602
ATOM   4190  CD  PRO A 441     115.423 114.956  59.533
ATOM   4191  C   PRO A 441     114.409 112.086  58.056
ATOM   4192  O   PRO A 441     115.183 111.545  58.848
ATOM   4193  N   CYS A 442     113.510 111.414  57.325
ATOM   4194  H   CYS A 442     112.924 111.860  56.652
ATOM   4195  CA  CYS A 442     113.315 110.011  57.499
ATOM   4196  CB  CYS A 442     111.879 109.646  57.903
ATOM   4197  SG  CYS A 442     111.703 107.870  58.185
ATOM   4198  C   CYS A 442     113.628 109.396  56.175
ATOM   4199  O   CYS A 442     113.131 109.846  55.141
ATOM   4200  N   LYS A 443     114.494 108.363  56.190
ATOM   4201  H   LYS A 443     114.876 108.007  57.037
ATOM   4202  CA  LYS A 443     114.894 107.674  54.993
ATOM   4203  CB  LYS A 443     116.382 107.909  54.633
ATOM   4204  CG  LYS A 443     116.858 107.223  53.349
ATOM   4205  CD  LYS A 443     118.329 107.443  53.020
ATOM   4206  CE  LYS A 443     118.732 106.784  51.703
ATOM   4207  NZ  LYS A 443     120.185 106.923  51.499
ATOM   4208  HZ1 LYS A 443     120.418 107.912  51.291
ATOM   4209  HZ2 LYS A 443     120.683 106.624  52.358
ATOM   4210  HZ3 LYS A 443     120.480 106.324  50.706
ATOM   4211  C   LYS A 443     114.654 106.204  55.229
ATOM   4212  O   LYS A 443     114.763 105.728  56.361
ATOM   4213  N   ILE A 444     114.295 105.457  54.147
ATOM   4214  H   ILE A 444     114.199 105.876  53.247
ATOM   4215  CA  ILE A 444     114.024 104.037  54.219
ATOM   4216  CB  ILE A 444     113.500 103.419  52.920
ATOM   4217  CG2 ILE A 444     113.416 101.874  53.005
ATOM   4218  CG1 ILE A 444     112.119 104.021  52.606
ATOM   4219  CD1 ILE A 444     111.545 103.632  51.250
ATOM   4220  C   ILE A 444     115.254 103.334  54.729
ATOM   4221  O   ILE A 444     116.361 103.490  54.206
ATOM   4222  N   GLY A 445     115.016 102.519  55.778
ATOM   4223  H   GLY A 445     114.097 102.413  56.149
ATOM   4224  CA  GLY A 445     116.030 101.772  56.457
ATOM   4225  C   GLY A 445     116.254 102.303  57.846
ATOM   4226  O   GLY A 445     116.882 101.611  58.649
ATOM   4227  N   LEU A 446     115.750 103.526  58.173
ATOM   4228  H   LEU A 446     115.260 104.090  57.512
ATOM   4229  CA  LEU A 446     115.873 104.087  59.498
ATOM   4230  CB  LEU A 446     115.710 105.620  59.633
ATOM   4231  CG  LEU A 446     116.789 106.473  58.933
ATOM   4232  CD1 LEU A 446     116.468 107.968  59.070
ATOM   4233  CD2 LEU A 446     118.207 106.145  59.435
ATOM   4234  C   LEU A 446     114.881 103.418  60.399
ATOM   4235  O   LEU A 446     113.832 102.942  59.960
ATOM   4236  N   GLN A 447     115.194 103.428  61.709
ATOM   4237  H   GLN A 447     116.031 103.873  62.018
ATOM   4238  CA  GLN A 447     114.428 102.783  62.744
ATOM   4239  CB  GLN A 447     115.108 103.007  64.110
ATOM   4240  CG  GLN A 447     116.455 102.270  64.180
ATOM   4241  CD  GLN A 447     117.173 102.524  65.497
ATOM   4242  OE1 GLN A 447     116.935 101.861  66.504
ATOM   4243  NE2 GLN A 447     118.095 103.521  65.497
ATOM   4244 1HE2 GLN A 447     118.236 104.073  64.674
ATOM   4245 2HE2 GLN A 447     118.622 103.716  66.324
ATOM   4246  C   GLN A 447     112.977 103.203  62.801
ATOM   4247  O   GLN A 447     112.105 102.371  63.052
ATOM   4248  N   THR A 448     112.688 104.486  62.506
ATOM   4249  H   THR A 448     113.406 105.135  62.267
ATOM   4250  CA  THR A 448     111.358 105.045  62.542
ATOM   4251  CB  THR A 448     111.366 106.346  63.312
ATOM   4252  CG2 THR A 448     111.797 106.081  64.763
ATOM   4253  OG1 THR A 448     112.280 107.252  62.723
ATOM   4254  HG1 THR A 448     111.795 107.700  62.023
ATOM   4255  C   THR A 448     110.848 105.344  61.138
ATOM   4256  O   THR A 448     110.042 106.263  60.955
ATOM   4257  N   SER A 449     111.273 104.561  60.118
ATOM   4258  H   SER A 449     111.946 103.831  60.245
ATOM   4259  CA  SER A 449     110.920 104.822  58.738
ATOM   4260  CB  SER A 449     111.591 103.813  57.783
ATOM   4261  OG  SER A 449     111.155 102.491  58.069
ATOM   4262  HG  SER A 449     111.633 101.919  57.463
ATOM   4263  C   SER A 449     109.489 104.992  58.272
ATOM   4264  O   SER A 449     109.256 105.937  57.514
ATOM   4265  N   SER A 450     108.506 104.157  58.697
ATOM   4266  H   SER A 450     108.658 103.399  59.325
ATOM   4267  CA  SER A 450     107.164 104.342  58.180
ATOM   4268  CB  SER A 450     106.921 103.495  56.899
ATOM   4269  OG  SER A 450     105.612 103.669  56.371
ATOM   4270  HG  SER A 450     105.581 103.147  55.565
ATOM   4271  C   SER A 450     106.057 104.047  59.155
ATOM   4272  O   SER A 450     106.182 103.168  60.011
ATOM   4273  N   ILE A 451     104.939 104.812  59.010
ATOM   4274  H   ILE A 451     104.887 105.486  58.276
ATOM   4275  CA  ILE A 451     103.738 104.681  59.812
ATOM   4276  CB  ILE A 451     103.452 105.824  60.804
ATOM   4277  CG2 ILE A 451     102.193 105.479  61.642
ATOM   4278  CG1 ILE A 451     104.588 106.067  61.792
ATOM   4279  CD1 ILE A 451     104.407 107.332  62.644
ATOM   4280  C   ILE A 451     102.600 104.814  58.815
ATOM   4281  O   ILE A 451     102.642 105.671  57.925
ATOM   4282  N   GLU A 452     101.551 103.956  58.957
ATOM   4283  H   GLU A 452     101.550 103.269  59.677
ATOM   4284  CA  GLU A 452     100.345 104.004  58.159
ATOM   4285  CB  GLU A 452      99.346 102.846  58.353
ATOM   4286  CG  GLU A 452      99.638 101.598  57.507
ATOM   4287  CD  GLU A 452      99.301 101.887  56.043
ATOM   4288  OE1 GLU A 452      98.118 102.215  55.761
ATOM   4289  OE2 GLU A 452     100.212 101.789  55.183
ATOM   4290  C   GLU A 452      99.673 105.309  58.466
ATOM   4291  O   GLU A 452      99.684 105.790  59.603
ATOM   4292  N   GLY A 453      99.039 105.882  57.432
ATOM   4293  H   GLY A 453      98.991 105.448  56.537
ATOM   4294  CA  GLY A 453      98.460 107.190  57.531
ATOM   4295  C   GLY A 453      99.421 108.104  56.790
ATOM   4296  O   GLY A 453      99.278 109.325  56.830
ATOM   4297  N   ALA A 454     100.399 107.496  56.061
ATOM   4298  H   ALA A 454     100.462 106.503  56.056
ATOM   4299  CA  ALA A 454     101.412 108.089  55.244
ATOM   4300  CB  ALA A 454     100.846 108.685  53.929
ATOM   4301  C   ALA A 454     102.479 108.974  55.813
ATOM   4302  O   ALA A 454     102.594 110.155  55.474
ATOM   4303  N   TRP A 455     103.287 108.402  56.736
ATOM   4304  H   TRP A 455     103.172 107.452  57.018
ATOM   4305  CA  TRP A 455     104.428 109.085  57.295
ATOM   4306  CB  TRP A 455     104.862 108.513  58.664
ATOM   4307  CG  TRP A 455     106.036 109.174  59.359
ATOM   4308  CD1 TRP A 455     107.343 108.768  59.388
ATOM   4309  NE1 TRP A 455     108.094 109.622  60.163
ATOM   4310  HE1 TRP A 455     109.053 109.544  60.331
ATOM   4311  CE2 TRP A 455     107.264 110.600  60.664
ATOM   4312  CZ2 TRP A 455     107.519 111.681  61.500
ATOM   4313  CH2 TRP A 455     106.449 112.517  61.843
ATOM   4314  CZ3 TRP A 455     105.156 112.266  61.364
ATOM   4315  CE3 TRP A 455     104.896 111.173  60.527
ATOM   4316  CD2 TRP A 455     105.962 110.351  60.180
ATOM   4317  C   TRP A 455     105.428 108.657  56.249
ATOM   4318  O   TRP A 455     105.977 107.552  56.302
ATOM   4319  N   GLY A 456     105.627 109.541  55.244
ATOM   4320  H   GLY A 456     105.157 110.420  55.232
ATOM   4321  CA  GLY A 456     106.497 109.298  54.129
ATOM   4322  C   GLY A 456     107.934 109.266  54.498
ATOM   4323  O   GLY A 456     108.412 110.054  55.316
ATOM   4324  N   SER A 457     108.645 108.331  53.850
ATOM   4325  H   SER A 457     108.233 107.722  53.176
ATOM   4326  CA  SER A 457     110.036 108.155  54.063
ATOM   4327  CB  SER A 457     110.331 106.746  54.591
ATOM   4328  OG  SER A 457     111.717 106.569  54.805
ATOM   4329  HG  SER A 457     112.098 106.389  53.942
ATOM   4330  C   SER A 457     110.670 108.344  52.716
ATOM   4331  O   SER A 457     110.142 107.902  51.691
ATOM   4332  N   GLU A 458     111.821 109.051  52.707
ATOM   4333  H   GLU A 458     112.204 109.415  53.550
ATOM   4334  CA  GLU A 458     112.598 109.318  51.527
ATOM   4335  CB  GLU A 458     113.780 110.277  51.802
ATOM   4336  CG  GLU A 458     114.633 110.674  50.588
ATOM   4337  CD  GLU A 458     115.731 111.630  51.042
ATOM   4338  OE1 GLU A 458     115.719 112.798  50.573
ATOM   4339  OE2 GLU A 458     116.608 111.215  51.846
ATOM   4340  C   GLU A 458     113.139 107.993  51.063
ATOM   4341  O   GLU A 458     113.623 107.183  51.859
ATOM   4342  N   PHE A 459     113.020 107.753  49.745
ATOM   4343  H   PHE A 459     112.622 108.425  49.126
ATOM   4344  CA  PHE A 459     113.472 106.538  49.130
ATOM   4345  CB  PHE A 459     112.794 106.268  47.770
ATOM   4346  CG  PHE A 459     111.432 105.706  48.006
ATOM   4347  CD1 PHE A 459     110.403 106.497  48.532
ATOM   4348  CE1 PHE A 459     109.137 105.959  48.750
ATOM   4349  CZ  PHE A 459     108.885 104.623  48.435
ATOM   4350  CE2 PHE A 459     109.896 103.831  47.900
ATOM   4351  CD2 PHE A 459     111.165 104.374  47.685
ATOM   4352  C   PHE A 459     114.979 106.681  48.894
ATOM   4353  O   PHE A 459     115.730 105.868  49.490
ATOM   4354  OXT PHE A 459     115.408 107.598  48.142
TER
END
