# Supplementary material for: DNA Vaccines Encoding HTNV GP-Derived Th Epitopes Benefited from a LAMP-Targeting Strategy and Established Cellular Immunoprotection
Source: Vaccines (Basel). 2024 Aug 19;12(8):928. doi: 10.3390/vaccines12080928 (PMC11359959; doi:10.3390/vaccines12080928)
Supplement: Supplementary file 1 [file vaccines-12-00928-s001.zip › Supplementary Material_S3/I-TASSER model 4/optimized model_2.pdb]

ATOM      1  N   MET A   1      81.913 104.241  92.846
ATOM      2  H1  MET A   1      81.962 104.229  91.811
ATOM      3  H2  MET A   1      80.979 103.905  93.148
ATOM      4  H3  MET A   1      82.066 105.205  93.193
ATOM      5  CA  MET A   1      82.938 103.337  93.399
ATOM      6  CB  MET A   1      82.987 103.459  94.932
ATOM      7  CG  MET A   1      84.263 104.115  95.459
ATOM      8  SD  MET A   1      85.538 102.938  95.997
ATOM      9  CE  MET A   1      85.799 103.718  97.615
ATOM     10  C   MET A   1      82.622 101.920  93.046
ATOM     11  O   MET A   1      81.459 101.514  92.993
ATOM     12  N   ALA A   2      83.692 101.146  92.783
ATOM     13  H   ALA A   2      84.613 101.522  92.839
ATOM     14  CA  ALA A   2      83.632  99.756  92.417
ATOM     15  CB  ALA A   2      84.972  99.244  91.859
ATOM     16  C   ALA A   2      83.262  98.866  93.568
ATOM     17  O   ALA A   2      82.611  97.841  93.354
ATOM     18  N   LEU A   3      83.653  99.256  94.808
ATOM     19  H   LEU A   3      84.169 100.097  94.942
ATOM     20  CA  LEU A   3      83.415  98.478  96.001
ATOM     21  CB  LEU A   3      84.092  99.094  97.247
ATOM     22  CG  LEU A   3      85.634  99.004  97.270
ATOM     23  CD1 LEU A   3      86.212  99.833  98.426
ATOM     24  CD2 LEU A   3      86.129  97.546  97.306
ATOM     25  C   LEU A   3      81.968  98.254  96.335
ATOM     26  O   LEU A   3      81.593  97.099  96.546
ATOM     27  N   ARG A   4      81.133  99.331  96.367
ATOM     28  H   ARG A   4      81.479 100.247  96.183
ATOM     29  CA  ARG A   4      79.707  99.265  96.646
ATOM     30  CB  ARG A   4      78.881  98.829  95.410
ATOM     31  CG  ARG A   4      78.958  99.828  94.262
ATOM     32  CD  ARG A   4      78.109  99.462  93.051
ATOM     33  NE  ARG A   4      78.520 100.391  91.958
ATOM     34  HE  ARG A   4      79.240 101.061  92.143
ATOM     35  CZ  ARG A   4      77.945 100.354  90.716
ATOM     36  NH1 ARG A   4      76.967  99.453  90.396
ATOM     37 1HH1 ARG A   4      76.651  98.788  91.073
ATOM     38 2HH1 ARG A   4      76.565  99.447  89.481
ATOM     39  NH2 ARG A   4      78.369 101.248  89.777
ATOM     40 1HH2 ARG A   4      79.081 101.912  90.004
ATOM     41 2HH2 ARG A   4      77.964 101.252  88.864
ATOM     42  C   ARG A   4      79.351  98.440  97.866
ATOM     43  O   ARG A   4      78.532  97.518  97.797
ATOM     44  N   ASN A   5      80.003  98.748  99.013
ATOM     45  H   ASN A   5      80.654  99.502  99.053
ATOM     46  CA  ASN A   5      79.793  98.028 100.248
ATOM     47  CB  ASN A   5      80.804  98.432 101.342
ATOM     48  CG  ASN A   5      82.214  97.977 100.965
ATOM     49  OD1 ASN A   5      82.500  96.794 100.777
ATOM     50  ND2 ASN A   5      83.135  98.965 100.830
ATOM     51 1HD2 ASN A   5      82.869  99.918 100.975
ATOM     52 2HD2 ASN A   5      84.081  98.742 100.597
ATOM     53  C   ASN A   5      78.400  98.230 100.762
ATOM     54  O   ASN A   5      77.959  99.355 101.012
ATOM     55  N   VAL A   6      77.678  97.097 100.911
ATOM     56  H   VAL A   6      78.056  96.199 100.701
ATOM     57  CA  VAL A   6      76.318  97.107 101.372
ATOM     58  CB  VAL A   6      75.404  96.169 100.581
ATOM     59  CG1 VAL A   6      73.960  96.193 101.135
ATOM     60  CG2 VAL A   6      75.456  96.553  99.089
ATOM     61  C   VAL A   6      76.313  96.725 102.820
ATOM     62  O   VAL A   6      76.723  95.623 103.195
ATOM     63  N   TYR A   7      75.838  97.660 103.667
ATOM     64  H   TYR A   7      75.515  98.550 103.357
ATOM     65  CA  TYR A   7      75.742  97.401 105.074
ATOM     66  CB  TYR A   7      76.436  98.426 106.009
ATOM     67  CG  TYR A   7      77.906  98.377 105.732
ATOM     68  CD1 TYR A   7      78.539  99.357 104.959
ATOM     69  CE1 TYR A   7      79.913  99.282 104.710
ATOM     70  CZ  TYR A   7      80.668  98.226 105.231
ATOM     71  OH  TYR A   7      82.055  98.140 104.979
ATOM     72  HH  TYR A   7      82.322  98.937 104.514
ATOM     73  CE2 TYR A   7      80.044  97.248 106.007
ATOM     74  CD2 TYR A   7      78.673  97.326 106.256
ATOM     75  C   TYR A   7      74.301  97.197 105.397
ATOM     76  O   TYR A   7      73.582  98.099 105.832
ATOM     77  N   ASP A   8      73.866  95.952 105.109
ATOM     78  H   ASP A   8      74.500  95.277 104.742
ATOM     79  CA  ASP A   8      72.530  95.466 105.308
ATOM     80  CB  ASP A   8      72.279  94.159 104.509
ATOM     81  CG  ASP A   8      70.825  93.704 104.587
ATOM     82  OD1 ASP A   8      69.955  94.379 103.978
ATOM     83  OD2 ASP A   8      70.567  92.662 105.243
ATOM     84  C   ASP A   8      72.239  95.256 106.770
ATOM     85  O   ASP A   8      73.102  94.796 107.518
ATOM     86  N   MET A   9      71.014  95.658 107.184
ATOM     87  H   MET A   9      70.366  96.028 106.523
ATOM     88  CA  MET A   9      70.483  95.549 108.524
ATOM     89  CB  MET A   9      69.259  96.454 108.784
ATOM     90  CG  MET A   9      69.533  97.961 108.689
ATOM     91  SD  MET A   9      70.776  98.616 109.848
ATOM     92  CE  MET A   9      69.785  98.388 111.355
ATOM     93  C   MET A   9      70.073  94.136 108.836
ATOM     94  O   MET A   9      69.541  93.426 107.979
ATOM     95  N   LYS A  10      70.330  93.709 110.094
ATOM     96  H   LYS A  10      70.752  94.312 110.766
ATOM     97  CA  LYS A  10      70.032  92.376 110.557
ATOM     98  CB  LYS A  10      71.161  91.830 111.458
ATOM     99  CG  LYS A  10      72.542  91.806 110.785
ATOM    100  CD  LYS A  10      72.676  90.863 109.586
ATOM    101  CE  LYS A  10      74.078  90.872 108.976
ATOM    102  NZ  LYS A  10      74.134  89.959 107.818
ATOM    103  HZ1 LYS A  10      73.984  88.983 108.136
ATOM    104  HZ2 LYS A  10      73.397  90.214 107.135
ATOM    105  HZ3 LYS A  10      75.063  90.032 107.361
ATOM    106  C   LYS A  10      68.743  92.247 111.325
ATOM    107  O   LYS A  10      68.232  91.136 111.462
ATOM    108  N   ILE A  11      68.173  93.381 111.810
ATOM    109  H   ILE A  11      68.616  94.257 111.643
ATOM    110  CA  ILE A  11      66.960  93.498 112.602
ATOM    111  CB  ILE A  11      65.615  93.494 111.863
ATOM    112  CG2 ILE A  11      65.601  94.786 111.022
ATOM    113  CG1 ILE A  11      65.295  92.223 111.045
ATOM    114  CD1 ILE A  11      63.860  92.152 110.526
ATOM    115  C   ILE A  11      66.968  92.680 113.870
ATOM    116  O   ILE A  11      66.017  91.983 114.237
ATOM    117  N   GLU A  12      68.124  92.780 114.567
ATOM    118  H   GLU A  12      68.863  93.352 114.222
ATOM    119  CA  GLU A  12      68.402  92.166 115.831
ATOM    120  CB  GLU A  12      69.887  92.402 116.170
ATOM    121  CG  GLU A  12      70.455  91.801 117.456
ATOM    122  CD  GLU A  12      71.951  92.147 117.583
ATOM    123  OE1 GLU A  12      72.586  92.677 116.629
ATOM    124  OE2 GLU A  12      72.485  91.898 118.694
ATOM    125  C   GLU A  12      67.540  92.970 116.762
ATOM    126  O   GLU A  12      67.729  94.175 116.937
ATOM    127  N   CYS A  13      66.554  92.293 117.369
ATOM    128  H   CYS A  13      66.437  91.315 117.239
ATOM    129  CA  CYS A  13      65.630  92.909 118.274
ATOM    130  CB  CYS A  13      64.255  92.227 118.218
ATOM    131  SG  CYS A  13      63.510  92.335 116.562
ATOM    132  C   CYS A  13      66.256  92.976 119.656
ATOM    133  O   CYS A  13      67.255  92.283 119.877
ATOM    134  N   PRO A  14      65.729  93.750 120.613
ATOM    135  CA  PRO A  14      66.326  93.919 121.920
ATOM    136  CB  PRO A  14      65.387  94.852 122.682
ATOM    137  CG  PRO A  14      64.762  95.717 121.581
ATOM    138  CD  PRO A  14      64.716  94.782 120.369
ATOM    139  C   PRO A  14      66.771  92.755 122.757
ATOM    140  O   PRO A  14      67.752  92.976 123.473
ATOM    141  N   HIS A  15      66.126  91.559 122.723
ATOM    142  H   HIS A  15      65.317  91.381 122.168
ATOM    143  CA  HIS A  15      66.749  90.436 123.388
ATOM    144  CB  HIS A  15      66.573  90.451 124.945
ATOM    145  CG  HIS A  15      67.381  89.419 125.688
ATOM    146  ND1 HIS A  15      66.953  88.129 125.918
ATOM    147  CE1 HIS A  15      67.949  87.498 126.588
ATOM    148  NE2 HIS A  15      68.985  88.288 126.805
ATOM    149  CD2 HIS A  15      68.625  89.498 126.238
ATOM    150  C   HIS A  15      66.366  89.100 122.805
ATOM    151  O   HIS A  15      66.993  88.640 121.850
ATOM    152  N   THR A  16      65.310  88.464 123.377
ATOM    153  H   THR A  16      64.807  88.889 124.124
ATOM    154  CA  THR A  16      64.790  87.170 123.015
ATOM    155  CB  THR A  16      63.814  86.683 124.073
ATOM    156  CG2 THR A  16      63.255  85.288 123.726
ATOM    157  OG1 THR A  16      64.499  86.575 125.316
ATOM    158  HG1 THR A  16      64.745  87.470 125.568
ATOM    159  C   THR A  16      64.175  87.248 121.652
ATOM    160  O   THR A  16      64.281  86.292 120.879
ATOM    161  N   VAL A  17      63.518  88.393 121.324
ATOM    162  H   VAL A  17      63.433  89.159 121.955
ATOM    163  CA  VAL A  17      62.947  88.570 120.013
ATOM    164  CB  VAL A  17      62.000  89.748 119.891
ATOM    165  CG1 VAL A  17      61.508  89.878 118.434
ATOM    166  CG2 VAL A  17      60.848  89.577 120.897
ATOM    167  C   VAL A  17      64.205  88.737 119.186
ATOM    168  O   VAL A  17      65.071  89.557 119.509
ATOM    169  N   SER A  18      64.308  87.923 118.111
ATOM    170  H   SER A  18      63.569  87.293 117.887
ATOM    171  CA  SER A  18      65.442  87.841 117.225
ATOM    172  CB  SER A  18      65.690  89.081 116.329
ATOM    173  OG  SER A  18      64.590  89.324 115.463
ATOM    174  HG  SER A  18      64.850  90.076 114.922
ATOM    175  C   SER A  18      66.680  87.459 118.011
ATOM    176  O   SER A  18      67.750  88.055 117.864
ATOM    177  N   PHE A  19      66.531  86.404 118.868
ATOM    178  H   PHE A  19      65.643  85.966 118.982
ATOM    179  CA  PHE A  19      67.584  85.866 119.709
ATOM    180  CB  PHE A  19      67.105  84.731 120.654
ATOM    181  CG  PHE A  19      68.140  84.458 121.707
ATOM    182  CD1 PHE A  19      68.326  85.363 122.763
ATOM    183  CE1 PHE A  19      69.286  85.125 123.751
ATOM    184  CZ  PHE A  19      70.071  83.971 123.692
ATOM    185  CE2 PHE A  19      69.890  83.058 122.651
ATOM    186  CD2 PHE A  19      68.929  83.299 121.666
ATOM    187  C   PHE A  19      68.645  85.315 118.789
ATOM    188  O   PHE A  19      69.831  85.342 119.122
ATOM    189  N   GLY A  20      68.228  84.825 117.592
ATOM    190  H   GLY A  20      67.261  84.808 117.348
ATOM    191  CA  GLY A  20      69.114  84.336 116.579
ATOM    192  C   GLY A  20      69.466  85.614 115.884
ATOM    193  O   GLY A  20      68.911  85.942 114.834
ATOM    194  N   GLU A  21      70.413  86.354 116.507
ATOM    195  H   GLU A  21      70.797  86.027 117.368
ATOM    196  CA  GLU A  21      70.908  87.639 116.089
ATOM    197  CB  GLU A  21      72.051  88.084 117.030
ATOM    198  CG  GLU A  21      71.607  88.415 118.466
ATOM    199  CD  GLU A  21      72.797  88.681 119.403
ATOM    200  OE1 GLU A  21      73.984  88.552 118.996
ATOM    201  OE2 GLU A  21      72.514  89.021 120.581
ATOM    202  C   GLU A  21      71.498  87.506 114.716
ATOM    203  O   GLU A  21      71.148  88.278 113.821
ATOM    204  N   ASN A  22      72.382  86.482 114.542
ATOM    205  H   ASN A  22      72.602  85.888 115.311
ATOM    206  CA  ASN A  22      73.077  86.129 113.321
ATOM    207  CB  ASN A  22      72.178  85.359 112.317
ATOM    208  CG  ASN A  22      71.749  84.029 112.927
ATOM    209  OD1 ASN A  22      72.567  83.171 113.259
ATOM    210  ND2 ASN A  22      70.415  83.856 113.112
ATOM    211 1HD2 ASN A  22      69.779  84.596 112.891
ATOM    212 2HD2 ASN A  22      70.071  83.006 113.509
ATOM    213  C   ASN A  22      73.722  87.325 112.671
ATOM    214  O   ASN A  22      73.848  87.400 111.444
ATOM    215  N   SER A  23      74.192  88.273 113.517
ATOM    216  H   SER A  23      74.123  88.195 114.508
ATOM    217  CA  SER A  23      74.781  89.478 113.028
ATOM    218  CB  SER A  23      74.656  90.645 114.031
ATOM    219  OG  SER A  23      73.291  90.837 114.379
ATOM    220  HG  SER A  23      73.277  91.510 115.065
ATOM    221  C   SER A  23      76.211  89.234 112.706
ATOM    222  O   SER A  23      77.071  89.148 113.586
ATOM    223  N   VAL A  24      76.473  89.113 111.388
ATOM    224  H   VAL A  24      75.756  89.179 110.699
ATOM    225  CA  VAL A  24      77.802  88.900 110.893
ATOM    226  CB  VAL A  24      77.855  88.288 109.503
ATOM    227  CG1 VAL A  24      79.320  88.141 109.033
ATOM    228  CG2 VAL A  24      77.097  86.947 109.524
ATOM    229  C   VAL A  24      78.379  90.282 110.878
ATOM    230  O   VAL A  24      77.903  91.168 110.161
ATOM    231  N   LYS A  25      79.401  90.474 111.734
ATOM    232  H   LYS A  25      79.749  89.738 112.309
ATOM    233  CA  LYS A  25      80.078  91.728 111.847
ATOM    234  CB  LYS A  25      80.531  92.033 113.287
ATOM    235  CG  LYS A  25      79.340  92.280 114.220
ATOM    236  CD  LYS A  25      79.720  92.516 115.682
ATOM    237  CE  LYS A  25      78.554  92.918 116.592
ATOM    238  NZ  LYS A  25      77.538  91.848 116.661
ATOM    239  HZ1 LYS A  25      76.926  91.902 115.827
ATOM    240  HZ2 LYS A  25      78.006  90.923 116.693
ATOM    241  HZ3 LYS A  25      76.964  91.974 117.516
ATOM    242  C   LYS A  25      81.237  91.626 110.923
ATOM    243  O   LYS A  25      82.155  90.822 111.115
ATOM    244  N   LYS A  26      81.171  92.454 109.867
ATOM    245  H   LYS A  26      80.399  93.071 109.741
ATOM    246  CA  LYS A  26      82.171  92.508 108.850
ATOM    247  CB  LYS A  26      81.681  93.313 107.626
ATOM    248  CG  LYS A  26      82.621  93.396 106.421
ATOM    249  CD  LYS A  26      81.980  94.164 105.268
ATOM    250  CE  LYS A  26      82.876  94.367 104.050
ATOM    251  NZ  LYS A  26      82.130  95.135 103.038
ATOM    252  HZ1 LYS A  26      81.238  94.647 102.825
ATOM    253  HZ2 LYS A  26      81.931  96.084 103.411
ATOM    254  HZ3 LYS A  26      82.688  95.217 102.165
ATOM    255  C   LYS A  26      83.376  93.176 109.424
ATOM    256  O   LYS A  26      83.325  94.329 109.858
ATOM    257  N   ILE A  27      84.500  92.431 109.403
ATOM    258  H   ILE A  27      84.496  91.512 109.018
ATOM    259  CA  ILE A  27      85.784  92.888 109.889
ATOM    260  CB  ILE A  27      86.811  91.772 109.898
ATOM    261  CG2 ILE A  27      88.197  92.332 110.299
ATOM    262  CG1 ILE A  27      86.332  90.672 110.873
ATOM    263  CD1 ILE A  27      87.102  89.357 110.791
ATOM    264  C   ILE A  27      86.150  94.000 108.936
ATOM    265  O   ILE A  27      86.028  93.852 107.723
ATOM    266  N   VAL A  28      86.589  95.135 109.505
ATOM    267  H   VAL A  28      86.688  95.190 110.495
ATOM    268  CA  VAL A  28      86.879  96.348 108.790
ATOM    269  CB  VAL A  28      86.906  97.584 109.693
ATOM    270  CG1 VAL A  28      85.476  97.818 110.214
ATOM    271  CG2 VAL A  28      87.933  97.458 110.841
ATOM    272  C   VAL A  28      87.870  96.552 107.689
ATOM    273  O   VAL A  28      87.318  97.076 106.725
ATOM    274  N   PRO A  29      89.166  96.216 107.573
ATOM    275  CA  PRO A  29      89.926  96.624 106.406
ATOM    276  CB  PRO A  29      91.374  96.268 106.715
ATOM    277  CG  PRO A  29      91.421  96.222 108.247
ATOM    278  CD  PRO A  29      90.025  95.696 108.624
ATOM    279  C   PRO A  29      89.377  96.038 105.144
ATOM    280  O   PRO A  29      89.452  94.829 104.963
ATOM    281  N   ILE A  30      88.848  96.926 104.267
ATOM    282  H   ILE A  30      88.866  97.901 104.471
ATOM    283  CA  ILE A  30      88.107  96.572 103.080
ATOM    284  CB  ILE A  30      87.252  97.721 102.568
ATOM    285  CG2 ILE A  30      86.599  97.344 101.221
ATOM    286  CG1 ILE A  30      86.149  98.009 103.609
ATOM    287  CD1 ILE A  30      85.378  99.312 103.386
ATOM    288  C   ILE A  30      89.130  96.083 102.090
ATOM    289  O   ILE A  30      88.864  95.138 101.343
ATOM    290  N   HIS A  31      90.355  96.668 102.115
ATOM    291  H   HIS A  31      90.566  97.409 102.747
ATOM    292  CA  HIS A  31      91.436  96.247 101.261
ATOM    293  CB  HIS A  31      92.721  97.090 101.383
ATOM    294  CG  HIS A  31      92.625  98.477 100.829
ATOM    295  ND1 HIS A  31      92.245  98.785  99.541
ATOM    296  CE1 HIS A  31      92.302 100.135  99.430
ATOM    297  NE2 HIS A  31      92.693 100.714 100.550
ATOM    298  CD2 HIS A  31      92.897  99.666 101.429
ATOM    299  C   HIS A  31      91.782  94.847 101.705
ATOM    300  O   HIS A  31      91.961  93.956 100.880
ATOM    301  N   ALA A  32      91.778  94.619 103.040
ATOM    302  H   ALA A  32      91.578  95.359 103.676
ATOM    303  CA  ALA A  32      92.056  93.368 103.679
ATOM    304  CB  ALA A  32      92.650  93.557 105.067
ATOM    305  C   ALA A  32      90.810  92.520 103.770
ATOM    306  O   ALA A  32      90.801  91.542 104.513
ATOM    307  N   CYS A  33      89.694  92.932 103.102
ATOM    308  H   CYS A  33      89.683  93.761 102.555
ATOM    309  CA  CYS A  33      88.478  92.153 102.990
ATOM    310  CB  CYS A  33      87.161  92.879 102.652
ATOM    311  SG  CYS A  33      86.520  93.857 104.043
ATOM    312  C   CYS A  33      88.799  91.172 101.908
ATOM    313  O   CYS A  33      88.206  90.093 101.862
ATOM    314  N   ASN A  34      89.768  91.556 101.009
ATOM    315  H   ASN A  34      90.184  92.462 101.053
ATOM    316  CA  ASN A  34      90.330  90.712  99.981
ATOM    317  CB  ASN A  34      91.437  91.399  99.154
ATOM    318  CG  ASN A  34      91.890  90.495  98.012
ATOM    319  OD1 ASN A  34      91.127  90.157  97.107
ATOM    320  ND2 ASN A  34      93.188  90.095  98.045
ATOM    321 1HD2 ASN A  34      93.795  90.412  98.774
ATOM    322 2HD2 ASN A  34      93.547  89.505  97.322
ATOM    323  C   ASN A  34      90.963  89.622 100.832
ATOM    324  O   ASN A  34      90.938  88.466 100.452
ATOM    325  N   MET A  35      91.509  90.001 102.017
ATOM    326  H   MET A  35      91.573  90.972 102.210
ATOM    327  CA  MET A  35      92.065  89.189 103.064
ATOM    328  CB  MET A  35      90.951  88.503 103.923
ATOM    329  CG  MET A  35      91.391  87.917 105.275
ATOM    330  SD  MET A  35      90.058  87.155 106.253
ATOM    331  CE  MET A  35      89.265  88.711 106.757
ATOM    332  C   MET A  35      93.146  88.237 102.712
ATOM    333  O   MET A  35      92.892  87.034 102.657
ATOM    334  N   MET A  36      94.277  88.778 102.190
ATOM    335  H   MET A  36      94.407  89.763 102.119
ATOM    336  CA  MET A  36      95.418  87.963 101.827
ATOM    337  CB  MET A  36      96.202  87.415 103.042
ATOM    338  CG  MET A  36      96.850  88.442 103.975
ATOM    339  SD  MET A  36      98.126  89.461 103.175
ATOM    340  CE  MET A  36      98.654  90.316 104.686
ATOM    341  C   MET A  36      95.071  86.868 100.853
ATOM    342  O   MET A  36      95.218  85.675 101.144
ATOM    343  N   LYS A  37      94.422  87.297  99.739
ATOM    344  H   LYS A  37      94.252  88.267  99.596
ATOM    345  CA  LYS A  37      93.957  86.446  98.672
ATOM    346  CB  LYS A  37      95.067  85.754  97.836
ATOM    347  CG  LYS A  37      95.966  86.712  97.053
ATOM    348  CD  LYS A  37      96.991  85.993  96.174
ATOM    349  CE  LYS A  37      97.864  86.933  95.342
ATOM    350  NZ  LYS A  37      98.860  86.154  94.580
ATOM    351  HZ1 LYS A  37      98.385  85.398  94.052
ATOM    352  HZ2 LYS A  37      99.356  86.776  93.913
ATOM    353  HZ3 LYS A  37      99.550  85.735  95.231
ATOM    354  C   LYS A  37      92.938  85.458  99.162
ATOM    355  O   LYS A  37      93.161  84.247  99.201
ATOM    356  N   SER A  38      91.799  86.023  99.620
ATOM    357  H   SER A  38      91.708  87.010  99.583
ATOM    358  CA  SER A  38      90.636  85.360 100.157
ATOM    359  CB  SER A  38      90.116  84.135  99.363
ATOM    360  OG  SER A  38      89.779  84.525  98.039
ATOM    361  HG  SER A  38      89.466  83.726  97.605
ATOM    362  C   SER A  38      90.851  84.994 101.587
ATOM    363  O   SER A  38      90.041  85.418 102.415
ATOM    364  N   CYS A  39      91.878  84.162 101.916
ATOM    365  H   CYS A  39      92.528  83.797 101.253
ATOM    366  CA  CYS A  39      92.088  83.885 103.309
ATOM    367  CB  CYS A  39      91.135  82.801 103.885
ATOM    368  SG  CYS A  39      91.339  82.549 105.677
ATOM    369  C   CYS A  39      93.502  83.524 103.663
ATOM    370  O   CYS A  39      94.224  84.327 104.256
ATOM    371  N   LEU A  40      93.932  82.308 103.258
ATOM    372  H   LEU A  40      93.358  81.693 102.724
ATOM    373  CA  LEU A  40      95.221  81.793 103.616
ATOM    374  CB  LEU A  40      95.229  80.249 103.737
ATOM    375  CG  LEU A  40      94.870  79.618 105.098
ATOM    376  CD1 LEU A  40      93.475  79.987 105.619
ATOM    377  CD2 LEU A  40      95.092  78.102 105.044
ATOM    378  C   LEU A  40      96.486  82.093 102.889
ATOM    379  O   LEU A  40      96.592  81.896 101.676
ATOM    380  N   ILE A  41      97.472  82.619 103.658
ATOM    381  H   ILE A  41      97.324  82.806 104.633
ATOM    382  CA  ILE A  41      98.812  82.760 103.131
ATOM    383  CB  ILE A  41      99.713  83.949 103.451
ATOM    384  CG2 ILE A  41     101.115  83.691 102.845
ATOM    385  CG1 ILE A  41      99.128  85.276 102.961
ATOM    386  CD1 ILE A  41      99.950  86.490 103.405
ATOM    387  C   ILE A  41      99.344  81.546 103.838
ATOM    388  O   ILE A  41      99.333  81.506 105.077
ATOM    389  N   ALA A  42      99.849  80.575 103.040
ATOM    390  H   ALA A  42      99.889  80.694 102.050
ATOM    391  CA  ALA A  42     100.320  79.307 103.523
ATOM    392  CB  ALA A  42     100.786  78.384 102.380
ATOM    393  C   ALA A  42     101.424  79.408 104.514
ATOM    394  O   ALA A  42     101.347  78.765 105.562
ATOM    395  N   LEU A  43     102.437  80.244 104.212
ATOM    396  H   LEU A  43     102.438  80.760 103.358
ATOM    397  CA  LEU A  43     103.557  80.459 105.078
ATOM    398  CB  LEU A  43     104.371  79.173 105.445
ATOM    399  CG  LEU A  43     105.011  79.147 106.856
ATOM    400  CD1 LEU A  43     105.293  77.700 107.287
ATOM    401  CD2 LEU A  43     106.248  80.046 106.999
ATOM    402  C   LEU A  43     104.397  81.408 104.287
ATOM    403  O   LEU A  43     104.166  82.613 104.360
ATOM    404  N   GLY A  44     105.338  80.902 103.441
ATOM    405  H   GLY A  44     105.483  79.924 103.321
ATOM    406  CA  GLY A  44     106.229  81.751 102.685
ATOM    407  C   GLY A  44     107.030  82.436 103.762
ATOM    408  O   GLY A  44     107.669  81.736 104.554
ATOM    409  N   PRO A  45     107.058  83.765 103.807
ATOM    410  CA  PRO A  45     107.754  84.468 104.854
ATOM    411  CB  PRO A  45     107.834  85.929 104.401
ATOM    412  CG  PRO A  45     107.631  85.876 102.877
ATOM    413  CD  PRO A  45     106.763  84.624 102.665
ATOM    414  C   PRO A  45     106.982  84.348 106.153
ATOM    415  O   PRO A  45     107.620  84.103 107.176
ATOM    416  N   TYR A  46     105.625  84.488 106.126
ATOM    417  H   TYR A  46     105.130  84.630 105.271
ATOM    418  CA  TYR A  46     104.795  84.382 107.304
ATOM    419  CB  TYR A  46     104.833  85.618 108.260
ATOM    420  CG  TYR A  46     104.444  86.920 107.624
ATOM    421  CD1 TYR A  46     103.121  87.386 107.639
ATOM    422  CE1 TYR A  46     102.788  88.608 107.047
ATOM    423  CZ  TYR A  46     103.781  89.374 106.430
ATOM    424  OH  TYR A  46     103.466  90.611 105.829
ATOM    425  HH  TYR A  46     102.515  90.739 105.896
ATOM    426  CE2 TYR A  46     105.102  88.922 106.412
ATOM    427  CD2 TYR A  46     105.427  87.703 107.006
ATOM    428  C   TYR A  46     103.375  84.017 106.977
ATOM    429  O   TYR A  46     102.833  84.413 105.943
ATOM    430  N   ARG A  47     102.768  83.228 107.889
ATOM    431  H   ARG A  47     103.260  82.960 108.712
ATOM    432  CA  ARG A  47     101.421  82.718 107.819
ATOM    433  CB  ARG A  47     101.148  81.618 108.866
ATOM    434  CG  ARG A  47     101.844  80.270 108.720
ATOM    435  CD  ARG A  47     101.489  79.349 109.893
ATOM    436  NE  ARG A  47     102.206  78.046 109.750
ATOM    437  HE  ARG A  47     103.093  77.941 110.201
ATOM    438  CZ  ARG A  47     101.701  76.995 109.032
ATOM    439  NH1 ARG A  47     100.491  77.056 108.397
ATOM    440 1HH1 ARG A  47      99.918  77.872 108.480
ATOM    441 2HH1 ARG A  47     100.153  76.270 107.881
ATOM    442  NH2 ARG A  47     102.429  75.843 108.971
ATOM    443 1HH2 ARG A  47     103.301  75.775 109.456
ATOM    444 2HH2 ARG A  47     102.077  75.048 108.479
ATOM    445  C   ARG A  47     100.390  83.747 108.184
ATOM    446  O   ARG A  47     100.634  84.610 109.032
ATOM    447  N   VAL A  48      99.216  83.676 107.509
ATOM    448  H   VAL A  48      99.085  82.981 106.796
ATOM    449  CA  VAL A  48      98.081  84.526 107.796
ATOM    450  CB  VAL A  48      97.831  85.733 106.894
ATOM    451  CG1 VAL A  48      96.576  86.480 107.398
ATOM    452  CG2 VAL A  48      99.041  86.688 106.933
ATOM    453  C   VAL A  48      96.961  83.538 107.665
ATOM    454  O   VAL A  48      96.611  83.146 106.546
ATOM    455  N   GLN A  49      96.494  83.042 108.839
ATOM    456  H   GLN A  49      96.885  83.350 109.705
ATOM    457  CA  GLN A  49      95.427  82.080 108.980
ATOM    458  CB  GLN A  49      95.976  80.668 109.324
ATOM    459  CG  GLN A  49      96.843  80.009 108.248
ATOM    460  CD  GLN A  49      97.285  78.638 108.738
ATOM    461  OE1 GLN A  49      98.230  78.500 109.513
ATOM    462  NE2 GLN A  49      96.575  77.577 108.274
ATOM    463 1HE2 GLN A  49      95.788  77.724 107.675
ATOM    464 2HE2 GLN A  49      96.822  76.648 108.551
ATOM    465  C   GLN A  49      94.525  82.537 110.112
ATOM    466  O   GLN A  49      94.025  81.719 110.891
ATOM    467  N   VAL A  50      94.287  83.866 110.228
ATOM    468  H   VAL A  50      94.645  84.528 109.575
ATOM    469  CA  VAL A  50      93.496  84.398 111.311
ATOM    470  CB  VAL A  50      93.796  85.874 111.567
ATOM    471  CG1 VAL A  50      92.928  86.431 112.711
ATOM    472  CG2 VAL A  50      95.306  86.059 111.824
ATOM    473  C   VAL A  50      92.020  84.179 111.074
ATOM    474  O   VAL A  50      91.395  84.802 110.212
ATOM    475  N   VAL A  51      91.448  83.268 111.891
ATOM    476  H   VAL A  51      91.997  82.783 112.569
ATOM    477  CA  VAL A  51      90.054  82.903 111.873
ATOM    478  CB  VAL A  51      89.745  81.549 111.221
ATOM    479  CG1 VAL A  51      88.226  81.284 111.276
ATOM    480  CG2 VAL A  51      90.296  81.478 109.781
ATOM    481  C   VAL A  51      89.772  82.781 113.347
ATOM    482  O   VAL A  51      90.276  81.861 114.000
ATOM    483  N   TYR A  52      89.006  83.743 113.914
ATOM    484  H   TYR A  52      88.606  84.493 113.394
ATOM    485  CA  TYR A  52      88.688  83.676 115.314
ATOM    486  CB  TYR A  52      88.345  85.022 115.993
ATOM    487  CG  TYR A  52      89.541  85.901 116.140
ATOM    488  CD1 TYR A  52      89.759  86.943 115.234
ATOM    489  CE1 TYR A  52      90.869  87.779 115.371
ATOM    490  CZ  TYR A  52      91.766  87.583 116.425
ATOM    491  OH  TYR A  52      92.890  88.426 116.565
ATOM    492  HH  TYR A  52      92.851  89.093 115.874
ATOM    493  CE2 TYR A  52      91.549  86.553 117.344
ATOM    494  CD2 TYR A  52      90.436  85.719 117.204
ATOM    495  C   TYR A  52      87.503  82.790 115.512
ATOM    496  O   TYR A  52      86.398  83.085 115.049
ATOM    497  N   GLU A  53      87.743  81.656 116.199
ATOM    498  H   GLU A  53      88.653  81.440 116.544
ATOM    499  CA  GLU A  53      86.717  80.705 116.524
ATOM    500  CB  GLU A  53      87.268  79.316 116.912
ATOM    501  CG  GLU A  53      87.949  78.538 115.772
ATOM    502  CD  GLU A  53      86.962  78.221 114.648
ATOM    503  OE1 GLU A  53      85.903  77.598 114.925
ATOM    504  OE2 GLU A  53      87.260  78.600 113.486
ATOM    505  C   GLU A  53      85.993  81.269 117.713
ATOM    506  O   GLU A  53      86.618  81.777 118.647
ATOM    507  N   ARG A  54      84.646  81.174 117.702
ATOM    508  H   ARG A  54      84.170  80.748 116.937
ATOM    509  CA  ARG A  54      83.793  81.664 118.762
ATOM    510  CB  ARG A  54      82.299  81.642 118.391
ATOM    511  CG  ARG A  54      81.959  82.701 117.338
ATOM    512  CD  ARG A  54      80.505  82.704 116.868
ATOM    513  NE  ARG A  54      80.400  83.759 115.815
ATOM    514  HE  ARG A  54      81.193  84.343 115.641
ATOM    515  CZ  ARG A  54      79.267  83.942 115.068
ATOM    516  NH1 ARG A  54      78.139  83.193 115.263
ATOM    517 1HH1 ARG A  54      78.122  82.481 115.964
ATOM    518 2HH1 ARG A  54      77.323  83.355 114.709
ATOM    519  NH2 ARG A  54      79.272  84.899 114.096
ATOM    520 1HH2 ARG A  54      80.088  85.455 113.942
ATOM    521 2HH2 ARG A  54      78.473  85.024 113.509
ATOM    522  C   ARG A  54      84.012  80.889 120.029
ATOM    523  O   ARG A  54      83.797  81.419 121.122
ATOM    524  N   SER A  55      84.485  79.623 119.896
ATOM    525  H   SER A  55      84.661  79.235 118.995
ATOM    526  CA  SER A  55      84.778  78.739 120.993
ATOM    527  CB  SER A  55      85.235  77.343 120.511
ATOM    528  OG  SER A  55      86.439  77.417 119.760
ATOM    529  HG  SER A  55      86.660  76.509 119.531
ATOM    530  C   SER A  55      85.820  79.351 121.893
ATOM    531  O   SER A  55      85.774  79.142 123.106
ATOM    532  N   TYR A  56      86.773  80.122 121.312
ATOM    533  H   TYR A  56      86.791  80.310 120.332
ATOM    534  CA  TYR A  56      87.774  80.786 122.093
ATOM    535  CB  TYR A  56      89.245  80.356 121.827
ATOM    536  CG  TYR A  56      89.412  78.906 122.141
ATOM    537  CD1 TYR A  56      89.489  77.947 121.124
ATOM    538  CE1 TYR A  56      89.641  76.594 121.441
ATOM    539  CZ  TYR A  56      89.719  76.192 122.778
ATOM    540  OH  TYR A  56      89.873  74.828 123.106
ATOM    541  HH  TYR A  56      89.931  74.330 122.285
ATOM    542  CE2 TYR A  56      89.645  77.142 123.798
ATOM    543  CD2 TYR A  56      89.492  78.492 123.478
ATOM    544  C   TYR A  56      87.601  82.251 121.859
ATOM    545  O   TYR A  56      88.300  82.863 121.043
ATOM    546  N   CYS A  57      86.609  82.844 122.575
ATOM    547  H   CYS A  57      86.035  82.337 123.213
ATOM    548  CA  CYS A  57      86.356  84.255 122.476
ATOM    549  CB  CYS A  57      84.987  84.721 123.028
ATOM    550  SG  CYS A  57      83.545  84.053 122.153
ATOM    551  C   CYS A  57      87.419  84.838 123.348
ATOM    552  O   CYS A  57      87.326  84.845 124.579
ATOM    553  N   MET A  58      88.480  85.337 122.683
ATOM    554  H   MET A  58      88.548  85.294 121.689
ATOM    555  CA  MET A  58      89.591  85.915 123.374
ATOM    556  CB  MET A  58      90.873  85.971 122.521
ATOM    557  CG  MET A  58      91.472  84.596 122.212
ATOM    558  SD  MET A  58      92.959  84.625 121.167
ATOM    559  CE  MET A  58      94.056  85.298 122.449
ATOM    560  C   MET A  58      89.180  87.310 123.719
ATOM    561  O   MET A  58      89.044  88.181 122.857
ATOM    562  N   THR A  59      88.985  87.529 125.030
ATOM    563  H   THR A  59      89.086  86.801 125.704
ATOM    564  CA  THR A  59      88.580  88.804 125.563
ATOM    565  CB  THR A  59      87.523  88.661 126.645
ATOM    566  CG2 THR A  59      86.236  88.063 126.045
ATOM    567  OG1 THR A  59      87.992  87.845 127.710
ATOM    568  HG1 THR A  59      87.400  88.016 128.448
ATOM    569  C   THR A  59      89.763  89.577 126.101
ATOM    570  O   THR A  59      89.591  90.638 126.708
ATOM    571  N   GLY A  60      90.998  89.076 125.857
ATOM    572  H   GLY A  60      91.125  88.242 125.328
ATOM    573  CA  GLY A  60      92.214  89.669 126.341
ATOM    574  C   GLY A  60      92.690  90.845 125.560
ATOM    575  O   GLY A  60      93.739  90.773 124.915
ATOM    576  N   VAL A  61      91.931  91.967 125.614
ATOM    577  H   VAL A  61      91.079  92.015 126.132
ATOM    578  CA  VAL A  61      92.351  93.148 124.909
ATOM    579  CB  VAL A  61      91.227  94.037 124.448
ATOM    580  CG1 VAL A  61      91.868  95.230 123.734
ATOM    581  CG2 VAL A  61      90.255  93.248 123.548
ATOM    582  C   VAL A  61      93.256  93.833 125.907
ATOM    583  O   VAL A  61      92.849  94.593 126.790
ATOM    584  N   LEU A  62      94.551  93.563 125.684
ATOM    585  H   LEU A  62      94.788  92.962 124.924
ATOM    586  CA  LEU A  62      95.682  93.981 126.459
ATOM    587  CB  LEU A  62      96.939  93.180 126.048
ATOM    588  CG  LEU A  62      96.873  91.665 126.360
ATOM    589  CD1 LEU A  62      98.089  90.928 125.781
ATOM    590  CD2 LEU A  62      96.688  91.385 127.863
ATOM    591  C   LEU A  62      96.042  95.437 126.465
ATOM    592  O   LEU A  62      96.930  95.803 127.234
ATOM    593  N   ILE A  63      95.427  96.292 125.609
ATOM    594  H   ILE A  63      94.705  96.012 124.982
ATOM    595  CA  ILE A  63      95.800  97.689 125.611
ATOM    596  CB  ILE A  63      95.612  98.409 124.272
ATOM    597  CG2 ILE A  63      96.473  97.659 123.237
ATOM    598  CG1 ILE A  63      94.171  98.512 123.748
ATOM    599  CD1 ILE A  63      94.070  99.443 122.537
ATOM    600  C   ILE A  63      95.173  98.439 126.771
ATOM    601  O   ILE A  63      93.968  98.692 126.808
ATOM    602  N   GLU A  64      96.022  98.823 127.759
ATOM    603  H   GLU A  64      96.994  98.600 127.727
ATOM    604  CA  GLU A  64      95.586  99.525 128.950
ATOM    605  CB  GLU A  64      96.638  99.626 130.090
ATOM    606  CG  GLU A  64      96.120 100.292 131.385
ATOM    607  CD  GLU A  64      97.157 100.477 132.495
ATOM    608  OE1 GLU A  64      96.741 101.021 133.550
ATOM    609  OE2 GLU A  64      98.354 100.130 132.332
ATOM    610  C   GLU A  64      95.139 100.921 128.678
ATOM    611  O   GLU A  64      95.898 101.732 128.161
ATOM    612  N   GLY A  65      93.921 101.237 129.139
ATOM    613  H   GLY A  65      93.363 100.557 129.610
ATOM    614  CA  GLY A  65      93.302 102.514 128.965
ATOM    615  C   GLY A  65      92.003 102.041 128.452
ATOM    616  O   GLY A  65      91.239 101.401 129.180
ATOM    617  N   LYS A  66      91.706 102.409 127.196
ATOM    618  H   LYS A  66      92.329 102.944 126.630
ATOM    619  CA  LYS A  66      90.517 101.937 126.568
ATOM    620  CB  LYS A  66      89.962 102.907 125.500
ATOM    621  CG  LYS A  66      88.615 102.503 124.891
ATOM    622  CD  LYS A  66      88.061 103.536 123.907
ATOM    623  CE  LYS A  66      86.688 103.168 123.339
ATOM    624  NZ  LYS A  66      86.194 104.237 122.449
ATOM    625  HZ1 LYS A  66      85.279 103.958 122.047
ATOM    626  HZ2 LYS A  66      86.068 105.110 122.997
ATOM    627  HZ3 LYS A  66      86.867 104.407 121.679
ATOM    628  C   LYS A  66      91.035 100.691 125.927
ATOM    629  O   LYS A  66      91.956 100.742 125.107
ATOM    630  N   CYS A  67      90.447  99.536 126.304
ATOM    631  H   CYS A  67      89.700  99.524 126.965
ATOM    632  CA  CYS A  67      90.823  98.259 125.772
ATOM    633  CB  CYS A  67      90.463  97.102 126.729
ATOM    634  SG  CYS A  67      91.329  97.228 128.322
ATOM    635  C   CYS A  67      90.072  98.164 124.469
ATOM    636  O   CYS A  67      89.079  97.449 124.324
ATOM    637  N   PHE A  68      90.573  98.953 123.489
ATOM    638  H   PHE A  68      91.383  99.506 123.671
ATOM    639  CA  PHE A  68      90.067  99.083 122.154
ATOM    640  CB  PHE A  68      90.696 100.310 121.440
ATOM    641  CG  PHE A  68      90.133 100.563 120.080
ATOM    642  CD1 PHE A  68      88.865 101.138 119.932
ATOM    643  CE1 PHE A  68      88.343 101.382 118.659
ATOM    644  CZ  PHE A  68      89.092 101.060 117.525
ATOM    645  CE2 PHE A  68      90.366 100.501 117.662
ATOM    646  CD2 PHE A  68      90.884 100.259 118.937
ATOM    647  C   PHE A  68      90.402  97.805 121.458
ATOM    648  O   PHE A  68      91.553  97.367 121.484
ATOM    649  N   VAL A  69      89.389  97.214 120.786
ATOM    650  H   VAL A  69      88.483  97.627 120.749
ATOM    651  CA  VAL A  69      89.528  95.949 120.106
ATOM    652  CB  VAL A  69      88.189  95.394 119.621
ATOM    653  CG1 VAL A  69      88.354  94.088 118.812
ATOM    654  CG2 VAL A  69      87.289  95.184 120.852
ATOM    655  C   VAL A  69      90.515  96.093 118.973
ATOM    656  O   VAL A  69      90.326  96.929 118.084
ATOM    657  N   PRO A  70      91.575  95.276 119.005
ATOM    658  CA  PRO A  70      92.619  95.289 118.014
ATOM    659  CB  PRO A  70      93.694  94.317 118.504
ATOM    660  CG  PRO A  70      93.458  94.231 120.014
ATOM    661  CD  PRO A  70      91.941  94.421 120.135
ATOM    662  C   PRO A  70      92.102  94.898 116.672
ATOM    663  O   PRO A  70      91.202  94.060 116.577
ATOM    664  N   ASP A  71      92.690  95.504 115.623
ATOM    665  H   ASP A  71      93.361  96.233 115.739
ATOM    666  CA  ASP A  71      92.578  94.970 114.300
ATOM    667  CB  ASP A  71      93.220  95.862 113.218
ATOM    668  CG  ASP A  71      92.846  95.392 111.817
ATOM    669  OD1 ASP A  71      91.631  95.446 111.502
ATOM    670  OD2 ASP A  71      93.752  94.969 111.052
ATOM    671  C   ASP A  71      93.298  93.654 114.273
ATOM    672  O   ASP A  71      94.252  93.425 115.024
ATOM    673  N   GLN A  72      92.844  92.775 113.353
ATOM    674  H   GLN A  72      92.083  93.022 112.757
ATOM    675  CA  GLN A  72      93.386  91.458 113.122
ATOM    676  CB  GLN A  72      92.660  90.676 112.012
ATOM    677  CG  GLN A  72      91.222  90.260 112.330
ATOM    678  CD  GLN A  72      90.726  89.387 111.182
ATOM    679  OE1 GLN A  72      90.678  89.790 110.020
ATOM    680  NE2 GLN A  72      90.309  88.138 111.520
ATOM    681 1HE2 GLN A  72      90.324  87.847 112.476
ATOM    682 2HE2 GLN A  72      89.966  87.520 110.813
ATOM    683  C   GLN A  72      94.826  91.542 112.681
ATOM    684  O   GLN A  72      95.553  90.552 112.754
ATOM    685  N   SER A  73      95.267  92.753 112.261
ATOM    686  H   SER A  73      94.654  93.535 112.215
ATOM    687  CA  SER A  73      96.582  93.045 111.800
ATOM    688  CB  SER A  73      97.705  92.838 112.857
ATOM    689  OG  SER A  73      97.510  93.703 113.968
ATOM    690  HG  SER A  73      96.924  93.231 114.567
ATOM    691  C   SER A  73      96.894  92.387 110.501
ATOM    692  O   SER A  73      97.781  91.536 110.385
ATOM    693  N   VAL A  74      96.079  92.740 109.468
ATOM    694  H   VAL A  74      95.331  93.390 109.581
ATOM    695  CA  VAL A  74      96.341  92.284 108.121
ATOM    696  CB  VAL A  74      95.121  92.210 107.241
ATOM    697  CG1 VAL A  74      95.539  91.641 105.875
ATOM    698  CG2 VAL A  74      94.043  91.340 107.924
ATOM    699  C   VAL A  74      97.276  93.434 107.779
ATOM    700  O   VAL A  74      96.926  94.434 107.148
ATOM    701  N   VAL A  75      98.535  93.225 108.223
ATOM    702  H   VAL A  75      98.732  92.362 108.684
ATOM    703  CA  VAL A  75      99.650  94.137 108.221
ATOM    704  CB  VAL A  75     100.910  93.556 108.860
ATOM    705  CG1 VAL A  75     100.658  93.331 110.358
ATOM    706  CG2 VAL A  75     101.361  92.267 108.136
ATOM    707  C   VAL A  75     100.083  94.839 106.982
ATOM    708  O   VAL A  75     100.549  95.976 107.093
ATOM    709  N   SER A  76      99.953  94.201 105.806
ATOM    710  H   SER A  76      99.560  93.288 105.734
ATOM    711  CA  SER A  76     100.408  94.797 104.581
ATOM    712  CB  SER A  76     100.679  93.735 103.492
ATOM    713  OG  SER A  76      99.486  93.050 103.136
ATOM    714  HG  SER A  76      99.740  92.429 102.447
ATOM    715  C   SER A  76      99.624  95.908 103.940
ATOM    716  O   SER A  76     100.230  96.827 103.387
ATOM    717  N   ILE A  77      98.274  95.864 103.994
ATOM    718  H   ILE A  77      97.789  95.150 104.493
ATOM    719  CA  ILE A  77      97.453  96.836 103.302
ATOM    720  CB  ILE A  77      96.804  96.170 102.086
ATOM    721  CG2 ILE A  77      97.845  96.005 100.959
ATOM    722  CG1 ILE A  77      96.021  94.896 102.473
ATOM    723  CD1 ILE A  77      95.198  94.305 101.338
ATOM    724  C   ILE A  77      96.544  97.794 104.047
ATOM    725  O   ILE A  77      95.491  98.175 103.525
ATOM    726  N   ILE A  78      96.936  98.243 105.270
ATOM    727  H   ILE A  78      97.802  97.969 105.680
ATOM    728  CA  ILE A  78      96.113  99.149 106.048
ATOM    729  CB  ILE A  78      96.556  99.214 107.509
ATOM    730  CG2 ILE A  78      95.718 100.268 108.280
ATOM    731  CG1 ILE A  78      96.410  97.819 108.159
ATOM    732  CD1 ILE A  78      97.046  97.694 109.546
ATOM    733  C   ILE A  78      96.161 100.522 105.412
ATOM    734  O   ILE A  78      97.185 101.212 105.444
ATOM    735  N   LYS A  79      95.012 100.921 104.803
ATOM    736  H   LYS A  79      94.213 100.327 104.775
ATOM    737  CA  LYS A  79      94.851 102.199 104.150
ATOM    738  CB  LYS A  79      95.284 102.210 102.651
ATOM    739  CG  LYS A  79      96.774 101.992 102.376
ATOM    740  CD  LYS A  79      97.170 102.066 100.908
ATOM    741  CE  LYS A  79      98.653 101.772 100.696
ATOM    742  NZ  LYS A  79      98.988 101.892  99.270
ATOM    743  HZ1 LYS A  79      99.966 101.577  99.126
ATOM    744  HZ2 LYS A  79      98.348 101.286  98.722
ATOM    745  HZ3 LYS A  79      98.881 102.877  98.962
ATOM    746  C   LYS A  79      93.401 102.606 104.252
ATOM    747  O   LYS A  79      92.675 102.607 103.253
ATOM    748  N   HIS A  80      92.904 102.894 105.484
ATOM    749  H   HIS A  80      93.457 102.879 106.313
ATOM    750  CA  HIS A  80      91.517 103.285 105.617
ATOM    751  CB  HIS A  80      90.585 102.170 106.147
ATOM    752  CG  HIS A  80      90.459 101.068 105.149
ATOM    753  ND1 HIS A  80      89.748 101.225 103.982
ATOM    754  CE1 HIS A  80      89.897 100.082 103.277
ATOM    755  NE2 HIS A  80      90.651  99.199 103.910
ATOM    756  CD2 HIS A  80      91.004  99.825 105.092
ATOM    757  C   HIS A  80      91.122 104.542 106.306
ATOM    758  O   HIS A  80      90.033 105.054 106.036
ATOM    759  N   GLY A  81      91.968 105.085 107.202
ATOM    760  H   GLY A  81      92.854 104.684 107.417
ATOM    761  CA  GLY A  81      91.615 106.280 107.929
ATOM    762  C   GLY A  81      90.914 105.887 109.207
ATOM    763  O   GLY A  81      90.818 106.698 110.129
ATOM    764  N   ILE A  82      90.430 104.615 109.302
ATOM    765  H   ILE A  82      90.526 103.962 108.558
ATOM    766  CA  ILE A  82      89.793 104.071 110.472
ATOM    767  CB  ILE A  82      88.826 102.941 110.173
ATOM    768  CG2 ILE A  82      88.265 102.420 111.516
ATOM    769  CG1 ILE A  82      87.728 103.395 109.191
ATOM    770  CD1 ILE A  82      86.890 102.246 108.626
ATOM    771  C   ILE A  82      91.075 103.508 111.005
ATOM    772  O   ILE A  82      91.521 102.422 110.615
ATOM    773  N   PHE A  83      91.719 104.301 111.881
ATOM    774  H   PHE A  83      91.365 105.178 112.194
ATOM    775  CA  PHE A  83      92.994 103.898 112.364
ATOM    776  CB  PHE A  83      93.923 105.103 112.683
ATOM    777  CG  PHE A  83      95.332 104.642 112.909
ATOM    778  CD1 PHE A  83      96.094 104.203 111.817
ATOM    779  CE1 PHE A  83      97.413 103.771 111.983
ATOM    780  CZ  PHE A  83      97.992 103.782 113.249
ATOM    781  CE2 PHE A  83      97.238 104.225 114.335
ATOM    782  CD2 PHE A  83      95.920 104.656 114.174
ATOM    783  C   PHE A  83      92.958 102.891 113.464
ATOM    784  O   PHE A  83      92.261 103.029 114.471
ATOM    785  N   ASP A  84      93.719 101.814 113.197
ATOM    786  H   ASP A  84      94.225 101.748 112.340
ATOM    787  CA  ASP A  84      93.930 100.721 114.091
ATOM    788  CB  ASP A  84      93.808  99.364 113.390
ATOM    789  CG  ASP A  84      92.342  99.190 112.963
ATOM    790  OD1 ASP A  84      91.428  99.315 113.821
ATOM    791  OD2 ASP A  84      92.121  98.948 111.748
ATOM    792  C   ASP A  84      95.326 100.992 114.580
ATOM    793  O   ASP A  84      96.255 101.194 113.796
ATOM    794  N   ILE A  85      95.458 101.013 115.916
ATOM    795  H   ILE A  85      94.660 100.801 116.473
ATOM    796  CA  ILE A  85      96.633 101.326 116.696
ATOM    797  CB  ILE A  85      96.159 101.606 118.136
ATOM    798  CG2 ILE A  85      97.314 101.734 119.157
ATOM    799  CG1 ILE A  85      95.307 102.895 118.145
ATOM    800  CD1 ILE A  85      94.541 103.142 119.449
ATOM    801  C   ILE A  85      97.785 100.338 116.675
ATOM    802  O   ILE A  85      98.937 100.766 116.790
ATOM    803  N   ALA A  86      97.514  99.033 116.436
ATOM    804  H   ALA A  86      96.584  98.732 116.247
ATOM    805  CA  ALA A  86      98.499  97.978 116.530
ATOM    806  CB  ALA A  86      97.936  96.619 116.071
ATOM    807  C   ALA A  86      99.856  98.134 115.901
ATOM    808  O   ALA A  86     100.038  98.433 114.719
ATOM    809  N   SER A  87     100.851  97.951 116.794
ATOM    810  H   SER A  87     100.637  97.731 117.743
ATOM    811  CA  SER A  87     102.258  97.995 116.514
ATOM    812  CB  SER A  87     103.038  98.889 117.491
ATOM    813  OG  SER A  87     104.421  98.854 117.187
ATOM    814  HG  SER A  87     104.865  99.274 117.928
ATOM    815  C   SER A  87     102.608  96.563 116.753
ATOM    816  O   SER A  87     102.359  96.033 117.845
ATOM    817  N   VAL A  88     103.190  95.894 115.732
ATOM    818  H   VAL A  88     103.411  96.309 114.853
ATOM    819  CA  VAL A  88     103.464  94.494 115.891
ATOM    820  CB  VAL A  88     102.424  93.543 115.258
ATOM    821  CG1 VAL A  88     101.080  93.598 116.012
ATOM    822  CG2 VAL A  88     102.216  93.872 113.763
ATOM    823  C   VAL A  88     104.808  93.982 115.515
ATOM    824  O   VAL A  88     105.228  94.031 114.358
ATOM    825  N   HIS A  89     105.521  93.477 116.545
ATOM    826  H   HIS A  89     105.159  93.468 117.474
ATOM    827  CA  HIS A  89     106.789  92.830 116.371
ATOM    828  CB  HIS A  89     107.598  92.748 117.688
ATOM    829  CG  HIS A  89     108.968  92.124 117.622
ATOM    830  ND1 HIS A  89     109.700  91.844 118.755
ATOM    831  CE1 HIS A  89     110.831  91.214 118.349
ATOM    832  NE2 HIS A  89     110.882  91.074 117.038
ATOM    833  CD2 HIS A  89     109.710  91.651 116.581
ATOM    834  C   HIS A  89     106.296  91.457 116.005
ATOM    835  O   HIS A  89     105.735  90.748 116.851
ATOM    836  N   ILE A  90     106.493  91.062 114.721
ATOM    837  H   ILE A  90     106.941  91.635 114.039
ATOM    838  CA  ILE A  90     106.022  89.768 114.289
ATOM    839  CB  ILE A  90     105.915  89.583 112.765
ATOM    840  CG2 ILE A  90     105.602  88.108 112.414
ATOM    841  CG1 ILE A  90     104.829  90.490 112.141
ATOM    842  CD1 ILE A  90     105.249  91.923 111.814
ATOM    843  C   ILE A  90     106.952  88.751 114.894
ATOM    844  O   ILE A  90     108.135  88.658 114.559
ATOM    845  N   VAL A  91     106.371  87.990 115.842
ATOM    846  H   VAL A  91     105.411  88.126 116.076
ATOM    847  CA  VAL A  91     107.011  86.929 116.573
ATOM    848  CB  VAL A  91     107.211  87.210 118.064
ATOM    849  CG1 VAL A  91     107.872  86.003 118.760
ATOM    850  CG2 VAL A  91     108.058  88.479 118.256
ATOM    851  C   VAL A  91     106.025  85.797 116.431
ATOM    852  O   VAL A  91     104.830  85.954 116.699
ATOM    853  N   CYS A  92     106.527  84.630 115.988
ATOM    854  H   CYS A  92     107.496  84.534 115.775
ATOM    855  CA  CYS A  92     105.735  83.446 115.780
ATOM    856  CB  CYS A  92     106.352  82.526 114.709
ATOM    857  SG  CYS A  92     106.344  83.282 113.055
ATOM    858  C   CYS A  92     105.519  82.620 117.018
ATOM    859  O   CYS A  92     104.603  81.794 117.044
ATOM    860  N   PHE A  93     106.343  82.839 118.072
ATOM    861  H   PHE A  93     107.061  83.529 118.032
ATOM    862  CA  PHE A  93     106.285  82.078 119.295
ATOM    863  CB  PHE A  93     107.480  82.436 120.230
ATOM    864  CG  PHE A  93     107.555  81.613 121.482
ATOM    865  CD1 PHE A  93     107.941  80.267 121.439
ATOM    866  CE1 PHE A  93     108.015  79.510 122.612
ATOM    867  CZ  PHE A  93     107.714  80.097 123.844
ATOM    868  CE2 PHE A  93     107.345  81.443 123.901
ATOM    869  CD2 PHE A  93     107.271  82.196 122.725
ATOM    870  C   PHE A  93     104.984  82.184 120.034
ATOM    871  O   PHE A  93     104.527  83.263 120.416
ATOM    872  N   PHE A  94     104.375  80.993 120.236
ATOM    873  H   PHE A  94     104.782  80.143 119.915
ATOM    874  CA  PHE A  94     103.141  80.850 120.954
ATOM    875  CB  PHE A  94     102.382  79.540 120.620
ATOM    876  CG  PHE A  94     101.043  79.494 121.293
ATOM    877  CD1 PHE A  94      99.985  80.292 120.836
ATOM    878  CE1 PHE A  94      98.735  80.246 121.461
ATOM    879  CZ  PHE A  94      98.527  79.389 122.543
ATOM    880  CE2 PHE A  94      99.568  78.577 122.998
ATOM    881  CD2 PHE A  94     100.816  78.628 122.369
ATOM    882  C   PHE A  94     103.582  80.880 122.389
ATOM    883  O   PHE A  94     104.478  80.136 122.794
ATOM    884  N   VAL A  95     102.946  81.770 123.174
ATOM    885  H   VAL A  95     102.210  82.337 122.814
ATOM    886  CA  VAL A  95     103.257  81.973 124.564
ATOM    887  CB  VAL A  95     102.606  83.243 125.113
ATOM    888  CG1 VAL A  95     102.850  83.424 126.627
ATOM    889  CG2 VAL A  95     103.133  84.443 124.300
ATOM    890  C   VAL A  95     102.875  80.760 125.362
ATOM    891  O   VAL A  95     101.793  80.192 125.182
ATOM    892  N   ALA A  96     103.806  80.334 126.254
ATOM    893  H   ALA A  96     104.676  80.806 126.372
ATOM    894  CA  ALA A  96     103.578  79.207 127.116
ATOM    895  CB  ALA A  96     104.828  78.795 127.912
ATOM    896  C   ALA A  96     102.514  79.703 128.045
ATOM    897  O   ALA A  96     102.731  80.639 128.819
ATOM    898  N   VAL A  97     101.329  79.054 127.982
ATOM    899  H   VAL A  97     101.182  78.293 127.355
ATOM    900  CA  VAL A  97     100.196  79.471 128.776
ATOM    901  CB  VAL A  97      98.837  78.965 128.337
ATOM    902  CG1 VAL A  97      98.583  79.419 126.888
ATOM    903  CG2 VAL A  97      98.706  77.465 128.558
ATOM    904  C   VAL A  97     100.403  79.306 130.248
ATOM    905  O   VAL A  97      99.729  79.952 131.040
ATOM    906  N   LYS A  98     101.300  78.398 130.652
ATOM    907  H   LYS A  98     101.834  77.844 130.016
ATOM    908  CA  LYS A  98     101.604  78.229 132.041
ATOM    909  CB  LYS A  98     100.964  76.928 132.604
ATOM    910  CG  LYS A  98     100.986  76.824 134.131
ATOM    911  CD  LYS A  98     100.077  77.843 134.811
ATOM    912  CE  LYS A  98     100.241  77.897 136.325
ATOM    913  NZ  LYS A  98     101.457  78.659 136.675
ATOM    914  HZ1 LYS A  98     102.299  78.071 136.534
ATOM    915  HZ2 LYS A  98     101.520  79.505 136.077
ATOM    916  HZ3 LYS A  98     101.407  78.953 137.669
ATOM    917  C   LYS A  98     103.122  78.181 132.043
ATOM    918  O   LYS A  98     103.767  78.552 131.056
ATOM    919  N   LYS A  99     103.755  77.784 133.180
ATOM    920  H   LYS A  99     103.268  77.577 134.020
ATOM    921  CA  LYS A  99     105.183  77.609 133.275
ATOM    922  CB  LYS A  99     105.679  77.102 134.644
ATOM    923  CG  LYS A  99     105.605  78.104 135.796
ATOM    924  CD  LYS A  99     106.167  77.530 137.099
ATOM    925  CE  LYS A  99     106.193  78.519 138.265
ATOM    926  NZ  LYS A  99     106.803  77.886 139.452
ATOM    927  HZ1 LYS A  99     106.076  77.401 140.010
ATOM    928  HZ2 LYS A  99     107.522  77.202 139.148
ATOM    929  HZ3 LYS A  99     107.254  78.613 140.039
ATOM    930  C   LYS A  99     105.507  76.521 132.280
ATOM    931  O   LYS A  99     106.590  76.527 131.693
ATOM    932  N   ASP A 100     104.546  75.572 132.071
ATOM    933  H   ASP A 100     103.680  75.578 132.563
ATOM    934  CA  ASP A 100     104.706  74.521 131.121
ATOM    935  CB  ASP A 100     103.618  73.420 131.131
ATOM    936  CG  ASP A 100     103.692  72.512 132.358
ATOM    937  OD1 ASP A 100     104.652  72.602 133.171
ATOM    938  OD2 ASP A 100     102.775  71.658 132.469
ATOM    939  C   ASP A 100     104.721  75.103 129.747
ATOM    940  O   ASP A 100     103.803  75.802 129.303
ATOM    941  N   THR A 101     105.829  74.771 129.063
ATOM    942  H   THR A 101     106.526  74.208 129.502
ATOM    943  CA  THR A 101     106.153  75.125 127.706
ATOM    944  CB  THR A 101     107.588  74.799 127.349
ATOM    945  CG2 THR A 101     108.527  75.673 128.200
ATOM    946  OG1 THR A 101     107.867  73.420 127.560
ATOM    947  HG1 THR A 101     107.455  72.951 126.828
ATOM    948  C   THR A 101     105.214  74.379 126.793
ATOM    949  O   THR A 101     104.906  74.835 125.693
ATOM    950  N   GLU A 102     104.714  73.219 127.292
ATOM    951  H   GLU A 102     105.004  72.911 128.194
ATOM    952  CA  GLU A 102     103.789  72.318 126.661
ATOM    953  CB  GLU A 102     103.471  71.083 127.524
ATOM    954  CG  GLU A 102     104.627  70.100 127.722
ATOM    955  CD  GLU A 102     104.127  68.948 128.588
ATOM    956  OE1 GLU A 102     103.204  68.211 128.150
ATOM    957  OE2 GLU A 102     104.663  68.792 129.716
ATOM    958  C   GLU A 102     102.464  72.993 126.423
ATOM    959  O   GLU A 102     101.635  72.455 125.689
ATOM    960  N   ASN A 103     102.223  74.168 127.076
ATOM    961  H   ASN A 103     102.899  74.556 127.698
ATOM    962  CA  ASN A 103     101.023  74.966 126.987
ATOM    963  CB  ASN A 103     100.604  75.324 125.529
ATOM    964  CG  ASN A 103     101.692  76.107 124.823
ATOM    965  OD1 ASN A 103     102.133  77.156 125.281
ATOM    966  ND2 ASN A 103     102.162  75.564 123.670
ATOM    967 1HD2 ASN A 103     101.794  74.695 123.341
ATOM    968 2HD2 ASN A 103     102.885  76.026 123.157
ATOM    969  C   ASN A 103      99.872  74.245 127.617
ATOM    970  O   ASN A 103      98.708  74.605 127.428
ATOM    971  N   LYS A 104     100.196  73.231 128.444
ATOM    972  H   LYS A 104     101.148  72.988 128.613
ATOM    973  CA  LYS A 104      99.259  72.457 129.177
ATOM    974  CB  LYS A 104      99.895  71.111 129.572
ATOM    975  CG  LYS A 104      99.022  70.100 130.303
ATOM    976  CD  LYS A 104      99.831  68.845 130.624
ATOM    977  CE  LYS A 104      99.043  67.722 131.288
ATOM    978  NZ  LYS A 104      99.956  66.597 131.562
ATOM    979  HZ1 LYS A 104     100.442  66.321 130.688
ATOM    980  HZ2 LYS A 104     100.660  66.890 132.266
ATOM    981  HZ3 LYS A 104      99.421  65.787 131.928
ATOM    982  C   LYS A 104      99.185  73.378 130.358
ATOM    983  O   LYS A 104     100.083  73.421 131.203
ATOM    984  N   VAL A 105      98.063  74.123 130.431
ATOM    985  H   VAL A 105      97.355  74.038 129.735
ATOM    986  CA  VAL A 105      97.785  75.093 131.462
ATOM    987  CB  VAL A 105      96.499  75.874 131.173
ATOM    988  CG1 VAL A 105      95.223  75.026 131.380
ATOM    989  CG2 VAL A 105      96.523  77.201 131.949
ATOM    990  C   VAL A 105      97.754  74.434 132.823
ATOM    991  O   VAL A 105      98.043  75.071 133.835
ATOM    992  N   GLN A 106      97.512  73.105 132.824
ATOM    993  H   GLN A 106      97.339  72.636 131.962
ATOM    994  CA  GLN A 106      97.390  72.251 133.968
ATOM    995  CB  GLN A 106      96.890  70.842 133.548
ATOM    996  CG  GLN A 106      96.334  69.947 134.671
ATOM    997  CD  GLN A 106      95.710  68.696 134.069
ATOM    998  OE1 GLN A 106      96.399  67.792 133.597
ATOM    999  NE2 GLN A 106      94.356  68.617 134.121
ATOM   1000 1HE2 GLN A 106      93.827  69.361 134.531
ATOM   1001 2HE2 GLN A 106      93.887  67.808 133.769
ATOM   1002  C   GLN A 106      98.650  72.122 134.798
ATOM   1003  O   GLN A 106      98.581  71.575 135.900
ATOM   1004  N   GLY A 107      99.818  72.648 134.343
ATOM   1005  H   GLY A 107      99.898  73.093 133.453
ATOM   1006  CA  GLY A 107     101.036  72.542 135.115
ATOM   1007  C   GLY A 107     101.098  73.542 136.242
ATOM   1008  O   GLY A 107     102.016  74.363 136.300
ATOM   1009  N   TYR A 108     100.131  73.461 137.193
ATOM   1010  H   TYR A 108      99.422  72.764 137.148
ATOM   1011  CA  TYR A 108     100.051  74.338 138.332
ATOM   1012  CB  TYR A 108      98.619  74.493 138.911
ATOM   1013  CG  TYR A 108      97.633  75.171 138.017
ATOM   1014  CD1 TYR A 108      96.830  74.417 137.154
ATOM   1015  CE1 TYR A 108      95.894  75.040 136.325
ATOM   1016  CZ  TYR A 108      95.741  76.427 136.364
ATOM   1017  OH  TYR A 108      94.794  77.051 135.523
ATOM   1018  HH  TYR A 108      94.850  78.001 135.658
ATOM   1019  CE2 TYR A 108      96.517  77.187 137.243
ATOM   1020  CD2 TYR A 108      97.452  76.557 138.071
ATOM   1021  C   TYR A 108     100.925  73.764 139.417
ATOM   1022  O   TYR A 108     100.453  73.208 140.415
ATOM   1023  N   TYR A 109     102.257  73.879 139.207
ATOM   1024  H   TYR A 109     102.608  74.300 138.373
ATOM   1025  CA  TYR A 109     103.245  73.422 140.146
ATOM   1026  CB  TYR A 109     104.655  73.315 139.506
ATOM   1027  CG  TYR A 109     105.688  72.805 140.465
ATOM   1028  CD1 TYR A 109     105.723  71.454 140.835
ATOM   1029  CE1 TYR A 109     106.695  70.984 141.721
ATOM   1030  CZ  TYR A 109     107.649  71.862 142.240
ATOM   1031  OH  TYR A 109     108.631  71.381 143.131
ATOM   1032  HH  TYR A 109     109.154  72.131 143.430
ATOM   1033  CE2 TYR A 109     107.632  73.209 141.871
ATOM   1034  CD2 TYR A 109     106.657  73.675 140.984
ATOM   1035  C   TYR A 109     103.235  74.464 141.225
ATOM   1036  O   TYR A 109     103.413  75.655 140.951
ATOM   1037  N   ILE A 110     102.963  74.020 142.468
ATOM   1038  H   ILE A 110     102.802  73.058 142.662
ATOM   1039  CA  ILE A 110     102.915  74.897 143.603
ATOM   1040  CB  ILE A 110     101.676  74.666 144.454
ATOM   1041  CG2 ILE A 110     101.615  75.610 145.668
ATOM   1042  CG1 ILE A 110     100.408  74.852 143.585
ATOM   1043  CD1 ILE A 110     100.195  76.225 142.932
ATOM   1044  C   ILE A 110     104.263  74.840 144.301
ATOM   1045  O   ILE A 110     104.975  73.837 144.240
ATOM   1046  N   CYS A 111     104.593  75.934 145.015
ATOM   1047  H   CYS A 111     103.946  76.692 145.044
ATOM   1048  CA  CYS A 111     105.820  76.241 145.701
ATOM   1049  CB  CYS A 111     105.747  77.630 146.363
ATOM   1050  SG  CYS A 111     105.558  78.985 145.167
ATOM   1051  C   CYS A 111     106.480  75.356 146.722
ATOM   1052  O   CYS A 111     107.703  75.476 146.836
ATOM   1053  N   ILE A 112     105.766  74.454 147.464
ATOM   1054  H   ILE A 112     104.782  74.344 147.350
ATOM   1055  CA  ILE A 112     106.382  73.622 148.500
ATOM   1056  CB  ILE A 112     107.378  72.607 147.921
ATOM   1057  CG2 ILE A 112     107.994  71.730 149.015
ATOM   1058  CG1 ILE A 112     106.642  71.741 146.870
ATOM   1059  CD1 ILE A 112     107.521  70.755 146.105
ATOM   1060  C   ILE A 112     106.862  74.630 149.535
ATOM   1061  O   ILE A 112     108.037  74.799 149.872
ATOM   1062  N   VAL A 113     105.820  75.358 149.997
ATOM   1063  H   VAL A 113     104.910  75.091 149.691
ATOM   1064  CA  VAL A 113     105.794  76.478 150.894
ATOM   1065  CB  VAL A 113     104.352  76.968 151.110
ATOM   1066  CG1 VAL A 113     104.238  78.103 152.153
ATOM   1067  CG2 VAL A 113     103.753  77.373 149.747
ATOM   1068  C   VAL A 113     106.490  76.289 152.202
ATOM   1069  O   VAL A 113     106.266  75.332 152.947
ATOM   1070  N   GLY A 114     107.381  77.274 152.441
ATOM   1071  H   GLY A 114     107.514  77.990 151.761
ATOM   1072  CA  GLY A 114     108.187  77.442 153.609
ATOM   1073  C   GLY A 114     109.363  76.538 153.677
ATOM   1074  O   GLY A 114     109.610  75.718 152.790
ATOM   1075  N   GLY A 115     110.104  76.689 154.800
ATOM   1076  H   GLY A 115     109.855  77.370 155.483
ATOM   1077  CA  GLY A 115     111.263  75.898 155.132
ATOM   1078  C   GLY A 115     110.761  74.528 155.510
ATOM   1079  O   GLY A 115     111.478  73.537 155.374
ATOM   1080  N   ASN A 116     109.480  74.467 155.966
ATOM   1081  H   ASN A 116     108.952  75.307 156.060
ATOM   1082  CA  ASN A 116     108.751  73.286 156.347
ATOM   1083  CB  ASN A 116     107.340  73.602 156.889
ATOM   1084  CG  ASN A 116     107.381  74.247 158.274
ATOM   1085  OD1 ASN A 116     108.337  74.176 159.047
ATOM   1086  ND2 ASN A 116     106.251  74.920 158.610
ATOM   1087 1HD2 ASN A 116     105.491  74.969 157.962
ATOM   1088 2HD2 ASN A 116     106.172  75.356 159.506
ATOM   1089  C   ASN A 116     108.534  72.455 155.109
ATOM   1090  O   ASN A 116     108.351  71.242 155.212
ATOM   1091  N   SER A 117     108.548  73.106 153.912
ATOM   1092  H   SER A 117     108.710  74.087 153.859
ATOM   1093  CA  SER A 117     108.385  72.496 152.626
ATOM   1094  CB  SER A 117     109.634  71.672 152.212
ATOM   1095  OG  SER A 117     110.768  72.524 152.126
ATOM   1096  HG  SER A 117     110.724  72.926 151.253
ATOM   1097  C   SER A 117     107.105  71.722 152.513
ATOM   1098  O   SER A 117     107.092  70.574 152.063
ATOM   1099  N   ALA A 118     105.982  72.370 152.917
ATOM   1100  H   ALA A 118     106.007  73.321 153.218
ATOM   1101  CA  ALA A 118     104.678  71.757 152.869
ATOM   1102  CB  ALA A 118     103.580  72.609 153.535
ATOM   1103  C   ALA A 118     104.348  71.586 151.407
ATOM   1104  O   ALA A 118     104.321  72.581 150.675
ATOM   1105  N   PRO A 119     104.090  70.354 150.954
ATOM   1106  CA  PRO A 119     103.807  70.052 149.569
ATOM   1107  CB  PRO A 119     104.173  68.570 149.433
ATOM   1108  CG  PRO A 119     103.817  67.986 150.810
ATOM   1109  CD  PRO A 119     104.147  69.139 151.771
ATOM   1110  C   PRO A 119     102.400  70.395 149.171
ATOM   1111  O   PRO A 119     101.616  69.512 148.812
ATOM   1112  N   ILE A 120     102.081  71.701 149.230
ATOM   1113  H   ILE A 120     102.751  72.382 149.512
ATOM   1114  CA  ILE A 120     100.790  72.212 148.879
ATOM   1115  CB  ILE A 120     100.599  73.637 149.378
ATOM   1116  CG2 ILE A 120      99.234  74.186 148.910
ATOM   1117  CG1 ILE A 120     100.685  73.663 150.919
ATOM   1118  CD1 ILE A 120     100.777  75.064 151.525
ATOM   1119  C   ILE A 120     100.721  72.151 147.377
ATOM   1120  O   ILE A 120     101.669  72.509 146.678
ATOM   1121  N   TYR A 121      99.594  71.617 146.883
ATOM   1122  H   TYR A 121      98.876  71.288 147.493
ATOM   1123  CA  TYR A 121      99.303  71.507 145.485
ATOM   1124  CB  TYR A 121      99.256  70.037 144.992
ATOM   1125  CG  TYR A 121      99.177  69.972 143.498
ATOM   1126  CD1 TYR A 121     100.310  70.233 142.715
ATOM   1127  CE1 TYR A 121     100.243  70.162 141.321
ATOM   1128  CZ  TYR A 121      99.043  69.821 140.696
ATOM   1129  OH  TYR A 121      98.978  69.750 139.287
ATOM   1130  HH  TYR A 121      98.080  69.512 139.041
ATOM   1131  CE2 TYR A 121      97.912  69.545 141.467
ATOM   1132  CD2 TYR A 121      97.983  69.616 142.861
ATOM   1133  C   TYR A 121      97.933  72.107 145.572
ATOM   1134  O   TYR A 121      96.967  71.403 145.864
ATOM   1135  N   VAL A 122      97.839  73.442 145.333
ATOM   1136  H   VAL A 122      98.647  73.979 145.115
ATOM   1137  CA  VAL A 122      96.604  74.196 145.439
ATOM   1138  CB  VAL A 122      96.769  75.699 145.146
ATOM   1139  CG1 VAL A 122      95.416  76.446 145.065
ATOM   1140  CG2 VAL A 122      97.692  76.306 146.215
ATOM   1141  C   VAL A 122      95.477  73.573 144.643
ATOM   1142  O   VAL A 122      94.455  73.332 145.292
ATOM   1143  N   PRO A 123      95.541  73.241 143.349
ATOM   1144  CA  PRO A 123      94.425  72.622 142.679
ATOM   1145  CB  PRO A 123      94.570  73.040 141.213
ATOM   1146  CG  PRO A 123      96.088  73.154 141.027
ATOM   1147  CD  PRO A 123      96.592  73.621 142.401
ATOM   1148  C   PRO A 123      94.491  71.134 142.933
ATOM   1149  O   PRO A 123      94.769  70.382 141.995
ATOM   1150  N   THR A 124      94.251  70.687 144.196
ATOM   1151  H   THR A 124      94.056  71.315 144.946
ATOM   1152  CA  THR A 124      94.220  69.276 144.498
ATOM   1153  CB  THR A 124      94.107  68.966 145.975
ATOM   1154  CG2 THR A 124      94.172  67.440 146.189
ATOM   1155  OG1 THR A 124      95.188  69.549 146.686
ATOM   1156  HG1 THR A 124      95.129  70.498 146.542
ATOM   1157  C   THR A 124      92.992  68.801 143.774
ATOM   1158  O   THR A 124      91.864  69.183 144.090
ATOM   1159  N   LEU A 125      93.239  67.915 142.788
ATOM   1160  H   LEU A 125      94.170  67.614 142.597
ATOM   1161  CA  LEU A 125      92.234  67.365 141.919
ATOM   1162  CB  LEU A 125      92.850  66.588 140.737
ATOM   1163  CG  LEU A 125      93.593  67.495 139.722
ATOM   1164  CD1 LEU A 125      94.346  66.667 138.670
ATOM   1165  CD2 LEU A 125      92.662  68.544 139.082
ATOM   1166  C   LEU A 125      91.225  66.523 142.638
ATOM   1167  O   LEU A 125      90.102  66.355 142.156
ATOM   1168  N   ASP A 126      91.644  65.932 143.774
ATOM   1169  H   ASP A 126      92.574  66.051 144.109
ATOM   1170  CA  ASP A 126      90.804  65.114 144.593
ATOM   1171  CB  ASP A 126      91.630  64.106 145.428
ATOM   1172  CG  ASP A 126      92.248  62.994 144.572
ATOM   1173  OD1 ASP A 126      91.843  62.781 143.398
ATOM   1174  OD2 ASP A 126      93.167  62.324 145.110
ATOM   1175  C   ASP A 126      89.969  65.906 145.563
ATOM   1176  O   ASP A 126      88.780  65.616 145.717
ATOM   1177  N   ASP A 127      90.567  66.939 146.218
ATOM   1178  H   ASP A 127      91.511  67.201 146.048
ATOM   1179  CA  ASP A 127      89.863  67.688 147.228
ATOM   1180  CB  ASP A 127      90.843  68.332 148.247
ATOM   1181  CG  ASP A 127      90.185  68.949 149.490
ATOM   1182  OD1 ASP A 127      88.947  68.830 149.690
ATOM   1183  OD2 ASP A 127      90.947  69.555 150.288
ATOM   1184  C   ASP A 127      88.908  68.696 146.647
ATOM   1185  O   ASP A 127      89.275  69.626 145.925
ATOM   1186  N   PHE A 128      87.628  68.520 147.035
ATOM   1187  H   PHE A 128      87.394  67.776 147.656
ATOM   1188  CA  PHE A 128      86.514  69.335 146.626
ATOM   1189  CB  PHE A 128      85.152  68.691 146.959
ATOM   1190  CG  PHE A 128      84.931  67.597 145.962
ATOM   1191  CD1 PHE A 128      85.148  66.260 146.316
ATOM   1192  CE1 PHE A 128      84.950  65.235 145.386
ATOM   1193  CZ  PHE A 128      84.533  65.542 144.090
ATOM   1194  CE2 PHE A 128      84.314  66.871 143.724
ATOM   1195  CD2 PHE A 128      84.513  67.893 144.657
ATOM   1196  C   PHE A 128      86.583  70.709 147.228
ATOM   1197  O   PHE A 128      86.122  71.667 146.611
ATOM   1198  N   ARG A 129      87.160  70.825 148.448
ATOM   1199  H   ARG A 129      87.522  70.020 148.912
ATOM   1200  CA  ARG A 129      87.337  72.064 149.172
ATOM   1201  CB  ARG A 129      87.873  71.829 150.591
ATOM   1202  CG  ARG A 129      86.879  71.181 151.555
ATOM   1203  CD  ARG A 129      87.369  71.188 153.007
ATOM   1204  NE  ARG A 129      88.587  70.315 153.068
ATOM   1205  HE  ARG A 129      89.479  70.733 152.893
ATOM   1206  CZ  ARG A 129      88.524  68.963 153.288
ATOM   1207  NH1 ARG A 129      87.350  68.329 153.585
ATOM   1208 1HH1 ARG A 129      86.500  68.850 153.661
ATOM   1209 2HH1 ARG A 129      87.336  67.342 153.742
ATOM   1210  NH2 ARG A 129      89.673  68.234 153.202
ATOM   1211 1HH2 ARG A 129      90.534  68.680 152.956
ATOM   1212 2HH2 ARG A 129      89.656  67.245 153.347
ATOM   1213  C   ARG A 129      88.375  72.882 148.459
ATOM   1214  O   ARG A 129      88.223  74.098 148.327
ATOM   1215  N   SER A 130      89.450  72.209 147.968
ATOM   1216  H   SER A 130      89.548  71.225 148.101
ATOM   1217  CA  SER A 130      90.524  72.825 147.228
ATOM   1218  CB  SER A 130      91.698  71.880 146.930
ATOM   1219  OG  SER A 130      92.344  71.511 148.139
ATOM   1220  HG  SER A 130      93.007  70.859 147.896
ATOM   1221  C   SER A 130      89.965  73.304 145.920
ATOM   1222  O   SER A 130      90.383  74.348 145.437
ATOM   1223  N   MET A 131      89.017  72.544 145.319
ATOM   1224  H   MET A 131      88.749  71.669 145.712
ATOM   1225  CA  MET A 131      88.331  72.899 144.107
ATOM   1226  CB  MET A 131      87.512  71.747 143.491
ATOM   1227  CG  MET A 131      88.315  70.629 142.805
ATOM   1228  SD  MET A 131      89.222  71.177 141.313
ATOM   1229  CE  MET A 131      90.872  71.467 142.010
ATOM   1230  C   MET A 131      87.447  74.094 144.306
ATOM   1231  O   MET A 131      87.356  74.903 143.389
ATOM   1232  N   GLU A 132      86.820  74.246 145.503
ATOM   1233  H   GLU A 132      86.892  73.550 146.214
ATOM   1234  CA  GLU A 132      85.980  75.378 145.824
ATOM   1235  CB  GLU A 132      85.209  75.233 147.143
ATOM   1236  CG  GLU A 132      84.059  74.226 147.096
ATOM   1237  CD  GLU A 132      83.390  74.188 148.463
ATOM   1238  OE1 GLU A 132      83.356  73.084 149.064
ATOM   1239  OE2 GLU A 132      82.882  75.246 148.922
ATOM   1240  C   GLU A 132      86.838  76.612 145.951
ATOM   1241  O   GLU A 132      86.449  77.696 145.517
ATOM   1242  N   ALA A 133      88.042  76.469 146.550
ATOM   1243  H   ALA A 133      88.323  75.590 146.928
ATOM   1244  CA  ALA A 133      88.990  77.544 146.707
ATOM   1245  CB  ALA A 133      90.189  77.155 147.589
ATOM   1246  C   ALA A 133      89.507  77.907 145.334
ATOM   1247  O   ALA A 133      89.710  79.083 145.035
ATOM   1248  N   PHE A 134      89.691  76.885 144.458
ATOM   1249  H   PHE A 134      89.534  75.945 144.740
ATOM   1250  CA  PHE A 134      90.154  77.024 143.102
ATOM   1251  CB  PHE A 134      90.595  75.680 142.463
ATOM   1252  CG  PHE A 134      91.420  75.912 141.233
ATOM   1253  CD1 PHE A 134      92.720  76.425 141.345
ATOM   1254  CE1 PHE A 134      93.504  76.642 140.208
ATOM   1255  CZ  PHE A 134      92.991  76.335 138.946
ATOM   1256  CE2 PHE A 134      91.702  75.811 138.822
ATOM   1257  CD2 PHE A 134      90.923  75.597 139.962
ATOM   1258  C   PHE A 134      89.064  77.689 142.290
ATOM   1259  O   PHE A 134      89.373  78.341 141.302
ATOM   1260  N   THR A 135      87.761  77.522 142.645
ATOM   1261  H   THR A 135      87.479  76.943 143.406
ATOM   1262  CA  THR A 135      86.697  78.194 141.933
ATOM   1263  CB  THR A 135      85.292  77.635 142.064
ATOM   1264  CG2 THR A 135      85.238  76.239 141.427
ATOM   1265  OG1 THR A 135      84.847  77.599 143.409
ATOM   1266  HG1 THR A 135      84.735  78.515 143.676
ATOM   1267  C   THR A 135      86.708  79.669 142.273
ATOM   1268  O   THR A 135      86.129  80.461 141.531
ATOM   1269  N   LYS A 136      87.298  80.060 143.439
ATOM   1270  H   LYS A 136      87.729  79.406 144.056
ATOM   1271  CA  LYS A 136      87.417  81.447 143.822
ATOM   1272  CB  LYS A 136      87.739  81.654 145.319
ATOM   1273  CG  LYS A 136      86.639  81.233 146.301
ATOM   1274  CD  LYS A 136      85.389  82.115 146.246
ATOM   1275  CE  LYS A 136      84.350  81.816 147.329
ATOM   1276  NZ  LYS A 136      83.616  80.576 147.015
ATOM   1277  HZ1 LYS A 136      84.247  79.757 147.106
ATOM   1278  HZ2 LYS A 136      82.822  80.472 147.675
ATOM   1279  HZ3 LYS A 136      83.249  80.627 146.045
ATOM   1280  C   LYS A 136      88.538  82.027 142.996
ATOM   1281  O   LYS A 136      88.344  83.033 142.318
ATOM   1282  N   LYS A 137      89.727  81.349 142.986
ATOM   1283  H   LYS A 137      89.853  80.521 143.527
ATOM   1284  CA  LYS A 137      90.866  81.762 142.193
ATOM   1285  CB  LYS A 137      92.238  81.464 142.843
ATOM   1286  CG  LYS A 137      92.512  82.199 144.156
ATOM   1287  CD  LYS A 137      93.904  81.902 144.711
ATOM   1288  CE  LYS A 137      94.257  82.701 145.964
ATOM   1289  NZ  LYS A 137      95.602  82.318 146.438
ATOM   1290  HZ1 LYS A 137      96.280  83.067 146.202
ATOM   1291  HZ2 LYS A 137      95.583  82.185 147.466
ATOM   1292  HZ3 LYS A 137      95.897  81.432 145.985
ATOM   1293  C   LYS A 137      90.675  80.917 140.967
ATOM   1294  O   LYS A 137      91.449  80.006 140.658
ATOM   1295  N   ALA A 138      89.604  81.274 140.226
ATOM   1296  H   ALA A 138      89.067  82.066 140.510
ATOM   1297  CA  ALA A 138      89.079  80.621 139.066
ATOM   1298  CB  ALA A 138      87.932  81.412 138.409
ATOM   1299  C   ALA A 138      90.047  80.275 138.008
ATOM   1300  O   ALA A 138      91.061  80.947 137.820
ATOM   1301  N   GLY A 139      89.718  79.164 137.297
ATOM   1302  H   GLY A 139      88.888  78.654 137.508
ATOM   1303  CA  GLY A 139      90.482  78.637 136.192
ATOM   1304  C   GLY A 139      90.625  79.727 135.155
ATOM   1305  O   GLY A 139      91.576  79.717 134.372
ATOM   1306  N   GLU A 140      89.677  80.705 135.143
ATOM   1307  H   GLU A 140      88.893  80.687 135.757
ATOM   1308  CA  GLU A 140      89.739  81.832 134.268
ATOM   1309  CB  GLU A 140      88.374  82.472 133.929
ATOM   1310  CG  GLU A 140      87.326  81.604 133.229
ATOM   1311  CD  GLU A 140      86.015  82.393 133.064
ATOM   1312  OE1 GLU A 140      85.068  81.779 132.511
ATOM   1313  OE2 GLU A 140      85.909  83.584 133.465
ATOM   1314  C   GLU A 140      90.576  82.881 134.989
ATOM   1315  O   GLU A 140      90.075  83.898 135.480
ATOM   1316  N   GLU A 141      91.883  82.570 135.161
ATOM   1317  H   GLU A 141      92.243  81.703 134.825
ATOM   1318  CA  GLU A 141      92.852  83.464 135.751
ATOM   1319  CB  GLU A 141      93.416  82.992 137.112
ATOM   1320  CG  GLU A 141      94.337  84.007 137.804
ATOM   1321  CD  GLU A 141      94.700  83.500 139.194
ATOM   1322  OE1 GLU A 141      95.420  82.472 139.300
ATOM   1323  OE2 GLU A 141      94.262  84.146 140.182
ATOM   1324  C   GLU A 141      93.940  83.454 134.715
ATOM   1325  O   GLU A 141      94.234  84.464 134.076
ATOM   1326  N   ILE A 142      94.503  82.237 134.486
ATOM   1327  H   ILE A 142      94.197  81.451 135.018
ATOM   1328  CA  ILE A 142      95.517  81.899 133.502
ATOM   1329  CB  ILE A 142      96.513  80.954 134.129
ATOM   1330  CG2 ILE A 142      97.566  80.608 133.075
ATOM   1331  CG1 ILE A 142      97.159  81.633 135.359
ATOM   1332  CD1 ILE A 142      97.864  80.692 136.326
ATOM   1333  C   ILE A 142      94.485  81.224 132.622
ATOM   1334  O   ILE A 142      94.411  80.006 132.435
ATOM   1335  N   ALA A 143      93.654  82.129 132.079
ATOM   1336  H   ALA A 143      93.852  83.097 132.212
ATOM   1337  CA  ALA A 143      92.460  81.913 131.364
ATOM   1338  CB  ALA A 143      91.660  83.223 131.287
ATOM   1339  C   ALA A 143      92.199  81.218 130.101
ATOM   1340  O   ALA A 143      92.744  81.464 129.026
ATOM   1341  N   SER A 144      91.192  80.358 130.296
ATOM   1342  H   SER A 144      90.831  80.221 131.217
ATOM   1343  CA  SER A 144      90.532  79.577 129.313
ATOM   1344  CB  SER A 144      90.420  78.079 129.674
ATOM   1345  OG  SER A 144      91.714  77.518 129.855
ATOM   1346  HG  SER A 144      91.958  77.713 130.764
ATOM   1347  C   SER A 144      89.257  80.323 129.603
ATOM   1348  O   SER A 144      88.409  79.884 130.390
ATOM   1349  N   TYR A 145      89.184  81.556 129.021
ATOM   1350  H   TYR A 145      89.910  81.876 128.418
ATOM   1351  CA  TYR A 145      88.083  82.474 129.186
ATOM   1352  CB  TYR A 145      88.158  83.743 128.295
ATOM   1353  CG  TYR A 145      89.274  84.676 128.621
ATOM   1354  CD1 TYR A 145      90.416  84.666 127.810
ATOM   1355  CE1 TYR A 145      91.480  85.532 128.065
ATOM   1356  CZ  TYR A 145      91.407  86.425 129.136
ATOM   1357  OH  TYR A 145      92.488  87.297 129.387
ATOM   1358  HH  TYR A 145      92.271  87.824 130.161
ATOM   1359  CE2 TYR A 145      90.267  86.451 129.947
ATOM   1360  CD2 TYR A 145      89.201  85.580 129.688
ATOM   1361  C   TYR A 145      86.911  81.742 128.625
ATOM   1362  O   TYR A 145      86.883  81.388 127.445
ATOM   1363  N   SER A 146      85.911  81.520 129.486
ATOM   1364  H   SER A 146      85.942  81.815 130.439
ATOM   1365  CA  SER A 146      84.744  80.794 129.084
ATOM   1366  CB  SER A 146      84.389  79.707 130.119
ATOM   1367  OG  SER A 146      85.449  78.762 130.211
ATOM   1368  HG  SER A 146      86.160  79.205 130.684
ATOM   1369  C   SER A 146      83.567  81.697 128.848
ATOM   1370  O   SER A 146      82.446  81.206 128.684
ATOM   1371  N   ILE A 147      83.788  83.039 128.808
ATOM   1372  H   ILE A 147      84.695  83.435 128.929
ATOM   1373  CA  ILE A 147      82.701  83.964 128.611
ATOM   1374  CB  ILE A 147      83.093  85.404 128.911
ATOM   1375  CG2 ILE A 147      81.919  86.341 128.543
ATOM   1376  CG1 ILE A 147      83.495  85.549 130.397
ATOM   1377  CD1 ILE A 147      84.140  86.891 130.757
ATOM   1378  C   ILE A 147      82.204  83.834 127.193
ATOM   1379  O   ILE A 147      82.860  84.210 126.219
ATOM   1380  N   VAL A 148      80.995  83.253 127.101
ATOM   1381  H   VAL A 148      80.516  82.949 127.921
ATOM   1382  CA  VAL A 148      80.279  83.039 125.872
ATOM   1383  CB  VAL A 148      80.068  81.571 125.504
ATOM   1384  CG1 VAL A 148      81.439  80.911 125.254
ATOM   1385  CG2 VAL A 148      79.261  80.842 126.601
ATOM   1386  C   VAL A 148      78.962  83.776 125.916
ATOM   1387  O   VAL A 148      78.216  83.751 124.933
ATOM   1388  N   GLY A 149      78.653  84.450 127.061
ATOM   1389  H   GLY A 149      79.268  84.462 127.845
ATOM   1390  CA  GLY A 149      77.430  85.197 127.229
ATOM   1391  C   GLY A 149      77.511  86.470 126.424
ATOM   1392  O   GLY A 149      78.594  87.058 126.335
ATOM   1393  N   PRO A 150      76.381  86.956 125.900
ATOM   1394  CA  PRO A 150      76.349  88.133 125.063
ATOM   1395  CB  PRO A 150      74.915  88.229 124.536
ATOM   1396  CG  PRO A 150      74.418  86.775 124.554
ATOM   1397  CD  PRO A 150      75.152  86.170 125.763
ATOM   1398  C   PRO A 150      76.801  89.421 125.676
ATOM   1399  O   PRO A 150      77.507  90.151 124.978
ATOM   1400  N   ALA A 151      76.440  89.709 126.947
ATOM   1401  H   ALA A 151      75.891  89.100 127.515
ATOM   1402  CA  ALA A 151      76.791  90.983 127.500
ATOM   1403  CB  ALA A 151      75.623  91.991 127.534
ATOM   1404  C   ALA A 151      77.303  90.836 128.883
ATOM   1405  O   ALA A 151      76.574  90.446 129.802
ATOM   1406  N   ASN A 152      78.604  91.153 129.045
ATOM   1407  H   ASN A 152      79.170  91.460 128.285
ATOM   1408  CA  ASN A 152      79.235  91.100 130.329
ATOM   1409  CB  ASN A 152      80.778  91.165 130.310
ATOM   1410  CG  ASN A 152      81.328  89.881 129.723
ATOM   1411  OD1 ASN A 152      81.063  88.809 130.264
ATOM   1412  ND2 ASN A 152      82.090  89.976 128.602
ATOM   1413 1HD2 ASN A 152      82.268  90.869 128.187
ATOM   1414 2HD2 ASN A 152      82.472  89.152 128.184
ATOM   1415  C   ASN A 152      78.764  92.256 131.140
ATOM   1416  O   ASN A 152      78.833  93.415 130.725
ATOM   1417  N   ALA A 153      78.258  91.922 132.335
ATOM   1418  H   ALA A 153      78.209  90.970 132.626
ATOM   1419  CA  ALA A 153      77.781  92.883 133.293
ATOM   1420  CB  ALA A 153      76.520  92.382 134.018
ATOM   1421  C   ALA A 153      78.871  93.112 134.325
ATOM   1422  O   ALA A 153      78.673  93.817 135.314
ATOM   1423  N   LYS A 154      80.066  92.529 134.071
ATOM   1424  H   LYS A 154      80.168  91.989 133.242
ATOM   1425  CA  LYS A 154      81.265  92.530 134.864
ATOM   1426  CB  LYS A 154      82.330  91.672 134.133
ATOM   1427  CG  LYS A 154      83.658  91.376 134.838
ATOM   1428  CD  LYS A 154      84.523  90.391 134.043
ATOM   1429  CE  LYS A 154      85.953  90.209 134.562
ATOM   1430  NZ  LYS A 154      85.945  89.555 135.884
ATOM   1431  HZ1 LYS A 154      86.911  89.286 136.147
ATOM   1432  HZ2 LYS A 154      85.563  90.207 136.595
ATOM   1433  HZ3 LYS A 154      85.354  88.704 135.846
ATOM   1434  C   LYS A 154      81.831  93.891 135.138
ATOM   1435  O   LYS A 154      82.404  94.090 136.210
ATOM   1436  N   VAL A 155      81.672  94.849 134.192
ATOM   1437  H   VAL A 155      81.169  94.656 133.353
ATOM   1438  CA  VAL A 155      82.185  96.195 134.315
ATOM   1439  CB  VAL A 155      82.073  96.954 132.998
ATOM   1440  CG1 VAL A 155      82.556  98.407 133.139
ATOM   1441  CG2 VAL A 155      82.866  96.187 131.920
ATOM   1442  C   VAL A 155      81.399  96.839 135.428
ATOM   1443  O   VAL A 155      80.177  96.907 135.325
ATOM   1444  N   PRO A 156      82.041  97.350 136.475
ATOM   1445  CA  PRO A 156      81.362  97.929 137.612
ATOM   1446  CB  PRO A 156      82.465  98.336 138.592
ATOM   1447  CG  PRO A 156      83.659  97.447 138.219
ATOM   1448  CD  PRO A 156      83.480  97.216 136.713
ATOM   1449  C   PRO A 156      80.464  99.083 137.287
ATOM   1450  O   PRO A 156      80.741  99.829 136.344
ATOM   1451  N   HIS A 157      79.369  99.230 138.072
ATOM   1452  H   HIS A 157      79.113  98.536 138.739
ATOM   1453  CA  HIS A 157      78.748 100.517 138.255
ATOM   1454  CB  HIS A 157      77.471 100.455 139.114
ATOM   1455  CG  HIS A 157      76.360  99.722 138.418
ATOM   1456  ND1 HIS A 157      76.228  98.350 138.418
ATOM   1457  CE1 HIS A 157      75.126  98.062 137.681
ATOM   1458  NE2 HIS A 157      74.541  99.148 137.211
ATOM   1459  CD2 HIS A 157      75.320 100.193 137.677
ATOM   1460  C   HIS A 157      79.813 101.297 138.960
ATOM   1461  O   HIS A 157      80.362 100.818 139.959
ATOM   1462  N   SER A 158      80.093 102.527 138.450
ATOM   1463  H   SER A 158      79.590 102.880 137.666
ATOM   1464  CA  SER A 158      81.169 103.373 138.920
ATOM   1465  CB  SER A 158      81.072 103.810 140.411
ATOM   1466  OG  SER A 158      82.018 104.828 140.708
ATOM   1467  HG  SER A 158      81.849 105.075 141.622
ATOM   1468  C   SER A 158      82.412 102.577 138.603
ATOM   1469  O   SER A 158      83.189 102.176 139.476
ATOM   1470  N   ALA A 159      82.555 102.272 137.284
ATOM   1471  H   ALA A 159      81.904 102.587 136.598
ATOM   1472  CA  ALA A 159      83.641 101.487 136.799
ATOM   1473  CB  ALA A 159      83.540 101.160 135.301
ATOM   1474  C   ALA A 159      84.943 102.156 137.017
ATOM   1475  O   ALA A 159      85.317 103.149 136.391
ATOM   1476  N   LYS A 160      85.670 101.530 137.946
ATOM   1477  H   LYS A 160      85.302 100.735 138.424
ATOM   1478  CA  LYS A 160      86.991 101.913 138.326
ATOM   1479  CB  LYS A 160      87.187 102.067 139.853
ATOM   1480  CG  LYS A 160      86.349 103.185 140.483
ATOM   1481  CD  LYS A 160      86.517 103.283 142.001
ATOM   1482  CE  LYS A 160      85.768 104.443 142.666
ATOM   1483  NZ  LYS A 160      84.307 104.313 142.483
ATOM   1484  HZ1 LYS A 160      83.819 104.902 143.184
ATOM   1485  HZ2 LYS A 160      84.038 104.629 141.530
ATOM   1486  HZ3 LYS A 160      84.024 103.324 142.613
ATOM   1487  C   LYS A 160      87.534 100.615 137.827
ATOM   1488  O   LYS A 160      87.775  99.667 138.584
ATOM   1489  N   LYS A 161      87.683 100.583 136.476
ATOM   1490  H   LYS A 161      87.475 101.391 135.931
ATOM   1491  CA  LYS A 161      88.109  99.443 135.720
ATOM   1492  CB  LYS A 161      88.264  99.693 134.206
ATOM   1493  CG  LYS A 161      86.958 100.024 133.483
ATOM   1494  CD  LYS A 161      87.128 100.228 131.977
ATOM   1495  CE  LYS A 161      85.832 100.620 131.263
ATOM   1496  NZ  LYS A 161      86.089 100.843 129.825
ATOM   1497  HZ1 LYS A 161      86.826 101.562 129.705
ATOM   1498  HZ2 LYS A 161      86.396  99.956 129.381
ATOM   1499  HZ3 LYS A 161      85.217 101.168 129.366
ATOM   1500  C   LYS A 161      89.373  98.897 136.235
ATOM   1501  O   LYS A 161      90.269  99.636 136.656
ATOM   1502  N   TYR A 162      89.416  97.549 136.262
ATOM   1503  H   TYR A 162      88.674  96.974 135.929
ATOM   1504  CA  TYR A 162      90.576  96.885 136.760
ATOM   1505  CB  TYR A 162      90.388  95.352 136.936
ATOM   1506  CG  TYR A 162      91.595  94.730 137.579
ATOM   1507  CD1 TYR A 162      91.853  94.929 138.942
ATOM   1508  CE1 TYR A 162      92.973  94.355 139.547
ATOM   1509  CZ  TYR A 162      93.847  93.568 138.796
ATOM   1510  OH  TYR A 162      94.978  92.993 139.415
ATOM   1511  HH  TYR A 162      95.464  92.499 138.747
ATOM   1512  CE2 TYR A 162      93.595  93.351 137.438
ATOM   1513  CD2 TYR A 162      92.473  93.928 136.836
ATOM   1514  C   TYR A 162      91.705  97.178 135.832
ATOM   1515  O   TYR A 162      91.679  96.882 134.634
ATOM   1516  N   TYR A 163      92.695  97.852 136.434
ATOM   1517  H   TYR A 163      92.642  98.121 137.393
ATOM   1518  CA  TYR A 163      93.898  98.194 135.768
ATOM   1519  CB  TYR A 163      94.196  99.683 135.443
ATOM   1520  CG  TYR A 163      93.195 100.315 134.529
ATOM   1521  CD1 TYR A 163      92.287 101.264 135.008
ATOM   1522  CE1 TYR A 163      91.354 101.856 134.151
ATOM   1523  CZ  TYR A 163      91.314 101.490 132.803
ATOM   1524  OH  TYR A 163      90.370 102.089 131.940
ATOM   1525  HH  TYR A 163      90.523 101.751 131.053
ATOM   1526  CE2 TYR A 163      92.203 100.528 132.317
ATOM   1527  CD2 TYR A 163      93.131  99.945 133.181
ATOM   1528  C   TYR A 163      94.926  97.748 136.738
ATOM   1529  O   TYR A 163      95.062  98.298 137.835
ATOM   1530  N   GLU A 164      95.632  96.668 136.351
ATOM   1531  H   GLU A 164      95.467  96.231 135.471
ATOM   1532  CA  GLU A 164      96.699  96.106 137.133
ATOM   1533  CB  GLU A 164      97.273  94.809 136.523
ATOM   1534  CG  GLU A 164      98.355  94.120 137.366
ATOM   1535  CD  GLU A 164      98.853  92.881 136.636
ATOM   1536  OE1 GLU A 164      99.457  93.028 135.540
ATOM   1537  OE2 GLU A 164      98.640  91.762 137.171
ATOM   1538  C   GLU A 164      97.774  97.161 137.100
ATOM   1539  O   GLU A 164      98.037  97.764 136.056
ATOM   1540  N   ALA A 165      98.423  97.392 138.256
ATOM   1541  H   ALA A 165      98.212  96.874 139.081
ATOM   1542  CA  ALA A 165      99.444  98.396 138.396
ATOM   1543  CB  ALA A 165      99.994  98.473 139.831
ATOM   1544  C   ALA A 165     100.612  98.203 137.475
ATOM   1545  O   ALA A 165     101.144  99.190 136.963
ATOM   1546  N   VAL A 166     101.024  96.933 137.245
ATOM   1547  H   VAL A 166     100.569  96.147 137.656
ATOM   1548  CA  VAL A 166     102.137  96.661 136.375
ATOM   1549  CB  VAL A 166     102.749  95.290 136.653
ATOM   1550  CG1 VAL A 166     103.869  94.951 135.646
ATOM   1551  CG2 VAL A 166     103.230  95.248 138.119
ATOM   1552  C   VAL A 166     101.690  96.795 134.934
ATOM   1553  O   VAL A 166     102.289  97.586 134.204
ATOM   1554  N   HIS A 167     100.604  96.058 134.536
ATOM   1555  H   HIS A 167     100.163  95.466 135.206
ATOM   1556  CA  HIS A 167      99.972  95.966 133.216
ATOM   1557  CB  HIS A 167      98.902  97.042 132.970
ATOM   1558  CG  HIS A 167      97.830  96.568 132.038
ATOM   1559  ND1 HIS A 167      97.947  96.379 130.681
ATOM   1560  CE1 HIS A 167      96.741  95.931 130.249
ATOM   1561  NE2 HIS A 167      95.861  95.821 131.226
ATOM   1562  CD2 HIS A 167      96.550  96.224 132.353
ATOM   1563  C   HIS A 167     101.092  95.970 132.173
ATOM   1564  O   HIS A 167     101.187  96.885 131.346
ATOM   1565  N   PRO A 168     101.946  94.940 132.207
ATOM   1566  CA  PRO A 168     103.140  94.825 131.397
ATOM   1567  CB  PRO A 168     103.820  93.522 131.825
ATOM   1568  CG  PRO A 168     102.687  92.657 132.395
ATOM   1569  CD  PRO A 168     101.649  93.670 132.883
ATOM   1570  C   PRO A 168     103.091  94.896 129.910
ATOM   1571  O   PRO A 168     104.123  95.282 129.354
ATOM   1572  N   CYS A 169     101.975  94.502 129.259
ATOM   1573  H   CYS A 169     101.135  94.236 129.726
ATOM   1574  CA  CYS A 169     102.034  94.251 127.843
ATOM   1575  CB  CYS A 169     100.826  93.435 127.344
ATOM   1576  SG  CYS A 169     100.781  91.763 128.057
ATOM   1577  C   CYS A 169     102.070  95.548 127.092
ATOM   1578  O   CYS A 169     103.018  95.789 126.340
ATOM   1579  N   THR A 170     101.056  96.419 127.325
ATOM   1580  H   THR A 170     100.308  96.203 127.949
ATOM   1581  CA  THR A 170     100.978  97.707 126.693
ATOM   1582  CB  THR A 170     100.804  97.660 125.181
ATOM   1583  CG2 THR A 170      99.539  96.887 124.786
ATOM   1584  OG1 THR A 170     100.815  98.969 124.638
ATOM   1585  HG1 THR A 170     101.740  99.223 124.598
ATOM   1586  C   THR A 170      99.938  98.557 127.371
ATOM   1587  O   THR A 170      98.948  98.059 127.916
ATOM   1588  N   VAL A 171     100.164  99.891 127.327
ATOM   1589  H   VAL A 171     100.955 100.271 126.853
ATOM   1590  CA  VAL A 171      99.301 100.852 127.949
ATOM   1591  CB  VAL A 171      99.993 101.611 129.097
ATOM   1592  CG1 VAL A 171      99.016 102.592 129.781
ATOM   1593  CG2 VAL A 171     100.627 100.625 130.100
ATOM   1594  C   VAL A 171      98.847 101.832 126.888
ATOM   1595  O   VAL A 171      99.465 102.881 126.692
ATOM   1596  N   PHE A 172      97.770 101.497 126.133
ATOM   1597  H   PHE A 172      97.247 100.659 126.263
ATOM   1598  CA  PHE A 172      97.277 102.441 125.161
ATOM   1599  CB  PHE A 172      96.997 101.989 123.703
ATOM   1600  CG  PHE A 172      98.259 101.722 122.948
ATOM   1601  CD1 PHE A 172      98.705 100.424 122.698
ATOM   1602  CE1 PHE A 172      99.885 100.199 121.980
ATOM   1603  CZ  PHE A 172     100.634 101.279 121.510
ATOM   1604  CE2 PHE A 172     100.204 102.585 121.761
ATOM   1605  CD2 PHE A 172      99.022 102.801 122.475
ATOM   1606  C   PHE A 172      96.135 103.272 125.653
ATOM   1607  O   PHE A 172      94.961 103.011 125.371
ATOM   1608  N   CYS A 173      96.487 104.275 126.487
ATOM   1609  H   CYS A 173      97.439 104.434 126.736
ATOM   1610  CA  CYS A 173      95.534 105.215 127.017
ATOM   1611  CB  CYS A 173      96.015 105.967 128.270
ATOM   1612  SG  CYS A 173      96.188 104.868 129.707
ATOM   1613  C   CYS A 173      95.299 106.204 125.915
ATOM   1614  O   CYS A 173      96.249 106.752 125.350
ATOM   1615  N   VAL A 174      94.015 106.407 125.557
ATOM   1616  H   VAL A 174      93.258 105.947 126.011
ATOM   1617  CA  VAL A 174      93.649 107.319 124.503
ATOM   1618  CB  VAL A 174      92.585 106.749 123.564
ATOM   1619  CG1 VAL A 174      92.203 107.769 122.468
ATOM   1620  CG2 VAL A 174      93.094 105.419 122.967
ATOM   1621  C   VAL A 174      93.177 108.604 125.130
ATOM   1622  O   VAL A 174      92.383 108.594 126.076
ATOM   1623  N   LEU A 175      93.679 109.751 124.605
ATOM   1624  H   LEU A 175      94.312 109.742 123.836
ATOM   1625  CA  LEU A 175      93.292 111.050 125.095
ATOM   1626  CB  LEU A 175      94.166 112.190 124.534
ATOM   1627  CG  LEU A 175      95.648 112.171 124.973
ATOM   1628  CD1 LEU A 175      96.448 113.256 124.234
ATOM   1629  CD2 LEU A 175      95.794 112.311 126.499
ATOM   1630  C   LEU A 175      91.847 111.251 124.717
ATOM   1631  O   LEU A 175      91.460 111.163 123.549
ATOM   1632  N   SER A 176      91.039 111.540 125.751
ATOM   1633  H   SER A 176      91.398 111.608 126.678
ATOM   1634  CA  SER A 176      89.619 111.712 125.661
ATOM   1635  CB  SER A 176      88.914 110.944 126.805
ATOM   1636  OG  SER A 176      89.352 111.409 128.075
ATOM   1637  HG  SER A 176      88.921 110.843 128.723
ATOM   1638  C   SER A 176      89.141 113.139 125.613
ATOM   1639  O   SER A 176      87.945 113.386 125.780
ATOM   1640  N   LYS A 177      90.050 114.105 125.331
ATOM   1641  H   LYS A 177      91.005 113.870 125.177
ATOM   1642  CA  LYS A 177      89.748 115.523 125.276
ATOM   1643  CB  LYS A 177      90.959 116.361 124.807
ATOM   1644  CG  LYS A 177      92.162 116.486 125.746
ATOM   1645  CD  LYS A 177      93.268 117.330 125.101
ATOM   1646  CE  LYS A 177      94.552 117.488 125.917
ATOM   1647  NZ  LYS A 177      95.532 118.279 125.142
ATOM   1648  HZ1 LYS A 177      96.454 118.255 125.614
ATOM   1649  HZ2 LYS A 177      95.624 117.880 124.188
ATOM   1650  HZ3 LYS A 177      95.212 119.263 125.067
ATOM   1651  C   LYS A 177      88.677 115.826 124.254
ATOM   1652  O   LYS A 177      87.758 116.601 124.525
ATOM   1653  N   LYS A 178      88.773 115.181 123.071
ATOM   1654  H   LYS A 178      89.525 114.551 122.900
ATOM   1655  CA  LYS A 178      87.858 115.332 121.967
ATOM   1656  CB  LYS A 178      88.646 115.533 120.648
ATOM   1657  CG  LYS A 178      89.475 116.816 120.548
ATOM   1658  CD  LYS A 178      90.262 116.918 119.239
ATOM   1659  CE  LYS A 178      91.150 118.159 119.144
ATOM   1660  NZ  LYS A 178      91.903 118.149 117.874
ATOM   1661  HZ1 LYS A 178      92.728 117.525 117.962
ATOM   1662  HZ2 LYS A 178      91.293 117.814 117.105
ATOM   1663  HZ3 LYS A 178      92.229 119.110 117.657
ATOM   1664  C   LYS A 178      87.083 114.034 121.849
ATOM   1665  O   LYS A 178      86.618 113.687 120.759
ATOM   1666  N   GLN A 179      86.933 113.281 122.980
ATOM   1667  H   GLN A 179      87.290 113.623 123.845
ATOM   1668  CA  GLN A 179      86.305 111.977 123.127
ATOM   1669  CB  GLN A 179      84.980 111.707 122.358
ATOM   1670  CG  GLN A 179      83.772 112.546 122.811
ATOM   1671  CD  GLN A 179      83.388 112.233 124.257
ATOM   1672  OE1 GLN A 179      83.163 111.088 124.648
ATOM   1673  NE2 GLN A 179      83.310 113.300 125.093
ATOM   1674 1HE2 GLN A 179      83.508 114.219 124.753
ATOM   1675 2HE2 GLN A 179      83.048 113.169 126.048
ATOM   1676  C   GLN A 179      87.369 111.000 122.719
ATOM   1677  O   GLN A 179      87.770 110.147 123.508
ATOM   1678  N   GLN A 180      87.846 111.110 121.464
ATOM   1679  H   GLN A 180      87.456 111.778 120.831
ATOM   1680  CA  GLN A 180      88.915 110.331 120.909
ATOM   1681  CB  GLN A 180      88.482 109.315 119.819
ATOM   1682  CG  GLN A 180      87.553 108.180 120.297
ATOM   1683  CD  GLN A 180      88.271 107.201 121.229
ATOM   1684  OE1 GLN A 180      89.418 106.807 121.025
ATOM   1685  NE2 GLN A 180      87.577 106.810 122.327
ATOM   1686 1HE2 GLN A 180      86.658 107.167 122.487
ATOM   1687 2HE2 GLN A 180      87.997 106.193 122.990
ATOM   1688  C   GLN A 180      89.694 111.425 120.250
ATOM   1689  O   GLN A 180      89.133 112.160 119.428
ATOM   1690  N   VAL A 181      90.991 111.602 120.616
ATOM   1691  H   VAL A 181      91.452 111.057 121.313
ATOM   1692  CA  VAL A 181      91.725 112.666 119.982
ATOM   1693  CB  VAL A 181      92.901 113.238 120.758
ATOM   1694  CG1 VAL A 181      93.638 114.330 119.951
ATOM   1695  CG2 VAL A 181      92.305 113.907 122.006
ATOM   1696  C   VAL A 181      92.053 112.293 118.580
ATOM   1697  O   VAL A 181      92.834 111.385 118.279
ATOM   1698  N   ASN A 182      91.379 113.052 117.698
ATOM   1699  H   ASN A 182      90.741 113.756 117.999
ATOM   1700  CA  ASN A 182      91.539 112.922 116.293
ATOM   1701  CB  ASN A 182      90.333 113.468 115.489
ATOM   1702  CG  ASN A 182      90.497 113.260 113.978
ATOM   1703  OD1 ASN A 182      91.259 112.433 113.477
ATOM   1704  ND2 ASN A 182      89.727 114.065 113.201
ATOM   1705 1HD2 ASN A 182      89.117 114.736 113.623
ATOM   1706 2HD2 ASN A 182      89.762 113.981 112.205
ATOM   1707  C   ASN A 182      92.735 113.788 116.071
ATOM   1708  O   ASN A 182      92.697 115.008 116.271
ATOM   1709  N   PHE A 183      93.844 113.120 115.709
ATOM   1710  H   PHE A 183      93.840 112.133 115.572
ATOM   1711  CA  PHE A 183      95.092 113.777 115.442
ATOM   1712  CB  PHE A 183      96.311 112.841 115.515
ATOM   1713  CG  PHE A 183      96.464 112.530 116.967
ATOM   1714  CD1 PHE A 183      96.026 111.304 117.473
ATOM   1715  CE1 PHE A 183      96.152 111.011 118.834
ATOM   1716  CZ  PHE A 183      96.711 111.946 119.701
ATOM   1717  CE2 PHE A 183      97.135 113.175 119.204
ATOM   1718  CD2 PHE A 183      97.010 113.469 117.847
ATOM   1719  C   PHE A 183      94.975 114.440 114.109
ATOM   1720  O   PHE A 183      94.310 113.919 113.208
ATOM   1721  N   VAL A 184      95.577 115.643 113.984
ATOM   1722  H   VAL A 184      96.112 116.070 114.710
ATOM   1723  CA  VAL A 184      95.470 116.361 112.749
ATOM   1724  CB  VAL A 184      94.384 117.451 112.814
ATOM   1725  CG1 VAL A 184      94.668 118.480 113.934
ATOM   1726  CG2 VAL A 184      94.129 118.064 111.421
ATOM   1727  C   VAL A 184      96.772 116.911 112.246
ATOM   1728  O   VAL A 184      97.520 117.586 112.959
ATOM   1729  N   CYS A 185      97.075 116.562 110.978
ATOM   1730  H   CYS A 185      96.470 115.986 110.434
ATOM   1731  CA  CYS A 185      98.226 117.059 110.297
ATOM   1732  CB  CYS A 185      98.696 116.147 109.153
ATOM   1733  SG  CYS A 185     100.055 116.892 108.207
ATOM   1734  C   CYS A 185      97.731 118.314 109.662
ATOM   1735  O   CYS A 185      96.990 118.268 108.675
ATOM   1736  N   GLN A 186      98.082 119.472 110.263
ATOM   1737  H   GLN A 186      98.629 119.522 111.094
ATOM   1738  CA  GLN A 186      97.676 120.712 109.669
ATOM   1739  CB  GLN A 186      97.592 121.859 110.694
ATOM   1740  CG  GLN A 186      96.433 121.667 111.686
ATOM   1741  CD  GLN A 186      96.424 122.746 112.771
ATOM   1742  OE1 GLN A 186      97.192 123.707 112.802
ATOM   1743  NE2 GLN A 186      95.470 122.583 113.724
ATOM   1744 1HE2 GLN A 186      94.852 121.797 113.687
ATOM   1745 2HE2 GLN A 186      95.383 123.251 114.463
ATOM   1746  C   GLN A 186      98.764 120.955 108.658
ATOM   1747  O   GLN A 186      98.495 121.002 107.456
ATOM   1748  N   ARG A 187     100.023 121.059 109.158
ATOM   1749  H   ARG A 187     100.157 121.022 110.146
ATOM   1750  CA  ARG A 187     101.242 121.238 108.407
ATOM   1751  CB  ARG A 187     101.536 122.668 107.860
ATOM   1752  CG  ARG A 187     100.598 123.232 106.782
ATOM   1753  CD  ARG A 187     101.020 124.581 106.200
ATOM   1754  NE  ARG A 187     101.006 125.608 107.282
ATOM   1755  HE  ARG A 187     100.629 125.366 108.177
ATOM   1756  CZ  ARG A 187     101.527 126.858 107.082
ATOM   1757  NH1 ARG A 187     102.013 127.252 105.866
ATOM   1758 1HH1 ARG A 187     101.982 126.631 105.083
ATOM   1759 2HH1 ARG A 187     102.391 128.172 105.751
ATOM   1760  NH2 ARG A 187     101.579 127.732 108.127
ATOM   1761 1HH2 ARG A 187     101.239 127.458 109.027
ATOM   1762 2HH2 ARG A 187     101.975 128.643 108.006
ATOM   1763  C   ARG A 187     102.276 120.986 109.462
ATOM   1764  O   ARG A 187     102.462 121.837 110.337
ATOM   1765  N   VAL A 188     102.935 119.798 109.441
ATOM   1766  H   VAL A 188     102.746 119.132 108.723
ATOM   1767  CA  VAL A 188     103.941 119.366 110.396
ATOM   1768  CB  VAL A 188     105.396 119.789 110.127
ATOM   1769  CG1 VAL A 188     105.834 119.112 108.817
ATOM   1770  CG2 VAL A 188     105.635 121.315 110.154
ATOM   1771  C   VAL A 188     103.503 119.527 111.844
ATOM   1772  O   VAL A 188     104.321 119.771 112.735
ATOM   1773  N   ASP A 189     102.172 119.372 112.102
ATOM   1774  H   ASP A 189     101.514 119.165 111.384
ATOM   1775  CA  ASP A 189     101.641 119.506 113.437
ATOM   1776  CB  ASP A 189     100.215 120.131 113.435
ATOM   1777  CG  ASP A 189      99.635 120.381 114.837
ATOM   1778  OD1 ASP A 189     100.287 120.097 115.878
ATOM   1779  OD2 ASP A 189      98.476 120.869 114.868
ATOM   1780  C   ASP A 189     101.610 118.097 113.936
ATOM   1781  O   ASP A 189     102.499 117.692 114.694
ATOM   1782  N   MET A 190     100.647 117.292 113.468
ATOM   1783  H   MET A 190      99.924 117.615 112.853
ATOM   1784  CA  MET A 190     100.590 115.901 113.803
ATOM   1785  CB  MET A 190      99.392 115.374 114.622
ATOM   1786  CG  MET A 190      99.440 115.822 116.083
ATOM   1787  SD  MET A 190     100.920 115.216 116.964
ATOM   1788  CE  MET A 190     100.558 113.437 116.906
ATOM   1789  C   MET A 190     100.750 115.247 112.487
ATOM   1790  O   MET A 190      99.849 114.550 111.997
ATOM   1791  N   ASP A 191     101.742 115.792 111.718
ATOM   1792  H   ASP A 191     102.375 116.471 112.083
ATOM   1793  CA  ASP A 191     102.056 115.297 110.422
ATOM   1794  CB  ASP A 191     103.084 116.115 109.637
ATOM   1795  CG  ASP A 191     103.093 115.711 108.160
ATOM   1796  OD1 ASP A 191     103.170 114.502 107.816
ATOM   1797  OD2 ASP A 191     103.013 116.663 107.338
ATOM   1798  C   ASP A 191     102.582 113.964 110.817
ATOM   1799  O   ASP A 191     103.510 113.815 111.619
ATOM   1800  N   ILE A 192     101.898 113.002 110.215
ATOM   1801  H   ILE A 192     101.234 113.283 109.532
ATOM   1802  CA  ILE A 192     102.006 111.598 110.379
ATOM   1803  CB  ILE A 192     101.128 110.911 109.373
ATOM   1804  CG2 ILE A 192     101.382 109.426 109.523
ATOM   1805  CG1 ILE A 192      99.632 111.229 109.511
ATOM   1806  CD1 ILE A 192      99.084 112.485 108.827
ATOM   1807  C   ILE A 192     103.408 111.169 110.109
ATOM   1808  O   ILE A 192     103.921 111.407 109.022
ATOM   1809  N   VAL A 193     103.964 110.451 111.103
ATOM   1810  H   VAL A 193     103.396 110.233 111.891
ATOM   1811  CA  VAL A 193     105.303 109.919 111.197
ATOM   1812  CB  VAL A 193     105.963 110.468 112.456
ATOM   1813  CG1 VAL A 193     105.099 110.211 113.673
ATOM   1814  CG2 VAL A 193     107.274 109.760 112.757
ATOM   1815  C   VAL A 193     105.368 108.418 111.151
ATOM   1816  O   VAL A 193     104.390 107.781 111.499
ATOM   1817  N   VAL A 194     106.495 107.838 110.634
ATOM   1818  H   VAL A 194     107.252 108.388 110.299
ATOM   1819  CA  VAL A 194     106.676 106.414 110.557
ATOM   1820  CB  VAL A 194     107.835 105.935 109.646
ATOM   1821  CG1 VAL A 194     107.958 104.406 109.700
ATOM   1822  CG2 VAL A 194     107.773 106.411 108.198
ATOM   1823  C   VAL A 194     107.098 105.954 111.930
ATOM   1824  O   VAL A 194     106.407 105.138 112.538
ATOM   1825  N   TYR A 195     108.187 106.554 112.484
ATOM   1826  H   TYR A 195     108.717 107.277 112.048
ATOM   1827  CA  TYR A 195     108.671 106.019 113.717
ATOM   1828  CB  TYR A 195     110.138 105.525 113.550
ATOM   1829  CG  TYR A 195     110.676 104.786 114.740
ATOM   1830  CD1 TYR A 195     110.392 103.421 114.883
ATOM   1831  CE1 TYR A 195     110.877 102.695 115.974
ATOM   1832  CZ  TYR A 195     111.650 103.340 116.941
ATOM   1833  OH  TYR A 195     112.148 102.626 118.053
ATOM   1834  HH  TYR A 195     112.554 103.260 118.653
ATOM   1835  CE2 TYR A 195     111.929 104.701 116.811
ATOM   1836  CD2 TYR A 195     111.447 105.420 115.720
ATOM   1837  C   TYR A 195     108.549 106.835 114.962
ATOM   1838  O   TYR A 195     108.869 108.020 115.037
ATOM   1839  N   CYS A 196     108.079 106.099 115.973
ATOM   1840  H   CYS A 196     107.825 105.153 115.786
ATOM   1841  CA  CYS A 196     107.907 106.450 117.346
ATOM   1842  CB  CYS A 196     106.457 106.691 117.769
ATOM   1843  SG  CYS A 196     105.811 108.151 116.922
ATOM   1844  C   CYS A 196     108.422 105.214 118.027
ATOM   1845  O   CYS A 196     108.269 104.103 117.511
ATOM   1846  N   ASN A 197     109.072 105.373 119.201
ATOM   1847  H   ASN A 197     109.199 106.273 119.609
ATOM   1848  CA  ASN A 197     109.618 104.257 119.945
ATOM   1849  CB  ASN A 197     110.386 104.720 121.205
ATOM   1850  CG  ASN A 197     111.732 105.363 120.865
ATOM   1851  OD1 ASN A 197     112.389 105.102 119.858
ATOM   1852  ND2 ASN A 197     112.145 106.315 121.741
ATOM   1853 1HD2 ASN A 197     111.586 106.537 122.540
ATOM   1854 2HD2 ASN A 197     112.995 106.815 121.574
ATOM   1855  C   ASN A 197     108.504 103.379 120.424
ATOM   1856  O   ASN A 197     108.596 102.158 120.315
ATOM   1857  N   GLY A 198     107.384 104.005 120.844
ATOM   1858  H   GLY A 198     107.309 104.999 120.839
ATOM   1859  CA  GLY A 198     106.244 103.301 121.353
ATOM   1860  C   GLY A 198     105.604 104.117 122.435
ATOM   1861  O   GLY A 198     104.413 103.939 122.688
ATOM   1862  N   GLN A 199     106.366 105.040 123.081
ATOM   1863  H   GLN A 199     107.327 105.175 122.855
ATOM   1864  CA  GLN A 199     105.853 105.885 124.128
ATOM   1865  CB  GLN A 199     106.970 106.617 124.903
ATOM   1866  CG  GLN A 199     106.496 107.352 126.163
ATOM   1867  CD  GLN A 199     107.670 108.094 126.786
ATOM   1868  OE1 GLN A 199     108.122 109.132 126.303
ATOM   1869  NE2 GLN A 199     108.174 107.546 127.922
ATOM   1870 1HE2 GLN A 199     107.783 106.700 128.285
ATOM   1871 2HE2 GLN A 199     108.931 107.989 128.400
ATOM   1872  C   GLN A 199     104.941 106.908 123.513
ATOM   1873  O   GLN A 199     105.263 107.503 122.478
ATOM   1874  N   ARG A 200     103.765 107.115 124.151
ATOM   1875  H   ARG A 200     103.517 106.628 124.986
ATOM   1876  CA  ARG A 200     102.812 108.069 123.663
ATOM   1877  CB  ARG A 200     101.385 107.820 124.200
ATOM   1878  CG  ARG A 200     100.296 108.719 123.605
ATOM   1879  CD  ARG A 200      99.031 108.779 124.469
ATOM   1880  NE  ARG A 200      98.016 109.629 123.770
ATOM   1881  HE  ARG A 200      97.988 110.608 123.971
ATOM   1882  CZ  ARG A 200      97.155 109.099 122.842
ATOM   1883  NH1 ARG A 200      97.130 107.757 122.590
ATOM   1884 1HH1 ARG A 200      97.747 107.143 123.080
ATOM   1885 2HH1 ARG A 200      96.525 107.372 121.891
ATOM   1886  NH2 ARG A 200      96.291 109.920 122.177
ATOM   1887 1HH2 ARG A 200      96.316 110.908 122.334
ATOM   1888 2HH2 ARG A 200      95.670 109.546 121.488
ATOM   1889  C   ARG A 200     103.297 109.396 124.181
ATOM   1890  O   ARG A 200     103.172 109.710 125.368
ATOM   1891  N   LYS A 201     103.872 110.183 123.253
ATOM   1892  H   LYS A 201     103.966 109.871 122.310
ATOM   1893  CA  LYS A 201     104.396 111.496 123.499
ATOM   1894  CB  LYS A 201     105.940 111.577 123.443
ATOM   1895  CG  LYS A 201     106.504 112.975 123.732
ATOM   1896  CD  LYS A 201     108.020 113.150 123.535
ATOM   1897  CE  LYS A 201     108.951 112.475 124.552
ATOM   1898  NZ  LYS A 201     108.998 111.013 124.363
ATOM   1899  HZ1 LYS A 201     108.304 110.560 124.988
ATOM   1900  HZ2 LYS A 201     108.787 110.781 123.374
ATOM   1901  HZ3 LYS A 201     109.946 110.666 124.604
ATOM   1902  C   LYS A 201     103.858 112.225 122.309
ATOM   1903  O   LYS A 201     104.323 112.032 121.181
ATOM   1904  N   VAL A 202     102.813 113.041 122.548
ATOM   1905  H   VAL A 202     102.436 113.171 123.462
ATOM   1906  CA  VAL A 202     102.180 113.765 121.482
ATOM   1907  CB  VAL A 202     100.657 113.691 121.617
ATOM   1908  CG1 VAL A 202      99.953 114.525 120.531
ATOM   1909  CG2 VAL A 202     100.210 112.217 121.581
ATOM   1910  C   VAL A 202     102.589 115.215 121.390
ATOM   1911  O   VAL A 202     103.062 115.657 120.342
ATOM   1912  N   ILE A 203     102.450 115.958 122.511
ATOM   1913  H   ILE A 203     102.143 115.539 123.361
ATOM   1914  CA  ILE A 203     102.688 117.381 122.579
ATOM   1915  CB  ILE A 203     102.025 117.945 123.836
ATOM   1916  CG2 ILE A 203     102.331 119.449 124.017
ATOM   1917  CG1 ILE A 203     100.496 117.705 123.722
ATOM   1918  CD1 ILE A 203      99.690 117.945 124.999
ATOM   1919  C   ILE A 203     104.129 117.800 122.424
ATOM   1920  O   ILE A 203     105.019 117.300 123.114
ATOM   1921  N   LEU A 204     104.346 118.744 121.474
ATOM   1922  H   LEU A 204     103.588 119.096 120.929
ATOM   1923  CA  LEU A 204     105.630 119.318 121.177
ATOM   1924  CB  LEU A 204     106.295 118.697 119.927
ATOM   1925  CG  LEU A 204     107.747 119.151 119.684
ATOM   1926  CD1 LEU A 204     108.668 118.728 120.842
ATOM   1927  CD2 LEU A 204     108.258 118.736 118.302
ATOM   1928  C   LEU A 204     105.253 120.749 120.891
ATOM   1929  O   LEU A 204     104.725 121.079 119.824
ATOM   1930  N   THR A 205     105.502 121.609 121.896
ATOM   1931  H   THR A 205     105.947 121.290 122.729
ATOM   1932  CA  THR A 205     105.181 123.015 121.902
ATOM   1933  CB  THR A 205     105.183 123.558 123.324
ATOM   1934  CG2 THR A 205     104.160 122.778 124.162
ATOM   1935  OG1 THR A 205     106.463 123.400 123.930
ATOM   1936  HG1 THR A 205     106.421 123.875 124.765
ATOM   1937  C   THR A 205     106.093 123.882 121.095
ATOM   1938  O   THR A 205     105.622 124.687 120.291
ATOM   1939  N   LYS A 206     107.417 123.728 121.327
ATOM   1940  H   LYS A 206     107.728 123.071 122.010
ATOM   1941  CA  LYS A 206     108.474 124.450 120.679
ATOM   1942  CB  LYS A 206     109.048 123.790 119.414
ATOM   1943  CG  LYS A 206     109.657 122.416 119.691
ATOM   1944  CD  LYS A 206     110.948 122.455 120.525
ATOM   1945  CE  LYS A 206     111.579 121.076 120.740
ATOM   1946  NZ  LYS A 206     112.729 121.155 121.662
ATOM   1947  HZ1 LYS A 206     113.307 120.300 121.567
ATOM   1948  HZ2 LYS A 206     113.307 121.987 121.436
ATOM   1949  HZ3 LYS A 206     112.395 121.225 122.643
ATOM   1950  C   LYS A 206     108.369 125.936 120.573
ATOM   1951  O   LYS A 206     108.568 126.538 119.515
ATOM   1952  N   THR A 207     108.004 126.543 121.716
ATOM   1953  H   THR A 207     107.829 126.019 122.546
ATOM   1954  CA  THR A 207     107.918 127.966 121.877
ATOM   1955  CB  THR A 207     107.069 128.386 123.034
ATOM   1956  CG2 THR A 207     105.635 127.902 122.748
ATOM   1957  OG1 THR A 207     107.569 127.841 124.246
ATOM   1958  HG1 THR A 207     108.345 128.357 124.476
ATOM   1959  C   THR A 207     109.349 128.441 121.965
ATOM   1960  O   THR A 207     110.247 127.677 122.333
ATOM   1961  N   LEU A 208     109.563 129.737 121.671
ATOM   1962  H   LEU A 208     108.801 130.336 121.439
ATOM   1963  CA  LEU A 208     110.865 130.350 121.578
ATOM   1964  CB  LEU A 208     110.774 131.829 121.149
ATOM   1965  CG  LEU A 208     110.245 132.022 119.704
ATOM   1966  CD1 LEU A 208     110.049 133.509 119.378
ATOM   1967  CD2 LEU A 208     111.065 131.263 118.646
ATOM   1968  C   LEU A 208     111.780 130.247 122.758
ATOM   1969  O   LEU A 208     112.995 130.160 122.587
ATOM   1970  N   VAL A 209     111.220 130.260 123.973
ATOM   1971  H   VAL A 209     110.232 130.335 124.071
ATOM   1972  CA  VAL A 209     111.962 130.169 125.197
ATOM   1973  CB  VAL A 209     111.141 130.802 126.324
ATOM   1974  CG1 VAL A 209     109.894 129.962 126.656
ATOM   1975  CG2 VAL A 209     112.023 131.101 127.540
ATOM   1976  C   VAL A 209     112.459 128.769 125.495
ATOM   1977  O   VAL A 209     111.840 127.771 125.117
ATOM   1978  N   ILE A 210     113.581 128.681 126.271
ATOM   1979  H   ILE A 210     114.059 129.503 126.570
ATOM   1980  CA  ILE A 210     114.181 127.431 126.710
ATOM   1981  CB  ILE A 210     115.623 127.596 127.170
ATOM   1982  CG2 ILE A 210     115.675 128.377 128.496
ATOM   1983  CG1 ILE A 210     116.353 126.235 127.188
ATOM   1984  CD1 ILE A 210     117.870 126.330 127.338
ATOM   1985  C   ILE A 210     113.253 126.849 127.768
ATOM   1986  O   ILE A 210     113.410 125.727 128.262
ATOM   1987  N   GLY A 211     112.199 127.634 128.103
ATOM   1988  H   GLY A 211     112.113 128.558 127.755
ATOM   1989  CA  GLY A 211     111.150 127.309 128.970
ATOM   1990  C   GLY A 211     110.212 126.439 128.184
ATOM   1991  O   GLY A 211     109.060 126.783 127.936
ATOM   1992  N   GLN A 212     110.760 125.303 127.704
ATOM   1993  H   GLN A 212     111.709 125.077 127.887
ATOM   1994  CA  GLN A 212     110.068 124.223 127.081
ATOM   1995  CB  GLN A 212     111.007 123.306 126.286
ATOM   1996  CG  GLN A 212     111.631 124.014 125.075
ATOM   1997  CD  GLN A 212     112.585 123.095 124.312
ATOM   1998  OE1 GLN A 212     112.685 121.881 124.496
ATOM   1999  NE2 GLN A 212     113.339 123.716 123.369
ATOM   2000 1HE2 GLN A 212     113.245 124.700 123.221
ATOM   2001 2HE2 GLN A 212     114.009 123.196 122.839
ATOM   2002  C   GLN A 212     109.597 123.523 128.358
ATOM   2003  O   GLN A 212     108.622 122.779 128.345
ATOM   2004  N   CYS A 213     110.324 123.751 129.500
ATOM   2005  H   CYS A 213     111.161 124.291 129.461
ATOM   2006  CA  CYS A 213     110.026 123.297 130.816
ATOM   2007  CB  CYS A 213     111.158 123.596 131.814
ATOM   2008  SG  CYS A 213     112.649 122.609 131.500
ATOM   2009  C   CYS A 213     108.832 124.117 131.256
ATOM   2010  O   CYS A 213     107.910 123.557 131.835
ATOM   2011  N   ILE A 214     108.794 125.454 130.960
ATOM   2012  H   ILE A 214     109.549 125.901 130.496
ATOM   2013  CA  ILE A 214     107.686 126.324 131.334
ATOM   2014  CB  ILE A 214     107.906 127.789 130.985
ATOM   2015  CG2 ILE A 214     106.622 128.606 131.277
ATOM   2016  CG1 ILE A 214     109.059 128.372 131.793
ATOM   2017  CD1 ILE A 214     109.485 129.733 131.250
ATOM   2018  C   ILE A 214     106.508 125.852 130.512
ATOM   2019  O   ILE A 214     105.427 125.593 131.041
ATOM   2020  N   TYR A 215     106.731 125.661 129.196
ATOM   2021  H   TYR A 215     107.619 125.828 128.789
ATOM   2022  CA  TYR A 215     105.727 125.206 128.294
ATOM   2023  CB  TYR A 215     105.907 125.763 126.856
ATOM   2024  CG  TYR A 215     105.612 127.224 126.723
ATOM   2025  CD1 TYR A 215     106.497 128.211 127.173
ATOM   2026  CE1 TYR A 215     106.214 129.568 127.009
ATOM   2027  CZ  TYR A 215     105.040 129.955 126.362
ATOM   2028  OH  TYR A 215     104.744 131.326 126.192
ATOM   2029  HH  TYR A 215     105.400 131.834 126.679
ATOM   2030  CE2 TYR A 215     104.155 128.986 125.884
ATOM   2031  CD2 TYR A 215     104.449 127.629 126.059
ATOM   2032  C   TYR A 215     105.801 123.705 128.296
ATOM   2033  O   TYR A 215     105.980 123.089 127.241
ATOM   2034  N   THR A 216     105.600 123.073 129.505
ATOM   2035  H   THR A 216     105.428 123.608 130.329
ATOM   2036  CA  THR A 216     105.594 121.624 129.720
ATOM   2037  CB  THR A 216     105.177 121.207 131.114
ATOM   2038  CG2 THR A 216     105.268 119.672 131.237
ATOM   2039  OG1 THR A 216     106.044 121.758 132.088
ATOM   2040  HG1 THR A 216     105.557 121.743 132.917
ATOM   2041  C   THR A 216     104.530 121.175 128.740
ATOM   2042  O   THR A 216     104.647 120.134 128.099
ATOM   2043  N   ILE A 217     103.457 121.992 128.646
ATOM   2044  H   ILE A 217     103.385 122.783 129.249
ATOM   2045  CA  ILE A 217     102.411 121.880 127.677
ATOM   2046  CB  ILE A 217     101.130 121.165 128.112
ATOM   2047  CG2 ILE A 217     100.183 121.116 126.895
ATOM   2048  CG1 ILE A 217     101.391 119.704 128.538
ATOM   2049  CD1 ILE A 217     100.200 119.024 129.214
ATOM   2050  C   ILE A 217     102.162 123.375 127.416
ATOM   2051  O   ILE A 217     102.438 124.229 128.271
ATOM   2052  N   THR A 218     101.661 123.756 126.213
ATOM   2053  H   THR A 218     101.466 123.093 125.495
ATOM   2054  CA  THR A 218     101.333 125.133 125.877
ATOM   2055  CB  THR A 218     100.867 125.292 124.441
ATOM   2056  CG2 THR A 218     100.602 126.781 124.132
ATOM   2057  OG1 THR A 218     101.881 124.850 123.553
ATOM   2058  HG1 THR A 218     101.463 124.777 122.691
ATOM   2059  C   THR A 218     100.188 125.490 126.810
ATOM   2060  O   THR A 218     100.103 126.619 127.296
ATOM   2061  N   SER A 219      99.319 124.485 127.117
ATOM   2062  H   SER A 219      99.407 123.585 126.701
ATOM   2063  CA  SER A 219      98.213 124.622 128.022
ATOM   2064  CB  SER A 219      97.244 123.415 128.077
ATOM   2065  OG  SER A 219      97.853 122.260 128.636
ATOM   2066  HG  SER A 219      97.179 121.575 128.618
ATOM   2067  C   SER A 219      98.776 124.874 129.388
ATOM   2068  O   SER A 219      98.144 125.597 130.141
ATOM   2069  N   LEU A 220      99.963 124.296 129.734
ATOM   2070  H   LEU A 220     100.438 123.687 129.109
ATOM   2071  CA  LEU A 220     100.622 124.515 130.995
ATOM   2072  CB  LEU A 220     101.581 123.409 131.485
ATOM   2073  CG  LEU A 220     100.840 122.112 131.906
ATOM   2074  CD1 LEU A 220     101.813 120.995 132.283
ATOM   2075  CD2 LEU A 220      99.843 122.351 133.051
ATOM   2076  C   LEU A 220     101.198 125.894 131.102
ATOM   2077  O   LEU A 220     101.549 126.295 132.204
ATOM   2078  N   PHE A 221     101.364 126.657 129.987
ATOM   2079  H   PHE A 221     101.123 126.347 129.071
ATOM   2080  CA  PHE A 221     101.803 128.032 130.114
ATOM   2081  CB  PHE A 221     102.222 128.704 128.792
ATOM   2082  CG  PHE A 221     102.646 130.129 129.022
ATOM   2083  CD1 PHE A 221     103.841 130.433 129.688
ATOM   2084  CE1 PHE A 221     104.234 131.759 129.890
ATOM   2085  CZ  PHE A 221     103.433 132.797 129.410
ATOM   2086  CE2 PHE A 221     102.249 132.510 128.729
ATOM   2087  CD2 PHE A 221     101.862 131.182 128.531
ATOM   2088  C   PHE A 221     100.617 128.769 130.705
ATOM   2089  O   PHE A 221     100.775 129.634 131.567
ATOM   2090  N   SER A 222      99.403 128.422 130.223
ATOM   2091  H   SER A 222      99.315 127.741 129.499
ATOM   2092  CA  SER A 222      98.167 128.981 130.687
ATOM   2093  CB  SER A 222      97.013 128.714 129.705
ATOM   2094  OG  SER A 222      97.286 129.329 128.454
ATOM   2095  HG  SER A 222      96.551 129.090 127.882
ATOM   2096  C   SER A 222      97.780 128.401 132.034
ATOM   2097  O   SER A 222      97.190 129.099 132.857
ATOM   2098  N   LEU A 223      98.118 127.110 132.277
ATOM   2099  H   LEU A 223      98.659 126.605 131.615
ATOM   2100  CA  LEU A 223      97.787 126.368 133.463
ATOM   2101  CB  LEU A 223      97.260 124.938 133.187
ATOM   2102  CG  LEU A 223      95.920 124.839 132.429
ATOM   2103  CD1 LEU A 223      95.595 123.374 132.104
ATOM   2104  CD2 LEU A 223      94.776 125.526 133.196
ATOM   2105  C   LEU A 223      98.794 126.276 134.558
ATOM   2106  O   LEU A 223      98.423 125.751 135.605
ATOM   2107  N   LEU A 224     100.072 126.731 134.382
ATOM   2108  H   LEU A 224     100.381 127.142 133.530
ATOM   2109  CA  LEU A 224     101.041 126.713 135.467
ATOM   2110  CB  LEU A 224     102.494 127.145 135.138
ATOM   2111  CG  LEU A 224     103.556 126.010 135.096
ATOM   2112  CD1 LEU A 224     103.026 124.623 134.691
ATOM   2113  CD2 LEU A 224     104.753 126.443 134.246
ATOM   2114  C   LEU A 224     100.449 127.515 136.591
ATOM   2115  O   LEU A 224     100.496 126.976 137.699
ATOM   2116  N   PRO A 225      99.904 128.744 136.433
ATOM   2117  CA  PRO A 225      99.224 129.406 137.517
ATOM   2118  CB  PRO A 225      98.952 130.840 137.056
ATOM   2119  CG  PRO A 225      99.033 130.781 135.521
ATOM   2120  CD  PRO A 225      99.993 129.611 135.252
ATOM   2121  C   PRO A 225      98.008 128.543 137.778
ATOM   2122  O   PRO A 225      97.237 128.279 136.849
ATOM   2123  N   GLY A 226      97.821 128.135 139.042
ATOM   2124  H   GLY A 226      98.452 128.378 139.774
ATOM   2125  CA  GLY A 226      96.745 127.263 139.408
ATOM   2126  C   GLY A 226      97.277 125.896 139.739
ATOM   2127  O   GLY A 226      96.581 125.148 140.429
ATOM   2128  N   VAL A 227      98.509 125.524 139.281
ATOM   2129  H   VAL A 227      99.082 126.118 138.722
ATOM   2130  CA  VAL A 227      99.066 124.237 139.630
ATOM   2131  CB  VAL A 227     100.130 123.673 138.695
ATOM   2132  CG1 VAL A 227     100.668 122.333 139.241
ATOM   2133  CG2 VAL A 227      99.513 123.440 137.312
ATOM   2134  C   VAL A 227      99.651 124.498 140.985
ATOM   2135  O   VAL A 227     100.661 125.187 141.149
ATOM   2136  N   ALA A 228      98.986 123.893 141.983
ATOM   2137  H   ALA A 228      98.180 123.337 141.794
ATOM   2138  CA  ALA A 228      99.327 123.999 143.369
ATOM   2139  CB  ALA A 228      98.249 123.395 144.285
ATOM   2140  C   ALA A 228     100.622 123.316 143.679
ATOM   2141  O   ALA A 228     101.340 123.764 144.574
ATOM   2142  N   HIS A 229     100.946 122.228 142.931
ATOM   2143  H   HIS A 229     100.341 121.895 142.213
ATOM   2144  CA  HIS A 229     102.152 121.469 143.145
ATOM   2145  CB  HIS A 229     102.251 120.232 142.225
ATOM   2146  CG  HIS A 229     101.307 119.115 142.557
ATOM   2147  ND1 HIS A 229     101.369 118.343 143.697
ATOM   2148  CE1 HIS A 229     100.346 117.454 143.622
ATOM   2149  NE2 HIS A 229      99.634 117.601 142.520
ATOM   2150  CD2 HIS A 229     100.241 118.648 141.851
ATOM   2151  C   HIS A 229     103.366 122.308 142.866
ATOM   2152  O   HIS A 229     104.223 122.414 143.746
ATOM   2153  N   SER A 230     103.450 122.942 141.666
ATOM   2154  H   SER A 230     102.749 122.866 140.962
ATOM   2155  CA  SER A 230     104.578 123.779 141.353
ATOM   2156  CB  SER A 230     105.895 123.000 141.075
ATOM   2157  OG  SER A 230     106.970 123.878 140.766
ATOM   2158  HG  SER A 230     107.749 123.320 140.688
ATOM   2159  C   SER A 230     104.276 124.606 140.142
ATOM   2160  O   SER A 230     103.961 124.075 139.071
ATOM   2161  N   ILE A 231     104.397 125.943 140.298
ATOM   2162  H   ILE A 231     104.673 126.345 141.167
ATOM   2163  CA  ILE A 231     104.192 126.879 139.220
ATOM   2164  CB  ILE A 231     103.509 128.171 139.668
ATOM   2165  CG2 ILE A 231     103.333 129.096 138.444
ATOM   2166  CG1 ILE A 231     102.136 127.882 140.301
ATOM   2167  CD1 ILE A 231     101.543 129.051 141.086
ATOM   2168  C   ILE A 231     105.642 127.113 138.826
ATOM   2169  O   ILE A 231     106.240 128.158 139.109
ATOM   2170  N   ALA A 232     106.244 126.111 138.142
ATOM   2171  H   ALA A 232     105.753 125.280 137.889
ATOM   2172  CA  ALA A 232     107.630 126.164 137.758
ATOM   2173  CB  ALA A 232     108.263 124.759 137.651
ATOM   2174  C   ALA A 232     107.887 126.950 136.503
ATOM   2175  O   ALA A 232     108.246 126.419 135.447
ATOM   2176  N   VAL A 233     107.727 128.287 136.619
ATOM   2177  H   VAL A 233     107.438 128.701 137.479
ATOM   2178  CA  VAL A 233     107.957 129.186 135.520
ATOM   2179  CB  VAL A 233     107.061 130.421 135.530
ATOM   2180  CG1 VAL A 233     107.318 131.271 134.273
ATOM   2181  CG2 VAL A 233     105.588 129.988 135.606
ATOM   2182  C   VAL A 233     109.422 129.534 135.626
ATOM   2183  O   VAL A 233     109.818 130.586 136.140
ATOM   2184  N   GLU A 234     110.268 128.598 135.139
ATOM   2185  H   GLU A 234     109.928 127.742 134.753
ATOM   2186  CA  GLU A 234     111.694 128.765 135.160
ATOM   2187  CB  GLU A 234     112.469 127.431 135.158
ATOM   2188  CG  GLU A 234     112.243 126.555 136.399
ATOM   2189  CD  GLU A 234     112.930 125.191 136.257
ATOM   2190  OE1 GLU A 234     113.443 124.828 135.163
ATOM   2191  OE2 GLU A 234     112.968 124.485 137.297
ATOM   2192  C   GLU A 234     112.045 129.552 133.939
ATOM   2193  O   GLU A 234     112.284 129.008 132.855
ATOM   2194  N   LEU A 235     112.035 130.892 134.114
ATOM   2195  H   LEU A 235     111.803 131.301 134.993
ATOM   2196  CA  LEU A 235     112.350 131.806 133.058
ATOM   2197  CB  LEU A 235     111.859 133.255 133.310
ATOM   2198  CG  LEU A 235     110.342 133.504 133.385
ATOM   2199  CD1 LEU A 235     110.058 134.950 133.810
ATOM   2200  CD2 LEU A 235     109.657 133.222 132.038
ATOM   2201  C   LEU A 235     113.839 131.872 132.950
ATOM   2202  O   LEU A 235     114.532 132.488 133.759
ATOM   2203  N   CYS A 236     114.358 131.209 131.911
ATOM   2204  H   CYS A 236     113.786 130.697 131.276
ATOM   2205  CA  CYS A 236     115.767 131.196 131.633
ATOM   2206  CB  CYS A 236     116.371 129.782 131.761
ATOM   2207  SG  CYS A 236     116.198 129.097 133.438
ATOM   2208  C   CYS A 236     115.879 131.729 130.222
ATOM   2209  O   CYS A 236     116.759 131.338 129.453
ATOM   2210  N   VAL A 237     114.994 132.714 129.909
ATOM   2211  H   VAL A 237     114.380 133.038 130.623
ATOM   2212  CA  VAL A 237     114.781 133.357 128.632
ATOM   2213  CB  VAL A 237     113.826 134.571 128.771
ATOM   2214  CG1 VAL A 237     113.663 135.357 127.450
ATOM   2215  CG2 VAL A 237     112.482 134.144 129.388
ATOM   2216  C   VAL A 237     116.047 133.747 127.877
ATOM   2217  O   VAL A 237     116.095 133.308 126.726
ATOM   2218  N   PRO A 238     117.089 134.427 128.384
ATOM   2219  CA  PRO A 238     118.242 134.808 127.586
ATOM   2220  CB  PRO A 238     119.077 135.736 128.471
ATOM   2221  CG  PRO A 238     118.073 136.304 129.481
ATOM   2222  CD  PRO A 238     117.072 135.155 129.655
ATOM   2223  C   PRO A 238     119.100 133.697 127.045
ATOM   2224  O   PRO A 238     119.743 133.928 126.018
ATOM   2225  N   GLY A 239     119.125 132.502 127.684
ATOM   2226  H   GLY A 239     118.555 132.313 128.482
ATOM   2227  CA  GLY A 239     119.945 131.407 127.221
ATOM   2228  C   GLY A 239     119.190 130.616 126.208
ATOM   2229  O   GLY A 239     118.928 129.432 126.412
ATOM   2230  N   PHE A 240     118.868 131.263 125.067
ATOM   2231  H   PHE A 240     119.130 132.216 124.929
ATOM   2232  CA  PHE A 240     118.120 130.661 123.998
ATOM   2233  CB  PHE A 240     117.784 131.658 122.871
ATOM   2234  CG  PHE A 240     116.708 132.619 123.264
ATOM   2235  CD1 PHE A 240     117.018 133.976 123.416
ATOM   2236  CE1 PHE A 240     116.029 134.899 123.770
ATOM   2237  CZ  PHE A 240     114.718 134.466 123.983
ATOM   2238  CE2 PHE A 240     114.399 133.114 123.846
ATOM   2239  CD2 PHE A 240     115.393 132.196 123.492
ATOM   2240  C   PHE A 240     118.893 129.561 123.330
ATOM   2241  O   PHE A 240     118.308 128.538 122.973
ATOM   2242  N   HIS A 241     120.236 129.753 123.186
ATOM   2243  H   HIS A 241     120.652 130.592 123.528
ATOM   2244  CA  HIS A 241     121.177 128.861 122.531
ATOM   2245  CB  HIS A 241     121.414 127.508 123.257
ATOM   2246  CG  HIS A 241     121.857 127.644 124.682
ATOM   2247  ND1 HIS A 241     123.056 128.197 125.076
ATOM   2248  CE1 HIS A 241     123.087 128.140 126.431
ATOM   2249  NE2 HIS A 241     121.998 127.589 126.933
ATOM   2250  CD2 HIS A 241     121.226 127.275 125.829
ATOM   2251  C   HIS A 241     120.743 128.627 121.100
ATOM   2252  O   HIS A 241     121.025 127.592 120.492
ATOM   2253  N   GLY A 242     120.064 129.654 120.537
ATOM   2254  H   GLY A 242     119.888 130.483 121.062
ATOM   2255  CA  GLY A 242     119.533 129.689 119.211
ATOM   2256  C   GLY A 242     118.112 129.223 119.213
ATOM   2257  O   GLY A 242     117.706 128.340 119.975
ATOM   2258  N   TRP A 243     117.315 129.817 118.304
ATOM   2259  H   TRP A 243     117.665 130.519 117.688
ATOM   2260  CA  TRP A 243     115.933 129.450 118.114
ATOM   2261  CB  TRP A 243     115.085 130.653 117.639
ATOM   2262  CG  TRP A 243     114.903 131.822 118.579
ATOM   2263  CD1 TRP A 243     115.281 131.989 119.881
ATOM   2264  NE1 TRP A 243     114.915 133.238 120.330
ATOM   2265  HE1 TRP A 243     115.070 133.592 121.226
ATOM   2266  CE2 TRP A 243     114.291 133.906 119.304
ATOM   2267  CZ2 TRP A 243     113.749 135.184 119.235
ATOM   2268  CH2 TRP A 243     113.178 135.593 118.023
ATOM   2269  CZ3 TRP A 243     113.155 134.741 116.911
ATOM   2270  CE3 TRP A 243     113.702 133.453 116.981
ATOM   2271  CD2 TRP A 243     114.265 133.048 118.186
ATOM   2272  C   TRP A 243     116.047 128.453 116.988
ATOM   2273  O   TRP A 243     115.478 128.634 115.910
ATOM   2274  N   ALA A 244     116.811 127.358 117.246
ATOM   2275  H   ALA A 244     117.218 127.242 118.146
ATOM   2276  CA  ALA A 244     117.154 126.299 116.339
ATOM   2277  CB  ALA A 244     115.946 125.573 115.691
ATOM   2278  C   ALA A 244     118.093 126.837 115.279
ATOM   2279  O   ALA A 244     118.444 128.022 115.265
ATOM   2280  N   THR A 245     118.596 125.931 114.409
ATOM   2281  H   THR A 245     118.354 124.966 114.464
ATOM   2282  CA  THR A 245     119.451 126.281 113.299
ATOM   2283  CB  THR A 245     120.111 125.071 112.670
ATOM   2284  CG2 THR A 245     121.084 124.442 113.684
ATOM   2285  OG1 THR A 245     119.141 124.113 112.261
ATOM   2286  HG1 THR A 245     119.595 123.526 111.650
ATOM   2287  C   THR A 245     118.554 126.971 112.295
ATOM   2288  O   THR A 245     118.935 127.959 111.666
ATOM   2289  N   ALA A 246     117.320 126.432 112.151
ATOM   2290  H   ALA A 246     117.067 125.621 112.674
ATOM   2291  CA  ALA A 246     116.283 126.939 111.305
ATOM   2292  CB  ALA A 246     115.186 125.901 111.012
ATOM   2293  C   ALA A 246     115.657 128.129 111.985
ATOM   2294  O   ALA A 246     115.923 128.417 113.154
ATOM   2295  N   ALA A 247     114.813 128.870 111.231
ATOM   2296  H   ALA A 247     114.628 128.621 110.284
ATOM   2297  CA  ALA A 247     114.102 130.034 111.700
ATOM   2298  CB  ALA A 247     113.276 130.706 110.587
ATOM   2299  C   ALA A 247     113.143 129.670 112.808
ATOM   2300  O   ALA A 247     112.767 130.534 113.598
ATOM   2301  N   LEU A 248     112.685 128.388 112.829
ATOM   2302  H   LEU A 248     113.007 127.754 112.131
ATOM   2303  CA  LEU A 248     111.778 127.759 113.767
ATOM   2304  CB  LEU A 248     112.376 127.781 115.213
ATOM   2305  CG  LEU A 248     111.656 127.034 116.362
ATOM   2306  CD1 LEU A 248     111.622 125.517 116.129
ATOM   2307  CD2 LEU A 248     112.247 127.409 117.729
ATOM   2308  C   LEU A 248     110.386 128.375 113.717
ATOM   2309  O   LEU A 248     109.485 127.963 114.448
ATOM   2310  N   LEU A 249     110.131 129.284 112.746
ATOM   2311  H   LEU A 249     110.820 129.572 112.088
ATOM   2312  CA  LEU A 249     108.859 129.929 112.604
ATOM   2313  CB  LEU A 249     108.900 131.450 112.911
ATOM   2314  CG  LEU A 249     109.321 131.845 114.349
ATOM   2315  CD1 LEU A 249     109.541 133.361 114.465
ATOM   2316  CD2 LEU A 249     108.344 131.316 115.414
ATOM   2317  C   LEU A 249     108.470 129.773 111.178
ATOM   2318  O   LEU A 249     109.191 130.218 110.277
ATOM   2319  N   VAL A 250     107.321 129.089 110.933
ATOM   2320  H   VAL A 250     106.748 128.712 111.656
ATOM   2321  CA  VAL A 250     106.852 128.937 109.574
ATOM   2322  CB  VAL A 250     105.768 127.888 109.358
ATOM   2323  CG1 VAL A 250     105.389 127.866 107.873
ATOM   2324  CG2 VAL A 250     106.209 126.502 109.842
ATOM   2325  C   VAL A 250     106.259 130.318 109.424
ATOM   2326  O   VAL A 250     105.250 130.651 110.056
ATOM   2327  N   THR A 251     106.906 131.155 108.585
ATOM   2328  H   THR A 251     107.694 130.869 108.043
ATOM   2329  CA  THR A 251     106.476 132.512 108.396
ATOM   2330  CB  THR A 251     107.634 133.430 108.060
ATOM   2331  CG2 THR A 251     107.152 134.894 108.056
ATOM   2332  OG1 THR A 251     108.642 133.303 109.056
ATOM   2333  HG1 THR A 251     109.011 132.422 108.948
ATOM   2334  C   THR A 251     105.422 132.458 107.331
ATOM   2335  O   THR A 251     105.662 132.735 106.151
ATOM   2336  N   PHE A 252     104.190 132.115 107.793
ATOM   2337  H   PHE A 252     104.069 131.909 108.762
ATOM   2338  CA  PHE A 252     103.009 131.929 106.991
ATOM   2339  CB  PHE A 252     102.465 133.246 106.342
ATOM   2340  CG  PHE A 252     101.146 133.042 105.655
ATOM   2341  CD1 PHE A 252      99.977 132.856 106.406
ATOM   2342  CE1 PHE A 252      98.742 132.674 105.777
ATOM   2343  CZ  PHE A 252      98.662 132.693 104.385
ATOM   2344  CE2 PHE A 252      99.813 132.901 103.623
ATOM   2345  CD2 PHE A 252     101.046 133.081 104.257
ATOM   2346  C   PHE A 252     103.383 130.807 106.046
ATOM   2347  O   PHE A 252     103.436 129.663 106.492
ATOM   2348  N   CYS A 253     103.596 131.072 104.739
ATOM   2349  H   CYS A 253     103.535 131.992 104.360
ATOM   2350  CA  CYS A 253     103.995 130.046 103.812
ATOM   2351  CB  CYS A 253     103.509 130.315 102.376
ATOM   2352  SG  CYS A 253     101.697 130.275 102.226
ATOM   2353  C   CYS A 253     105.493 129.857 103.754
ATOM   2354  O   CYS A 253     105.972 128.739 103.564
ATOM   2355  N   PHE A 254     106.244 130.970 103.915
ATOM   2356  H   PHE A 254     105.806 131.832 104.161
ATOM   2357  CA  PHE A 254     107.681 131.070 103.830
ATOM   2358  CB  PHE A 254     108.155 132.525 103.609
ATOM   2359  CG  PHE A 254     107.809 132.942 102.217
ATOM   2360  CD1 PHE A 254     106.674 133.729 101.983
ATOM   2361  CE1 PHE A 254     106.338 134.125 100.686
ATOM   2362  CZ  PHE A 254     107.140 133.737  99.611
ATOM   2363  CE2 PHE A 254     108.276 132.956  99.833
ATOM   2364  CD2 PHE A 254     108.608 132.561 101.131
ATOM   2365  C   PHE A 254     108.541 130.504 104.905
ATOM   2366  O   PHE A 254     108.199 130.530 106.091
ATOM   2367  N   GLY A 255     109.693 129.940 104.457
ATOM   2368  H   GLY A 255     109.912 129.906 103.486
ATOM   2369  CA  GLY A 255     110.685 129.396 105.332
ATOM   2370  C   GLY A 255     110.138 128.272 106.119
ATOM   2371  O   GLY A 255     110.263 128.339 107.337
ATOM   2372  N   TRP A 256     109.499 127.263 105.459
ATOM   2373  H   TRP A 256     109.423 127.281 104.466
ATOM   2374  CA  TRP A 256     108.901 126.101 106.096
ATOM   2375  CB  TRP A 256     108.564 125.054 105.003
ATOM   2376  CG  TRP A 256     108.004 123.696 105.376
ATOM   2377  CD1 TRP A 256     108.692 122.552 105.677
ATOM   2378  NE1 TRP A 256     107.826 121.498 105.836
ATOM   2379  HE1 TRP A 256     108.079 120.577 106.039
ATOM   2380  CE2 TRP A 256     106.544 121.955 105.641
ATOM   2381  CZ2 TRP A 256     105.324 121.297 105.676
ATOM   2382  CH2 TRP A 256     104.169 122.044 105.428
ATOM   2383  CZ3 TRP A 256     104.243 123.415 105.144
ATOM   2384  CE3 TRP A 256     105.473 124.079 105.097
ATOM   2385  CD2 TRP A 256     106.616 123.336 105.353
ATOM   2386  C   TRP A 256     109.985 125.551 106.978
ATOM   2387  O   TRP A 256     111.008 125.045 106.513
ATOM   2388  N   VAL A 257     109.724 125.684 108.295
ATOM   2389  H   VAL A 257     108.866 126.077 108.616
ATOM   2390  CA  VAL A 257     110.657 125.330 109.320
ATOM   2391  CB  VAL A 257     110.666 126.215 110.537
ATOM   2392  CG1 VAL A 257     111.084 127.610 110.092
ATOM   2393  CG2 VAL A 257     109.343 126.090 111.317
ATOM   2394  C   VAL A 257     110.828 123.968 109.836
ATOM   2395  O   VAL A 257     109.931 123.125 109.812
ATOM   2396  N   LEU A 258     112.074 123.782 110.309
ATOM   2397  H   LEU A 258     112.760 124.504 110.274
ATOM   2398  CA  LEU A 258     112.507 122.589 110.933
ATOM   2399  CB  LEU A 258     113.858 122.030 110.427
ATOM   2400  CG  LEU A 258     113.892 121.626 108.934
ATOM   2401  CD1 LEU A 258     115.309 121.197 108.527
ATOM   2402  CD2 LEU A 258     112.845 120.547 108.589
ATOM   2403  C   LEU A 258     112.611 122.872 112.397
ATOM   2404  O   LEU A 258     113.029 123.949 112.839
ATOM   2405  N   ILE A 259     112.136 121.878 113.160
ATOM   2406  H   ILE A 259     111.755 121.066 112.722
ATOM   2407  CA  ILE A 259     112.143 121.801 114.592
ATOM   2408  CB  ILE A 259     110.782 121.475 115.177
ATOM   2409  CG2 ILE A 259     110.975 121.302 116.689
ATOM   2410  CG1 ILE A 259     109.700 122.507 114.792
ATOM   2411  CD1 ILE A 259     108.278 122.098 115.186
ATOM   2412  C   ILE A 259     113.013 120.550 114.624
ATOM   2413  O   ILE A 259     112.481 119.442 114.499
ATOM   2414  N   PRO A 260     114.327 120.667 114.781
ATOM   2415  CA  PRO A 260     115.241 119.544 114.742
ATOM   2416  CB  PRO A 260     116.645 120.159 114.736
ATOM   2417  CG  PRO A 260     116.468 121.558 115.348
ATOM   2418  CD  PRO A 260     115.018 121.931 115.021
ATOM   2419  C   PRO A 260     115.135 118.427 115.750
ATOM   2420  O   PRO A 260     115.510 117.310 115.396
ATOM   2421  N   ALA A 261     114.641 118.690 116.976
ATOM   2422  H   ALA A 261     114.128 119.525 117.152
ATOM   2423  CA  ALA A 261     115.220 118.088 118.157
ATOM   2424  CB  ALA A 261     115.071 119.024 119.374
ATOM   2425  C   ALA A 261     114.725 116.723 118.581
ATOM   2426  O   ALA A 261     115.262 116.162 119.540
ATOM   2427  N   ILE A 262     113.730 116.139 117.872
ATOM   2428  H   ILE A 262     113.350 116.585 117.066
ATOM   2429  CA  ILE A 262     113.134 114.862 118.223
ATOM   2430  CB  ILE A 262     111.935 114.615 117.311
ATOM   2431  CG2 ILE A 262     111.395 113.176 117.423
ATOM   2432  CG1 ILE A 262     110.855 115.664 117.649
ATOM   2433  CD1 ILE A 262     109.724 115.750 116.636
ATOM   2434  C   ILE A 262     114.140 113.725 118.213
ATOM   2435  O   ILE A 262     114.270 113.047 119.235
ATOM   2436  N   THR A 263     114.860 113.506 117.083
ATOM   2437  H   THR A 263     114.707 114.073 116.278
ATOM   2438  CA  THR A 263     115.915 112.517 116.922
ATOM   2439  CB  THR A 263     117.289 113.088 117.266
ATOM   2440  CG2 THR A 263     117.602 114.272 116.331
ATOM   2441  OG1 THR A 263     117.338 113.515 118.622
ATOM   2442  HG1 THR A 263     117.231 112.718 119.150
ATOM   2443  C   THR A 263     115.709 111.129 117.519
ATOM   2444  O   THR A 263     116.560 110.645 118.272
ATOM   2445  N   PHE A 264     114.569 110.459 117.212
ATOM   2446  H   PHE A 264     113.882 110.841 116.599
ATOM   2447  CA  PHE A 264     114.289 109.147 117.756
ATOM   2448  CB  PHE A 264     112.853 108.640 117.461
ATOM   2449  CG  PHE A 264     111.771 109.342 118.233
ATOM   2450  CD1 PHE A 264     110.472 109.327 117.711
ATOM   2451  CE1 PHE A 264     109.416 109.948 118.383
ATOM   2452  CZ  PHE A 264     109.650 110.588 119.603
ATOM   2453  CE2 PHE A 264     110.937 110.600 120.148
ATOM   2454  CD2 PHE A 264     111.988 109.976 119.468
ATOM   2455  C   PHE A 264     115.224 108.054 117.311
ATOM   2456  O   PHE A 264     115.724 107.318 118.163
ATOM   2457  N   ILE A 265     115.493 107.939 115.987
ATOM   2458  H   ILE A 265     115.087 108.565 115.325
ATOM   2459  CA  ILE A 265     116.369 106.935 115.407
ATOM   2460  CB  ILE A 265     115.710 105.598 115.022
ATOM   2461  CG2 ILE A 265     115.420 104.738 116.266
ATOM   2462  CG1 ILE A 265     114.551 105.792 114.009
ATOM   2463  CD1 ILE A 265     114.079 104.506 113.341
ATOM   2464  C   ILE A 265     116.947 107.440 114.103
ATOM   2465  O   ILE A 265     116.667 108.559 113.668
ATOM   2466  N   ILE A 266     117.831 106.609 113.494
ATOM   2467  H   ILE A 266     118.089 105.737 113.904
ATOM   2468  CA  ILE A 266     118.421 106.845 112.201
ATOM   2469  CB  ILE A 266     119.935 107.012 112.147
ATOM   2470  CG2 ILE A 266     120.280 108.348 112.831
ATOM   2471  CG1 ILE A 266     120.715 105.790 112.683
ATOM   2472  CD1 ILE A 266     122.219 105.840 112.419
ATOM   2473  C   ILE A 266     117.990 105.653 111.361
ATOM   2474  O   ILE A 266     117.887 104.528 111.870
ATOM   2475  N   LEU A 267     117.651 105.895 110.068
ATOM   2476  H   LEU A 267     117.700 106.808 109.670
ATOM   2477  CA  LEU A 267     117.223 104.829 109.186
ATOM   2478  CB  LEU A 267     116.257 105.339 108.081
ATOM   2479  CG  LEU A 267     114.921 105.947 108.575
ATOM   2480  CD1 LEU A 267     114.122 106.562 107.410
ATOM   2481  CD2 LEU A 267     114.100 104.946 109.406
ATOM   2482  C   LEU A 267     118.421 104.198 108.516
ATOM   2483  O   LEU A 267     118.712 103.029 108.773
ATOM   2484  N   THR A 268     119.149 104.998 107.685
ATOM   2485  H   THR A 268     118.865 105.944 107.557
ATOM   2486  CA  THR A 268     120.355 104.682 106.941
ATOM   2487  CB  THR A 268     121.595 104.871 107.816
ATOM   2488  CG2 THR A 268     122.861 104.964 106.934
ATOM   2489  OG1 THR A 268     121.496 106.108 108.514
ATOM   2490  HG1 THR A 268     122.155 106.067 109.213
ATOM   2491  C   THR A 268     120.328 103.358 106.168
ATOM   2492  O   THR A 268     121.182 102.489 106.374
ATOM   2493  N   VAL A 269     119.306 103.136 105.295
ATOM   2494  H   VAL A 269     118.594 103.813 105.120
ATOM   2495  CA  VAL A 269     119.224 101.899 104.535
ATOM   2496  CB  VAL A 269     118.013 101.024 104.901
ATOM   2497  CG1 VAL A 269     117.964  99.738 104.044
ATOM   2498  CG2 VAL A 269     118.011 100.695 106.406
ATOM   2499  C   VAL A 269     119.141 102.209 103.056
ATOM   2500  O   VAL A 269     118.319 103.025 102.627
ATOM   2501  N   LEU A 270     120.029 101.555 102.261
ATOM   2502  H   LEU A 270     120.685 100.912 102.647
ATOM   2503  CA  LEU A 270     120.062 101.673 100.822
ATOM   2504  CB  LEU A 270     121.466 101.530 100.197
ATOM   2505  CG  LEU A 270     122.490 102.604 100.632
ATOM   2506  CD1 LEU A 270     123.874 102.306 100.040
ATOM   2507  CD2 LEU A 270     122.012 104.033 100.312
ATOM   2508  C   LEU A 270     119.179 100.566 100.317
ATOM   2509  O   LEU A 270     119.328  99.411 100.726
ATOM   2510  N   LYS A 271     118.225 100.914  99.426
ATOM   2511  H   LYS A 271     118.133 101.852  99.100
ATOM   2512  CA  LYS A 271     117.276  99.969  98.892
ATOM   2513  CB  LYS A 271     115.812 100.467  98.968
ATOM   2514  CG  LYS A 271     115.137 100.421 100.343
ATOM   2515  CD  LYS A 271     115.456 101.658 101.189
ATOM   2516  CE  LYS A 271     114.783 101.693 102.558
ATOM   2517  NZ  LYS A 271     115.212 102.894 103.304
ATOM   2518  HZ1 LYS A 271     115.137 102.714 104.323
ATOM   2519  HZ2 LYS A 271     116.197 103.129 103.065
ATOM   2520  HZ3 LYS A 271     114.599 103.694 103.056
ATOM   2521  C   LYS A 271     117.499  99.664  97.441
ATOM   2522  O   LYS A 271     118.001 100.492  96.678
ATOM   2523  N   LYS A 272     117.139  98.418  97.044
ATOM   2524  H   LYS A 272     116.749  97.765  97.687
ATOM   2525  CA  LYS A 272     117.225  97.956  95.679
ATOM   2526  CB  LYS A 272     117.182  96.426  95.548
ATOM   2527  CG  LYS A 272     118.407  95.763  96.185
ATOM   2528  CD  LYS A 272     118.473  94.246  96.020
ATOM   2529  CE  LYS A 272     119.664  93.602  96.727
ATOM   2530  NZ  LYS A 272     119.478  93.707  98.191
ATOM   2531  HZ1 LYS A 272     120.080  93.017  98.677
ATOM   2532  HZ2 LYS A 272     119.733  94.662  98.506
ATOM   2533  HZ3 LYS A 272     118.485  93.524  98.431
ATOM   2534  C   LYS A 272     116.048  98.573  94.960
ATOM   2535  O   LYS A 272     114.975  98.750  95.542
ATOM   2536  N   GLU A 273     116.221  98.861  93.652
ATOM   2537  H   GLU A 273     117.086  98.648  93.207
ATOM   2538  CA  GLU A 273     115.258  99.530  92.802
ATOM   2539  CB  GLU A 273     115.752  99.657  91.348
ATOM   2540  CG  GLU A 273     116.891 100.665  91.136
ATOM   2541  CD  GLU A 273     117.390 100.655  89.685
ATOM   2542  OE1 GLU A 273     118.268 101.508  89.395
ATOM   2543  OE2 GLU A 273     116.935  99.830  88.847
ATOM   2544  C   GLU A 273     113.885  98.934  92.706
ATOM   2545  O   GLU A 273     112.916  99.699  92.657
ATOM   2546  N   CYS A 274     113.781  97.592  92.681
ATOM   2547  H   CYS A 274     114.584  97.004  92.727
ATOM   2548  CA  CYS A 274     112.515  96.920  92.579
ATOM   2549  CB  CYS A 274     112.588  95.704  91.634
ATOM   2550  SG  CYS A 274     113.000  96.159  89.923
ATOM   2551  C   CYS A 274     111.985  96.434  93.902
ATOM   2552  O   CYS A 274     110.837  95.989  93.969
ATOM   2553  N   GLU A 275     112.802  96.488  94.979
ATOM   2554  H   GLU A 275     113.715  96.886  94.940
ATOM   2555  CA  GLU A 275     112.390  96.009  96.272
ATOM   2556  CB  GLU A 275     113.539  95.425  97.117
ATOM   2557  CG  GLU A 275     114.131  94.129  96.548
ATOM   2558  CD  GLU A 275     115.216  93.536  97.455
ATOM   2559  OE1 GLU A 275     115.675  92.419  97.102
ATOM   2560  OE2 GLU A 275     115.625  94.149  98.479
ATOM   2561  C   GLU A 275     111.603  96.903  97.180
ATOM   2562  O   GLU A 275     111.731  98.129  97.175
ATOM   2563  N   THR A 276     110.684  96.246  97.928
ATOM   2564  H   THR A 276     110.577  95.259  97.851
ATOM   2565  CA  THR A 276     109.887  96.853  98.963
ATOM   2566  CB  THR A 276     108.487  96.293  99.128
ATOM   2567  CG2 THR A 276     107.665  96.581  97.858
ATOM   2568  OG1 THR A 276     108.497  94.906  99.440
ATOM   2569  HG1 THR A 276     108.767  94.459  98.633
ATOM   2570  C   THR A 276     110.730  96.681 100.213
ATOM   2571  O   THR A 276     111.634  95.836 100.238
ATOM   2572  N   TYR A 277     110.499  97.501 101.267
ATOM   2573  H   TYR A 277     109.767  98.174 101.294
ATOM   2574  CA  TYR A 277     111.313  97.362 102.443
ATOM   2575  CB  TYR A 277     112.339  98.520 102.561
ATOM   2576  CG  TYR A 277     113.320  98.281 103.663
ATOM   2577  CD1 TYR A 277     114.293  97.281 103.523
ATOM   2578  CE1 TYR A 277     115.225  97.045 104.536
ATOM   2579  CZ  TYR A 277     115.201  97.821 105.696
ATOM   2580  OH  TYR A 277     116.139  97.592 106.728
ATOM   2581  HH  TYR A 277     115.946  98.199 107.450
ATOM   2582  CE2 TYR A 277     114.248  98.835 105.828
ATOM   2583  CD2 TYR A 277     113.315  99.069 104.818
ATOM   2584  C   TYR A 277     110.462  97.238 103.668
ATOM   2585  O   TYR A 277     109.467  97.947 103.823
ATOM   2586  N   LYS A 278     110.855  96.292 104.551
ATOM   2587  H   LYS A 278     111.657  95.723 104.382
ATOM   2588  CA  LYS A 278     110.169  96.031 105.782
ATOM   2589  CB  LYS A 278     109.343  94.723 105.738
ATOM   2590  CG  LYS A 278     108.496  94.418 106.978
ATOM   2591  CD  LYS A 278     107.630  93.168 106.822
ATOM   2592  CE  LYS A 278     106.689  92.913 107.997
ATOM   2593  NZ  LYS A 278     105.863  91.728 107.709
ATOM   2594  HZ1 LYS A 278     105.442  91.823 106.764
ATOM   2595  HZ2 LYS A 278     106.460  90.878 107.734
ATOM   2596  HZ3 LYS A 278     105.109  91.644 108.417
ATOM   2597  C   LYS A 278     111.186  95.900 106.877
ATOM   2598  O   LYS A 278     112.099  95.073 106.783
ATOM   2599  N   GLU A 279     111.063  96.747 107.928
ATOM   2600  H   GLU A 279     110.352  97.445 107.994
ATOM   2601  CA  GLU A 279     111.966  96.659 109.043
ATOM   2602  CB  GLU A 279     113.158  97.650 109.073
ATOM   2603  CG  GLU A 279     112.856  99.150 109.235
ATOM   2604  CD  GLU A 279     114.151  99.979 109.264
ATOM   2605  OE1 GLU A 279     115.283  99.430 109.153
ATOM   2606  OE2 GLU A 279     114.006 101.220 109.402
ATOM   2607  C   GLU A 279     111.232  96.766 110.344
ATOM   2608  O   GLU A 279     110.162  97.366 110.458
ATOM   2609  N   LEU A 280     111.811  96.105 111.356
ATOM   2610  H   LEU A 280     112.656  95.595 111.209
ATOM   2611  CA  LEU A 280     111.317  96.083 112.697
ATOM   2612  CB  LEU A 280     110.200  95.016 112.959
ATOM   2613  CG  LEU A 280     110.331  93.581 112.371
ATOM   2614  CD1 LEU A 280     111.011  92.567 113.303
ATOM   2615  CD2 LEU A 280     108.957  93.086 111.897
ATOM   2616  C   LEU A 280     112.549  95.946 113.526
ATOM   2617  O   LEU A 280     112.975  94.843 113.862
ATOM   2618  N   LYS A 281     113.132  97.112 113.902
ATOM   2619  H   LYS A 281     112.728  97.980 113.628
ATOM   2620  CA  LYS A 281     114.353  97.234 114.675
ATOM   2621  CB  LYS A 281     114.738  98.709 114.888
ATOM   2622  CG  LYS A 281     115.204  99.343 113.570
ATOM   2623  CD  LYS A 281     115.660 100.799 113.664
ATOM   2624  CE  LYS A 281     115.973 101.446 112.307
ATOM   2625  NZ  LYS A 281     117.087 100.757 111.619
ATOM   2626  HZ1 LYS A 281     116.711 100.101 110.905
ATOM   2627  HZ2 LYS A 281     117.698 101.455 111.155
ATOM   2628  HZ3 LYS A 281     117.645 100.225 112.313
ATOM   2629  C   LYS A 281     114.230  96.503 115.985
ATOM   2630  O   LYS A 281     115.213  95.953 116.486
ATOM   2631  N   ALA A 282     112.997  96.481 116.537
ATOM   2632  H   ALA A 282     112.247  96.965 116.095
ATOM   2633  CA  ALA A 282     112.611  95.775 117.722
ATOM   2634  CB  ALA A 282     112.435  94.268 117.431
ATOM   2635  C   ALA A 282     113.351  95.995 119.002
ATOM   2636  O   ALA A 282     113.751  95.044 119.683
ATOM   2637  N   HIS A 283     113.563  97.283 119.354
ATOM   2638  H   HIS A 283     113.249  98.038 118.782
ATOM   2639  CA  HIS A 283     114.191  97.648 120.598
ATOM   2640  CB  HIS A 283     114.571  99.147 120.580
ATOM   2641  CG  HIS A 283     115.273  99.689 121.788
ATOM   2642  ND1 HIS A 283     116.574  99.396 122.127
ATOM   2643  CE1 HIS A 283     116.860 100.113 123.242
ATOM   2644  NE2 HIS A 283     115.836 100.844 123.642
ATOM   2645  CD2 HIS A 283     114.835 100.575 122.726
ATOM   2646  C   HIS A 283     113.032  97.380 121.534
ATOM   2647  O   HIS A 283     112.052  98.126 121.578
ATOM   2648  N   GLY A 284     113.159  96.297 122.321
ATOM   2649  H   GLY A 284     113.978  95.730 122.279
ATOM   2650  CA  GLY A 284     112.138  95.828 123.216
ATOM   2651  C   GLY A 284     112.148  96.366 124.605
ATOM   2652  O   GLY A 284     111.476  95.787 125.460
ATOM   2653  N   VAL A 285     112.913  97.452 124.881
ATOM   2654  H   VAL A 285     113.454  97.906 124.179
ATOM   2655  CA  VAL A 285     112.968  98.044 126.209
ATOM   2656  CB  VAL A 285     114.074  99.085 126.331
ATOM   2657  CG1 VAL A 285     114.017  99.842 127.675
ATOM   2658  CG2 VAL A 285     115.418  98.357 126.145
ATOM   2659  C   VAL A 285     111.600  98.632 126.497
ATOM   2660  O   VAL A 285     111.071  98.524 127.604
ATOM   2661  N   SER A 286     110.995  99.226 125.457
ATOM   2662  H   SER A 286     111.450  99.279 124.572
ATOM   2663  CA  SER A 286     109.685  99.803 125.471
ATOM   2664  CB  SER A 286     109.716 101.262 124.936
ATOM   2665  OG  SER A 286     110.162 101.316 123.583
ATOM   2666  HG  SER A 286     109.386 101.174 123.033
ATOM   2667  C   SER A 286     108.885  98.880 124.569
ATOM   2668  O   SER A 286     109.202  97.692 124.446
ATOM   2669  N   CYS A 287     107.769  99.369 123.980
ATOM   2670  H   CYS A 287     107.442 100.301 124.113
ATOM   2671  CA  CYS A 287     107.013  98.560 123.062
ATOM   2672  CB  CYS A 287     105.555  99.026 122.861
ATOM   2673  SG  CYS A 287     104.540  98.816 124.354
ATOM   2674  C   CYS A 287     107.746  98.694 121.750
ATOM   2675  O   CYS A 287     108.039  99.827 121.374
ATOM   2676  N   PRO A 288     108.158  97.621 121.081
ATOM   2677  CA  PRO A 288     108.842  97.707 119.810
ATOM   2678  CB  PRO A 288     109.463  96.329 119.587
ATOM   2679  CG  PRO A 288     108.622  95.364 120.445
ATOM   2680  CD  PRO A 288     108.035  96.246 121.559
ATOM   2681  C   PRO A 288     107.903  98.134 118.711
ATOM   2682  O   PRO A 288     106.823  97.544 118.594
ATOM   2683  N   GLN A 289     108.314  99.120 117.879
ATOM   2684  H   GLN A 289     109.192  99.582 117.973
ATOM   2685  CA  GLN A 289     107.472  99.542 116.794
ATOM   2686  CB  GLN A 289     107.237 101.068 116.687
ATOM   2687  CG  GLN A 289     106.151 101.422 115.652
ATOM   2688  CD  GLN A 289     105.956 102.909 115.505
ATOM   2689  OE1 GLN A 289     106.859 103.614 115.066
ATOM   2690  NE2 GLN A 289     104.742 103.401 115.850
ATOM   2691 1HE2 GLN A 289     104.035 102.795 116.215
ATOM   2692 2HE2 GLN A 289     104.550 104.371 115.715
ATOM   2693  C   GLN A 289     108.053  99.052 115.497
ATOM   2694  O   GLN A 289     109.269  98.906 115.354
ATOM   2695  N   SER A 290     107.145  98.734 114.547
ATOM   2696  H   SER A 290     106.168  98.827 114.723
ATOM   2697  CA  SER A 290     107.465  98.263 113.234
ATOM   2698  CB  SER A 290     106.656  97.033 112.804
ATOM   2699  OG  SER A 290     107.033  95.942 113.625
ATOM   2700  HG  SER A 290     106.492  95.203 113.338
ATOM   2701  C   SER A 290     107.269  99.346 112.223
ATOM   2702  O   SER A 290     106.311 100.121 112.298
ATOM   2703  N   GLN A 291     108.200  99.398 111.247
ATOM   2704  H   GLN A 291     108.939  98.730 111.202
ATOM   2705  CA  GLN A 291     108.220 100.380 110.196
ATOM   2706  CB  GLN A 291     109.575 101.121 110.207
ATOM   2707  CG  GLN A 291     109.865 101.935 111.469
ATOM   2708  CD  GLN A 291     111.246 102.543 111.300
ATOM   2709  OE1 GLN A 291     111.410 103.587 110.671
ATOM   2710  NE2 GLN A 291     112.276 101.860 111.864
ATOM   2711 1HE2 GLN A 291     112.095 101.017 112.370
ATOM   2712 2HE2 GLN A 291     113.216 102.163 111.710
ATOM   2713  C   GLN A 291     108.190  99.594 108.903
ATOM   2714  O   GLN A 291     109.188  98.973 108.529
ATOM   2715  N   CYS A 292     107.041  99.592 108.188
ATOM   2716  H   CYS A 292     106.225 100.084 108.483
ATOM   2717  CA  CYS A 292     106.945  98.849 106.954
ATOM   2718  CB  CYS A 292     106.325  97.444 107.175
ATOM   2719  SG  CYS A 292     104.622  97.461 107.834
ATOM   2720  C   CYS A 292     106.236  99.551 105.821
ATOM   2721  O   CYS A 292     105.007  99.510 105.800
ATOM   2722  N   PRO A 293     106.927 100.205 104.886
ATOM   2723  CA  PRO A 293     106.280 100.886 103.777
ATOM   2724  CB  PRO A 293     106.977 102.258 103.764
ATOM   2725  CG  PRO A 293     108.398 101.982 104.279
ATOM   2726  CD  PRO A 293     108.223 100.796 105.223
ATOM   2727  C   PRO A 293     106.043 100.002 102.527
ATOM   2728  O   PRO A 293     105.202  99.118 102.677
ATOM   2729  N   TYR A 294     106.636 100.104 101.292
ATOM   2730  H   TYR A 294     106.372  99.440 100.598
ATOM   2731  CA  TYR A 294     107.571 101.057 100.782
ATOM   2732  CB  TYR A 294     109.059 100.652 101.062
ATOM   2733  CG  TYR A 294     110.077 101.712 100.731
ATOM   2734  CD1 TYR A 294     111.068 101.471  99.779
ATOM   2735  CE1 TYR A 294     112.012 102.451  99.463
ATOM   2736  CZ  TYR A 294     111.972 103.695 100.088
ATOM   2737  OH  TYR A 294     112.934 104.670  99.753
ATOM   2738  HH  TYR A 294     112.744 105.464 100.259
ATOM   2739  CE2 TYR A 294     110.983 103.962 101.035
ATOM   2740  CD2 TYR A 294     110.045 102.974 101.345
ATOM   2741  C   TYR A 294     107.238 101.428  99.352
ATOM   2742  O   TYR A 294     106.185 102.017  99.130
ATOM   2743  N   LYS A 295     108.061 101.029  98.357
ATOM   2744  H   LYS A 295     108.860 100.468  98.552
ATOM   2745  CA  LYS A 295     107.953 101.391  96.959
ATOM   2746  CB  LYS A 295     109.103 100.826  96.088
ATOM   2747  CG  LYS A 295     110.462 101.413  96.407
ATOM   2748  CD  LYS A 295     111.620 100.970  95.523
ATOM   2749  CE  LYS A 295     112.928 101.576  96.024
ATOM   2750  NZ  LYS A 295     114.021 101.362  95.075
ATOM   2751  HZ1 LYS A 295     114.585 100.548  95.383
ATOM   2752  HZ2 LYS A 295     113.629 101.178  94.129
ATOM   2753  HZ3 LYS A 295     114.626 102.205  95.046
ATOM   2754  C   LYS A 295     106.758 101.127  96.102
ATOM   2755  O   LYS A 295     105.974 100.206  96.322
ATOM   2756  N   LYS A 296     106.587 102.060  95.130
ATOM   2757  H   LYS A 296     107.213 102.831  95.053
ATOM   2758  CA  LYS A 296     105.603 101.984  94.087
ATOM   2759  CB  LYS A 296     104.222 102.596  94.340
ATOM   2760  CG  LYS A 296     103.091 102.035  93.464
ATOM   2761  CD  LYS A 296     102.771 102.830  92.194
ATOM   2762  CE  LYS A 296     101.553 102.292  91.441
ATOM   2763  NZ  LYS A 296     101.337 103.060  90.199
ATOM   2764  HZ1 LYS A 296     101.321 104.076  90.408
ATOM   2765  HZ2 LYS A 296     102.101 102.859  89.527
ATOM   2766  HZ3 LYS A 296     100.431 102.785  89.775
ATOM   2767  C   LYS A 296     106.269 102.734  92.979
ATOM   2768  O   LYS A 296     106.330 103.965  92.991
ATOM   2769  N   ILE A 297     106.844 101.975  92.030
ATOM   2770  H   ILE A 297     106.784 100.980  92.060
ATOM   2771  CA  ILE A 297     107.535 102.518  90.888
ATOM   2772  CB  ILE A 297     108.812 101.753  90.550
ATOM   2773  CG2 ILE A 297     109.790 101.929  91.731
ATOM   2774  CG1 ILE A 297     108.553 100.268  90.196
ATOM   2775  CD1 ILE A 297     109.774  99.517  89.666
ATOM   2776  C   ILE A 297     106.601 102.579  89.704
ATOM   2777  O   ILE A 297     105.674 101.770  89.604
ATOM   2778  N   GLY A 298     106.797 103.585  88.816
ATOM   2779  H   GLY A 298     107.517 104.265  88.931
ATOM   2780  CA  GLY A 298     105.983 103.721  87.631
ATOM   2781  C   GLY A 298     106.414 104.888  86.793
ATOM   2782  O   GLY A 298     106.855 105.912  87.318
ATOM   2783  N   VAL A 299     106.266 104.741  85.454
ATOM   2784  H   VAL A 299     105.890 103.906  85.059
ATOM   2785  CA  VAL A 299     106.608 105.765  84.498
ATOM   2786  CB  VAL A 299     108.012 105.592  83.891
ATOM   2787  CG1 VAL A 299     108.149 104.275  83.093
ATOM   2788  CG2 VAL A 299     108.428 106.867  83.125
ATOM   2789  C   VAL A 299     105.511 105.800  83.449
ATOM   2790  O   VAL A 299     104.961 104.760  83.066
ATOM   2791  N   ASP A 300     105.162 107.020  82.980
ATOM   2792  H   ASP A 300     105.621 107.850  83.298
ATOM   2793  CA  ASP A 300     104.146 107.245  81.987
ATOM   2794  CB  ASP A 300     103.232 108.438  82.354
ATOM   2795  CG  ASP A 300     102.423 108.117  83.612
ATOM   2796  OD1 ASP A 300     101.691 107.084  83.638
ATOM   2797  OD2 ASP A 300     102.564 108.885  84.592
ATOM   2798  C   ASP A 300     104.822 107.560  80.683
ATOM   2799  O   ASP A 300     105.683 108.444  80.636
ATOM   2800  N   VAL A 301     104.464 106.838  79.592
ATOM   2801  H   VAL A 301     103.757 106.137  79.644
ATOM   2802  CA  VAL A 301     105.039 107.044  78.277
ATOM   2803  CB  VAL A 301     106.007 105.960  77.818
ATOM   2804  CG1 VAL A 301     107.288 106.054  78.672
ATOM   2805  CG2 VAL A 301     105.358 104.562  77.923
ATOM   2806  C   VAL A 301     103.962 107.294  77.248
ATOM   2807  O   VAL A 301     102.886 106.691  77.299
ATOM   2808  N   HIS A 302     104.237 108.221  76.293
ATOM   2809  H   HIS A 302     105.122 108.680  76.239
ATOM   2810  CA  HIS A 302     103.283 108.600  75.275
ATOM   2811  CB  HIS A 302     103.260 110.118  75.011
ATOM   2812  CG  HIS A 302     102.816 110.902  76.210
ATOM   2813  ND1 HIS A 302     101.499 111.095  76.565
ATOM   2814  CE1 HIS A 302     101.504 111.828  77.706
ATOM   2815  NE2 HIS A 302     102.727 112.120  78.108
ATOM   2816  CD2 HIS A 302     103.552 111.534  77.165
ATOM   2817  C   HIS A 302     103.444 107.909  73.959
ATOM   2818  O   HIS A 302     104.544 107.866  73.405
ATOM   2819  N   ALA A 303     102.321 107.363  73.426
ATOM   2820  H   ALA A 303     101.444 107.425  73.895
ATOM   2821  CA  ALA A 303     102.299 106.659  72.163
ATOM   2822  CB  ALA A 303     101.016 105.846  71.919
ATOM   2823  C   ALA A 303     102.510 107.577  70.997
ATOM   2824  O   ALA A 303     101.886 108.637  70.902
ATOM   2825  N   LEU A 304     103.432 107.167  70.098
ATOM   2826  H   LEU A 304     103.913 106.303  70.209
ATOM   2827  CA  LEU A 304     103.779 107.919  68.924
ATOM   2828  CB  LEU A 304     105.320 107.972  68.774
ATOM   2829  CG  LEU A 304     105.911 108.953  67.735
ATOM   2830  CD1 LEU A 304     105.601 110.421  68.087
ATOM   2831  CD2 LEU A 304     107.420 108.712  67.564
ATOM   2832  C   LEU A 304     103.149 107.309  67.690
ATOM   2833  O   LEU A 304     102.864 108.030  66.731
ATOM   2834  N   GLY A 305     102.875 105.980  67.706
ATOM   2835  H   GLY A 305     103.108 105.406  68.488
ATOM   2836  CA  GLY A 305     102.270 105.302  66.586
ATOM   2837  C   GLY A 305     102.891 103.953  66.411
ATOM   2838  O   GLY A 305     103.655 103.485  67.255
ATOM   2839  N   HIS A 306     102.525 103.279  65.301
ATOM   2840  H   HIS A 306     101.903 103.669  64.629
ATOM   2841  CA  HIS A 306     103.051 101.979  64.980
ATOM   2842  CB  HIS A 306     102.015 100.968  64.447
ATOM   2843  CG  HIS A 306     101.016 100.478  65.447
ATOM   2844  ND1 HIS A 306     101.263  99.453  66.333
ATOM   2845  CE1 HIS A 306     100.132  99.283  67.062
ATOM   2846  NE2 HIS A 306      99.179 100.126  66.708
ATOM   2847  CD2 HIS A 306      99.738 100.879  65.690
ATOM   2848  C   HIS A 306     104.078 102.118  63.906
ATOM   2849  O   HIS A 306     103.909 102.931  62.992
ATOM   2850  N   TRP A 307     105.193 101.355  64.024
ATOM   2851  H   TRP A 307     105.307 100.719  64.787
ATOM   2852  CA  TRP A 307     106.210 101.390  62.999
ATOM   2853  CB  TRP A 307     107.684 101.301  63.437
ATOM   2854  CG  TRP A 307     108.092 102.449  64.321
ATOM   2855  CD1 TRP A 307     108.423 102.387  65.638
ATOM   2856  NE1 TRP A 307     108.582 103.645  66.151
ATOM   2857  HE1 TRP A 307     108.847 103.858  67.065
ATOM   2858  CE2 TRP A 307     108.323 104.561  65.164
ATOM   2859  CZ2 TRP A 307     108.306 105.950  65.185
ATOM   2860  CH2 TRP A 307     108.021 106.627  63.994
ATOM   2861  CZ3 TRP A 307     107.743 105.911  62.822
ATOM   2862  CE3 TRP A 307     107.724 104.512  62.809
ATOM   2863  CD2 TRP A 307     108.027 103.848  63.989
ATOM   2864  C   TRP A 307     105.909 100.228  62.103
ATOM   2865  O   TRP A 307     105.582  99.140  62.586
ATOM   2866  N   PHE A 308     105.973 100.470  60.777
ATOM   2867  H   PHE A 308     106.198 101.382  60.439
ATOM   2868  CA  PHE A 308     105.677  99.492  59.762
ATOM   2869  CB  PHE A 308     104.589  99.991  58.773
ATOM   2870  CG  PHE A 308     103.234 100.051  59.406
ATOM   2871  CD1 PHE A 308     102.865 101.101  60.255
ATOM   2872  CE1 PHE A 308     101.590 101.144  60.826
ATOM   2873  CZ  PHE A 308     100.655 100.151  60.529
ATOM   2874  CE2 PHE A 308     100.997  99.121  59.651
ATOM   2875  CD2 PHE A 308     102.276  99.082  59.088
ATOM   2876  C   PHE A 308     106.832  99.043  58.914
ATOM   2877  O   PHE A 308     107.573  99.854  58.355
ATOM   2878  N   ASP A 309     106.997  97.704  58.816
ATOM   2879  H   ASP A 309     106.372  97.077  59.270
ATOM   2880  CA  ASP A 309     108.000  97.073  57.994
ATOM   2881  CB  ASP A 309     108.446  95.680  58.508
ATOM   2882  CG  ASP A 309     109.561  95.104  57.632
ATOM   2883  OD1 ASP A 309     110.676  95.685  57.628
ATOM   2884  OD2 ASP A 309     109.311  94.077  56.947
ATOM   2885  C   ASP A 309     107.316  96.880  56.663
ATOM   2886  O   ASP A 309     106.145  96.496  56.622
ATOM   2887  N   GLY A 310     108.035  97.138  55.550
ATOM   2888  H   GLY A 310     108.988  97.428  55.582
ATOM   2889  CA  GLY A 310     107.462  96.982  54.240
ATOM   2890  C   GLY A 310     108.514  96.610  53.247
ATOM   2891  O   GLY A 310     109.711  96.819  53.465
ATOM   2892  N   ARG A 311     108.054  96.042  52.112
ATOM   2893  H   ARG A 311     107.079  95.913  51.953
ATOM   2894  CA  ARG A 311     108.913  95.604  51.047
ATOM   2895  CB  ARG A 311     108.484  94.245  50.462
ATOM   2896  CG  ARG A 311     108.665  93.077  51.433
ATOM   2897  CD  ARG A 311     108.258  91.719  50.858
ATOM   2898  NE  ARG A 311     108.359  90.703  51.954
ATOM   2899  HE  ARG A 311     107.535  90.483  52.477
ATOM   2900  CZ  ARG A 311     109.531  90.056  52.259
ATOM   2901  NH1 ARG A 311     110.693  90.323  51.588
ATOM   2902 1HH1 ARG A 311     110.701  91.002  50.855
ATOM   2903 2HH1 ARG A 311     111.541  89.856  51.836
ATOM   2904  NH2 ARG A 311     109.545  89.133  53.265
ATOM   2905 1HH2 ARG A 311     108.708  88.919  53.768
ATOM   2906 2HH2 ARG A 311     110.389  88.654  53.503
ATOM   2907  C   ARG A 311     108.892  96.603  49.932
ATOM   2908  O   ARG A 311     107.832  97.092  49.532
ATOM   2909  N   LEU A 312     110.098  96.945  49.430
ATOM   2910  H   LEU A 312     110.941  96.543  49.778
ATOM   2911  CA  LEU A 312     110.255  97.872  48.344
ATOM   2912  CB  LEU A 312     111.624  98.594  48.393
ATOM   2913  CG  LEU A 312     111.912  99.610  47.267
ATOM   2914  CD1 LEU A 312     110.941 100.793  47.320
ATOM   2915  CD2 LEU A 312     113.380 100.062  47.283
ATOM   2916  C   LEU A 312     110.106  97.114  47.051
ATOM   2917  O   LEU A 312     110.826  96.143  46.805
ATOM   2918  N   ASN A 313     109.128  97.541  46.222
ATOM   2919  H   ASN A 313     108.541  98.311  46.458
ATOM   2920  CA  ASN A 313     108.871  96.945  44.937
ATOM   2921  CB  ASN A 313     107.417  96.489  44.693
ATOM   2922  CG  ASN A 313     106.996  95.327  45.594
ATOM   2923  OD1 ASN A 313     107.771  94.468  46.015
ATOM   2924  ND2 ASN A 313     105.672  95.293  45.893
ATOM   2925 1HD2 ASN A 313     105.055  95.991  45.530
ATOM   2926 2HD2 ASN A 313     105.304  94.578  46.488
ATOM   2927  C   ASN A 313     109.203  97.953  43.885
ATOM   2928  O   ASN A 313     108.865  99.133  44.007
ATOM   2929  N   LEU A 314     109.910  97.485  42.834
ATOM   2930  H   LEU A 314     110.165  96.523  42.770
ATOM   2931  CA  LEU A 314     110.336  98.300  41.729
ATOM   2932  CB  LEU A 314     111.771  97.946  41.272
ATOM   2933  CG  LEU A 314     112.872  97.853  42.364
ATOM   2934  CD1 LEU A 314     114.214  97.466  41.734
ATOM   2935  CD2 LEU A 314     112.962  99.050  43.313
ATOM   2936  C   LEU A 314     109.463  97.896  40.564
ATOM   2937  O   LEU A 314     109.312  96.699  40.300
ATOM   2938  N   LYS A 315     108.844  98.875  39.861
ATOM   2939  H   LYS A 315     108.960  99.838  40.089
ATOM   2940  CA  LYS A 315     108.026  98.594  38.704
ATOM   2941  CB  LYS A 315     106.491  98.614  38.887
ATOM   2942  CG  LYS A 315     105.884  97.446  39.657
ATOM   2943  CD  LYS A 315     104.355  97.499  39.661
ATOM   2944  CE  LYS A 315     103.702  96.300  40.343
ATOM   2945  NZ  LYS A 315     102.235  96.458  40.357
ATOM   2946  HZ1 LYS A 315     101.952  97.166  41.061
ATOM   2947  HZ2 LYS A 315     101.912  96.754  39.417
ATOM   2948  HZ3 LYS A 315     101.798  95.548  40.598
ATOM   2949  C   LYS A 315     108.306  99.557  37.591
ATOM   2950  O   LYS A 315     108.670 100.714  37.813
ATOM   2951  N   THR A 316     108.164  99.052  36.345
ATOM   2952  H   THR A 316     107.883  98.107  36.194
ATOM   2953  CA  THR A 316     108.361  99.830  35.155
ATOM   2954  CB  THR A 316     109.454  99.288  34.257
ATOM   2955  CG2 THR A 316     109.640 100.201  33.024
ATOM   2956  OG1 THR A 316     110.680  99.265  34.976
ATOM   2957  HG1 THR A 316     110.596  98.553  35.616
ATOM   2958  C   THR A 316     107.026  99.824  34.460
ATOM   2959  O   THR A 316     106.389  98.779  34.299
ATOM   2960  N   SER A 317     106.579 101.027  34.060
ATOM   2961  H   SER A 317     107.103 101.853  34.225
ATOM   2962  CA  SER A 317     105.328 101.233  33.397
ATOM   2963  CB  SER A 317     104.399 102.105  34.252
ATOM   2964  OG  SER A 317     104.119 101.446  35.480
ATOM   2965  HG  SER A 317     103.492 100.750  35.265
ATOM   2966  C   SER A 317     105.582 101.948  32.101
ATOM   2967  O   SER A 317     106.443 102.821  32.020
ATOM   2968  N   PHE A 318     104.852 101.547  31.038
ATOM   2969  H   PHE A 318     104.177 100.817  31.112
ATOM   2970  CA  PHE A 318     104.974 102.155  29.735
ATOM   2971  CB  PHE A 318     105.234 101.142  28.594
ATOM   2972  CG  PHE A 318     106.592 100.526  28.748
ATOM   2973  CD1 PHE A 318     106.759  99.343  29.486
ATOM   2974  CE1 PHE A 318     108.022  98.764  29.631
ATOM   2975  CZ  PHE A 318     109.134  99.365  29.039
ATOM   2976  CE2 PHE A 318     108.981 100.539  28.296
ATOM   2977  CD2 PHE A 318     107.715 101.115  28.155
ATOM   2978  C   PHE A 318     103.663 102.835  29.457
ATOM   2979  O   PHE A 318     102.598 102.239  29.641
ATOM   2980  N   HIS A 319     103.715 104.115  29.017
ATOM   2981  H   HIS A 319     104.571 104.608  28.890
ATOM   2982  CA  HIS A 319     102.519 104.867  28.731
ATOM   2983  CB  HIS A 319     102.311 106.054  29.697
ATOM   2984  CG  HIS A 319     102.186 105.644  31.135
ATOM   2985  ND1 HIS A 319     103.256 105.680  32.000
ATOM   2986  CE1 HIS A 319     102.812 105.214  33.191
ATOM   2987  NE2 HIS A 319     101.537 104.879  33.153
ATOM   2988  CD2 HIS A 319     101.143 105.150  31.855
ATOM   2989  C   HIS A 319     102.838 105.427  27.378
ATOM   2990  O   HIS A 319     103.572 106.403  27.243
ATOM   2991  N   CYS A 320     102.235 104.831  26.339
ATOM   2992  H   CYS A 320     101.604 104.075  26.490
ATOM   2993  CA  CYS A 320     102.462 105.155  24.956
ATOM   2994  CB  CYS A 320     101.745 104.159  24.030
ATOM   2995  SG  CYS A 320     102.466 102.494  24.141
ATOM   2996  C   CYS A 320     102.142 106.535  24.462
ATOM   2997  O   CYS A 320     102.768 106.974  23.495
ATOM   2998  N   TYR A 321     101.172 107.251  25.074
ATOM   2999  H   TYR A 321     100.663 106.924  25.866
ATOM   3000  CA  TYR A 321     100.828 108.560  24.576
ATOM   3001  CB  TYR A 321      99.393 108.649  23.983
ATOM   3002  CG  TYR A 321      99.230 107.745  22.803
ATOM   3003  CD1 TYR A 321      98.754 106.437  22.968
ATOM   3004  CE1 TYR A 321      98.606 105.590  21.867
ATOM   3005  CZ  TYR A 321      98.934 106.046  20.589
ATOM   3006  OH  TYR A 321      98.784 105.192  19.476
ATOM   3007  HH  TYR A 321      99.049 105.681  18.691
ATOM   3008  CE2 TYR A 321      99.410 107.348  20.414
ATOM   3009  CD2 TYR A 321      99.558 108.192  21.518
ATOM   3010  C   TYR A 321     100.886 109.643  25.603
ATOM   3011  O   TYR A 321     100.776 109.398  26.804
ATOM   3012  N   GLY A 322     101.136 110.873  25.098
ATOM   3013  H   GLY A 322     101.278 110.988  24.118
ATOM   3014  CA  GLY A 322     101.177 112.106  25.836
ATOM   3015  C   GLY A 322     102.282 112.251  26.823
ATOM   3016  O   GLY A 322     103.275 111.522  26.824
ATOM   3017  N   ALA A 323     102.086 113.258  27.695
ATOM   3018  H   ALA A 323     101.268 113.825  27.646
ATOM   3019  CA  ALA A 323     102.979 113.584  28.767
ATOM   3020  CB  ALA A 323     102.830 115.030  29.279
ATOM   3021  C   ALA A 323     102.661 112.640  29.893
ATOM   3022  O   ALA A 323     101.545 112.126  29.999
ATOM   3023  N   CYS A 324     103.655 112.437  30.782
ATOM   3024  H   CYS A 324     104.531 112.896  30.660
ATOM   3025  CA  CYS A 324     103.600 111.559  31.932
ATOM   3026  CB  CYS A 324     104.851 111.747  32.800
ATOM   3027  SG  CYS A 324     106.375 111.261  31.950
ATOM   3028  C   CYS A 324     102.437 111.907  32.833
ATOM   3029  O   CYS A 324     101.754 111.019  33.345
ATOM   3030  N   THR A 325     102.161 113.225  32.974
ATOM   3031  H   THR A 325     102.714 113.907  32.502
ATOM   3032  CA  THR A 325     101.104 113.780  33.785
ATOM   3033  CB  THR A 325     101.158 115.292  33.838
ATOM   3034  CG2 THR A 325     102.454 115.729  34.547
ATOM   3035  OG1 THR A 325     101.098 115.845  32.528
ATOM   3036  HG1 THR A 325     100.884 116.775  32.648
ATOM   3037  C   THR A 325      99.729 113.350  33.331
ATOM   3038  O   THR A 325      98.804 113.287  34.144
ATOM   3039  N   LYS A 326      99.576 113.071  32.016
ATOM   3040  H   LYS A 326     100.352 113.110  31.391
ATOM   3041  CA  LYS A 326      98.346 112.646  31.404
ATOM   3042  CB  LYS A 326      98.323 112.833  29.872
ATOM   3043  CG  LYS A 326      98.283 114.299  29.440
ATOM   3044  CD  LYS A 326      98.252 114.499  27.926
ATOM   3045  CE  LYS A 326      98.142 115.967  27.516
ATOM   3046  NZ  LYS A 326      98.090 116.078  26.046
ATOM   3047  HZ1 LYS A 326      97.271 115.551  25.688
ATOM   3048  HZ2 LYS A 326      97.998 117.076  25.776
ATOM   3049  HZ3 LYS A 326      98.957 115.689  25.631
ATOM   3050  C   LYS A 326      97.939 111.229  31.693
ATOM   3051  O   LYS A 326      96.760 110.921  31.524
ATOM   3052  N   TYR A 327      98.876 110.311  32.045
ATOM   3053  H   TYR A 327      99.839 110.541  32.181
ATOM   3054  CA  TYR A 327      98.479 108.951  32.338
ATOM   3055  CB  TYR A 327      98.959 107.879  31.330
ATOM   3056  CG  TYR A 327      98.143 108.047  30.087
ATOM   3057  CD1 TYR A 327      98.579 108.814  29.002
ATOM   3058  CE1 TYR A 327      97.777 108.958  27.864
ATOM   3059  CZ  TYR A 327      96.532 108.331  27.801
ATOM   3060  OH  TYR A 327      95.725 108.480  26.652
ATOM   3061  HH  TYR A 327      94.884 108.043  26.819
ATOM   3062  CE2 TYR A 327      96.087 107.562  28.878
ATOM   3063  CD2 TYR A 327      96.891 107.422  30.011
ATOM   3064  C   TYR A 327      98.671 108.499  33.756
ATOM   3065  O   TYR A 327      99.509 109.026  34.490
ATOM   3066  N   GLU A 328      97.794 107.549  34.173
ATOM   3067  H   GLU A 328      97.108 107.193  33.544
ATOM   3068  CA  GLU A 328      97.756 106.940  35.481
ATOM   3069  CB  GLU A 328      96.436 106.205  35.780
ATOM   3070  CG  GLU A 328      95.208 107.115  35.888
ATOM   3071  CD  GLU A 328      93.997 106.275  36.279
ATOM   3072  OE1 GLU A 328      93.007 106.294  35.502
ATOM   3073  OE2 GLU A 328      94.020 105.624  37.357
ATOM   3074  C   GLU A 328      98.847 105.924  35.639
ATOM   3075  O   GLU A 328      99.135 105.160  34.717
ATOM   3076  N   TYR A 329      99.460 105.889  36.842
ATOM   3077  H   TYR A 329      99.194 106.497  37.585
ATOM   3078  CA  TYR A 329     100.531 104.980  37.139
ATOM   3079  CB  TYR A 329     101.535 105.576  38.148
ATOM   3080  CG  TYR A 329     102.202 106.774  37.542
ATOM   3081  CD1 TYR A 329     101.756 108.061  37.877
ATOM   3082  CE1 TYR A 329     102.360 109.196  37.327
ATOM   3083  CZ  TYR A 329     103.417 109.056  36.425
ATOM   3084  OH  TYR A 329     104.040 110.192  35.864
ATOM   3085  HH  TYR A 329     104.858 109.906  35.440
ATOM   3086  CE2 TYR A 329     103.852 107.780  36.076
ATOM   3087  CD2 TYR A 329     103.248 106.647  36.624
ATOM   3088  C   TYR A 329      99.917 103.738  37.745
ATOM   3089  O   TYR A 329      99.084 103.876  38.639
ATOM   3090  N   PRO A 330     100.282 102.524  37.336
ATOM   3091  CA  PRO A 330      99.739 101.274  37.858
ATOM   3092  CB  PRO A 330     100.363 100.170  37.006
ATOM   3093  CG  PRO A 330     100.733 100.863  35.687
ATOM   3094  CD  PRO A 330     101.019 102.315  36.094
ATOM   3095  C   PRO A 330      99.988 101.052  39.333
ATOM   3096  O   PRO A 330      99.375 100.161  39.919
ATOM   3097  N   TRP A 331     100.949 101.798  39.901
ATOM   3098  H   TRP A 331     101.438 102.463  39.343
ATOM   3099  CA  TRP A 331     101.363 101.810  41.275
ATOM   3100  CB  TRP A 331     102.869 101.425  41.349
ATOM   3101  CG  TRP A 331     103.724 102.036  40.249
ATOM   3102  CD1 TRP A 331     104.073 101.423  39.077
ATOM   3103  NE1 TRP A 331     104.730 102.297  38.249
ATOM   3104  HE1 TRP A 331     105.044 102.096  37.345
ATOM   3105  CE2 TRP A 331     104.850 103.500  38.901
ATOM   3106  CZ2 TRP A 331     105.428 104.695  38.508
ATOM   3107  CH2 TRP A 331     105.398 105.765  39.409
ATOM   3108  CZ3 TRP A 331     104.791 105.638  40.667
ATOM   3109  CE3 TRP A 331     104.194 104.437  41.059
ATOM   3110  CD2 TRP A 331     104.236 103.374  40.168
ATOM   3111  C   TRP A 331     101.031 103.090  42.014
ATOM   3112  O   TRP A 331     101.474 103.271  43.150
ATOM   3113  N   HIS A 332     100.190 103.979  41.417
ATOM   3114  H   HIS A 332      99.795 103.789  40.520
ATOM   3115  CA  HIS A 332      99.812 105.269  41.978
ATOM   3116  CB  HIS A 332      98.898 106.127  41.052
ATOM   3117  CG  HIS A 332      97.451 105.706  40.901
ATOM   3118  ND1 HIS A 332      97.012 104.622  40.174
ATOM   3119  CE1 HIS A 332      95.660 104.596  40.279
ATOM   3120  NE2 HIS A 332      95.198 105.584  41.023
ATOM   3121  CD2 HIS A 332      96.327 106.282  41.412
ATOM   3122  C   HIS A 332      99.118 105.186  43.312
ATOM   3123  O   HIS A 332      99.199 106.120  44.110
ATOM   3124  N   THR A 333      98.417 104.059  43.555
ATOM   3125  H   THR A 333      98.394 103.330  42.876
ATOM   3126  CA  THR A 333      97.663 103.773  44.749
ATOM   3127  CB  THR A 333      96.890 102.478  44.627
ATOM   3128  CG2 THR A 333      95.818 102.621  43.530
ATOM   3129  OG1 THR A 333      97.768 101.400  44.326
ATOM   3130  HG1 THR A 333      97.275 100.598  44.521
ATOM   3131  C   THR A 333      98.486 103.726  46.010
ATOM   3132  O   THR A 333      97.978 104.103  47.069
ATOM   3133  N   ALA A 334      99.765 103.276  45.924
ATOM   3134  H   ALA A 334     100.171 103.014  45.051
ATOM   3135  CA  ALA A 334     100.628 103.178  47.078
ATOM   3136  CB  ALA A 334     101.966 102.485  46.795
ATOM   3137  C   ALA A 334     100.924 104.520  47.678
ATOM   3138  O   ALA A 334     101.309 105.460  46.981
ATOM   3139  N   LYS A 335     100.757 104.597  49.020
ATOM   3140  H   LYS A 335     100.469 103.796  49.538
ATOM   3141  CA  LYS A 335     100.959 105.790  49.803
ATOM   3142  CB  LYS A 335     100.516 105.651  51.272
ATOM   3143  CG  LYS A 335      99.001 105.629  51.467
ATOM   3144  CD  LYS A 335      98.587 105.565  52.938
ATOM   3145  CE  LYS A 335      97.072 105.550  53.159
ATOM   3146  NZ  LYS A 335      96.483 106.844  52.755
ATOM   3147  HZ1 LYS A 335      95.469 106.845  52.968
ATOM   3148  HZ2 LYS A 335      96.943 107.618  53.271
ATOM   3149  HZ3 LYS A 335      96.618 106.987  51.736
ATOM   3150  C   LYS A 335     102.383 106.254  49.822
ATOM   3151  O   LYS A 335     102.626 107.462  49.885
ATOM   3152  N   CYS A 336     103.343 105.303  49.827
ATOM   3153  H   CYS A 336     103.134 104.329  49.803
ATOM   3154  CA  CYS A 336     104.733 105.650  49.816
ATOM   3155  CB  CYS A 336     105.537 104.978  50.943
ATOM   3156  SG  CYS A 336     105.012 105.530  52.596
ATOM   3157  C   CYS A 336     105.268 105.221  48.486
ATOM   3158  O   CYS A 336     105.316 104.023  48.186
ATOM   3159  N   HIS A 337     105.681 106.221  47.667
ATOM   3160  H   HIS A 337     105.633 107.180  47.937
ATOM   3161  CA  HIS A 337     106.215 105.979  46.353
ATOM   3162  CB  HIS A 337     105.121 105.799  45.261
ATOM   3163  CG  HIS A 337     104.249 106.992  44.986
ATOM   3164  ND1 HIS A 337     103.169 107.342  45.764
ATOM   3165  CE1 HIS A 337     102.618 108.443  45.196
ATOM   3166  NE2 HIS A 337     103.267 108.825  44.111
ATOM   3167  CD2 HIS A 337     104.295 107.909  43.980
ATOM   3168  C   HIS A 337     107.192 107.044  45.909
ATOM   3169  O   HIS A 337     107.261 108.132  46.488
ATOM   3170  N   TYR A 338     108.009 106.685  44.887
ATOM   3171  H   TYR A 338     107.946 105.765  44.508
ATOM   3172  CA  TYR A 338     108.993 107.528  44.248
ATOM   3173  CB  TYR A 338     110.464 107.164  44.606
ATOM   3174  CG  TYR A 338     111.456 108.050  43.902
ATOM   3175  CD1 TYR A 338     111.638 109.386  44.281
ATOM   3176  CE1 TYR A 338     112.563 110.196  43.612
ATOM   3177  CZ  TYR A 338     113.321 109.675  42.560
ATOM   3178  OH  TYR A 338     114.252 110.497  41.887
ATOM   3179  HH  TYR A 338     114.625 109.991  41.159
ATOM   3180  CE2 TYR A 338     113.158 108.342  42.179
ATOM   3181  CD2 TYR A 338     112.233 107.538  42.851
ATOM   3182  C   TYR A 338     108.781 107.305  42.771
ATOM   3183  O   TYR A 338     108.643 106.162  42.337
ATOM   3184  N   GLU A 339     108.776 108.401  41.978
ATOM   3185  H   GLU A 339     108.912 109.314  42.354
ATOM   3186  CA  GLU A 339     108.563 108.353  40.549
ATOM   3187  CB  GLU A 339     107.425 109.295  40.094
ATOM   3188  CG  GLU A 339     106.040 108.985  40.676
ATOM   3189  CD  GLU A 339     104.937 109.909  40.149
ATOM   3190  OE1 GLU A 339     103.775 109.679  40.574
ATOM   3191  OE2 GLU A 339     105.201 110.841  39.343
ATOM   3192  C   GLU A 339     109.769 108.887  39.819
ATOM   3193  O   GLU A 339     110.456 109.780  40.322
ATOM   3194  N   ARG A 340     110.056 108.320  38.620
ATOM   3195  H   ARG A 340     109.521 107.551  38.279
ATOM   3196  CA  ARG A 340     111.142 108.752  37.772
ATOM   3197  CB  ARG A 340     112.453 107.964  37.994
ATOM   3198  CG  ARG A 340     113.646 108.539  37.231
ATOM   3199  CD  ARG A 340     114.969 107.848  37.545
ATOM   3200  NE  ARG A 340     115.997 108.479  36.667
ATOM   3201  HE  ARG A 340     115.708 109.189  36.024
ATOM   3202  CZ  ARG A 340     117.310 108.093  36.688
ATOM   3203  NH1 ARG A 340     117.775 107.146  37.557
ATOM   3204 1HH1 ARG A 340     117.159 106.717  38.216
ATOM   3205 2HH1 ARG A 340     118.738 106.880  37.541
ATOM   3206  NH2 ARG A 340     118.172 108.663  35.799
ATOM   3207 1HH2 ARG A 340     117.841 109.344  35.146
ATOM   3208 2HH2 ARG A 340     119.133 108.390  35.781
ATOM   3209  C   ARG A 340     110.642 108.575  36.356
ATOM   3210  O   ARG A 340     110.559 107.459  35.842
ATOM   3211  N   ASP A 341     110.275 109.707  35.715
ATOM   3212  H   ASP A 341     110.353 110.588  36.172
ATOM   3213  CA  ASP A 341     109.729 109.760  34.376
ATOM   3214  CB  ASP A 341     108.667 110.873  34.259
ATOM   3215  CG  ASP A 341     107.447 110.598  35.140
ATOM   3216  OD1 ASP A 341     106.850 109.490  35.070
ATOM   3217  OD2 ASP A 341     107.091 111.528  35.909
ATOM   3218  C   ASP A 341     110.722 110.019  33.270
ATOM   3219  O   ASP A 341     111.593 110.884  33.392
ATOM   3220  N   TYR A 342     110.598 109.258  32.153
ATOM   3221  H   TYR A 342     109.911 108.541  32.093
ATOM   3222  CA  TYR A 342     111.423 109.400  30.977
ATOM   3223  CB  TYR A 342     112.156 108.117  30.517
ATOM   3224  CG  TYR A 342     113.096 107.631  31.570
ATOM   3225  CD1 TYR A 342     112.683 106.654  32.485
ATOM   3226  CE1 TYR A 342     113.556 106.189  33.470
ATOM   3227  CZ  TYR A 342     114.852 106.703  33.548
ATOM   3228  OH  TYR A 342     115.743 106.238  34.537
ATOM   3229  HH  TYR A 342     115.301 105.544  35.034
ATOM   3230  CE2 TYR A 342     115.273 107.683  32.645
ATOM   3231  CD2 TYR A 342     114.395 108.144  31.661
ATOM   3232  C   TYR A 342     110.400 109.740  29.935
ATOM   3233  O   TYR A 342     109.629 108.892  29.492
ATOM   3234  N   GLN A 343     110.397 111.011  29.513
ATOM   3235  H   GLN A 343     111.064 111.655  29.877
ATOM   3236  CA  GLN A 343     109.473 111.584  28.572
ATOM   3237  CB  GLN A 343     109.321 113.105  28.819
ATOM   3238  CG  GLN A 343     108.677 113.472  30.161
ATOM   3239  CD  GLN A 343     108.583 114.994  30.320
ATOM   3240  OE1 GLN A 343     108.911 115.810  29.457
ATOM   3241  NE2 GLN A 343     108.079 115.407  31.511
ATOM   3242 1HE2 GLN A 343     107.822 114.736  32.207
ATOM   3243 2HE2 GLN A 343     107.964 116.383  31.693
ATOM   3244  C   GLN A 343     109.766 111.320  27.118
ATOM   3245  O   GLN A 343     110.552 110.445  26.752
ATOM   3246  N   TYR A 344     109.013 112.048  26.259
ATOM   3247  H   TYR A 344     108.316 112.660  26.619
ATOM   3248  CA  TYR A 344     109.073 112.066  24.828
ATOM   3249  CB  TYR A 344     107.894 112.890  24.213
ATOM   3250  CG  TYR A 344     107.927 114.343  24.609
ATOM   3251  CD1 TYR A 344     108.627 115.307  23.870
ATOM   3252  CE1 TYR A 344     108.644 116.646  24.268
ATOM   3253  CZ  TYR A 344     107.951 117.037  25.416
ATOM   3254  OH  TYR A 344     107.964 118.387  25.824
ATOM   3255  HH  TYR A 344     107.459 118.453  26.641
ATOM   3256  CE2 TYR A 344     107.242 116.092  26.161
ATOM   3257  CD2 TYR A 344     107.232 114.757  25.754
ATOM   3258  C   TYR A 344     110.434 112.507  24.339
ATOM   3259  O   TYR A 344     111.256 113.054  25.077
ATOM   3260  N   GLU A 345     110.687 112.186  23.058
ATOM   3261  H   GLU A 345     109.946 111.785  22.534
ATOM   3262  CA  GLU A 345     111.873 112.405  22.268
ATOM   3263  CB  GLU A 345     112.304 113.882  22.109
ATOM   3264  CG  GLU A 345     111.279 114.708  21.314
ATOM   3265  CD  GLU A 345     111.676 116.179  21.179
ATOM   3266  OE1 GLU A 345     112.775 116.598  21.631
ATOM   3267  OE2 GLU A 345     110.847 116.925  20.597
ATOM   3268  C   GLU A 345     113.041 111.528  22.627
ATOM   3269  O   GLU A 345     114.048 111.563  21.922
ATOM   3270  N   THR A 346     112.919 110.653  23.662
ATOM   3271  H   THR A 346     112.111 110.619  24.245
ATOM   3272  CA  THR A 346     113.987 109.741  24.019
ATOM   3273  CB  THR A 346     113.779 109.179  25.412
ATOM   3274  CG2 THR A 346     114.938 108.235  25.787
ATOM   3275  OG1 THR A 346     113.726 110.241  26.355
ATOM   3276  HG1 THR A 346     113.237 109.901  27.110
ATOM   3277  C   THR A 346     113.866 108.653  22.969
ATOM   3278  O   THR A 346     114.823 108.328  22.265
ATOM   3279  N   LYS A 347     112.638 108.103  22.863
ATOM   3280  H   LYS A 347     111.916 108.395  23.485
ATOM   3281  CA  LYS A 347     112.199 107.112  21.914
ATOM   3282  CB  LYS A 347     111.835 105.763  22.589
ATOM   3283  CG  LYS A 347     110.712 105.780  23.639
ATOM   3284  CD  LYS A 347     110.384 104.385  24.174
ATOM   3285  CE  LYS A 347     109.243 104.346  25.190
ATOM   3286  NZ  LYS A 347     108.948 102.945  25.559
ATOM   3287  HZ1 LYS A 347     109.729 102.555  26.120
ATOM   3288  HZ2 LYS A 347     108.069 102.902  26.109
ATOM   3289  HZ3 LYS A 347     108.834 102.378  24.697
ATOM   3290  C   LYS A 347     110.986 107.706  21.210
ATOM   3291  O   LYS A 347     110.291 107.024  20.455
ATOM   3292  N   LYS A 348     110.688 109.003  21.510
ATOM   3293  H   LYS A 348     111.293 109.491  22.130
ATOM   3294  CA  LYS A 348     109.619 109.861  21.055
ATOM   3295  CB  LYS A 348     109.806 110.454  19.623
ATOM   3296  CG  LYS A 348     109.817 109.521  18.407
ATOM   3297  CD  LYS A 348     110.041 110.279  17.095
ATOM   3298  CE  LYS A 348     110.082 109.400  15.844
ATOM   3299  NZ  LYS A 348     111.350 108.643  15.804
ATOM   3300  HZ1 LYS A 348     111.372 108.040  14.960
ATOM   3301  HZ2 LYS A 348     112.148 109.305  15.771
ATOM   3302  HZ3 LYS A 348     111.431 108.050  16.651
ATOM   3303  C   LYS A 348     108.225 109.359  21.282
ATOM   3304  O   LYS A 348     107.263 109.990  20.842
ATOM   3305  N   THR A 349     108.069 108.318  22.127
ATOM   3306  H   THR A 349     108.818 107.853  22.590
ATOM   3307  CA  THR A 349     106.759 107.773  22.318
ATOM   3308  CB  THR A 349     106.719 106.324  21.848
ATOM   3309  CG2 THR A 349     105.307 105.727  21.986
ATOM   3310  OG1 THR A 349     107.085 106.264  20.475
ATOM   3311  HG1 THR A 349     108.036 106.412  20.449
ATOM   3312  C   THR A 349     106.385 107.869  23.761
ATOM   3313  O   THR A 349     107.023 107.242  24.611
ATOM   3314  N   GLY A 350     105.377 108.737  24.042
ATOM   3315  H   GLY A 350     104.946 109.264  23.315
ATOM   3316  CA  GLY A 350     104.800 108.936  25.350
ATOM   3317  C   GLY A 350     105.806 109.165  26.418
ATOM   3318  O   GLY A 350     106.554 110.143  26.422
ATOM   3319  N   CYS A 351     105.758 108.235  27.386
ATOM   3320  H   CYS A 351     105.101 107.490  27.347
ATOM   3321  CA  CYS A 351     106.628 108.202  28.513
ATOM   3322  CB  CYS A 351     106.104 109.039  29.690
ATOM   3323  SG  CYS A 351     104.516 108.454  30.356
ATOM   3324  C   CYS A 351     106.817 106.799  29.025
ATOM   3325  O   CYS A 351     105.996 105.905  28.804
ATOM   3326  N   THR A 352     107.970 106.590  29.691
ATOM   3327  H   THR A 352     108.632 107.325  29.799
ATOM   3328  CA  THR A 352     108.340 105.357  30.328
ATOM   3329  CB  THR A 352     109.637 104.765  29.827
ATOM   3330  CG2 THR A 352     109.932 103.449  30.577
ATOM   3331  OG1 THR A 352     109.545 104.494  28.436
ATOM   3332  HG1 THR A 352     110.452 104.457  28.122
ATOM   3333  C   THR A 352     108.524 105.833  31.747
ATOM   3334  O   THR A 352     109.333 106.723  32.014
ATOM   3335  N   ALA A 353     107.752 105.257  32.685
ATOM   3336  H   ALA A 353     107.133 104.511  32.474
ATOM   3337  CA  ALA A 353     107.825 105.660  34.055
ATOM   3338  CB  ALA A 353     106.478 106.145  34.587
ATOM   3339  C   ALA A 353     108.274 104.562  34.956
ATOM   3340  O   ALA A 353     107.731 103.459  34.945
ATOM   3341  N   CYS A 354     109.308 104.859  35.760
ATOM   3342  H   CYS A 354     109.746 105.752  35.740
ATOM   3343  CA  CYS A 354     109.835 103.934  36.719
ATOM   3344  CB  CYS A 354     111.370 103.934  36.796
ATOM   3345  SG  CYS A 354     112.118 103.389  35.231
ATOM   3346  C   CYS A 354     109.277 104.367  38.040
ATOM   3347  O   CYS A 354     109.140 105.565  38.307
ATOM   3348  N   GLY A 355     108.908 103.384  38.887
ATOM   3349  H   GLY A 355     108.990 102.416  38.664
ATOM   3350  CA  GLY A 355     108.364 103.710  40.169
ATOM   3351  C   GLY A 355     108.797 102.737  41.192
ATOM   3352  O   GLY A 355     108.928 101.541  40.937
ATOM   3353  N   LEU A 356     109.004 103.273  42.406
ATOM   3354  H   LEU A 356     108.857 104.244  42.574
ATOM   3355  CA  LEU A 356     109.429 102.499  43.535
ATOM   3356  CB  LEU A 356     110.663 103.098  44.244
ATOM   3357  CG  LEU A 356     111.894 103.457  43.376
ATOM   3358  CD1 LEU A 356     113.000 104.058  44.254
ATOM   3359  CD2 LEU A 356     112.369 102.349  42.432
ATOM   3360  C   LEU A 356     108.302 102.694  44.507
ATOM   3361  O   LEU A 356     107.850 103.828  44.680
ATOM   3362  N   TYR A 357     107.796 101.612  45.145
ATOM   3363  H   TYR A 357     108.121 100.683  44.984
ATOM   3364  CA  TYR A 357     106.723 101.792  46.094
ATOM   3365  CB  TYR A 357     105.307 101.752  45.437
ATOM   3366  CG  TYR A 357     104.899 100.408  44.926
ATOM   3367  CD1 TYR A 357     104.103  99.587  45.733
ATOM   3368  CE1 TYR A 357     103.710  98.326  45.300
ATOM   3369  CZ  TYR A 357     104.116  97.866  44.053
ATOM   3370  OH  TYR A 357     103.711  96.579  43.644
ATOM   3371  HH  TYR A 357     104.229  96.335  42.874
ATOM   3372  CE2 TYR A 357     104.920  98.670  43.237
ATOM   3373  CD2 TYR A 357     105.311  99.938  43.674
ATOM   3374  C   TYR A 357     106.816 100.811  47.231
ATOM   3375  O   TYR A 357     107.351  99.713  47.066
ATOM   3376  N   LEU A 358     106.315 101.218  48.425
ATOM   3377  H   LEU A 358     105.897 102.119  48.527
ATOM   3378  CA  LEU A 358     106.306 100.352  49.584
ATOM   3379  CB  LEU A 358     106.503 101.038  50.956
ATOM   3380  CG  LEU A 358     107.873 101.717  51.179
ATOM   3381  CD1 LEU A 358     107.914 102.440  52.535
ATOM   3382  CD2 LEU A 358     109.039 100.724  51.030
ATOM   3383  C   LEU A 358     105.017  99.585  49.620
ATOM   3384  O   LEU A 358     103.930 100.166  49.598
ATOM   3385  N   ASP A 359     105.138  98.243  49.701
ATOM   3386  H   ASP A 359     106.034  97.806  49.732
ATOM   3387  CA  ASP A 359     104.021  97.333  49.714
ATOM   3388  CB  ASP A 359     103.974  96.529  48.390
ATOM   3389  CG  ASP A 359     102.624  95.898  48.021
ATOM   3390  OD1 ASP A 359     101.594  96.109  48.717
ATOM   3391  OD2 ASP A 359     102.624  95.162  47.000
ATOM   3392  C   ASP A 359     104.187  96.342  50.838
ATOM   3393  O   ASP A 359     105.252  96.234  51.449
ATOM   3394  N   GLN A 360     103.081  95.613  51.137
ATOM   3395  H   GLN A 360     102.242  95.771  50.624
ATOM   3396  CA  GLN A 360     102.947  94.581  52.138
ATOM   3397  CB  GLN A 360     103.655  93.253  51.743
ATOM   3398  CG  GLN A 360     103.082  92.559  50.494
ATOM   3399  CD  GLN A 360     101.673  92.022  50.741
ATOM   3400  OE1 GLN A 360     101.405  91.242  51.656
ATOM   3401  NE2 GLN A 360     100.725  92.463  49.874
ATOM   3402 1HE2 GLN A 360     100.975  93.095  49.140
ATOM   3403 2HE2 GLN A 360      99.778  92.152  49.962
ATOM   3404  C   GLN A 360     103.370  95.052  53.506
ATOM   3405  O   GLN A 360     104.127  94.381  54.213
ATOM   3406  N   LEU A 361     102.876  96.256  53.886
ATOM   3407  H   LEU A 361     102.269  96.772  53.287
ATOM   3408  CA  LEU A 361     103.164  96.878  55.153
ATOM   3409  CB  LEU A 361     102.587  98.308  55.282
ATOM   3410  CG  LEU A 361     103.171  99.383  54.337
ATOM   3411  CD1 LEU A 361     102.394 100.701  54.480
ATOM   3412  CD2 LEU A 361     104.681  99.593  54.539
ATOM   3413  C   LEU A 361     102.587  96.066  56.285
ATOM   3414  O   LEU A 361     101.421  95.661  56.246
ATOM   3415  N   LYS A 362     103.438  95.788  57.302
ATOM   3416  H   LYS A 362     104.385  96.098  57.283
ATOM   3417  CA  LYS A 362     103.080  95.021  58.471
ATOM   3418  CB  LYS A 362     103.786  93.646  58.501
ATOM   3419  CG  LYS A 362     103.398  92.692  57.370
ATOM   3420  CD  LYS A 362     104.132  91.354  57.418
ATOM   3421  CE  LYS A 362     103.852  90.461  56.208
ATOM   3422  NZ  LYS A 362     104.608  89.198  56.329
ATOM   3423  HZ1 LYS A 362     104.383  88.572  55.533
ATOM   3424  HZ2 LYS A 362     105.625  89.401  56.327
ATOM   3425  HZ3 LYS A 362     104.356  88.727  57.218
ATOM   3426  C   LYS A 362     103.583  95.753  59.696
ATOM   3427  O   LYS A 362     104.747  96.161  59.699
ATOM   3428  N   PRO A 363     102.779  95.972  60.743
ATOM   3429  CA  PRO A 363     103.211  96.644  61.954
ATOM   3430  CB  PRO A 363     101.934  96.966  62.730
ATOM   3431  CG  PRO A 363     100.896  95.945  62.222
ATOM   3432  CD  PRO A 363     101.379  95.561  60.810
ATOM   3433  C   PRO A 363     104.183  95.798  62.739
ATOM   3434  O   PRO A 363     103.904  94.616  62.959
ATOM   3435  N   VAL A 364     105.322  96.389  63.162
ATOM   3436  H   VAL A 364     105.542  97.331  62.936
ATOM   3437  CA  VAL A 364     106.260  95.711  64.015
ATOM   3438  CB  VAL A 364     107.731  95.992  63.708
ATOM   3439  CG1 VAL A 364     108.010  95.551  62.262
ATOM   3440  CG2 VAL A 364     108.136  97.458  63.976
ATOM   3441  C   VAL A 364     105.983  95.959  65.472
ATOM   3442  O   VAL A 364     106.150  95.046  66.279
ATOM   3443  N   GLY A 365     105.517  97.177  65.836
ATOM   3444  H   GLY A 365     105.375  97.912  65.175
ATOM   3445  CA  GLY A 365     105.247  97.472  67.219
ATOM   3446  C   GLY A 365     104.888  98.907  67.422
ATOM   3447  O   GLY A 365     104.949  99.725  66.499
ATOM   3448  N   SER A 366     104.538  99.226  68.690
ATOM   3449  H   SER A 366     104.627  98.566  69.433
ATOM   3450  CA  SER A 366     104.142 100.552  69.065
ATOM   3451  CB  SER A 366     102.889 100.583  69.972
ATOM   3452  OG  SER A 366     102.543 101.912  70.341
ATOM   3453  HG  SER A 366     101.995 102.248  69.627
ATOM   3454  C   SER A 366     105.273 101.280  69.732
ATOM   3455  O   SER A 366     105.930 100.784  70.652
ATOM   3456  N   ALA A 367     105.518 102.491  69.195
ATOM   3457  H   ALA A 367     104.957 102.812  68.439
ATOM   3458  CA  ALA A 367     106.510 103.438  69.617
ATOM   3459  CB  ALA A 367     106.880 104.447  68.539
ATOM   3460  C   ALA A 367     105.989 104.303  70.719
ATOM   3461  O   ALA A 367     104.823 104.703  70.708
ATOM   3462  N   TYR A 368     106.878 104.603  71.692
ATOM   3463  H   TYR A 368     107.786 104.195  71.681
ATOM   3464  CA  TYR A 368     106.586 105.445  72.820
ATOM   3465  CB  TYR A 368     106.365 104.682  74.150
ATOM   3466  CG  TYR A 368     105.160 103.796  74.086
ATOM   3467  CD1 TYR A 368     105.238 102.466  73.658
ATOM   3468  CE1 TYR A 368     104.095 101.661  73.614
ATOM   3469  CZ  TYR A 368     102.861 102.180  74.010
ATOM   3470  OH  TYR A 368     101.705 101.371  73.968
ATOM   3471  HH  TYR A 368     100.960 101.901  74.266
ATOM   3472  CE2 TYR A 368     102.773 103.501  74.453
ATOM   3473  CD2 TYR A 368     103.919 104.296  74.491
ATOM   3474  C   TYR A 368     107.733 106.398  73.001
ATOM   3475  O   TYR A 368     108.825 106.013  73.421
ATOM   3476  N   LYS A 369     107.501 107.680  72.648
ATOM   3477  H   LYS A 369     106.595 107.971  72.348
ATOM   3478  CA  LYS A 369     108.488 108.723  72.752
ATOM   3479  CB  LYS A 369     108.195 109.844  71.740
ATOM   3480  CG  LYS A 369     109.231 110.957  71.613
ATOM   3481  CD  LYS A 369     108.831 111.938  70.514
ATOM   3482  CE  LYS A 369     109.821 113.073  70.278
ATOM   3483  NZ  LYS A 369     109.317 113.934  69.190
ATOM   3484  HZ1 LYS A 369     108.628 113.411  68.615
ATOM   3485  HZ2 LYS A 369     108.864 114.781  69.582
ATOM   3486  HZ3 LYS A 369     110.108 114.218  68.580
ATOM   3487  C   LYS A 369     108.483 109.261  74.154
ATOM   3488  O   LYS A 369     107.428 109.603  74.696
ATOM   3489  N   ILE A 370     109.681 109.304  74.778
ATOM   3490  H   ILE A 370     110.522 109.000  74.332
ATOM   3491  CA  ILE A 370     109.835 109.812  76.118
ATOM   3492  CB  ILE A 370     111.062 109.233  76.810
ATOM   3493  CG2 ILE A 370     111.249 109.862  78.207
ATOM   3494  CG1 ILE A 370     110.900 107.702  76.932
ATOM   3495  CD1 ILE A 370     112.168 106.963  77.356
ATOM   3496  C   ILE A 370     109.869 111.325  76.029
ATOM   3497  O   ILE A 370     110.351 111.887  75.041
ATOM   3498  N   ILE A 371     109.227 112.011  77.005
ATOM   3499  H   ILE A 371     108.768 111.549  77.760
ATOM   3500  CA  ILE A 371     109.239 113.452  77.063
ATOM   3501  CB  ILE A 371     107.841 114.063  77.032
ATOM   3502  CG2 ILE A 371     107.936 115.598  77.188
ATOM   3503  CG1 ILE A 371     107.133 113.674  75.712
ATOM   3504  CD1 ILE A 371     105.649 114.025  75.642
ATOM   3505  C   ILE A 371     109.983 113.798  78.336
ATOM   3506  O   ILE A 371     110.944 114.569  78.308
ATOM   3507  N   THR A 372     109.545 113.210  79.480
ATOM   3508  H   THR A 372     108.767 112.587  79.470
ATOM   3509  CA  THR A 372     110.125 113.399  80.792
ATOM   3510  CB  THR A 372     109.389 114.393  81.694
ATOM   3511  CG2 THR A 372     109.411 115.815  81.104
ATOM   3512  OG1 THR A 372     108.050 113.977  81.939
ATOM   3513  HG1 THR A 372     107.740 114.514  82.674
ATOM   3514  C   THR A 372     110.138 112.071  81.509
ATOM   3515  O   THR A 372     109.420 111.142  81.128
ATOM   3516  N   ILE A 373     111.001 111.950  82.549
ATOM   3517  H   ILE A 373     111.595 112.699  82.832
ATOM   3518  CA  ILE A 373     111.098 110.753  83.353
ATOM   3519  CB  ILE A 373     112.350 109.894  83.164
ATOM   3520  CG2 ILE A 373     112.261 109.193  81.797
ATOM   3521  CG1 ILE A 373     113.670 110.651  83.440
ATOM   3522  CD1 ILE A 373     114.913 109.759  83.458
ATOM   3523  C   ILE A 373     110.977 111.101  84.814
ATOM   3524  O   ILE A 373     111.319 112.206  85.241
ATOM   3525  N   ARG A 374     110.424 110.145  85.592
ATOM   3526  H   ARG A 374     110.147 109.271  85.200
ATOM   3527  CA  ARG A 374     110.235 110.233  87.022
ATOM   3528  CB  ARG A 374     108.850 110.789  87.450
ATOM   3529  CG  ARG A 374     107.625 109.924  87.112
ATOM   3530  CD  ARG A 374     106.300 110.532  87.578
ATOM   3531  NE  ARG A 374     105.184 109.697  87.037
ATOM   3532  HE  ARG A 374     104.770 109.951  86.162
ATOM   3533  CZ  ARG A 374     104.695 108.610  87.713
ATOM   3534  NH1 ARG A 374     105.230 108.201  88.904
ATOM   3535 1HH1 ARG A 374     105.996 108.700  89.309
ATOM   3536 2HH1 ARG A 374     104.867 107.398  89.376
ATOM   3537  NH2 ARG A 374     103.649 107.920  87.175
ATOM   3538 1HH2 ARG A 374     103.238 108.220  86.313
ATOM   3539 2HH2 ARG A 374     103.266 107.132  87.656
ATOM   3540  C   ARG A 374     110.417 108.841  87.569
ATOM   3541  O   ARG A 374     110.226 107.872  86.828
ATOM   3542  N   TYR A 375     110.814 108.702  88.863
ATOM   3543  H   TYR A 375     110.950 109.470  89.489
ATOM   3544  CA  TYR A 375     110.980 107.374  89.396
ATOM   3545  CB  TYR A 375     112.432 106.846  89.245
ATOM   3546  CG  TYR A 375     112.560 105.366  89.450
ATOM   3547  CD1 TYR A 375     112.046 104.501  88.476
ATOM   3548  CE1 TYR A 375     112.157 103.116  88.610
ATOM   3549  CZ  TYR A 375     112.804 102.574  89.722
ATOM   3550  OH  TYR A 375     112.909 101.172  89.850
ATOM   3551  HH  TYR A 375     113.223 100.970  90.735
ATOM   3552  CE2 TYR A 375     113.342 103.422  90.695
ATOM   3553  CD2 TYR A 375     113.226 104.810  90.549
ATOM   3554  C   TYR A 375     110.519 107.467  90.822
ATOM   3555  O   TYR A 375     111.247 107.830  91.749
ATOM   3556  N   SER A 376     109.225 107.164  90.984
ATOM   3557  H   SER A 376     108.680 106.877  90.201
ATOM   3558  CA  SER A 376     108.492 107.177  92.211
ATOM   3559  CB  SER A 376     106.984 107.348  91.933
ATOM   3560  OG  SER A 376     106.466 106.251  91.191
ATOM   3561  HG  SER A 376     106.148 105.621  91.843
ATOM   3562  C   SER A 376     108.746 106.020  93.132
ATOM   3563  O   SER A 376     109.328 104.997  92.764
ATOM   3564  N   ARG A 377     108.379 106.248  94.407
ATOM   3565  H   ARG A 377     108.078 107.159  94.671
ATOM   3566  CA  ARG A 377     108.480 105.333  95.508
ATOM   3567  CB  ARG A 377     109.527 105.781  96.548
ATOM   3568  CG  ARG A 377     110.971 106.005  96.103
ATOM   3569  CD  ARG A 377     111.777 104.803  95.661
ATOM   3570  NE  ARG A 377     113.188 105.259  95.461
ATOM   3571  HE  ARG A 377     113.848 105.096  96.195
ATOM   3572  CZ  ARG A 377     113.617 105.863  94.309
ATOM   3573  NH1 ARG A 377     112.752 106.189  93.304
ATOM   3574 1HH1 ARG A 377     111.768 106.036  93.402
ATOM   3575 2HH1 ARG A 377     113.076 106.664  92.484
ATOM   3576  NH2 ARG A 377     114.940 106.177  94.182
ATOM   3577 1HH2 ARG A 377     115.589 105.942  94.905
ATOM   3578 2HH2 ARG A 377     115.275 106.642  93.364
ATOM   3579  C   ARG A 377     107.239 105.670  96.321
ATOM   3580  O   ARG A 377     106.582 106.686  96.096
ATOM   3581  N   ARG A 378     106.836 104.801  97.266
ATOM   3582  H   ARG A 378     107.305 103.948  97.466
ATOM   3583  CA  ARG A 378     105.764 105.164  98.160
ATOM   3584  CB  ARG A 378     104.405 104.417  98.196
ATOM   3585  CG  ARG A 378     103.460 104.552  97.018
ATOM   3586  CD  ARG A 378     102.201 103.698  97.204
ATOM   3587  NE  ARG A 378     101.315 103.927  96.023
ATOM   3588  HE  ARG A 378     101.508 104.702  95.421
ATOM   3589  CZ  ARG A 378     100.239 103.124  95.749
ATOM   3590  NH1 ARG A 378      99.937 102.030  96.511
ATOM   3591 1HH1 ARG A 378     100.525 101.768  97.275
ATOM   3592 2HH1 ARG A 378      99.154 101.455  96.276
ATOM   3593  NH2 ARG A 378      99.466 103.410  94.663
ATOM   3594 1HH2 ARG A 378      98.688 102.827  94.431
ATOM   3595 2HH2 ARG A 378      99.672 104.204  94.092
ATOM   3596  C   ARG A 378     106.319 105.052  99.539
ATOM   3597  O   ARG A 378     107.362 104.435  99.773
ATOM   3598  N   VAL A 379     105.674 105.768 100.470
ATOM   3599  H   VAL A 379     104.907 106.359 100.232
ATOM   3600  CA  VAL A 379     106.017 105.727 101.857
ATOM   3601  CB  VAL A 379     106.815 106.908 102.433
ATOM   3602  CG1 VAL A 379     108.230 106.927 101.830
ATOM   3603  CG2 VAL A 379     106.081 108.254 102.243
ATOM   3604  C   VAL A 379     104.716 105.622 102.590
ATOM   3605  O   VAL A 379     103.718 106.217 102.181
ATOM   3606  N   CYS A 380     104.688 104.769 103.630
ATOM   3607  H   CYS A 380     105.496 104.261 103.910
ATOM   3608  CA  CYS A 380     103.549 104.635 104.498
ATOM   3609  CB  CYS A 380     102.881 103.262 104.709
ATOM   3610  SG  CYS A 380     103.894 102.028 105.549
ATOM   3611  C   CYS A 380     104.226 105.060 105.769
ATOM   3612  O   CYS A 380     105.379 104.705 106.053
ATOM   3613  N   VAL A 381     103.501 105.859 106.556
ATOM   3614  H   VAL A 381     102.578 106.139 106.318
ATOM   3615  CA  VAL A 381     104.039 106.449 107.737
ATOM   3616  CB  VAL A 381     104.393 107.874 107.181
ATOM   3617  CG1 VAL A 381     103.235 108.694 106.642
ATOM   3618  CG2 VAL A 381     105.364 108.730 107.931
ATOM   3619  C   VAL A 381     102.969 106.212 108.809
ATOM   3620  O   VAL A 381     101.818 106.590 108.603
ATOM   3621  N   GLN A 382     103.299 105.506 109.945
ATOM   3622  H   GLN A 382     104.226 105.176 110.090
ATOM   3623  CA  GLN A 382     102.364 105.182 111.025
ATOM   3624  CB  GLN A 382     101.927 103.693 111.035
ATOM   3625  CG  GLN A 382     101.137 103.211 109.814
ATOM   3626  CD  GLN A 382     100.922 101.700 109.889
ATOM   3627  OE1 GLN A 382     100.112 101.204 110.671
ATOM   3628  NE2 GLN A 382     101.639 100.937 109.020
ATOM   3629 1HE2 GLN A 382     102.266 101.364 108.369
ATOM   3630 2HE2 GLN A 382     101.514  99.945 109.006
ATOM   3631  C   GLN A 382     102.951 105.458 112.405
ATOM   3632  O   GLN A 382     103.717 104.656 112.943
ATOM   3633  N   PHE A 383     102.535 106.598 113.021
ATOM   3634  H   PHE A 383     101.863 107.167 112.554
ATOM   3635  CA  PHE A 383     102.960 107.136 114.311
ATOM   3636  CB  PHE A 383     102.174 108.482 114.589
ATOM   3637  CG  PHE A 383     102.251 109.146 115.961
ATOM   3638  CD1 PHE A 383     103.335 109.899 116.420
ATOM   3639  CE1 PHE A 383     103.351 110.496 117.686
ATOM   3640  CZ  PHE A 383     102.248 110.360 118.527
ATOM   3641  CE2 PHE A 383     101.136 109.640 118.092
ATOM   3642  CD2 PHE A 383     101.152 109.056 116.823
ATOM   3643  C   PHE A 383     102.690 106.251 115.473
ATOM   3644  O   PHE A 383     103.580 105.971 116.276
ATOM   3645  N   GLY A 384     101.459 105.743 115.518
ATOM   3646  H   GLY A 384     100.797 105.938 114.798
ATOM   3647  CA  GLY A 384     100.974 104.930 116.589
ATOM   3648  C   GLY A 384      99.526 105.292 116.719
ATOM   3649  O   GLY A 384      98.719 104.456 117.116
ATOM   3650  N   GLU A 385      99.183 106.566 116.406
ATOM   3651  H   GLU A 385      99.872 107.212 116.102
ATOM   3652  CA  GLU A 385      97.854 107.093 116.419
ATOM   3653  CB  GLU A 385      97.613 108.092 117.565
ATOM   3654  CG  GLU A 385      97.764 107.552 119.001
ATOM   3655  CD  GLU A 385      96.598 106.636 119.407
ATOM   3656  OE1 GLU A 385      95.548 106.574 118.712
ATOM   3657  OE2 GLU A 385      96.750 105.988 120.475
ATOM   3658  C   GLU A 385      97.552 107.773 115.108
ATOM   3659  O   GLU A 385      96.383 108.067 114.845
ATOM   3660  N   GLU A 386      98.573 108.032 114.240
ATOM   3661  H   GLU A 386      99.524 107.789 114.400
ATOM   3662  CA  GLU A 386      98.261 108.699 113.006
ATOM   3663  CB  GLU A 386      98.269 110.244 113.166
ATOM   3664  CG  GLU A 386      97.549 111.026 112.064
ATOM   3665  CD  GLU A 386      96.080 110.601 111.934
ATOM   3666  OE1 GLU A 386      95.318 110.688 112.936
ATOM   3667  OE2 GLU A 386      95.712 110.176 110.804
ATOM   3668  C   GLU A 386      99.054 108.160 111.851
ATOM   3669  O   GLU A 386     100.283 108.062 111.903
ATOM   3670  N   ASN A 387      98.299 107.779 110.791
ATOM   3671  H   ASN A 387      97.313 107.922 110.829
ATOM   3672  CA  ASN A 387      98.739 107.190 109.545
ATOM   3673  CB  ASN A 387      97.969 105.874 109.254
ATOM   3674  CG  ASN A 387      98.445 105.035 108.056
ATOM   3675  OD1 ASN A 387      99.587 105.048 107.599
ATOM   3676  ND2 ASN A 387      97.488 104.234 107.519
ATOM   3677 1HD2 ASN A 387      96.563 104.246 107.897
ATOM   3678 2HD2 ASN A 387      97.709 103.635 106.749
ATOM   3679  C   ASN A 387      98.532 108.051 108.325
ATOM   3680  O   ASN A 387      97.572 108.818 108.236
ATOM   3681  N   LEU A 388      99.519 107.985 107.398
ATOM   3682  H   LEU A 388     100.337 107.445 107.604
ATOM   3683  CA  LEU A 388      99.459 108.658 106.114
ATOM   3684  CB  LEU A 388      99.901 110.146 106.098
ATOM   3685  CG  LEU A 388      99.778 110.951 104.787
ATOM   3686  CD1 LEU A 388      98.310 111.179 104.391
ATOM   3687  CD2 LEU A 388     100.507 112.291 104.918
ATOM   3688  C   LEU A 388     100.263 107.817 105.144
ATOM   3689  O   LEU A 388     101.057 106.964 105.545
ATOM   3690  N   CYS A 389     100.010 107.975 103.830
ATOM   3691  H   CYS A 389      99.323 108.616 103.498
ATOM   3692  CA  CYS A 389     100.722 107.261 102.802
ATOM   3693  CB  CYS A 389      99.993 105.988 102.311
ATOM   3694  SG  CYS A 389     100.900 105.059 101.034
ATOM   3695  C   CYS A 389     100.844 108.209 101.646
ATOM   3696  O   CYS A 389      99.847 108.808 101.235
ATOM   3697  N   LYS A 390     102.080 108.398 101.125
ATOM   3698  H   LYS A 390     102.869 107.889 101.458
ATOM   3699  CA  LYS A 390     102.311 109.279 100.004
ATOM   3700  CB  LYS A 390     102.759 110.730 100.319
ATOM   3701  CG  LYS A 390     101.696 111.662 100.906
ATOM   3702  CD  LYS A 390     102.172 113.114 100.996
ATOM   3703  CE  LYS A 390     101.132 114.085 101.557
ATOM   3704  NZ  LYS A 390     101.674 115.460 101.557
ATOM   3705  HZ1 LYS A 390     102.013 115.689 100.604
ATOM   3706  HZ2 LYS A 390     100.927 116.129 101.819
ATOM   3707  HZ3 LYS A 390     102.461 115.544 102.229
ATOM   3708  C   LYS A 390     103.307 108.759  99.018
ATOM   3709  O   LYS A 390     104.163 107.933  99.340
ATOM   3710  N   ILE A 391     103.152 109.227  97.754
ATOM   3711  H   ILE A 391     102.426 109.873  97.536
ATOM   3712  CA  ILE A 391     104.020 108.901  96.652
ATOM   3713  CB  ILE A 391     103.301 108.888  95.310
ATOM   3714  CG2 ILE A 391     104.309 108.664  94.164
ATOM   3715  CG1 ILE A 391     102.199 107.806  95.327
ATOM   3716  CD1 ILE A 391     101.249 107.824  94.131
ATOM   3717  C   ILE A 391     105.107 109.948  96.707
ATOM   3718  O   ILE A 391     104.836 111.152  96.732
ATOM   3719  N   ILE A 392     106.372 109.482  96.752
ATOM   3720  H   ILE A 392     106.558 108.509  96.670
ATOM   3721  CA  ILE A 392     107.531 110.336  96.838
ATOM   3722  CB  ILE A 392     108.314 110.093  98.132
ATOM   3723  CG2 ILE A 392     109.554 110.999  98.205
ATOM   3724  CG1 ILE A 392     107.437 110.276  99.395
ATOM   3725  CD1 ILE A 392     106.869 111.682  99.631
ATOM   3726  C   ILE A 392     108.400 110.067  95.633
ATOM   3727  O   ILE A 392     108.557 108.920  95.220
ATOM   3728  N   ASP A 393     108.945 111.139  95.009
ATOM   3729  H   ASP A 393     108.808 112.066  95.350
ATOM   3730  CA  ASP A 393     109.826 111.027  93.864
ATOM   3731  CB  ASP A 393     109.773 112.254  92.914
ATOM   3732  CG  ASP A 393     110.161 111.944  91.453
ATOM   3733  OD1 ASP A 393     110.520 110.788  91.093
ATOM   3734  OD2 ASP A 393     110.095 112.914  90.654
ATOM   3735  C   ASP A 393     111.242 110.776  94.362
ATOM   3736  O   ASP A 393     111.531 110.946  95.549
ATOM   3737  N   MET A 394     112.171 110.420  93.441
ATOM   3738  H   MET A 394     111.906 110.309  92.487
ATOM   3739  CA  MET A 394     113.551 110.084  93.729
ATOM   3740  CB  MET A 394     114.454 110.013  92.480
ATOM   3741  CG  MET A 394     114.290 108.833  91.541
ATOM   3742  SD  MET A 394     115.553 108.731  90.234
ATOM   3743  CE  MET A 394     115.019 110.201  89.307
ATOM   3744  C   MET A 394     114.335 111.040  94.577
ATOM   3745  O   MET A 394     115.270 110.590  95.237
ATOM   3746  N   ASN A 395     114.148 112.365  94.384
ATOM   3747  H   ASN A 395     113.465 112.714  93.754
ATOM   3748  CA  ASN A 395     114.887 113.350  95.138
ATOM   3749  CB  ASN A 395     115.534 114.416  94.222
ATOM   3750  CG  ASN A 395     116.620 113.741  93.385
ATOM   3751  OD1 ASN A 395     117.626 113.258  93.896
ATOM   3752  ND2 ASN A 395     116.397 113.688  92.044
ATOM   3753 1HD2 ASN A 395     115.564 114.082  91.661
ATOM   3754 2HD2 ASN A 395     117.068 113.253  91.446
ATOM   3755  C   ASN A 395     114.094 114.037  96.215
ATOM   3756  O   ASN A 395     114.624 114.919  96.897
ATOM   3757  N   ASP A 396     112.799 113.683  96.364
ATOM   3758  H   ASP A 396     112.391 112.944  95.828
ATOM   3759  CA  ASP A 396     111.930 114.266  97.354
ATOM   3760  CB  ASP A 396     110.446 114.350  96.911
ATOM   3761  CG  ASP A 396     110.299 115.302  95.722
ATOM   3762  OD1 ASP A 396     110.915 116.402  95.717
ATOM   3763  OD2 ASP A 396     109.547 114.934  94.785
ATOM   3764  C   ASP A 396     112.038 113.632  98.716
ATOM   3765  O   ASP A 396     112.628 112.560  98.893
ATOM   3766  N   CYS A 397     111.491 114.340  99.732
ATOM   3767  H   CYS A 397     111.040 115.216  99.580
ATOM   3768  CA  CYS A 397     111.508 113.882 101.089
ATOM   3769  CB  CYS A 397     112.516 114.677 101.929
ATOM   3770  SG  CYS A 397     112.586 114.091 103.634
ATOM   3771  C   CYS A 397     110.163 114.024 101.746
ATOM   3772  O   CYS A 397     109.515 115.069 101.636
ATOM   3773  N   PHE A 398     109.708 112.939 102.427
ATOM   3774  H   PHE A 398     110.259 112.110 102.493
ATOM   3775  CA  PHE A 398     108.464 112.941 103.162
ATOM   3776  CB  PHE A 398     107.853 111.537 103.429
ATOM   3777  CG  PHE A 398     106.529 111.749 104.096
ATOM   3778  CD1 PHE A 398     105.427 112.183 103.348
ATOM   3779  CE1 PHE A 398     104.196 112.401 103.966
ATOM   3780  CZ  PHE A 398     104.057 112.191 105.337
ATOM   3781  CE2 PHE A 398     105.147 111.756 106.085
ATOM   3782  CD2 PHE A 398     106.377 111.533 105.471
ATOM   3783  C   PHE A 398     108.814 113.595 104.476
ATOM   3784  O   PHE A 398     109.790 113.196 105.114
ATOM   3785  N   VAL A 399     108.015 114.602 104.908
ATOM   3786  H   VAL A 399     107.209 114.906 104.406
ATOM   3787  CA  VAL A 399     108.306 115.292 106.140
ATOM   3788  CB  VAL A 399     108.752 116.751 105.941
ATOM   3789  CG1 VAL A 399     109.046 117.440 107.294
ATOM   3790  CG2 VAL A 399     109.977 116.818 105.007
ATOM   3791  C   VAL A 399     107.100 115.271 107.027
ATOM   3792  O   VAL A 399     106.017 115.733 106.660
ATOM   3793  N   SER A 400     107.306 114.716 108.235
ATOM   3794  H   SER A 400     108.176 114.301 108.508
ATOM   3795  CA  SER A 400     106.312 114.638 109.250
ATOM   3796  CB  SER A 400     106.025 113.201 109.597
ATOM   3797  OG  SER A 400     107.111 112.514 110.179
ATOM   3798  HG  SER A 400     107.685 112.304 109.439
ATOM   3799  C   SER A 400     106.839 115.363 110.449
ATOM   3800  O   SER A 400     107.889 116.009 110.365
ATOM   3801  N   ARG A 401     106.069 115.371 111.570
ATOM   3802  H   ARG A 401     105.196 114.894 111.657
ATOM   3803  CA  ARG A 401     106.597 116.010 112.735
ATOM   3804  CB  ARG A 401     105.562 116.458 113.801
ATOM   3805  CG  ARG A 401     106.248 117.103 115.023
ATOM   3806  CD  ARG A 401     105.400 117.872 116.032
ATOM   3807  NE  ARG A 401     105.066 119.189 115.414
ATOM   3808  HE  ARG A 401     105.359 119.365 114.473
ATOM   3809  CZ  ARG A 401     104.362 120.157 116.079
ATOM   3810  NH1 ARG A 401     103.892 119.970 117.349
ATOM   3811 1HH1 ARG A 401     104.042 119.103 117.821
ATOM   3812 2HH1 ARG A 401     103.404 120.706 117.819
ATOM   3813  NH2 ARG A 401     104.135 121.344 115.444
ATOM   3814 1HH2 ARG A 401     104.459 121.482 114.509
ATOM   3815 2HH2 ARG A 401     103.625 122.071 115.902
ATOM   3816  C   ARG A 401     107.637 115.115 113.358
ATOM   3817  O   ARG A 401     108.766 115.566 113.536
ATOM   3818  N   HIS A 402     107.320 113.819 113.615
ATOM   3819  H   HIS A 402     106.429 113.420 113.414
ATOM   3820  CA  HIS A 402     108.298 112.985 114.267
ATOM   3821  CB  HIS A 402     107.720 111.969 115.275
ATOM   3822  CG  HIS A 402     107.089 112.611 116.478
ATOM   3823  ND1 HIS A 402     107.764 113.065 117.589
ATOM   3824  CE1 HIS A 402     106.834 113.601 118.422
ATOM   3825  NE2 HIS A 402     105.614 113.526 117.923
ATOM   3826  CD2 HIS A 402     105.779 112.904 116.699
ATOM   3827  C   HIS A 402     109.429 112.426 113.428
ATOM   3828  O   HIS A 402     110.496 112.208 113.996
ATOM   3829  N   VAL A 403     109.241 112.113 112.110
ATOM   3830  H   VAL A 403     108.370 112.259 111.653
ATOM   3831  CA  VAL A 403     110.346 111.638 111.272
ATOM   3832  CB  VAL A 403     110.554 110.128 111.012
ATOM   3833  CG1 VAL A 403     110.830 109.360 112.318
ATOM   3834  CG2 VAL A 403     109.485 109.540 110.072
ATOM   3835  C   VAL A 403     110.417 112.326 109.915
ATOM   3836  O   VAL A 403     109.516 113.054 109.491
ATOM   3837  N   LYS A 404     111.555 112.116 109.216
ATOM   3838  H   LYS A 404     112.287 111.543 109.578
ATOM   3839  CA  LYS A 404     111.816 112.651 107.910
ATOM   3840  CB  LYS A 404     112.922 113.734 107.970
ATOM   3841  CG  LYS A 404     113.156 114.539 106.694
ATOM   3842  CD  LYS A 404     114.204 115.653 106.817
ATOM   3843  CE  LYS A 404     114.367 116.476 105.534
ATOM   3844  NZ  LYS A 404     115.355 117.559 105.717
ATOM   3845  HZ1 LYS A 404     115.081 118.168 106.509
ATOM   3846  HZ2 LYS A 404     116.289 117.148 105.905
ATOM   3847  HZ3 LYS A 404     115.405 118.127 104.849
ATOM   3848  C   LYS A 404     112.297 111.452 107.121
ATOM   3849  O   LYS A 404     113.184 110.726 107.576
ATOM   3850  N   VAL A 405     111.704 111.197 105.929
ATOM   3851  H   VAL A 405     111.002 111.799 105.561
ATOM   3852  CA  VAL A 405     112.073 110.065 105.107
ATOM   3853  CB  VAL A 405     110.941 109.057 104.889
ATOM   3854  CG1 VAL A 405     111.448 107.861 104.051
ATOM   3855  CG2 VAL A 405     110.355 108.605 106.240
ATOM   3856  C   VAL A 405     112.523 110.628 103.784
ATOM   3857  O   VAL A 405     111.710 110.894 102.893
ATOM   3858  N   CYS A 406     113.849 110.876 103.682
ATOM   3859  H   CYS A 406     114.471 110.670 104.433
ATOM   3860  CA  CYS A 406     114.482 111.403 102.498
ATOM   3861  CB  CYS A 406     115.800 112.153 102.775
ATOM   3862  SG  CYS A 406     115.602 113.655 103.774
ATOM   3863  C   CYS A 406     114.836 110.290 101.569
ATOM   3864  O   CYS A 406     115.413 109.285 101.991
ATOM   3865  N   ILE A 407     114.460 110.434 100.280
ATOM   3866  H   ILE A 407     113.966 111.237  99.946
ATOM   3867  CA  ILE A 407     114.773 109.448  99.282
ATOM   3868  CB  ILE A 407     113.533 108.910  98.592
ATOM   3869  CG2 ILE A 407     113.930 107.946  97.459
ATOM   3870  CG1 ILE A 407     112.661 108.226  99.676
ATOM   3871  CD1 ILE A 407     111.251 107.815  99.277
ATOM   3872  C   ILE A 407     115.779 110.097  98.370
ATOM   3873  O   ILE A 407     115.617 111.254  97.975
ATOM   3874  N   ILE A 408     116.883 109.365  98.077
ATOM   3875  H   ILE A 408     117.006 108.442  98.432
ATOM   3876  CA  ILE A 408     117.950 109.837  97.222
ATOM   3877  CB  ILE A 408     119.261 110.039  97.991
ATOM   3878  CG2 ILE A 408     120.383 110.486  97.022
ATOM   3879  CG1 ILE A 408     119.080 111.073  99.126
ATOM   3880  CD1 ILE A 408     120.243 111.143 100.115
ATOM   3881  C   ILE A 408     118.157 108.751  96.188
ATOM   3882  O   ILE A 408     118.134 107.562  96.521
ATOM   3883  N   GLY A 409     118.346 109.144  94.902
ATOM   3884  H   GLY A 409     118.336 110.104  94.631
ATOM   3885  CA  GLY A 409     118.585 108.185  93.853
ATOM   3886  C   GLY A 409     118.758 108.838  92.516
ATOM   3887  O   GLY A 409     118.284 109.951  92.280
ATOM   3888  N   THR A 410     119.455 108.114  91.608
ATOM   3889  H   THR A 410     119.814 107.211  91.833
ATOM   3890  CA  THR A 410     119.714 108.549  90.262
ATOM   3891  CB  THR A 410     121.087 109.195  90.074
ATOM   3892  CG2 THR A 410     122.241 108.230  90.429
ATOM   3893  OG1 THR A 410     121.233 109.676  88.745
ATOM   3894  HG1 THR A 410     121.999 110.257  88.762
ATOM   3895  C   THR A 410     119.514 107.354  89.356
ATOM   3896  O   THR A 410     119.875 106.225  89.703
ATOM   3897  N   VAL A 411     118.888 107.593  88.177
ATOM   3898  H   VAL A 411     118.594 108.511  87.925
ATOM   3899  CA  VAL A 411     118.615 106.567  87.195
ATOM   3900  CB  VAL A 411     117.119 106.256  87.038
ATOM   3901  CG1 VAL A 411     116.884 105.180  85.957
ATOM   3902  CG2 VAL A 411     116.525 105.804  88.388
ATOM   3903  C   VAL A 411     119.152 107.088  85.885
ATOM   3904  O   VAL A 411     118.780 108.173  85.435
ATOM   3905  N   SER A 412     120.053 106.305  85.253
ATOM   3906  H   SER A 412     120.348 105.435  85.638
ATOM   3907  CA  SER A 412     120.663 106.662  83.996
ATOM   3908  CB  SER A 412     122.202 106.674  84.105
ATOM   3909  OG  SER A 412     122.620 107.684  85.013
ATOM   3910  HG  SER A 412     123.581 107.667  84.996
ATOM   3911  C   SER A 412     120.252 105.740  82.867
ATOM   3912  O   SER A 412     120.886 105.744  81.810
ATOM   3913  N   LYS A 413     119.195 104.916  83.072
ATOM   3914  H   LYS A 413     118.690 104.937  83.930
ATOM   3915  CA  LYS A 413     118.714 103.958  82.101
ATOM   3916  CB  LYS A 413     117.732 102.957  82.744
ATOM   3917  CG  LYS A 413     118.377 101.996  83.745
ATOM   3918  CD  LYS A 413     117.380 101.046  84.409
ATOM   3919  CE  LYS A 413     118.010 100.157  85.481
ATOM   3920  NZ  LYS A 413     116.983  99.293  86.095
ATOM   3921  HZ1 LYS A 413     117.392  98.790  86.905
ATOM   3922  HZ2 LYS A 413     116.189  99.871  86.429
ATOM   3923  HZ3 LYS A 413     116.638  98.605  85.399
ATOM   3924  C   LYS A 413     117.991 104.570  80.930
ATOM   3925  O   LYS A 413     118.281 104.222  79.783
ATOM   3926  N   PHE A 414     117.035 105.488  81.210
ATOM   3927  H   PHE A 414     116.842 105.758  82.149
ATOM   3928  CA  PHE A 414     116.230 106.154  80.216
ATOM   3929  CB  PHE A 414     114.759 106.355  80.655
ATOM   3930  CG  PHE A 414     114.037 105.061  80.848
ATOM   3931  CD1 PHE A 414     113.889 104.551  82.145
ATOM   3932  CE1 PHE A 414     113.215 103.348  82.368
ATOM   3933  CZ  PHE A 414     112.680 102.643  81.287
ATOM   3934  CE2 PHE A 414     112.819 103.143  79.991
ATOM   3935  CD2 PHE A 414     113.495 104.348  79.772
ATOM   3936  C   PHE A 414     116.739 107.549  79.984
ATOM   3937  O   PHE A 414     117.305 108.176  80.885
ATOM   3938  N   SER A 415     116.550 108.045  78.740
ATOM   3939  H   SER A 415     116.119 107.502  78.022
ATOM   3940  CA  SER A 415     116.918 109.380  78.346
ATOM   3941  CB  SER A 415     118.003 109.451  77.255
ATOM   3942  OG  SER A 415     119.215 108.880  77.729
ATOM   3943  HG  SER A 415     119.812 108.881  76.975
ATOM   3944  C   SER A 415     115.652 110.001  77.817
ATOM   3945  O   SER A 415     114.752 109.303  77.339
ATOM   3946  N   GLN A 416     115.572 111.350  77.871
ATOM   3947  H   GLN A 416     116.322 111.899  78.230
ATOM   3948  CA  GLN A 416     114.407 112.088  77.450
ATOM   3949  CB  GLN A 416     114.497 113.580  77.805
ATOM   3950  CG  GLN A 416     114.359 113.838  79.310
ATOM   3951  CD  GLN A 416     114.543 115.319  79.643
ATOM   3952  OE1 GLN A 416     114.945 116.177  78.855
ATOM   3953  NE2 GLN A 416     114.218 115.641  80.921
ATOM   3954 1HE2 GLN A 416     113.895 114.931  81.547
ATOM   3955 2HE2 GLN A 416     114.301 116.586  81.236
ATOM   3956  C   GLN A 416     114.090 111.979  75.990
ATOM   3957  O   GLN A 416     112.916 111.959  75.638
ATOM   3958  N   GLY A 417     115.105 111.865  75.108
ATOM   3959  H   GLY A 417     116.061 111.854  75.388
ATOM   3960  CA  GLY A 417     114.851 111.765  73.693
ATOM   3961  C   GLY A 417     114.668 110.353  73.208
ATOM   3962  O   GLY A 417     114.435 110.152  72.015
ATOM   3963  N   ASP A 418     114.743 109.351  74.120
ATOM   3964  H   ASP A 418     114.866 109.521  75.097
ATOM   3965  CA  ASP A 418     114.627 107.961  73.763
ATOM   3966  CB  ASP A 418     115.170 107.013  74.851
ATOM   3967  CG  ASP A 418     116.704 107.038  74.912
ATOM   3968  OD1 ASP A 418     117.379 107.621  74.018
ATOM   3969  OD2 ASP A 418     117.233 106.458  75.895
ATOM   3970  C   ASP A 418     113.253 107.533  73.333
ATOM   3971  O   ASP A 418     112.240 108.114  73.735
ATOM   3972  N   THR A 419     113.215 106.535  72.418
ATOM   3973  H   THR A 419     114.043 106.095  72.073
ATOM   3974  CA  THR A 419     111.968 106.036  71.918
ATOM   3975  CB  THR A 419     111.792 106.313  70.441
ATOM   3976  CG2 THR A 419     110.409 105.825  69.955
ATOM   3977  OG1 THR A 419     111.862 107.716  70.231
ATOM   3978  HG1 THR A 419     112.783 107.955  70.363
ATOM   3979  C   THR A 419     111.894 104.564  72.197
ATOM   3980  O   THR A 419     112.627 103.754  71.631
ATOM   3981  N   LEU A 420     110.968 104.203  73.103
ATOM   3982  H   LEU A 420     110.342 104.876  73.479
ATOM   3983  CA  LEU A 420     110.713 102.847  73.506
ATOM   3984  CB  LEU A 420     109.780 102.744  74.730
ATOM   3985  CG  LEU A 420     110.298 103.379  76.035
ATOM   3986  CD1 LEU A 420     109.240 103.289  77.140
ATOM   3987  CD2 LEU A 420     111.644 102.811  76.474
ATOM   3988  C   LEU A 420     109.963 102.183  72.385
ATOM   3989  O   LEU A 420     109.143 102.836  71.734
ATOM   3990  N   LEU A 421     110.269 100.896  72.104
ATOM   3991  H   LEU A 421     110.987 100.386  72.574
ATOM   3992  CA  LEU A 421     109.544 100.199  71.081
ATOM   3993  CB  LEU A 421     110.328  99.921  69.772
ATOM   3994  CG  LEU A 421     109.522  99.181  68.671
ATOM   3995  CD1 LEU A 421     108.312  99.995  68.211
ATOM   3996  CD2 LEU A 421     110.390  98.805  67.467
ATOM   3997  C   LEU A 421     109.080  98.914  71.690
ATOM   3998  O   LEU A 421     109.877  98.033  72.025
ATOM   3999  N   PHE A 422     107.747  98.829  71.890
ATOM   4000  H   PHE A 422     107.125  99.559  71.613
ATOM   4001  CA  PHE A 422     107.125  97.661  72.439
ATOM   4002  CB  PHE A 422     106.034  97.928  73.499
ATOM   4003  CG  PHE A 422     106.565  98.412  74.812
ATOM   4004  CD1 PHE A 422     106.854  99.761  75.031
ATOM   4005  CE1 PHE A 422     107.327 100.205  76.268
ATOM   4006  CZ  PHE A 422     107.501  99.298  77.313
ATOM   4007  CE2 PHE A 422     107.196  97.949  77.117
ATOM   4008  CD2 PHE A 422     106.725  97.513  75.874
ATOM   4009  C   PHE A 422     106.496  96.882  71.333
ATOM   4010  O   PHE A 422     105.590  97.345  70.634
ATOM   4011  N   PHE A 423     107.010  95.654  71.163
ATOM   4012  H   PHE A 423     107.738  95.318  71.754
ATOM   4013  CA  PHE A 423     106.544  94.710  70.193
ATOM   4014  CB  PHE A 423     107.624  93.670  69.809
ATOM   4015  CG  PHE A 423     108.804  94.243  69.090
ATOM   4016  CD1 PHE A 423     109.952  94.588  69.812
ATOM   4017  CE1 PHE A 423     111.075  95.110  69.166
ATOM   4018  CZ  PHE A 423     111.060  95.281  67.781
ATOM   4019  CE2 PHE A 423     109.926  94.930  67.045
ATOM   4020  CD2 PHE A 423     108.808  94.409  67.703
ATOM   4021  C   PHE A 423     105.528  93.890  70.956
ATOM   4022  O   PHE A 423     105.754  93.547  72.120
ATOM   4023  N   GLY A 424     104.372  93.588  70.327
ATOM   4024  H   GLY A 424     104.187  93.897  69.398
ATOM   4025  CA  GLY A 424     103.361  92.750  70.922
ATOM   4026  C   GLY A 424     102.597  93.117  72.182
ATOM   4027  O   GLY A 424     101.908  94.138  72.220
ATOM   4028  N   PRO A 425     102.718  92.273  73.220
ATOM   4029  CA  PRO A 425     102.004  92.356  74.483
ATOM   4030  CB  PRO A 425     102.394  91.100  75.271
ATOM   4031  CG  PRO A 425     103.716  90.635  74.652
ATOM   4032  CD  PRO A 425     103.624  91.121  73.204
ATOM   4033  C   PRO A 425     101.960  93.553  75.387
ATOM   4034  O   PRO A 425     101.003  93.591  76.165
ATOM   4035  N   LEU A 426     102.936  94.497  75.360
ATOM   4036  H   LEU A 426     103.714  94.406  74.744
ATOM   4037  CA  LEU A 426     102.932  95.717  76.161
ATOM   4038  CB  LEU A 426     101.654  96.605  76.042
ATOM   4039  CG  LEU A 426     101.307  97.133  74.628
ATOM   4040  CD1 LEU A 426      99.966  97.880  74.636
ATOM   4041  CD2 LEU A 426     102.426  97.996  74.030
ATOM   4042  C   LEU A 426     103.241  95.514  77.629
ATOM   4043  O   LEU A 426     104.002  96.300  78.197
ATOM   4044  N   LYS A 427     102.634  94.489  78.285
ATOM   4045  H   LYS A 427     101.972  93.907  77.824
ATOM   4046  CA  LYS A 427     102.864  94.159  79.678
ATOM   4047  CB  LYS A 427     101.893  93.109  80.246
ATOM   4048  CG  LYS A 427     100.460  93.601  80.442
ATOM   4049  CD  LYS A 427      99.553  92.534  81.051
ATOM   4050  CE  LYS A 427      98.109  92.984  81.261
ATOM   4051  NZ  LYS A 427      97.334  91.885  81.869
ATOM   4052  HZ1 LYS A 427      97.727  91.658  82.801
ATOM   4053  HZ2 LYS A 427      96.343  92.170  81.975
ATOM   4054  HZ3 LYS A 427      97.386  91.044  81.263
ATOM   4055  C   LYS A 427     104.244  93.596  79.811
ATOM   4056  O   LYS A 427     104.944  93.894  80.781
ATOM   4057  N   LYS A 428     104.647  92.758  78.820
ATOM   4058  H   LYS A 428     104.033  92.532  78.068
ATOM   4059  CA  LYS A 428     105.954  92.163  78.729
ATOM   4060  CB  LYS A 428     106.128  91.249  77.498
ATOM   4061  CG  LYS A 428     107.479  90.526  77.412
ATOM   4062  CD  LYS A 428     107.661  89.666  76.161
ATOM   4063  CE  LYS A 428     107.948  90.495  74.901
ATOM   4064  NZ  LYS A 428     109.259  91.171  75.021
ATOM   4065  HZ1 LYS A 428     110.000  90.462  75.187
ATOM   4066  HZ2 LYS A 428     109.480  91.680  74.142
ATOM   4067  HZ3 LYS A 428     109.250  91.846  75.812
ATOM   4068  C   LYS A 428     106.867  93.337  78.487
ATOM   4069  O   LYS A 428     106.532  94.264  77.743
ATOM   4070  N   THR A 429     108.041  93.292  79.135
ATOM   4071  H   THR A 429     108.274  92.513  79.711
ATOM   4072  CA  THR A 429     109.052  94.306  79.069
ATOM   4073  CB  THR A 429     110.177  94.070  80.053
ATOM   4074  CG2 THR A 429     109.637  94.222  81.486
ATOM   4075  OG1 THR A 429     110.738  92.774  79.872
ATOM   4076  HG1 THR A 429     111.187  92.797  79.022
ATOM   4077  C   THR A 429     109.640  94.493  77.702
ATOM   4078  O   THR A 429     109.692  93.570  76.884
ATOM   4079  N   LYS A 430     110.085  95.749  77.488
ATOM   4080  H   LYS A 430     109.969  96.416  78.220
ATOM   4081  CA  LYS A 430     110.694  96.297  76.308
ATOM   4082  CB  LYS A 430     111.079  97.783  76.549
ATOM   4083  CG  LYS A 430     111.942  97.974  77.819
ATOM   4084  CD  LYS A 430     112.356  99.392  78.191
ATOM   4085  CE  LYS A 430     113.562  99.895  77.407
ATOM   4086  NZ  LYS A 430     114.807  99.271  77.901
ATOM   4087  HZ1 LYS A 430     114.743  98.238  77.833
ATOM   4088  HZ2 LYS A 430     115.609  99.604  77.332
ATOM   4089  HZ3 LYS A 430     114.959  99.540  78.892
ATOM   4090  C   LYS A 430     111.909  95.558  75.842
ATOM   4091  O   LYS A 430     112.802  95.204  76.617
ATOM   4092  N   ASP A 431     111.898  95.262  74.527
ATOM   4093  H   ASP A 431     111.139  95.532  73.941
ATOM   4094  CA  ASP A 431     112.972  94.586  73.867
ATOM   4095  CB  ASP A 431     112.504  93.835  72.601
ATOM   4096  CG  ASP A 431     111.672  92.595  72.967
ATOM   4097  OD1 ASP A 431     110.970  92.094  72.051
ATOM   4098  OD2 ASP A 431     111.717  92.110  74.130
ATOM   4099  C   ASP A 431     114.005  95.604  73.508
ATOM   4100  O   ASP A 431     115.189  95.367  73.755
ATOM   4101  N   ILE A 432     113.580  96.774  72.955
ATOM   4102  H   ILE A 432     112.621  96.981  72.776
ATOM   4103  CA  ILE A 432     114.542  97.772  72.584
ATOM   4104  CB  ILE A 432     115.015  97.568  71.140
ATOM   4105  CG2 ILE A 432     113.810  97.712  70.180
ATOM   4106  CG1 ILE A 432     116.223  98.452  70.772
ATOM   4107  CD1 ILE A 432     116.925  98.022  69.486
ATOM   4108  C   ILE A 432     114.062  99.173  72.880
ATOM   4109  O   ILE A 432     112.865  99.485  72.847
ATOM   4110  N   ASP A 433     115.052 100.019  73.246
ATOM   4111  H   ASP A 433     115.998  99.706  73.292
ATOM   4112  CA  ASP A 433     114.871 101.405  73.541
ATOM   4113  CB  ASP A 433     115.368 101.791  74.950
ATOM   4114  CG  ASP A 433     115.058 103.244  75.301
ATOM   4115  OD1 ASP A 433     114.459 103.988  74.477
ATOM   4116  OD2 ASP A 433     115.429 103.621  76.443
ATOM   4117  C   ASP A 433     115.801 102.008  72.527
ATOM   4118  O   ASP A 433     117.026 101.877  72.623
ATOM   4119  N   PHE A 434     115.208 102.645  71.501
ATOM   4120  H   PHE A 434     114.226 102.785  71.466
ATOM   4121  CA  PHE A 434     115.944 103.266  70.447
ATOM   4122  CB  PHE A 434     115.164 103.500  69.138
ATOM   4123  CG  PHE A 434     114.942 102.219  68.415
ATOM   4124  CD1 PHE A 434     113.668 101.654  68.380
ATOM   4125  CE1 PHE A 434     113.448 100.455  67.702
ATOM   4126  CZ  PHE A 434     114.497  99.800  67.060
ATOM   4127  CE2 PHE A 434     115.776 100.355  67.100
ATOM   4128  CD2 PHE A 434     116.000 101.559  67.775
ATOM   4129  C   PHE A 434     116.473 104.599  70.827
ATOM   4130  O   PHE A 434     115.740 105.481  71.278
ATOM   4131  N   ASP A 435     117.800 104.717  70.660
ATOM   4132  H   ASP A 435     118.335 103.945  70.329
ATOM   4133  CA  ASP A 435     118.552 105.914  70.890
ATOM   4134  CB  ASP A 435     120.056 105.635  71.112
ATOM   4135  CG  ASP A 435     120.290 104.852  72.400
ATOM   4136  OD1 ASP A 435     119.867 105.316  73.490
ATOM   4137  OD2 ASP A 435     120.899 103.756  72.303
ATOM   4138  C   ASP A 435     118.457 106.731  69.628
ATOM   4139  O   ASP A 435     118.321 107.954  69.679
ATOM   4140  N   ASN A 436     118.516 106.035  68.461
ATOM   4141  H   ASN A 436     118.606 105.043  68.460
ATOM   4142  CA  ASN A 436     118.495 106.646  67.162
ATOM   4143  CB  ASN A 436     119.531 106.027  66.187
ATOM   4144  CG  ASN A 436     120.943 106.245  66.720
ATOM   4145  OD1 ASN A 436     121.570 105.309  67.213
ATOM   4146  ND2 ASN A 436     121.460 107.499  66.638
ATOM   4147 1HD2 ASN A 436     120.920 108.240  66.240
ATOM   4148 2HD2 ASN A 436     122.380 107.682  66.983
ATOM   4149  C   ASN A 436     117.154 106.702  66.483
ATOM   4150  O   ASN A 436     116.832 105.917  65.586
ATOM   4151  N   LEU A 437     116.328 107.653  66.959
ATOM   4152  H   LEU A 437     116.631 108.236  67.709
ATOM   4153  CA  LEU A 437     115.026 107.985  66.440
ATOM   4154  CB  LEU A 437     114.307 108.927  67.436
ATOM   4155  CG  LEU A 437     112.891 109.447  67.116
ATOM   4156  CD1 LEU A 437     111.826 108.346  67.029
ATOM   4157  CD2 LEU A 437     112.507 110.513  68.153
ATOM   4158  C   LEU A 437     115.298 108.677  65.117
ATOM   4159  O   LEU A 437     116.241 109.462  64.998
ATOM   4160  N   GLY A 438     114.477 108.383  64.093
ATOM   4161  H   GLY A 438     113.722 107.750  64.221
ATOM   4162  CA  GLY A 438     114.623 108.915  62.763
ATOM   4163  C   GLY A 438     113.811 110.134  62.452
ATOM   4164  O   GLY A 438     113.453 110.305  61.285
ATOM   4165  N   GLU A 439     113.452 110.975  63.460
ATOM   4166  H   GLU A 439     113.721 110.825  64.408
ATOM   4167  CA  GLU A 439     112.689 112.174  63.183
ATOM   4168  CB  GLU A 439     112.084 112.905  64.394
ATOM   4169  CG  GLU A 439     110.951 112.147  65.090
ATOM   4170  CD  GLU A 439     110.315 113.071  66.121
ATOM   4171  OE1 GLU A 439     109.079 113.293  66.034
ATOM   4172  OE2 GLU A 439     111.045 113.571  67.018
ATOM   4173  C   GLU A 439     113.501 113.167  62.407
ATOM   4174  O   GLU A 439     114.713 113.288  62.593
ATOM   4175  N   ASN A 440     112.801 113.859  61.480
ATOM   4176  H   ASN A 440     111.826 113.678  61.383
ATOM   4177  CA  ASN A 440     113.277 114.865  60.565
ATOM   4178  CB  ASN A 440     114.083 116.054  61.180
ATOM   4179  CG  ASN A 440     113.196 116.854  62.124
ATOM   4180  OD1 ASN A 440     112.214 117.485  61.737
ATOM   4181  ND2 ASN A 440     113.557 116.811  63.433
ATOM   4182 1HD2 ASN A 440     114.357 116.279  63.711
ATOM   4183 2HD2 ASN A 440     113.021 117.300  64.120
ATOM   4184  C   ASN A 440     113.864 114.156  59.353
ATOM   4185  O   ASN A 440     113.015 113.906  58.493
ATOM   4186  N   PRO A 441     115.142 113.760  59.125
ATOM   4187  CA  PRO A 441     115.537 113.086  57.900
ATOM   4188  CB  PRO A 441     117.034 113.373  57.750
ATOM   4189  CG  PRO A 441     117.533 113.484  59.199
ATOM   4190  CD  PRO A 441     116.321 114.048  59.953
ATOM   4191  C   PRO A 441     115.193 111.613  57.932
ATOM   4192  O   PRO A 441     116.076 110.784  58.161
ATOM   4193  N   CYS A 442     113.898 111.276  57.747
ATOM   4194  H   CYS A 442     113.195 111.971  57.618
ATOM   4195  CA  CYS A 442     113.463 109.906  57.678
ATOM   4196  CB  CYS A 442     111.951 109.765  57.919
ATOM   4197  SG  CYS A 442     111.402 108.044  57.877
ATOM   4198  C   CYS A 442     113.824 109.351  56.325
ATOM   4199  O   CYS A 442     113.449 109.910  55.293
ATOM   4200  N   LYS A 443     114.584 108.231  56.318
ATOM   4201  H   LYS A 443     114.860 107.785  57.165
ATOM   4202  CA  LYS A 443     115.031 107.576  55.109
ATOM   4203  CB  LYS A 443     116.542 107.754  54.846
ATOM   4204  CG  LYS A 443     116.939 109.208  54.575
ATOM   4205  CD  LYS A 443     118.422 109.429  54.303
ATOM   4206  CE  LYS A 443     118.768 110.903  54.090
ATOM   4207  NZ  LYS A 443     120.212 111.046  53.834
ATOM   4208  HZ1 LYS A 443     120.441 112.042  53.658
ATOM   4209  HZ2 LYS A 443     120.748 110.710  54.655
ATOM   4210  HZ3 LYS A 443     120.469 110.484  53.002
ATOM   4211  C   LYS A 443     114.755 106.110  55.261
ATOM   4212  O   LYS A 443     114.841 105.580  56.371
ATOM   4213  N   ILE A 444     114.401 105.423  54.140
ATOM   4214  H   ILE A 444     114.322 105.880  53.257
ATOM   4215  CA  ILE A 444     114.089 104.010  54.163
ATOM   4216  CB  ILE A 444     113.529 103.459  52.854
ATOM   4217  CG2 ILE A 444     113.372 101.917  52.895
ATOM   4218  CG1 ILE A 444     112.168 104.126  52.593
ATOM   4219  CD1 ILE A 444     111.577 103.811  51.229
ATOM   4220  C   ILE A 444     115.291 103.243  54.646
ATOM   4221  O   ILE A 444     116.404 103.382  54.130
ATOM   4222  N   GLY A 445     115.024 102.395  55.662
ATOM   4223  H   GLY A 445     114.102 102.311  56.033
ATOM   4224  CA  GLY A 445     116.009 101.585  56.311
ATOM   4225  C   GLY A 445     116.280 102.065  57.710
ATOM   4226  O   GLY A 445     116.919 101.339  58.472
ATOM   4227  N   LEU A 446     115.804 103.280  58.090
ATOM   4228  H   LEU A 446     115.300 103.872  57.464
ATOM   4229  CA  LEU A 446     115.976 103.795  59.427
ATOM   4230  CB  LEU A 446     115.885 105.329  59.602
ATOM   4231  CG  LEU A 446     116.999 106.136  58.902
ATOM   4232  CD1 LEU A 446     116.758 107.640  59.068
ATOM   4233  CD2 LEU A 446     118.403 105.727  59.382
ATOM   4234  C   LEU A 446     114.998 103.133  60.348
ATOM   4235  O   LEU A 446     113.943 102.644  59.937
ATOM   4236  N   GLN A 447     115.334 103.157  61.649
ATOM   4237  H   GLN A 447     116.173 103.608  61.938
ATOM   4238  CA  GLN A 447     114.583 102.524  62.696
ATOM   4239  CB  GLN A 447     115.228 102.779  64.069
ATOM   4240  CG  GLN A 447     116.606 102.117  64.248
ATOM   4241  CD  GLN A 447     117.781 103.055  63.969
ATOM   4242  OE1 GLN A 447     117.826 103.896  63.073
ATOM   4243  NE2 GLN A 447     118.816 102.897  64.833
ATOM   4244 1HE2 GLN A 447     118.764 102.209  65.556
ATOM   4245 2HE2 GLN A 447     119.630 103.471  64.754
ATOM   4246  C   GLN A 447     113.137 102.926  62.766
ATOM   4247  O   GLN A 447     112.274 102.082  63.010
ATOM   4248  N   THR A 448     112.838 104.210  62.493
ATOM   4249  H   THR A 448     113.542 104.877  62.264
ATOM   4250  CA  THR A 448     111.499 104.721  62.564
ATOM   4251  CB  THR A 448     111.456 105.869  63.543
ATOM   4252  CG2 THR A 448     111.862 105.365  64.947
ATOM   4253  OG1 THR A 448     112.353 106.882  63.136
ATOM   4254  HG1 THR A 448     111.911 107.345  62.419
ATOM   4255  C   THR A 448     111.020 105.170  61.187
ATOM   4256  O   THR A 448     110.330 106.187  61.068
ATOM   4257  N   SER A 449     111.352 104.407  60.114
ATOM   4258  H   SER A 449     111.961 103.618  60.197
ATOM   4259  CA  SER A 449     111.002 104.767  58.752
ATOM   4260  CB  SER A 449     111.496 103.753  57.699
ATOM   4261  OG  SER A 449     112.910 103.753  57.609
ATOM   4262  HG  SER A 449     113.208 103.047  58.186
ATOM   4263  C   SER A 449     109.568 105.042  58.359
ATOM   4264  O   SER A 449     109.365 106.011  57.624
ATOM   4265  N   SER A 450     108.549 104.256  58.797
ATOM   4266  H   SER A 450     108.666 103.469  59.397
ATOM   4267  CA  SER A 450     107.203 104.562  58.353
ATOM   4268  CB  SER A 450     106.826 103.922  56.987
ATOM   4269  OG  SER A 450     106.761 102.503  57.072
ATOM   4270  HG  SER A 450     106.381 102.205  56.240
ATOM   4271  C   SER A 450     106.087 104.234  59.299
ATOM   4272  O   SER A 450     106.182 103.292  60.087
ATOM   4273  N   ILE A 451     105.002 105.049  59.215
ATOM   4274  H   ILE A 451     104.983 105.805  58.564
ATOM   4275  CA  ILE A 451     103.785 104.892  59.985
ATOM   4276  CB  ILE A 451     103.436 105.992  61.006
ATOM   4277  CG2 ILE A 451     102.133 105.608  61.753
ATOM   4278  CG1 ILE A 451     104.516 106.188  62.067
ATOM   4279  CD1 ILE A 451     104.320 107.428  62.949
ATOM   4280  C   ILE A 451     102.712 105.025  58.927
ATOM   4281  O   ILE A 451     102.775 105.909  58.065
ATOM   4282  N   GLU A 452     101.695 104.131  58.985
ATOM   4283  H   GLU A 452     101.672 103.440  59.701
ATOM   4284  CA  GLU A 452     100.554 104.125  58.101
ATOM   4285  CB  GLU A 452      99.661 102.885  58.265
ATOM   4286  CG  GLU A 452      98.528 102.734  57.245
ATOM   4287  CD  GLU A 452      97.885 101.373  57.469
ATOM   4288  OE1 GLU A 452      97.291 101.148  58.557
ATOM   4289  OE2 GLU A 452      97.989 100.526  56.545
ATOM   4290  C   GLU A 452      99.815 105.400  58.426
ATOM   4291  O   GLU A 452      99.720 105.809  59.587
ATOM   4292  N   GLY A 453      99.245 106.031  57.388
ATOM   4293  H   GLY A 453      99.271 105.660  56.463
ATOM   4294  CA  GLY A 453      98.626 107.317  57.538
ATOM   4295  C   GLY A 453      99.585 108.304  56.892
ATOM   4296  O   GLY A 453      99.415 109.516  57.013
ATOM   4297  N   ALA A 454     100.591 107.767  56.150
ATOM   4298  H   ALA A 454     100.676 106.777  56.089
ATOM   4299  CA  ALA A 454     101.616 108.422  55.396
ATOM   4300  CB  ALA A 454     101.060 109.111  54.123
ATOM   4301  C   ALA A 454     102.702 109.258  56.013
ATOM   4302  O   ALA A 454     102.854 110.448  55.723
ATOM   4303  N   TRP A 455     103.492 108.623  56.907
ATOM   4304  H   TRP A 455     103.334 107.669  57.153
ATOM   4305  CA  TRP A 455     104.659 109.227  57.506
ATOM   4306  CB  TRP A 455     105.046 108.537  58.836
ATOM   4307  CG  TRP A 455     106.248 109.028  59.621
ATOM   4308  CD1 TRP A 455     107.513 108.508  59.596
ATOM   4309  NE1 TRP A 455     108.322 109.160  60.495
ATOM   4310  HE1 TRP A 455     109.265 108.961  60.659
ATOM   4311  CE2 TRP A 455     107.575 110.125  61.132
ATOM   4312  CZ2 TRP A 455     107.912 111.038  62.126
ATOM   4313  CH2 TRP A 455     106.918 111.909  62.588
ATOM   4314  CZ3 TRP A 455     105.617 111.855  62.067
ATOM   4315  CE3 TRP A 455     105.273 110.930  61.072
ATOM   4316  CD2 TRP A 455     106.265 110.073  60.608
ATOM   4317  C   TRP A 455     105.635 108.808  56.429
ATOM   4318  O   TRP A 455     106.160 107.690  56.439
ATOM   4319  N   GLY A 456     105.836 109.714  55.441
ATOM   4320  H   GLY A 456     105.377 110.598  55.459
ATOM   4321  CA  GLY A 456     106.683 109.484  54.304
ATOM   4322  C   GLY A 456     108.124 109.413  54.651
ATOM   4323  O   GLY A 456     108.632 110.184  55.466
ATOM   4324  N   SER A 457     108.808 108.469  53.985
ATOM   4325  H   SER A 457     108.377 107.877  53.308
ATOM   4326  CA  SER A 457     110.198 108.261  54.186
ATOM   4327  CB  SER A 457     110.454 106.842  54.709
ATOM   4328  OG  SER A 457     111.831 106.626  54.944
ATOM   4329  HG  SER A 457     111.880 105.863  55.528
ATOM   4330  C   SER A 457     110.832 108.468  52.840
ATOM   4331  O   SER A 457     110.262 108.114  51.803
ATOM   4332  N   GLU A 458     112.023 109.103  52.846
ATOM   4333  H   GLU A 458     112.449 109.383  53.702
ATOM   4334  CA  GLU A 458     112.794 109.377  51.663
ATOM   4335  CB  GLU A 458     114.019 110.275  51.953
ATOM   4336  CG  GLU A 458     114.813 110.767  50.734
ATOM   4337  CD  GLU A 458     115.909 111.722  51.201
ATOM   4338  OE1 GLU A 458     117.103 111.377  51.006
ATOM   4339  OE2 GLU A 458     115.583 112.813  51.740
ATOM   4340  C   GLU A 458     113.269 108.053  51.136
ATOM   4341  O   GLU A 458     113.820 107.225  51.866
ATOM   4342  N   PHE A 459     113.029 107.849  49.828
ATOM   4343  H   PHE A 459     112.582 108.544  49.271
ATOM   4344  CA  PHE A 459     113.393 106.646  49.141
ATOM   4345  CB  PHE A 459     112.594 106.456  47.832
ATOM   4346  CG  PHE A 459     111.249 105.886  48.149
ATOM   4347  CD1 PHE A 459     110.291 106.614  48.870
ATOM   4348  CE1 PHE A 459     109.045 106.060  49.163
ATOM   4349  CZ  PHE A 459     108.745 104.771  48.723
ATOM   4350  CE2 PHE A 459     109.679 104.043  47.992
ATOM   4351  CD2 PHE A 459     110.925 104.602  47.705
ATOM   4352  C   PHE A 459     114.882 106.754  48.795
ATOM   4353  O   PHE A 459     115.649 105.905  49.315
ATOM   4354  OXT PHE A 459     115.281 107.682  48.041
TER
END
