# Supplementary material for: DNA Vaccines Encoding HTNV GP-Derived Th Epitopes Benefited from a LAMP-Targeting Strategy and Established Cellular Immunoprotection
Source: Vaccines (Basel). 2024 Aug 19;12(8):928. doi: 10.3390/vaccines12080928 (PMC11359959; doi:10.3390/vaccines12080928)
Supplement: Supplementary file 1 [file vaccines-12-00928-s001.zip › Supplementary Material_S3/I-TASSER model 4/optimized model_3.pdb]

ATOM      1  N   MET A   1      84.274 104.169  93.639
ATOM      2  H1  MET A   1      85.051 104.755  93.999
ATOM      3  H2  MET A   1      84.160 104.333  92.621
ATOM      4  H3  MET A   1      83.394 104.419  94.127
ATOM      5  CA  MET A   1      84.573 102.742  93.877
ATOM      6  CB  MET A   1      84.875 102.478  95.369
ATOM      7  CG  MET A   1      86.367 102.394  95.705
ATOM      8  SD  MET A   1      86.838 100.952  96.711
ATOM      9  CE  MET A   1      88.631 101.211  96.578
ATOM     10  C   MET A   1      83.435 101.864  93.473
ATOM     11  O   MET A   1      82.273 102.123  93.796
ATOM     12  N   ALA A   2      83.786 100.783  92.744
ATOM     13  H   ALA A   2      84.742 100.619  92.516
ATOM     14  CA  ALA A   2      82.869  99.793  92.243
ATOM     15  CB  ALA A   2      83.542  98.819  91.257
ATOM     16  C   ALA A   2      82.287  98.983  93.365
ATOM     17  O   ALA A   2      81.119  98.595  93.295
ATOM     18  N   LEU A   3      83.092  98.736  94.431
ATOM     19  H   LEU A   3      84.032  99.069  94.462
ATOM     20  CA  LEU A   3      82.664  97.957  95.560
ATOM     21  CB  LEU A   3      83.839  97.234  96.277
ATOM     22  CG  LEU A   3      83.448  96.217  97.383
ATOM     23  CD1 LEU A   3      82.632  95.030  96.844
ATOM     24  CD2 LEU A   3      84.687  95.766  98.173
ATOM     25  C   LEU A   3      81.856  98.769  96.531
ATOM     26  O   LEU A   3      82.356  99.295  97.531
ATOM     27  N   ARG A   4      80.550  98.898  96.207
ATOM     28  H   ARG A   4      80.189  98.511  95.362
ATOM     29  CA  ARG A   4      79.612  99.605  97.032
ATOM     30  CB  ARG A   4      78.255  99.849  96.341
ATOM     31  CG  ARG A   4      77.318 100.798  97.093
ATOM     32  CD  ARG A   4      76.020 101.085  96.331
ATOM     33  NE  ARG A   4      75.188 102.039  97.128
ATOM     34  HE  ARG A   4      74.457 101.661  97.695
ATOM     35  CZ  ARG A   4      75.371 103.398  97.084
ATOM     36  NH1 ARG A   4      76.360 103.962  96.326
ATOM     37 1HH1 ARG A   4      76.988 103.388  95.800
ATOM     38 2HH1 ARG A   4      76.481 104.953  96.315
ATOM     39  NH2 ARG A   4      74.545 104.208  97.812
ATOM     40 1HH2 ARG A   4      73.820 103.814  98.378
ATOM     41 2HH2 ARG A   4      74.651 105.201  97.766
ATOM     42  C   ARG A   4      79.386  98.704  98.215
ATOM     43  O   ARG A   4      79.047  97.527  98.051
ATOM     44  N   ASN A   5      79.602  99.252  99.432
ATOM     45  H   ASN A   5      79.882 100.203  99.532
ATOM     46  CA  ASN A   5      79.427  98.495 100.645
ATOM     47  CB  ASN A   5      80.044  99.158 101.899
ATOM     48  CG  ASN A   5      81.577  99.118 101.834
ATOM     49  OD1 ASN A   5      82.207  98.243 101.239
ATOM     50  ND2 ASN A   5      82.221 100.128 102.475
ATOM     51 1HD2 ASN A   5      81.701 100.850 102.931
ATOM     52 2HD2 ASN A   5      83.220 100.142 102.500
ATOM     53  C   ASN A   5      77.974  98.233 100.872
ATOM     54  O   ASN A   5      77.153  99.152 100.851
ATOM     55  N   VAL A   6      77.637  96.938 101.062
ATOM     56  H   VAL A   6      78.317  96.211 101.059
ATOM     57  CA  VAL A   6      76.276  96.529 101.277
ATOM     58  CB  VAL A   6      75.967  95.144 100.722
ATOM     59  CG1 VAL A   6      74.503  94.753 101.013
ATOM     60  CG2 VAL A   6      76.295  95.125  99.215
ATOM     61  C   VAL A   6      76.048  96.583 102.758
ATOM     62  O   VAL A   6      76.641  95.821 103.533
ATOM     63  N   TYR A   7      75.165  97.522 103.163
ATOM     64  H   TYR A   7      74.695  98.126 102.525
ATOM     65  CA  TYR A   7      74.843  97.688 104.548
ATOM     66  CB  TYR A   7      74.483  99.139 104.946
ATOM     67  CG  TYR A   7      75.716  99.977 104.823
ATOM     68  CD1 TYR A   7      75.986 100.676 103.640
ATOM     69  CE1 TYR A   7      77.139 101.457 103.519
ATOM     70  CZ  TYR A   7      78.034 101.549 104.588
ATOM     71  OH  TYR A   7      79.199 102.336 104.468
ATOM     72  HH  TYR A   7      79.668 102.300 105.307
ATOM     73  CE2 TYR A   7      77.770 100.862 105.776
ATOM     74  CD2 TYR A   7      76.616 100.082 105.891
ATOM     75  C   TYR A   7      73.708  96.771 104.863
ATOM     76  O   TYR A   7      72.548  97.030 104.532
ATOM     77  N   ASP A   8      74.070  95.640 105.498
ATOM     78  H   ASP A   8      75.023  95.464 105.731
ATOM     79  CA  ASP A   8      73.142  94.627 105.911
ATOM     80  CB  ASP A   8      73.792  93.234 106.111
ATOM     81  CG  ASP A   8      74.160  92.554 104.788
ATOM     82  OD1 ASP A   8      73.659  92.951 103.703
ATOM     83  OD2 ASP A   8      74.987  91.608 104.856
ATOM     84  C   ASP A   8      72.543  95.031 107.222
ATOM     85  O   ASP A   8      73.245  95.546 108.097
ATOM     86  N   MET A   9      71.210  94.851 107.348
ATOM     87  H   MET A   9      70.674  94.439 106.615
ATOM     88  CA  MET A   9      70.480  95.147 108.557
ATOM     89  CB  MET A   9      69.370  96.207 108.392
ATOM     90  CG  MET A   9      69.907  97.609 108.083
ATOM     91  SD  MET A   9      68.653  98.837 107.614
ATOM     92  CE  MET A   9      68.535  98.269 105.893
ATOM     93  C   MET A   9      69.858  93.848 108.978
ATOM     94  O   MET A   9      69.176  93.187 108.188
ATOM     95  N   LYS A  10      70.259  93.370 110.176
ATOM     96  H   LYS A  10      70.872  93.893 110.762
ATOM     97  CA  LYS A  10      69.803  92.115 110.720
ATOM     98  CB  LYS A  10      70.904  91.383 111.520
ATOM     99  CG  LYS A  10      72.133  91.079 110.647
ATOM    100  CD  LYS A  10      71.851  90.155 109.457
ATOM    101  CE  LYS A  10      73.067  89.890 108.568
ATOM    102  NZ  LYS A  10      72.648  89.126 107.374
ATOM    103  HZ1 LYS A  10      72.871  88.121 107.501
ATOM    104  HZ2 LYS A  10      71.624  89.233 107.238
ATOM    105  HZ3 LYS A  10      73.141  89.484 106.534
ATOM    106  C   LYS A  10      68.536  92.157 111.523
ATOM    107  O   LYS A  10      67.860  91.135 111.640
ATOM    108  N   ILE A  11      68.182  93.346 112.071
ATOM    109  H   ILE A  11      68.763  94.143 111.930
ATOM    110  CA  ILE A  11      67.018  93.621 112.886
ATOM    111  CB  ILE A  11      65.699  93.922 112.157
ATOM    112  CG2 ILE A  11      65.927  95.251 111.411
ATOM    113  CG1 ILE A  11      65.163  92.796 111.243
ATOM    114  CD1 ILE A  11      63.743  93.030 110.730
ATOM    115  C   ILE A  11      66.850  92.766 114.114
ATOM    116  O   ILE A  11      65.817  92.126 114.346
ATOM    117  N   GLU A  12      67.939  92.718 114.924
ATOM    118  H   GLU A  12      68.773  93.216 114.702
ATOM    119  CA  GLU A  12      67.947  92.021 116.182
ATOM    120  CB  GLU A  12      69.297  92.093 116.925
ATOM    121  CG  GLU A  12      69.350  91.297 118.242
ATOM    122  CD  GLU A  12      70.662  91.522 119.002
ATOM    123  OE1 GLU A  12      71.576  92.239 118.510
ATOM    124  OE2 GLU A  12      70.756  90.977 120.133
ATOM    125  C   GLU A  12      67.004  92.848 117.022
ATOM    126  O   GLU A  12      67.192  94.055 117.193
ATOM    127  N   CYS A  13      65.958  92.194 117.548
ATOM    128  H   CYS A  13      65.836  91.216 117.418
ATOM    129  CA  CYS A  13      64.970  92.826 118.375
ATOM    130  CB  CYS A  13      63.611  92.116 118.263
ATOM    131  SG  CYS A  13      62.952  92.158 116.568
ATOM    132  C   CYS A  13      65.526  92.941 119.792
ATOM    133  O   CYS A  13      66.561  92.319 120.055
ATOM    134  N   PRO A  14      64.919  93.665 120.742
ATOM    135  CA  PRO A  14      65.470  93.871 122.068
ATOM    136  CB  PRO A  14      64.429  94.698 122.818
ATOM    137  CG  PRO A  14      63.752  95.518 121.715
ATOM    138  CD  PRO A  14      63.825  94.606 120.486
ATOM    139  C   PRO A  14      66.033  92.769 122.922
ATOM    140  O   PRO A  14      66.950  93.123 123.668
ATOM    141  N   HIS A  15      65.560  91.493 122.877
ATOM    142  H   HIS A  15      64.770  91.221 122.333
ATOM    143  CA  HIS A  15      66.420  90.436 123.375
ATOM    144  CB  HIS A  15      66.555  90.359 124.934
ATOM    145  CG  HIS A  15      67.580  89.368 125.433
ATOM    146  ND1 HIS A  15      68.940  89.537 125.289
ATOM    147  CE1 HIS A  15      69.535  88.457 125.854
ATOM    148  NE2 HIS A  15      68.655  87.607 126.352
ATOM    149  CD2 HIS A  15      67.425  88.183 126.087
ATOM    150  C   HIS A  15      66.002  89.090 122.854
ATOM    151  O   HIS A  15      66.611  88.576 121.916
ATOM    152  N   THR A  16      64.939  88.505 123.464
ATOM    153  H   THR A  16      64.450  88.969 124.198
ATOM    154  CA  THR A  16      64.399  87.206 123.138
ATOM    155  CB  THR A  16      63.386  86.720 124.154
ATOM    156  CG2 THR A  16      64.097  86.483 125.499
ATOM    157  OG1 THR A  16      62.328  87.657 124.312
ATOM    158  HG1 THR A  16      61.787  87.580 123.521
ATOM    159  C   THR A  16      63.798  87.194 121.775
ATOM    160  O   THR A  16      63.930  86.199 121.058
ATOM    161  N   VAL A  17      63.111  88.303 121.396
ATOM    162  H   VAL A  17      62.999  89.094 121.992
ATOM    163  CA  VAL A  17      62.540  88.406 120.080
ATOM    164  CB  VAL A  17      61.518  89.517 119.931
ATOM    165  CG1 VAL A  17      61.023  89.584 118.472
ATOM    166  CG2 VAL A  17      60.377  89.289 120.941
ATOM    167  C   VAL A  17      63.789  88.616 119.251
ATOM    168  O   VAL A  17      64.614  89.484 119.559
ATOM    169  N   SER A  18      63.934  87.787 118.192
ATOM    170  H   SER A  18      63.230  87.115 117.982
ATOM    171  CA  SER A  18      65.073  87.746 117.309
ATOM    172  CB  SER A  18      65.251  88.993 116.408
ATOM    173  OG  SER A  18      64.131  89.171 115.551
ATOM    174  HG  SER A  18      64.313  89.972 115.051
ATOM    175  C   SER A  18      66.322  87.428 118.107
ATOM    176  O   SER A  18      67.370  88.063 117.959
ATOM    177  N   PHE A  19      66.207  86.376 118.972
ATOM    178  H   PHE A  19      65.335  85.906 119.078
ATOM    179  CA  PHE A  19      67.262  85.878 119.835
ATOM    180  CB  PHE A  19      66.806  84.703 120.743
ATOM    181  CG  PHE A  19      67.823  84.444 121.817
ATOM    182  CD1 PHE A  19      67.934  85.320 122.907
ATOM    183  CE1 PHE A  19      68.878  85.096 123.914
ATOM    184  CZ  PHE A  19      69.721  83.985 123.839
ATOM    185  CE2 PHE A  19      69.618  83.101 122.763
ATOM    186  CD2 PHE A  19      68.672  83.329 121.760
ATOM    187  C   PHE A  19      68.372  85.382 118.945
ATOM    188  O   PHE A  19      69.546  85.456 119.313
ATOM    189  N   GLY A  20      68.008  84.889 117.735
ATOM    190  H   GLY A  20      67.051  84.838 117.465
ATOM    191  CA  GLY A  20      68.939  84.437 116.749
ATOM    192  C   GLY A  20      69.339  85.717 116.084
ATOM    193  O   GLY A  20      68.818  86.072 115.025
ATOM    194  N   GLU A  21      70.290  86.421 116.744
ATOM    195  H   GLU A  21      70.628  86.068 117.614
ATOM    196  CA  GLU A  21      70.860  87.687 116.363
ATOM    197  CB  GLU A  21      72.015  88.007 117.349
ATOM    198  CG  GLU A  21      72.790  89.315 117.143
ATOM    199  CD  GLU A  21      73.934  89.485 118.156
ATOM    200  OE1 GLU A  21      74.155  88.618 119.045
ATOM    201  OE2 GLU A  21      74.634  90.523 118.028
ATOM    202  C   GLU A  21      71.449  87.564 114.987
ATOM    203  O   GLU A  21      71.119  88.356 114.102
ATOM    204  N   ASN A  22      72.306  86.527 114.800
ATOM    205  H   ASN A  22      72.512  85.919 115.563
ATOM    206  CA  ASN A  22      72.994  86.172 113.578
ATOM    207  CB  ASN A  22      72.068  85.446 112.562
ATOM    208  CG  ASN A  22      71.580  84.126 113.155
ATOM    209  OD1 ASN A  22      72.359  83.238 113.498
ATOM    210  ND2 ASN A  22      70.237  83.997 113.308
ATOM    211 1HD2 ASN A  22      69.630  84.758 113.077
ATOM    212 2HD2 ASN A  22      69.854  83.154 113.686
ATOM    213  C   ASN A  22      73.701  87.335 112.922
ATOM    214  O   ASN A  22      73.884  87.353 111.701
ATOM    215  N   SER A  23      74.165  88.313 113.742
ATOM    216  H   SER A  23      74.049  88.285 114.731
ATOM    217  CA  SER A  23      74.823  89.473 113.215
ATOM    218  CB  SER A  23      74.771  90.698 114.148
ATOM    219  OG  SER A  23      73.423  91.089 114.366
ATOM    220  HG  SER A  23      73.444  91.693 115.113
ATOM    221  C   SER A  23      76.249  89.160 112.915
ATOM    222  O   SER A  23      77.078  88.967 113.808
ATOM    223  N   VAL A  24      76.546  89.104 111.603
ATOM    224  H   VAL A  24      75.851  89.265 110.906
ATOM    225  CA  VAL A  24      77.868  88.828 111.115
ATOM    226  CB  VAL A  24      77.879  88.340 109.669
ATOM    227  CG1 VAL A  24      79.323  88.133 109.156
ATOM    228  CG2 VAL A  24      77.026  87.059 109.572
ATOM    229  C   VAL A  24      78.645  90.112 111.239
ATOM    230  O   VAL A  24      78.209  91.163 110.759
ATOM    231  N   LYS A  25      79.806  90.028 111.927
ATOM    232  H   LYS A  25      80.116  89.167 112.322
ATOM    233  CA  LYS A  25      80.690  91.145 112.113
ATOM    234  CB  LYS A  25      81.561  91.028 113.385
ATOM    235  CG  LYS A  25      82.474  92.226 113.682
ATOM    236  CD  LYS A  25      83.319  92.033 114.942
ATOM    237  CE  LYS A  25      84.196  93.234 115.303
ATOM    238  NZ  LYS A  25      84.981  92.941 116.518
ATOM    239  HZ1 LYS A  25      85.568  93.761 116.758
ATOM    240  HZ2 LYS A  25      84.339  92.735 117.308
ATOM    241  HZ3 LYS A  25      85.590  92.118 116.350
ATOM    242  C   LYS A  25      81.597  91.116 110.924
ATOM    243  O   LYS A  25      82.406  90.198 110.748
ATOM    244  N   LYS A  26      81.454  92.146 110.073
ATOM    245  H   LYS A  26      80.794  92.876 110.235
ATOM    246  CA  LYS A  26      82.247  92.259 108.885
ATOM    247  CB  LYS A  26      81.565  93.113 107.795
ATOM    248  CG  LYS A  26      80.274  92.459 107.287
ATOM    249  CD  LYS A  26      79.506  93.230 106.212
ATOM    250  CE  LYS A  26      78.247  92.480 105.768
ATOM    251  NZ  LYS A  26      77.517  93.218 104.716
ATOM    252  HZ1 LYS A  26      76.656  92.683 104.481
ATOM    253  HZ2 LYS A  26      77.260  94.168 105.050
ATOM    254  HZ3 LYS A  26      78.113  93.296 103.870
ATOM    255  C   LYS A  26      83.570  92.846 109.252
ATOM    256  O   LYS A  26      83.646  93.933 109.829
ATOM    257  N   ILE A  27      84.647  92.117 108.882
ATOM    258  H   ILE A  27      84.523  91.249 108.410
ATOM    259  CA  ILE A  27      86.033  92.485 109.126
ATOM    260  CB  ILE A  27      87.009  91.444 108.573
ATOM    261  CG2 ILE A  27      88.476  91.933 108.680
ATOM    262  CG1 ILE A  27      86.819  90.106 109.325
ATOM    263  CD1 ILE A  27      87.568  88.917 108.716
ATOM    264  C   ILE A  27      86.234  93.829 108.460
ATOM    265  O   ILE A  27      85.758  94.056 107.350
ATOM    266  N   VAL A  28      86.921  94.749 109.166
ATOM    267  H   VAL A  28      87.324  94.530 110.051
ATOM    268  CA  VAL A  28      87.107  96.104 108.717
ATOM    269  CB  VAL A  28      87.387  97.031 109.920
ATOM    270  CG1 VAL A  28      87.731  98.486 109.522
ATOM    271  CG2 VAL A  28      86.176  96.965 110.873
ATOM    272  C   VAL A  28      88.004  96.413 107.547
ATOM    273  O   VAL A  28      87.392  96.910 106.605
ATOM    274  N   PRO A  29      89.308  96.145 107.406
ATOM    275  CA  PRO A  29      90.037  96.595 106.240
ATOM    276  CB  PRO A  29      91.511  96.362 106.569
ATOM    277  CG  PRO A  29      91.502  95.274 107.663
ATOM    278  CD  PRO A  29      90.157  95.464 108.374
ATOM    279  C   PRO A  29      89.525  96.053 104.946
ATOM    280  O   PRO A  29      89.578  94.849 104.730
ATOM    281  N   ILE A  30      89.047  96.981 104.087
ATOM    282  H   ILE A  30      89.109  97.949 104.319
ATOM    283  CA  ILE A  30      88.321  96.715 102.867
ATOM    284  CB  ILE A  30      87.573  97.960 102.386
ATOM    285  CG2 ILE A  30      86.969  97.758 100.976
ATOM    286  CG1 ILE A  30      86.472  98.314 103.409
ATOM    287  CD1 ILE A  30      85.835  99.691 103.223
ATOM    288  C   ILE A  30      89.336  96.232 101.868
ATOM    289  O   ILE A  30      89.055  95.310 101.098
ATOM    290  N   HIS A  31      90.570  96.805 101.913
ATOM    291  H   HIS A  31      90.792  97.525 102.566
ATOM    292  CA  HIS A  31      91.644  96.404 101.039
ATOM    293  CB  HIS A  31      92.932  97.251 101.147
ATOM    294  CG  HIS A  31      92.839  98.636 100.580
ATOM    295  ND1 HIS A  31      92.452  98.931  99.291
ATOM    296  CE1 HIS A  31      92.524 100.280  99.158
ATOM    297  NE2 HIS A  31      92.931 100.870 100.267
ATOM    298  CD2 HIS A  31      93.130  99.831 101.159
ATOM    299  C   HIS A  31      91.993  95.001 101.437
ATOM    300  O   HIS A  31      92.125  94.126 100.586
ATOM    301  N   ALA A  32      92.012  94.755 102.767
ATOM    302  H   ALA A  32      91.830  95.489 103.415
ATOM    303  CA  ALA A  32      92.300  93.502 103.386
ATOM    304  CB  ALA A  32      92.923  93.694 104.756
ATOM    305  C   ALA A  32      91.060  92.651 103.477
ATOM    306  O   ALA A  32      91.048  91.671 104.220
ATOM    307  N   CYS A  33      89.949  93.066 102.798
ATOM    308  H   CYS A  33      89.945  93.898 102.255
ATOM    309  CA  CYS A  33      88.734  92.294 102.671
ATOM    310  CB  CYS A  33      87.416  93.018 102.327
ATOM    311  SG  CYS A  33      86.739  93.984 103.711
ATOM    312  C   CYS A  33      89.059  91.317 101.587
ATOM    313  O   CYS A  33      88.367  90.304 101.456
ATOM    314  N   ASN A  34      90.134  91.620 100.772
ATOM    315  H   ASN A  34      90.648  92.473 100.856
ATOM    316  CA  ASN A  34      90.661  90.711  99.781
ATOM    317  CB  ASN A  34      91.890  91.197  98.936
ATOM    318  CG  ASN A  34      93.261  91.207  99.645
ATOM    319  OD1 ASN A  34      93.476  91.775 100.714
ATOM    320  ND2 ASN A  34      94.243  90.504  99.023
ATOM    321 1HD2 ASN A  34      94.055  90.030  98.163
ATOM    322 2HD2 ASN A  34      95.162  90.478  99.417
ATOM    323  C   ASN A  34      91.121  89.577 100.695
ATOM    324  O   ASN A  34      91.003  88.425 100.329
ATOM    325  N   MET A  35      91.597  89.924 101.926
ATOM    326  H   MET A  35      91.734  90.888 102.114
ATOM    327  CA  MET A  35      92.023  89.101 103.018
ATOM    328  CB  MET A  35      90.815  88.421 103.738
ATOM    329  CG  MET A  35      91.107  87.696 105.059
ATOM    330  SD  MET A  35      89.623  87.081 105.908
ATOM    331  CE  MET A  35      90.546  86.289 107.253
ATOM    332  C   MET A  35      93.123  88.161 102.705
ATOM    333  O   MET A  35      92.883  86.960 102.599
ATOM    334  N   MET A  36      94.280  88.731 102.275
ATOM    335  H   MET A  36      94.403  89.719 102.257
ATOM    336  CA  MET A  36      95.447  87.942 101.942
ATOM    337  CB  MET A  36      96.161  87.325 103.169
ATOM    338  CG  MET A  36      96.763  88.278 104.207
ATOM    339  SD  MET A  36      98.103  89.322 103.551
ATOM    340  CE  MET A  36      98.610  90.042 105.139
ATOM    341  C   MET A  36      95.161  86.906 100.887
ATOM    342  O   MET A  36      95.320  85.701 101.111
ATOM    343  N   LYS A  37      94.577  87.388  99.757
ATOM    344  H   LYS A  37      94.397  88.363  99.659
ATOM    345  CA  LYS A  37      94.184  86.587  98.624
ATOM    346  CB  LYS A  37      95.341  85.945  97.813
ATOM    347  CG  LYS A  37      96.273  86.929  97.105
ATOM    348  CD  LYS A  37      97.297  86.212  96.226
ATOM    349  CE  LYS A  37      98.219  87.137  95.433
ATOM    350  NZ  LYS A  37      99.184  86.325  94.665
ATOM    351  HZ1 LYS A  37      99.726  86.932  94.022
ATOM    352  HZ2 LYS A  37      99.834  85.853  95.321
ATOM    353  HZ3 LYS A  37      98.677  85.608  94.112
ATOM    354  C   LYS A  37      93.156  85.561  99.008
ATOM    355  O   LYS A  37      93.391  84.353  98.998
ATOM    356  N   SER A  38      91.989  86.088  99.430
ATOM    357  H   SER A  38      91.890  87.075  99.429
ATOM    358  CA  SER A  38      90.807  85.391  99.874
ATOM    359  CB  SER A  38      90.336  84.202  98.997
ATOM    360  OG  SER A  38      90.054  84.649  97.678
ATOM    361  HG  SER A  38      89.782  83.865  97.191
ATOM    362  C   SER A  38      90.932  84.964 101.298
ATOM    363  O   SER A  38      90.067  85.351 102.088
ATOM    364  N   CYS A  39      91.947  84.132 101.663
ATOM    365  H   CYS A  39      92.651  83.808 101.035
ATOM    366  CA  CYS A  39      92.053  83.787 103.054
ATOM    367  CB  CYS A  39      91.086  82.643 103.468
ATOM    368  SG  CYS A  39      91.099  82.275 105.250
ATOM    369  C   CYS A  39      93.450  83.457 103.504
ATOM    370  O   CYS A  39      94.104  84.269 104.160
ATOM    371  N   LEU A  40      93.951  82.262 103.115
ATOM    372  H   LEU A  40      93.438  81.636 102.534
ATOM    373  CA  LEU A  40      95.235  81.789 103.551
ATOM    374  CB  LEU A  40      95.292  80.250 103.700
ATOM    375  CG  LEU A  40      94.912  79.625 105.057
ATOM    376  CD1 LEU A  40      93.515  80.005 105.567
ATOM    377  CD2 LEU A  40      95.115  78.106 104.988
ATOM    378  C   LEU A  40      96.501  82.103 102.836
ATOM    379  O   LEU A  40      96.611  81.919 101.621
ATOM    380  N   ILE A  41      97.488  82.621 103.611
ATOM    381  H   ILE A  41      97.360  82.804 104.585
ATOM    382  CA  ILE A  41      98.819  82.785 103.074
ATOM    383  CB  ILE A  41      99.739  83.905 103.530
ATOM    384  CG2 ILE A  41     101.132  83.715 102.877
ATOM    385  CG1 ILE A  41      99.159  85.284 103.218
ATOM    386  CD1 ILE A  41      99.992  86.425 103.801
ATOM    387  C   ILE A  41      99.358  81.481 103.601
ATOM    388  O   ILE A  41      99.356  81.241 104.815
ATOM    389  N   ALA A  42      99.854  80.638 102.672
ATOM    390  H   ALA A  42      99.874  80.892 101.709
ATOM    391  CA  ALA A  42     100.337  79.320 102.966
ATOM    392  CB  ALA A  42     100.742  78.549 101.696
ATOM    393  C   ALA A  42     101.480  79.267 103.913
ATOM    394  O   ALA A  42     101.444  78.452 104.835
ATOM    395  N   LEU A  43     102.489  80.142 103.722
ATOM    396  H   LEU A  43     102.471  80.794 102.968
ATOM    397  CA  LEU A  43     103.641  80.198 104.575
ATOM    398  CB  LEU A  43     104.452  78.858 104.704
ATOM    399  CG  LEU A  43     105.679  78.858 105.653
ATOM    400  CD1 LEU A  43     105.305  79.100 107.124
ATOM    401  CD2 LEU A  43     106.517  77.588 105.453
ATOM    402  C   LEU A  43     104.500  81.271 104.001
ATOM    403  O   LEU A  43     104.282  82.438 104.316
ATOM    404  N   GLY A  44     105.454  80.924 103.092
ATOM    405  H   GLY A  44     105.595  79.985 102.791
ATOM    406  CA  GLY A  44     106.382  81.877 102.536
ATOM    407  C   GLY A  44     107.152  82.333 103.753
ATOM    408  O   GLY A  44     107.681  81.480 104.475
ATOM    409  N   PRO A  45     107.265  83.634 103.992
ATOM    410  CA  PRO A  45     107.927  84.131 105.172
ATOM    411  CB  PRO A  45     108.213  85.613 104.911
ATOM    412  CG  PRO A  45     108.054  85.794 103.390
ATOM    413  CD  PRO A  45     107.098  84.665 102.974
ATOM    414  C   PRO A  45     107.025  83.966 106.381
ATOM    415  O   PRO A  45     107.537  83.619 107.445
ATOM    416  N   TYR A  46     105.691  84.197 106.227
ATOM    417  H   TYR A  46     105.295  84.382 105.329
ATOM    418  CA  TYR A  46     104.778  84.295 107.341
ATOM    419  CB  TYR A  46     104.790  85.732 107.951
ATOM    420  CG  TYR A  46     103.868  85.933 109.115
ATOM    421  CD1 TYR A  46     104.129  85.334 110.354
ATOM    422  CE1 TYR A  46     103.267  85.539 111.435
ATOM    423  CZ  TYR A  46     102.146  86.362 111.288
ATOM    424  OH  TYR A  46     101.274  86.572 112.377
ATOM    425  HH  TYR A  46     101.616  86.076 113.126
ATOM    426  CE2 TYR A  46     101.891  86.984 110.064
ATOM    427  CD2 TYR A  46     102.755  86.774 108.986
ATOM    428  C   TYR A  46     103.387  83.921 106.907
ATOM    429  O   TYR A  46     102.917  84.356 105.854
ATOM    430  N   ARG A  47     102.717  83.083 107.733
ATOM    431  H   ARG A  47     103.136  82.747 108.574
ATOM    432  CA  ARG A  47     101.373  82.617 107.500
ATOM    433  CB  ARG A  47     101.011  81.281 108.176
ATOM    434  CG  ARG A  47     101.711  80.047 107.647
ATOM    435  CD  ARG A  47     101.172  78.762 108.262
ATOM    436  NE  ARG A  47     101.928  77.627 107.663
ATOM    437  HE  ARG A  47     102.690  77.827 107.045
ATOM    438  CZ  ARG A  47     101.612  76.325 107.943
ATOM    439  NH1 ARG A  47     100.546  75.992 108.734
ATOM    440 1HH1 ARG A  47      99.953  76.701 109.118
ATOM    441 2HH1 ARG A  47     100.333  75.031 108.910
ATOM    442  NH2 ARG A  47     102.378  75.337 107.396
ATOM    443 1HH2 ARG A  47     103.145  75.564 106.797
ATOM    444 2HH2 ARG A  47     102.168  74.377 107.578
ATOM    445  C   ARG A  47     100.347  83.538 108.076
ATOM    446  O   ARG A  47     100.576  84.160 109.114
ATOM    447  N   VAL A  48      99.191  83.652 107.385
ATOM    448  H   VAL A  48      99.043  83.144 106.539
ATOM    449  CA  VAL A  48      98.075  84.431 107.854
ATOM    450  CB  VAL A  48      97.776  85.735 107.131
ATOM    451  CG1 VAL A  48      96.530  86.397 107.758
ATOM    452  CG2 VAL A  48      98.982  86.683 107.276
ATOM    453  C   VAL A  48      96.955  83.447 107.674
ATOM    454  O   VAL A  48      96.580  83.108 106.548
ATOM    455  N   GLN A  49      96.500  82.900 108.824
ATOM    456  H   GLN A  49      96.892  83.174 109.699
ATOM    457  CA  GLN A  49      95.442  81.927 108.929
ATOM    458  CB  GLN A  49      96.000  80.526 109.314
ATOM    459  CG  GLN A  49      96.939  79.877 108.288
ATOM    460  CD  GLN A  49      97.306  78.468 108.743
ATOM    461  OE1 GLN A  49      98.124  78.255 109.638
ATOM    462  NE2 GLN A  49      96.688  77.452 108.089
ATOM    463 1HE2 GLN A  49      96.014  77.653 107.380
ATOM    464 2HE2 GLN A  49      96.910  76.503 108.310
ATOM    465  C   GLN A  49      94.476  82.365 110.013
ATOM    466  O   GLN A  49      93.850  81.525 110.670
ATOM    467  N   VAL A  50      94.321  83.697 110.230
ATOM    468  H   VAL A  50      94.793  84.381 109.679
ATOM    469  CA  VAL A  50      93.474  84.199 111.287
ATOM    470  CB  VAL A  50      93.785  85.656 111.638
ATOM    471  CG1 VAL A  50      92.865  86.174 112.762
ATOM    472  CG2 VAL A  50      95.280  85.804 111.987
ATOM    473  C   VAL A  50      92.006  84.049 110.972
ATOM    474  O   VAL A  50      91.456  84.715 110.095
ATOM    475  N   VAL A  51      91.352  83.151 111.740
ATOM    476  H   VAL A  51      91.849  82.627 112.427
ATOM    477  CA  VAL A  51      89.943  82.855 111.665
ATOM    478  CB  VAL A  51      89.562  81.583 110.900
ATOM    479  CG1 VAL A  51      88.026  81.431 110.910
ATOM    480  CG2 VAL A  51      90.116  81.605 109.460
ATOM    481  C   VAL A  51      89.647  82.643 113.123
ATOM    482  O   VAL A  51      90.038  81.620 113.696
ATOM    483  N   TYR A  52      88.996  83.640 113.766
ATOM    484  H   TYR A  52      88.689  84.468 113.306
ATOM    485  CA  TYR A  52      88.674  83.519 115.163
ATOM    486  CB  TYR A  52      88.370  84.849 115.895
ATOM    487  CG  TYR A  52      89.588  85.678 116.134
ATOM    488  CD1 TYR A  52      89.851  86.784 115.318
ATOM    489  CE1 TYR A  52      90.981  87.576 115.537
ATOM    490  CZ  TYR A  52      91.858  87.268 116.579
ATOM    491  OH  TYR A  52      92.998  88.073 116.791
ATOM    492  HH  TYR A  52      93.464  87.733 117.560
ATOM    493  CE2 TYR A  52      91.604  86.169 117.405
ATOM    494  CD2 TYR A  52      90.470  85.380 117.183
ATOM    495  C   TYR A  52      87.450  82.679 115.341
ATOM    496  O   TYR A  52      86.363  83.024 114.871
ATOM    497  N   GLU A  53      87.630  81.531 116.022
ATOM    498  H   GLU A  53      88.523  81.265 116.377
ATOM    499  CA  GLU A  53      86.543  80.643 116.325
ATOM    500  CB  GLU A  53      86.966  79.187 116.589
ATOM    501  CG  GLU A  53      87.579  78.472 115.373
ATOM    502  CD  GLU A  53      87.911  77.005 115.676
ATOM    503  OE1 GLU A  53      88.413  76.347 114.728
ATOM    504  OE2 GLU A  53      87.677  76.501 116.808
ATOM    505  C   GLU A  53      85.935  81.192 117.585
ATOM    506  O   GLU A  53      86.650  81.627 118.492
ATOM    507  N   ARG A  54      84.588  81.159 117.670
ATOM    508  H   ARG A  54      84.040  80.787 116.925
ATOM    509  CA  ARG A  54      83.833  81.649 118.804
ATOM    510  CB  ARG A  54      82.314  81.621 118.571
ATOM    511  CG  ARG A  54      81.844  82.665 117.558
ATOM    512  CD  ARG A  54      80.344  82.612 117.278
ATOM    513  NE  ARG A  54      80.042  83.645 116.242
ATOM    514  HE  ARG A  54      80.784  84.231 115.914
ATOM    515  CZ  ARG A  54      78.784  83.802 115.722
ATOM    516  NH1 ARG A  54      77.728  83.039 116.141
ATOM    517 1HH1 ARG A  54      77.860  82.332 116.835
ATOM    518 2HH1 ARG A  54      76.819  83.178 115.749
ATOM    519  NH2 ARG A  54      78.577  84.747 114.760
ATOM    520 1HH2 ARG A  54      79.338  85.305 114.430
ATOM    521 2HH2 ARG A  54      77.668  84.871 114.366
ATOM    522  C   ARG A  54      84.138  80.860 120.046
ATOM    523  O   ARG A  54      84.037  81.390 121.155
ATOM    524  N   SER A  55      84.554  79.582 119.862
ATOM    525  H   SER A  55      84.636  79.203 118.943
ATOM    526  CA  SER A  55      84.911  78.660 120.907
ATOM    527  CB  SER A  55      85.279  77.275 120.329
ATOM    528  OG  SER A  55      86.410  77.366 119.472
ATOM    529  HG  SER A  55      86.543  76.489 119.103
ATOM    530  C   SER A  55      86.045  79.196 121.744
ATOM    531  O   SER A  55      86.092  78.933 122.947
ATOM    532  N   TYR A  56      86.978  79.960 121.121
ATOM    533  H   TYR A  56      86.923  80.185 120.149
ATOM    534  CA  TYR A  56      88.077  80.547 121.836
ATOM    535  CB  TYR A  56      89.486  80.100 121.350
ATOM    536  CG  TYR A  56      89.613  78.611 121.435
ATOM    537  CD1 TYR A  56      89.565  77.832 120.272
ATOM    538  CE1 TYR A  56      89.677  76.440 120.342
ATOM    539  CZ  TYR A  56      89.841  75.817 121.582
ATOM    540  OH  TYR A  56      89.955  74.413 121.664
ATOM    541  HH  TYR A  56      89.879  74.056 120.773
ATOM    542  CE2 TYR A  56      89.893  76.585 122.748
ATOM    543  CD2 TYR A  56      89.780  77.976 122.673
ATOM    544  C   TYR A  56      87.903  82.027 121.666
ATOM    545  O   TYR A  56      88.646  82.695 120.939
ATOM    546  N   CYS A  57      86.865  82.569 122.352
ATOM    547  H   CYS A  57      86.263  82.013 122.919
ATOM    548  CA  CYS A  57      86.566  83.972 122.304
ATOM    549  CB  CYS A  57      85.116  84.286 122.739
ATOM    550  SG  CYS A  57      84.722  86.061 122.707
ATOM    551  C   CYS A  57      87.539  84.605 123.246
ATOM    552  O   CYS A  57      87.337  84.659 124.462
ATOM    553  N   MET A  58      88.650  85.095 122.658
ATOM    554  H   MET A  58      88.788  85.051 121.672
ATOM    555  CA  MET A  58      89.686  85.725 123.417
ATOM    556  CB  MET A  58      91.068  85.720 122.725
ATOM    557  CG  MET A  58      91.702  84.329 122.584
ATOM    558  SD  MET A  58      92.210  83.530 124.142
ATOM    559  CE  MET A  58      93.675  84.567 124.429
ATOM    560  C   MET A  58      89.259  87.132 123.679
ATOM    561  O   MET A  58      89.211  87.981 122.785
ATOM    562  N   THR A  59      89.008  87.401 124.971
ATOM    563  H   THR A  59      89.081  86.699 125.676
ATOM    564  CA  THR A  59      88.579  88.692 125.443
ATOM    565  CB  THR A  59      87.491  88.583 126.499
ATOM    566  CG2 THR A  59      86.233  87.930 125.893
ATOM    567  OG1 THR A  59      87.940  87.822 127.613
ATOM    568  HG1 THR A  59      87.329  88.019 128.327
ATOM    569  C   THR A  59      89.747  89.478 126.001
ATOM    570  O   THR A  59      89.562  90.559 126.563
ATOM    571  N   GLY A  60      90.987  88.961 125.830
ATOM    572  H   GLY A  60      91.129  88.103 125.346
ATOM    573  CA  GLY A  60      92.185  89.565 126.343
ATOM    574  C   GLY A  60      92.712  90.706 125.550
ATOM    575  O   GLY A  60      93.791  90.600 124.964
ATOM    576  N   VAL A  61      91.963  91.836 125.524
ATOM    577  H   VAL A  61      91.083  91.907 125.989
ATOM    578  CA  VAL A  61      92.435  92.989 124.804
ATOM    579  CB  VAL A  61      91.355  93.933 124.341
ATOM    580  CG1 VAL A  61      92.042  95.094 123.610
ATOM    581  CG2 VAL A  61      90.334  93.188 123.457
ATOM    582  C   VAL A  61      93.372  93.648 125.786
ATOM    583  O   VAL A  61      92.981  94.346 126.726
ATOM    584  N   LEU A  62      94.663  93.432 125.492
ATOM    585  H   LEU A  62      94.896  92.887 124.691
ATOM    586  CA  LEU A  62      95.800  93.862 126.249
ATOM    587  CB  LEU A  62      97.092  93.156 125.784
ATOM    588  CG  LEU A  62      97.153  91.638 126.060
ATOM    589  CD1 LEU A  62      98.405  91.023 125.419
ATOM    590  CD2 LEU A  62      97.060  91.321 127.564
ATOM    591  C   LEU A  62      96.101  95.323 126.327
ATOM    592  O   LEU A  62      96.901  95.688 127.185
ATOM    593  N   ILE A  63      95.543  96.190 125.446
ATOM    594  H   ILE A  63      94.893  95.913 124.745
ATOM    595  CA  ILE A  63      95.880  97.596 125.539
ATOM    596  CB  ILE A  63      95.706  98.393 124.247
ATOM    597  CG2 ILE A  63      96.728  97.874 123.218
ATOM    598  CG1 ILE A  63      94.269  98.404 123.696
ATOM    599  CD1 ILE A  63      94.088  99.386 122.545
ATOM    600  C   ILE A  63      95.231  98.271 126.726
ATOM    601  O   ILE A  63      94.026  98.520 126.763
ATOM    602  N   GLU A  64      96.072  98.592 127.738
ATOM    603  H   GLU A  64      97.045  98.371 127.695
ATOM    604  CA  GLU A  64      95.633  99.215 128.963
ATOM    605  CB  GLU A  64      96.639  99.043 130.137
ATOM    606  CG  GLU A  64      96.204  99.453 131.564
ATOM    607  CD  GLU A  64      96.463 100.936 131.868
ATOM    608  OE1 GLU A  64      95.512 101.618 132.330
ATOM    609  OE2 GLU A  64      97.613 101.408 131.669
ATOM    610  C   GLU A  64      95.272 100.650 128.782
ATOM    611  O   GLU A  64      96.079 101.463 128.346
ATOM    612  N   GLY A  65      94.047 100.977 129.214
ATOM    613  H   GLY A  65      93.455 100.281 129.616
ATOM    614  CA  GLY A  65      93.470 102.285 129.119
ATOM    615  C   GLY A  65      92.147 101.854 128.635
ATOM    616  O   GLY A  65      91.353 101.295 129.395
ATOM    617  N   LYS A  66      91.873 102.150 127.356
ATOM    618  H   LYS A  66      92.530 102.596 126.753
ATOM    619  CA  LYS A  66      90.660 101.690 126.767
ATOM    620  CB  LYS A  66      89.997 102.650 125.764
ATOM    621  CG  LYS A  66      89.461 103.930 126.402
ATOM    622  CD  LYS A  66      88.814 104.876 125.394
ATOM    623  CE  LYS A  66      88.197 106.118 126.033
ATOM    624  NZ  LYS A  66      87.525 106.924 124.999
ATOM    625  HZ1 LYS A  66      88.222 107.292 124.326
ATOM    626  HZ2 LYS A  66      86.846 106.323 124.493
ATOM    627  HZ3 LYS A  66      87.016 107.709 125.447
ATOM    628  C   LYS A  66      91.157 100.495 126.038
ATOM    629  O   LYS A  66      92.028 100.601 125.170
ATOM    630  N   CYS A  67      90.605  99.318 126.396
ATOM    631  H   CYS A  67      89.914  99.265 127.112
ATOM    632  CA  CYS A  67      90.961  98.072 125.785
ATOM    633  CB  CYS A  67      90.647  96.870 126.699
ATOM    634  SG  CYS A  67      91.578  96.919 128.259
ATOM    635  C   CYS A  67      90.159  98.030 124.511
ATOM    636  O   CYS A  67      89.151  97.332 124.385
ATOM    637  N   PHE A  68      90.623  98.853 123.540
ATOM    638  H   PHE A  68      91.436  99.404 123.709
ATOM    639  CA  PHE A  68      90.061  99.025 122.230
ATOM    640  CB  PHE A  68      90.661 100.262 121.506
ATOM    641  CG  PHE A  68      89.999 100.567 120.199
ATOM    642  CD1 PHE A  68      88.745 101.191 120.172
ATOM    643  CE1 PHE A  68      88.122 101.486 118.956
ATOM    644  CZ  PHE A  68      88.756 101.165 117.753
ATOM    645  CE2 PHE A  68      90.012 100.553 117.766
ATOM    646  CD2 PHE A  68      90.631 100.260 118.986
ATOM    647  C   PHE A  68      90.386  97.764 121.500
ATOM    648  O   PHE A  68      91.543  97.337 121.489
ATOM    649  N   VAL A  69      89.361  97.172 120.848
ATOM    650  H   VAL A  69      88.449  97.575 120.842
ATOM    651  CA  VAL A  69      89.512  95.921 120.145
ATOM    652  CB  VAL A  69      88.171  95.330 119.708
ATOM    653  CG1 VAL A  69      88.345  94.030 118.891
ATOM    654  CG2 VAL A  69      87.319  95.093 120.972
ATOM    655  C   VAL A  69      90.439  96.129 118.972
ATOM    656  O   VAL A  69      90.164  96.953 118.094
ATOM    657  N   PRO A  70      91.563  95.403 118.970
ATOM    658  CA  PRO A  70      92.542  95.490 117.924
ATOM    659  CB  PRO A  70      93.774  94.739 118.432
ATOM    660  CG  PRO A  70      93.215  93.728 119.446
ATOM    661  CD  PRO A  70      91.935  94.398 119.971
ATOM    662  C   PRO A  70      92.000  94.951 116.639
ATOM    663  O   PRO A  70      91.199  94.010 116.652
ATOM    664  N   ASP A  71      92.440  95.545 115.516
ATOM    665  H   ASP A  71      93.028  96.349 115.534
ATOM    666  CA  ASP A  71      92.268  94.918 114.244
ATOM    667  CB  ASP A  71      92.620  95.837 113.048
ATOM    668  CG  ASP A  71      92.298  95.196 111.706
ATOM    669  OD1 ASP A  71      91.086  94.989 111.444
ATOM    670  OD2 ASP A  71      93.250  94.894 110.936
ATOM    671  C   ASP A  71      93.103  93.669 114.215
ATOM    672  O   ASP A  71      94.117  93.544 114.912
ATOM    673  N   GLN A  72      92.661  92.722 113.359
ATOM    674  H   GLN A  72      91.843  92.892 112.816
ATOM    675  CA  GLN A  72      93.263  91.434 113.126
ATOM    676  CB  GLN A  72      92.485  90.601 112.088
ATOM    677  CG  GLN A  72      91.134  90.090 112.613
ATOM    678  CD  GLN A  72      90.370  89.284 111.557
ATOM    679  OE1 GLN A  72      90.775  89.065 110.415
ATOM    680  NE2 GLN A  72      89.169  88.807 111.976
ATOM    681 1HE2 GLN A  72      88.852  88.993 112.906
ATOM    682 2HE2 GLN A  72      88.591  88.282 111.351
ATOM    683  C   GLN A  72      94.690  91.561 112.670
ATOM    684  O   GLN A  72      95.450  90.595 112.757
ATOM    685  N   SER A  73      95.085  92.780 112.220
ATOM    686  H   SER A  73      94.435  93.531 112.138
ATOM    687  CA  SER A  73      96.398  93.103 111.769
ATOM    688  CB  SER A  73      97.489  92.982 112.869
ATOM    689  OG  SER A  73      97.207  93.881 113.933
ATOM    690  HG  SER A  73      96.418  93.539 114.363
ATOM    691  C   SER A  73      96.769  92.413 110.508
ATOM    692  O   SER A  73      97.659  91.558 110.452
ATOM    693  N   VAL A  74      95.999  92.748 109.439
ATOM    694  H   VAL A  74      95.257  93.411 109.506
ATOM    695  CA  VAL A  74      96.295  92.256 108.117
ATOM    696  CB  VAL A  74      95.097  92.232 107.203
ATOM    697  CG1 VAL A  74      95.519  91.611 105.863
ATOM    698  CG2 VAL A  74      93.942  91.457 107.874
ATOM    699  C   VAL A  74      97.288  93.359 107.788
ATOM    700  O   VAL A  74      96.991  94.364 107.138
ATOM    701  N   VAL A  75      98.529  93.114 108.267
ATOM    702  H   VAL A  75      98.686  92.262 108.761
ATOM    703  CA  VAL A  75      99.671  93.993 108.260
ATOM    704  CB  VAL A  75     100.911  93.396 108.929
ATOM    705  CG1 VAL A  75     100.646  93.217 110.435
ATOM    706  CG2 VAL A  75     101.326  92.071 108.245
ATOM    707  C   VAL A  75     100.124  94.632 106.992
ATOM    708  O   VAL A  75     100.660  95.740 107.058
ATOM    709  N   SER A  76      99.927  93.967 105.840
ATOM    710  H   SER A  76      99.468  93.082 105.815
ATOM    711  CA  SER A  76     100.383  94.470 104.575
ATOM    712  CB  SER A  76     100.468  93.332 103.535
ATOM    713  OG  SER A  76      99.180  92.781 103.287
ATOM    714  HG  SER A  76      99.311  92.086 102.635
ATOM    715  C   SER A  76      99.723  95.641 103.897
ATOM    716  O   SER A  76     100.438  96.520 103.415
ATOM    717  N   ILE A  77      98.370  95.708 103.847
ATOM    718  H   ILE A  77      97.787  95.017 104.265
ATOM    719  CA  ILE A  77      97.701  96.761 103.104
ATOM    720  CB  ILE A  77      97.134  96.209 101.790
ATOM    721  CG2 ILE A  77      98.280  96.002 100.779
ATOM    722  CG1 ILE A  77      96.223  94.980 102.009
ATOM    723  CD1 ILE A  77      95.497  94.525 100.748
ATOM    724  C   ILE A  77      96.759  97.731 103.786
ATOM    725  O   ILE A  77      95.770  98.161 103.184
ATOM    726  N   ILE A  78      97.046  98.127 105.054
ATOM    727  H   ILE A  78      97.857  97.812 105.537
ATOM    728  CA  ILE A  78      96.180  99.046 105.764
ATOM    729  CB  ILE A  78      96.422  99.039 107.276
ATOM    730  CG2 ILE A  78      95.557 100.119 107.977
ATOM    731  CG1 ILE A  78      96.110  97.633 107.840
ATOM    732  CD1 ILE A  78      96.531  97.417 109.296
ATOM    733  C   ILE A  78      96.287 100.438 105.177
ATOM    734  O   ILE A  78      97.346 101.076 105.202
ATOM    735  N   LYS A  79      95.146 100.902 104.607
ATOM    736  H   LYS A  79      94.321 100.342 104.572
ATOM    737  CA  LYS A  79      95.041 102.211 104.020
ATOM    738  CB  LYS A  79      95.539 102.254 102.547
ATOM    739  CG  LYS A  79      95.605 103.647 101.907
ATOM    740  CD  LYS A  79      96.093 103.631 100.458
ATOM    741  CE  LYS A  79      96.135 105.016  99.814
ATOM    742  NZ  LYS A  79      96.506 104.894  98.392
ATOM    743  HZ1 LYS A  79      97.363 104.317  98.303
ATOM    744  HZ2 LYS A  79      95.731 104.439  97.875
ATOM    745  HZ3 LYS A  79      96.677 105.837  97.992
ATOM    746  C   LYS A  79      93.586 102.606 104.126
ATOM    747  O   LYS A  79      92.854 102.594 103.131
ATOM    748  N   HIS A  80      93.092 102.884 105.362
ATOM    749  H   HIS A  80      93.650 102.877 106.187
ATOM    750  CA  HIS A  80      91.701 103.255 105.508
ATOM    751  CB  HIS A  80      90.801 102.122 106.057
ATOM    752  CG  HIS A  80      90.725 101.017 105.064
ATOM    753  ND1 HIS A  80      90.038 101.161 103.882
ATOM    754  CE1 HIS A  80      90.257 100.036 103.169
ATOM    755  NE2 HIS A  80      91.029  99.176 103.811
ATOM    756  CD2 HIS A  80      91.323  99.798 105.010
ATOM    757  C   HIS A  80      91.305 104.496 106.224
ATOM    758  O   HIS A  80      90.228 105.030 105.952
ATOM    759  N   GLY A  81      92.144 105.002 107.146
ATOM    760  H   GLY A  81      93.027 104.587 107.350
ATOM    761  CA  GLY A  81      91.796 106.174 107.914
ATOM    762  C   GLY A  81      91.110 105.723 109.184
ATOM    763  O   GLY A  81      91.057 106.477 110.157
ATOM    764  N   ILE A  82      90.591 104.461 109.211
ATOM    765  H   ILE A  82      90.639 103.856 108.420
ATOM    766  CA  ILE A  82      89.973 103.857 110.364
ATOM    767  CB  ILE A  82      88.954 102.778 110.024
ATOM    768  CG2 ILE A  82      88.429 102.178 111.350
ATOM    769  CG1 ILE A  82      87.832 103.322 109.114
ATOM    770  CD1 ILE A  82      86.925 102.238 108.526
ATOM    771  C   ILE A  82      91.263 103.214 110.782
ATOM    772  O   ILE A  82      91.645 102.143 110.292
ATOM    773  N   PHE A  83      91.988 103.904 111.684
ATOM    774  H   PHE A  83      91.704 104.768 112.090
ATOM    775  CA  PHE A  83      93.270 103.386 112.014
ATOM    776  CB  PHE A  83      94.367 104.490 111.901
ATOM    777  CG  PHE A  83      95.779 104.012 112.090
ATOM    778  CD1 PHE A  83      96.349 103.131 111.155
ATOM    779  CE1 PHE A  83      97.669 102.688 111.291
ATOM    780  CZ  PHE A  83      98.445 103.152 112.356
ATOM    781  CE2 PHE A  83      97.903 104.058 113.270
ATOM    782  CD2 PHE A  83      96.580 104.493 113.131
ATOM    783  C   PHE A  83      93.367 102.529 113.228
ATOM    784  O   PHE A  83      92.856 102.838 114.307
ATOM    785  N   ASP A  84      93.972 101.353 112.967
ATOM    786  H   ASP A  84      94.295 101.152 112.046
ATOM    787  CA  ASP A  84      94.308 100.349 113.933
ATOM    788  CB  ASP A  84      94.536  98.951 113.316
ATOM    789  CG  ASP A  84      95.018  97.965 114.380
ATOM    790  OD1 ASP A  84      96.120  97.405 114.153
ATOM    791  OD2 ASP A  84      94.358  97.808 115.441
ATOM    792  C   ASP A  84      95.594 100.822 114.531
ATOM    793  O   ASP A  84      96.508 101.208 113.804
ATOM    794  N   ILE A  85      95.696 100.767 115.868
ATOM    795  H   ILE A  85      94.966 100.402 116.440
ATOM    796  CA  ILE A  85      96.872 101.242 116.545
ATOM    797  CB  ILE A  85      96.544 101.964 117.841
ATOM    798  CG2 ILE A  85      95.683 103.188 117.466
ATOM    799  CG1 ILE A  85      95.894 101.058 118.909
ATOM    800  CD1 ILE A  85      95.783 101.737 120.273
ATOM    801  C   ILE A  85      97.943 100.218 116.801
ATOM    802  O   ILE A  85      99.037 100.598 117.228
ATOM    803  N   ALA A  86      97.679  98.919 116.505
ATOM    804  H   ALA A  86      96.815  98.635 116.094
ATOM    805  CA  ALA A  86      98.618  97.864 116.783
ATOM    806  CB  ALA A  86      98.064  96.449 116.528
ATOM    807  C   ALA A  86      99.949  97.962 116.106
ATOM    808  O   ALA A  86     100.078  98.180 114.900
ATOM    809  N   SER A  87     100.985  97.854 116.960
ATOM    810  H   SER A  87     100.839  97.716 117.937
ATOM    811  CA  SER A  87     102.358  97.867 116.547
ATOM    812  CB  SER A  87     103.261  98.797 117.367
ATOM    813  OG  SER A  87     104.580  98.737 116.852
ATOM    814  HG  SER A  87     104.661  99.506 116.279
ATOM    815  C   SER A  87     102.690  96.429 116.802
ATOM    816  O   SER A  87     102.426  95.908 117.895
ATOM    817  N   VAL A  88     103.263  95.743 115.788
ATOM    818  H   VAL A  88     103.499  96.142 114.906
ATOM    819  CA  VAL A  88     103.494  94.340 115.970
ATOM    820  CB  VAL A  88     102.524  93.452 115.145
ATOM    821  CG1 VAL A  88     102.786  91.945 115.376
ATOM    822  CG2 VAL A  88     101.047  93.803 115.421
ATOM    823  C   VAL A  88     104.889  93.916 115.648
ATOM    824  O   VAL A  88     105.361  94.034 114.515
ATOM    825  N   HIS A  89     105.567  93.406 116.700
ATOM    826  H   HIS A  89     105.144  93.352 117.601
ATOM    827  CA  HIS A  89     106.871  92.816 116.609
ATOM    828  CB  HIS A  89     107.595  92.782 117.976
ATOM    829  CG  HIS A  89     108.951  92.127 118.027
ATOM    830  ND1 HIS A  89     109.605  91.887 119.215
ATOM    831  CE1 HIS A  89     110.749  91.225 118.912
ATOM    832  NE2 HIS A  89     110.880  91.024 117.614
ATOM    833  CD2 HIS A  89     109.751  91.597 117.058
ATOM    834  C   HIS A  89     106.399  91.429 116.259
ATOM    835  O   HIS A  89     105.854  90.714 117.111
ATOM    836  N   ILE A  90     106.603  91.032 114.979
ATOM    837  H   ILE A  90     107.054  91.606 114.301
ATOM    838  CA  ILE A  90     106.133  89.743 114.535
ATOM    839  CB  ILE A  90     106.036  89.633 113.013
ATOM    840  CG2 ILE A  90     105.648  88.193 112.593
ATOM    841  CG1 ILE A  90     105.003  90.656 112.488
ATOM    842  CD1 ILE A  90     104.959  90.815 110.966
ATOM    843  C   ILE A  90     107.025  88.678 115.112
ATOM    844  O   ILE A  90     108.187  88.515 114.734
ATOM    845  N   VAL A  91     106.435  87.951 116.081
ATOM    846  H   VAL A  91     105.500  88.157 116.357
ATOM    847  CA  VAL A  91     107.030  86.848 116.794
ATOM    848  CB  VAL A  91     107.384  87.123 118.258
ATOM    849  CG1 VAL A  91     107.979  85.858 118.915
ATOM    850  CG2 VAL A  91     108.356  88.310 118.358
ATOM    851  C   VAL A  91     105.926  85.820 116.769
ATOM    852  O   VAL A  91     104.784  86.098 117.148
ATOM    853  N   CYS A  92     106.263  84.607 116.294
ATOM    854  H   CYS A  92     107.194  84.415 115.994
ATOM    855  CA  CYS A  92     105.344  83.506 116.179
ATOM    856  CB  CYS A  92     105.808  82.477 115.131
ATOM    857  SG  CYS A  92     105.755  83.145 113.438
ATOM    858  C   CYS A  92     105.034  82.766 117.452
ATOM    859  O   CYS A  92     103.942  82.203 117.568
ATOM    860  N   PHE A  93     105.969  82.762 118.436
ATOM    861  H   PHE A  93     106.839  83.237 118.332
ATOM    862  CA  PHE A  93     105.801  82.024 119.668
ATOM    863  CB  PHE A  93     107.111  82.025 120.517
ATOM    864  CG  PHE A  93     107.054  81.207 121.779
ATOM    865  CD1 PHE A  93     107.031  79.805 121.744
ATOM    866  CE1 PHE A  93     106.989  79.061 122.928
ATOM    867  CZ  PHE A  93     106.983  79.712 124.165
ATOM    868  CE2 PHE A  93     107.024  81.108 124.214
ATOM    869  CD2 PHE A  93     107.065  81.847 123.027
ATOM    870  C   PHE A  93     104.624  82.424 120.511
ATOM    871  O   PHE A  93     104.477  83.568 120.945
ATOM    872  N   PHE A  94     103.758  81.411 120.746
ATOM    873  H   PHE A  94     103.923  80.500 120.381
ATOM    874  CA  PHE A  94     102.581  81.532 121.560
ATOM    875  CB  PHE A  94     101.524  80.429 121.285
ATOM    876  CG  PHE A  94     100.252  80.675 122.043
ATOM    877  CD1 PHE A  94      99.370  81.688 121.637
ATOM    878  CE1 PHE A  94      98.180  81.924 122.332
ATOM    879  CZ  PHE A  94      97.854  81.137 123.438
ATOM    880  CE2 PHE A  94      98.715  80.114 123.844
ATOM    881  CD2 PHE A  94      99.904  79.883 123.144
ATOM    882  C   PHE A  94     103.119  81.417 122.960
ATOM    883  O   PHE A  94     103.910  80.520 123.255
ATOM    884  N   VAL A  95     102.688  82.340 123.843
ATOM    885  H   VAL A  95     102.027  83.036 123.574
ATOM    886  CA  VAL A  95     103.126  82.402 125.215
ATOM    887  CB  VAL A  95     102.646  83.678 125.910
ATOM    888  CG1 VAL A  95     103.002  83.707 127.413
ATOM    889  CG2 VAL A  95     103.234  84.887 125.156
ATOM    890  C   VAL A  95     102.686  81.170 125.955
ATOM    891  O   VAL A  95     101.541  80.726 125.831
ATOM    892  N   ALA A  96     103.633  80.588 126.736
ATOM    893  H   ALA A  96     104.553  80.964 126.809
ATOM    894  CA  ALA A  96     103.369  79.411 127.521
ATOM    895  CB  ALA A  96     104.619  78.878 128.237
ATOM    896  C   ALA A  96     102.359  79.854 128.533
ATOM    897  O   ALA A  96     102.635  80.733 129.353
ATOM    898  N   VAL A  97     101.162  79.218 128.489
ATOM    899  H   VAL A  97     100.971  78.511 127.812
ATOM    900  CA  VAL A  97     100.075  79.589 129.367
ATOM    901  CB  VAL A  97      98.706  79.024 129.035
ATOM    902  CG1 VAL A  97      98.302  79.509 127.631
ATOM    903  CG2 VAL A  97      98.660  77.508 129.215
ATOM    904  C   VAL A  97     100.419  79.390 130.810
ATOM    905  O   VAL A  97      99.935  80.111 131.673
ATOM    906  N   LYS A  98     101.250  78.390 131.111
ATOM    907  H   LYS A  98     101.646  77.798 130.411
ATOM    908  CA  LYS A  98     101.705  78.157 132.444
ATOM    909  CB  LYS A  98     101.043  76.961 133.177
ATOM    910  CG  LYS A  98      99.764  77.342 133.919
ATOM    911  CD  LYS A  98     100.049  77.741 135.377
ATOM    912  CE  LYS A  98     100.365  79.224 135.605
ATOM    913  NZ  LYS A  98     100.689  79.482 137.023
ATOM    914  HZ1 LYS A  98      99.974  79.055 137.641
ATOM    915  HZ2 LYS A  98     101.621  79.088 137.252
ATOM    916  HZ3 LYS A  98     100.709  80.507 137.186
ATOM    917  C   LYS A  98     103.188  78.047 132.405
ATOM    918  O   LYS A  98     103.833  78.468 131.441
ATOM    919  N   LYS A  99     103.771  77.521 133.506
ATOM    920  H   LYS A  99     103.233  77.249 134.299
ATOM    921  CA  LYS A  99     105.179  77.266 133.648
ATOM    922  CB  LYS A  99     105.501  76.600 134.999
ATOM    923  CG  LYS A  99     105.305  77.525 136.201
ATOM    924  CD  LYS A  99     105.600  76.862 137.544
ATOM    925  CE  LYS A  99     105.379  77.802 138.727
ATOM    926  NZ  LYS A  99     105.672  77.110 139.996
ATOM    927  HZ1 LYS A  99     105.581  77.789 140.776
ATOM    928  HZ2 LYS A  99     104.999  76.330 140.143
ATOM    929  HZ3 LYS A  99     106.643  76.742 139.974
ATOM    930  C   LYS A  99     105.481  76.263 132.560
ATOM    931  O   LYS A  99     106.569  76.283 131.984
ATOM    932  N   ASP A 100     104.486  75.377 132.255
ATOM    933  H   ASP A 100     103.616  75.376 132.740
ATOM    934  CA  ASP A 100     104.607  74.412 131.215
ATOM    935  CB  ASP A 100     103.482  73.349 131.167
ATOM    936  CG  ASP A 100     103.555  72.358 132.332
ATOM    937  OD1 ASP A 100     104.543  72.358 133.116
ATOM    938  OD2 ASP A 100     102.601  71.544 132.430
ATOM    939  C   ASP A 100     104.605  75.137 129.908
ATOM    940  O   ASP A 100     103.671  75.861 129.546
ATOM    941  N   THR A 101     105.714  74.906 129.183
ATOM    942  H   THR A 101     106.424  74.307 129.545
ATOM    943  CA  THR A 101     106.014  75.425 127.874
ATOM    944  CB  THR A 101     107.457  75.215 127.473
ATOM    945  CG2 THR A 101     108.358  76.018 128.431
ATOM    946  OG1 THR A 101     107.804  73.836 127.505
ATOM    947  HG1 THR A 101     108.649  73.772 127.050
ATOM    948  C   THR A 101     105.086  74.776 126.883
ATOM    949  O   THR A 101     104.773  75.346 125.839
ATOM    950  N   GLU A 102     104.600  73.564 127.247
ATOM    951  H   GLU A 102     104.897  73.156 128.106
ATOM    952  CA  GLU A 102     103.683  72.738 126.516
ATOM    953  CB  GLU A 102     103.424  71.381 127.199
ATOM    954  CG  GLU A 102     104.627  70.437 127.264
ATOM    955  CD  GLU A 102     104.179  69.119 127.891
ATOM    956  OE1 GLU A 102     103.721  69.113 129.065
ATOM    957  OE2 GLU A 102     104.282  68.083 127.185
ATOM    958  C   GLU A 102     102.334  73.399 126.396
ATOM    959  O   GLU A 102     101.490  72.903 125.648
ATOM    960  N   ASN A 103     102.084  74.507 127.158
ATOM    961  H   ASN A 103     102.774  74.875 127.779
ATOM    962  CA  ASN A 103     100.843  75.247 127.179
ATOM    963  CB  ASN A 103     100.325  75.713 125.781
ATOM    964  CG  ASN A 103     101.190  76.776 125.146
ATOM    965  OD1 ASN A 103     101.411  77.828 125.735
ATOM    966  ND2 ASN A 103     101.694  76.503 123.915
ATOM    967 1HD2 ASN A 103     101.485  75.631 123.473
ATOM    968 2HD2 ASN A 103     102.271  77.175 123.452
ATOM    969  C   ASN A 103      99.750  74.424 127.784
ATOM    970  O   ASN A 103      98.567  74.746 127.655
ATOM    971  N   LYS A 104     100.142  73.361 128.519
ATOM    972  H   LYS A 104     101.105  73.144 128.656
ATOM    973  CA  LYS A 104      99.241  72.503 129.200
ATOM    974  CB  LYS A 104      99.891  71.141 129.509
ATOM    975  CG  LYS A 104      98.952  70.048 130.019
ATOM    976  CD  LYS A 104      99.697  68.754 130.361
ATOM    977  CE  LYS A 104     100.178  67.975 129.135
ATOM    978  NZ  LYS A 104     100.878  66.746 129.553
ATOM    979  HZ1 LYS A 104     101.101  66.791 130.565
ATOM    980  HZ2 LYS A 104     100.274  65.922 129.372
ATOM    981  HZ3 LYS A 104     101.758  66.653 129.012
ATOM    982  C   LYS A 104      99.116  73.320 130.447
ATOM    983  O   LYS A 104     100.001  73.345 131.305
ATOM    984  N   VAL A 105      97.956  73.989 130.556
ATOM    985  H   VAL A 105      97.276  73.914 129.830
ATOM    986  CA  VAL A 105      97.573  74.862 131.633
ATOM    987  CB  VAL A 105      96.184  75.451 131.350
ATOM    988  CG1 VAL A 105      95.059  74.398 131.474
ATOM    989  CG2 VAL A 105      95.947  76.685 132.232
ATOM    990  C   VAL A 105      97.631  74.158 132.971
ATOM    991  O   VAL A 105      97.891  74.777 134.000
ATOM    992  N   GLN A 106      97.499  72.819 132.931
ATOM    993  H   GLN A 106      97.342  72.371 132.055
ATOM    994  CA  GLN A 106      97.474  71.919 134.045
ATOM    995  CB  GLN A 106      97.189  70.474 133.593
ATOM    996  CG  GLN A 106      95.770  70.236 133.067
ATOM    997  CD  GLN A 106      95.664  68.776 132.646
ATOM    998  OE1 GLN A 106      95.429  67.882 133.458
ATOM    999  NE2 GLN A 106      95.844  68.521 131.325
ATOM   1000 1HE2 GLN A 106      96.026  69.272 130.690
ATOM   1001 2HE2 GLN A 106      95.790  67.582 130.985
ATOM   1002  C   GLN A 106      98.716  71.866 134.896
ATOM   1003  O   GLN A 106      98.647  71.305 135.992
ATOM   1004  N   GLY A 107      99.860  72.455 134.459
ATOM   1005  H   GLY A 107      99.925  72.910 133.572
ATOM   1006  CA  GLY A 107     101.074  72.411 135.245
ATOM   1007  C   GLY A 107     101.097  73.404 136.375
ATOM   1008  O   GLY A 107     101.983  74.260 136.433
ATOM   1009  N   TYR A 108     100.142  73.279 137.331
ATOM   1010  H   TYR A 108      99.460  72.553 137.295
ATOM   1011  CA  TYR A 108     100.048  74.162 138.464
ATOM   1012  CB  TYR A 108      98.614  74.309 139.029
ATOM   1013  CG  TYR A 108      97.630  74.942 138.104
ATOM   1014  CD1 TYR A 108      96.731  74.141 137.391
ATOM   1015  CE1 TYR A 108      95.790  74.715 136.532
ATOM   1016  CZ  TYR A 108      95.739  76.102 136.386
ATOM   1017  OH  TYR A 108      94.788  76.684 135.520
ATOM   1018  HH  TYR A 108      94.912  77.636 135.535
ATOM   1019  CE2 TYR A 108      96.625  76.910 137.102
ATOM   1020  CD2 TYR A 108      97.564  76.332 137.961
ATOM   1021  C   TYR A 108     100.923  73.624 139.569
ATOM   1022  O   TYR A 108     100.454  73.090 140.581
ATOM   1023  N   TYR A 109     102.255  73.748 139.367
ATOM   1024  H   TYR A 109     102.610  74.160 138.530
ATOM   1025  CA  TYR A 109     103.234  73.319 140.328
ATOM   1026  CB  TYR A 109     104.639  73.149 139.693
ATOM   1027  CG  TYR A 109     105.656  72.661 140.679
ATOM   1028  CD1 TYR A 109     105.664  71.328 141.113
ATOM   1029  CE1 TYR A 109     106.624  70.883 142.026
ATOM   1030  CZ  TYR A 109     107.591  71.768 142.507
ATOM   1031  OH  TYR A 109     108.562  71.320 143.426
ATOM   1032  HH  TYR A 109     109.110  72.071 143.671
ATOM   1033  CE2 TYR A 109     107.599  73.096 142.074
ATOM   1034  CD2 TYR A 109     106.637  73.536 141.161
ATOM   1035  C   TYR A 109     103.241  74.407 141.362
ATOM   1036  O   TYR A 109     103.470  75.577 141.043
ATOM   1037  N   ILE A 110     102.934  74.024 142.619
ATOM   1038  H   ILE A 110     102.737  73.074 142.847
ATOM   1039  CA  ILE A 110     102.891  74.950 143.720
ATOM   1040  CB  ILE A 110     101.628  74.773 144.554
ATOM   1041  CG2 ILE A 110     101.572  75.747 145.754
ATOM   1042  CG1 ILE A 110     100.376  74.978 143.656
ATOM   1043  CD1 ILE A 110     100.275  76.299 142.879
ATOM   1044  C   ILE A 110     104.231  74.914 144.442
ATOM   1045  O   ILE A 110     104.956  73.919 144.400
ATOM   1046  N   CYS A 111     104.542  76.020 145.152
ATOM   1047  H   CYS A 111     103.889  76.773 145.164
ATOM   1048  CA  CYS A 111     105.754  76.353 145.850
ATOM   1049  CB  CYS A 111     105.653  77.753 146.492
ATOM   1050  SG  CYS A 111     105.444  79.081 145.267
ATOM   1051  C   CYS A 111     106.415  75.484 146.879
ATOM   1052  O   CYS A 111     107.639  75.599 146.987
ATOM   1053  N   ILE A 112     105.699  74.602 147.641
ATOM   1054  H   ILE A 112     104.714  74.498 147.534
ATOM   1055  CA  ILE A 112     106.316  73.777 148.679
ATOM   1056  CB  ILE A 112     107.264  72.720 148.096
ATOM   1057  CG2 ILE A 112     107.883  71.852 149.192
ATOM   1058  CG1 ILE A 112     106.476  71.848 147.089
ATOM   1059  CD1 ILE A 112     107.308  70.809 146.341
ATOM   1060  C   ILE A 112     106.850  74.774 149.697
ATOM   1061  O   ILE A 112     108.039  74.904 150.004
ATOM   1062  N   VAL A 113     105.848  75.542 150.179
ATOM   1063  H   VAL A 113     104.920  75.322 149.891
ATOM   1064  CA  VAL A 113     105.902  76.658 151.080
ATOM   1065  CB  VAL A 113     104.497  77.229 151.332
ATOM   1066  CG1 VAL A 113     104.472  78.361 152.384
ATOM   1067  CG2 VAL A 113     103.900  77.687 149.986
ATOM   1068  C   VAL A 113     106.613  76.410 152.370
ATOM   1069  O   VAL A 113     106.366  75.442 153.095
ATOM   1070  N   GLY A 114     107.550  77.348 152.616
ATOM   1071  H   GLY A 114     107.699  78.082 151.958
ATOM   1072  CA  GLY A 114     108.380  77.442 153.775
ATOM   1073  C   GLY A 114     109.538  76.511 153.778
ATOM   1074  O   GLY A 114     109.730  75.698 152.871
ATOM   1075  N   GLY A 115     110.328  76.629 154.872
ATOM   1076  H   GLY A 115     110.121  77.300 155.580
ATOM   1077  CA  GLY A 115     111.482  75.811 155.146
ATOM   1078  C   GLY A 115     110.960  74.449 155.523
ATOM   1079  O   GLY A 115     111.630  73.439 155.307
ATOM   1080  N   ASN A 116     109.707  74.415 156.058
ATOM   1081  H   ASN A 116     109.210  75.267 156.205
ATOM   1082  CA  ASN A 116     108.970  73.243 156.456
ATOM   1083  CB  ASN A 116     107.614  73.568 157.128
ATOM   1084  CG  ASN A 116     107.772  74.317 158.458
ATOM   1085  OD1 ASN A 116     106.918  75.147 158.766
ATOM   1086  ND2 ASN A 116     108.820  74.033 159.278
ATOM   1087 1HD2 ASN A 116     109.502  73.351 159.016
ATOM   1088 2HD2 ASN A 116     108.905  74.498 160.159
ATOM   1089  C   ASN A 116     108.668  72.435 155.222
ATOM   1090  O   ASN A 116     108.445  71.227 155.319
ATOM   1091  N   SER A 117     108.654  73.100 154.033
ATOM   1092  H   SER A 117     108.828  74.079 153.981
ATOM   1093  CA  SER A 117     108.429  72.508 152.749
ATOM   1094  CB  SER A 117     109.640  71.636 152.317
ATOM   1095  OG  SER A 117     110.807  72.443 152.225
ATOM   1096  HG  SER A 117     111.086  72.601 153.133
ATOM   1097  C   SER A 117     107.119  71.780 152.665
ATOM   1098  O   SER A 117     107.057  70.633 152.219
ATOM   1099  N   ALA A 118     106.027  72.466 153.089
ATOM   1100  H   ALA A 118     106.088  73.417 153.388
ATOM   1101  CA  ALA A 118     104.705  71.894 153.068
ATOM   1102  CB  ALA A 118     103.649  72.775 153.765
ATOM   1103  C   ALA A 118     104.331  71.738 151.616
ATOM   1104  O   ALA A 118     104.318  72.736 150.888
ATOM   1105  N   PRO A 119     104.023  70.519 151.163
ATOM   1106  CA  PRO A 119     103.692  70.237 149.785
ATOM   1107  CB  PRO A 119     104.003  68.747 149.614
ATOM   1108  CG  PRO A 119     103.711  68.154 151.004
ATOM   1109  CD  PRO A 119     104.084  69.294 151.966
ATOM   1110  C   PRO A 119     102.292  70.638 149.426
ATOM   1111  O   PRO A 119     101.452  69.785 149.129
ATOM   1112  N   ILE A 120     102.039  71.960 149.453
ATOM   1113  H   ILE A 120     102.751  72.611 149.703
ATOM   1114  CA  ILE A 120     100.776  72.528 149.088
ATOM   1115  CB  ILE A 120     100.665  73.979 149.540
ATOM   1116  CG2 ILE A 120      99.341  74.598 149.039
ATOM   1117  CG1 ILE A 120     100.754  74.049 151.080
ATOM   1118  CD1 ILE A 120     100.914  75.461 151.645
ATOM   1119  C   ILE A 120     100.691  72.409 147.589
ATOM   1120  O   ILE A 120     101.644  72.704 146.866
ATOM   1121  N   TYR A 121      99.537  71.902 147.123
ATOM   1122  H   TYR A 121      98.813  71.623 147.752
ATOM   1123  CA  TYR A 121      99.231  71.742 145.731
ATOM   1124  CB  TYR A 121      99.162  70.254 145.305
ATOM   1125  CG  TYR A 121      99.104  70.118 143.818
ATOM   1126  CD1 TYR A 121     100.286  70.187 143.070
ATOM   1127  CE1 TYR A 121     100.259  70.052 141.681
ATOM   1128  CZ  TYR A 121      99.044  69.842 141.025
ATOM   1129  OH  TYR A 121      99.016  69.705 139.621
ATOM   1130  HH  TYR A 121      98.103  69.571 139.352
ATOM   1131  CE2 TYR A 121      97.860  69.762 141.763
ATOM   1132  CD2 TYR A 121      97.892  69.897 143.154
ATOM   1133  C   TYR A 121      97.862  72.351 145.806
ATOM   1134  O   TYR A 121      96.898  71.670 146.158
ATOM   1135  N   VAL A 122      97.767  73.668 145.489
ATOM   1136  H   VAL A 122      98.568  74.187 145.210
ATOM   1137  CA  VAL A 122      96.534  74.422 145.581
ATOM   1138  CB  VAL A 122      96.708  75.920 145.258
ATOM   1139  CG1 VAL A 122      95.360  76.674 145.169
ATOM   1140  CG2 VAL A 122      97.650  76.541 146.302
ATOM   1141  C   VAL A 122      95.392  73.791 144.807
ATOM   1142  O   VAL A 122      94.376  73.566 145.473
ATOM   1143  N   PRO A 123      95.445  73.435 143.518
ATOM   1144  CA  PRO A 123      94.312  72.822 142.866
ATOM   1145  CB  PRO A 123      94.445  73.227 141.397
ATOM   1146  CG  PRO A 123      95.964  73.325 141.195
ATOM   1147  CD  PRO A 123      96.490  73.797 142.555
ATOM   1148  C   PRO A 123      94.381  71.336 143.135
ATOM   1149  O   PRO A 123      94.671  70.571 142.208
ATOM   1150  N   THR A 124      94.141  70.908 144.406
ATOM   1151  H   THR A 124      93.932  71.549 145.141
ATOM   1152  CA  THR A 124      94.155  69.506 144.743
ATOM   1153  CB  THR A 124      94.003  69.228 146.222
ATOM   1154  CG2 THR A 124      94.136  67.714 146.475
ATOM   1155  OG1 THR A 124      95.029  69.876 146.956
ATOM   1156  HG1 THR A 124      94.929  70.817 146.790
ATOM   1157  C   THR A 124      92.977  68.949 143.994
ATOM   1158  O   THR A 124      91.826  69.338 144.205
ATOM   1159  N   LEU A 125      93.299  67.990 143.106
ATOM   1160  H   LEU A 125      94.245  67.699 142.990
ATOM   1161  CA  LEU A 125      92.357  67.346 142.236
ATOM   1162  CB  LEU A 125      93.057  66.478 141.172
ATOM   1163  CG  LEU A 125      93.874  67.298 140.141
ATOM   1164  CD1 LEU A 125      94.679  66.380 139.211
ATOM   1165  CD2 LEU A 125      93.012  68.312 139.368
ATOM   1166  C   LEU A 125      91.343  66.531 142.981
ATOM   1167  O   LEU A 125      90.237  66.320 142.479
ATOM   1168  N   ASP A 126      91.734  66.012 144.165
ATOM   1169  H   ASP A 126      92.650  66.169 144.525
ATOM   1170  CA  ASP A 126      90.864  65.232 144.995
ATOM   1171  CB  ASP A 126      91.625  64.232 145.897
ATOM   1172  CG  ASP A 126      92.369  63.189 145.068
ATOM   1173  OD1 ASP A 126      91.731  62.473 144.252
ATOM   1174  OD2 ASP A 126      93.609  63.093 145.251
ATOM   1175  C   ASP A 126      90.012  66.054 145.922
ATOM   1176  O   ASP A 126      88.820  65.771 146.060
ATOM   1177  N   ASP A 127      90.599  67.102 146.564
ATOM   1178  H   ASP A 127      91.549  67.355 146.412
ATOM   1179  CA  ASP A 127      89.876  67.883 147.538
ATOM   1180  CB  ASP A 127      90.830  68.603 148.532
ATOM   1181  CG  ASP A 127      90.145  69.276 149.731
ATOM   1182  OD1 ASP A 127      88.909  69.138 149.930
ATOM   1183  OD2 ASP A 127      90.884  69.956 150.489
ATOM   1184  C   ASP A 127      88.912  68.846 146.907
ATOM   1185  O   ASP A 127      89.278  69.766 146.173
ATOM   1186  N   PHE A 128      87.629  68.651 147.272
ATOM   1187  H   PHE A 128      87.395  67.922 147.910
ATOM   1188  CA  PHE A 128      86.512  69.428 146.809
ATOM   1189  CB  PHE A 128      85.156  68.756 147.104
ATOM   1190  CG  PHE A 128      85.003  67.655 146.103
ATOM   1191  CD1 PHE A 128      85.253  66.326 146.465
ATOM   1192  CE1 PHE A 128      85.118  65.297 145.529
ATOM   1193  CZ  PHE A 128      84.731  65.592 144.220
ATOM   1194  CE2 PHE A 128      84.479  66.914 143.848
ATOM   1195  CD2 PHE A 128      84.615  67.940 144.787
ATOM   1196  C   PHE A 128      86.526  70.819 147.366
ATOM   1197  O   PHE A 128      86.064  71.739 146.697
ATOM   1198  N   ARG A 129      87.056  70.996 148.601
ATOM   1199  H   ARG A 129      87.421  70.222 149.112
ATOM   1200  CA  ARG A 129      87.166  72.273 149.272
ATOM   1201  CB  ARG A 129      87.673  72.146 150.714
ATOM   1202  CG  ARG A 129      86.692  71.517 151.703
ATOM   1203  CD  ARG A 129      87.162  71.646 153.155
ATOM   1204  NE  ARG A 129      88.440  70.869 153.264
ATOM   1205  HE  ARG A 129      89.300  71.342 153.070
ATOM   1206  CZ  ARG A 129      88.471  69.528 153.543
ATOM   1207  NH1 ARG A 129      87.344  68.832 153.881
ATOM   1208 1HH1 ARG A 129      86.465  69.301 153.961
ATOM   1209 2HH1 ARG A 129      87.392  67.849 154.059
ATOM   1210  NH2 ARG A 129      89.667  68.876 153.462
ATOM   1211 1HH2 ARG A 129      90.489  69.369 153.178
ATOM   1212 2HH2 ARG A 129      89.718  67.894 153.640
ATOM   1213  C   ARG A 129      88.196  73.099 148.560
ATOM   1214  O   ARG A 129      88.000  74.298 148.365
ATOM   1215  N   SER A 130      89.312  72.449 148.141
ATOM   1216  H   SER A 130      89.438  71.477 148.322
ATOM   1217  CA  SER A 130      90.390  73.073 147.416
ATOM   1218  CB  SER A 130      91.605  72.155 147.208
ATOM   1219  OG  SER A 130      92.214  71.859 148.457
ATOM   1220  HG  SER A 130      92.937  71.256 148.264
ATOM   1221  C   SER A 130      89.876  73.464 146.065
ATOM   1222  O   SER A 130      90.280  74.499 145.543
ATOM   1223  N   MET A 131      88.971  72.641 145.475
ATOM   1224  H   MET A 131      88.711  71.775 145.897
ATOM   1225  CA  MET A 131      88.359  72.911 144.201
ATOM   1226  CB  MET A 131      87.630  71.717 143.553
ATOM   1227  CG  MET A 131      88.574  70.606 143.074
ATOM   1228  SD  MET A 131      89.846  71.122 141.870
ATOM   1229  CE  MET A 131      88.743  71.479 140.472
ATOM   1230  C   MET A 131      87.404  74.064 144.326
ATOM   1231  O   MET A 131      87.234  74.789 143.352
ATOM   1232  N   GLU A 132      86.724  74.232 145.495
ATOM   1233  H   GLU A 132      86.832  73.590 146.251
ATOM   1234  CA  GLU A 132      85.813  75.329 145.749
ATOM   1235  CB  GLU A 132      84.979  75.190 147.041
ATOM   1236  CG  GLU A 132      83.860  74.134 147.009
ATOM   1237  CD  GLU A 132      82.841  74.433 145.907
ATOM   1238  OE1 GLU A 132      82.304  75.571 145.859
ATOM   1239  OE2 GLU A 132      82.577  73.510 145.093
ATOM   1240  C   GLU A 132      86.601  76.610 145.848
ATOM   1241  O   GLU A 132      86.159  77.656 145.375
ATOM   1242  N   ALA A 133      87.805  76.551 146.467
ATOM   1243  H   ALA A 133      88.126  75.705 146.886
ATOM   1244  CA  ALA A 133      88.697  77.678 146.591
ATOM   1245  CB  ALA A 133      89.916  77.379 147.481
ATOM   1246  C   ALA A 133      89.197  78.003 145.201
ATOM   1247  O   ALA A 133      89.323  79.172 144.843
ATOM   1248  N   PHE A 134      89.449  76.951 144.379
ATOM   1249  H   PHE A 134      89.372  76.020 144.718
ATOM   1250  CA  PHE A 134      89.901  77.048 143.015
ATOM   1251  CB  PHE A 134      90.407  75.698 142.434
ATOM   1252  CG  PHE A 134      91.167  75.892 141.155
ATOM   1253  CD1 PHE A 134      92.438  76.486 141.167
ATOM   1254  CE1 PHE A 134      93.154  76.667 139.979
ATOM   1255  CZ  PHE A 134      92.606  76.245 138.766
ATOM   1256  CE2 PHE A 134      91.346  75.640 138.745
ATOM   1257  CD2 PHE A 134      90.634  75.462 139.934
ATOM   1258  C   PHE A 134      88.777  77.619 142.176
ATOM   1259  O   PHE A 134      89.056  78.257 141.169
ATOM   1260  N   THR A 135      87.482  77.398 142.528
ATOM   1261  H   THR A 135      87.223  76.843 143.313
ATOM   1262  CA  THR A 135      86.391  77.982 141.775
ATOM   1263  CB  THR A 135      85.017  77.353 141.920
ATOM   1264  CG2 THR A 135      85.046  75.925 141.351
ATOM   1265  OG1 THR A 135      84.565  77.358 143.262
ATOM   1266  HG1 THR A 135      83.632  77.129 143.230
ATOM   1267  C   THR A 135      86.318  79.470 142.036
ATOM   1268  O   THR A 135      85.703  80.191 141.251
ATOM   1269  N   LYS A 136      86.876  79.952 143.182
ATOM   1270  H   LYS A 136      87.334  79.354 143.835
ATOM   1271  CA  LYS A 136      86.913  81.360 143.500
ATOM   1272  CB  LYS A 136      87.126  81.641 144.997
ATOM   1273  CG  LYS A 136      85.927  81.233 145.852
ATOM   1274  CD  LYS A 136      86.106  81.522 147.339
ATOM   1275  CE  LYS A 136      84.922  81.067 148.190
ATOM   1276  NZ  LYS A 136      85.169  81.398 149.606
ATOM   1277  HZ1 LYS A 136      84.322  81.185 150.164
ATOM   1278  HZ2 LYS A 136      85.966  80.838 149.964
ATOM   1279  HZ3 LYS A 136      85.393  82.407 149.695
ATOM   1280  C   LYS A 136      88.037  81.977 142.707
ATOM   1281  O   LYS A 136      87.833  82.986 142.030
ATOM   1282  N   LYS A 137      89.242  81.342 142.736
ATOM   1283  H   LYS A 137      89.369  80.514 143.277
ATOM   1284  CA  LYS A 137      90.409  81.768 141.991
ATOM   1285  CB  LYS A 137      91.741  81.492 142.726
ATOM   1286  CG  LYS A 137      91.902  82.216 144.062
ATOM   1287  CD  LYS A 137      93.117  81.730 144.853
ATOM   1288  CE  LYS A 137      93.416  82.556 146.104
ATOM   1289  NZ  LYS A 137      94.603  82.010 146.792
ATOM   1290  HZ1 LYS A 137      94.752  82.520 147.682
ATOM   1291  HZ2 LYS A 137      94.457  81.003 146.994
ATOM   1292  HZ3 LYS A 137      95.440  82.121 146.189
ATOM   1293  C   LYS A 137      90.283  80.868 140.794
ATOM   1294  O   LYS A 137      91.102  79.981 140.538
ATOM   1295  N   ALA A 138      89.214  81.152 140.016
ATOM   1296  H   ALA A 138      88.636  81.928 140.253
ATOM   1297  CA  ALA A 138      88.737  80.436 138.874
ATOM   1298  CB  ALA A 138      87.586  81.165 138.156
ATOM   1299  C   ALA A 138      89.734  80.068 137.855
ATOM   1300  O   ALA A 138      90.748  80.742 137.681
ATOM   1301  N   GLY A 139      89.437  78.939 137.160
ATOM   1302  H   GLY A 139      88.607  78.424 137.361
ATOM   1303  CA  GLY A 139      90.240  78.396 136.089
ATOM   1304  C   GLY A 139      90.408  79.464 135.028
ATOM   1305  O   GLY A 139      91.355  79.423 134.242
ATOM   1306  N   GLU A 140      89.487  80.465 135.004
ATOM   1307  H   GLU A 140      88.709  80.466 135.625
ATOM   1308  CA  GLU A 140      89.537  81.591 134.124
ATOM   1309  CB  GLU A 140      88.140  82.208 133.894
ATOM   1310  CG  GLU A 140      87.096  81.322 133.214
ATOM   1311  CD  GLU A 140      85.797  82.125 133.173
ATOM   1312  OE1 GLU A 140      85.271  82.345 132.052
ATOM   1313  OE2 GLU A 140      85.287  82.507 134.261
ATOM   1314  C   GLU A 140      90.404  82.622 134.847
ATOM   1315  O   GLU A 140      89.944  83.691 135.264
ATOM   1316  N   GLU A 141      91.685  82.254 135.097
ATOM   1317  H   GLU A 141      92.021  81.363 134.801
ATOM   1318  CA  GLU A 141      92.668  83.116 135.714
ATOM   1319  CB  GLU A 141      93.169  82.622 137.091
ATOM   1320  CG  GLU A 141      94.095  83.597 137.827
ATOM   1321  CD  GLU A 141      94.367  83.077 139.234
ATOM   1322  OE1 GLU A 141      95.037  82.020 139.376
ATOM   1323  OE2 GLU A 141      93.907  83.744 140.198
ATOM   1324  C   GLU A 141      93.760  83.049 134.695
ATOM   1325  O   GLU A 141      94.079  84.045 134.045
ATOM   1326  N   ILE A 142      94.310  81.816 134.487
ATOM   1327  H   ILE A 142      94.010  81.030 135.022
ATOM   1328  CA  ILE A 142      95.302  81.507 133.478
ATOM   1329  CB  ILE A 142      96.268  80.426 133.892
ATOM   1330  CG2 ILE A 142      97.106  80.081 132.662
ATOM   1331  CG1 ILE A 142      97.166  80.879 135.060
ATOM   1332  CD1 ILE A 142      96.602  80.622 136.458
ATOM   1333  C   ILE A 142      94.229  81.009 132.544
ATOM   1334  O   ILE A 142      93.971  79.814 132.368
ATOM   1335  N   ALA A 143      93.608  82.028 131.929
ATOM   1336  H   ALA A 143      93.920  82.962 132.093
ATOM   1337  CA  ALA A 143      92.436  81.938 131.150
ATOM   1338  CB  ALA A 143      91.912  83.341 130.820
ATOM   1339  C   ALA A 143      92.202  81.106 129.963
ATOM   1340  O   ALA A 143      92.805  81.194 128.896
ATOM   1341  N   SER A 144      91.143  80.330 130.203
ATOM   1342  H   SER A 144      90.742  80.335 131.117
ATOM   1343  CA  SER A 144      90.490  79.437 129.315
ATOM   1344  CB  SER A 144      90.474  77.989 129.851
ATOM   1345  OG  SER A 144      91.803  77.514 130.019
ATOM   1346  HG  SER A 144      91.898  77.336 130.959
ATOM   1347  C   SER A 144      89.185  80.149 129.545
ATOM   1348  O   SER A 144      88.307  79.684 130.281
ATOM   1349  N   TYR A 145      89.108  81.384 128.963
ATOM   1350  H   TYR A 145      89.849  81.726 128.390
ATOM   1351  CA  TYR A 145      87.973  82.260 129.085
ATOM   1352  CB  TYR A 145      88.007  83.550 128.222
ATOM   1353  CG  TYR A 145      89.003  84.597 128.589
ATOM   1354  CD1 TYR A 145      90.116  84.804 127.765
ATOM   1355  CE1 TYR A 145      91.055  85.794 128.069
ATOM   1356  CZ  TYR A 145      90.881  86.590 129.205
ATOM   1357  OH  TYR A 145      91.824  87.593 129.519
ATOM   1358  HH  TYR A 145      92.478  87.619 128.814
ATOM   1359  CE2 TYR A 145      89.770  86.393 130.032
ATOM   1360  CD2 TYR A 145      88.833  85.402 129.723
ATOM   1361  C   TYR A 145      86.828  81.526 128.483
ATOM   1362  O   TYR A 145      86.851  81.151 127.310
ATOM   1363  N   SER A 146      85.795  81.323 129.307
ATOM   1364  H   SER A 146      85.799  81.635 130.253
ATOM   1365  CA  SER A 146      84.623  80.628 128.880
ATOM   1366  CB  SER A 146      84.227  79.493 129.859
ATOM   1367  OG  SER A 146      83.955  79.994 131.161
ATOM   1368  HG  SER A 146      84.811  80.161 131.565
ATOM   1369  C   SER A 146      83.487  81.594 128.679
ATOM   1370  O   SER A 146      82.331  81.170 128.601
ATOM   1371  N   ILE A 147      83.789  82.920 128.575
ATOM   1372  H   ILE A 147      84.727  83.254 128.606
ATOM   1373  CA  ILE A 147      82.758  83.915 128.408
ATOM   1374  CB  ILE A 147      83.264  85.337 128.638
ATOM   1375  CG2 ILE A 147      82.123  86.353 128.364
ATOM   1376  CG1 ILE A 147      83.794  85.483 130.082
ATOM   1377  CD1 ILE A 147      84.503  86.808 130.375
ATOM   1378  C   ILE A 147      82.238  83.769 127.002
ATOM   1379  O   ILE A 147      82.876  84.133 126.011
ATOM   1380  N   VAL A 148      81.034  83.174 126.939
ATOM   1381  H   VAL A 148      80.574  82.869 127.770
ATOM   1382  CA  VAL A 148      80.304  82.938 125.723
ATOM   1383  CB  VAL A 148      80.020  81.463 125.436
ATOM   1384  CG1 VAL A 148      81.357  80.719 125.245
ATOM   1385  CG2 VAL A 148      79.159  80.835 126.556
ATOM   1386  C   VAL A 148      79.017  83.723 125.748
ATOM   1387  O   VAL A 148      78.297  83.743 124.746
ATOM   1388  N   GLY A 149      78.711  84.390 126.895
ATOM   1389  H   GLY A 149      79.313  84.366 127.688
ATOM   1390  CA  GLY A 149      77.513  85.174 127.065
ATOM   1391  C   GLY A 149      77.621  86.469 126.300
ATOM   1392  O   GLY A 149      78.728  86.995 126.146
ATOM   1393  N   PRO A 150      76.490  87.040 125.879
ATOM   1394  CA  PRO A 150      76.457  88.250 125.095
ATOM   1395  CB  PRO A 150      75.004  88.421 124.634
ATOM   1396  CG  PRO A 150      74.173  87.555 125.597
ATOM   1397  CD  PRO A 150      75.155  86.470 126.063
ATOM   1398  C   PRO A 150      77.015  89.493 125.715
ATOM   1399  O   PRO A 150      77.660  90.238 124.974
ATOM   1400  N   ALA A 151      76.811  89.736 127.029
ATOM   1401  H   ALA A 151      76.305  89.121 127.629
ATOM   1402  CA  ALA A 151      77.335  90.935 127.613
ATOM   1403  CB  ALA A 151      76.295  92.065 127.758
ATOM   1404  C   ALA A 151      77.886  90.659 128.963
ATOM   1405  O   ALA A 151      77.164  90.244 129.876
ATOM   1406  N   ASN A 152      79.208  90.899 129.107
ATOM   1407  H   ASN A 152      79.768  91.243 128.358
ATOM   1408  CA  ASN A 152      79.877  90.714 130.358
ATOM   1409  CB  ASN A 152      81.408  90.587 130.183
ATOM   1410  CG  ASN A 152      82.128  90.277 131.493
ATOM   1411  OD1 ASN A 152      81.569  89.846 132.501
ATOM   1412  ND2 ASN A 152      83.470  90.483 131.465
ATOM   1413 1HD2 ASN A 152      83.908  90.788 130.620
ATOM   1414 2HD2 ASN A 152      84.024  90.329 132.282
ATOM   1415  C   ASN A 152      79.503  91.946 131.133
ATOM   1416  O   ASN A 152      79.847  93.073 130.768
ATOM   1417  N   ALA A 153      78.775  91.715 132.238
ATOM   1418  H   ALA A 153      78.528  90.787 132.506
ATOM   1419  CA  ALA A 153      78.273  92.757 133.095
ATOM   1420  CB  ALA A 153      76.878  92.402 133.640
ATOM   1421  C   ALA A 153      79.170  93.060 134.263
ATOM   1422  O   ALA A 153      78.823  93.894 135.104
ATOM   1423  N   LYS A 154      80.363  92.421 134.324
ATOM   1424  H   LYS A 154      80.637  91.766 133.624
ATOM   1425  CA  LYS A 154      81.304  92.593 135.405
ATOM   1426  CB  LYS A 154      82.512  91.632 135.384
ATOM   1427  CG  LYS A 154      82.168  90.169 135.681
ATOM   1428  CD  LYS A 154      83.397  89.291 135.952
ATOM   1429  CE  LYS A 154      84.301  89.010 134.747
ATOM   1430  NZ  LYS A 154      83.621  88.128 133.777
ATOM   1431  HZ1 LYS A 154      82.742  88.563 133.434
ATOM   1432  HZ2 LYS A 154      84.256  87.954 132.975
ATOM   1433  HZ3 LYS A 154      83.396  87.225 134.236
ATOM   1434  C   LYS A 154      81.853  93.965 135.620
ATOM   1435  O   LYS A 154      82.353  94.222 136.717
ATOM   1436  N   VAL A 155      81.781  94.864 134.602
ATOM   1437  H   VAL A 155      81.356  94.629 133.732
ATOM   1438  CA  VAL A 155      82.287  96.215 134.710
ATOM   1439  CB  VAL A 155      82.288  96.927 133.362
ATOM   1440  CG1 VAL A 155      82.763  98.381 133.500
ATOM   1441  CG2 VAL A 155      83.176  96.129 132.386
ATOM   1442  C   VAL A 155      81.392  96.889 135.726
ATOM   1443  O   VAL A 155      80.206  97.073 135.463
ATOM   1444  N   PRO A 156      81.931  97.308 136.866
ATOM   1445  CA  PRO A 156      81.168  97.894 137.940
ATOM   1446  CB  PRO A 156      82.137  98.004 139.122
ATOM   1447  CG  PRO A 156      83.535  98.041 138.489
ATOM   1448  CD  PRO A 156      83.365  97.274 137.172
ATOM   1449  C   PRO A 156      80.436  99.170 137.656
ATOM   1450  O   PRO A 156      80.811  99.898 136.735
ATOM   1451  N   HIS A 157      79.374  99.438 138.462
ATOM   1452  H   HIS A 157      79.024  98.753 139.095
ATOM   1453  CA  HIS A 157      78.943 100.789 138.736
ATOM   1454  CB  HIS A 157      77.771 100.875 139.742
ATOM   1455  CG  HIS A 157      77.134 102.234 139.845
ATOM   1456  ND1 HIS A 157      77.680 103.288 140.549
ATOM   1457  CE1 HIS A 157      76.828 104.334 140.411
ATOM   1458  NE2 HIS A 157      75.777 104.029 139.672
ATOM   1459  CD2 HIS A 157      75.972 102.706 139.318
ATOM   1460  C   HIS A 157      80.145 101.441 139.350
ATOM   1461  O   HIS A 157      80.760 100.861 140.252
ATOM   1462  N   SER A 158      80.463 102.681 138.884
ATOM   1463  H   SER A 158      79.900 103.128 138.195
ATOM   1464  CA  SER A 158      81.653 103.406 139.277
ATOM   1465  CB  SER A 158      81.784 103.738 140.787
ATOM   1466  OG  SER A 158      80.702 104.565 141.194
ATOM   1467  HG  SER A 158      80.831 104.726 142.133
ATOM   1468  C   SER A 158      82.761 102.533 138.747
ATOM   1469  O   SER A 158      83.523 101.894 139.478
ATOM   1470  N   ALA A 159      82.783 102.459 137.393
ATOM   1471  H   ALA A 159      82.131 102.988 136.855
ATOM   1472  CA  ALA A 159      83.672 101.652 136.622
ATOM   1473  CB  ALA A 159      83.199 101.543 135.159
ATOM   1474  C   ALA A 159      85.092 102.113 136.647
ATOM   1475  O   ALA A 159      85.658 102.636 135.682
ATOM   1476  N   LYS A 160      85.714 101.875 137.822
ATOM   1477  H   LYS A 160      85.223 101.462 138.586
ATOM   1478  CA  LYS A 160      87.101 102.155 138.057
ATOM   1479  CB  LYS A 160      87.451 102.465 139.528
ATOM   1480  CG  LYS A 160      86.793 103.731 140.082
ATOM   1481  CD  LYS A 160      87.254 104.084 141.497
ATOM   1482  CE  LYS A 160      86.679 105.396 142.031
ATOM   1483  NZ  LYS A 160      87.188 105.647 143.394
ATOM   1484  HZ1 LYS A 160      86.648 106.410 143.843
ATOM   1485  HZ2 LYS A 160      87.111 104.789 143.974
ATOM   1486  HZ3 LYS A 160      88.184 105.926 143.326
ATOM   1487  C   LYS A 160      87.562 100.783 137.667
ATOM   1488  O   LYS A 160      87.757  99.891 138.497
ATOM   1489  N   LYS A 161      87.729 100.631 136.334
ATOM   1490  H   LYS A 161      87.552 101.404 135.729
ATOM   1491  CA  LYS A 161      88.066  99.418 135.653
ATOM   1492  CB  LYS A 161      88.226  99.583 134.130
ATOM   1493  CG  LYS A 161      86.935  99.950 133.399
ATOM   1494  CD  LYS A 161      87.097 100.051 131.882
ATOM   1495  CE  LYS A 161      85.797 100.416 131.164
ATOM   1496  NZ  LYS A 161      86.034 100.538 129.713
ATOM   1497  HZ1 LYS A 161      85.143 100.777 129.239
ATOM   1498  HZ2 LYS A 161      86.729 101.285 129.526
ATOM   1499  HZ3 LYS A 161      86.389  99.635 129.346
ATOM   1500  C   LYS A 161      89.241  98.695 136.172
ATOM   1501  O   LYS A 161      90.145  99.279 136.776
ATOM   1502  N   TYR A 162      89.189  97.356 135.977
ATOM   1503  H   TYR A 162      88.431  96.925 135.493
ATOM   1504  CA  TYR A 162      90.234  96.483 136.432
ATOM   1505  CB  TYR A 162      89.978  94.991 136.106
ATOM   1506  CG  TYR A 162      88.751  94.467 136.785
ATOM   1507  CD1 TYR A 162      87.562  94.324 136.054
ATOM   1508  CE1 TYR A 162      86.402  93.831 136.660
ATOM   1509  CZ  TYR A 162      86.423  93.474 138.011
ATOM   1510  OH  TYR A 162      85.254  92.975 138.626
ATOM   1511  HH  TYR A 162      84.554  92.958 137.966
ATOM   1512  CE2 TYR A 162      87.603  93.611 138.748
ATOM   1513  CD2 TYR A 162      88.760  94.104 138.137
ATOM   1514  C   TYR A 162      91.444  96.880 135.653
ATOM   1515  O   TYR A 162      91.493  96.798 134.420
ATOM   1516  N   TYR A 163      92.422  97.394 136.414
ATOM   1517  H   TYR A 163      92.329  97.485 137.403
ATOM   1518  CA  TYR A 163      93.668  97.803 135.868
ATOM   1519  CB  TYR A 163      93.966  99.318 135.683
ATOM   1520  CG  TYR A 163      93.042 100.046 134.760
ATOM   1521  CD1 TYR A 163      92.174 101.029 135.248
ATOM   1522  CE1 TYR A 163      91.312 101.714 134.386
ATOM   1523  CZ  TYR A 163      91.308 101.413 133.022
ATOM   1524  OH  TYR A 163      90.439 102.101 132.148
ATOM   1525  HH  TYR A 163      90.615 101.790 131.255
ATOM   1526  CE2 TYR A 163      92.161 100.424 132.525
ATOM   1527  CD2 TYR A 163      93.018  99.748 133.393
ATOM   1528  C   TYR A 163      94.674  97.305 136.828
ATOM   1529  O   TYR A 163      94.783  97.785 137.961
ATOM   1530  N   GLU A 164      95.403  96.265 136.384
ATOM   1531  H   GLU A 164      95.261  95.884 135.474
ATOM   1532  CA  GLU A 164      96.470  95.686 137.153
ATOM   1533  CB  GLU A 164      97.034  94.373 136.566
ATOM   1534  CG  GLU A 164      96.044  93.193 136.613
ATOM   1535  CD  GLU A 164      95.079  93.110 135.420
ATOM   1536  OE1 GLU A 164      95.103  93.962 134.491
ATOM   1537  OE2 GLU A 164      94.263  92.152 135.452
ATOM   1538  C   GLU A 164      97.532  96.747 137.160
ATOM   1539  O   GLU A 164      97.827  97.361 136.131
ATOM   1540  N   ALA A 165      98.131  96.969 138.344
ATOM   1541  H   ALA A 165      97.888  96.439 139.154
ATOM   1542  CA  ALA A 165      99.118  97.996 138.545
ATOM   1543  CB  ALA A 165      99.619  98.035 140.000
ATOM   1544  C   ALA A 165     100.318  97.900 137.658
ATOM   1545  O   ALA A 165     100.783  98.930 137.164
ATOM   1546  N   VAL A 166     100.827  96.669 137.421
ATOM   1547  H   VAL A 166     100.442  95.844 137.826
ATOM   1548  CA  VAL A 166     101.986  96.504 136.587
ATOM   1549  CB  VAL A 166     102.699  95.179 136.862
ATOM   1550  CG1 VAL A 166     103.877  94.951 135.890
ATOM   1551  CG2 VAL A 166     103.150  95.152 138.335
ATOM   1552  C   VAL A 166     101.593  96.629 135.130
ATOM   1553  O   VAL A 166     102.162  97.470 134.432
ATOM   1554  N   HIS A 167     100.580  95.824 134.687
ATOM   1555  H   HIS A 167     100.151  95.198 135.333
ATOM   1556  CA  HIS A 167     100.031  95.692 133.340
ATOM   1557  CB  HIS A 167      98.848  96.608 132.966
ATOM   1558  CG  HIS A 167      98.111  95.951 131.833
ATOM   1559  ND1 HIS A 167      98.612  95.773 130.564
ATOM   1560  CE1 HIS A 167      97.699  95.038 129.888
ATOM   1561  NE2 HIS A 167      96.644  94.739 130.620
ATOM   1562  CD2 HIS A 167      96.904  95.320 131.847
ATOM   1563  C   HIS A 167     101.189  95.768 132.342
ATOM   1564  O   HIS A 167     101.278  96.711 131.547
ATOM   1565  N   PRO A 168     102.085  94.781 132.386
ATOM   1566  CA  PRO A 168     103.295  94.734 131.596
ATOM   1567  CB  PRO A 168     104.049  93.483 132.055
ATOM   1568  CG  PRO A 168     102.963  92.554 132.613
ATOM   1569  CD  PRO A 168     101.848  93.500 133.064
ATOM   1570  C   PRO A 168     103.216  94.760 130.106
ATOM   1571  O   PRO A 168     104.219  95.166 129.512
ATOM   1572  N   CYS A 169     102.098  94.303 129.497
ATOM   1573  H   CYS A 169     101.290  94.028 130.010
ATOM   1574  CA  CYS A 169     102.121  93.970 128.097
ATOM   1575  CB  CYS A 169     100.912  93.111 127.678
ATOM   1576  SG  CYS A 169     100.901  91.470 128.459
ATOM   1577  C   CYS A 169     102.117  95.206 127.248
ATOM   1578  O   CYS A 169     103.026  95.388 126.435
ATOM   1579  N   THR A 170     101.109  96.090 127.449
ATOM   1580  H   THR A 170     100.392  95.928 128.125
ATOM   1581  CA  THR A 170     100.984  97.329 126.727
ATOM   1582  CB  THR A 170     100.716  97.179 125.234
ATOM   1583  CG2 THR A 170      99.477  96.318 124.956
ATOM   1584  OG1 THR A 170     100.625  98.447 124.610
ATOM   1585  HG1 THR A 170     100.790  98.288 123.677
ATOM   1586  C   THR A 170      99.987  98.197 127.443
ATOM   1587  O   THR A 170      98.986  97.719 127.984
ATOM   1588  N   VAL A 171     100.258  99.522 127.428
ATOM   1589  H   VAL A 171     101.051  99.879 126.941
ATOM   1590  CA  VAL A 171      99.463 100.503 128.120
ATOM   1591  CB  VAL A 171     100.224 101.093 129.324
ATOM   1592  CG1 VAL A 171     100.360 100.021 130.426
ATOM   1593  CG2 VAL A 171     101.617 101.633 128.901
ATOM   1594  C   VAL A 171      98.929 101.594 127.207
ATOM   1595  O   VAL A 171      99.222 102.780 127.398
ATOM   1596  N   PHE A 172      98.096 101.232 126.190
ATOM   1597  H   PHE A 172      97.810 100.295 126.012
ATOM   1598  CA  PHE A 172      97.590 102.274 125.327
ATOM   1599  CB  PHE A 172      97.506 101.993 123.805
ATOM   1600  CG  PHE A 172      98.880 101.918 123.210
ATOM   1601  CD1 PHE A 172      99.431 100.695 122.810
ATOM   1602  CE1 PHE A 172     100.717 100.635 122.260
ATOM   1603  CZ  PHE A 172     101.467 101.804 122.114
ATOM   1604  CE2 PHE A 172     100.935 103.032 122.517
ATOM   1605  CD2 PHE A 172      99.650 103.081 123.062
ATOM   1606  C   PHE A 172      96.349 102.996 125.758
ATOM   1607  O   PHE A 172      95.208 102.623 125.468
ATOM   1608  N   CYS A 173      96.609 104.077 126.523
ATOM   1609  H   CYS A 173      97.547 104.300 126.777
ATOM   1610  CA  CYS A 173      95.611 104.985 127.017
ATOM   1611  CB  CYS A 173      96.054 105.752 128.274
ATOM   1612  SG  CYS A 173      96.313 104.646 129.694
ATOM   1613  C   CYS A 173      95.405 105.966 125.894
ATOM   1614  O   CYS A 173      96.371 106.489 125.334
ATOM   1615  N   VAL A 174      94.132 106.195 125.509
ATOM   1616  H   VAL A 174      93.358 105.760 125.960
ATOM   1617  CA  VAL A 174      93.801 107.108 124.439
ATOM   1618  CB  VAL A 174      92.706 106.574 123.515
ATOM   1619  CG1 VAL A 174      92.348 107.586 122.402
ATOM   1620  CG2 VAL A 174      93.161 105.218 122.936
ATOM   1621  C   VAL A 174      93.385 108.419 125.049
ATOM   1622  O   VAL A 174      92.605 108.440 126.005
ATOM   1623  N   LEU A 175      93.915 109.549 124.504
ATOM   1624  H   LEU A 175      94.536 109.520 123.725
ATOM   1625  CA  LEU A 175      93.559 110.855 125.006
ATOM   1626  CB  LEU A 175      94.419 112.024 124.485
ATOM   1627  CG  LEU A 175      95.901 112.056 124.909
ATOM   1628  CD1 LEU A 175      96.627 113.217 124.213
ATOM   1629  CD2 LEU A 175      96.080 112.083 126.435
ATOM   1630  C   LEU A 175      92.124 111.106 124.638
ATOM   1631  O   LEU A 175      91.727 111.074 123.469
ATOM   1632  N   SER A 176      91.338 111.380 125.691
ATOM   1633  H   SER A 176      91.717 111.410 126.612
ATOM   1634  CA  SER A 176      89.926 111.601 125.633
ATOM   1635  CB  SER A 176      89.214 110.830 126.771
ATOM   1636  OG  SER A 176      89.661 111.278 128.045
ATOM   1637  HG  SER A 176      89.082 112.008 128.284
ATOM   1638  C   SER A 176      89.511 113.046 125.649
ATOM   1639  O   SER A 176      88.322 113.330 125.813
ATOM   1640  N   LYS A 177      90.461 113.992 125.443
ATOM   1641  H   LYS A 177      91.416 113.745 125.298
ATOM   1642  CA  LYS A 177      90.175 115.412 125.463
ATOM   1643  CB  LYS A 177      91.414 116.294 125.202
ATOM   1644  CG  LYS A 177      92.458 116.341 126.319
ATOM   1645  CD  LYS A 177      93.617 117.282 125.981
ATOM   1646  CE  LYS A 177      94.687 117.396 127.065
ATOM   1647  NZ  LYS A 177      95.731 118.346 126.637
ATOM   1648  HZ1 LYS A 177      95.749 119.151 127.291
ATOM   1649  HZ2 LYS A 177      96.654 117.873 126.644
ATOM   1650  HZ3 LYS A 177      95.523 118.690 125.680
ATOM   1651  C   LYS A 177      89.162 115.816 124.426
ATOM   1652  O   LYS A 177      88.282 116.630 124.708
ATOM   1653  N   LYS A 178      89.256 115.224 123.216
ATOM   1654  H   LYS A 178      89.969 114.555 123.021
ATOM   1655  CA  LYS A 178      88.359 115.501 122.122
ATOM   1656  CB  LYS A 178      89.158 115.835 120.836
ATOM   1657  CG  LYS A 178      90.005 117.108 120.978
ATOM   1658  CD  LYS A 178      90.980 117.416 119.838
ATOM   1659  CE  LYS A 178      90.347 118.064 118.606
ATOM   1660  NZ  LYS A 178      91.391 118.355 117.603
ATOM   1661  HZ1 LYS A 178      92.127 118.947 118.033
ATOM   1662  HZ2 LYS A 178      91.817 117.474 117.260
ATOM   1663  HZ3 LYS A 178      90.967 118.868 116.806
ATOM   1664  C   LYS A 178      87.523 114.256 121.914
ATOM   1665  O   LYS A 178      87.076 113.981 120.798
ATOM   1666  N   GLN A 179      87.298 113.469 123.011
ATOM   1667  H   GLN A 179      87.654 113.754 123.897
ATOM   1668  CA  GLN A 179      86.600 112.197 123.093
ATOM   1669  CB  GLN A 179      85.247 112.050 122.349
ATOM   1670  CG  GLN A 179      84.128 112.899 122.966
ATOM   1671  CD  GLN A 179      82.829 112.645 122.212
ATOM   1672  OE1 GLN A 179      82.628 113.116 121.094
ATOM   1673  NE2 GLN A 179      81.902 111.882 122.847
ATOM   1674 1HE2 GLN A 179      82.089 111.523 123.762
ATOM   1675 2HE2 GLN A 179      81.027 111.684 122.406
ATOM   1676  C   GLN A 179      87.618 111.186 122.653
ATOM   1677  O   GLN A 179      87.966 110.285 123.416
ATOM   1678  N   GLN A 180      88.109 111.317 121.405
ATOM   1679  H   GLN A 180      87.770 112.036 120.800
ATOM   1680  CA  GLN A 180      89.153 110.506 120.848
ATOM   1681  CB  GLN A 180      88.713 109.460 119.795
ATOM   1682  CG  GLN A 180      87.864 108.317 120.369
ATOM   1683  CD  GLN A 180      87.511 107.332 119.261
ATOM   1684  OE1 GLN A 180      86.615 107.566 118.450
ATOM   1685  NE2 GLN A 180      88.219 106.173 119.239
ATOM   1686 1HE2 GLN A 180      88.949 106.017 119.904
ATOM   1687 2HE2 GLN A 180      88.001 105.467 118.565
ATOM   1688  C   GLN A 180      89.971 111.563 120.178
ATOM   1689  O   GLN A 180      89.426 112.345 119.390
ATOM   1690  N   VAL A 181      91.288 111.658 120.503
ATOM   1691  H   VAL A 181      91.739 111.070 121.171
ATOM   1692  CA  VAL A 181      92.068 112.684 119.863
ATOM   1693  CB  VAL A 181      93.319 113.134 120.601
ATOM   1694  CG1 VAL A 181      94.114 114.187 119.793
ATOM   1695  CG2 VAL A 181      92.826 113.803 121.895
ATOM   1696  C   VAL A 181      92.322 112.306 118.449
ATOM   1697  O   VAL A 181      93.050 111.365 118.117
ATOM   1698  N   ASN A 182      91.643 113.089 117.589
ATOM   1699  H   ASN A 182      91.045 113.823 117.899
ATOM   1700  CA  ASN A 182      91.761 112.935 116.183
ATOM   1701  CB  ASN A 182      90.573 113.493 115.365
ATOM   1702  CG  ASN A 182      90.768 113.248 113.859
ATOM   1703  OD1 ASN A 182      91.516 112.388 113.392
ATOM   1704  ND2 ASN A 182      90.079 114.086 113.045
ATOM   1705 1HD2 ASN A 182      89.493 114.795 113.437
ATOM   1706 2HD2 ASN A 182      90.175 114.010 112.053
ATOM   1707  C   ASN A 182      92.967 113.766 115.906
ATOM   1708  O   ASN A 182      92.983 114.980 116.135
ATOM   1709  N   PHE A 183      94.020 113.067 115.461
ATOM   1710  H   PHE A 183      93.962 112.082 115.320
ATOM   1711  CA  PHE A 183      95.274 113.666 115.113
ATOM   1712  CB  PHE A 183      96.412 112.639 114.988
ATOM   1713  CG  PHE A 183      96.745 112.219 116.381
ATOM   1714  CD1 PHE A 183      96.201 111.053 116.927
ATOM   1715  CE1 PHE A 183      96.516 110.674 118.234
ATOM   1716  CZ  PHE A 183      97.378 111.446 119.008
ATOM   1717  CE2 PHE A 183      97.922 112.607 118.464
ATOM   1718  CD2 PHE A 183      97.608 112.992 117.161
ATOM   1719  C   PHE A 183      95.094 114.405 113.823
ATOM   1720  O   PHE A 183      94.369 113.942 112.936
ATOM   1721  N   VAL A 184      95.715 115.602 113.725
ATOM   1722  H   VAL A 184      96.284 115.982 114.451
ATOM   1723  CA  VAL A 184      95.579 116.389 112.534
ATOM   1724  CB  VAL A 184      94.544 117.520 112.682
ATOM   1725  CG1 VAL A 184      94.905 118.484 113.836
ATOM   1726  CG2 VAL A 184      94.292 118.208 111.322
ATOM   1727  C   VAL A 184      96.890 116.902 112.002
ATOM   1728  O   VAL A 184      97.661 117.582 112.684
ATOM   1729  N   CYS A 185      97.176 116.517 110.742
ATOM   1730  H   CYS A 185      96.552 115.940 110.221
ATOM   1731  CA  CYS A 185      98.335 116.956 110.032
ATOM   1732  CB  CYS A 185      98.793 115.936 108.975
ATOM   1733  SG  CYS A 185     100.162 116.550 107.956
ATOM   1734  C   CYS A 185      97.900 118.185 109.300
ATOM   1735  O   CYS A 185      97.203 118.101 108.284
ATOM   1736  N   GLN A 186      98.259 119.369 109.844
ATOM   1737  H   GLN A 186      98.778 119.447 110.691
ATOM   1738  CA  GLN A 186      97.929 120.593 109.167
ATOM   1739  CB  GLN A 186      97.811 121.784 110.134
ATOM   1740  CG  GLN A 186      96.614 121.634 111.084
ATOM   1741  CD  GLN A 186      96.581 122.738 112.139
ATOM   1742  OE1 GLN A 186      97.436 123.617 112.257
ATOM   1743  NE2 GLN A 186      95.522 122.673 112.984
ATOM   1744 1HE2 GLN A 186      94.841 121.948 112.878
ATOM   1745 2HE2 GLN A 186      95.432 123.341 113.722
ATOM   1746  C   GLN A 186      99.087 120.770 108.220
ATOM   1747  O   GLN A 186      98.903 120.784 107.002
ATOM   1748  N   ARG A 187     100.308 120.868 108.802
ATOM   1749  H   ARG A 187     100.364 120.861 109.797
ATOM   1750  CA  ARG A 187     101.588 120.979 108.143
ATOM   1751  CB  ARG A 187     102.011 122.353 107.551
ATOM   1752  CG  ARG A 187     101.243 122.930 106.361
ATOM   1753  CD  ARG A 187     101.859 124.216 105.798
ATOM   1754  NE  ARG A 187     101.801 125.282 106.844
ATOM   1755  HE  ARG A 187     101.429 125.054 107.744
ATOM   1756  CZ  ARG A 187     102.281 126.545 106.620
ATOM   1757  NH1 ARG A 187     102.763 126.931 105.400
ATOM   1758 1HH1 ARG A 187     102.741 126.297 104.626
ATOM   1759 2HH1 ARG A 187     103.094 127.864 105.260
ATOM   1760  NH2 ARG A 187     102.271 127.440 107.650
ATOM   1761 1HH2 ARG A 187     101.924 127.169 108.549
ATOM   1762 2HH2 ARG A 187     102.629 128.366 107.520
ATOM   1763  C   ARG A 187     102.526 120.777 109.290
ATOM   1764  O   ARG A 187     102.633 121.666 110.140
ATOM   1765  N   VAL A 188     103.187 119.594 109.371
ATOM   1766  H   VAL A 188     103.067 118.899 108.665
ATOM   1767  CA  VAL A 188     104.112 119.217 110.429
ATOM   1768  CB  VAL A 188     105.590 119.594 110.260
ATOM   1769  CG1 VAL A 188     106.121 118.808 109.056
ATOM   1770  CG2 VAL A 188     105.848 121.116 110.187
ATOM   1771  C   VAL A 188     103.580 119.468 111.823
ATOM   1772  O   VAL A 188     104.337 119.770 112.748
ATOM   1773  N   ASP A 189     102.239 119.325 112.000
ATOM   1774  H   ASP A 189     101.631 119.050 111.261
ATOM   1775  CA  ASP A 189     101.635 119.547 113.286
ATOM   1776  CB  ASP A 189     100.204 120.150 113.151
ATOM   1777  CG  ASP A 189      99.517 120.477 114.488
ATOM   1778  OD1 ASP A 189     100.053 120.179 115.589
ATOM   1779  OD2 ASP A 189      98.402 121.053 114.408
ATOM   1780  C   ASP A 189     101.621 118.175 113.868
ATOM   1781  O   ASP A 189     102.511 117.832 114.647
ATOM   1782  N   MET A 190     100.672 117.325 113.418
ATOM   1783  H   MET A 190      99.919 117.598 112.823
ATOM   1784  CA  MET A 190     100.646 115.976 113.883
ATOM   1785  CB  MET A 190      99.398 115.569 114.698
ATOM   1786  CG  MET A 190      99.224 116.431 115.960
ATOM   1787  SD  MET A 190     100.658 116.535 117.090
ATOM   1788  CE  MET A 190     100.763 114.821 117.655
ATOM   1789  C   MET A 190     100.803 115.239 112.595
ATOM   1790  O   MET A 190      99.885 114.560 112.126
ATOM   1791  N   ASP A 191     101.805 115.732 111.802
ATOM   1792  H   ASP A 191     102.437 116.424 112.139
ATOM   1793  CA  ASP A 191     102.119 115.184 110.525
ATOM   1794  CB  ASP A 191     103.155 115.989 109.736
ATOM   1795  CG  ASP A 191     103.205 115.574 108.264
ATOM   1796  OD1 ASP A 191     103.273 114.363 107.929
ATOM   1797  OD2 ASP A 191     103.170 116.522 107.435
ATOM   1798  C   ASP A 191     102.634 113.856 110.954
ATOM   1799  O   ASP A 191     103.571 113.727 111.748
ATOM   1800  N   ILE A 192     101.939 112.872 110.391
ATOM   1801  H   ILE A 192     101.255 113.119 109.712
ATOM   1802  CA  ILE A 192     102.054 111.472 110.604
ATOM   1803  CB  ILE A 192     101.067 110.765 109.722
ATOM   1804  CG2 ILE A 192     101.438 109.297 109.738
ATOM   1805  CG1 ILE A 192      99.588 111.026 110.108
ATOM   1806  CD1 ILE A 192      98.916 112.280 109.550
ATOM   1807  C   ILE A 192     103.446 111.018 110.315
ATOM   1808  O   ILE A 192     103.962 111.315 109.242
ATOM   1809  N   VAL A 193     104.005 110.196 111.244
ATOM   1810  H   VAL A 193     103.511 109.912 112.063
ATOM   1811  CA  VAL A 193     105.383 109.762 111.144
ATOM   1812  CB  VAL A 193     106.165 110.146 112.384
ATOM   1813  CG1 VAL A 193     105.946 111.625 112.515
ATOM   1814  CG2 VAL A 193     105.934 109.357 113.676
ATOM   1815  C   VAL A 193     105.468 108.262 111.128
ATOM   1816  O   VAL A 193     104.470 107.621 111.406
ATOM   1817  N   VAL A 194     106.633 107.677 110.725
ATOM   1818  H   VAL A 194     107.421 108.209 110.452
ATOM   1819  CA  VAL A 194     106.838 106.249 110.748
ATOM   1820  CB  VAL A 194     107.901 105.596 109.817
ATOM   1821  CG1 VAL A 194     107.477 105.535 108.358
ATOM   1822  CG2 VAL A 194     109.272 106.294 109.887
ATOM   1823  C   VAL A 194     107.220 105.774 112.110
ATOM   1824  O   VAL A 194     106.585 104.849 112.620
ATOM   1825  N   TYR A 195     108.183 106.465 112.779
ATOM   1826  H   TYR A 195     108.668 107.261 112.430
ATOM   1827  CA  TYR A 195     108.618 105.878 114.000
ATOM   1828  CB  TYR A 195     110.076 105.368 113.842
ATOM   1829  CG  TYR A 195     110.530 104.394 114.885
ATOM   1830  CD1 TYR A 195     110.205 103.044 114.704
ATOM   1831  CE1 TYR A 195     110.609 102.080 115.625
ATOM   1832  CZ  TYR A 195     111.343 102.460 116.749
ATOM   1833  OH  TYR A 195     111.751 101.482 117.680
ATOM   1834  HH  TYR A 195     112.247 101.921 118.375
ATOM   1835  CE2 TYR A 195     111.666 103.805 116.949
ATOM   1836  CD2 TYR A 195     111.258 104.766 116.020
ATOM   1837  C   TYR A 195     108.539 106.732 115.215
ATOM   1838  O   TYR A 195     108.917 107.903 115.266
ATOM   1839  N   CYS A 196     108.004 106.049 116.225
ATOM   1840  H   CYS A 196     107.689 105.117 116.052
ATOM   1841  CA  CYS A 196     107.831 106.428 117.590
ATOM   1842  CB  CYS A 196     106.365 106.562 118.033
ATOM   1843  SG  CYS A 196     106.185 107.047 119.777
ATOM   1844  C   CYS A 196     108.381 105.184 118.248
ATOM   1845  O   CYS A 196     108.279 104.084 117.691
ATOM   1846  N   ASN A 197     109.009 105.318 119.438
ATOM   1847  H   ASN A 197     109.103 106.200 119.892
ATOM   1848  CA  ASN A 197     109.558 104.171 120.133
ATOM   1849  CB  ASN A 197     110.366 104.550 121.392
ATOM   1850  CG  ASN A 197     111.709 105.186 121.047
ATOM   1851  OD1 ASN A 197     112.298 105.044 119.975
ATOM   1852  ND2 ASN A 197     112.218 105.962 122.037
ATOM   1853 1HD2 ASN A 197     111.708 106.082 122.889
ATOM   1854 2HD2 ASN A 197     113.090 106.434 121.906
ATOM   1855  C   ASN A 197     108.434 103.305 120.615
ATOM   1856  O   ASN A 197     108.504 102.085 120.491
ATOM   1857  N   GLY A 198     107.330 103.944 121.061
ATOM   1858  H   GLY A 198     107.270 104.939 121.072
ATOM   1859  CA  GLY A 198     106.186 103.251 121.577
ATOM   1860  C   GLY A 198     105.543 104.086 122.641
ATOM   1861  O   GLY A 198     104.346 103.930 122.877
ATOM   1862  N   GLN A 199     106.311 104.999 123.292
ATOM   1863  H   GLN A 199     107.281 105.102 123.089
ATOM   1864  CA  GLN A 199     105.803 105.865 124.322
ATOM   1865  CB  GLN A 199     106.935 106.568 125.118
ATOM   1866  CG  GLN A 199     106.486 107.539 126.226
ATOM   1867  CD  GLN A 199     105.857 106.774 127.388
ATOM   1868  OE1 GLN A 199     106.394 105.806 127.926
ATOM   1869  NE2 GLN A 199     104.628 107.214 127.765
ATOM   1870 1HE2 GLN A 199     104.213 107.998 127.301
ATOM   1871 2HE2 GLN A 199     104.133 106.746 128.497
ATOM   1872  C   GLN A 199     104.905 106.893 123.702
ATOM   1873  O   GLN A 199     105.251 107.527 122.701
ATOM   1874  N   ARG A 200     103.710 107.063 124.313
ATOM   1875  H   ARG A 200     103.446 106.545 125.124
ATOM   1876  CA  ARG A 200     102.756 108.015 123.832
ATOM   1877  CB  ARG A 200     101.333 107.754 124.369
ATOM   1878  CG  ARG A 200     100.263 108.663 123.767
ATOM   1879  CD  ARG A 200      98.943 108.664 124.538
ATOM   1880  NE  ARG A 200      98.011 109.569 123.800
ATOM   1881  HE  ARG A 200      97.990 110.537 124.049
ATOM   1882  CZ  ARG A 200      97.243 109.117 122.758
ATOM   1883  NH1 ARG A 200      97.161 107.788 122.450
ATOM   1884 1HH1 ARG A 200      97.644 107.109 123.003
ATOM   1885 2HH1 ARG A 200      96.587 107.491 121.685
ATOM   1886  NH2 ARG A 200      96.524 110.003 122.009
ATOM   1887 1HH2 ARG A 200      96.565 110.982 122.206
ATOM   1888 2HH2 ARG A 200      96.001 109.672 121.220
ATOM   1889  C   ARG A 200     103.226 109.352 124.334
ATOM   1890  O   ARG A 200     103.215 109.625 125.538
ATOM   1891  N   LYS A 201     103.662 110.191 123.377
ATOM   1892  H   LYS A 201     103.669 109.915 122.418
ATOM   1893  CA  LYS A 201     104.137 111.523 123.627
ATOM   1894  CB  LYS A 201     105.675 111.666 123.596
ATOM   1895  CG  LYS A 201     106.168 113.069 123.969
ATOM   1896  CD  LYS A 201     107.688 113.182 124.087
ATOM   1897  CE  LYS A 201     108.160 114.529 124.640
ATOM   1898  NZ  LYS A 201     109.631 114.535 124.778
ATOM   1899  HZ1 LYS A 201     110.071 114.551 123.838
ATOM   1900  HZ2 LYS A 201     109.933 115.373 125.310
ATOM   1901  HZ3 LYS A 201     109.939 113.684 125.286
ATOM   1902  C   LYS A 201     103.554 112.247 122.456
ATOM   1903  O   LYS A 201     103.984 112.054 121.315
ATOM   1904  N   VAL A 202     102.507 113.048 122.735
ATOM   1905  H   VAL A 202     102.176 113.185 123.666
ATOM   1906  CA  VAL A 202     101.807 113.768 121.709
ATOM   1907  CB  VAL A 202     100.301 113.731 122.015
ATOM   1908  CG1 VAL A 202      99.454 114.533 121.007
ATOM   1909  CG2 VAL A 202      99.840 112.260 122.073
ATOM   1910  C   VAL A 202     102.246 115.197 121.486
ATOM   1911  O   VAL A 202     102.706 115.535 120.395
ATOM   1912  N   ILE A 203     102.148 116.046 122.533
ATOM   1913  H   ILE A 203     101.832 115.732 123.423
ATOM   1914  CA  ILE A 203     102.437 117.458 122.451
ATOM   1915  CB  ILE A 203     101.641 118.219 123.517
ATOM   1916  CG2 ILE A 203     101.987 119.726 123.543
ATOM   1917  CG1 ILE A 203     100.133 118.006 123.226
ATOM   1918  CD1 ILE A 203      99.163 118.460 124.316
ATOM   1919  C   ILE A 203     103.895 117.843 122.404
ATOM   1920  O   ILE A 203     104.710 117.374 123.201
ATOM   1921  N   LEU A 204     104.219 118.715 121.413
ATOM   1922  H   LEU A 204     103.515 119.031 120.780
ATOM   1923  CA  LEU A 204     105.522 119.285 121.172
ATOM   1924  CB  LEU A 204     106.271 118.699 119.956
ATOM   1925  CG  LEU A 204     106.656 117.213 120.070
ATOM   1926  CD1 LEU A 204     107.160 116.707 118.722
ATOM   1927  CD2 LEU A 204     107.672 116.949 121.197
ATOM   1928  C   LEU A 204     105.180 120.714 120.877
ATOM   1929  O   LEU A 204     104.693 121.060 119.796
ATOM   1930  N   THR A 205     105.415 121.554 121.901
ATOM   1931  H   THR A 205     105.831 121.207 122.738
ATOM   1932  CA  THR A 205     105.136 122.967 121.932
ATOM   1933  CB  THR A 205     105.190 123.469 123.370
ATOM   1934  CG2 THR A 205     104.158 122.693 124.201
ATOM   1935  OG1 THR A 205     106.472 123.249 123.953
ATOM   1936  HG1 THR A 205     106.444 123.651 124.826
ATOM   1937  C   THR A 205     106.085 123.777 121.112
ATOM   1938  O   THR A 205     105.661 124.589 120.289
ATOM   1939  N   LYS A 206     107.396 123.550 121.359
ATOM   1940  H   LYS A 206     107.652 122.892 122.063
ATOM   1941  CA  LYS A 206     108.522 124.162 120.714
ATOM   1942  CB  LYS A 206     108.905 123.441 119.404
ATOM   1943  CG  LYS A 206     109.175 121.937 119.603
ATOM   1944  CD  LYS A 206     110.402 121.599 120.462
ATOM   1945  CE  LYS A 206     110.641 120.093 120.612
ATOM   1946  NZ  LYS A 206     111.751 119.835 121.553
ATOM   1947  HZ1 LYS A 206     111.709 118.852 121.882
ATOM   1948  HZ2 LYS A 206     112.660 119.999 121.082
ATOM   1949  HZ3 LYS A 206     111.673 120.468 122.370
ATOM   1950  C   LYS A 206     108.478 125.660 120.601
ATOM   1951  O   LYS A 206     108.749 126.249 119.553
ATOM   1952  N   THR A 207     108.099 126.294 121.729
ATOM   1953  H   THR A 207     107.885 125.773 122.551
ATOM   1954  CA  THR A 207     108.018 127.719 121.907
ATOM   1955  CB  THR A 207     107.220 128.114 123.111
ATOM   1956  CG2 THR A 207     105.774 127.636 122.885
ATOM   1957  OG1 THR A 207     107.779 127.550 124.291
ATOM   1958  HG1 THR A 207     108.621 127.991 124.433
ATOM   1959  C   THR A 207     109.422 128.261 121.954
ATOM   1960  O   THR A 207     110.370 127.530 122.252
ATOM   1961  N   LEU A 208     109.547 129.582 121.712
ATOM   1962  H   LEU A 208     108.738 130.138 121.538
ATOM   1963  CA  LEU A 208     110.795 130.298 121.602
ATOM   1964  CB  LEU A 208     110.570 131.812 121.390
ATOM   1965  CG  LEU A 208     109.891 132.187 120.053
ATOM   1966  CD1 LEU A 208     109.587 133.690 119.992
ATOM   1967  CD2 LEU A 208     110.646 131.662 118.826
ATOM   1968  C   LEU A 208     111.741 130.171 122.752
ATOM   1969  O   LEU A 208     112.951 130.094 122.547
ATOM   1970  N   VAL A 209     111.207 130.150 123.979
ATOM   1971  H   VAL A 209     110.220 130.198 124.101
ATOM   1972  CA  VAL A 209     111.975 130.049 125.183
ATOM   1973  CB  VAL A 209     111.195 130.708 126.327
ATOM   1974  CG1 VAL A 209     109.939 129.898 126.689
ATOM   1975  CG2 VAL A 209     112.103 130.994 127.530
ATOM   1976  C   VAL A 209     112.457 128.646 125.476
ATOM   1977  O   VAL A 209     111.821 127.655 125.108
ATOM   1978  N   ILE A 210     113.591 128.550 126.233
ATOM   1979  H   ILE A 210     114.086 129.367 126.513
ATOM   1980  CA  ILE A 210     114.184 127.298 126.670
ATOM   1981  CB  ILE A 210     115.634 127.451 127.104
ATOM   1982  CG2 ILE A 210     115.725 128.249 128.415
ATOM   1983  CG1 ILE A 210     116.350 126.083 127.124
ATOM   1984  CD1 ILE A 210     117.869 126.161 127.248
ATOM   1985  C   ILE A 210     113.265 126.725 127.743
ATOM   1986  O   ILE A 210     113.427 125.607 128.244
ATOM   1987  N   GLY A 211     112.217 127.512 128.086
ATOM   1988  H   GLY A 211     112.130 128.438 127.742
ATOM   1989  CA  GLY A 211     111.181 127.186 128.966
ATOM   1990  C   GLY A 211     110.242 126.308 128.189
ATOM   1991  O   GLY A 211     109.096 126.660 127.926
ATOM   1992  N   GLN A 212     110.782 125.156 127.729
ATOM   1993  H   GLN A 212     111.727 124.919 127.926
ATOM   1994  CA  GLN A 212     110.066 124.080 127.118
ATOM   1995  CB  GLN A 212     110.957 123.098 126.341
ATOM   1996  CG  GLN A 212     111.573 123.701 125.074
ATOM   1997  CD  GLN A 212     112.419 122.633 124.393
ATOM   1998  OE1 GLN A 212     111.896 121.691 123.799
ATOM   1999  NE2 GLN A 212     113.768 122.777 124.470
ATOM   2000 1HE2 GLN A 212     114.165 123.546 124.971
ATOM   2001 2HE2 GLN A 212     114.367 122.115 124.019
ATOM   2002  C   GLN A 212     109.563 123.410 128.394
ATOM   2003  O   GLN A 212     108.567 122.695 128.378
ATOM   2004  N   CYS A 213     110.284 123.632 129.539
ATOM   2005  H   CYS A 213     111.139 124.144 129.505
ATOM   2006  CA  CYS A 213     109.955 123.195 130.853
ATOM   2007  CB  CYS A 213     111.079 123.476 131.864
ATOM   2008  SG  CYS A 213     112.550 122.452 131.578
ATOM   2009  C   CYS A 213     108.771 124.037 131.273
ATOM   2010  O   CYS A 213     107.830 123.495 131.841
ATOM   2011  N   ILE A 214     108.759 125.371 130.967
ATOM   2012  H   ILE A 214     109.528 125.808 130.513
ATOM   2013  CA  ILE A 214     107.657 126.250 131.333
ATOM   2014  CB  ILE A 214     107.881 127.709 130.971
ATOM   2015  CG2 ILE A 214     106.607 128.529 131.294
ATOM   2016  CG1 ILE A 214     109.037 128.306 131.758
ATOM   2017  CD1 ILE A 214     109.437 129.655 131.174
ATOM   2018  C   ILE A 214     106.483 125.795 130.499
ATOM   2019  O   ILE A 214     105.400 125.524 131.020
ATOM   2020  N   TYR A 215     106.717 125.628 129.179
ATOM   2021  H   TYR A 215     107.610 125.796 128.782
ATOM   2022  CA  TYR A 215     105.717 125.195 128.262
ATOM   2023  CB  TYR A 215     105.910 125.770 126.833
ATOM   2024  CG  TYR A 215     105.637 127.237 126.729
ATOM   2025  CD1 TYR A 215     106.565 128.198 127.145
ATOM   2026  CE1 TYR A 215     106.301 129.562 127.008
ATOM   2027  CZ  TYR A 215     105.104 129.982 126.429
ATOM   2028  OH  TYR A 215     104.835 131.362 126.291
ATOM   2029  HH  TYR A 215     103.945 131.455 125.938
ATOM   2030  CE2 TYR A 215     104.175 129.035 125.989
ATOM   2031  CD2 TYR A 215     104.448 127.671 126.135
ATOM   2032  C   TYR A 215     105.781 123.696 128.246
ATOM   2033  O   TYR A 215     105.985 123.090 127.192
ATOM   2034  N   THR A 216     105.538 123.057 129.441
ATOM   2035  H   THR A 216     105.342 123.594 130.258
ATOM   2036  CA  THR A 216     105.508 121.608 129.647
ATOM   2037  CB  THR A 216     105.051 121.194 131.029
ATOM   2038  CG2 THR A 216     105.100 119.656 131.143
ATOM   2039  OG1 THR A 216     105.907 121.721 132.027
ATOM   2040  HG1 THR A 216     105.781 122.674 132.016
ATOM   2041  C   THR A 216     104.469 121.183 128.631
ATOM   2042  O   THR A 216     104.590 120.141 127.991
ATOM   2043  N   ILE A 217     103.415 122.020 128.506
ATOM   2044  H   ILE A 217     103.341 122.806 129.113
ATOM   2045  CA  ILE A 217     102.394 121.947 127.505
ATOM   2046  CB  ILE A 217     101.106 121.198 127.861
ATOM   2047  CG2 ILE A 217     100.186 121.225 126.624
ATOM   2048  CG1 ILE A 217     101.361 119.713 128.203
ATOM   2049  CD1 ILE A 217     100.151 118.979 128.784
ATOM   2050  C   ILE A 217     102.135 123.450 127.301
ATOM   2051  O   ILE A 217     102.382 124.265 128.200
ATOM   2052  N   THR A 218     101.671 123.886 126.098
ATOM   2053  H   THR A 218     101.500 123.260 125.341
ATOM   2054  CA  THR A 218     101.321 125.276 125.838
ATOM   2055  CB  THR A 218     100.884 125.579 124.416
ATOM   2056  CG2 THR A 218     102.066 125.508 123.445
ATOM   2057  OG1 THR A 218      99.817 124.728 124.016
ATOM   2058  HG1 THR A 218      99.414 125.156 123.255
ATOM   2059  C   THR A 218     100.169 125.608 126.755
ATOM   2060  O   THR A 218     100.069 126.728 127.256
ATOM   2061  N   SER A 219      99.303 124.591 127.014
ATOM   2062  H   SER A 219      99.400 123.710 126.561
ATOM   2063  CA  SER A 219      98.181 124.687 127.902
ATOM   2064  CB  SER A 219      97.227 123.469 127.878
ATOM   2065  OG  SER A 219      97.845 122.293 128.381
ATOM   2066  HG  SER A 219      97.200 121.590 128.266
ATOM   2067  C   SER A 219      98.724 124.884 129.286
ATOM   2068  O   SER A 219      98.086 125.585 130.054
ATOM   2069  N   LEU A 220      99.903 124.288 129.627
ATOM   2070  H   LEU A 220     100.383 123.704 128.983
ATOM   2071  CA  LEU A 220     100.548 124.447 130.905
ATOM   2072  CB  LEU A 220     101.489 123.304 131.348
ATOM   2073  CG  LEU A 220     100.716 122.000 131.688
ATOM   2074  CD1 LEU A 220     101.653 120.834 131.996
ATOM   2075  CD2 LEU A 220      99.738 122.191 132.855
ATOM   2076  C   LEU A 220     101.138 125.815 131.068
ATOM   2077  O   LEU A 220     101.477 126.174 132.188
ATOM   2078  N   PHE A 221     101.319 126.616 129.980
ATOM   2079  H   PHE A 221     101.075 126.346 129.053
ATOM   2080  CA  PHE A 221     101.776 127.981 130.156
ATOM   2081  CB  PHE A 221     102.193 128.702 128.859
ATOM   2082  CG  PHE A 221     102.693 130.090 129.157
ATOM   2083  CD1 PHE A 221     103.933 130.282 129.778
ATOM   2084  CE1 PHE A 221     104.417 131.564 130.054
ATOM   2085  CZ  PHE A 221     103.656 132.677 129.695
ATOM   2086  CE2 PHE A 221     102.423 132.506 129.060
ATOM   2087  CD2 PHE A 221     101.948 131.220 128.789
ATOM   2088  C   PHE A 221     100.587 128.702 130.761
ATOM   2089  O   PHE A 221     100.741 129.529 131.660
ATOM   2090  N   SER A 222      99.375 128.384 130.252
ATOM   2091  H   SER A 222      99.291 127.734 129.499
ATOM   2092  CA  SER A 222      98.135 128.929 130.721
ATOM   2093  CB  SER A 222      96.993 128.710 129.713
ATOM   2094  OG  SER A 222      97.287 129.376 128.493
ATOM   2095  HG  SER A 222      96.551 129.185 127.905
ATOM   2096  C   SER A 222      97.727 128.301 132.041
ATOM   2097  O   SER A 222      97.112 128.967 132.873
ATOM   2098  N   LEU A 223      98.073 127.006 132.251
ATOM   2099  H   LEU A 223      98.625 126.519 131.585
ATOM   2100  CA  LEU A 223      97.725 126.228 133.411
ATOM   2101  CB  LEU A 223      97.225 124.800 133.081
ATOM   2102  CG  LEU A 223      95.918 124.706 132.266
ATOM   2103  CD1 LEU A 223      95.616 123.247 131.896
ATOM   2104  CD2 LEU A 223      94.737 125.387 132.980
ATOM   2105  C   LEU A 223      98.730 126.129 134.510
ATOM   2106  O   LEU A 223      98.387 125.532 135.530
ATOM   2107  N   LEU A 224      99.987 126.647 134.357
ATOM   2108  H   LEU A 224     100.292 127.080 133.514
ATOM   2109  CA  LEU A 224     100.951 126.638 135.449
ATOM   2110  CB  LEU A 224     102.383 127.145 135.135
ATOM   2111  CG  LEU A 224     103.499 126.065 135.054
ATOM   2112  CD1 LEU A 224     103.039 124.661 134.616
ATOM   2113  CD2 LEU A 224     104.659 126.583 134.200
ATOM   2114  C   LEU A 224     100.306 127.389 136.586
ATOM   2115  O   LEU A 224     100.390 126.852 137.694
ATOM   2116  N   PRO A 225      99.671 128.578 136.425
ATOM   2117  CA  PRO A 225      98.949 129.198 137.511
ATOM   2118  CB  PRO A 225      98.507 130.575 137.023
ATOM   2119  CG  PRO A 225      99.464 130.894 135.864
ATOM   2120  CD  PRO A 225      99.855 129.518 135.313
ATOM   2121  C   PRO A 225      97.798 128.248 137.758
ATOM   2122  O   PRO A 225      97.063 127.935 136.815
ATOM   2123  N   GLY A 226      97.608 127.829 139.019
ATOM   2124  H   GLY A 226      98.200 128.112 139.769
ATOM   2125  CA  GLY A 226      96.586 126.884 139.360
ATOM   2126  C   GLY A 226      97.214 125.567 139.720
ATOM   2127  O   GLY A 226      96.575 124.780 140.420
ATOM   2128  N   VAL A 227      98.468 125.278 139.272
ATOM   2129  H   VAL A 227      99.007 125.906 138.717
ATOM   2130  CA  VAL A 227      99.124 124.051 139.661
ATOM   2131  CB  VAL A 227     100.150 123.492 138.683
ATOM   2132  CG1 VAL A 227     100.790 122.216 139.276
ATOM   2133  CG2 VAL A 227      99.478 123.212 137.322
ATOM   2134  C   VAL A 227      99.783 124.494 140.935
ATOM   2135  O   VAL A 227     100.886 125.041 140.947
ATOM   2136  N   ALA A 228      99.077 124.212 142.045
ATOM   2137  H   ALA A 228      98.194 123.757 141.969
ATOM   2138  CA  ALA A 228      99.458 124.568 143.382
ATOM   2139  CB  ALA A 228      98.375 124.192 144.408
ATOM   2140  C   ALA A 228     100.740 123.937 143.820
ATOM   2141  O   ALA A 228     101.478 124.541 144.602
ATOM   2142  N   HIS A 229     101.027 122.711 143.320
ATOM   2143  H   HIS A 229     100.414 122.246 142.686
ATOM   2144  CA  HIS A 229     102.223 122.006 143.681
ATOM   2145  CB  HIS A 229     102.201 120.529 143.220
ATOM   2146  CG  HIS A 229     103.373 119.713 143.697
ATOM   2147  ND1 HIS A 229     104.539 119.537 142.984
ATOM   2148  CE1 HIS A 229     105.347 118.753 143.742
ATOM   2149  NE2 HIS A 229     104.783 118.413 144.887
ATOM   2150  CD2 HIS A 229     103.540 119.018 144.856
ATOM   2151  C   HIS A 229     103.451 122.674 143.115
ATOM   2152  O   HIS A 229     104.397 122.898 143.874
ATOM   2153  N   SER A 230     103.461 123.024 141.800
ATOM   2154  H   SER A 230     102.694 122.866 141.184
ATOM   2155  CA  SER A 230     104.630 123.649 141.237
ATOM   2156  CB  SER A 230     105.712 122.614 140.818
ATOM   2157  OG  SER A 230     106.866 123.243 140.276
ATOM   2158  HG  SER A 230     107.476 122.530 140.064
ATOM   2159  C   SER A 230     104.314 124.525 140.057
ATOM   2160  O   SER A 230     104.021 124.032 138.964
ATOM   2161  N   ILE A 231     104.383 125.865 140.264
ATOM   2162  H   ILE A 231     104.618 126.249 141.153
ATOM   2163  CA  ILE A 231     104.156 126.832 139.214
ATOM   2164  CB  ILE A 231     103.481 128.114 139.707
ATOM   2165  CG2 ILE A 231     103.251 129.054 138.504
ATOM   2166  CG1 ILE A 231     102.130 127.812 140.372
ATOM   2167  CD1 ILE A 231     101.547 128.962 141.190
ATOM   2168  C   ILE A 231     105.597 127.106 138.798
ATOM   2169  O   ILE A 231     106.177 128.156 139.091
ATOM   2170  N   ALA A 232     106.211 126.135 138.083
ATOM   2171  H   ALA A 232     105.741 125.292 137.834
ATOM   2172  CA  ALA A 232     107.589 126.240 137.682
ATOM   2173  CB  ALA A 232     108.264 124.857 137.556
ATOM   2174  C   ALA A 232     107.810 127.046 136.432
ATOM   2175  O   ALA A 232     108.140 126.526 135.361
ATOM   2176  N   VAL A 233     107.650 128.383 136.564
ATOM   2177  H   VAL A 233     107.388 128.793 137.435
ATOM   2178  CA  VAL A 233     107.851 129.291 135.462
ATOM   2179  CB  VAL A 233     106.949 130.522 135.507
ATOM   2180  CG1 VAL A 233     107.166 131.383 134.247
ATOM   2181  CG2 VAL A 233     105.480 130.082 135.635
ATOM   2182  C   VAL A 233     109.321 129.639 135.536
ATOM   2183  O   VAL A 233     109.734 130.689 136.038
ATOM   2184  N   GLU A 234     110.147 128.702 135.023
ATOM   2185  H   GLU A 234     109.780 127.857 134.638
ATOM   2186  CA  GLU A 234     111.579 128.826 135.006
ATOM   2187  CB  GLU A 234     112.283 127.452 134.980
ATOM   2188  CG  GLU A 234     111.987 126.554 136.185
ATOM   2189  CD  GLU A 234     112.770 125.255 136.038
ATOM   2190  OE1 GLU A 234     112.525 124.502 135.058
ATOM   2191  OE2 GLU A 234     113.637 124.995 136.912
ATOM   2192  C   GLU A 234     111.954 129.606 133.786
ATOM   2193  O   GLU A 234     112.285 129.047 132.734
ATOM   2194  N   LEU A 235     111.859 130.951 133.911
ATOM   2195  H   LEU A 235     111.545 131.381 134.755
ATOM   2196  CA  LEU A 235     112.193 131.831 132.827
ATOM   2197  CB  LEU A 235     111.679 133.283 132.991
ATOM   2198  CG  LEU A 235     110.159 133.518 133.032
ATOM   2199  CD1 LEU A 235     109.864 134.979 133.391
ATOM   2200  CD2 LEU A 235     109.490 133.167 131.693
ATOM   2201  C   LEU A 235     113.685 131.914 132.747
ATOM   2202  O   LEU A 235     114.358 132.564 133.549
ATOM   2203  N   CYS A 236     114.225 131.234 131.728
ATOM   2204  H   CYS A 236     113.667 130.696 131.102
ATOM   2205  CA  CYS A 236     115.639 131.214 131.473
ATOM   2206  CB  CYS A 236     116.232 129.795 131.603
ATOM   2207  SG  CYS A 236     116.027 129.088 133.266
ATOM   2208  C   CYS A 236     115.781 131.739 130.061
ATOM   2209  O   CYS A 236     116.662 131.325 129.305
ATOM   2210  N   VAL A 237     114.927 132.744 129.730
ATOM   2211  H   VAL A 237     114.311 133.091 130.431
ATOM   2212  CA  VAL A 237     114.760 133.386 128.445
ATOM   2213  CB  VAL A 237     113.845 134.629 128.555
ATOM   2214  CG1 VAL A 237     113.741 135.416 127.231
ATOM   2215  CG2 VAL A 237     112.468 134.242 129.122
ATOM   2216  C   VAL A 237     116.043 133.738 127.702
ATOM   2217  O   VAL A 237     116.095 133.287 126.556
ATOM   2218  N   PRO A 238     117.090 134.410 128.205
ATOM   2219  CA  PRO A 238     118.266 134.740 127.422
ATOM   2220  CB  PRO A 238     119.062 135.743 128.259
ATOM   2221  CG  PRO A 238     118.616 135.480 129.705
ATOM   2222  CD  PRO A 238     117.176 134.972 129.554
ATOM   2223  C   PRO A 238     119.123 133.609 126.931
ATOM   2224  O   PRO A 238     119.794 133.812 125.916
ATOM   2225  N   GLY A 239     119.115 132.428 127.593
ATOM   2226  H   GLY A 239     118.528 132.264 128.384
ATOM   2227  CA  GLY A 239     119.928 131.316 127.165
ATOM   2228  C   GLY A 239     119.174 130.518 126.154
ATOM   2229  O   GLY A 239     118.903 129.338 126.370
ATOM   2230  N   PHE A 240     118.862 131.153 125.001
ATOM   2231  H   PHE A 240     119.134 132.100 124.847
ATOM   2232  CA  PHE A 240     118.119 130.537 123.935
ATOM   2233  CB  PHE A 240     117.794 131.509 122.781
ATOM   2234  CG  PHE A 240     116.714 132.481 123.128
ATOM   2235  CD1 PHE A 240     117.025 133.841 123.241
ATOM   2236  CE1 PHE A 240     116.035 134.776 123.552
ATOM   2237  CZ  PHE A 240     114.720 134.355 123.759
ATOM   2238  CE2 PHE A 240     114.397 132.999 123.661
ATOM   2239  CD2 PHE A 240     115.393 132.068 123.349
ATOM   2240  C   PHE A 240     118.904 129.432 123.291
ATOM   2241  O   PHE A 240     118.328 128.404 122.934
ATOM   2242  N   HIS A 241     120.249 129.626 123.166
ATOM   2243  H   HIS A 241     120.656 130.472 123.496
ATOM   2244  CA  HIS A 241     121.201 128.732 122.531
ATOM   2245  CB  HIS A 241     121.417 127.376 123.262
ATOM   2246  CG  HIS A 241     121.843 127.494 124.695
ATOM   2247  ND1 HIS A 241     123.056 127.999 125.111
ATOM   2248  CE1 HIS A 241     123.063 127.933 126.466
ATOM   2249  NE2 HIS A 241     121.946 127.421 126.948
ATOM   2250  CD2 HIS A 241     121.181 127.143 125.830
ATOM   2251  C   HIS A 241     120.786 128.508 121.091
ATOM   2252  O   HIS A 241     121.070 127.475 120.480
ATOM   2253  N   GLY A 242     120.121 129.545 120.528
ATOM   2254  H   GLY A 242     119.953 130.372 121.058
ATOM   2255  CA  GLY A 242     119.599 129.605 119.200
ATOM   2256  C   GLY A 242     118.180 129.133 119.188
ATOM   2257  O   GLY A 242     117.767 128.249 119.947
ATOM   2258  N   TRP A 243     117.393 129.723 118.263
ATOM   2259  H   TRP A 243     117.738 130.430 117.651
ATOM   2260  CA  TRP A 243     116.017 129.346 118.063
ATOM   2261  CB  TRP A 243     115.128 130.516 117.563
ATOM   2262  CG  TRP A 243     114.911 131.713 118.457
ATOM   2263  CD1 TRP A 243     115.356 131.979 119.719
ATOM   2264  NE1 TRP A 243     114.875 133.195 120.148
ATOM   2265  HE1 TRP A 243     115.049 133.600 121.018
ATOM   2266  CE2 TRP A 243     114.101 133.738 119.149
ATOM   2267  CZ2 TRP A 243     113.393 134.931 119.081
ATOM   2268  CH2 TRP A 243     112.684 135.211 117.905
ATOM   2269  CZ3 TRP A 243     112.688 134.315 116.826
ATOM   2270  CE3 TRP A 243     113.402 133.111 116.897
ATOM   2271  CD2 TRP A 243     114.104 132.836 118.067
ATOM   2272  C   TRP A 243     116.154 128.334 116.947
ATOM   2273  O   TRP A 243     115.596 128.498 115.861
ATOM   2274  N   ALA A 244     116.912 127.238 117.231
ATOM   2275  H   ALA A 244     117.305 127.124 118.140
ATOM   2276  CA  ALA A 244     117.257 126.169 116.331
ATOM   2277  CB  ALA A 244     116.046 125.424 115.701
ATOM   2278  C   ALA A 244     118.190 126.701 115.261
ATOM   2279  O   ALA A 244     118.552 127.883 115.250
ATOM   2280  N   THR A 245     118.677 125.801 114.374
ATOM   2281  H   THR A 245     118.434 124.835 114.420
ATOM   2282  CA  THR A 245     119.523 126.169 113.261
ATOM   2283  CB  THR A 245     120.202 124.977 112.612
ATOM   2284  CG2 THR A 245     121.191 124.358 113.615
ATOM   2285  OG1 THR A 245     119.252 124.005 112.188
ATOM   2286  HG1 THR A 245     118.936 124.303 111.330
ATOM   2287  C   THR A 245     118.632 126.876 112.266
ATOM   2288  O   THR A 245     119.025 127.861 111.639
ATOM   2289  N   ALA A 246     117.389 126.358 112.125
ATOM   2290  H   ALA A 246     117.120 125.557 112.653
ATOM   2291  CA  ALA A 246     116.355 126.883 111.283
ATOM   2292  CB  ALA A 246     115.257 125.852 110.970
ATOM   2293  C   ALA A 246     115.732 128.074 111.964
ATOM   2294  O   ALA A 246     116.028 128.384 113.119
ATOM   2295  N   ALA A 247     114.857 128.791 111.224
ATOM   2296  H   ALA A 247     114.657 128.529 110.284
ATOM   2297  CA  ALA A 247     114.143 129.957 111.686
ATOM   2298  CB  ALA A 247     113.279 130.594 110.581
ATOM   2299  C   ALA A 247     113.230 129.635 112.845
ATOM   2300  O   ALA A 247     112.873 130.543 113.594
ATOM   2301  N   LEU A 248     112.784 128.352 112.962
ATOM   2302  H   LEU A 248     113.083 127.672 112.298
ATOM   2303  CA  LEU A 248     111.928 127.786 113.990
ATOM   2304  CB  LEU A 248     112.396 128.120 115.444
ATOM   2305  CG  LEU A 248     111.684 127.438 116.640
ATOM   2306  CD1 LEU A 248     111.877 125.913 116.641
ATOM   2307  CD2 LEU A 248     112.070 128.084 117.976
ATOM   2308  C   LEU A 248     110.474 128.180 113.839
ATOM   2309  O   LEU A 248     109.593 127.437 114.280
ATOM   2310  N   LEU A 249     110.172 129.322 113.174
ATOM   2311  H   LEU A 249     110.859 129.930 112.790
ATOM   2312  CA  LEU A 249     108.813 129.744 113.001
ATOM   2313  CB  LEU A 249     108.525 131.169 113.543
ATOM   2314  CG  LEU A 249     108.774 131.389 115.055
ATOM   2315  CD1 LEU A 249     108.561 132.861 115.442
ATOM   2316  CD2 LEU A 249     107.945 130.434 115.934
ATOM   2317  C   LEU A 249     108.429 129.732 111.569
ATOM   2318  O   LEU A 249     109.164 130.245 110.716
ATOM   2319  N   VAL A 250     107.271 129.087 111.264
ATOM   2320  H   VAL A 250     106.700 128.638 111.947
ATOM   2321  CA  VAL A 250     106.787 129.107 109.906
ATOM   2322  CB  VAL A 250     105.718 128.078 109.503
ATOM   2323  CG1 VAL A 250     106.324 126.676 109.600
ATOM   2324  CG2 VAL A 250     104.441 128.144 110.371
ATOM   2325  C   VAL A 250     106.303 130.522 109.769
ATOM   2326  O   VAL A 250     105.386 130.969 110.465
ATOM   2327  N   THR A 251     106.977 131.291 108.892
ATOM   2328  H   THR A 251     107.716 130.955 108.312
ATOM   2329  CA  THR A 251     106.597 132.659 108.700
ATOM   2330  CB  THR A 251     107.764 133.602 108.509
ATOM   2331  CG2 THR A 251     108.509 133.728 109.851
ATOM   2332  OG1 THR A 251     108.654 133.132 107.510
ATOM   2333  HG1 THR A 251     109.211 133.880 107.283
ATOM   2334  C   THR A 251     105.593 132.610 107.602
ATOM   2335  O   THR A 251     105.867 132.894 106.434
ATOM   2336  N   PHE A 252     104.359 132.242 108.037
ATOM   2337  H   PHE A 252     104.222 132.036 109.003
ATOM   2338  CA  PHE A 252     103.199 132.028 107.222
ATOM   2339  CB  PHE A 252     102.684 133.342 106.542
ATOM   2340  CG  PHE A 252     101.383 133.166 105.817
ATOM   2341  CD1 PHE A 252     100.188 132.977 106.526
ATOM   2342  CE1 PHE A 252      98.974 132.825 105.850
ATOM   2343  CZ  PHE A 252      98.942 132.880 104.456
ATOM   2344  CE2 PHE A 252     100.119 133.094 103.738
ATOM   2345  CD2 PHE A 252     101.330 133.245 104.419
ATOM   2346  C   PHE A 252     103.597 130.876 106.315
ATOM   2347  O   PHE A 252     103.804 129.768 106.818
ATOM   2348  N   CYS A 253     103.688 131.081 104.985
ATOM   2349  H   CYS A 253     103.540 131.972 104.565
ATOM   2350  CA  CYS A 253     104.067 130.035 104.079
ATOM   2351  CB  CYS A 253     103.514 130.250 102.658
ATOM   2352  SG  CYS A 253     101.704 130.087 102.588
ATOM   2353  C   CYS A 253     105.553 129.824 103.969
ATOM   2354  O   CYS A 253     106.004 128.682 103.881
ATOM   2355  N   PHE A 254     106.327 130.934 103.979
ATOM   2356  H   PHE A 254     105.921 131.833 104.121
ATOM   2357  CA  PHE A 254     107.758 130.937 103.814
ATOM   2358  CB  PHE A 254     108.278 132.182 103.028
ATOM   2359  CG  PHE A 254     108.033 133.511 103.677
ATOM   2360  CD1 PHE A 254     108.988 134.102 104.512
ATOM   2361  CE1 PHE A 254     108.743 135.344 105.107
ATOM   2362  CZ  PHE A 254     107.537 136.006 104.871
ATOM   2363  CE2 PHE A 254     106.577 135.429 104.038
ATOM   2364  CD2 PHE A 254     106.828 134.189 103.444
ATOM   2365  C   PHE A 254     108.661 130.552 104.940
ATOM   2366  O   PHE A 254     108.346 130.716 106.123
ATOM   2367  N   GLY A 255     109.808 129.940 104.538
ATOM   2368  H   GLY A 255     110.001 129.791 103.572
ATOM   2369  CA  GLY A 255     110.834 129.492 105.434
ATOM   2370  C   GLY A 255     110.259 128.426 106.291
ATOM   2371  O   GLY A 255     110.563 128.429 107.480
ATOM   2372  N   TRP A 256     109.424 127.515 105.704
ATOM   2373  H   TRP A 256     109.232 127.563 104.727
ATOM   2374  CA  TRP A 256     108.738 126.456 106.409
ATOM   2375  CB  TRP A 256     107.914 125.604 105.421
ATOM   2376  CG  TRP A 256     107.069 124.475 105.958
ATOM   2377  CD1 TRP A 256     105.848 124.533 106.567
ATOM   2378  NE1 TRP A 256     105.367 123.265 106.796
ATOM   2379  HE1 TRP A 256     104.526 123.046 107.236
ATOM   2380  CE2 TRP A 256     106.283 122.358 106.316
ATOM   2381  CZ2 TRP A 256     106.264 120.973 106.270
ATOM   2382  CH2 TRP A 256     107.366 120.312 105.713
ATOM   2383  CZ3 TRP A 256     108.452 121.030 105.194
ATOM   2384  CE3 TRP A 256     108.459 122.431 105.215
ATOM   2385  CD2 TRP A 256     107.372 123.081 105.789
ATOM   2386  C   TRP A 256     109.813 125.682 107.104
ATOM   2387  O   TRP A 256     110.659 125.012 106.513
ATOM   2388  N   VAL A 257     109.727 125.837 108.434
ATOM   2389  H   VAL A 257     108.981 126.378 108.810
ATOM   2390  CA  VAL A 257     110.645 125.366 109.420
ATOM   2391  CB  VAL A 257     110.616 126.160 110.697
ATOM   2392  CG1 VAL A 257     110.999 127.595 110.353
ATOM   2393  CG2 VAL A 257     109.273 125.963 111.430
ATOM   2394  C   VAL A 257     110.809 123.971 109.852
ATOM   2395  O   VAL A 257     109.909 123.133 109.790
ATOM   2396  N   LEU A 258     112.062 123.754 110.298
ATOM   2397  H   LEU A 258     112.749 124.477 110.292
ATOM   2398  CA  LEU A 258     112.505 122.530 110.859
ATOM   2399  CB  LEU A 258     113.811 121.958 110.254
ATOM   2400  CG  LEU A 258     113.760 121.612 108.745
ATOM   2401  CD1 LEU A 258     115.142 121.154 108.252
ATOM   2402  CD2 LEU A 258     112.658 120.587 108.409
ATOM   2403  C   LEU A 258     112.731 122.822 112.311
ATOM   2404  O   LEU A 258     113.232 123.885 112.694
ATOM   2405  N   ILE A 259     112.263 121.883 113.150
ATOM   2406  H   ILE A 259     111.809 121.074 112.787
ATOM   2407  CA  ILE A 259     112.406 121.894 114.580
ATOM   2408  CB  ILE A 259     111.100 121.874 115.336
ATOM   2409  CG2 ILE A 259     111.475 121.931 116.826
ATOM   2410  CG1 ILE A 259     110.174 123.032 114.902
ATOM   2411  CD1 ILE A 259     108.763 122.979 115.486
ATOM   2412  C   ILE A 259     113.088 120.535 114.645
ATOM   2413  O   ILE A 259     112.399 119.509 114.692
ATOM   2414  N   PRO A 260     114.424 120.503 114.626
ATOM   2415  CA  PRO A 260     115.215 119.290 114.590
ATOM   2416  CB  PRO A 260     116.662 119.740 114.372
ATOM   2417  CG  PRO A 260     116.708 121.193 114.864
ATOM   2418  CD  PRO A 260     115.270 121.697 114.681
ATOM   2419  C   PRO A 260     115.150 118.237 115.662
ATOM   2420  O   PRO A 260     115.450 117.090 115.333
ATOM   2421  N   ALA A 261     114.784 118.579 116.911
ATOM   2422  H   ALA A 261     114.351 119.457 117.091
ATOM   2423  CA  ALA A 261     115.384 117.970 118.080
ATOM   2424  CB  ALA A 261     115.275 118.909 119.299
ATOM   2425  C   ALA A 261     114.881 116.612 118.530
ATOM   2426  O   ALA A 261     115.435 116.046 119.477
ATOM   2427  N   ILE A 262     113.857 116.037 117.857
ATOM   2428  H   ILE A 262     113.466 116.483 117.056
ATOM   2429  CA  ILE A 262     113.243 114.773 118.234
ATOM   2430  CB  ILE A 262     112.042 114.537 117.327
ATOM   2431  CG2 ILE A 262     111.456 113.123 117.514
ATOM   2432  CG1 ILE A 262     110.985 115.617 117.630
ATOM   2433  CD1 ILE A 262     109.882 115.696 116.588
ATOM   2434  C   ILE A 262     114.224 113.607 118.215
ATOM   2435  O   ILE A 262     114.359 112.933 119.238
ATOM   2436  N   THR A 263     114.910 113.354 117.070
ATOM   2437  H   THR A 263     114.752 113.915 116.262
ATOM   2438  CA  THR A 263     115.937 112.339 116.886
ATOM   2439  CB  THR A 263     117.335 112.885 117.169
ATOM   2440  CG2 THR A 263     117.630 114.055 116.210
ATOM   2441  OG1 THR A 263     117.448 113.326 118.516
ATOM   2442  HG1 THR A 263     118.391 113.390 118.692
ATOM   2443  C   THR A 263     115.735 110.956 117.503
ATOM   2444  O   THR A 263     116.616 110.468 118.218
ATOM   2445  N   PHE A 264     114.578 110.285 117.251
ATOM   2446  H   PHE A 264     113.861 110.656 116.669
ATOM   2447  CA  PHE A 264     114.332 108.981 117.838
ATOM   2448  CB  PHE A 264     112.917 108.394 117.588
ATOM   2449  CG  PHE A 264     111.866 108.936 118.503
ATOM   2450  CD1 PHE A 264     111.931 108.717 119.885
ATOM   2451  CE1 PHE A 264     110.934 109.204 120.735
ATOM   2452  CZ  PHE A 264     109.844 109.897 120.203
ATOM   2453  CE2 PHE A 264     109.751 110.090 118.823
ATOM   2454  CD2 PHE A 264     110.753 109.602 117.978
ATOM   2455  C   PHE A 264     115.257 107.882 117.379
ATOM   2456  O   PHE A 264     115.836 107.197 118.223
ATOM   2457  N   ILE A 265     115.432 107.713 116.044
ATOM   2458  H   ILE A 265     114.963 108.303 115.392
ATOM   2459  CA  ILE A 265     116.262 106.687 115.435
ATOM   2460  CB  ILE A 265     115.546 105.344 115.197
ATOM   2461  CG2 ILE A 265     115.520 104.498 116.482
ATOM   2462  CG1 ILE A 265     114.172 105.499 114.501
ATOM   2463  CD1 ILE A 265     114.108 105.349 112.982
ATOM   2464  C   ILE A 265     116.767 107.146 114.089
ATOM   2465  O   ILE A 265     116.459 108.252 113.640
ATOM   2466  N   ILE A 266     117.613 106.299 113.447
ATOM   2467  H   ILE A 266     117.883 105.430 113.854
ATOM   2468  CA  ILE A 266     118.148 106.529 112.125
ATOM   2469  CB  ILE A 266     119.618 106.943 112.048
ATOM   2470  CG2 ILE A 266     119.748 108.386 112.578
ATOM   2471  CG1 ILE A 266     120.575 105.919 112.703
ATOM   2472  CD1 ILE A 266     122.060 106.216 112.494
ATOM   2473  C   ILE A 266     117.946 105.256 111.322
ATOM   2474  O   ILE A 266     118.005 104.151 111.877
ATOM   2475  N   LEU A 267     117.607 105.396 110.010
ATOM   2476  H   LEU A 267     117.510 106.291 109.580
ATOM   2477  CA  LEU A 267     117.430 104.251 109.140
ATOM   2478  CB  LEU A 267     116.402 104.449 107.995
ATOM   2479  CG  LEU A 267     114.925 104.124 108.313
ATOM   2480  CD1 LEU A 267     114.300 105.095 109.323
ATOM   2481  CD2 LEU A 267     114.099 103.978 107.024
ATOM   2482  C   LEU A 267     118.753 103.932 108.484
ATOM   2483  O   LEU A 267     119.291 102.846 108.702
ATOM   2484  N   THR A 268     119.297 104.913 107.704
ATOM   2485  H   THR A 268     118.803 105.773 107.600
ATOM   2486  CA  THR A 268     120.558 104.910 106.983
ATOM   2487  CB  THR A 268     121.719 105.255 107.917
ATOM   2488  CG2 THR A 268     122.955 105.679 107.092
ATOM   2489  OG1 THR A 268     121.370 106.374 108.723
ATOM   2490  HG1 THR A 268     121.999 106.373 109.450
ATOM   2491  C   THR A 268     120.805 103.661 106.129
ATOM   2492  O   THR A 268     121.817 102.972 106.291
ATOM   2493  N   VAL A 269     119.852 103.306 105.223
ATOM   2494  H   VAL A 269     119.029 103.849 105.075
ATOM   2495  CA  VAL A 269     120.003 102.126 104.387
ATOM   2496  CB  VAL A 269     119.110 100.943 104.781
ATOM   2497  CG1 VAL A 269     119.498 100.405 106.171
ATOM   2498  CG2 VAL A 269     117.626 101.364 104.743
ATOM   2499  C   VAL A 269     119.814 102.343 102.905
ATOM   2500  O   VAL A 269     119.025 103.188 102.469
ATOM   2501  N   LEU A 270     120.606 101.580 102.108
ATOM   2502  H   LEU A 270     121.252 100.933 102.503
ATOM   2503  CA  LEU A 270     120.549 101.565 100.665
ATOM   2504  CB  LEU A 270     121.868 101.166  99.971
ATOM   2505  CG  LEU A 270     123.061 102.113 100.227
ATOM   2506  CD1 LEU A 270     124.335 101.561  99.573
ATOM   2507  CD2 LEU A 270     122.766 103.560  99.789
ATOM   2508  C   LEU A 270     119.506 100.530 100.346
ATOM   2509  O   LEU A 270     119.487  99.450 100.946
ATOM   2510  N   LYS A 271     118.604 100.849  99.393
ATOM   2511  H   LYS A 271     118.631 101.712  98.898
ATOM   2512  CA  LYS A 271     117.527  99.961  99.044
ATOM   2513  CB  LYS A 271     116.168 100.613  99.380
ATOM   2514  CG  LYS A 271     116.014 100.949 100.871
ATOM   2515  CD  LYS A 271     114.714 101.661 101.214
ATOM   2516  CE  LYS A 271     114.668 102.296 102.607
ATOM   2517  NZ  LYS A 271     115.464 103.548 102.627
ATOM   2518  HZ1 LYS A 271     114.854 104.333 102.926
ATOM   2519  HZ2 LYS A 271     116.261 103.468 103.287
ATOM   2520  HZ3 LYS A 271     115.830 103.749 101.676
ATOM   2521  C   LYS A 271     117.535  99.663  97.576
ATOM   2522  O   LYS A 271     117.894 100.516  96.761
ATOM   2523  N   LYS A 272     117.152  98.411  97.216
ATOM   2524  H   LYS A 272     116.873  97.737  97.896
ATOM   2525  CA  LYS A 272     117.068  97.974  95.842
ATOM   2526  CB  LYS A 272     116.941  96.454  95.654
ATOM   2527  CG  LYS A 272     118.197  95.659  96.026
ATOM   2528  CD  LYS A 272     118.027  94.164  95.761
ATOM   2529  CE  LYS A 272     119.194  93.277  96.183
ATOM   2530  NZ  LYS A 272     118.845  91.866  95.912
ATOM   2531  HZ1 LYS A 272     119.598  91.243  96.259
ATOM   2532  HZ2 LYS A 272     117.957  91.632  96.395
ATOM   2533  HZ3 LYS A 272     118.726  91.721  94.891
ATOM   2534  C   LYS A 272     115.878  98.650  95.220
ATOM   2535  O   LYS A 272     114.814  98.759  95.833
ATOM   2536  N   GLU A 273     116.047  99.071  93.952
ATOM   2537  H   GLU A 273     116.922  98.919  93.499
ATOM   2538  CA  GLU A 273     115.097  99.808  93.157
ATOM   2539  CB  GLU A 273     115.659 100.075  91.741
ATOM   2540  CG  GLU A 273     116.879 101.017  91.697
ATOM   2541  CD  GLU A 273     116.538 102.398  92.247
ATOM   2542  OE1 GLU A 273     115.610 103.048  91.703
ATOM   2543  OE2 GLU A 273     117.168 102.818  93.252
ATOM   2544  C   GLU A 273     113.745  99.177  92.994
ATOM   2545  O   GLU A 273     112.751  99.904  92.936
ATOM   2546  N   CYS A 274     113.679  97.833  92.914
ATOM   2547  H   CYS A 274     114.502  97.265  92.952
ATOM   2548  CA  CYS A 274     112.430  97.137  92.752
ATOM   2549  CB  CYS A 274     112.570  95.945  91.790
ATOM   2550  SG  CYS A 274     113.112  96.440  90.126
ATOM   2551  C   CYS A 274     111.867  96.598  94.044
ATOM   2552  O   CYS A 274     110.698  96.209  94.085
ATOM   2553  N   GLU A 275     112.679  96.537  95.130
ATOM   2554  H   GLU A 275     113.614  96.882  95.122
ATOM   2555  CA  GLU A 275     112.234  95.995  96.392
ATOM   2556  CB  GLU A 275     113.350  95.294  97.194
ATOM   2557  CG  GLU A 275     113.887  94.023  96.515
ATOM   2558  CD  GLU A 275     114.936  93.301  97.368
ATOM   2559  OE1 GLU A 275     115.297  93.764  98.483
ATOM   2560  OE2 GLU A 275     115.418  92.246  96.878
ATOM   2561  C   GLU A 275     111.478  96.883  97.336
ATOM   2562  O   GLU A 275     111.554  98.113  97.288
ATOM   2563  N   THR A 276     110.643  96.216  98.171
ATOM   2564  H   THR A 276     110.580  95.222  98.136
ATOM   2565  CA  THR A 276     109.870  96.812  99.233
ATOM   2566  CB  THR A 276     108.568  96.096  99.549
ATOM   2567  CG2 THR A 276     107.673  96.123  98.295
ATOM   2568  OG1 THR A 276     108.791  94.756  99.973
ATOM   2569  HG1 THR A 276     108.921  94.801 100.926
ATOM   2570  C   THR A 276     110.787  96.824 100.442
ATOM   2571  O   THR A 276     111.800  96.115 100.458
ATOM   2572  N   TYR A 277     110.482  97.656 101.467
ATOM   2573  H   TYR A 277     109.659  98.217 101.490
ATOM   2574  CA  TYR A 277     111.335  97.699 102.624
ATOM   2575  CB  TYR A 277     112.100  99.042 102.737
ATOM   2576  CG  TYR A 277     113.153  98.975 103.795
ATOM   2577  CD1 TYR A 277     114.308  98.218 103.561
ATOM   2578  CE1 TYR A 277     115.315  98.139 104.523
ATOM   2579  CZ  TYR A 277     115.183  98.831 105.726
ATOM   2580  OH  TYR A 277     116.208  98.747 106.692
ATOM   2581  HH  TYR A 277     115.929  99.244 107.466
ATOM   2582  CE2 TYR A 277     114.043  99.607 105.959
ATOM   2583  CD2 TYR A 277     113.034  99.683 104.996
ATOM   2584  C   TYR A 277     110.487  97.452 103.835
ATOM   2585  O   TYR A 277     109.382  97.987 103.950
ATOM   2586  N   LYS A 278     110.998  96.595 104.748
ATOM   2587  H   LYS A 278     111.892  96.168 104.627
ATOM   2588  CA  LYS A 278     110.307  96.249 105.956
ATOM   2589  CB  LYS A 278     109.481  94.944 105.812
ATOM   2590  CG  LYS A 278     108.666  94.505 107.039
ATOM   2591  CD  LYS A 278     107.793  93.270 106.799
ATOM   2592  CE  LYS A 278     106.495  93.582 106.048
ATOM   2593  NZ  LYS A 278     105.639  92.387 106.002
ATOM   2594  HZ1 LYS A 278     104.762  92.603 105.492
ATOM   2595  HZ2 LYS A 278     106.145  91.628 105.509
ATOM   2596  HZ3 LYS A 278     105.417  92.085 106.969
ATOM   2597  C   LYS A 278     111.283  96.085 107.079
ATOM   2598  O   LYS A 278     112.191  95.252 106.986
ATOM   2599  N   GLU A 279     111.143  96.911 108.146
ATOM   2600  H   GLU A 279     110.435  97.613 108.219
ATOM   2601  CA  GLU A 279     112.016  96.756 109.278
ATOM   2602  CB  GLU A 279     113.310  97.619 109.332
ATOM   2603  CG  GLU A 279     113.181  99.140 109.507
ATOM   2604  CD  GLU A 279     114.559  99.820 109.605
ATOM   2605  OE1 GLU A 279     115.625  99.154 109.512
ATOM   2606  OE2 GLU A 279     114.554 101.063 109.793
ATOM   2607  C   GLU A 279     111.281  96.929 110.572
ATOM   2608  O   GLU A 279     110.253  97.601 110.664
ATOM   2609  N   LEU A 280     111.800  96.240 111.600
ATOM   2610  H   LEU A 280     112.610  95.672 111.470
ATOM   2611  CA  LEU A 280     111.296  96.272 112.938
ATOM   2612  CB  LEU A 280     110.111  95.286 113.216
ATOM   2613  CG  LEU A 280     110.182  93.809 112.732
ATOM   2614  CD1 LEU A 280     110.707  92.833 113.798
ATOM   2615  CD2 LEU A 280     108.827  93.365 112.158
ATOM   2616  C   LEU A 280     112.524  96.064 113.764
ATOM   2617  O   LEU A 280     112.927  94.935 114.037
ATOM   2618  N   LYS A 281     113.131  97.194 114.200
ATOM   2619  H   LYS A 281     112.744  98.083 113.971
ATOM   2620  CA  LYS A 281     114.355  97.257 114.977
ATOM   2621  CB  LYS A 281     114.725  98.716 115.305
ATOM   2622  CG  LYS A 281     115.154  99.485 114.049
ATOM   2623  CD  LYS A 281     115.566 100.937 114.288
ATOM   2624  CE  LYS A 281     115.788 101.743 113.002
ATOM   2625  NZ  LYS A 281     116.932 101.218 112.224
ATOM   2626  HZ1 LYS A 281     116.606 100.456 111.597
ATOM   2627  HZ2 LYS A 281     117.349 101.981 111.654
ATOM   2628  HZ3 LYS A 281     117.652 100.845 112.872
ATOM   2629  C   LYS A 281     114.208  96.464 116.252
ATOM   2630  O   LYS A 281     115.157  95.822 116.705
ATOM   2631  N   ALA A 282     112.987  96.498 116.828
ATOM   2632  H   ALA A 282     112.266  97.053 116.421
ATOM   2633  CA  ALA A 282     112.566  95.772 117.990
ATOM   2634  CB  ALA A 282     112.258  94.301 117.640
ATOM   2635  C   ALA A 282     113.357  95.876 119.260
ATOM   2636  O   ALA A 282     113.637  94.873 119.926
ATOM   2637  N   HIS A 283     113.744  97.120 119.622
ATOM   2638  H   HIS A 283     113.525  97.923 119.076
ATOM   2639  CA  HIS A 283     114.444  97.363 120.855
ATOM   2640  CB  HIS A 283     115.163  98.728 120.803
ATOM   2641  CG  HIS A 283     116.013  99.082 121.982
ATOM   2642  ND1 HIS A 283     117.163  98.409 122.336
ATOM   2643  CE1 HIS A 283     117.692  99.067 123.397
ATOM   2644  NE2 HIS A 283     116.966 100.113 123.747
ATOM   2645  CD2 HIS A 283     115.910 100.119 122.853
ATOM   2646  C   HIS A 283     113.262  97.323 121.797
ATOM   2647  O   HIS A 283     112.415  98.217 121.819
ATOM   2648  N   GLY A 284     113.224  96.254 122.612
ATOM   2649  H   GLY A 284     113.952  95.574 122.587
ATOM   2650  CA  GLY A 284     112.151  95.948 123.517
ATOM   2651  C   GLY A 284     112.187  96.532 124.886
ATOM   2652  O   GLY A 284     111.546  95.967 125.774
ATOM   2653  N   VAL A 285     112.939  97.639 125.112
ATOM   2654  H   VAL A 285     113.467  98.080 124.392
ATOM   2655  CA  VAL A 285     112.985  98.259 126.427
ATOM   2656  CB  VAL A 285     114.076  99.300 126.626
ATOM   2657  CG1 VAL A 285     115.432  98.601 126.440
ATOM   2658  CG2 VAL A 285     113.882 100.531 125.713
ATOM   2659  C   VAL A 285     111.630  98.836 126.782
ATOM   2660  O   VAL A 285     111.235  98.879 127.946
ATOM   2661  N   SER A 286     110.898  99.272 125.742
ATOM   2662  H   SER A 286     111.265  99.219 124.819
ATOM   2663  CA  SER A 286     109.576  99.815 125.800
ATOM   2664  CB  SER A 286     109.543 101.295 125.318
ATOM   2665  OG  SER A 286     109.968 101.424 123.965
ATOM   2666  HG  SER A 286     109.208 101.189 123.421
ATOM   2667  C   SER A 286     108.810  98.894 124.863
ATOM   2668  O   SER A 286     109.158  97.715 124.723
ATOM   2669  N   CYS A 287     107.693  99.369 124.261
ATOM   2670  H   CYS A 287     107.342 100.291 124.403
ATOM   2671  CA  CYS A 287     106.972  98.556 123.317
ATOM   2672  CB  CYS A 287     105.524  99.025 123.047
ATOM   2673  SG  CYS A 287     104.441  98.823 124.494
ATOM   2674  C   CYS A 287     107.759  98.649 122.031
ATOM   2675  O   CYS A 287     108.118  99.763 121.651
ATOM   2676  N   PRO A 288     108.151  97.547 121.398
ATOM   2677  CA  PRO A 288     108.879  97.573 120.152
ATOM   2678  CB  PRO A 288     109.449  96.166 119.979
ATOM   2679  CG  PRO A 288     108.537  95.257 120.824
ATOM   2680  CD  PRO A 288     107.952  96.188 121.898
ATOM   2681  C   PRO A 288     107.979  98.005 119.025
ATOM   2682  O   PRO A 288     106.881  97.453 118.894
ATOM   2683  N   GLN A 289     108.452  98.953 118.187
ATOM   2684  H   GLN A 289     109.362  99.347 118.281
ATOM   2685  CA  GLN A 289     107.607  99.521 117.179
ATOM   2686  CB  GLN A 289     107.587 101.058 117.253
ATOM   2687  CG  GLN A 289     106.238 101.724 116.936
ATOM   2688  CD  GLN A 289     105.945 101.800 115.451
ATOM   2689  OE1 GLN A 289     105.002 101.137 115.024
ATOM   2690  NE2 GLN A 289     106.708 102.618 114.678
ATOM   2691 1HE2 GLN A 289     107.457 103.135 115.090
ATOM   2692 2HE2 GLN A 289     106.492 102.740 113.708
ATOM   2693  C   GLN A 289     108.101  99.010 115.847
ATOM   2694  O   GLN A 289     109.295  98.746 115.671
ATOM   2695  N   SER A 290     107.158  98.823 114.894
ATOM   2696  H   SER A 290     106.201  99.052 115.057
ATOM   2697  CA  SER A 290     107.447  98.305 113.581
ATOM   2698  CB  SER A 290     106.628  97.028 113.268
ATOM   2699  OG  SER A 290     106.885  96.542 111.955
ATOM   2700  HG  SER A 290     106.379  95.729 111.873
ATOM   2701  C   SER A 290     107.162  99.327 112.519
ATOM   2702  O   SER A 290     106.176 100.065 112.600
ATOM   2703  N   GLN A 291     108.033  99.369 111.482
ATOM   2704  H   GLN A 291     108.810  98.747 111.408
ATOM   2705  CA  GLN A 291     107.885 100.301 110.396
ATOM   2706  CB  GLN A 291     108.806 101.546 110.545
ATOM   2707  CG  GLN A 291     110.309 101.258 110.734
ATOM   2708  CD  GLN A 291     111.119 102.527 111.005
ATOM   2709  OE1 GLN A 291     110.642 103.658 111.043
ATOM   2710  NE2 GLN A 291     112.446 102.331 111.207
ATOM   2711 1HE2 GLN A 291     112.839 101.417 111.098
ATOM   2712 2HE2 GLN A 291     113.045 103.111 111.380
ATOM   2713  C   GLN A 291     108.084  99.608 109.072
ATOM   2714  O   GLN A 291     109.181  99.157 108.728
ATOM   2715  N   CYS A 292     106.972  99.468 108.315
ATOM   2716  H   CYS A 292     106.081  99.802 108.614
ATOM   2717  CA  CYS A 292     106.994  98.831 107.032
ATOM   2718  CB  CYS A 292     106.494  97.370 107.092
ATOM   2719  SG  CYS A 292     104.761  97.149 107.611
ATOM   2720  C   CYS A 292     106.220  99.577 105.975
ATOM   2721  O   CYS A 292     104.991  99.609 106.050
ATOM   2722  N   PRO A 293     106.880 100.201 105.006
ATOM   2723  CA  PRO A 293     106.180 100.912 103.954
ATOM   2724  CB  PRO A 293     106.837 102.300 103.978
ATOM   2725  CG  PRO A 293     108.279 102.053 104.447
ATOM   2726  CD  PRO A 293     108.170 100.818 105.332
ATOM   2727  C   PRO A 293     105.913 100.057 102.693
ATOM   2728  O   PRO A 293     105.046  99.198 102.838
ATOM   2729  N   TYR A 294     106.512 100.145 101.461
ATOM   2730  H   TYR A 294     106.249  99.477 100.768
ATOM   2731  CA  TYR A 294     107.413 101.129 100.957
ATOM   2732  CB  TYR A 294     108.910 100.775 101.220
ATOM   2733  CG  TYR A 294     109.846 101.915 100.930
ATOM   2734  CD1 TYR A 294     109.768 103.126 101.635
ATOM   2735  CE1 TYR A 294     110.652 104.178 101.391
ATOM   2736  CZ  TYR A 294     111.657 104.012 100.442
ATOM   2737  OH  TYR A 294     112.568 105.050 100.175
ATOM   2738  HH  TYR A 294     112.337 105.793 100.739
ATOM   2739  CE2 TYR A 294     111.775 102.804  99.766
ATOM   2740  CD2 TYR A 294     110.886 101.759 100.020
ATOM   2741  C   TYR A 294     107.066 101.488  99.527
ATOM   2742  O   TYR A 294     105.980 102.013  99.306
ATOM   2743  N   LYS A 295     107.911 101.136  98.528
ATOM   2744  H   LYS A 295     108.728 100.603  98.723
ATOM   2745  CA  LYS A 295     107.812 101.501  97.127
ATOM   2746  CB  LYS A 295     109.000 100.956  96.292
ATOM   2747  CG  LYS A 295     110.324 101.591  96.686
ATOM   2748  CD  LYS A 295     111.579 101.135  95.948
ATOM   2749  CE  LYS A 295     112.821 101.759  96.590
ATOM   2750  NZ  LYS A 295     114.051 101.432  95.861
ATOM   2751  HZ1 LYS A 295     113.855 101.406  94.842
ATOM   2752  HZ2 LYS A 295     114.780 102.146  96.060
ATOM   2753  HZ3 LYS A 295     114.388 100.501  96.175
ATOM   2754  C   LYS A 295     106.616 101.238  96.263
ATOM   2755  O   LYS A 295     105.874 100.272  96.437
ATOM   2756  N   LYS A 296     106.390 102.220  95.349
ATOM   2757  H   LYS A 296     106.977 103.026  95.309
ATOM   2758  CA  LYS A 296     105.383 102.179  94.320
ATOM   2759  CB  LYS A 296     104.058 102.947  94.541
ATOM   2760  CG  LYS A 296     103.071 102.701  93.390
ATOM   2761  CD  LYS A 296     101.689 103.322  93.554
ATOM   2762  CE  LYS A 296     100.729 102.905  92.438
ATOM   2763  NZ  LYS A 296      99.375 103.438  92.689
ATOM   2764  HZ1 LYS A 296      99.069 103.190  93.648
ATOM   2765  HZ2 LYS A 296      99.379 104.470  92.582
ATOM   2766  HZ3 LYS A 296      98.713 103.026  92.005
ATOM   2767  C   LYS A 296     106.106 102.835  93.183
ATOM   2768  O   LYS A 296     106.289 104.053  93.174
ATOM   2769  N   ILE A 297     106.579 102.017  92.224
ATOM   2770  H   ILE A 297     106.415 101.035  92.250
ATOM   2771  CA  ILE A 297     107.307 102.495  91.073
ATOM   2772  CB  ILE A 297     108.562 101.672  90.791
ATOM   2773  CG2 ILE A 297     109.511 101.833  92.001
ATOM   2774  CG1 ILE A 297     108.253 100.186  90.481
ATOM   2775  CD1 ILE A 297     109.455  99.373  89.998
ATOM   2776  C   ILE A 297     106.394 102.533  89.872
ATOM   2777  O   ILE A 297     105.462 101.729  89.777
ATOM   2778  N   GLY A 298     106.608 103.509  88.955
ATOM   2779  H   GLY A 298     107.331 104.188  89.050
ATOM   2780  CA  GLY A 298     105.799 103.597  87.763
ATOM   2781  C   GLY A 298     106.218 104.718  86.864
ATOM   2782  O   GLY A 298     106.648 105.778  87.323
ATOM   2783  N   VAL A 299     106.076 104.480  85.537
ATOM   2784  H   VAL A 299     105.709 103.610  85.216
ATOM   2785  CA  VAL A 299     106.394 105.420  84.483
ATOM   2786  CB  VAL A 299     107.718 105.175  83.742
ATOM   2787  CG1 VAL A 299     108.903 105.376  84.705
ATOM   2788  CG2 VAL A 299     107.755 103.779  83.077
ATOM   2789  C   VAL A 299     105.266 105.405  83.476
ATOM   2790  O   VAL A 299     104.594 104.386  83.296
ATOM   2791  N   ASP A 300     105.016 106.562  82.818
ATOM   2792  H   ASP A 300     105.548 107.389  82.982
ATOM   2793  CA  ASP A 300     103.988 106.669  81.812
ATOM   2794  CB  ASP A 300     102.801 107.577  82.232
ATOM   2795  CG  ASP A 300     101.696 107.601  81.170
ATOM   2796  OD1 ASP A 300     101.386 108.716  80.675
ATOM   2797  OD2 ASP A 300     101.138 106.520  80.844
ATOM   2798  C   ASP A 300     104.669 107.251  80.606
ATOM   2799  O   ASP A 300     105.280 108.319  80.700
ATOM   2800  N   VAL A 301     104.599 106.542  79.446
ATOM   2801  H   VAL A 301     104.098 105.684  79.371
ATOM   2802  CA  VAL A 301     105.247 107.020  78.242
ATOM   2803  CB  VAL A 301     106.431 106.150  77.813
ATOM   2804  CG1 VAL A 301     107.093 106.750  76.568
ATOM   2805  CG2 VAL A 301     107.454 105.988  78.958
ATOM   2806  C   VAL A 301     104.180 107.105  77.156
ATOM   2807  O   VAL A 301     103.305 106.241  77.057
ATOM   2808  N   HIS A 302     104.235 108.187  76.333
ATOM   2809  H   HIS A 302     104.968 108.856  76.430
ATOM   2810  CA  HIS A 302     103.293 108.478  75.271
ATOM   2811  CB  HIS A 302     103.097 109.992  75.065
ATOM   2812  CG  HIS A 302     102.499 110.637  76.281
ATOM   2813  ND1 HIS A 302     101.165 110.561  76.616
ATOM   2814  CE1 HIS A 302     101.019 111.226  77.790
ATOM   2815  NE2 HIS A 302     102.160 111.723  78.230
ATOM   2816  CD2 HIS A 302     103.091 111.351  77.278
ATOM   2817  C   HIS A 302     103.532 107.846  73.931
ATOM   2818  O   HIS A 302     104.641 107.885  73.396
ATOM   2819  N   ALA A 303     102.452 107.258  73.359
ATOM   2820  H   ALA A 303     101.569 107.256  73.821
ATOM   2821  CA  ALA A 303     102.475 106.592  72.077
ATOM   2822  CB  ALA A 303     101.271 105.662  71.847
ATOM   2823  C   ALA A 303     102.575 107.500  70.885
ATOM   2824  O   ALA A 303     101.871 108.510  70.796
ATOM   2825  N   LEU A 304     103.497 107.148  69.955
ATOM   2826  H   LEU A 304     104.060 106.336  70.072
ATOM   2827  CA  LEU A 304     103.701 107.888  68.735
ATOM   2828  CB  LEU A 304     105.164 107.965  68.247
ATOM   2829  CG  LEU A 304     106.180 108.666  69.161
ATOM   2830  CD1 LEU A 304     107.592 108.552  68.558
ATOM   2831  CD2 LEU A 304     105.777 110.121  69.462
ATOM   2832  C   LEU A 304     102.966 107.252  67.587
ATOM   2833  O   LEU A 304     102.473 107.964  66.709
ATOM   2834  N   GLY A 305     102.856 105.903  67.589
ATOM   2835  H   GLY A 305     103.264 105.348  68.312
ATOM   2836  CA  GLY A 305     102.192 105.169  66.541
ATOM   2837  C   GLY A 305     102.985 103.928  66.248
ATOM   2838  O   GLY A 305     103.990 103.644  66.902
ATOM   2839  N   HIS A 306     102.511 103.135  65.261
ATOM   2840  H   HIS A 306     101.684 103.365  64.756
ATOM   2841  CA  HIS A 306     103.176 101.917  64.866
ATOM   2842  CB  HIS A 306     102.241 100.804  64.352
ATOM   2843  CG  HIS A 306     101.321 100.236  65.387
ATOM   2844  ND1 HIS A 306     101.687  99.250  66.276
ATOM   2845  CE1 HIS A 306     100.602  99.001  67.052
ATOM   2846  NE2 HIS A 306      99.570  99.756  66.724
ATOM   2847  CD2 HIS A 306     100.025 100.533  65.674
ATOM   2848  C   HIS A 306     104.196 102.140  63.797
ATOM   2849  O   HIS A 306     103.982 102.955  62.898
ATOM   2850  N   TRP A 307     105.353 101.440  63.908
ATOM   2851  H   TRP A 307     105.502 100.806  64.665
ATOM   2852  CA  TRP A 307     106.374 101.534  62.892
ATOM   2853  CB  TRP A 307     107.843 101.539  63.349
ATOM   2854  CG  TRP A 307     108.186 102.764  64.160
ATOM   2855  CD1 TRP A 307     108.458 102.807  65.491
ATOM   2856  NE1 TRP A 307     108.582 104.105  65.912
ATOM   2857  HE1 TRP A 307     108.838 104.388  66.808
ATOM   2858  CE2 TRP A 307     108.339 104.942  64.858
ATOM   2859  CZ2 TRP A 307     108.296 106.331  64.783
ATOM   2860  CH2 TRP A 307     108.042 106.916  63.537
ATOM   2861  CZ3 TRP A 307     107.823 106.114  62.409
ATOM   2862  CE3 TRP A 307     107.836 104.714  62.493
ATOM   2863  CD2 TRP A 307     108.104 104.138  63.727
ATOM   2864  C   TRP A 307     106.130 100.355  62.000
ATOM   2865  O   TRP A 307     105.875  99.253  62.490
ATOM   2866  N   PHE A 308     106.169 100.589  60.671
ATOM   2867  H   PHE A 308     106.372 101.498  60.316
ATOM   2868  CA  PHE A 308     105.893  99.592  59.669
ATOM   2869  CB  PHE A 308     104.790 100.058  58.680
ATOM   2870  CG  PHE A 308     103.451 100.129  59.346
ATOM   2871  CD1 PHE A 308     103.081 101.235  60.118
ATOM   2872  CE1 PHE A 308     101.826 101.295  60.731
ATOM   2873  CZ  PHE A 308     100.914 100.254  60.558
ATOM   2874  CE2 PHE A 308     101.258  99.161  59.762
ATOM   2875  CD2 PHE A 308     102.516  99.107  59.154
ATOM   2876  C   PHE A 308     107.054  99.170  58.822
ATOM   2877  O   PHE A 308     107.782  99.997  58.270
ATOM   2878  N   ASP A 309     107.235  97.835  58.701
ATOM   2879  H   ASP A 309     106.620  97.183  59.135
ATOM   2880  CA  ASP A 309     108.267  97.265  57.876
ATOM   2881  CB  ASP A 309     108.912  95.995  58.476
ATOM   2882  CG  ASP A 309     110.254  95.698  57.804
ATOM   2883  OD1 ASP A 309     111.277  95.772  58.532
ATOM   2884  OD2 ASP A 309     110.293  95.376  56.587
ATOM   2885  C   ASP A 309     107.557  96.902  56.596
ATOM   2886  O   ASP A 309     106.442  96.373  56.629
ATOM   2887  N   GLY A 310     108.199  97.188  55.440
ATOM   2888  H   GLY A 310     109.106  97.600  55.417
ATOM   2889  CA  GLY A 310     107.605  96.889  54.164
ATOM   2890  C   GLY A 310     108.634  96.565  53.130
ATOM   2891  O   GLY A 310     109.829  96.824  53.298
ATOM   2892  N   ARG A 311     108.144  95.967  52.021
ATOM   2893  H   ARG A 311     107.165  95.811  51.911
ATOM   2894  CA  ARG A 311     108.935  95.551  50.897
ATOM   2895  CB  ARG A 311     108.317  94.307  50.219
ATOM   2896  CG  ARG A 311     109.150  93.642  49.118
ATOM   2897  CD  ARG A 311     108.514  92.380  48.524
ATOM   2898  NE  ARG A 311     107.331  92.796  47.707
ATOM   2899  HE  ARG A 311     107.031  93.752  47.745
ATOM   2900  CZ  ARG A 311     106.625  91.914  46.931
ATOM   2901  NH1 ARG A 311     106.953  90.589  46.846
ATOM   2902 1HH1 ARG A 311     107.746  90.229  47.338
ATOM   2903 2HH1 ARG A 311     106.401  89.973  46.285
ATOM   2904  NH2 ARG A 311     105.548  92.381  46.238
ATOM   2905 1HH2 ARG A 311     105.285  93.346  46.303
ATOM   2906 2HH2 ARG A 311     105.001  91.756  45.680
ATOM   2907  C   ARG A 311     109.026  96.636  49.860
ATOM   2908  O   ARG A 311     108.009  97.207  49.460
ATOM   2909  N   LEU A 312     110.274  96.940  49.424
ATOM   2910  H   LEU A 312     111.078  96.472  49.783
ATOM   2911  CA  LEU A 312     110.538  97.912  48.393
ATOM   2912  CB  LEU A 312     111.960  98.513  48.439
ATOM   2913  CG  LEU A 312     112.245  99.619  47.397
ATOM   2914  CD1 LEU A 312     111.409 100.879  47.654
ATOM   2915  CD2 LEU A 312     113.746  99.915  47.298
ATOM   2916  C   LEU A 312     110.352  97.181  47.088
ATOM   2917  O   LEU A 312     110.870  96.074  46.901
ATOM   2918  N   ASN A 313     109.578  97.796  46.167
ATOM   2919  H   ASN A 313     109.131  98.667  46.355
ATOM   2920  CA  ASN A 313     109.283  97.207  44.878
ATOM   2921  CB  ASN A 313     107.781  96.971  44.650
ATOM   2922  CG  ASN A 313     107.294  96.112  45.786
ATOM   2923  OD1 ASN A 313     107.443  94.893  45.829
ATOM   2924  ND2 ASN A 313     106.791  96.835  46.818
ATOM   2925 1HD2 ASN A 313     106.701  97.828  46.737
ATOM   2926 2HD2 ASN A 313     106.599  96.391  47.692
ATOM   2927  C   ASN A 313     109.657  98.162  43.798
ATOM   2928  O   ASN A 313     109.481  99.369  43.957
ATOM   2929  N   LEU A 314     110.201  97.620  42.684
ATOM   2930  H   LEU A 314     110.345  96.636  42.602
ATOM   2931  CA  LEU A 314     110.590  98.394  41.531
ATOM   2932  CB  LEU A 314     112.021  98.093  41.027
ATOM   2933  CG  LEU A 314     113.185  98.273  42.025
ATOM   2934  CD1 LEU A 314     114.500  97.790  41.400
ATOM   2935  CD2 LEU A 314     113.298  99.702  42.564
ATOM   2936  C   LEU A 314     109.693  97.911  40.420
ATOM   2937  O   LEU A 314     109.614  96.702  40.180
ATOM   2938  N   LYS A 315     108.972  98.833  39.736
ATOM   2939  H   LYS A 315     109.022  99.804  39.951
ATOM   2940  CA  LYS A 315     108.096  98.481  38.638
ATOM   2941  CB  LYS A 315     106.588  98.452  38.987
ATOM   2942  CG  LYS A 315     106.199  97.445  40.078
ATOM   2943  CD  LYS A 315     106.211  95.967  39.668
ATOM   2944  CE  LYS A 315     104.975  95.509  38.892
ATOM   2945  NZ  LYS A 315     103.845  95.295  39.821
ATOM   2946  HZ1 LYS A 315     102.953  95.294  39.293
ATOM   2947  HZ2 LYS A 315     103.960  94.379  40.295
ATOM   2948  HZ3 LYS A 315     103.818  96.048  40.533
ATOM   2949  C   LYS A 315     108.278  99.452  37.503
ATOM   2950  O   LYS A 315     108.618 100.618  37.716
ATOM   2951  N   THR A 316     108.076  98.964  36.254
ATOM   2952  H   THR A 316     107.812  98.016  36.092
ATOM   2953  CA  THR A 316     108.212  99.776  35.071
ATOM   2954  CB  THR A 316     109.280  99.259  34.129
ATOM   2955  CG2 THR A 316     109.472 100.228  32.941
ATOM   2956  OG1 THR A 316     110.513  99.188  34.830
ATOM   2957  HG1 THR A 316     110.398  98.479  35.470
ATOM   2958  C   THR A 316     106.871  99.782  34.381
ATOM   2959  O   THR A 316     106.211  98.747  34.252
ATOM   2960  N   SER A 317     106.452 100.984  33.939
ATOM   2961  H   SER A 317     106.998 101.801  34.082
ATOM   2962  CA  SER A 317     105.209 101.217  33.268
ATOM   2963  CB  SER A 317     104.322 102.149  34.110
ATOM   2964  OG  SER A 317     104.079 101.561  35.382
ATOM   2965  HG  SER A 317     103.750 102.269  35.940
ATOM   2966  C   SER A 317     105.498 101.911  31.962
ATOM   2967  O   SER A 317     106.392 102.753  31.883
ATOM   2968  N   PHE A 318     104.773 101.532  30.887
ATOM   2969  H   PHE A 318     104.064 100.834  30.957
ATOM   2970  CA  PHE A 318     104.916 102.130  29.578
ATOM   2971  CB  PHE A 318     105.218 101.135  28.431
ATOM   2972  CG  PHE A 318     106.573 100.521  28.587
ATOM   2973  CD1 PHE A 318     106.753  99.355  29.342
ATOM   2974  CE1 PHE A 318     108.020  98.782  29.479
ATOM   2975  CZ  PHE A 318     109.120  99.367  28.847
ATOM   2976  CE2 PHE A 318     108.952 100.520  28.076
ATOM   2977  CD2 PHE A 318     107.681 101.090  27.945
ATOM   2978  C   PHE A 318     103.610 102.794  29.260
ATOM   2979  O   PHE A 318     102.546 102.193  29.433
ATOM   2980  N   HIS A 319     103.663 104.064  28.800
ATOM   2981  H   HIS A 319     104.522 104.551  28.662
ATOM   2982  CA  HIS A 319     102.470 104.805  28.473
ATOM   2983  CB  HIS A 319     102.156 105.939  29.473
ATOM   2984  CG  HIS A 319     102.005 105.443  30.882
ATOM   2985  ND1 HIS A 319     100.895 104.786  31.360
ATOM   2986  CE1 HIS A 319     101.152 104.481  32.656
ATOM   2987  NE2 HIS A 319     102.343 104.898  33.045
ATOM   2988  CD2 HIS A 319     102.879 105.506  31.925
ATOM   2989  C   HIS A 319     102.791 105.406  27.146
ATOM   2990  O   HIS A 319     103.561 106.357  27.041
ATOM   2991  N   CYS A 320     102.150 104.872  26.097
ATOM   2992  H   CYS A 320     101.494 104.131  26.227
ATOM   2993  CA  CYS A 320     102.357 105.244  24.725
ATOM   2994  CB  CYS A 320     101.620 104.288  23.772
ATOM   2995  SG  CYS A 320     102.334 102.616  23.805
ATOM   2996  C   CYS A 320     102.029 106.644  24.294
ATOM   2997  O   CYS A 320     102.602 107.099  23.302
ATOM   2998  N   TYR A 321     101.112 107.366  24.981
ATOM   2999  H   TYR A 321     100.638 107.038  25.794
ATOM   3000  CA  TYR A 321     100.783 108.693  24.514
ATOM   3001  CB  TYR A 321      99.324 108.830  23.992
ATOM   3002  CG  TYR A 321      99.081 107.926  22.826
ATOM   3003  CD1 TYR A 321      98.554 106.643  23.025
ATOM   3004  CE1 TYR A 321      98.331 105.789  21.941
ATOM   3005  CZ  TYR A 321      98.639 106.212  20.646
ATOM   3006  OH  TYR A 321      98.415 105.350  19.550
ATOM   3007  HH  TYR A 321      98.704 105.805  18.753
ATOM   3008  CE2 TYR A 321      99.170 107.487  20.440
ATOM   3009  CD2 TYR A 321      99.392 108.339  21.525
ATOM   3010  C   TYR A 321     100.939 109.773  25.539
ATOM   3011  O   TYR A 321     100.864 109.529  26.742
ATOM   3012  N   GLY A 322     101.238 110.995  25.036
ATOM   3013  H   GLY A 322     101.354 111.109  24.053
ATOM   3014  CA  GLY A 322     101.372 112.219  25.782
ATOM   3015  C   GLY A 322     102.458 112.263  26.802
ATOM   3016  O   GLY A 322     103.435 111.516  26.760
ATOM   3017  N   ALA A 323     102.264 113.201  27.753
ATOM   3018  H   ALA A 323     101.454 113.781  27.747
ATOM   3019  CA  ALA A 323     103.147 113.414  28.862
ATOM   3020  CB  ALA A 323     103.079 114.842  29.434
ATOM   3021  C   ALA A 323     102.725 112.447  29.933
ATOM   3022  O   ALA A 323     101.574 112.003  29.960
ATOM   3023  N   CYS A 324     103.653 112.126  30.866
ATOM   3024  H   CYS A 324     104.570 112.518  30.830
ATOM   3025  CA  CYS A 324     103.415 111.201  31.958
ATOM   3026  CB  CYS A 324     104.595 111.065  32.924
ATOM   3027  SG  CYS A 324     106.025 110.245  32.185
ATOM   3028  C   CYS A 324     102.257 111.618  32.822
ATOM   3029  O   CYS A 324     101.521 110.764  33.316
ATOM   3030  N   THR A 325     102.050 112.949  32.964
ATOM   3031  H   THR A 325     102.647 113.604  32.508
ATOM   3032  CA  THR A 325     100.997 113.556  33.743
ATOM   3033  CB  THR A 325     101.098 115.066  33.758
ATOM   3034  CG2 THR A 325     102.395 115.480  34.478
ATOM   3035  OG1 THR A 325     101.080 115.588  32.434
ATOM   3036  HG1 THR A 325     100.934 116.534  32.527
ATOM   3037  C   THR A 325      99.623 113.151  33.254
ATOM   3038  O   THR A 325      98.674 113.115  34.039
ATOM   3039  N   LYS A 326      99.510 112.852  31.939
ATOM   3040  H   LYS A 326     100.309 112.879  31.342
ATOM   3041  CA  LYS A 326      98.302 112.443  31.275
ATOM   3042  CB  LYS A 326      98.396 112.590  29.742
ATOM   3043  CG  LYS A 326      98.482 114.047  29.284
ATOM   3044  CD  LYS A 326      98.591 114.220  27.771
ATOM   3045  CE  LYS A 326      98.680 115.683  27.335
ATOM   3046  NZ  LYS A 326      98.749 115.770  25.862
ATOM   3047  HZ1 LYS A 326      99.530 115.190  25.503
ATOM   3048  HZ2 LYS A 326      97.856 115.432  25.458
ATOM   3049  HZ3 LYS A 326      98.898 116.756  25.577
ATOM   3050  C   LYS A 326      97.878 111.029  31.579
ATOM   3051  O   LYS A 326      96.720 110.701  31.333
ATOM   3052  N   TYR A 327      98.795 110.135  32.031
ATOM   3053  H   TYR A 327      99.743 110.384  32.230
ATOM   3054  CA  TYR A 327      98.422 108.772  32.356
ATOM   3055  CB  TYR A 327      99.055 107.670  31.479
ATOM   3056  CG  TYR A 327      98.433 107.657  30.122
ATOM   3057  CD1 TYR A 327      98.880 108.466  29.074
ATOM   3058  CE1 TYR A 327      98.259 108.400  27.822
ATOM   3059  CZ  TYR A 327      97.198 107.523  27.599
ATOM   3060  OH  TYR A 327      96.587 107.470  26.327
ATOM   3061  HH  TYR A 327      95.869 106.831  26.366
ATOM   3062  CE2 TYR A 327      96.756 106.703  28.638
ATOM   3063  CD2 TYR A 327      97.374 106.770  29.889
ATOM   3064  C   TYR A 327      98.581 108.384  33.799
ATOM   3065  O   TYR A 327      99.389 108.962  34.527
ATOM   3066  N   GLU A 328      97.723 107.427  34.245
ATOM   3067  H   GLU A 328      97.050 107.020  33.633
ATOM   3068  CA  GLU A 328      97.714 106.885  35.586
ATOM   3069  CB  GLU A 328      96.381 106.235  36.015
ATOM   3070  CG  GLU A 328      95.189 107.201  36.112
ATOM   3071  CD  GLU A 328      93.915 106.505  36.618
ATOM   3072  OE1 GLU A 328      93.915 105.282  36.923
ATOM   3073  OE2 GLU A 328      92.888 107.227  36.697
ATOM   3074  C   GLU A 328      98.765 105.821  35.705
ATOM   3075  O   GLU A 328      98.946 105.015  34.790
ATOM   3076  N   TYR A 329      99.473 105.792  36.855
ATOM   3077  H   TYR A 329      99.302 106.438  37.594
ATOM   3078  CA  TYR A 329     100.521 104.838  37.092
ATOM   3079  CB  TYR A 329     101.573 105.366  38.085
ATOM   3080  CG  TYR A 329     102.272 106.562  37.517
ATOM   3081  CD1 TYR A 329     101.901 107.833  37.971
ATOM   3082  CE1 TYR A 329     102.525 108.981  37.480
ATOM   3083  CZ  TYR A 329     103.527 108.870  36.516
ATOM   3084  OH  TYR A 329     104.161 110.031  36.027
ATOM   3085  HH  TYR A 329     104.993 109.767  35.618
ATOM   3086  CE2 TYR A 329     103.890 107.609  36.042
ATOM   3087  CD2 TYR A 329     103.263 106.459  36.533
ATOM   3088  C   TYR A 329      99.899 103.603  37.706
ATOM   3089  O   TYR A 329      99.084 103.749  38.615
ATOM   3090  N   PRO A 330     100.244 102.385  37.291
ATOM   3091  CA  PRO A 330      99.698 101.143  37.825
ATOM   3092  CB  PRO A 330     100.286 100.030  36.961
ATOM   3093  CG  PRO A 330     100.636 100.716  35.632
ATOM   3094  CD  PRO A 330     100.941 102.166  36.028
ATOM   3095  C   PRO A 330      99.987 100.926  39.295
ATOM   3096  O   PRO A 330      99.383 100.043  39.901
ATOM   3097  N   TRP A 331     100.967 101.670  39.835
ATOM   3098  H   TRP A 331     101.456 102.318  39.260
ATOM   3099  CA  TRP A 331     101.398 101.693  41.202
ATOM   3100  CB  TRP A 331     102.910 101.347  41.255
ATOM   3101  CG  TRP A 331     103.768 101.989  40.175
ATOM   3102  CD1 TRP A 331     104.147 101.410  38.995
ATOM   3103  NE1 TRP A 331     104.821 102.311  38.209
ATOM   3104  HE1 TRP A 331     105.187 102.135  37.321
ATOM   3105  CE2 TRP A 331     104.914 103.497  38.896
ATOM   3106  CZ2 TRP A 331     105.493 104.708  38.551
ATOM   3107  CH2 TRP A 331     105.434 105.751  39.480
ATOM   3108  CZ3 TRP A 331     104.802 105.585  40.720
ATOM   3109  CE3 TRP A 331     104.205 104.369  41.063
ATOM   3110  CD2 TRP A 331     104.272 103.332  40.142
ATOM   3111  C   TRP A 331     101.064 102.967  41.952
ATOM   3112  O   TRP A 331     101.506 103.134  43.091
ATOM   3113  N   HIS A 332     100.227 103.870  41.366
ATOM   3114  H   HIS A 332      99.824 103.694  40.471
ATOM   3115  CA  HIS A 332      99.864 105.153  41.953
ATOM   3116  CB  HIS A 332      98.989 106.063  41.038
ATOM   3117  CG  HIS A 332      97.533 105.696  40.853
ATOM   3118  ND1 HIS A 332      97.072 104.637  40.105
ATOM   3119  CE1 HIS A 332      95.718 104.662  40.171
ATOM   3120  NE2 HIS A 332      95.274 105.661  40.909
ATOM   3121  CD2 HIS A 332      96.417 106.311  41.337
ATOM   3122  C   HIS A 332      99.158 105.048  43.279
ATOM   3123  O   HIS A 332      99.243 105.962  44.100
ATOM   3124  N   THR A 333      98.442 103.924  43.491
ATOM   3125  H   THR A 333      98.403 103.216  42.791
ATOM   3126  CA  THR A 333      97.680 103.618  44.673
ATOM   3127  CB  THR A 333      96.864 102.352  44.501
ATOM   3128  CG2 THR A 333      95.811 102.576  43.399
ATOM   3129  OG1 THR A 333      97.700 101.251  44.162
ATOM   3130  HG1 THR A 333      98.071 100.934  44.991
ATOM   3131  C   THR A 333      98.499 103.524  45.935
ATOM   3132  O   THR A 333      97.985 103.863  47.003
ATOM   3133  N   ALA A 334      99.780 103.076  45.847
ATOM   3134  H   ALA A 334     100.198 102.850  44.969
ATOM   3135  CA  ALA A 334     100.633 102.944  47.008
ATOM   3136  CB  ALA A 334     101.965 102.238  46.725
ATOM   3137  C   ALA A 334     100.928 104.278  47.634
ATOM   3138  O   ALA A 334     101.317 105.228  46.952
ATOM   3139  N   LYS A 335     100.765 104.334  48.978
ATOM   3140  H   LYS A 335     100.484 103.523  49.485
ATOM   3141  CA  LYS A 335     100.950 105.514  49.785
ATOM   3142  CB  LYS A 335     100.560 105.301  51.263
ATOM   3143  CG  LYS A 335      99.056 105.154  51.498
ATOM   3144  CD  LYS A 335      98.674 104.949  52.965
ATOM   3145  CE  LYS A 335      97.169 104.758  53.161
ATOM   3146  NZ  LYS A 335      96.855 104.520  54.583
ATOM   3147  HZ1 LYS A 335      97.539 103.856  54.992
ATOM   3148  HZ2 LYS A 335      96.876 105.416  55.105
ATOM   3149  HZ3 LYS A 335      95.904 104.111  54.653
ATOM   3150  C   LYS A 335     102.355 106.037  49.773
ATOM   3151  O   LYS A 335     102.547 107.255  49.810
ATOM   3152  N   CYS A 336     103.358 105.130  49.769
ATOM   3153  H   CYS A 336     103.189 104.148  49.763
ATOM   3154  CA  CYS A 336     104.733 105.536  49.728
ATOM   3155  CB  CYS A 336     105.589 104.910  50.846
ATOM   3156  SG  CYS A 336     105.052 105.403  52.513
ATOM   3157  C   CYS A 336     105.279 105.120  48.396
ATOM   3158  O   CYS A 336     105.339 103.921  48.097
ATOM   3159  N   HIS A 337     105.682 106.122  47.571
ATOM   3160  H   HIS A 337     105.628 107.081  47.841
ATOM   3161  CA  HIS A 337     106.233 105.869  46.262
ATOM   3162  CB  HIS A 337     105.167 105.623  45.151
ATOM   3163  CG  HIS A 337     104.303 106.785  44.755
ATOM   3164  ND1 HIS A 337     104.623 107.651  43.733
ATOM   3165  CE1 HIS A 337     103.616 108.556  43.657
ATOM   3166  NE2 HIS A 337     102.676 108.334  44.557
ATOM   3167  CD2 HIS A 337     103.111 107.217  45.248
ATOM   3168  C   HIS A 337     107.179 106.963  45.804
ATOM   3169  O   HIS A 337     107.204 108.059  46.370
ATOM   3170  N   TYR A 338     108.016 106.632  44.786
ATOM   3171  H   TYR A 338     107.982 105.711  44.405
ATOM   3172  CA  TYR A 338     108.977 107.508  44.147
ATOM   3173  CB  TYR A 338     110.454 107.188  44.516
ATOM   3174  CG  TYR A 338     111.437 108.145  43.896
ATOM   3175  CD1 TYR A 338     111.585 109.443  44.402
ATOM   3176  CE1 TYR A 338     112.500 110.333  43.829
ATOM   3177  CZ  TYR A 338     113.286 109.931  42.745
ATOM   3178  OH  TYR A 338     114.211 110.826  42.161
ATOM   3179  HH  TYR A 338     114.119 111.677  42.598
ATOM   3180  CE2 TYR A 338     113.158 108.635  42.241
ATOM   3181  CD2 TYR A 338     112.242 107.748  42.817
ATOM   3182  C   TYR A 338     108.787 107.268  42.665
ATOM   3183  O   TYR A 338     108.594 106.127  42.246
ATOM   3184  N   GLU A 339     108.871 108.343  41.842
ATOM   3185  H   GLU A 339     109.056 109.258  42.191
ATOM   3186  CA  GLU A 339     108.675 108.263  40.409
ATOM   3187  CB  GLU A 339     107.571 109.229  39.926
ATOM   3188  CG  GLU A 339     106.170 108.998  40.502
ATOM   3189  CD  GLU A 339     105.140 109.990  39.954
ATOM   3190  OE1 GLU A 339     105.474 110.890  39.136
ATOM   3191  OE2 GLU A 339     103.965 109.860  40.387
ATOM   3192  C   GLU A 339     109.884 108.777  39.662
ATOM   3193  O   GLU A 339     110.593 109.660  40.152
ATOM   3194  N   ARG A 340     110.147 108.205  38.458
ATOM   3195  H   ARG A 340     109.609 107.431  38.130
ATOM   3196  CA  ARG A 340     111.219 108.628  37.584
ATOM   3197  CB  ARG A 340     112.523 107.804  37.700
ATOM   3198  CG  ARG A 340     113.664 108.380  36.853
ATOM   3199  CD  ARG A 340     115.002 107.656  36.986
ATOM   3200  NE  ARG A 340     115.961 108.372  36.090
ATOM   3201  HE  ARG A 340     115.644 109.194  35.615
ATOM   3202  CZ  ARG A 340     117.255 107.960  35.909
ATOM   3203  NH1 ARG A 340     117.745 106.837  36.513
ATOM   3204 1HH1 ARG A 340     117.159 106.284  37.104
ATOM   3205 2HH1 ARG A 340     118.697 106.564  36.375
ATOM   3206  NH2 ARG A 340     118.071 108.689  35.093
ATOM   3207 1HH2 ARG A 340     117.731 109.519  34.652
ATOM   3208 2HH2 ARG A 340     119.019 108.408  34.944
ATOM   3209  C   ARG A 340     110.643 108.475  36.196
ATOM   3210  O   ARG A 340     110.467 107.359  35.705
ATOM   3211  N   ASP A 341     110.325 109.618  35.546
ATOM   3212  H   ASP A 341     110.480 110.511  35.959
ATOM   3213  CA  ASP A 341     109.720 109.656  34.235
ATOM   3214  CB  ASP A 341     108.666 110.779  34.154
ATOM   3215  CG  ASP A 341     107.510 110.539  35.126
ATOM   3216  OD1 ASP A 341     106.924 109.425  35.158
ATOM   3217  OD2 ASP A 341     107.190 111.511  35.858
ATOM   3218  C   ASP A 341     110.692 109.923  33.112
ATOM   3219  O   ASP A 341     111.533 110.819  33.213
ATOM   3220  N   TYR A 342     110.591 109.134  32.013
ATOM   3221  H   TYR A 342     109.923 108.397  31.961
ATOM   3222  CA  TYR A 342     111.406 109.293  30.833
ATOM   3223  CB  TYR A 342     112.103 108.010  30.309
ATOM   3224  CG  TYR A 342     113.058 107.431  31.302
ATOM   3225  CD1 TYR A 342     112.629 106.431  32.180
ATOM   3226  CE1 TYR A 342     113.505 105.869  33.110
ATOM   3227  CZ  TYR A 342     114.829 106.308  33.167
ATOM   3228  OH  TYR A 342     115.714 105.736  34.106
ATOM   3229  HH  TYR A 342     116.570 106.160  34.002
ATOM   3230  CE2 TYR A 342     115.273 107.308  32.297
ATOM   3231  CD2 TYR A 342     114.390 107.867  31.368
ATOM   3232  C   TYR A 342     110.376 109.683  29.816
ATOM   3233  O   TYR A 342     109.577 108.865  29.365
ATOM   3234  N   GLN A 343     110.399 110.965  29.428
ATOM   3235  H   GLN A 343     111.088 111.577  29.806
ATOM   3236  CA  GLN A 343     109.496 111.603  28.506
ATOM   3237  CB  GLN A 343     109.518 113.147  28.690
ATOM   3238  CG  GLN A 343     109.035 113.710  30.032
ATOM   3239  CD  GLN A 343     107.552 113.419  30.255
ATOM   3240  OE1 GLN A 343     106.678 113.676  29.427
ATOM   3241  NE2 GLN A 343     107.252 112.872  31.458
ATOM   3242 1HE2 GLN A 343     107.981 112.676  32.114
ATOM   3243 2HE2 GLN A 343     106.303 112.675  31.692
ATOM   3244  C   GLN A 343     109.745 111.298  27.054
ATOM   3245  O   GLN A 343     110.516 110.413  26.677
ATOM   3246  N   TYR A 344     108.967 112.010  26.208
ATOM   3247  H   TYR A 344     108.287 112.636  26.578
ATOM   3248  CA  TYR A 344     108.998 112.003  24.776
ATOM   3249  CB  TYR A 344     107.727 112.678  24.173
ATOM   3250  CG  TYR A 344     107.524 114.100  24.606
ATOM   3251  CD1 TYR A 344     108.141 115.179  23.962
ATOM   3252  CE1 TYR A 344     107.920 116.487  24.400
ATOM   3253  CZ  TYR A 344     107.071 116.726  25.483
ATOM   3254  OH  TYR A 344     106.851 118.050  25.920
ATOM   3255  HH  TYR A 344     106.230 118.021  26.654
ATOM   3256  CE2 TYR A 344     106.440 115.660  26.130
ATOM   3257  CD2 TYR A 344     106.666 114.356  25.687
ATOM   3258  C   TYR A 344     110.318 112.549  24.272
ATOM   3259  O   TYR A 344     111.138 113.041  25.051
ATOM   3260  N   GLU A 345     110.569 112.386  22.950
ATOM   3261  H   GLU A 345     109.860 111.995  22.370
ATOM   3262  CA  GLU A 345     111.761 112.773  22.222
ATOM   3263  CB  GLU A 345     112.400 114.153  22.546
ATOM   3264  CG  GLU A 345     111.551 115.367  22.132
ATOM   3265  CD  GLU A 345     112.198 116.698  22.535
ATOM   3266  OE1 GLU A 345     113.285 116.728  23.173
ATOM   3267  OE2 GLU A 345     111.580 117.739  22.192
ATOM   3268  C   GLU A 345     112.825 111.714  22.302
ATOM   3269  O   GLU A 345     113.400 111.392  21.263
ATOM   3270  N   THR A 346     113.063 111.104  23.497
ATOM   3271  H   THR A 346     112.565 111.365  24.320
ATOM   3272  CA  THR A 346     114.082 110.087  23.693
ATOM   3273  CB  THR A 346     114.137 109.674  25.156
ATOM   3274  CG2 THR A 346     115.240 108.619  25.383
ATOM   3275  OG1 THR A 346     114.439 110.807  25.959
ATOM   3276  HG1 THR A 346     113.597 111.236  26.133
ATOM   3277  C   THR A 346     113.753 108.887  22.825
ATOM   3278  O   THR A 346     114.591 108.421  22.051
ATOM   3279  N   LYS A 347     112.502 108.400  22.934
ATOM   3280  H   LYS A 347     111.858 108.799  23.582
ATOM   3281  CA  LYS A 347     111.964 107.305  22.164
ATOM   3282  CB  LYS A 347     111.245 106.255  23.040
ATOM   3283  CG  LYS A 347     112.116 105.488  24.035
ATOM   3284  CD  LYS A 347     111.329 104.428  24.807
ATOM   3285  CE  LYS A 347     112.160 103.670  25.840
ATOM   3286  NZ  LYS A 347     111.320 102.671  26.530
ATOM   3287  HZ1 LYS A 347     110.587 103.145  27.094
ATOM   3288  HZ2 LYS A 347     110.870 102.051  25.828
ATOM   3289  HZ3 LYS A 347     111.921 102.100  27.153
ATOM   3290  C   LYS A 347     110.877 107.891  21.294
ATOM   3291  O   LYS A 347     110.292 107.176  20.478
ATOM   3292  N   LYS A 348     110.572 109.210  21.478
ATOM   3293  H   LYS A 348     111.070 109.734  22.162
ATOM   3294  CA  LYS A 348     109.564 109.998  20.811
ATOM   3295  CB  LYS A 348     109.513 109.911  19.263
ATOM   3296  CG  LYS A 348     110.733 110.483  18.539
ATOM   3297  CD  LYS A 348     110.575 110.458  17.019
ATOM   3298  CE  LYS A 348     111.803 110.947  16.251
ATOM   3299  NZ  LYS A 348     111.562 110.826  14.800
ATOM   3300  HZ1 LYS A 348     111.635 109.832  14.510
ATOM   3301  HZ2 LYS A 348     110.612 111.177  14.576
ATOM   3302  HZ3 LYS A 348     112.264 111.387  14.281
ATOM   3303  C   LYS A 348     108.198 109.722  21.363
ATOM   3304  O   LYS A 348     107.494 110.645  21.769
ATOM   3305  N   THR A 349     107.809 108.436  21.393
ATOM   3306  H   THR A 349     108.409 107.717  21.056
ATOM   3307  CA  THR A 349     106.525 107.977  21.833
ATOM   3308  CB  THR A 349     106.303 106.592  21.234
ATOM   3309  CG2 THR A 349     104.920 106.016  21.579
ATOM   3310  OG1 THR A 349     106.390 106.685  19.816
ATOM   3311  HG1 THR A 349     106.566 105.790  19.508
ATOM   3312  C   THR A 349     106.320 107.984  23.333
ATOM   3313  O   THR A 349     107.096 107.392  24.091
ATOM   3314  N   GLY A 350     105.265 108.731  23.757
ATOM   3315  H   GLY A 350     104.710 109.234  23.098
ATOM   3316  CA  GLY A 350     104.788 108.837  25.114
ATOM   3317  C   GLY A 350     105.803 109.069  26.172
ATOM   3318  O   GLY A 350     106.520 110.069  26.200
ATOM   3319  N   CYS A 351     105.783 108.115  27.120
ATOM   3320  H   CYS A 351     105.139 107.362  27.068
ATOM   3321  CA  CYS A 351     106.656 108.084  28.243
ATOM   3322  CB  CYS A 351     106.131 108.956  29.387
ATOM   3323  SG  CYS A 351     104.525 108.397  30.038
ATOM   3324  C   CYS A 351     106.827 106.685  28.777
ATOM   3325  O   CYS A 351     106.010 105.790  28.543
ATOM   3326  N   THR A 352     107.958 106.485  29.484
ATOM   3327  H   THR A 352     108.609 107.229  29.612
ATOM   3328  CA  THR A 352     108.320 105.258  30.140
ATOM   3329  CB  THR A 352     109.603 104.645  29.610
ATOM   3330  CG2 THR A 352     109.935 103.354  30.386
ATOM   3331  OG1 THR A 352     109.470 104.344  28.225
ATOM   3332  HG1 THR A 352     109.381 105.192  27.782
ATOM   3333  C   THR A 352     108.525 105.730  31.559
ATOM   3334  O   THR A 352     109.331 106.628  31.805
ATOM   3335  N   ALA A 353     107.790 105.147  32.525
ATOM   3336  H   ALA A 353     107.165 104.397  32.347
ATOM   3337  CA  ALA A 353     107.913 105.566  33.889
ATOM   3338  CB  ALA A 353     106.623 106.176  34.439
ATOM   3339  C   ALA A 353     108.297 104.455  34.803
ATOM   3340  O   ALA A 353     107.688 103.387  34.808
ATOM   3341  N   CYS A 354     109.351 104.704  35.598
ATOM   3342  H   CYS A 354     109.832 105.575  35.565
ATOM   3343  CA  CYS A 354     109.841 103.769  36.567
ATOM   3344  CB  CYS A 354     111.377 103.701  36.635
ATOM   3345  SG  CYS A 354     112.111 103.110  35.078
ATOM   3346  C   CYS A 354     109.323 104.243  37.892
ATOM   3347  O   CYS A 354     109.224 105.450  38.137
ATOM   3348  N   GLY A 355     108.946 103.289  38.769
ATOM   3349  H   GLY A 355     108.989 102.314  38.566
ATOM   3350  CA  GLY A 355     108.446 103.662  40.058
ATOM   3351  C   GLY A 355     108.844 102.690  41.100
ATOM   3352  O   GLY A 355     108.914 101.484  40.872
ATOM   3353  N   LEU A 356     109.086 103.248  42.298
ATOM   3354  H   LEU A 356     108.980 104.230  42.434
ATOM   3355  CA  LEU A 356     109.484 102.517  43.464
ATOM   3356  CB  LEU A 356     110.686 103.156  44.195
ATOM   3357  CG  LEU A 356     112.098 102.945  43.612
ATOM   3358  CD1 LEU A 356     112.319 103.694  42.288
ATOM   3359  CD2 LEU A 356     113.167 103.291  44.657
ATOM   3360  C   LEU A 356     108.339 102.676  44.415
ATOM   3361  O   LEU A 356     107.833 103.789  44.557
ATOM   3362  N   TYR A 357     107.877 101.578  45.059
ATOM   3363  H   TYR A 357     108.273 100.674  44.914
ATOM   3364  CA  TYR A 357     106.797 101.703  46.013
ATOM   3365  CB  TYR A 357     105.364 101.643  45.405
ATOM   3366  CG  TYR A 357     104.964 100.326  44.821
ATOM   3367  CD1 TYR A 357     104.246  99.391  45.583
ATOM   3368  CE1 TYR A 357     103.867  98.164  45.036
ATOM   3369  CZ  TYR A 357     104.208  97.861  43.718
ATOM   3370  OH  TYR A 357     103.830  96.625  43.153
ATOM   3371  HH  TYR A 357     104.126  96.614  42.241
ATOM   3372  CE2 TYR A 357     104.931  98.784  42.962
ATOM   3373  CD2 TYR A 357     105.311 100.009  43.508
ATOM   3374  C   TYR A 357     106.929 100.713  47.131
ATOM   3375  O   TYR A 357     107.565  99.670  46.970
ATOM   3376  N   LEU A 358     106.355 101.058  48.309
ATOM   3377  H   LEU A 358     105.879 101.930  48.417
ATOM   3378  CA  LEU A 358     106.384 100.173  49.451
ATOM   3379  CB  LEU A 358     106.609 100.872  50.813
ATOM   3380  CG  LEU A 358     107.954 101.607  50.997
ATOM   3381  CD1 LEU A 358     107.994 102.335  52.350
ATOM   3382  CD2 LEU A 358     109.154 100.661  50.840
ATOM   3383  C   LEU A 358     105.095  99.403  49.557
ATOM   3384  O   LEU A 358     104.020 100.007  49.601
ATOM   3385  N   ASP A 359     105.182  98.046  49.596
ATOM   3386  H   ASP A 359     106.059  97.571  49.558
ATOM   3387  CA  ASP A 359     104.005  97.211  49.728
ATOM   3388  CB  ASP A 359     103.533  96.405  48.466
ATOM   3389  CG  ASP A 359     104.421  95.271  47.920
ATOM   3390  OD1 ASP A 359     105.466  94.895  48.513
ATOM   3391  OD2 ASP A 359     104.034  94.743  46.846
ATOM   3392  C   ASP A 359     104.207  96.224  50.850
ATOM   3393  O   ASP A 359     105.297  96.119  51.418
ATOM   3394  N   GLN A 360     103.110  95.495  51.195
ATOM   3395  H   GLN A 360     102.249  95.629  50.710
ATOM   3396  CA  GLN A 360     103.040  94.480  52.224
ATOM   3397  CB  GLN A 360     103.716  93.143  51.829
ATOM   3398  CG  GLN A 360     103.089  92.477  50.602
ATOM   3399  CD  GLN A 360     103.857  91.198  50.323
ATOM   3400  OE1 GLN A 360     103.526  90.123  50.823
ATOM   3401  NE2 GLN A 360     104.937  91.321  49.512
ATOM   3402 1HE2 GLN A 360     105.188  92.222  49.155
ATOM   3403 2HE2 GLN A 360     105.484  90.516  49.279
ATOM   3404  C   GLN A 360     103.530  94.977  53.555
ATOM   3405  O   GLN A 360     104.281  94.302  54.264
ATOM   3406  N   LEU A 361     103.095  96.213  53.896
ATOM   3407  H   LEU A 361     102.488  96.722  53.291
ATOM   3408  CA  LEU A 361     103.436  96.880  55.121
ATOM   3409  CB  LEU A 361     102.933  98.343  55.177
ATOM   3410  CG  LEU A 361     103.567  99.338  54.176
ATOM   3411  CD1 LEU A 361     102.842 100.690  54.228
ATOM   3412  CD2 LEU A 361     105.075  99.521  54.406
ATOM   3413  C   LEU A 361     102.806  96.151  56.274
ATOM   3414  O   LEU A 361     101.613  95.837  56.249
ATOM   3415  N   LYS A 362     103.637  95.831  57.291
ATOM   3416  H   LYS A 362     104.604  96.070  57.265
ATOM   3417  CA  LYS A 362     103.207  95.145  58.483
ATOM   3418  CB  LYS A 362     103.658  93.667  58.540
ATOM   3419  CG  LYS A 362     102.995  92.769  57.493
ATOM   3420  CD  LYS A 362     103.360  91.293  57.618
ATOM   3421  CE  LYS A 362     102.675  90.416  56.570
ATOM   3422  NZ  LYS A 362     103.054  89.006  56.772
ATOM   3423  HZ1 LYS A 362     104.083  88.910  56.692
ATOM   3424  HZ2 LYS A 362     102.753  88.694  57.715
ATOM   3425  HZ3 LYS A 362     102.595  88.413  56.055
ATOM   3426  C   LYS A 362     103.820  95.841  59.674
ATOM   3427  O   LYS A 362     104.993  96.220  59.601
ATOM   3428  N   PRO A 363     103.088  96.063  60.773
ATOM   3429  CA  PRO A 363     103.612  96.714  61.953
ATOM   3430  CB  PRO A 363     102.401  97.055  62.823
ATOM   3431  CG  PRO A 363     101.307  96.065  62.379
ATOM   3432  CD  PRO A 363     101.683  95.690  60.933
ATOM   3433  C   PRO A 363     104.630  95.868  62.666
ATOM   3434  O   PRO A 363     104.378  94.678  62.875
ATOM   3435  N   VAL A 364     105.780  96.472  63.038
ATOM   3436  H   VAL A 364     105.980  97.417  62.804
ATOM   3437  CA  VAL A 364     106.728  95.825  63.901
ATOM   3438  CB  VAL A 364     108.194  96.186  63.652
ATOM   3439  CG1 VAL A 364     108.547  95.772  62.216
ATOM   3440  CG2 VAL A 364     108.513  97.673  63.930
ATOM   3441  C   VAL A 364     106.384  96.043  65.346
ATOM   3442  O   VAL A 364     106.526  95.118  66.143
ATOM   3443  N   GLY A 365     105.878  97.246  65.708
ATOM   3444  H   GLY A 365     105.742  97.985  65.050
ATOM   3445  CA  GLY A 365     105.541  97.518  67.078
ATOM   3446  C   GLY A 365     105.132  98.942  67.276
ATOM   3447  O   GLY A 365     105.169  99.761  66.354
ATOM   3448  N   SER A 366     104.749  99.246  68.537
ATOM   3449  H   SER A 366     104.839  98.581  69.274
ATOM   3450  CA  SER A 366     104.304 100.556  68.915
ATOM   3451  CB  SER A 366     103.070 100.529  69.847
ATOM   3452  OG  SER A 366     102.674 101.839  70.232
ATOM   3453  HG  SER A 366     102.057 102.135  69.558
ATOM   3454  C   SER A 366     105.419 101.322  69.564
ATOM   3455  O   SER A 366     106.095 100.844  70.479
ATOM   3456  N   ALA A 367     105.628 102.539  69.026
ATOM   3457  H   ALA A 367     105.056 102.854  68.275
ATOM   3458  CA  ALA A 367     106.604 103.498  69.460
ATOM   3459  CB  ALA A 367     106.958 104.536  68.408
ATOM   3460  C   ALA A 367     106.071 104.333  70.576
ATOM   3461  O   ALA A 367     104.895 104.702  70.585
ATOM   3462  N   TYR A 368     106.965 104.643  71.540
ATOM   3463  H   TYR A 368     107.877 104.242  71.525
ATOM   3464  CA  TYR A 368     106.670 105.451  72.690
ATOM   3465  CB  TYR A 368     106.454 104.609  73.977
ATOM   3466  CG  TYR A 368     105.274 103.697  73.908
ATOM   3467  CD1 TYR A 368     105.373 102.389  73.424
ATOM   3468  CE1 TYR A 368     104.248 101.559  73.383
ATOM   3469  CZ  TYR A 368     103.016 102.030  73.846
ATOM   3470  OH  TYR A 368     101.875 101.201  73.809
ATOM   3471  HH  TYR A 368     102.113 100.386  73.362
ATOM   3472  CE2 TYR A 368     102.913 103.325  74.355
ATOM   3473  CD2 TYR A 368     104.042 104.145  74.389
ATOM   3474  C   TYR A 368     107.815 106.401  72.936
ATOM   3475  O   TYR A 368     108.889 105.985  73.375
ATOM   3476  N   LYS A 369     107.620 107.712  72.641
ATOM   3477  H   LYS A 369     106.742 108.062  72.324
ATOM   3478  CA  LYS A 369     108.671 108.683  72.854
ATOM   3479  CB  LYS A 369     108.684 109.854  71.851
ATOM   3480  CG  LYS A 369     109.903 110.783  71.925
ATOM   3481  CD  LYS A 369     109.891 111.886  70.867
ATOM   3482  CE  LYS A 369     111.130 112.785  70.890
ATOM   3483  NZ  LYS A 369     111.046 113.781  69.801
ATOM   3484  HZ1 LYS A 369     110.375 113.452  69.081
ATOM   3485  HZ2 LYS A 369     110.716 114.689  70.179
ATOM   3486  HZ3 LYS A 369     111.976 113.917  69.357
ATOM   3487  C   LYS A 369     108.554 109.239  74.237
ATOM   3488  O   LYS A 369     107.466 109.610  74.683
ATOM   3489  N   ILE A 370     109.700 109.263  74.951
ATOM   3490  H   ILE A 370     110.563 108.944  74.564
ATOM   3491  CA  ILE A 370     109.786 109.786  76.288
ATOM   3492  CB  ILE A 370     111.014 109.260  77.023
ATOM   3493  CG2 ILE A 370     111.188 109.956  78.384
ATOM   3494  CG1 ILE A 370     110.901 107.728  77.188
ATOM   3495  CD1 ILE A 370     112.170 107.036  77.683
ATOM   3496  C   ILE A 370     109.742 111.299  76.203
ATOM   3497  O   ILE A 370     110.230 111.893  75.239
ATOM   3498  N   ILE A 371     109.018 111.940  77.150
ATOM   3499  H   ILE A 371     108.550 111.448  77.880
ATOM   3500  CA  ILE A 371     108.948 113.378  77.215
ATOM   3501  CB  ILE A 371     107.517 113.900  77.207
ATOM   3502  CG2 ILE A 371     107.515 115.433  77.398
ATOM   3503  CG1 ILE A 371     106.825 113.473  75.890
ATOM   3504  CD1 ILE A 371     105.337 113.801  75.798
ATOM   3505  C   ILE A 371     109.684 113.740  78.485
ATOM   3506  O   ILE A 371     110.601 114.563  78.464
ATOM   3507  N   THR A 372     109.290 113.102  79.616
ATOM   3508  H   THR A 372     108.539 112.446  79.595
ATOM   3509  CA  THR A 372     109.867 113.280  80.926
ATOM   3510  CB  THR A 372     109.079 114.198  81.865
ATOM   3511  CG2 THR A 372     109.060 115.649  81.352
ATOM   3512  OG1 THR A 372     107.756 113.717  82.081
ATOM   3513  HG1 THR A 372     107.840 112.932  82.629
ATOM   3514  C   THR A 372     109.970 111.931  81.595
ATOM   3515  O   THR A 372     109.275 110.984  81.214
ATOM   3516  N   ILE A 373     110.889 111.818  82.586
ATOM   3517  H   ILE A 373     111.459 112.588  82.862
ATOM   3518  CA  ILE A 373     111.084 110.615  83.359
ATOM   3519  CB  ILE A 373     112.367 109.815  83.111
ATOM   3520  CG2 ILE A 373     112.255 109.092  81.757
ATOM   3521  CG1 ILE A 373     113.661 110.638  83.311
ATOM   3522  CD1 ILE A 373     114.948 109.814  83.244
ATOM   3523  C   ILE A 373     111.011 110.970  84.817
ATOM   3524  O   ILE A 373     111.487 112.023  85.251
ATOM   3525  N   ARG A 374     110.330 110.099  85.588
ATOM   3526  H   ARG A 374     109.928 109.276  85.194
ATOM   3527  CA  ARG A 374     110.164 110.220  87.016
ATOM   3528  CB  ARG A 374     108.816 110.826  87.472
ATOM   3529  CG  ARG A 374     108.673 112.308  87.120
ATOM   3530  CD  ARG A 374     107.354 112.962  87.524
ATOM   3531  NE  ARG A 374     107.486 114.412  87.188
ATOM   3532  HE  ARG A 374     107.892 115.015  87.875
ATOM   3533  CZ  ARG A 374     107.121 114.943  85.977
ATOM   3534  NH1 ARG A 374     106.542 114.196  84.989
ATOM   3535 1HH1 ARG A 374     106.348 113.226  85.134
ATOM   3536 2HH1 ARG A 374     106.287 114.624  84.122
ATOM   3537  NH2 ARG A 374     107.359 116.268  85.755
ATOM   3538 1HH2 ARG A 374     107.778 116.828  86.471
ATOM   3539 2HH2 ARG A 374     107.126 116.681  84.875
ATOM   3540  C   ARG A 374     110.263 108.833  87.571
ATOM   3541  O   ARG A 374     109.948 107.868  86.867
ATOM   3542  N   TYR A 375     110.727 108.688  88.840
ATOM   3543  H   TYR A 375     110.974 109.451  89.437
ATOM   3544  CA  TYR A 375     110.825 107.362  89.381
ATOM   3545  CB  TYR A 375     112.255 106.780  89.257
ATOM   3546  CG  TYR A 375     112.304 105.297  89.448
ATOM   3547  CD1 TYR A 375     112.072 104.472  88.340
ATOM   3548  CE1 TYR A 375     112.118 103.080  88.458
ATOM   3549  CZ  TYR A 375     112.401 102.496  89.693
ATOM   3550  OH  TYR A 375     112.448 101.090  89.818
ATOM   3551  HH  TYR A 375     112.603 100.878  90.743
ATOM   3552  CE2 TYR A 375     112.634 103.312  90.801
ATOM   3553  CD2 TYR A 375     112.589 104.703  90.681
ATOM   3554  C   TYR A 375     110.352 107.491  90.800
ATOM   3555  O   TYR A 375     111.060 107.902  91.721
ATOM   3556  N   SER A 376     109.063 107.168  90.950
ATOM   3557  H   SER A 376     108.530 106.851  90.169
ATOM   3558  CA  SER A 376     108.332 107.203  92.173
ATOM   3559  CB  SER A 376     106.821 107.320  91.881
ATOM   3560  OG  SER A 376     106.337 106.180  91.182
ATOM   3561  HG  SER A 376     105.396 106.329  91.055
ATOM   3562  C   SER A 376     108.618 106.060  93.104
ATOM   3563  O   SER A 376     109.132 105.006  92.723
ATOM   3564  N   ARG A 377     108.337 106.322  94.392
ATOM   3565  H   ARG A 377     108.061 107.241  94.650
ATOM   3566  CA  ARG A 377     108.471 105.429  95.507
ATOM   3567  CB  ARG A 377     109.612 105.830  96.457
ATOM   3568  CG  ARG A 377     110.986 106.111  95.836
ATOM   3569  CD  ARG A 377     111.741 104.928  95.257
ATOM   3570  NE  ARG A 377     113.152 105.372  95.049
ATOM   3571  HE  ARG A 377     113.444 106.243  95.444
ATOM   3572  CZ  ARG A 377     114.068 104.587  94.401
ATOM   3573  NH1 ARG A 377     113.688 103.451  93.745
ATOM   3574 1HH1 ARG A 377     112.719 103.217  93.663
ATOM   3575 2HH1 ARG A 377     114.357 102.970  93.175
ATOM   3576  NH2 ARG A 377     115.388 104.935  94.398
ATOM   3577 1HH2 ARG A 377     115.703 105.744  94.892
ATOM   3578 2HH2 ARG A 377     116.059 104.368  93.914
ATOM   3579  C   ARG A 377     107.235 105.755  96.325
ATOM   3580  O   ARG A 377     106.582 106.777  96.118
ATOM   3581  N   ARG A 378     106.845 104.887  97.275
ATOM   3582  H   ARG A 378     107.339 104.051  97.492
ATOM   3583  CA  ARG A 378     105.717 105.192  98.114
ATOM   3584  CB  ARG A 378     104.496 104.253  97.888
ATOM   3585  CG  ARG A 378     103.273 104.486  98.786
ATOM   3586  CD  ARG A 378     102.078 103.540  98.619
ATOM   3587  NE  ARG A 378     101.254 103.924  97.431
ATOM   3588  HE  ARG A 378     101.483 104.754  96.922
ATOM   3589  CZ  ARG A 378     100.169 103.174  97.053
ATOM   3590  NH1 ARG A 378      99.825 102.013  97.693
ATOM   3591 1HH1 ARG A 378     100.373 101.675  98.460
ATOM   3592 2HH1 ARG A 378      99.012 101.505  97.408
ATOM   3593  NH2 ARG A 378      99.385 103.606  96.022
ATOM   3594 1HH2 ARG A 378      98.584 103.073  95.752
ATOM   3595 2HH2 ARG A 378      99.579 104.474  95.564
ATOM   3596  C   ARG A 378     106.223 105.071  99.525
ATOM   3597  O   ARG A 378     107.259 104.452  99.785
ATOM   3598  N   VAL A 379     105.562 105.783 100.454
ATOM   3599  H   VAL A 379     104.808 106.386 100.211
ATOM   3600  CA  VAL A 379     105.855 105.705 101.853
ATOM   3601  CB  VAL A 379     106.634 106.833 102.527
ATOM   3602  CG1 VAL A 379     108.075 106.841 102.001
ATOM   3603  CG2 VAL A 379     105.902 108.186 102.415
ATOM   3604  C   VAL A 379     104.544 105.561 102.560
ATOM   3605  O   VAL A 379     103.513 106.075 102.126
ATOM   3606  N   CYS A 380     104.592 104.780 103.646
ATOM   3607  H   CYS A 380     105.460 104.380 103.924
ATOM   3608  CA  CYS A 380     103.522 104.509 104.563
ATOM   3609  CB  CYS A 380     103.117 103.029 104.720
ATOM   3610  SG  CYS A 380     101.736 102.797 105.885
ATOM   3611  C   CYS A 380     104.219 104.955 105.807
ATOM   3612  O   CYS A 380     105.376 104.599 106.060
ATOM   3613  N   VAL A 381     103.525 105.777 106.604
ATOM   3614  H   VAL A 381     102.611 106.099 106.386
ATOM   3615  CA  VAL A 381     104.130 106.337 107.766
ATOM   3616  CB  VAL A 381     104.522 107.762 107.258
ATOM   3617  CG1 VAL A 381     103.370 108.659 106.839
ATOM   3618  CG2 VAL A 381     105.704 108.460 107.887
ATOM   3619  C   VAL A 381     103.080 106.120 108.857
ATOM   3620  O   VAL A 381     101.927 106.503 108.669
ATOM   3621  N   GLN A 382     103.429 105.412 109.981
ATOM   3622  H   GLN A 382     104.354 105.069 110.116
ATOM   3623  CA  GLN A 382     102.508 105.135 111.079
ATOM   3624  CB  GLN A 382     101.745 103.797 110.929
ATOM   3625  CG  GLN A 382     102.581 102.511 110.876
ATOM   3626  CD  GLN A 382     101.627 101.333 110.754
ATOM   3627  OE1 GLN A 382     101.111 101.021 109.681
ATOM   3628  NE2 GLN A 382     101.388 100.649 111.903
ATOM   3629 1HE2 GLN A 382     101.823 100.941 112.756
ATOM   3630 2HE2 GLN A 382     100.787  99.850 111.899
ATOM   3631  C   GLN A 382     103.129 105.264 112.467
ATOM   3632  O   GLN A 382     103.814 104.374 112.974
ATOM   3633  N   PHE A 383     102.842 106.417 113.122
ATOM   3634  H   PHE A 383     102.236 107.077 112.687
ATOM   3635  CA  PHE A 383     103.330 106.836 114.422
ATOM   3636  CB  PHE A 383     102.822 108.289 114.712
ATOM   3637  CG  PHE A 383     102.985 108.840 116.113
ATOM   3638  CD1 PHE A 383     104.204 109.277 116.638
ATOM   3639  CE1 PHE A 383     104.286 109.781 117.939
ATOM   3640  CZ  PHE A 383     103.138 109.869 118.729
ATOM   3641  CE2 PHE A 383     101.908 109.457 118.217
ATOM   3642  CD2 PHE A 383     101.840 108.953 116.917
ATOM   3643  C   PHE A 383     102.926 105.999 115.582
ATOM   3644  O   PHE A 383     103.779 105.519 116.329
ATOM   3645  N   GLY A 384     101.613 105.785 115.706
ATOM   3646  H   GLY A 384     100.970 106.148 115.034
ATOM   3647  CA  GLY A 384     101.039 105.060 116.798
ATOM   3648  C   GLY A 384      99.583 105.199 116.555
ATOM   3649  O   GLY A 384      98.887 104.193 116.472
ATOM   3650  N   GLU A 385      99.092 106.460 116.485
ATOM   3651  H   GLU A 385      99.670 107.263 116.600
ATOM   3652  CA  GLU A 385      97.707 106.722 116.184
ATOM   3653  CB  GLU A 385      96.919 107.363 117.347
ATOM   3654  CG  GLU A 385      96.821 106.489 118.607
ATOM   3655  CD  GLU A 385      95.671 106.940 119.501
ATOM   3656  OE1 GLU A 385      94.764 106.099 119.732
ATOM   3657  OE2 GLU A 385      95.688 108.097 119.997
ATOM   3658  C   GLU A 385      97.632 107.602 114.953
ATOM   3659  O   GLU A 385      96.551 108.049 114.560
ATOM   3660  N   GLU A 386      98.795 107.847 114.298
ATOM   3661  H   GLU A 386      99.661 107.460 114.599
ATOM   3662  CA  GLU A 386      98.883 108.696 113.144
ATOM   3663  CB  GLU A 386      99.952 109.773 113.364
ATOM   3664  CG  GLU A 386      99.710 110.823 114.441
ATOM   3665  CD  GLU A 386     100.918 111.763 114.539
ATOM   3666  OE1 GLU A 386     100.825 112.663 115.407
ATOM   3667  OE2 GLU A 386     101.948 111.602 113.826
ATOM   3668  C   GLU A 386      99.359 107.907 111.959
ATOM   3669  O   GLU A 386     100.504 107.447 111.951
ATOM   3670  N   ASN A 387      98.513 107.791 110.903
ATOM   3671  H   ASN A 387      97.600 108.193 110.925
ATOM   3672  CA  ASN A 387      98.857 107.084 109.687
ATOM   3673  CB  ASN A 387      98.063 105.769 109.472
ATOM   3674  CG  ASN A 387      98.481 104.971 108.219
ATOM   3675  OD1 ASN A 387      98.202 105.333 107.076
ATOM   3676  ND2 ASN A 387      99.188 103.832 108.438
ATOM   3677 1HD2 ASN A 387      99.412 103.547 109.370
ATOM   3678 2HD2 ASN A 387      99.499 103.282 107.662
ATOM   3679  C   ASN A 387      98.636 107.973 108.487
ATOM   3680  O   ASN A 387      97.659 108.719 108.413
ATOM   3681  N   LEU A 388      99.632 107.968 107.568
ATOM   3682  H   LEU A 388     100.455 107.429 107.743
ATOM   3683  CA  LEU A 388      99.563 108.702 106.324
ATOM   3684  CB  LEU A 388     100.020 110.186 106.399
ATOM   3685  CG  LEU A 388      99.893 111.063 105.138
ATOM   3686  CD1 LEU A 388      98.420 111.296 104.765
ATOM   3687  CD2 LEU A 388     100.592 112.409 105.360
ATOM   3688  C   LEU A 388     100.325 107.892 105.300
ATOM   3689  O   LEU A 388     101.139 107.032 105.640
ATOM   3690  N   CYS A 389     100.008 108.093 104.007
ATOM   3691  H   CYS A 389      99.301 108.740 103.733
ATOM   3692  CA  CYS A 389     100.654 107.394 102.929
ATOM   3693  CB  CYS A 389      99.804 106.195 102.453
ATOM   3694  SG  CYS A 389     100.549 105.227 101.113
ATOM   3695  C   CYS A 389     100.805 108.358 101.788
ATOM   3696  O   CYS A 389      99.831 109.019 101.419
ATOM   3697  N   LYS A 390     102.036 108.484 101.224
ATOM   3698  H   LYS A 390     102.805 107.918 101.514
ATOM   3699  CA  LYS A 390     102.278 109.376 100.107
ATOM   3700  CB  LYS A 390     102.751 110.816 100.445
ATOM   3701  CG  LYS A 390     101.702 111.735 101.075
ATOM   3702  CD  LYS A 390     102.183 113.175 101.257
ATOM   3703  CE  LYS A 390     101.141 114.088 101.905
ATOM   3704  NZ  LYS A 390     101.678 115.455 102.056
ATOM   3705  HZ1 LYS A 390     102.712 115.424 102.138
ATOM   3706  HZ2 LYS A 390     101.419 116.022 101.227
ATOM   3707  HZ3 LYS A 390     101.280 115.896 102.907
ATOM   3708  C   LYS A 390     103.269 108.844  99.114
ATOM   3709  O   LYS A 390     104.109 108.000  99.429
ATOM   3710  N   ILE A 391     103.133 109.320  97.852
ATOM   3711  H   ILE A 391     102.432 109.991  97.623
ATOM   3712  CA  ILE A 391     104.009 108.962  96.766
ATOM   3713  CB  ILE A 391     103.299 108.834  95.427
ATOM   3714  CG2 ILE A 391     104.319 108.566  94.300
ATOM   3715  CG1 ILE A 391     102.247 107.705  95.517
ATOM   3716  CD1 ILE A 391     101.299 107.615  94.321
ATOM   3717  C   ILE A 391     105.081 110.023  96.756
ATOM   3718  O   ILE A 391     104.800 111.225  96.758
ATOM   3719  N   ILE A 392     106.350 109.566  96.772
ATOM   3720  H   ILE A 392     106.540 108.592  96.708
ATOM   3721  CA  ILE A 392     107.503 110.430  96.794
ATOM   3722  CB  ILE A 392     108.343 110.215  98.046
ATOM   3723  CG2 ILE A 392     109.601 111.095  98.042
ATOM   3724  CG1 ILE A 392     107.540 110.506  99.315
ATOM   3725  CD1 ILE A 392     108.320 110.085 100.545
ATOM   3726  C   ILE A 392     108.349 110.159  95.573
ATOM   3727  O   ILE A 392     108.498 109.013  95.156
ATOM   3728  N   ASP A 393     108.890 111.237  94.954
ATOM   3729  H   ASP A 393     108.752 112.159  95.306
ATOM   3730  CA  ASP A 393     109.762 111.149  93.803
ATOM   3731  CB  ASP A 393     109.726 112.402  92.890
ATOM   3732  CG  ASP A 393     110.111 112.125  91.421
ATOM   3733  OD1 ASP A 393     110.446 110.972  91.030
ATOM   3734  OD2 ASP A 393     110.068 113.120  90.650
ATOM   3735  C   ASP A 393     111.176 110.876  94.299
ATOM   3736  O   ASP A 393     111.476 111.035  95.485
ATOM   3737  N   MET A 394     112.097 110.526  93.369
ATOM   3738  H   MET A 394     111.822 110.418  92.417
ATOM   3739  CA  MET A 394     113.469 110.155  93.645
ATOM   3740  CB  MET A 394     114.352 110.052  92.381
ATOM   3741  CG  MET A 394     113.993 108.902  91.463
ATOM   3742  SD  MET A 394     114.165 107.233  92.162
ATOM   3743  CE  MET A 394     115.896 106.987  91.696
ATOM   3744  C   MET A 394     114.267 111.075  94.516
ATOM   3745  O   MET A 394     115.185 110.583  95.172
ATOM   3746  N   ASN A 395     114.105 112.412  94.381
ATOM   3747  H   ASN A 395     113.425 112.813  93.773
ATOM   3748  CA  ASN A 395     114.865 113.329  95.196
ATOM   3749  CB  ASN A 395     115.718 114.331  94.378
ATOM   3750  CG  ASN A 395     116.842 113.564  93.675
ATOM   3751  OD1 ASN A 395     117.677 112.908  94.300
ATOM   3752  ND2 ASN A 395     116.888 113.669  92.322
ATOM   3753 1HD2 ASN A 395     116.253 114.276  91.845
ATOM   3754 2HD2 ASN A 395     117.580 113.164  91.806
ATOM   3755  C   ASN A 395     114.077 114.047  96.261
ATOM   3756  O   ASN A 395     114.602 114.960  96.908
ATOM   3757  N   ASP A 396     112.785 113.683  96.441
ATOM   3758  H   ASP A 396     112.379 112.925  95.933
ATOM   3759  CA  ASP A 396     111.928 114.282  97.437
ATOM   3760  CB  ASP A 396     110.438 114.392  97.026
ATOM   3761  CG  ASP A 396     110.273 115.336  95.840
ATOM   3762  OD1 ASP A 396     110.850 116.455  95.859
ATOM   3763  OD2 ASP A 396     109.542 114.953  94.892
ATOM   3764  C   ASP A 396     112.041 113.651  98.804
ATOM   3765  O   ASP A 396     112.643 112.588  98.982
ATOM   3766  N   CYS A 397     111.487 114.356  99.821
ATOM   3767  H   CYS A 397     111.022 115.225  99.668
ATOM   3768  CA  CYS A 397     111.505 113.903 101.182
ATOM   3769  CB  CYS A 397     112.498 114.714 102.030
ATOM   3770  SG  CYS A 397     112.578 114.164 103.753
ATOM   3771  C   CYS A 397     110.159 114.039 101.838
ATOM   3772  O   CYS A 397     109.494 115.070 101.708
ATOM   3773  N   PHE A 398     109.720 112.959 102.537
ATOM   3774  H   PHE A 398     110.272 112.131 102.590
ATOM   3775  CA  PHE A 398     108.483 112.953 103.285
ATOM   3776  CB  PHE A 398     107.929 111.548 103.633
ATOM   3777  CG  PHE A 398     106.598 111.703 104.291
ATOM   3778  CD1 PHE A 398     105.471 112.030 103.528
ATOM   3779  CE1 PHE A 398     104.229 112.188 104.141
ATOM   3780  CZ  PHE A 398     104.107 112.020 105.519
ATOM   3781  CE2 PHE A 398     105.223 111.689 106.280
ATOM   3782  CD2 PHE A 398     106.465 111.527 105.672
ATOM   3783  C   PHE A 398     108.873 113.609 104.581
ATOM   3784  O   PHE A 398     109.841 113.178 105.211
ATOM   3785  N   VAL A 399     108.121 114.648 105.010
ATOM   3786  H   VAL A 399     107.324 114.989 104.518
ATOM   3787  CA  VAL A 399     108.464 115.320 106.235
ATOM   3788  CB  VAL A 399     108.953 116.763 106.052
ATOM   3789  CG1 VAL A 399     109.307 117.396 107.417
ATOM   3790  CG2 VAL A 399     110.149 116.818 105.078
ATOM   3791  C   VAL A 399     107.254 115.310 107.109
ATOM   3792  O   VAL A 399     106.184 115.806 106.749
ATOM   3793  N   SER A 400     107.437 114.719 108.298
ATOM   3794  H   SER A 400     108.295 114.286 108.576
ATOM   3795  CA  SER A 400     106.428 114.624 109.286
ATOM   3796  CB  SER A 400     106.103 113.176 109.455
ATOM   3797  OG  SER A 400     107.193 112.421 109.940
ATOM   3798  HG  SER A 400     107.035 111.536 109.606
ATOM   3799  C   SER A 400     106.920 115.314 110.526
ATOM   3800  O   SER A 400     107.946 116.000 110.466
ATOM   3801  N   ARG A 401     106.156 115.257 111.654
ATOM   3802  H   ARG A 401     105.300 114.749 111.727
ATOM   3803  CA  ARG A 401     106.656 115.918 112.826
ATOM   3804  CB  ARG A 401     105.597 116.210 113.916
ATOM   3805  CG  ARG A 401     106.174 116.997 115.109
ATOM   3806  CD  ARG A 401     106.302 118.521 114.918
ATOM   3807  NE  ARG A 401     107.382 118.825 113.918
ATOM   3808  HE  ARG A 401     107.104 118.958 112.966
ATOM   3809  CZ  ARG A 401     108.713 118.911 114.234
ATOM   3810  NH1 ARG A 401     109.166 118.801 115.518
ATOM   3811 1HH1 ARG A 401     108.519 118.667 116.268
ATOM   3812 2HH1 ARG A 401     110.147 118.844 115.706
ATOM   3813  NH2 ARG A 401     109.621 119.098 113.230
ATOM   3814 1HH2 ARG A 401     109.310 119.155 112.281
ATOM   3815 2HH2 ARG A 401     110.603 119.122 113.433
ATOM   3816  C   ARG A 401     107.775 115.096 113.423
ATOM   3817  O   ARG A 401     108.911 115.562 113.481
ATOM   3818  N   HIS A 402     107.490 113.831 113.800
ATOM   3819  H   HIS A 402     106.553 113.504 113.785
ATOM   3820  CA  HIS A 402     108.467 112.953 114.398
ATOM   3821  CB  HIS A 402     107.891 111.849 115.308
ATOM   3822  CG  HIS A 402     107.256 112.360 116.565
ATOM   3823  ND1 HIS A 402     107.929 112.627 117.735
ATOM   3824  CE1 HIS A 402     107.004 113.068 118.625
ATOM   3825  NE2 HIS A 402     105.790 113.109 118.107
ATOM   3826  CD2 HIS A 402     105.953 112.666 116.808
ATOM   3827  C   HIS A 402     109.495 112.356 113.469
ATOM   3828  O   HIS A 402     110.579 112.050 113.963
ATOM   3829  N   VAL A 403     109.209 112.103 112.153
ATOM   3830  H   VAL A 403     108.350 112.348 111.706
ATOM   3831  CA  VAL A 403     110.247 111.556 111.282
ATOM   3832  CB  VAL A 403     110.166 110.077 110.913
ATOM   3833  CG1 VAL A 403     110.246 109.204 112.173
ATOM   3834  CG2 VAL A 403     109.019 109.812 109.925
ATOM   3835  C   VAL A 403     110.411 112.310 109.970
ATOM   3836  O   VAL A 403     109.645 113.215 109.630
ATOM   3837  N   LYS A 404     111.480 111.942 109.223
ATOM   3838  H   LYS A 404     112.115 111.241 109.542
ATOM   3839  CA  LYS A 404     111.814 112.491 107.941
ATOM   3840  CB  LYS A 404     112.956 113.517 108.091
ATOM   3841  CG  LYS A 404     113.336 114.348 106.872
ATOM   3842  CD  LYS A 404     114.382 115.406 107.227
ATOM   3843  CE  LYS A 404     114.808 116.314 106.077
ATOM   3844  NZ  LYS A 404     115.788 117.298 106.578
ATOM   3845  HZ1 LYS A 404     115.959 118.027 105.860
ATOM   3846  HZ2 LYS A 404     115.428 117.742 107.443
ATOM   3847  HZ3 LYS A 404     116.679 116.811 106.792
ATOM   3848  C   LYS A 404     112.272 111.293 107.134
ATOM   3849  O   LYS A 404     113.139 110.539 107.583
ATOM   3850  N   VAL A 405     111.679 111.070 105.934
ATOM   3851  H   VAL A 405     110.994 111.697 105.578
ATOM   3852  CA  VAL A 405     112.032 109.947 105.090
ATOM   3853  CB  VAL A 405     110.886 108.957 104.838
ATOM   3854  CG1 VAL A 405     111.389 107.774 103.978
ATOM   3855  CG2 VAL A 405     110.264 108.485 106.168
ATOM   3856  C   VAL A 405     112.482 110.546 103.781
ATOM   3857  O   VAL A 405     111.667 110.848 102.905
ATOM   3858  N   CYS A 406     113.809 110.782 103.673
ATOM   3859  H   CYS A 406     114.436 110.546 104.411
ATOM   3860  CA  CYS A 406     114.430 111.342 102.496
ATOM   3861  CB  CYS A 406     115.734 112.110 102.790
ATOM   3862  SG  CYS A 406     115.508 113.578 103.836
ATOM   3863  C   CYS A 406     114.798 110.248 101.544
ATOM   3864  O   CYS A 406     115.370 109.233 101.950
ATOM   3865  N   ILE A 407     114.441 110.423 100.251
ATOM   3866  H   ILE A 407     113.949 111.233  99.933
ATOM   3867  CA  ILE A 407     114.759 109.458  99.228
ATOM   3868  CB  ILE A 407     113.517 108.958  98.514
ATOM   3869  CG2 ILE A 407     113.908 107.995  97.371
ATOM   3870  CG1 ILE A 407     112.610 108.278  99.567
ATOM   3871  CD1 ILE A 407     111.202 107.921  99.119
ATOM   3872  C   ILE A 407     115.726 110.160  98.310
ATOM   3873  O   ILE A 407     115.504 111.314  97.937
ATOM   3874  N   ILE A 408     116.859 109.489  97.976
ATOM   3875  H   ILE A 408     117.035 108.563  98.299
ATOM   3876  CA  ILE A 408     117.872 110.044  97.102
ATOM   3877  CB  ILE A 408     119.156 110.438  97.845
ATOM   3878  CG2 ILE A 408     120.197 110.990  96.840
ATOM   3879  CG1 ILE A 408     118.867 111.496  98.935
ATOM   3880  CD1 ILE A 408     120.026 111.752  99.899
ATOM   3881  C   ILE A 408     118.199 108.960  96.093
ATOM   3882  O   ILE A 408     118.283 107.781  96.453
ATOM   3883  N   GLY A 409     118.365 109.342  94.801
ATOM   3884  H   GLY A 409     118.252 110.289  94.506
ATOM   3885  CA  GLY A 409     118.717 108.395  93.774
ATOM   3886  C   GLY A 409     118.707 109.007  92.405
ATOM   3887  O   GLY A 409     118.178 110.102  92.196
ATOM   3888  N   THR A 410     119.306 108.270  91.438
ATOM   3889  H   THR A 410     119.717 107.384  91.637
ATOM   3890  CA  THR A 410     119.373 108.676  90.058
ATOM   3891  CB  THR A 410     120.608 109.511  89.710
ATOM   3892  CG2 THR A 410     121.920 108.727  89.930
ATOM   3893  OG1 THR A 410     120.534 109.972  88.367
ATOM   3894  HG1 THR A 410     121.199 110.662  88.290
ATOM   3895  C   THR A 410     119.275 107.449  89.176
ATOM   3896  O   THR A 410     119.730 106.362  89.544
ATOM   3897  N   VAL A 411     118.621 107.617  88.002
ATOM   3898  H   VAL A 411     118.247 108.506  87.749
ATOM   3899  CA  VAL A 411     118.448 106.581  87.006
ATOM   3900  CB  VAL A 411     116.992 106.317  86.621
ATOM   3901  CG1 VAL A 411     116.908 105.229  85.526
ATOM   3902  CG2 VAL A 411     116.183 105.930  87.876
ATOM   3903  C   VAL A 411     119.189 107.134  85.813
ATOM   3904  O   VAL A 411     118.914 108.252  85.369
ATOM   3905  N   SER A 412     120.146 106.352  85.271
ATOM   3906  H   SER A 412     120.354 105.444  85.624
ATOM   3907  CA  SER A 412     120.944 106.799  84.162
ATOM   3908  CB  SER A 412     122.444 106.622  84.512
ATOM   3909  OG  SER A 412     123.306 107.196  83.538
ATOM   3910  HG  SER A 412     124.197 107.085  83.883
ATOM   3911  C   SER A 412     120.632 106.131  82.843
ATOM   3912  O   SER A 412     121.163 106.568  81.820
ATOM   3913  N   LYS A 413     119.772 105.079  82.818
ATOM   3914  H   LYS A 413     119.330 104.734  83.641
ATOM   3915  CA  LYS A 413     119.477 104.374  81.590
ATOM   3916  CB  LYS A 413     118.865 102.966  81.834
ATOM   3917  CG  LYS A 413     118.618 102.154  80.551
ATOM   3918  CD  LYS A 413     118.106 100.730  80.734
ATOM   3919  CE  LYS A 413     117.832 100.046  79.393
ATOM   3920  NZ  LYS A 413     117.365  98.663  79.606
ATOM   3921  HZ1 LYS A 413     116.665  98.637  80.371
ATOM   3922  HZ2 LYS A 413     116.938  98.302  78.732
ATOM   3923  HZ3 LYS A 413     118.172  98.064  79.861
ATOM   3924  C   LYS A 413     118.610 105.107  80.595
ATOM   3925  O   LYS A 413     118.965 105.155  79.415
ATOM   3926  N   PHE A 414     117.470 105.680  81.049
ATOM   3927  H   PHE A 414     117.217 105.645  82.012
ATOM   3928  CA  PHE A 414     116.546 106.377  80.186
ATOM   3929  CB  PHE A 414     115.087 106.327  80.695
ATOM   3930  CG  PHE A 414     114.587 104.920  80.635
ATOM   3931  CD1 PHE A 414     114.492 104.173  81.816
ATOM   3932  CE1 PHE A 414     114.032 102.854  81.792
ATOM   3933  CZ  PHE A 414     113.666 102.269  80.578
ATOM   3934  CE2 PHE A 414     113.764 103.003  79.394
ATOM   3935  CD2 PHE A 414     114.225 104.322  79.423
ATOM   3936  C   PHE A 414     116.891 107.829  80.032
ATOM   3937  O   PHE A 414     117.414 108.451  80.961
ATOM   3938  N   SER A 415     116.622 108.383  78.827
ATOM   3939  H   SER A 415     116.239 107.852  78.074
ATOM   3940  CA  SER A 415     116.841 109.778  78.550
ATOM   3941  CB  SER A 415     118.019 110.113  77.599
ATOM   3942  OG  SER A 415     117.795 109.654  76.277
ATOM   3943  HG  SER A 415     118.625 109.774  75.808
ATOM   3944  C   SER A 415     115.554 110.298  77.966
ATOM   3945  O   SER A 415     114.716 109.531  77.480
ATOM   3946  N   GLN A 416     115.393 111.642  77.980
ATOM   3947  H   GLN A 416     116.098 112.241  78.350
ATOM   3948  CA  GLN A 416     114.208 112.301  77.496
ATOM   3949  CB  GLN A 416     114.208 113.813  77.783
ATOM   3950  CG  GLN A 416     114.002 114.178  79.261
ATOM   3951  CD  GLN A 416     114.112 115.695  79.465
ATOM   3952  OE1 GLN A 416     114.610 116.468  78.645
ATOM   3953  NE2 GLN A 416     113.600 116.159  80.635
ATOM   3954 1HE2 GLN A 416     113.184 115.529  81.289
ATOM   3955 2HE2 GLN A 416     113.636 117.137  80.840
ATOM   3956  C   GLN A 416     113.956 112.125  76.027
ATOM   3957  O   GLN A 416     112.798 112.055  75.629
ATOM   3958  N   GLY A 417     115.006 112.010  75.188
ATOM   3959  H   GLY A 417     115.951 112.025  75.505
ATOM   3960  CA  GLY A 417     114.810 111.853  73.768
ATOM   3961  C   GLY A 417     114.623 110.432  73.310
ATOM   3962  O   GLY A 417     114.359 110.217  72.125
ATOM   3963  N   ASP A 418     114.729 109.442  74.231
ATOM   3964  H   ASP A 418     114.901 109.636  75.195
ATOM   3965  CA  ASP A 418     114.610 108.039  73.912
ATOM   3966  CB  ASP A 418     115.049 107.114  75.066
ATOM   3967  CG  ASP A 418     116.574 107.075  75.226
ATOM   3968  OD1 ASP A 418     117.329 107.531  74.322
ATOM   3969  OD2 ASP A 418     117.012 106.607  76.309
ATOM   3970  C   ASP A 418     113.258 107.609  73.432
ATOM   3971  O   ASP A 418     112.225 108.162  73.819
ATOM   3972  N   THR A 419     113.266 106.631  72.497
ATOM   3973  H   THR A 419     114.114 106.218  72.171
ATOM   3974  CA  THR A 419     112.049 106.120  71.940
ATOM   3975  CB  THR A 419     111.909 106.450  70.468
ATOM   3976  CG2 THR A 419     110.567 105.920  69.912
ATOM   3977  OG1 THR A 419     111.931 107.864  70.308
ATOM   3978  HG1 THR A 419     112.812 108.148  70.566
ATOM   3979  C   THR A 419     111.996 104.637  72.171
ATOM   3980  O   THR A 419     112.757 103.856  71.604
ATOM   3981  N   LEU A 420     111.065 104.230  73.050
ATOM   3982  H   LEU A 420     110.416 104.876  73.432
ATOM   3983  CA  LEU A 420     110.824 102.858  73.392
ATOM   3984  CB  LEU A 420     109.977 102.692  74.668
ATOM   3985  CG  LEU A 420     110.623 103.238  75.955
ATOM   3986  CD1 LEU A 420     109.653 103.149  77.140
ATOM   3987  CD2 LEU A 420     111.949 102.530  76.258
ATOM   3988  C   LEU A 420     110.062 102.216  72.272
ATOM   3989  O   LEU A 420     109.224 102.872  71.645
ATOM   3990  N   LEU A 421     110.383 100.940  71.963
ATOM   3991  H   LEU A 421     111.113 100.431  72.417
ATOM   3992  CA  LEU A 421     109.657 100.256  70.933
ATOM   3993  CB  LEU A 421     110.459  99.942  69.651
ATOM   3994  CG  LEU A 421     109.652  99.258  68.519
ATOM   3995  CD1 LEU A 421     108.532 100.166  68.003
ATOM   3996  CD2 LEU A 421     110.543  98.774  67.373
ATOM   3997  C   LEU A 421     109.204  98.966  71.538
ATOM   3998  O   LEU A 421     110.012  98.092  71.868
ATOM   3999  N   PHE A 422     107.873  98.865  71.737
ATOM   4000  H   PHE A 422     107.240  99.587  71.463
ATOM   4001  CA  PHE A 422     107.275  97.681  72.280
ATOM   4002  CB  PHE A 422     106.179  97.918  73.341
ATOM   4003  CG  PHE A 422     106.709  98.397  74.655
ATOM   4004  CD1 PHE A 422     106.968  99.748  74.895
ATOM   4005  CE1 PHE A 422     107.440 100.181  76.136
ATOM   4006  CZ  PHE A 422     107.646  99.260  77.164
ATOM   4007  CE2 PHE A 422     107.372  97.909  76.945
ATOM   4008  CD2 PHE A 422     106.900  97.483  75.699
ATOM   4009  C   PHE A 422     106.673  96.886  71.169
ATOM   4010  O   PHE A 422     105.755  97.327  70.472
ATOM   4011  N   PHE A 423     107.234  95.680  70.984
ATOM   4012  H   PHE A 423     107.988  95.373  71.559
ATOM   4013  CA  PHE A 423     106.803  94.722  70.008
ATOM   4014  CB  PHE A 423     107.903  93.691  69.658
ATOM   4015  CG  PHE A 423     109.091  94.269  68.962
ATOM   4016  CD1 PHE A 423     110.202  94.669  69.713
ATOM   4017  CE1 PHE A 423     111.334  95.197  69.088
ATOM   4018  CZ  PHE A 423     111.367  95.316  67.697
ATOM   4019  CE2 PHE A 423     110.273  94.905  66.933
ATOM   4020  CD2 PHE A 423     109.145  94.378  67.569
ATOM   4021  C   PHE A 423     105.779  93.883  70.737
ATOM   4022  O   PHE A 423     105.978  93.539  71.905
ATOM   4023  N   GLY A 424     104.648  93.565  70.074
ATOM   4024  H   GLY A 424     104.480  93.882  69.144
ATOM   4025  CA  GLY A 424     103.637  92.701  70.631
ATOM   4026  C   GLY A 424     102.840  93.027  71.880
ATOM   4027  O   GLY A 424     102.132  94.034  71.922
ATOM   4028  N   PRO A 425     102.963  92.164  72.903
ATOM   4029  CA  PRO A 425     102.225  92.200  74.154
ATOM   4030  CB  PRO A 425     102.665  90.958  74.938
ATOM   4031  CG  PRO A 425     104.026  90.575  74.347
ATOM   4032  CD  PRO A 425     103.932  91.063  72.900
ATOM   4033  C   PRO A 425     102.144  93.386  75.064
ATOM   4034  O   PRO A 425     101.179  93.400  75.833
ATOM   4035  N   LEU A 426     103.106  94.341  75.053
ATOM   4036  H   LEU A 426     103.889  94.268  74.440
ATOM   4037  CA  LEU A 426     103.076  95.557  75.858
ATOM   4038  CB  LEU A 426     101.787  96.426  75.722
ATOM   4039  CG  LEU A 426     101.437  96.935  74.300
ATOM   4040  CD1 LEU A 426     100.093  97.675  74.300
ATOM   4041  CD2 LEU A 426     102.555  97.775  73.670
ATOM   4042  C   LEU A 426     103.365  95.352  77.330
ATOM   4043  O   LEU A 426     104.042  96.187  77.932
ATOM   4044  N   LYS A 427     102.835  94.265  77.954
ATOM   4045  H   LYS A 427     102.237  93.635  77.469
ATOM   4046  CA  LYS A 427     103.059  93.936  79.346
ATOM   4047  CB  LYS A 427     102.172  92.789  79.868
ATOM   4048  CG  LYS A 427     100.690  93.126  80.034
ATOM   4049  CD  LYS A 427      99.885  91.948  80.588
ATOM   4050  CE  LYS A 427      98.391  92.220  80.763
ATOM   4051  NZ  LYS A 427      97.724  91.013  81.293
ATOM   4052  HZ1 LYS A 427      97.364  91.201  82.248
ATOM   4053  HZ2 LYS A 427      96.933  90.750  80.676
ATOM   4054  HZ3 LYS A 427      98.401  90.227  81.333
ATOM   4055  C   LYS A 427     104.481  93.488  79.509
ATOM   4056  O   LYS A 427     105.138  93.857  80.485
ATOM   4057  N   LYS A 428     104.972  92.677  78.536
ATOM   4058  H   LYS A 428     104.404  92.412  77.762
ATOM   4059  CA  LYS A 428     106.325  92.181  78.496
ATOM   4060  CB  LYS A 428     106.606  91.230  77.308
ATOM   4061  CG  LYS A 428     108.013  90.610  77.301
ATOM   4062  CD  LYS A 428     108.316  89.673  76.130
ATOM   4063  CE  LYS A 428     108.620  90.399  74.811
ATOM   4064  NZ  LYS A 428     109.918  91.111  74.896
ATOM   4065  HZ1 LYS A 428     109.865  91.884  75.590
ATOM   4066  HZ2 LYS A 428     110.658  90.443  75.184
ATOM   4067  HZ3 LYS A 428     110.169  91.502  73.964
ATOM   4068  C   LYS A 428     107.177  93.397  78.248
ATOM   4069  O   LYS A 428     106.804  94.283  77.473
ATOM   4070  N   THR A 429     108.338  93.445  78.928
ATOM   4071  H   THR A 429     108.605  92.705  79.541
ATOM   4072  CA  THR A 429     109.289  94.518  78.833
ATOM   4073  CB  THR A 429     110.386  94.430  79.872
ATOM   4074  CG2 THR A 429     109.771  94.616  81.274
ATOM   4075  OG1 THR A 429     111.059  93.180  79.786
ATOM   4076  HG1 THR A 429     111.876  93.286  80.281
ATOM   4077  C   THR A 429     109.901  94.621  77.461
ATOM   4078  O   THR A 429     110.039  93.627  76.739
ATOM   4079  N   LYS A 430     110.255  95.878  77.109
ATOM   4080  H   LYS A 430     110.092  96.623  77.750
ATOM   4081  CA  LYS A 430     110.829  96.288  75.855
ATOM   4082  CB  LYS A 430     110.991  97.833  75.725
ATOM   4083  CG  LYS A 430     111.588  98.570  76.943
ATOM   4084  CD  LYS A 430     113.118  98.594  77.060
ATOM   4085  CE  LYS A 430     113.641  99.269  78.330
ATOM   4086  NZ  LYS A 430     113.241  98.497  79.531
ATOM   4087  HZ1 LYS A 430     112.207  98.407  79.566
ATOM   4088  HZ2 LYS A 430     113.665  97.550  79.499
ATOM   4089  HZ3 LYS A 430     113.565  98.983  80.389
ATOM   4090  C   LYS A 430     112.127  95.647  75.490
ATOM   4091  O   LYS A 430     113.006  95.426  76.327
ATOM   4092  N   ASP A 431     112.200  95.272  74.198
ATOM   4093  H   ASP A 431     111.440  95.433  73.574
ATOM   4094  CA  ASP A 431     113.352  94.669  73.606
ATOM   4095  CB  ASP A 431     112.991  93.779  72.395
ATOM   4096  CG  ASP A 431     112.171  92.580  72.888
ATOM   4097  OD1 ASP A 431     112.648  91.838  73.789
ATOM   4098  OD2 ASP A 431     111.030  92.400  72.390
ATOM   4099  C   ASP A 431     114.303  95.758  73.202
ATOM   4100  O   ASP A 431     115.509  95.594  73.396
ATOM   4101  N   ILE A 432     113.790  96.899  72.658
ATOM   4102  H   ILE A 432     112.813  97.056  72.530
ATOM   4103  CA  ILE A 432     114.680  97.953  72.249
ATOM   4104  CB  ILE A 432     115.031  97.856  70.756
ATOM   4105  CG2 ILE A 432     113.747  97.995  69.909
ATOM   4106  CG1 ILE A 432     116.145  98.836  70.338
ATOM   4107  CD1 ILE A 432     116.755  98.532  68.971
ATOM   4108  C   ILE A 432     114.218  99.324  72.693
ATOM   4109  O   ILE A 432     113.025  99.648  72.728
ATOM   4110  N   ASP A 433     115.233 100.128  73.087
ATOM   4111  H   ASP A 433     116.171  99.789  73.058
ATOM   4112  CA  ASP A 433     115.130 101.480  73.546
ATOM   4113  CB  ASP A 433     115.760 101.600  74.958
ATOM   4114  CG  ASP A 433     115.625 102.977  75.596
ATOM   4115  OD1 ASP A 433     115.054 103.912  74.977
ATOM   4116  OD2 ASP A 433     116.123 103.099  76.745
ATOM   4117  C   ASP A 433     115.997 102.171  72.523
ATOM   4118  O   ASP A 433     117.230 102.107  72.584
ATOM   4119  N   PHE A 434     115.345 102.800  71.517
ATOM   4120  H   PHE A 434     114.356 102.883  71.502
ATOM   4121  CA  PHE A 434     116.014 103.488  70.449
ATOM   4122  CB  PHE A 434     115.161 103.904  69.226
ATOM   4123  CG  PHE A 434     114.670 102.785  68.378
ATOM   4124  CD1 PHE A 434     113.297 102.538  68.299
ATOM   4125  CE1 PHE A 434     112.817 101.502  67.499
ATOM   4126  CZ  PHE A 434     113.698 100.689  66.784
ATOM   4127  CE2 PHE A 434     115.069 100.915  66.879
ATOM   4128  CD2 PHE A 434     115.550 101.957  67.677
ATOM   4129  C   PHE A 434     116.560 104.800  70.894
ATOM   4130  O   PHE A 434     115.849 105.636  71.457
ATOM   4131  N   ASP A 435     117.866 104.965  70.630
ATOM   4132  H   ASP A 435     118.393 104.238  70.197
ATOM   4133  CA  ASP A 435     118.606 106.161  70.905
ATOM   4134  CB  ASP A 435     120.117 105.902  71.096
ATOM   4135  CG  ASP A 435     120.389 105.046  72.328
ATOM   4136  OD1 ASP A 435     120.003 105.446  73.457
ATOM   4137  OD2 ASP A 435     120.999 103.961  72.147
ATOM   4138  C   ASP A 435     118.494 107.052  69.695
ATOM   4139  O   ASP A 435     118.438 108.276  69.824
ATOM   4140  N   ASN A 436     118.444 106.431  68.486
ATOM   4141  H   ASN A 436     118.456 105.438  68.406
ATOM   4142  CA  ASN A 436     118.410 107.146  67.240
ATOM   4143  CB  ASN A 436     119.533 106.683  66.272
ATOM   4144  CG  ASN A 436     120.909 106.970  66.864
ATOM   4145  OD1 ASN A 436     121.310 108.113  67.081
ATOM   4146  ND2 ASN A 436     121.665 105.878  67.144
ATOM   4147 1HD2 ASN A 436     121.305 104.962  66.963
ATOM   4148 2HD2 ASN A 436     122.583 105.987  67.523
ATOM   4149  C   ASN A 436     117.099 107.112  66.502
ATOM   4150  O   ASN A 436     116.916 106.386  65.519
ATOM   4151  N   LEU A 437     116.132 107.909  67.008
ATOM   4152  H   LEU A 437     116.309 108.462  67.819
ATOM   4153  CA  LEU A 437     114.830 108.101  66.413
ATOM   4154  CB  LEU A 437     113.937 108.983  67.331
ATOM   4155  CG  LEU A 437     112.489 109.321  66.892
ATOM   4156  CD1 LEU A 437     111.557 108.107  66.855
ATOM   4157  CD2 LEU A 437     111.918 110.457  67.752
ATOM   4158  C   LEU A 437     115.104 108.880  65.142
ATOM   4159  O   LEU A 437     115.854 109.858  65.159
ATOM   4160  N   GLY A 438     114.511 108.455  64.008
ATOM   4161  H   GLY A 438     113.950 107.638  64.014
ATOM   4162  CA  GLY A 438     114.675 109.093  62.723
ATOM   4163  C   GLY A 438     113.713 110.234  62.558
ATOM   4164  O   GLY A 438     112.930 110.251  61.607
ATOM   4165  N   GLU A 439     113.755 111.206  63.500
ATOM   4166  H   GLU A 439     114.419 111.161  64.243
ATOM   4167  CA  GLU A 439     112.914 112.375  63.490
ATOM   4168  CB  GLU A 439     112.842 113.038  64.888
ATOM   4169  CG  GLU A 439     111.889 114.237  65.047
ATOM   4170  CD  GLU A 439     111.852 114.763  66.492
ATOM   4171  OE1 GLU A 439     112.561 114.244  67.398
ATOM   4172  OE2 GLU A 439     111.077 115.731  66.705
ATOM   4173  C   GLU A 439     113.484 113.326  62.470
ATOM   4174  O   GLU A 439     114.703 113.461  62.353
ATOM   4175  N   ASN A 440     112.581 113.967  61.692
ATOM   4176  H   ASN A 440     111.607 113.801  61.829
ATOM   4177  CA  ASN A 440     112.864 114.921  60.648
ATOM   4178  CB  ASN A 440     113.528 116.257  61.110
ATOM   4179  CG  ASN A 440     112.554 117.039  61.985
ATOM   4180  OD1 ASN A 440     111.494 117.480  61.542
ATOM   4181  ND2 ASN A 440     112.918 117.215  63.281
ATOM   4182 1HD2 ASN A 440     113.783 116.838  63.614
ATOM   4183 2HD2 ASN A 440     112.316 117.708  63.909
ATOM   4184  C   ASN A 440     113.413 114.245  59.397
ATOM   4185  O   ASN A 440     112.520 113.846  58.644
ATOM   4186  N   PRO A 441     114.703 114.019  59.038
ATOM   4187  CA  PRO A 441     115.057 113.359  57.794
ATOM   4188  CB  PRO A 441     116.470 113.852  57.465
ATOM   4189  CG  PRO A 441     117.099 114.097  58.844
ATOM   4190  CD  PRO A 441     115.907 114.520  59.710
ATOM   4191  C   PRO A 441     114.927 111.854  57.877
ATOM   4192  O   PRO A 441     115.936 111.159  58.025
ATOM   4193  N   CYS A 442     113.679 111.339  57.830
ATOM   4194  H   CYS A 442     112.878 111.931  57.784
ATOM   4195  CA  CYS A 442     113.444 109.924  57.721
ATOM   4196  CB  CYS A 442     112.062 109.478  58.242
ATOM   4197  SG  CYS A 442     110.673 110.224  57.347
ATOM   4198  C   CYS A 442     113.676 109.420  56.324
ATOM   4199  O   CYS A 442     113.192 109.991  55.345
ATOM   4200  N   LYS A 443     114.456 108.323  56.224
ATOM   4201  H   LYS A 443     114.821 107.867  57.032
ATOM   4202  CA  LYS A 443     114.794 107.694  54.974
ATOM   4203  CB  LYS A 443     116.261 107.979  54.562
ATOM   4204  CG  LYS A 443     116.678 107.474  53.177
ATOM   4205  CD  LYS A 443     118.098 107.858  52.767
ATOM   4206  CE  LYS A 443     118.480 107.384  51.362
ATOM   4207  NZ  LYS A 443     117.638 108.033  50.332
ATOM   4208  HZ1 LYS A 443     117.573 109.053  50.518
ATOM   4209  HZ2 LYS A 443     118.066 107.881  49.399
ATOM   4210  HZ3 LYS A 443     116.686 107.611  50.332
ATOM   4211  C   LYS A 443     114.568 106.211  55.141
ATOM   4212  O   LYS A 443     114.626 105.699  56.263
ATOM   4213  N   ILE A 444     114.277 105.490  54.022
ATOM   4214  H   ILE A 444     114.215 105.926  53.126
ATOM   4215  CA  ILE A 444     114.044 104.060  54.050
ATOM   4216  CB  ILE A 444     113.611 103.450  52.716
ATOM   4217  CG2 ILE A 444     113.537 101.901  52.791
ATOM   4218  CG1 ILE A 444     112.243 104.019  52.320
ATOM   4219  CD1 ILE A 444     111.799 103.618  50.922
ATOM   4220  C   ILE A 444     115.298 103.391  54.553
ATOM   4221  O   ILE A 444     116.401 103.611  54.044
ATOM   4222  N   GLY A 445     115.093 102.534  55.573
ATOM   4223  H   GLY A 445     114.179 102.375  55.938
ATOM   4224  CA  GLY A 445     116.142 101.805  56.218
ATOM   4225  C   GLY A 445     116.440 102.342  57.587
ATOM   4226  O   GLY A 445     117.135 101.667  58.347
ATOM   4227  N   LEU A 446     115.926 103.550  57.946
ATOM   4228  H   LEU A 446     115.375 104.099  57.321
ATOM   4229  CA  LEU A 446     116.128 104.108  59.260
ATOM   4230  CB  LEU A 446     115.981 105.642  59.399
ATOM   4231  CG  LEU A 446     117.027 106.469  58.615
ATOM   4232  CD1 LEU A 446     116.765 107.971  58.775
ATOM   4233  CD2 LEU A 446     118.474 106.093  58.981
ATOM   4234  C   LEU A 446     115.211 103.411  60.218
ATOM   4235  O   LEU A 446     114.150 102.906  59.840
ATOM   4236  N   GLN A 447     115.606 103.431  61.506
ATOM   4237  H   GLN A 447     116.448 103.900  61.762
ATOM   4238  CA  GLN A 447     114.939 102.759  62.589
ATOM   4239  CB  GLN A 447     115.676 103.078  63.906
ATOM   4240  CG  GLN A 447     117.052 102.381  63.963
ATOM   4241  CD  GLN A 447     117.896 102.790  65.174
ATOM   4242  OE1 GLN A 447     117.593 103.676  65.973
ATOM   4243  NE2 GLN A 447     119.043 102.080  65.334
ATOM   4244 1HE2 GLN A 447     119.276 101.354  64.688
ATOM   4245 2HE2 GLN A 447     119.642 102.273  66.111
ATOM   4246  C   GLN A 447     113.469 103.060  62.708
ATOM   4247  O   GLN A 447     112.676 102.147  62.942
ATOM   4248  N   THR A 448     113.059 104.325  62.473
ATOM   4249  H   THR A 448     113.690 105.059  62.238
ATOM   4250  CA  THR A 448     111.676 104.699  62.591
ATOM   4251  CB  THR A 448     111.511 105.689  63.720
ATOM   4252  CG2 THR A 448     111.922 105.026  65.056
ATOM   4253  OG1 THR A 448     112.292 106.846  63.494
ATOM   4254  HG1 THR A 448     111.797 107.362  62.851
ATOM   4255  C   THR A 448     111.210 105.271  61.261
ATOM   4256  O   THR A 448     110.606 106.345  61.198
ATOM   4257  N   SER A 449     111.462 104.533  60.157
ATOM   4258  H   SER A 449     111.982 103.681  60.202
ATOM   4259  CA  SER A 449     111.133 104.981  58.825
ATOM   4260  CB  SER A 449     111.727 104.038  57.756
ATOM   4261  OG  SER A 449     111.197 102.726  57.889
ATOM   4262  HG  SER A 449     111.587 102.211  57.177
ATOM   4263  C   SER A 449     109.703 105.286  58.431
ATOM   4264  O   SER A 449     109.496 106.363  57.868
ATOM   4265  N   SER A 450     108.693 104.421  58.722
ATOM   4266  H   SER A 450     108.831 103.553  59.192
ATOM   4267  CA  SER A 450     107.347 104.734  58.278
ATOM   4268  CB  SER A 450     107.044 104.193  56.856
ATOM   4269  OG  SER A 450     107.107 102.773  56.820
ATOM   4270  HG  SER A 450     106.957 102.527  55.904
ATOM   4271  C   SER A 450     106.208 104.334  59.171
ATOM   4272  O   SER A 450     106.305 103.365  59.924
ATOM   4273  N   ILE A 451     105.101 105.121  59.094
ATOM   4274  H   ILE A 451     105.075 105.900  58.471
ATOM   4275  CA  ILE A 451     103.873 104.897  59.835
ATOM   4276  CB  ILE A 451     103.491 105.943  60.908
ATOM   4277  CG2 ILE A 451     102.194 105.498  61.631
ATOM   4278  CG1 ILE A 451     104.542 106.119  61.997
ATOM   4279  CD1 ILE A 451     104.299 107.316  62.926
ATOM   4280  C   ILE A 451     102.783 105.075  58.796
ATOM   4281  O   ILE A 451     102.840 106.002  57.979
ATOM   4282  N   GLU A 452     101.760 104.177  58.814
ATOM   4283  H   GLU A 452     101.733 103.438  59.480
ATOM   4284  CA  GLU A 452     100.609 104.265  57.944
ATOM   4285  CB  GLU A 452      99.646 103.065  57.921
ATOM   4286  CG  GLU A 452     100.218 101.849  57.176
ATOM   4287  CD  GLU A 452      99.226 100.681  57.116
ATOM   4288  OE1 GLU A 452      99.565  99.696  56.410
ATOM   4289  OE2 GLU A 452      98.139 100.723  57.753
ATOM   4290  C   GLU A 452      99.883 105.519  58.340
ATOM   4291  O   GLU A 452      99.796 105.869  59.520
ATOM   4292  N   GLY A 453      99.316 106.197  57.334
ATOM   4293  H   GLY A 453      99.357 105.878  56.392
ATOM   4294  CA  GLY A 453      98.708 107.480  57.531
ATOM   4295  C   GLY A 453      99.658 108.462  56.864
ATOM   4296  O   GLY A 453      99.523 109.675  57.022
ATOM   4297  N   ALA A 454     100.618 107.923  56.065
ATOM   4298  H   ALA A 454     100.676 106.934  55.971
ATOM   4299  CA  ALA A 454     101.624 108.572  55.283
ATOM   4300  CB  ALA A 454     101.033 109.302  54.048
ATOM   4301  C   ALA A 454     102.730 109.379  55.892
ATOM   4302  O   ALA A 454     102.913 110.563  55.597
ATOM   4303  N   TRP A 455     103.503 108.729  56.790
ATOM   4304  H   TRP A 455     103.337 107.776  57.033
ATOM   4305  CA  TRP A 455     104.679 109.321  57.376
ATOM   4306  CB  TRP A 455     105.037 108.695  58.745
ATOM   4307  CG  TRP A 455     106.221 109.266  59.498
ATOM   4308  CD1 TRP A 455     107.501 108.784  59.530
ATOM   4309  NE1 TRP A 455     108.283 109.552  60.361
ATOM   4310  HE1 TRP A 455     109.231 109.408  60.541
ATOM   4311  CE2 TRP A 455     107.501 110.552  60.895
ATOM   4312  CZ2 TRP A 455     107.803 111.573  61.789
ATOM   4313  CH2 TRP A 455     106.777 112.453  62.156
ATOM   4314  CZ3 TRP A 455     105.482 112.304  61.640
ATOM   4315  CE3 TRP A 455     105.175 111.272  60.744
ATOM   4316  CD2 TRP A 455     106.197 110.404  60.376
ATOM   4317  C   TRP A 455     105.647 108.830  56.321
ATOM   4318  O   TRP A 455     106.161 107.711  56.399
ATOM   4319  N   GLY A 456     105.848 109.670  55.275
ATOM   4320  H   GLY A 456     105.404 110.562  55.240
ATOM   4321  CA  GLY A 456     106.684 109.360  54.149
ATOM   4322  C   GLY A 456     108.135 109.324  54.460
ATOM   4323  O   GLY A 456     108.664 110.175  55.176
ATOM   4324  N   SER A 457     108.796 108.319  53.863
ATOM   4325  H   SER A 457     108.327 107.668  53.270
ATOM   4326  CA  SER A 457     110.198 108.100  54.013
ATOM   4327  CB  SER A 457     110.553 106.614  54.140
ATOM   4328  OG  SER A 457     109.935 106.030  55.270
ATOM   4329  HG  SER A 457     110.272 106.503  56.034
ATOM   4330  C   SER A 457     110.810 108.493  52.706
ATOM   4331  O   SER A 457     110.223 108.273  51.643
ATOM   4332  N   GLU A 458     112.005 109.121  52.765
ATOM   4333  H   GLU A 458     112.443 109.332  53.635
ATOM   4334  CA  GLU A 458     112.747 109.491  51.589
ATOM   4335  CB  GLU A 458     113.993 110.350  51.900
ATOM   4336  CG  GLU A 458     114.793 110.846  50.681
ATOM   4337  CD  GLU A 458     116.002 111.695  51.093
ATOM   4338  OE1 GLU A 458     116.737 112.106  50.157
ATOM   4339  OE2 GLU A 458     116.229 111.956  52.305
ATOM   4340  C   GLU A 458     113.211 108.177  51.018
ATOM   4341  O   GLU A 458     113.734 107.317  51.735
ATOM   4342  N   PHE A 459     112.983 108.001  49.705
ATOM   4343  H   PHE A 459     112.550 108.707  49.150
ATOM   4344  CA  PHE A 459     113.359 106.802  49.015
ATOM   4345  CB  PHE A 459     112.544 106.589  47.718
ATOM   4346  CG  PHE A 459     111.231 105.959  48.060
ATOM   4347  CD1 PHE A 459     110.279 106.615  48.855
ATOM   4348  CE1 PHE A 459     109.064 106.007  49.168
ATOM   4349  CZ  PHE A 459     108.786 104.732  48.674
ATOM   4350  CE2 PHE A 459     109.711 104.073  47.868
ATOM   4351  CD2 PHE A 459     110.927 104.690  47.563
ATOM   4352  C   PHE A 459     114.844 106.955  48.668
ATOM   4353  O   PHE A 459     115.654 106.208  49.276
ATOM   4354  OXT PHE A 459     115.204 107.835  47.840
TER
END
