# Supplementary material for: DNA Vaccines Encoding HTNV GP-Derived Th Epitopes Benefited from a LAMP-Targeting Strategy and Established Cellular Immunoprotection
Source: Vaccines (Basel). 2024 Aug 19;12(8):928. doi: 10.3390/vaccines12080928 (PMC11359959; doi:10.3390/vaccines12080928)
Supplement: Supplementary file 1 [file vaccines-12-00928-s001.zip › Supplementary Material_S3/I-TASSER model 4/optimized model_4.pdb]

ATOM      1  N   MET A   1      84.393 103.149  93.422
ATOM      2  H1  MET A   1      85.075 102.501  92.985
ATOM      3  H2  MET A   1      84.697 104.127  93.264
ATOM      4  H3  MET A   1      84.341 102.963  94.440
ATOM      5  CA  MET A   1      83.062 102.947  92.817
ATOM      6  CB  MET A   1      83.057 103.470  91.367
ATOM      7  CG  MET A   1      82.713 104.956  91.248
ATOM      8  SD  MET A   1      81.071 105.296  90.546
ATOM      9  CE  MET A   1      80.305 105.747  92.129
ATOM     10  C   MET A   1      82.672 101.503  92.807
ATOM     11  O   MET A   1      81.533 101.161  93.121
ATOM     12  N   ALA A   2      83.643 100.626  92.475
ATOM     13  H   ALA A   2      84.556 100.950  92.241
ATOM     14  CA  ALA A   2      83.486  99.201  92.380
ATOM     15  CB  ALA A   2      84.715  98.529  91.743
ATOM     16  C   ALA A   2      83.228  98.501  93.684
ATOM     17  O   ALA A   2      82.611  97.434  93.671
ATOM     18  N   LEU A   3      83.679  99.082  94.826
ATOM     19  H   LEU A   3      84.160  99.955  94.809
ATOM     20  CA  LEU A   3      83.535  98.467  96.127
ATOM     21  CB  LEU A   3      84.245  99.279  97.237
ATOM     22  CG  LEU A   3      85.791  99.268  97.186
ATOM     23  CD1 LEU A   3      86.379 100.272  98.191
ATOM     24  CD2 LEU A   3      86.373  97.856  97.382
ATOM     25  C   LEU A   3      82.109  98.244  96.559
ATOM     26  O   LEU A   3      81.768  97.104  96.882
ATOM     27  N   ARG A   4      81.258  99.306  96.554
ATOM     28  H   ARG A   4      81.582 100.207  96.279
ATOM     29  CA  ARG A   4      79.845  99.260  96.896
ATOM     30  CB  ARG A   4      78.950  98.861  95.693
ATOM     31  CG  ARG A   4      78.960  99.873  94.552
ATOM     32  CD  ARG A   4      77.920  99.608  93.467
ATOM     33  NE  ARG A   4      78.224 100.537  92.338
ATOM     34  HE  ARG A   4      79.028 101.129  92.408
ATOM     35  CZ  ARG A   4      77.462 100.575  91.201
ATOM     36  NH1 ARG A   4      76.334  99.815  91.060
ATOM     37 1HH1 ARG A   4      76.044  99.200  91.792
ATOM     38 2HH1 ARG A   4      75.787  99.875  90.226
ATOM     39  NH2 ARG A   4      77.840 101.399  90.181
ATOM     40 1HH2 ARG A   4      78.670 101.949  90.258
ATOM     41 2HH2 ARG A   4      77.298 101.442  89.342
ATOM     42  C   ARG A   4      79.484  98.444  98.128
ATOM     43  O   ARG A   4      78.622  97.560  98.059
ATOM     44  N   ASN A   5      80.159  98.694  99.281
ATOM     45  H   ASN A   5      80.858  99.401  99.346
ATOM     46  CA  ASN A   5      79.890  97.941 100.487
ATOM     47  CB  ASN A   5      80.987  98.138 101.569
ATOM     48  CG  ASN A   5      80.866  97.191 102.776
ATOM     49  OD1 ASN A   5      79.831  96.656 103.174
ATOM     50  ND2 ASN A   5      82.043  96.961 103.413
ATOM     51 1HD2 ASN A   5      82.886  97.376 103.073
ATOM     52 2HD2 ASN A   5      82.066  96.372 104.220
ATOM     53  C   ASN A   5      78.542  98.329 101.024
ATOM     54  O   ASN A   5      78.299  99.478 101.401
ATOM     55  N   VAL A   6      77.635  97.329 101.057
ATOM     56  H   VAL A   6      77.858  96.404 100.763
ATOM     57  CA  VAL A   6      76.297  97.536 101.529
ATOM     58  CB  VAL A   6      75.221  97.030 100.569
ATOM     59  CG1 VAL A   6      73.810  97.257 101.156
ATOM     60  CG2 VAL A   6      75.392  97.729  99.206
ATOM     61  C   VAL A   6      76.189  96.835 102.844
ATOM     62  O   VAL A   6      76.381  95.618 102.941
ATOM     63  N   TYR A   7      75.895  97.625 103.896
ATOM     64  H   TYR A   7      75.750  98.608 103.821
ATOM     65  CA  TYR A   7      75.730  97.046 105.192
ATOM     66  CB  TYR A   7      76.131  97.953 106.377
ATOM     67  CG  TYR A   7      77.624  98.081 106.408
ATOM     68  CD1 TYR A   7      78.273  99.143 105.766
ATOM     69  CE1 TYR A   7      79.667  99.253 105.799
ATOM     70  CZ  TYR A   7      80.429  98.297 106.478
ATOM     71  OH  TYR A   7      81.837  98.398 106.518
ATOM     72  HH  TYR A   7      82.091  99.207 106.063
ATOM     73  CE2 TYR A   7      79.792  97.234 107.121
ATOM     74  CD2 TYR A   7      78.398  97.129 107.084
ATOM     75  C   TYR A   7      74.296  96.640 105.299
ATOM     76  O   TYR A   7      73.387  97.475 105.301
ATOM     77  N   ASP A   8      74.090  95.309 105.340
ATOM     78  H   ASP A   8      74.851  94.666 105.303
ATOM     79  CA  ASP A   8      72.793  94.702 105.453
ATOM     80  CB  ASP A   8      72.773  93.195 105.092
ATOM     81  CG  ASP A   8      72.948  92.937 103.589
ATOM     82  OD1 ASP A   8      72.836  93.872 102.751
ATOM     83  OD2 ASP A   8      73.202  91.749 103.260
ATOM     84  C   ASP A   8      72.299  94.835 106.864
ATOM     85  O   ASP A   8      73.093  94.866 107.807
ATOM     86  N   MET A   9      70.966  94.996 107.009
ATOM     87  H   MET A   9      70.360  94.967 106.218
ATOM     88  CA  MET A   9      70.293  95.110 108.278
ATOM     89  CB  MET A   9      69.086  96.067 108.219
ATOM     90  CG  MET A   9      68.412  96.353 109.564
ATOM     91  SD  MET A   9      67.012  97.509 109.481
ATOM     92  CE  MET A   9      68.027  99.003 109.299
ATOM     93  C   MET A   9      69.818  93.728 108.664
ATOM     94  O   MET A   9      69.315  92.981 107.821
ATOM     95  N   LYS A  10      70.044  93.343 109.943
ATOM     96  H   LYS A  10      70.473  93.953 110.604
ATOM     97  CA  LYS A  10      69.675  92.041 110.446
ATOM     98  CB  LYS A  10      70.800  91.416 111.298
ATOM     99  CG  LYS A  10      72.129  91.223 110.557
ATOM    100  CD  LYS A  10      72.085  90.257 109.371
ATOM    101  CE  LYS A  10      73.453  90.053 108.719
ATOM    102  NZ  LYS A  10      73.320  89.198 107.525
ATOM    103  HZ1 LYS A  10      74.217  89.179 107.005
ATOM    104  HZ2 LYS A  10      73.071  88.233 107.815
ATOM    105  HZ3 LYS A  10      72.575  89.574 106.909
ATOM    106  C   LYS A  10      68.414  91.985 111.267
ATOM    107  O   LYS A  10      67.894  90.892 111.488
ATOM    108  N   ILE A  11      67.875  93.151 111.705
ATOM    109  H   ILE A  11      68.320  94.012 111.478
ATOM    110  CA  ILE A  11      66.687  93.313 112.528
ATOM    111  CB  ILE A  11      65.313  93.288 111.838
ATOM    112  CG2 ILE A  11      65.255  94.553 110.961
ATOM    113  CG1 ILE A  11      64.958  91.986 111.082
ATOM    114  CD1 ILE A  11      63.504  91.899 110.623
ATOM    115  C   ILE A  11      66.695  92.575 113.845
ATOM    116  O   ILE A  11      65.751  91.877 114.229
ATOM    117  N   GLU A  12      67.832  92.731 114.564
ATOM    118  H   GLU A  12      68.577  93.293 114.214
ATOM    119  CA  GLU A  12      68.060  92.193 115.875
ATOM    120  CB  GLU A  12      69.556  92.382 116.232
ATOM    121  CG  GLU A  12      70.123  91.891 117.574
ATOM    122  CD  GLU A  12      70.019  92.974 118.653
ATOM    123  OE1 GLU A  12      69.483  92.684 119.751
ATOM    124  OE2 GLU A  12      70.499  94.111 118.400
ATOM    125  C   GLU A  12      67.157  93.012 116.751
ATOM    126  O   GLU A  12      67.329  94.221 116.904
ATOM    127  N   CYS A  13      66.156  92.333 117.334
ATOM    128  H   CYS A  13      66.062  91.350 117.211
ATOM    129  CA  CYS A  13      65.176  92.937 118.193
ATOM    130  CB  CYS A  13      63.821  92.221 118.078
ATOM    131  SG  CYS A  13      63.136  92.306 116.395
ATOM    132  C   CYS A  13      65.728  93.042 119.607
ATOM    133  O   CYS A  13      66.735  92.384 119.875
ATOM    134  N   PRO A  14      65.126  93.781 120.551
ATOM    135  CA  PRO A  14      65.668  93.988 121.881
ATOM    136  CB  PRO A  14      64.628  94.828 122.620
ATOM    137  CG  PRO A  14      63.968  95.650 121.508
ATOM    138  CD  PRO A  14      64.043  94.732 120.283
ATOM    139  C   PRO A  14      66.228  92.899 122.752
ATOM    140  O   PRO A  14      67.135  93.272 123.501
ATOM    141  N   HIS A  15      65.765  91.619 122.722
ATOM    142  H   HIS A  15      64.961  91.343 122.203
ATOM    143  CA  HIS A  15      66.677  90.567 123.132
ATOM    144  CB  HIS A  15      66.984  90.477 124.665
ATOM    145  CG  HIS A  15      68.074  89.496 125.026
ATOM    146  ND1 HIS A  15      69.408  89.722 124.760
ATOM    147  CE1 HIS A  15      70.091  88.646 125.223
ATOM    148  NE2 HIS A  15      69.294  87.746 125.768
ATOM    149  CD2 HIS A  15      68.024  88.283 125.644
ATOM    150  C   HIS A  15      66.194  89.222 122.675
ATOM    151  O   HIS A  15      66.753  88.657 121.735
ATOM    152  N   THR A  16      65.135  88.695 123.342
ATOM    153  H   THR A  16      64.689  89.201 124.075
ATOM    154  CA  THR A  16      64.544  87.403 123.075
ATOM    155  CB  THR A  16      63.527  86.993 124.120
ATOM    156  CG2 THR A  16      64.248  86.794 125.465
ATOM    157  OG1 THR A  16      62.498  87.968 124.246
ATOM    158  HG1 THR A  16      61.893  87.809 123.515
ATOM    159  C   THR A  16      63.919  87.373 121.724
ATOM    160  O   THR A  16      64.013  86.360 121.027
ATOM    161  N   VAL A  17      63.258  88.493 121.332
ATOM    162  H   VAL A  17      63.189  89.299 121.913
ATOM    163  CA  VAL A  17      62.669  88.588 120.025
ATOM    164  CB  VAL A  17      61.692  89.736 119.854
ATOM    165  CG1 VAL A  17      61.182  89.776 118.398
ATOM    166  CG2 VAL A  17      60.557  89.593 120.885
ATOM    167  C   VAL A  17      63.918  88.756 119.189
ATOM    168  O   VAL A  17      64.762  89.612 119.474
ATOM    169  N   SER A  18      64.039  87.904 118.147
ATOM    170  H   SER A  18      63.315  87.250 117.949
ATOM    171  CA  SER A  18      65.170  87.826 117.259
ATOM    172  CB  SER A  18      65.355  89.051 116.331
ATOM    173  OG  SER A  18      64.225  89.219 115.486
ATOM    174  HG  SER A  18      64.401  90.011 114.969
ATOM    175  C   SER A  18      66.425  87.498 118.045
ATOM    176  O   SER A  18      67.481  88.114 117.874
ATOM    177  N   PHE A  19      66.304  86.461 118.927
ATOM    178  H   PHE A  19      65.421  86.018 119.059
ATOM    179  CA  PHE A  19      67.362  85.950 119.779
ATOM    180  CB  PHE A  19      66.882  84.791 120.697
ATOM    181  CG  PHE A  19      67.908  84.454 121.739
ATOM    182  CD1 PHE A  19      68.130  85.319 122.820
ATOM    183  CE1 PHE A  19      69.083  85.014 123.796
ATOM    184  CZ  PHE A  19      69.822  83.833 123.704
ATOM    185  CE2 PHE A  19      69.603  82.958 122.639
ATOM    186  CD2 PHE A  19      68.649  83.265 121.665
ATOM    187  C   PHE A  19      68.452  85.433 118.875
ATOM    188  O   PHE A  19      69.635  85.528 119.208
ATOM    189  N   GLY A  20      68.059  84.906 117.689
ATOM    190  H   GLY A  20      67.094  84.844 117.451
ATOM    191  CA  GLY A  20      68.965  84.428 116.690
ATOM    192  C   GLY A  20      69.333  85.681 115.957
ATOM    193  O   GLY A  20      68.794  85.973 114.888
ATOM    194  N   GLU A  21      70.272  86.444 116.567
ATOM    195  H   GLU A  21      70.632  86.153 117.451
ATOM    196  CA  GLU A  21      70.792  87.701 116.094
ATOM    197  CB  GLU A  21      71.909  88.175 117.057
ATOM    198  CG  GLU A  21      72.574  89.513 116.730
ATOM    199  CD  GLU A  21      73.680  89.810 117.732
ATOM    200  OE1 GLU A  21      74.843  89.971 117.277
ATOM    201  OE2 GLU A  21      73.391  89.900 118.954
ATOM    202  C   GLU A  21      71.396  87.516 114.732
ATOM    203  O   GLU A  21      71.082  88.275 113.813
ATOM    204  N   ASN A  22      72.266  86.480 114.604
ATOM    205  H   ASN A  22      72.472  85.914 115.398
ATOM    206  CA  ASN A  22      72.964  86.066 113.407
ATOM    207  CB  ASN A  22      72.040  85.272 112.438
ATOM    208  CG  ASN A  22      71.646  83.923 113.049
ATOM    209  OD1 ASN A  22      72.380  83.291 113.809
ATOM    210  ND2 ASN A  22      70.415  83.457 112.715
ATOM    211 1HD2 ASN A  22      69.831  83.977 112.092
ATOM    212 2HD2 ASN A  22      70.100  82.578 113.073
ATOM    213  C   ASN A  22      73.651  87.204 112.691
ATOM    214  O   ASN A  22      73.817  87.175 111.467
ATOM    215  N   SER A  23      74.114  88.219 113.463
ATOM    216  H   SER A  23      74.034  88.221 114.457
ATOM    217  CA  SER A  23      74.748  89.357 112.863
ATOM    218  CB  SER A  23      74.610  90.655 113.684
ATOM    219  OG  SER A  23      73.243  91.028 113.784
ATOM    220  HG  SER A  23      72.824  90.357 114.329
ATOM    221  C   SER A  23      76.191  89.083 112.628
ATOM    222  O   SER A  23      76.995  89.012 113.561
ATOM    223  N   VAL A  24      76.534  88.917 111.334
ATOM    224  H   VAL A  24      75.864  88.973 110.599
ATOM    225  CA  VAL A  24      77.890  88.670 110.930
ATOM    226  CB  VAL A  24      78.013  88.001 109.569
ATOM    227  CG1 VAL A  24      79.499  87.821 109.184
ATOM    228  CG2 VAL A  24      77.235  86.671 109.598
ATOM    229  C   VAL A  24      78.523  90.033 110.912
ATOM    230  O   VAL A  24      78.051  90.944 110.225
ATOM    231  N   LYS A  25      79.590  90.182 111.722
ATOM    232  H   LYS A  25      79.928  89.427 112.278
ATOM    233  CA  LYS A  25      80.326  91.407 111.835
ATOM    234  CB  LYS A  25      81.097  91.495 113.171
ATOM    235  CG  LYS A  25      81.827  92.813 113.449
ATOM    236  CD  LYS A  25      82.517  92.828 114.815
ATOM    237  CE  LYS A  25      83.239  94.137 115.140
ATOM    238  NZ  LYS A  25      83.884  94.042 116.466
ATOM    239  HZ1 LYS A  25      84.052  94.995 116.840
ATOM    240  HZ2 LYS A  25      83.265  93.523 117.118
ATOM    241  HZ3 LYS A  25      84.789  93.542 116.382
ATOM    242  C   LYS A  25      81.288  91.453 110.689
ATOM    243  O   LYS A  25      82.095  90.538 110.492
ATOM    244  N   LYS A  26      81.193  92.541 109.901
ATOM    245  H   LYS A  26      80.536  93.269 110.080
ATOM    246  CA  LYS A  26      82.050  92.727 108.772
ATOM    247  CB  LYS A  26      81.451  93.715 107.738
ATOM    248  CG  LYS A  26      82.315  94.051 106.513
ATOM    249  CD  LYS A  26      82.481  92.911 105.507
ATOM    250  CE  LYS A  26      83.210  93.341 104.234
ATOM    251  NZ  LYS A  26      83.421  92.177 103.351
ATOM    252  HZ1 LYS A  26      83.825  92.495 102.450
ATOM    253  HZ2 LYS A  26      84.071  91.506 103.801
ATOM    254  HZ3 LYS A  26      82.514  91.706 103.171
ATOM    255  C   LYS A  26      83.342  93.254 109.312
ATOM    256  O   LYS A  26      83.409  94.363 109.849
ATOM    257  N   ILE A  27      84.404  92.437 109.147
ATOM    258  H   ILE A  27      84.299  91.562 108.681
ATOM    259  CA  ILE A  27      85.747  92.750 109.587
ATOM    260  CB  ILE A  27      86.691  91.570 109.401
ATOM    261  CG2 ILE A  27      88.135  91.975 109.778
ATOM    262  CG1 ILE A  27      86.207  90.386 110.269
ATOM    263  CD1 ILE A  27      86.901  89.056 109.974
ATOM    264  C   ILE A  27      86.149  93.931 108.734
ATOM    265  O   ILE A  27      85.972  93.914 107.520
ATOM    266  N   VAL A  28      86.680  94.979 109.389
ATOM    267  H   VAL A  28      86.823  94.939 110.374
ATOM    268  CA  VAL A  28      87.032  96.231 108.767
ATOM    269  CB  VAL A  28      87.134  97.396 109.753
ATOM    270  CG1 VAL A  28      85.731  97.651 110.334
ATOM    271  CG2 VAL A  28      88.205  97.159 110.840
ATOM    272  C   VAL A  28      88.061  96.443 107.702
ATOM    273  O   VAL A  28      87.615  97.110 106.773
ATOM    274  N   PRO A  29      89.316  95.988 107.618
ATOM    275  CA  PRO A  29      90.179  96.373 106.519
ATOM    276  CB  PRO A  29      91.552  95.813 106.894
ATOM    277  CG  PRO A  29      91.271  94.661 107.876
ATOM    278  CD  PRO A  29      89.942  95.043 108.535
ATOM    279  C   PRO A  29      89.630  95.951 105.188
ATOM    280  O   PRO A  29      89.602  94.759 104.911
ATOM    281  N   ILE A  30      89.221  96.946 104.361
ATOM    282  H   ILE A  30      89.339  97.895 104.636
ATOM    283  CA  ILE A  30      88.448  96.762 103.149
ATOM    284  CB  ILE A  30      87.777  98.063 102.703
ATOM    285  CG2 ILE A  30      87.132  97.906 101.306
ATOM    286  CG1 ILE A  30      86.717  98.463 103.753
ATOM    287  CD1 ILE A  30      86.144  99.872 103.589
ATOM    288  C   ILE A  30      89.390  96.224 102.103
ATOM    289  O   ILE A  30      89.049  95.310 101.351
ATOM    290  N   HIS A  31      90.631  96.753 102.098
ATOM    291  H   HIS A  31      90.870  97.488 102.726
ATOM    292  CA  HIS A  31      91.685  96.348 101.206
ATOM    293  CB  HIS A  31      92.932  97.242 101.360
ATOM    294  CG  HIS A  31      92.739  98.610 100.776
ATOM    295  ND1 HIS A  31      91.993  99.600 101.380
ATOM    296  CE1 HIS A  31      92.052 100.685 100.568
ATOM    297  NE2 HIS A  31      92.783 100.465  99.490
ATOM    298  CD2 HIS A  31      93.216  99.157  99.624
ATOM    299  C   HIS A  31      92.027  94.931 101.581
ATOM    300  O   HIS A  31      92.179  94.066 100.720
ATOM    301  N   ALA A  32      92.041  94.656 102.905
ATOM    302  H   ALA A  32      91.859  95.371 103.575
ATOM    303  CA  ALA A  32      92.321  93.376 103.467
ATOM    304  CB  ALA A  32      93.098  93.485 104.774
ATOM    305  C   ALA A  32      91.045  92.586 103.642
ATOM    306  O   ALA A  32      91.019  91.647 104.434
ATOM    307  N   CYS A  33      89.924  93.015 102.987
ATOM    308  H   CYS A  33      89.933  93.831 102.420
ATOM    309  CA  CYS A  33      88.667  92.286 102.944
ATOM    310  CB  CYS A  33      87.366  93.043 102.607
ATOM    311  SG  CYS A  33      86.772  94.092 103.966
ATOM    312  C   CYS A  33      88.903  91.249 101.898
ATOM    313  O   CYS A  33      88.256  90.200 101.905
ATOM    314  N   ASN A  34      89.864  91.552 100.964
ATOM    315  H   ASN A  34      90.326  92.435 100.966
ATOM    316  CA  ASN A  34      90.354  90.643  99.957
ATOM    317  CB  ASN A  34      91.474  91.243  99.077
ATOM    318  CG  ASN A  34      91.893  90.237  98.004
ATOM    319  OD1 ASN A  34      92.985  89.672  98.062
ATOM    320  ND2 ASN A  34      91.009  90.005  96.998
ATOM    321 1HD2 ASN A  34      90.134  90.490  96.977
ATOM    322 2HD2 ASN A  34      91.232  89.356  96.271
ATOM    323  C   ASN A  34      90.957  89.551 100.836
ATOM    324  O   ASN A  34      90.892  88.385 100.492
ATOM    325  N   MET A  35      91.522  89.946 102.008
ATOM    326  H   MET A  35      91.615  90.919 102.166
ATOM    327  CA  MET A  35      92.073  89.168 103.080
ATOM    328  CB  MET A  35      90.990  88.564 104.029
ATOM    329  CG  MET A  35      91.516  88.067 105.387
ATOM    330  SD  MET A  35      90.250  87.432 106.527
ATOM    331  CE  MET A  35      89.595  89.069 106.968
ATOM    332  C   MET A  35      93.122  88.192 102.741
ATOM    333  O   MET A  35      92.850  86.994 102.691
ATOM    334  N   MET A  36      94.222  88.731 102.174
ATOM    335  H   MET A  36      94.345  89.717 102.112
ATOM    336  CA  MET A  36      95.366  87.946 101.796
ATOM    337  CB  MET A  36      96.262  87.576 102.986
ATOM    338  CG  MET A  36      96.957  88.805 103.581
ATOM    339  SD  MET A  36      98.166  89.616 102.480
ATOM    340  CE  MET A  36      97.120  90.986 101.898
ATOM    341  C   MET A  36      95.055  86.815 100.873
ATOM    342  O   MET A  36      95.144  85.639 101.237
ATOM    343  N   LYS A  37      94.430  87.221  99.738
ATOM    344  H   LYS A  37      94.262  88.189  99.572
ATOM    345  CA  LYS A  37      94.002  86.368  98.663
ATOM    346  CB  LYS A  37      95.169  85.659  97.921
ATOM    347  CG  LYS A  37      95.934  86.560  96.943
ATOM    348  CD  LYS A  37      96.862  87.566  97.633
ATOM    349  CE  LYS A  37      97.538  88.564  96.699
ATOM    350  NZ  LYS A  37      98.213  89.600  97.506
ATOM    351  HZ1 LYS A  37      98.849  89.155  98.194
ATOM    352  HZ2 LYS A  37      98.761  90.224  96.886
ATOM    353  HZ3 LYS A  37      97.500  90.160  98.010
ATOM    354  C   LYS A  37      92.964  85.398  99.139
ATOM    355  O   LYS A  37      93.164  84.183  99.172
ATOM    356  N   SER A  38      91.833  85.985  99.590
ATOM    357  H   SER A  38      91.757  86.975  99.561
ATOM    358  CA  SER A  38      90.660  85.333 100.115
ATOM    359  CB  SER A  38      90.120  84.126  99.305
ATOM    360  OG  SER A  38      89.787  84.533  97.985
ATOM    361  HG  SER A  38      89.481  83.738  97.538
ATOM    362  C   SER A  38      90.864  84.947 101.541
ATOM    363  O   SER A  38      90.058  85.376 102.370
ATOM    364  N   CYS A  39      91.882  84.101 101.867
ATOM    365  H   CYS A  39      92.535  83.735 101.208
ATOM    366  CA  CYS A  39      92.064  83.802 103.260
ATOM    367  CB  CYS A  39      91.116  82.683 103.771
ATOM    368  SG  CYS A  39      91.237  82.390 105.563
ATOM    369  C   CYS A  39      93.476  83.488 103.670
ATOM    370  O   CYS A  39      94.144  84.320 104.288
ATOM    371  N   LEU A  40      93.975  82.285 103.296
ATOM    372  H   LEU A  40      93.458  81.637 102.744
ATOM    373  CA  LEU A  40      95.278  81.855 103.722
ATOM    374  CB  LEU A  40      95.375  80.334 103.994
ATOM    375  CG  LEU A  40      95.021  79.847 105.415
ATOM    376  CD1 LEU A  40      93.542  80.032 105.781
ATOM    377  CD2 LEU A  40      95.503  78.405 105.618
ATOM    378  C   LEU A  40      96.523  82.159 102.967
ATOM    379  O   LEU A  40      96.611  81.922 101.760
ATOM    380  N   ILE A  41      97.515  82.730 103.700
ATOM    381  H   ILE A  41      97.402  82.934 104.671
ATOM    382  CA  ILE A  41      98.832  82.911 103.136
ATOM    383  CB  ILE A  41      99.728  84.076 103.538
ATOM    384  CG2 ILE A  41     101.116  83.910 102.866
ATOM    385  CG1 ILE A  41      99.103  85.426 103.188
ATOM    386  CD1 ILE A  41      99.912  86.614 103.716
ATOM    387  C   ILE A  41      99.424  81.648 103.698
ATOM    388  O   ILE A  41      99.435  81.445 104.917
ATOM    389  N   ALA A  42      99.952  80.802 102.791
ATOM    390  H   ALA A  42      99.959  81.031 101.821
ATOM    391  CA  ALA A  42     100.494  79.517 103.123
ATOM    392  CB  ALA A  42     100.924  78.722 101.877
ATOM    393  C   ALA A  42     101.648  79.567 104.059
ATOM    394  O   ALA A  42     101.669  78.785 105.010
ATOM    395  N   LEU A  43     102.604  80.492 103.826
ATOM    396  H   LEU A  43     102.547  81.119 103.052
ATOM    397  CA  LEU A  43     103.748  80.632 104.679
ATOM    398  CB  LEU A  43     104.687  79.380 104.728
ATOM    399  CG  LEU A  43     105.420  79.110 106.068
ATOM    400  CD1 LEU A  43     105.958  77.673 106.087
ATOM    401  CD2 LEU A  43     106.503  80.142 106.424
ATOM    402  C   LEU A  43     104.470  81.805 104.105
ATOM    403  O   LEU A  43     104.154  82.934 104.472
ATOM    404  N   GLY A  44     105.410  81.584 103.145
ATOM    405  H   GLY A  44     105.618  80.674 102.797
ATOM    406  CA  GLY A  44     106.200  82.646 102.569
ATOM    407  C   GLY A  44     106.990  83.183 103.735
ATOM    408  O   GLY A  44     107.701  82.399 104.373
ATOM    409  N   PRO A  45     106.951  84.481 104.010
ATOM    410  CA  PRO A  45     107.628  85.038 105.153
ATOM    411  CB  PRO A  45     107.720  86.540 104.869
ATOM    412  CG  PRO A  45     106.521  86.823 103.942
ATOM    413  CD  PRO A  45     106.331  85.505 103.170
ATOM    414  C   PRO A  45     106.872  84.733 106.431
ATOM    415  O   PRO A  45     107.529  84.414 107.422
ATOM    416  N   TYR A  46     105.512  84.807 106.425
ATOM    417  H   TYR A  46     105.000  85.043 105.602
ATOM    418  CA  TYR A  46     104.705  84.560 107.593
ATOM    419  CB  TYR A  46     104.685  85.783 108.566
ATOM    420  CG  TYR A  46     103.949  85.527 109.849
ATOM    421  CD1 TYR A  46     104.457  84.635 110.803
ATOM    422  CE1 TYR A  46     103.774  84.409 112.000
ATOM    423  CZ  TYR A  46     102.586  85.093 112.269
ATOM    424  OH  TYR A  46     101.895  84.866 113.481
ATOM    425  HH  TYR A  46     102.366  84.185 113.970
ATOM    426  CE2 TYR A  46     102.090  86.013 111.342
ATOM    427  CD2 TYR A  46     102.775  86.234 110.142
ATOM    428  C   TYR A  46     103.314  84.186 107.156
ATOM    429  O   TYR A  46     102.785  84.722 106.180
ATOM    430  N   ARG A  47     102.723  83.216 107.890
ATOM    431  H   ARG A  47     103.203  82.812 108.665
ATOM    432  CA  ARG A  47     101.404  82.684 107.668
ATOM    433  CB  ARG A  47     101.160  81.340 108.387
ATOM    434  CG  ARG A  47     101.996  80.167 107.892
ATOM    435  CD  ARG A  47     101.708  78.853 108.616
ATOM    436  NE  ARG A  47     102.544  77.787 107.984
ATOM    437  HE  ARG A  47     103.153  78.036 107.230
ATOM    438  CZ  ARG A  47     102.486  76.481 108.396
ATOM    439  NH1 ARG A  47     101.660  76.079 109.409
ATOM    440 1HH1 ARG A  47     101.082  76.740 109.885
ATOM    441 2HH1 ARG A  47     101.638  75.119 109.688
ATOM    442  NH2 ARG A  47     103.267  75.551 107.773
ATOM    443 1HH2 ARG A  47     103.889  75.820 107.038
ATOM    444 2HH2 ARG A  47     103.217  74.589 108.042
ATOM    445  C   ARG A  47     100.325  83.577 108.202
ATOM    446  O   ARG A  47     100.478  84.178 109.265
ATOM    447  N   VAL A  48      99.208  83.689 107.452
ATOM    448  H   VAL A  48      99.111  83.191 106.592
ATOM    449  CA  VAL A  48      98.064  84.457 107.876
ATOM    450  CB  VAL A  48      97.744  85.718 107.083
ATOM    451  CG1 VAL A  48      96.484  86.394 107.669
ATOM    452  CG2 VAL A  48      98.940  86.686 107.184
ATOM    453  C   VAL A  48      96.973  83.434 107.749
ATOM    454  O   VAL A  48      96.584  83.054 106.642
ATOM    455  N   GLN A  49      96.555  82.912 108.926
ATOM    456  H   GLN A  49      96.947  83.230 109.785
ATOM    457  CA  GLN A  49      95.532  81.908 109.086
ATOM    458  CB  GLN A  49      96.129  80.568 109.604
ATOM    459  CG  GLN A  49      97.210  79.908 108.739
ATOM    460  CD  GLN A  49      97.650  78.611 109.414
ATOM    461  OE1 GLN A  49      97.020  77.564 109.268
ATOM    462  NE2 GLN A  49      98.761  78.677 110.193
ATOM    463 1HE2 GLN A  49      99.245  79.545 110.301
ATOM    464 2HE2 GLN A  49      99.093  77.860 110.665
ATOM    465  C   GLN A  49      94.547  82.400 110.134
ATOM    466  O   GLN A  49      93.929  81.597 110.843
ATOM    467  N   VAL A  50      94.365  83.739 110.254
ATOM    468  H   VAL A  50      94.831  84.381 109.651
ATOM    469  CA  VAL A  50      93.509  84.328 111.258
ATOM    470  CB  VAL A  50      93.784  85.827 111.401
ATOM    471  CG1 VAL A  50      92.865  86.471 112.449
ATOM    472  CG2 VAL A  50      95.274  86.050 111.736
ATOM    473  C   VAL A  50      92.047  84.075 110.975
ATOM    474  O   VAL A  50      91.446  84.649 110.065
ATOM    475  N   VAL A  51      91.455  83.195 111.816
ATOM    476  H   VAL A  51      91.989  82.749 112.531
ATOM    477  CA  VAL A  51      90.067  82.806 111.765
ATOM    478  CB  VAL A  51      89.781  81.451 111.097
ATOM    479  CG1 VAL A  51      88.262  81.179 111.125
ATOM    480  CG2 VAL A  51      90.355  81.382 109.666
ATOM    481  C   VAL A  51      89.743  82.666 113.227
ATOM    482  O   VAL A  51      90.248  81.753 113.889
ATOM    483  N   TYR A  52      88.931  83.600 113.775
ATOM    484  H   TYR A  52      88.532  84.350 113.254
ATOM    485  CA  TYR A  52      88.577  83.510 115.166
ATOM    486  CB  TYR A  52      88.342  84.855 115.893
ATOM    487  CG  TYR A  52      89.632  85.570 116.098
ATOM    488  CD1 TYR A  52      90.030  86.593 115.232
ATOM    489  CE1 TYR A  52      91.243  87.254 115.437
ATOM    490  CZ  TYR A  52      92.068  86.893 116.505
ATOM    491  OH  TYR A  52      93.294  87.564 116.702
ATOM    492  HH  TYR A  52      93.732  87.162 117.458
ATOM    493  CE2 TYR A  52      91.678  85.870 117.373
ATOM    494  CD2 TYR A  52      90.463  85.213 117.168
ATOM    495  C   TYR A  52      87.343  82.696 115.367
ATOM    496  O   TYR A  52      86.246  83.075 114.950
ATOM    497  N   GLU A  53      87.531  81.527 116.010
ATOM    498  H   GLU A  53      88.438  81.244 116.311
ATOM    499  CA  GLU A  53      86.464  80.627 116.347
ATOM    500  CB  GLU A  53      86.940  79.180 116.605
ATOM    501  CG  GLU A  53      87.494  78.433 115.377
ATOM    502  CD  GLU A  53      86.423  78.258 114.301
ATOM    503  OE1 GLU A  53      85.338  77.695 114.607
ATOM    504  OE2 GLU A  53      86.680  78.687 113.147
ATOM    505  C   GLU A  53      85.869  81.150 117.627
ATOM    506  O   GLU A  53      86.595  81.618 118.508
ATOM    507  N   ARG A  54      84.525  81.058 117.762
ATOM    508  H   ARG A  54      83.961  80.671 117.037
ATOM    509  CA  ARG A  54      83.806  81.514 118.934
ATOM    510  CB  ARG A  54      82.272  81.432 118.811
ATOM    511  CG  ARG A  54      81.648  82.486 117.896
ATOM    512  CD  ARG A  54      80.126  82.364 117.810
ATOM    513  NE  ARG A  54      79.619  83.499 116.981
ATOM    514  HE  ARG A  54      80.275  84.159 116.615
ATOM    515  CZ  ARG A  54      78.283  83.670 116.728
ATOM    516  NH1 ARG A  54      77.341  82.791 117.184
ATOM    517 1HH1 ARG A  54      77.613  81.989 117.715
ATOM    518 2HH1 ARG A  54      76.373  82.937 116.981
ATOM    519  NH2 ARG A  54      77.878  84.759 116.012
ATOM    520 1HH2 ARG A  54      78.549  85.416 115.668
ATOM    521 2HH2 ARG A  54      76.904  84.926 115.862
ATOM    522  C   ARG A  54      84.193  80.760 120.176
ATOM    523  O   ARG A  54      84.117  81.312 121.277
ATOM    524  N   SER A  55      84.651  79.495 120.004
ATOM    525  H   SER A  55      84.701  79.095 119.093
ATOM    526  CA  SER A  55      85.074  78.610 121.061
ATOM    527  CB  SER A  55      85.520  77.240 120.520
ATOM    528  OG  SER A  55      84.412  76.579 119.924
ATOM    529  HG  SER A  55      84.723  75.698 119.696
ATOM    530  C   SER A  55      86.211  79.204 121.848
ATOM    531  O   SER A  55      86.299  78.979 123.056
ATOM    532  N   TYR A  56      87.096  79.976 121.175
ATOM    533  H   TYR A  56      86.994  80.177 120.202
ATOM    534  CA  TYR A  56      88.195  80.626 121.831
ATOM    535  CB  TYR A  56      89.598  80.268 121.261
ATOM    536  CG  TYR A  56      89.877  78.805 121.393
ATOM    537  CD1 TYR A  56      89.780  77.946 120.291
ATOM    538  CE1 TYR A  56      90.048  76.580 120.432
ATOM    539  CZ  TYR A  56      90.421  76.065 121.677
ATOM    540  OH  TYR A  56      90.693  74.688 121.828
ATOM    541  HH  TYR A  56      90.594  74.268 120.968
ATOM    542  CE2 TYR A  56      90.525  76.915 122.779
ATOM    543  CD2 TYR A  56      90.256  78.278 122.636
ATOM    544  C   TYR A  56      87.927  82.095 121.675
ATOM    545  O   TYR A  56      88.560  82.804 120.887
ATOM    546  N   CYS A  57      86.933  82.581 122.456
ATOM    547  H   CYS A  57      86.431  81.996 123.087
ATOM    548  CA  CYS A  57      86.546  83.963 122.460
ATOM    549  CB  CYS A  57      85.109  84.174 122.986
ATOM    550  SG  CYS A  57      84.554  85.902 122.883
ATOM    551  C   CYS A  57      87.539  84.659 123.337
ATOM    552  O   CYS A  57      87.326  84.851 124.536
ATOM    553  N   MET A  58      88.687  85.023 122.716
ATOM    554  H   MET A  58      88.854  84.815 121.755
ATOM    555  CA  MET A  58      89.743  85.685 123.424
ATOM    556  CB  MET A  58      91.098  85.683 122.683
ATOM    557  CG  MET A  58      91.777  84.310 122.640
ATOM    558  SD  MET A  58      93.346  84.271 121.719
ATOM    559  CE  MET A  58      93.621  82.486 121.912
ATOM    560  C   MET A  58      89.319  87.097 123.691
ATOM    561  O   MET A  58      89.247  87.944 122.797
ATOM    562  N   THR A  59      89.162  87.378 124.996
ATOM    563  H   THR A  59      89.290  86.677 125.693
ATOM    564  CA  THR A  59      88.750  88.657 125.511
ATOM    565  CB  THR A  59      87.728  88.513 126.631
ATOM    566  CG2 THR A  59      86.434  87.874 126.087
ATOM    567  OG1 THR A  59      88.247  87.730 127.700
ATOM    568  HG1 THR A  59      88.819  88.318 128.201
ATOM    569  C   THR A  59      89.938  89.442 126.014
ATOM    570  O   THR A  59      89.771  90.501 126.624
ATOM    571  N   GLY A  60      91.171  88.950 125.743
ATOM    572  H   GLY A  60      91.289  88.102 125.233
ATOM    573  CA  GLY A  60      92.390  89.557 126.193
ATOM    574  C   GLY A  60      92.823  90.756 125.424
ATOM    575  O   GLY A  60      93.849  90.720 124.744
ATOM    576  N   VAL A  61      92.041  91.860 125.523
ATOM    577  H   VAL A  61      91.219  91.883 126.083
ATOM    578  CA  VAL A  61      92.411  93.077 124.853
ATOM    579  CB  VAL A  61      91.255  93.950 124.439
ATOM    580  CG1 VAL A  61      91.853  95.154 123.705
ATOM    581  CG2 VAL A  61      90.280  93.154 123.540
ATOM    582  C   VAL A  61      93.318  93.754 125.847
ATOM    583  O   VAL A  61      92.910  94.509 126.731
ATOM    584  N   LEU A  62      94.612  93.483 125.619
ATOM    585  H   LEU A  62      94.850  92.885 124.857
ATOM    586  CA  LEU A  62      95.740  93.900 126.396
ATOM    587  CB  LEU A  62      97.009  93.121 125.984
ATOM    588  CG  LEU A  62      96.972  91.606 126.285
ATOM    589  CD1 LEU A  62      98.210  90.907 125.707
ATOM    590  CD2 LEU A  62      96.788  91.316 127.786
ATOM    591  C   LEU A  62      96.096  95.352 126.405
ATOM    592  O   LEU A  62      96.994  95.715 127.163
ATOM    593  N   ILE A  63      95.476  96.210 125.558
ATOM    594  H   ILE A  63      94.751  95.937 124.932
ATOM    595  CA  ILE A  63      95.861  97.602 125.577
ATOM    596  CB  ILE A  63      95.708  98.324 124.237
ATOM    597  CG2 ILE A  63      96.612  97.591 123.228
ATOM    598  CG1 ILE A  63      94.277  98.425 123.686
ATOM    599  CD1 ILE A  63      94.199  99.350 122.470
ATOM    600  C   ILE A  63      95.236  98.352 126.736
ATOM    601  O   ILE A  63      94.038  98.636 126.758
ATOM    602  N   GLU A  64      96.080  98.693 127.744
ATOM    603  H   GLU A  64      97.044  98.437 127.728
ATOM    604  CA  GLU A  64      95.650  99.389 128.936
ATOM    605  CB  GLU A  64      96.688  99.429 130.090
ATOM    606  CG  GLU A  64      96.164 100.060 131.398
ATOM    607  CD  GLU A  64      97.203 100.207 132.512
ATOM    608  OE1 GLU A  64      98.410  99.903 132.321
ATOM    609  OE2 GLU A  64      96.778 100.665 133.604
ATOM    610  C   GLU A  64      95.276 100.809 128.661
ATOM    611  O   GLU A  64      96.072 101.583 128.143
ATOM    612  N   GLY A  65      94.069 101.181 129.108
ATOM    613  H   GLY A  65      93.481 100.526 129.576
ATOM    614  CA  GLY A  65      93.509 102.486 128.932
ATOM    615  C   GLY A  65      92.183 102.068 128.441
ATOM    616  O   GLY A  65      91.378 101.524 129.202
ATOM    617  N   LYS A  66      91.918 102.368 127.160
ATOM    618  H   LYS A  66      92.582 102.813 126.562
ATOM    619  CA  LYS A  66      90.701 101.933 126.556
ATOM    620  CB  LYS A  66      90.162 102.868 125.451
ATOM    621  CG  LYS A  66      89.719 104.251 125.941
ATOM    622  CD  LYS A  66      89.215 105.167 124.822
ATOM    623  CE  LYS A  66      88.726 106.534 125.308
ATOM    624  NZ  LYS A  66      88.206 107.322 124.171
ATOM    625  HZ1 LYS A  66      88.974 107.569 123.517
ATOM    626  HZ2 LYS A  66      87.495 106.753 123.672
ATOM    627  HZ3 LYS A  66      87.757 108.192 124.522
ATOM    628  C   LYS A  66      91.168 100.667 125.919
ATOM    629  O   LYS A  66      92.079 100.686 125.085
ATOM    630  N   CYS A  67      90.556  99.529 126.310
ATOM    631  H   CYS A  67      89.827  99.534 126.990
ATOM    632  CA  CYS A  67      90.890  98.245 125.769
ATOM    633  CB  CYS A  67      90.579  97.093 126.753
ATOM    634  SG  CYS A  67      88.838  97.007 127.279
ATOM    635  C   CYS A  67      90.134  98.144 124.467
ATOM    636  O   CYS A  67      89.144  97.424 124.323
ATOM    637  N   PHE A  68      90.635  98.933 123.485
ATOM    638  H   PHE A  68      91.440  99.490 123.673
ATOM    639  CA  PHE A  68      90.152  99.066 122.141
ATOM    640  CB  PHE A  68      90.833 100.270 121.423
ATOM    641  CG  PHE A  68      90.431 100.468 119.995
ATOM    642  CD1 PHE A  68      89.180 100.993 119.650
ATOM    643  CE1 PHE A  68      88.836 101.176 118.307
ATOM    644  CZ  PHE A  68      89.745 100.847 117.298
ATOM    645  CE2 PHE A  68      91.003 100.339 117.632
ATOM    646  CD2 PHE A  68      91.342 100.157 118.976
ATOM    647  C   PHE A  68      90.452  97.779 121.453
ATOM    648  O   PHE A  68      91.592  97.313 121.485
ATOM    649  N   VAL A  69      89.422  97.216 120.782
ATOM    650  H   VAL A  69      88.526  97.651 120.749
ATOM    651  CA  VAL A  69      89.529  95.949 120.099
ATOM    652  CB  VAL A  69      88.176  95.455 119.582
ATOM    653  CG1 VAL A  69      88.307  94.151 118.764
ATOM    654  CG2 VAL A  69      87.236  95.272 120.790
ATOM    655  C   VAL A  69      90.522  96.112 118.974
ATOM    656  O   VAL A  69      90.322  96.945 118.084
ATOM    657  N   PRO A  70      91.609  95.333 119.022
ATOM    658  CA  PRO A  70      92.647  95.375 118.029
ATOM    659  CB  PRO A  70      93.793  94.512 118.566
ATOM    660  CG  PRO A  70      93.125  93.553 119.565
ATOM    661  CD  PRO A  70      91.893  94.328 120.053
ATOM    662  C   PRO A  70      92.142  94.927 116.697
ATOM    663  O   PRO A  70      91.293  94.031 116.629
ATOM    664  N   ASP A  71      92.670  95.550 115.627
ATOM    665  H   ASP A  71      93.305  96.313 115.713
ATOM    666  CA  ASP A  71      92.527  94.998 114.316
ATOM    667  CB  ASP A  71      93.083  95.895 113.190
ATOM    668  CG  ASP A  71      92.662  95.400 111.806
ATOM    669  OD1 ASP A  71      91.438  95.444 111.516
ATOM    670  OD2 ASP A  71      93.550  94.971 111.024
ATOM    671  C   ASP A  71      93.299  93.716 114.289
ATOM    672  O   ASP A  71      94.307  93.551 114.986
ATOM    673  N   GLN A  72      92.821  92.795 113.427
ATOM    674  H   GLN A  72      92.009  92.995 112.885
ATOM    675  CA  GLN A  72      93.395  91.492 113.201
ATOM    676  CB  GLN A  72      92.590  90.660 112.190
ATOM    677  CG  GLN A  72      91.242  90.185 112.752
ATOM    678  CD  GLN A  72      90.482  89.333 111.734
ATOM    679  OE1 GLN A  72      90.802  89.202 110.553
ATOM    680  NE2 GLN A  72      89.409  88.677 112.245
ATOM    681 1HE2 GLN A  72      89.175  88.773 113.212
ATOM    682 2HE2 GLN A  72      88.861  88.083 111.656
ATOM    683  C   GLN A  72      94.815  91.611 112.713
ATOM    684  O   GLN A  72      95.592  90.661 112.815
ATOM    685  N   SER A  73      95.180  92.818 112.217
ATOM    686  H   SER A  73      94.519  93.557 112.137
ATOM    687  CA  SER A  73      96.471  93.162 111.734
ATOM    688  CB  SER A  73      97.564  93.168 112.835
ATOM    689  OG  SER A  73      97.235  94.132 113.827
ATOM    690  HG  SER A  73      96.470  93.777 114.290
ATOM    691  C   SER A  73      96.890  92.444 110.506
ATOM    692  O   SER A  73      97.795  91.603 110.510
ATOM    693  N   VAL A  74      96.142  92.716 109.402
ATOM    694  H   VAL A  74      95.373  93.351 109.416
ATOM    695  CA  VAL A  74      96.528  92.192 108.114
ATOM    696  CB  VAL A  74      95.419  92.069 107.106
ATOM    697  CG1 VAL A  74      96.013  91.477 105.817
ATOM    698  CG2 VAL A  74      94.288  91.196 107.687
ATOM    699  C   VAL A  74      97.488  93.326 107.801
ATOM    700  O   VAL A  74      97.170  94.322 107.145
ATOM    701  N   VAL A  75      98.723  93.114 108.309
ATOM    702  H   VAL A  75      98.891  92.262 108.798
ATOM    703  CA  VAL A  75      99.842  94.022 108.328
ATOM    704  CB  VAL A  75     101.078  93.465 109.039
ATOM    705  CG1 VAL A  75     100.769  93.289 110.536
ATOM    706  CG2 VAL A  75     101.562  92.151 108.381
ATOM    707  C   VAL A  75     100.302  94.648 107.058
ATOM    708  O   VAL A  75     100.812  95.769 107.104
ATOM    709  N   SER A  76     100.134  93.948 105.925
ATOM    710  H   SER A  76      99.700  93.051 105.928
ATOM    711  CA  SER A  76     100.579  94.408 104.643
ATOM    712  CB  SER A  76     100.660  93.231 103.652
ATOM    713  OG  SER A  76      99.372  92.667 103.452
ATOM    714  HG  SER A  76      99.503  91.919 102.865
ATOM    715  C   SER A  76      99.893  95.554 103.949
ATOM    716  O   SER A  76     100.592  96.390 103.374
ATOM    717  N   ILE A  77      98.539  95.650 103.984
ATOM    718  H   ILE A  77      97.971  95.008 104.493
ATOM    719  CA  ILE A  77      97.849  96.693 103.243
ATOM    720  CB  ILE A  77      97.228  96.145 101.952
ATOM    721  CG2 ILE A  77      98.327  95.927 100.890
ATOM    722  CG1 ILE A  77      96.303  94.935 102.210
ATOM    723  CD1 ILE A  77      95.501  94.511 100.984
ATOM    724  C   ILE A  77      96.946  97.664 103.974
ATOM    725  O   ILE A  77      95.840  97.969 103.515
ATOM    726  N   ILE A  78      97.413  98.207 105.125
ATOM    727  H   ILE A  78      98.323  97.986 105.471
ATOM    728  CA  ILE A  78      96.638  99.145 105.911
ATOM    729  CB  ILE A  78      97.194  99.299 107.330
ATOM    730  CG2 ILE A  78      96.398 100.377 108.111
ATOM    731  CG1 ILE A  78      97.150  97.944 108.071
ATOM    732  CD1 ILE A  78      97.915  97.928 109.397
ATOM    733  C   ILE A  78      96.645 100.481 105.192
ATOM    734  O   ILE A  78      97.654 101.193 105.161
ATOM    735  N   LYS A  79      95.489 100.828 104.582
ATOM    736  H   LYS A  79      94.705 100.211 104.595
ATOM    737  CA  LYS A  79      95.286 102.071 103.869
ATOM    738  CB  LYS A  79      95.574 102.002 102.339
ATOM    739  CG  LYS A  79      97.018 101.749 101.893
ATOM    740  CD  LYS A  79      97.173 101.820 100.373
ATOM    741  CE  LYS A  79      98.583 101.536  99.854
ATOM    742  NZ  LYS A  79      98.613 101.723  98.388
ATOM    743  HZ1 LYS A  79      98.599 102.735  98.161
ATOM    744  HZ2 LYS A  79      99.466 101.291  97.986
ATOM    745  HZ3 LYS A  79      97.776 101.271  97.972
ATOM    746  C   LYS A  79      93.824 102.347 104.084
ATOM    747  O   LYS A  79      93.014 102.203 103.165
ATOM    748  N   HIS A  80      93.428 102.722 105.330
ATOM    749  H   HIS A  80      94.046 102.870 106.098
ATOM    750  CA  HIS A  80      92.007 102.890 105.541
ATOM    751  CB  HIS A  80      91.473 101.813 106.526
ATOM    752  CG  HIS A  80      91.827 100.446 106.023
ATOM    753  ND1 HIS A  80      91.349  99.894 104.856
ATOM    754  CE1 HIS A  80      92.052  98.752 104.658
ATOM    755  NE2 HIS A  80      92.929  98.521 105.616
ATOM    756  CD2 HIS A  80      92.779  99.587 106.480
ATOM    757  C   HIS A  80      91.511 104.210 106.032
ATOM    758  O   HIS A  80      90.432 104.647 105.626
ATOM    759  N   GLY A  81      92.279 104.881 106.914
ATOM    760  H   GLY A  81      93.158 104.526 107.219
ATOM    761  CA  GLY A  81      91.864 106.131 107.501
ATOM    762  C   GLY A  81      91.161 105.805 108.801
ATOM    763  O   GLY A  81      91.098 106.644 109.700
ATOM    764  N   ILE A  82      90.646 104.549 108.940
ATOM    765  H   ILE A  82      90.706 103.880 108.208
ATOM    766  CA  ILE A  82      90.005 104.034 110.122
ATOM    767  CB  ILE A  82      89.016 102.912 109.838
ATOM    768  CG2 ILE A  82      88.461 102.398 111.186
ATOM    769  CG1 ILE A  82      87.916 103.357 108.853
ATOM    770  CD1 ILE A  82      87.060 102.206 108.321
ATOM    771  C   ILE A  82      91.284 103.436 110.630
ATOM    772  O   ILE A  82      91.681 102.330 110.240
ATOM    773  N   PHE A  83      91.986 104.201 111.488
ATOM    774  H   PHE A  83      91.698 105.099 111.812
ATOM    775  CA  PHE A  83      93.250 103.702 111.904
ATOM    776  CB  PHE A  83      94.364 104.782 111.815
ATOM    777  CG  PHE A  83      95.742 104.217 111.995
ATOM    778  CD1 PHE A  83      96.266 103.359 111.013
ATOM    779  CE1 PHE A  83      97.554 102.831 111.128
ATOM    780  CZ  PHE A  83      98.347 103.180 112.223
ATOM    781  CE2 PHE A  83      97.848 104.057 113.188
ATOM    782  CD2 PHE A  83      96.556 104.580 113.071
ATOM    783  C   PHE A  83      93.224 102.936 113.177
ATOM    784  O   PHE A  83      92.625 103.323 114.184
ATOM    785  N   ASP A  84      93.835 101.746 113.068
ATOM    786  H   ASP A  84      94.260 101.458 112.214
ATOM    787  CA  ASP A  84      94.003 100.836 114.153
ATOM    788  CB  ASP A  84      93.735  99.384 113.747
ATOM    789  CG  ASP A  84      92.235  99.294 113.419
ATOM    790  OD1 ASP A  84      91.387  99.649 114.281
ATOM    791  OD2 ASP A  84      91.921  98.907 112.265
ATOM    792  C   ASP A  84      95.410 101.091 114.613
ATOM    793  O   ASP A  84      96.338 101.213 113.811
ATOM    794  N   ILE A  85      95.558 101.197 115.943
ATOM    795  H   ILE A  85      94.756 101.079 116.523
ATOM    796  CA  ILE A  85      96.766 101.520 116.666
ATOM    797  CB  ILE A  85      96.352 102.098 118.034
ATOM    798  CG2 ILE A  85      95.749 100.967 118.911
ATOM    799  CG1 ILE A  85      97.463 102.905 118.744
ATOM    800  CD1 ILE A  85      96.962 103.749 119.921
ATOM    801  C   ILE A  85      97.863 100.475 116.789
ATOM    802  O   ILE A  85      99.011 100.842 117.053
ATOM    803  N   ALA A  86      97.564  99.177 116.532
ATOM    804  H   ALA A  86      96.648  98.910 116.245
ATOM    805  CA  ALA A  86      98.500  98.089 116.731
ATOM    806  CB  ALA A  86      97.906  96.729 116.315
ATOM    807  C   ALA A  86      99.887  98.165 116.147
ATOM    808  O   ALA A  86     100.107  98.425 114.963
ATOM    809  N   SER A  87     100.861  97.963 117.066
ATOM    810  H   SER A  87     100.628  97.784 118.019
ATOM    811  CA  SER A  87     102.278  97.930 116.793
ATOM    812  CB  SER A  87     103.149  98.574 117.888
ATOM    813  OG  SER A  87     104.521  98.433 117.551
ATOM    814  HG  SER A  87     105.016  98.529 118.370
ATOM    815  C   SER A  87     102.520  96.453 116.782
ATOM    816  O   SER A  87     102.126  95.757 117.729
ATOM    817  N   VAL A  88     103.183  95.932 115.718
ATOM    818  H   VAL A  88     103.530  96.467 114.953
ATOM    819  CA  VAL A  88     103.320  94.505 115.672
ATOM    820  CB  VAL A  88     102.402  93.831 114.620
ATOM    821  CG1 VAL A  88     102.566  92.293 114.625
ATOM    822  CG2 VAL A  88     100.923  94.235 114.793
ATOM    823  C   VAL A  88     104.720  94.024 115.453
ATOM    824  O   VAL A  88     105.284  94.116 114.359
ATOM    825  N   HIS A  89     105.302  93.497 116.551
ATOM    826  H   HIS A  89     104.820  93.468 117.423
ATOM    827  CA  HIS A  89     106.585  92.861 116.540
ATOM    828  CB  HIS A  89     107.258  92.879 117.932
ATOM    829  CG  HIS A  89     108.589  92.186 118.078
ATOM    830  ND1 HIS A  89     109.190  92.015 119.305
ATOM    831  CE1 HIS A  89     110.324  91.302 119.096
ATOM    832  NE2 HIS A  89     110.497  91.003 117.822
ATOM    833  CD2 HIS A  89     109.406  91.564 117.181
ATOM    834  C   HIS A  89     106.096  91.472 116.228
ATOM    835  O   HIS A  89     105.458  90.829 117.072
ATOM    836  N   ILE A  90     106.379  90.989 114.991
ATOM    837  H   ILE A  90     106.903  91.497 114.315
ATOM    838  CA  ILE A  90     105.914  89.675 114.618
ATOM    839  CB  ILE A  90     105.904  89.416 113.111
ATOM    840  CG2 ILE A  90     105.540  87.939 112.811
ATOM    841  CG1 ILE A  90     104.923  90.390 112.423
ATOM    842  CD1 ILE A  90     104.964  90.383 110.894
ATOM    843  C   ILE A  90     106.773  88.678 115.338
ATOM    844  O   ILE A  90     107.963  88.521 115.067
ATOM    845  N   VAL A  91     106.119  88.010 116.308
ATOM    846  H   VAL A  91     105.160  88.204 116.502
ATOM    847  CA  VAL A  91     106.696  86.986 117.136
ATOM    848  CB  VAL A  91     106.823  87.341 118.620
ATOM    849  CG1 VAL A  91     107.431  86.159 119.407
ATOM    850  CG2 VAL A  91     107.652  88.621 118.798
ATOM    851  C   VAL A  91     105.680  85.881 117.020
ATOM    852  O   VAL A  91     104.485  86.080 117.258
ATOM    853  N   CYS A  92     106.159  84.693 116.614
ATOM    854  H   CYS A  92     107.129  84.573 116.417
ATOM    855  CA  CYS A  92     105.352  83.517 116.440
ATOM    856  CB  CYS A  92     106.037  82.489 115.523
ATOM    857  SG  CYS A  92     106.211  83.083 113.815
ATOM    858  C   CYS A  92     105.019  82.815 117.728
ATOM    859  O   CYS A  92     103.944  82.221 117.841
ATOM    860  N   PHE A  93     105.930  82.890 118.729
ATOM    861  H   PHE A  93     106.774  83.408 118.620
ATOM    862  CA  PHE A  93     105.778  82.204 119.988
ATOM    863  CB  PHE A  93     107.096  82.281 120.821
ATOM    864  CG  PHE A  93     107.084  81.499 122.104
ATOM    865  CD1 PHE A  93     107.135  80.098 122.099
ATOM    866  CE1 PHE A  93     107.133  79.379 123.299
ATOM    867  CZ  PHE A  93     107.091  80.057 124.520
ATOM    868  CE2 PHE A  93     107.058  81.454 124.539
ATOM    869  CD2 PHE A  93     107.060  82.168 123.336
ATOM    870  C   PHE A  93     104.602  82.631 120.816
ATOM    871  O   PHE A  93     104.467  83.783 121.234
ATOM    872  N   PHE A  94     103.723  81.634 121.066
ATOM    873  H   PHE A  94     103.874  80.713 120.717
ATOM    874  CA  PHE A  94     102.549  81.791 121.874
ATOM    875  CB  PHE A  94     101.455  80.731 121.578
ATOM    876  CG  PHE A  94     100.185  81.007 122.329
ATOM    877  CD1 PHE A  94      99.342  82.061 121.947
ATOM    878  CE1 PHE A  94      98.153  82.316 122.639
ATOM    879  CZ  PHE A  94      97.789  81.506 123.717
ATOM    880  CE2 PHE A  94      98.610  80.441 124.096
ATOM    881  CD2 PHE A  94      99.797  80.193 123.399
ATOM    882  C   PHE A  94     103.085  81.661 123.274
ATOM    883  O   PHE A  94     103.879  80.762 123.562
ATOM    884  N   VAL A  95     102.659  82.580 124.165
ATOM    885  H   VAL A  95     102.000  83.280 123.904
ATOM    886  CA  VAL A  95     103.101  82.624 125.537
ATOM    887  CB  VAL A  95     102.631  83.888 126.259
ATOM    888  CG1 VAL A  95     103.026  83.888 127.752
ATOM    889  CG2 VAL A  95     103.188  85.115 125.512
ATOM    890  C   VAL A  95     102.635  81.389 126.252
ATOM    891  O   VAL A  95     101.478  80.981 126.128
ATOM    892  N   ALA A  96     103.569  80.763 127.011
ATOM    893  H   ALA A  96     104.496  81.118 127.096
ATOM    894  CA  ALA A  96     103.278  79.570 127.760
ATOM    895  CB  ALA A  96     104.515  78.992 128.459
ATOM    896  C   ALA A  96     102.264  79.976 128.785
ATOM    897  O   ALA A  96     102.519  80.844 129.623
ATOM    898  N   VAL A  97     101.085  79.316 128.729
ATOM    899  H   VAL A  97     100.915  78.609 128.049
ATOM    900  CA  VAL A  97      99.981  79.623 129.613
ATOM    901  CB  VAL A  97      98.626  79.056 129.238
ATOM    902  CG1 VAL A  97      98.197  79.638 127.880
ATOM    903  CG2 VAL A  97      98.648  77.529 129.283
ATOM    904  C   VAL A  97     100.281  79.377 131.061
ATOM    905  O   VAL A  97      99.615  79.913 131.939
ATOM    906  N   LYS A  98     101.252  78.500 131.335
ATOM    907  H   LYS A  98     101.765  78.039 130.614
ATOM    908  CA  LYS A  98     101.700  78.220 132.661
ATOM    909  CB  LYS A  98     101.132  76.921 133.285
ATOM    910  CG  LYS A  98      99.763  77.088 133.932
ATOM    911  CD  LYS A  98      99.864  77.456 135.418
ATOM    912  CE  LYS A  98      99.808  78.951 135.739
ATOM    913  NZ  LYS A  98     100.003  79.162 137.187
ATOM    914  HZ1 LYS A  98      99.468  78.457 137.730
ATOM    915  HZ2 LYS A  98     101.012  79.075 137.415
ATOM    916  HZ3 LYS A  98      99.677  80.112 137.448
ATOM    917  C   LYS A  98     103.188  78.174 132.614
ATOM    918  O   LYS A  98     103.813  78.596 131.637
ATOM    919  N   LYS A  99     103.799  77.696 133.723
ATOM    920  H   LYS A  99     103.277  77.428 134.529
ATOM    921  CA  LYS A  99     105.218  77.495 133.851
ATOM    922  CB  LYS A  99     105.595  76.896 135.221
ATOM    923  CG  LYS A  99     105.420  77.870 136.391
ATOM    924  CD  LYS A  99     105.637  77.256 137.777
ATOM    925  CE  LYS A  99     107.102  76.956 138.106
ATOM    926  NZ  LYS A  99     107.222  76.451 139.487
ATOM    927  HZ1 LYS A  99     106.552  76.954 140.100
ATOM    928  HZ2 LYS A  99     107.023  75.432 139.508
ATOM    929  HZ3 LYS A  99     108.187  76.616 139.830
ATOM    930  C   LYS A  99     105.538  76.460 132.795
ATOM    931  O   LYS A  99     106.628  76.465 132.223
ATOM    932  N   ASP A 100     104.550  75.562 132.513
ATOM    933  H   ASP A 100     103.683  75.582 133.003
ATOM    934  CA  ASP A 100     104.646  74.549 131.520
ATOM    935  CB  ASP A 100     103.464  73.561 131.618
ATOM    936  CG  ASP A 100     103.626  72.427 130.626
ATOM    937  OD1 ASP A 100     102.763  72.329 129.723
ATOM    938  OD2 ASP A 100     104.604  71.642 130.744
ATOM    939  C   ASP A 100     104.661  75.268 130.196
ATOM    940  O   ASP A 100     103.727  75.977 129.805
ATOM    941  N   THR A 101     105.793  75.056 129.502
ATOM    942  H   THR A 101     106.495  74.458 129.880
ATOM    943  CA  THR A 101     106.137  75.591 128.211
ATOM    944  CB  THR A 101     107.596  75.398 127.868
ATOM    945  CG2 THR A 101     108.456  76.213 128.852
ATOM    946  OG1 THR A 101     107.951  74.021 127.916
ATOM    947  HG1 THR A 101     108.777  73.947 127.429
ATOM    948  C   THR A 101     105.287  74.977 127.143
ATOM    949  O   THR A 101     105.025  75.604 126.116
ATOM    950  N   GLU A 102     104.812  73.736 127.398
ATOM    951  H   GLU A 102     105.022  73.273 128.256
ATOM    952  CA  GLU A 102     103.977  72.979 126.510
ATOM    953  CB  GLU A 102     103.882  71.482 126.883
ATOM    954  CG  GLU A 102     105.190  70.686 126.732
ATOM    955  CD  GLU A 102     105.671  70.695 125.281
ATOM    956  OE1 GLU A 102     104.896  70.287 124.376
ATOM    957  OE2 GLU A 102     106.835  71.117 125.058
ATOM    958  C   GLU A 102     102.591  73.564 126.425
ATOM    959  O   GLU A 102     101.766  73.062 125.660
ATOM    960  N   ASN A 103     102.292  74.619 127.238
ATOM    961  H   ASN A 103     102.958  74.967 127.895
ATOM    962  CA  ASN A 103     101.035  75.321 127.286
ATOM    963  CB  ASN A 103     100.563  75.864 125.903
ATOM    964  CG  ASN A 103     101.367  77.060 125.460
ATOM    965  OD1 ASN A 103     102.372  76.954 124.759
ATOM    966  ND2 ASN A 103     100.869  78.261 125.833
ATOM    967 1HD2 ASN A 103     100.018  78.319 126.353
ATOM    968 2HD2 ASN A 103     101.329  79.096 125.535
ATOM    969  C   ASN A 103      99.931  74.468 127.810
ATOM    970  O   ASN A 103      98.756  74.820 127.683
ATOM    971  N   LYS A 104     100.290  73.344 128.469
ATOM    972  H   LYS A 104     101.243  73.089 128.612
ATOM    973  CA  LYS A 104      99.323  72.488 129.063
ATOM    974  CB  LYS A 104      99.832  71.051 129.285
ATOM    975  CG  LYS A 104      98.798  70.074 129.837
ATOM    976  CD  LYS A 104      99.348  68.655 129.961
ATOM    977  CE  LYS A 104      98.336  67.639 130.487
ATOM    978  NZ  LYS A 104      98.965  66.306 130.555
ATOM    979  HZ1 LYS A 104      99.842  66.363 131.106
ATOM    980  HZ2 LYS A 104      98.318  65.635 131.010
ATOM    981  HZ3 LYS A 104      99.184  65.975 129.597
ATOM    982  C   LYS A 104      99.193  73.230 130.356
ATOM    983  O   LYS A 104     100.061  73.201 131.230
ATOM    984  N   VAL A 105      98.032  73.893 130.476
ATOM    985  H   VAL A 105      97.374  73.855 129.728
ATOM    986  CA  VAL A 105      97.616  74.725 131.572
ATOM    987  CB  VAL A 105      96.214  75.283 131.292
ATOM    988  CG1 VAL A 105      95.111  74.204 131.391
ATOM    989  CG2 VAL A 105      95.947  76.505 132.176
ATOM    990  C   VAL A 105      97.664  73.994 132.894
ATOM    991  O   VAL A 105      97.861  74.607 133.942
ATOM    992  N   GLN A 106      97.590  72.651 132.837
ATOM    993  H   GLN A 106      97.505  72.189 131.959
ATOM    994  CA  GLN A 106      97.559  71.776 133.970
ATOM    995  CB  GLN A 106      97.200  70.323 133.577
ATOM    996  CG  GLN A 106      95.793  70.137 132.985
ATOM    997  CD  GLN A 106      94.701  70.529 133.983
ATOM    998  OE1 GLN A 106      94.644  70.085 135.130
ATOM    999  NE2 GLN A 106      93.794  71.426 133.517
ATOM   1000 1HE2 GLN A 106      93.859  71.760 132.576
ATOM   1001 2HE2 GLN A 106      93.058  71.752 134.109
ATOM   1002  C   GLN A 106      98.802  71.720 134.817
ATOM   1003  O   GLN A 106      98.749  71.120 135.892
ATOM   1004  N   GLY A 107      99.927  72.360 134.403
ATOM   1005  H   GLY A 107      99.975  72.847 133.532
ATOM   1006  CA  GLY A 107     101.142  72.325 135.185
ATOM   1007  C   GLY A 107     101.122  73.283 136.350
ATOM   1008  O   GLY A 107     101.987  74.154 136.452
ATOM   1009  N   TYR A 108     100.154  73.108 137.287
ATOM   1010  H   TYR A 108      99.483  72.375 137.212
ATOM   1011  CA  TYR A 108     100.024  73.957 138.443
ATOM   1012  CB  TYR A 108      98.577  74.050 138.985
ATOM   1013  CG  TYR A 108      97.583  74.656 138.051
ATOM   1014  CD1 TYR A 108      96.721  73.821 137.329
ATOM   1015  CE1 TYR A 108      95.771  74.358 136.458
ATOM   1016  CZ  TYR A 108      95.671  75.743 136.308
ATOM   1017  OH  TYR A 108      94.710  76.285 135.428
ATOM   1018  HH  TYR A 108      94.822  77.239 135.414
ATOM   1019  CE2 TYR A 108      96.519  76.585 137.033
ATOM   1020  CD2 TYR A 108      97.468  76.042 137.905
ATOM   1021  C   TYR A 108     100.891  73.399 139.549
ATOM   1022  O   TYR A 108     100.410  72.864 140.555
ATOM   1023  N   TYR A 109     102.225  73.506 139.356
ATOM   1024  H   TYR A 109     102.591  73.919 138.525
ATOM   1025  CA  TYR A 109     103.195  73.059 140.320
ATOM   1026  CB  TYR A 109     104.591  72.843 139.676
ATOM   1027  CG  TYR A 109     105.632  72.372 140.648
ATOM   1028  CD1 TYR A 109     105.618  71.075 141.180
ATOM   1029  CE1 TYR A 109     106.611  70.663 142.075
ATOM   1030  CZ  TYR A 109     107.635  71.543 142.435
ATOM   1031  OH  TYR A 109     108.642  71.131 143.335
ATOM   1032  HH  TYR A 109     109.247  71.868 143.462
ATOM   1033  CE2 TYR A 109     107.666  72.832 141.899
ATOM   1034  CD2 TYR A 109     106.671  73.238 141.008
ATOM   1035  C   TYR A 109     103.230  74.134 141.366
ATOM   1036  O   TYR A 109     103.465  75.305 141.056
ATOM   1037  N   ILE A 110     102.933  73.739 142.624
ATOM   1038  H   ILE A 110     102.733  72.792 142.845
ATOM   1039  CA  ILE A 110     102.925  74.656 143.733
ATOM   1040  CB  ILE A 110     101.679  74.514 144.599
ATOM   1041  CG2 ILE A 110     101.678  75.457 145.825
ATOM   1042  CG1 ILE A 110     100.427  74.747 143.714
ATOM   1043  CD1 ILE A 110     100.322  76.108 143.011
ATOM   1044  C   ILE A 110     104.275  74.590 144.429
ATOM   1045  O   ILE A 110     104.972  73.576 144.399
ATOM   1046  N   CYS A 111     104.625  75.704 145.104
ATOM   1047  H   CYS A 111     103.990  76.472 145.102
ATOM   1048  CA  CYS A 111     105.848  76.032 145.784
ATOM   1049  CB  CYS A 111     105.781  77.467 146.341
ATOM   1050  SG  CYS A 111     105.622  78.721 145.033
ATOM   1051  C   CYS A 111     106.480  75.198 146.866
ATOM   1052  O   CYS A 111     107.694  75.347 147.032
ATOM   1053  N   ILE A 112     105.752  74.314 147.618
ATOM   1054  H   ILE A 112     104.775  74.181 147.469
ATOM   1055  CA  ILE A 112     106.336  73.526 148.709
ATOM   1056  CB  ILE A 112     107.384  72.518 148.218
ATOM   1057  CG2 ILE A 112     107.875  71.644 149.375
ATOM   1058  CG1 ILE A 112     106.769  71.624 147.114
ATOM   1059  CD1 ILE A 112     107.749  70.653 146.457
ATOM   1060  C   ILE A 112     106.775  74.576 149.722
ATOM   1061  O   ILE A 112     107.939  74.761 150.088
ATOM   1062  N   VAL A 113     105.720  75.316 150.130
ATOM   1063  H   VAL A 113     104.819  75.041 149.807
ATOM   1064  CA  VAL A 113     105.680  76.467 150.989
ATOM   1065  CB  VAL A 113     104.234  76.961 151.168
ATOM   1066  CG1 VAL A 113     104.107  78.136 152.164
ATOM   1067  CG2 VAL A 113     103.646  77.307 149.783
ATOM   1068  C   VAL A 113     106.356  76.321 152.316
ATOM   1069  O   VAL A 113     106.120  75.390 153.088
ATOM   1070  N   GLY A 114     107.245  77.312 152.540
ATOM   1071  H   GLY A 114     107.390  78.009 151.843
ATOM   1072  CA  GLY A 114     108.035  77.511 153.718
ATOM   1073  C   GLY A 114     109.228  76.630 153.810
ATOM   1074  O   GLY A 114     109.478  75.778 152.954
ATOM   1075  N   GLY A 115     109.985  76.837 154.914
ATOM   1076  H   GLY A 115     109.737  77.541 155.574
ATOM   1077  CA  GLY A 115     111.161  76.076 155.260
ATOM   1078  C   GLY A 115     110.680  74.718 155.702
ATOM   1079  O   GLY A 115     111.397  73.725 155.582
ATOM   1080  N   ASN A 116     109.414  74.670 156.197
ATOM   1081  H   ASN A 116     108.887  75.512 156.277
ATOM   1082  CA  ASN A 116     108.703  73.502 156.641
ATOM   1083  CB  ASN A 116     107.347  73.850 157.301
ATOM   1084  CG  ASN A 116     107.552  74.485 158.683
ATOM   1085  OD1 ASN A 116     108.573  74.350 159.357
ATOM   1086  ND2 ASN A 116     106.513  75.234 159.132
ATOM   1087 1HD2 ASN A 116     105.686  75.329 158.578
ATOM   1088 2HD2 ASN A 116     106.573  75.695 160.018
ATOM   1089  C   ASN A 116     108.433  72.631 155.439
ATOM   1090  O   ASN A 116     108.207  71.430 155.590
ATOM   1091  N   SER A 117     108.446  73.232 154.216
ATOM   1092  H   SER A 117     108.636  74.205 154.119
ATOM   1093  CA  SER A 117     108.256  72.576 152.958
ATOM   1094  CB  SER A 117     109.511  71.770 152.530
ATOM   1095  OG  SER A 117     110.619  72.647 152.373
ATOM   1096  HG  SER A 117     111.292  72.134 151.916
ATOM   1097  C   SER A 117     106.987  71.787 152.857
ATOM   1098  O   SER A 117     106.995  70.614 152.475
ATOM   1099  N   ALA A 118     105.851  72.443 153.199
ATOM   1100  H   ALA A 118     105.861  73.409 153.449
ATOM   1101  CA  ALA A 118     104.558  71.808 153.141
ATOM   1102  CB  ALA A 118     103.434  72.655 153.767
ATOM   1103  C   ALA A 118     104.259  71.595 151.676
ATOM   1104  O   ALA A 118     104.239  72.571 150.919
ATOM   1105  N   PRO A 119     104.022  70.352 151.245
ATOM   1106  CA  PRO A 119     103.769  70.017 149.860
ATOM   1107  CB  PRO A 119     104.151  68.536 149.764
ATOM   1108  CG  PRO A 119     103.771  67.979 151.146
ATOM   1109  CD  PRO A 119     104.071  69.155 152.089
ATOM   1110  C   PRO A 119     102.371  70.342 149.418
ATOM   1111  O   PRO A 119     101.596  69.444 149.078
ATOM   1112  N   ILE A 120     102.045  71.647 149.421
ATOM   1113  H   ILE A 120     102.711  72.339 149.687
ATOM   1114  CA  ILE A 120     100.757  72.140 149.034
ATOM   1115  CB  ILE A 120     100.543  73.576 149.498
ATOM   1116  CG2 ILE A 120      99.190  74.116 148.988
ATOM   1117  CG1 ILE A 120     100.594  73.629 151.039
ATOM   1118  CD1 ILE A 120     100.656  75.040 151.625
ATOM   1119  C   ILE A 120     100.689  72.034 147.534
ATOM   1120  O   ILE A 120     101.641  72.361 146.824
ATOM   1121  N   TYR A 121      99.554  71.501 147.053
ATOM   1122  H   TYR A 121      98.840  71.186 147.673
ATOM   1123  CA  TYR A 121      99.256  71.353 145.657
ATOM   1124  CB  TYR A 121      99.197  69.869 145.213
ATOM   1125  CG  TYR A 121      99.108  69.744 143.725
ATOM   1126  CD1 TYR A 121     100.252  69.911 142.934
ATOM   1127  CE1 TYR A 121     100.183  69.785 141.544
ATOM   1128  CZ  TYR A 121      98.965  69.481 140.931
ATOM   1129  OH  TYR A 121      98.894  69.352 139.527
ATOM   1130  HH  TYR A 121      97.984  69.148 139.292
ATOM   1131  CE2 TYR A 121      97.821  69.300 141.712
ATOM   1132  CD2 TYR A 121      97.895  69.428 143.102
ATOM   1133  C   TYR A 121      97.887  71.964 145.735
ATOM   1134  O   TYR A 121      96.918  71.281 146.072
ATOM   1135  N   VAL A 122      97.802  73.287 145.436
ATOM   1136  H   VAL A 122      98.608  73.803 145.169
ATOM   1137  CA  VAL A 122      96.574  74.054 145.529
ATOM   1138  CB  VAL A 122      96.761  75.548 145.202
ATOM   1139  CG1 VAL A 122      95.422  76.317 145.104
ATOM   1140  CG2 VAL A 122      97.691  76.163 146.261
ATOM   1141  C   VAL A 122      95.429  73.428 144.757
ATOM   1142  O   VAL A 122      94.411  73.208 145.421
ATOM   1143  N   PRO A 123      95.479  73.069 143.468
ATOM   1144  CA  PRO A 123      94.346  72.458 142.817
ATOM   1145  CB  PRO A 123      94.481  72.859 141.346
ATOM   1146  CG  PRO A 123      96.000  72.950 141.146
ATOM   1147  CD  PRO A 123      96.530  73.416 142.507
ATOM   1148  C   PRO A 123      94.408  70.973 143.085
ATOM   1149  O   PRO A 123      94.688  70.209 142.155
ATOM   1150  N   THR A 124      94.162  70.544 144.353
ATOM   1151  H   THR A 124      93.981  71.179 145.100
ATOM   1152  CA  THR A 124      94.087  69.138 144.650
ATOM   1153  CB  THR A 124      93.983  68.824 146.125
ATOM   1154  CG2 THR A 124      94.007  67.294 146.326
ATOM   1155  OG1 THR A 124      95.093  69.372 146.819
ATOM   1156  HG1 THR A 124      95.032  70.324 146.709
ATOM   1157  C   THR A 124      92.834  68.711 143.941
ATOM   1158  O   THR A 124      91.724  69.139 144.265
ATOM   1159  N   LEU A 125      93.036  67.822 142.949
ATOM   1160  H   LEU A 125      93.953  67.498 142.733
ATOM   1161  CA  LEU A 125      91.989  67.316 142.105
ATOM   1162  CB  LEU A 125      92.528  66.601 140.852
ATOM   1163  CG  LEU A 125      93.258  67.554 139.871
ATOM   1164  CD1 LEU A 125      93.883  66.777 138.704
ATOM   1165  CD2 LEU A 125      92.365  68.718 139.395
ATOM   1166  C   LEU A 125      90.994  66.462 142.828
ATOM   1167  O   LEU A 125      89.871  66.282 142.349
ATOM   1168  N   ASP A 126      91.424  65.864 143.959
ATOM   1169  H   ASP A 126      92.354  65.988 144.293
ATOM   1170  CA  ASP A 126      90.579  65.043 144.772
ATOM   1171  CB  ASP A 126      91.406  64.001 145.569
ATOM   1172  CG  ASP A 126      90.517  62.987 146.291
ATOM   1173  OD1 ASP A 126      89.744  62.261 145.612
ATOM   1174  OD2 ASP A 126      90.606  62.925 147.544
ATOM   1175  C   ASP A 126      89.758  65.866 145.740
ATOM   1176  O   ASP A 126      88.558  65.618 145.874
ATOM   1177  N   ASP A 127      90.379  66.881 146.406
ATOM   1178  H   ASP A 127      91.331  67.121 146.245
ATOM   1179  CA  ASP A 127      89.680  67.657 147.401
ATOM   1180  CB  ASP A 127      90.646  68.330 148.417
ATOM   1181  CG  ASP A 127      89.960  69.010 149.616
ATOM   1182  OD1 ASP A 127      90.708  69.665 150.387
ATOM   1183  OD2 ASP A 127      88.729  68.854 149.831
ATOM   1184  C   ASP A 127      88.765  68.671 146.782
ATOM   1185  O   ASP A 127      89.184  69.606 146.098
ATOM   1186  N   PHE A 128      87.465  68.505 147.096
ATOM   1187  H   PHE A 128      87.182  67.751 147.684
ATOM   1188  CA  PHE A 128      86.394  69.342 146.628
ATOM   1189  CB  PHE A 128      85.003  68.703 146.818
ATOM   1190  CG  PHE A 128      84.860  67.675 145.741
ATOM   1191  CD1 PHE A 128      85.059  66.317 146.020
ATOM   1192  CE1 PHE A 128      84.932  65.357 145.012
ATOM   1193  CZ  PHE A 128      84.605  65.751 143.713
ATOM   1194  CE2 PHE A 128      84.403  67.101 143.422
ATOM   1195  CD2 PHE A 128      84.532  68.058 144.432
ATOM   1196  C   PHE A 128      86.430  70.707 147.249
ATOM   1197  O   PHE A 128      85.992  71.667 146.619
ATOM   1198  N   ARG A 129      86.946  70.816 148.498
ATOM   1199  H   ARG A 129      87.293  70.014 148.977
ATOM   1200  CA  ARG A 129      87.074  72.062 149.223
ATOM   1201  CB  ARG A 129      87.520  71.863 150.678
ATOM   1202  CG  ARG A 129      86.475  71.225 151.593
ATOM   1203  CD  ARG A 129      86.862  71.285 153.074
ATOM   1204  NE  ARG A 129      88.113  70.476 153.247
ATOM   1205  HE  ARG A 129      88.993  70.942 153.150
ATOM   1206  CZ  ARG A 129      88.102  69.126 153.484
ATOM   1207  NH1 ARG A 129      86.937  68.431 153.655
ATOM   1208 1HH1 ARG A 129      86.059  68.908 153.633
ATOM   1209 2HH1 ARG A 129      86.955  67.443 153.802
ATOM   1210  NH2 ARG A 129      89.293  68.462 153.544
ATOM   1211 1HH2 ARG A 129      90.152  68.956 153.412
ATOM   1212 2HH2 ARG A 129      89.316  67.479 153.724
ATOM   1213  C   ARG A 129      88.152  72.878 148.572
ATOM   1214  O   ARG A 129      87.996  74.088 148.404
ATOM   1215  N   SER A 130      89.265  72.209 148.172
ATOM   1216  H   SER A 130      89.356  71.228 148.324
ATOM   1217  CA  SER A 130      90.377  72.830 147.497
ATOM   1218  CB  SER A 130      91.592  71.906 147.300
ATOM   1219  OG  SER A 130      92.169  71.578 148.557
ATOM   1220  HG  SER A 130      91.620  70.883 148.932
ATOM   1221  C   SER A 130      89.904  73.272 146.145
ATOM   1222  O   SER A 130      90.355  74.303 145.660
ATOM   1223  N   MET A 131      88.982  72.499 145.514
ATOM   1224  H   MET A 131      88.697  71.623 145.896
ATOM   1225  CA  MET A 131      88.402  72.824 144.238
ATOM   1226  CB  MET A 131      87.676  71.666 143.525
ATOM   1227  CG  MET A 131      88.626  70.569 143.025
ATOM   1228  SD  MET A 131      89.932  71.122 141.876
ATOM   1229  CE  MET A 131      88.864  71.526 140.464
ATOM   1230  C   MET A 131      87.474  73.999 144.375
ATOM   1231  O   MET A 131      87.313  74.722 143.398
ATOM   1232  N   GLU A 132      86.783  74.178 145.538
ATOM   1233  H   GLU A 132      86.849  73.524 146.287
ATOM   1234  CA  GLU A 132      85.909  75.311 145.780
ATOM   1235  CB  GLU A 132      85.103  75.275 147.092
ATOM   1236  CG  GLU A 132      83.965  74.251 147.165
ATOM   1237  CD  GLU A 132      83.292  74.267 148.547
ATOM   1238  OE1 GLU A 132      83.727  74.998 149.478
ATOM   1239  OE2 GLU A 132      82.289  73.520 148.681
ATOM   1240  C   GLU A 132      86.763  76.549 145.883
ATOM   1241  O   GLU A 132      86.391  77.610 145.381
ATOM   1242  N   ALA A 133      87.945  76.430 146.538
ATOM   1243  H   ALA A 133      88.208  75.567 146.965
ATOM   1244  CA  ALA A 133      88.893  77.506 146.686
ATOM   1245  CB  ALA A 133      90.075  77.140 147.601
ATOM   1246  C   ALA A 133      89.441  77.817 145.313
ATOM   1247  O   ALA A 133      89.638  78.982 144.975
ATOM   1248  N   PHE A 134      89.654  76.763 144.485
ATOM   1249  H   PHE A 134      89.514  75.834 144.809
ATOM   1250  CA  PHE A 134      90.141  76.849 143.134
ATOM   1251  CB  PHE A 134      90.595  75.480 142.556
ATOM   1252  CG  PHE A 134      91.357  75.627 141.272
ATOM   1253  CD1 PHE A 134      92.637  76.202 141.258
ATOM   1254  CE1 PHE A 134      93.350  76.331 140.061
ATOM   1255  CZ  PHE A 134      92.789  75.874 138.867
ATOM   1256  CE2 PHE A 134      91.522  75.285 138.870
ATOM   1257  CD2 PHE A 134      90.815  75.159 140.069
ATOM   1258  C   PHE A 134      89.074  77.490 142.279
ATOM   1259  O   PHE A 134      89.419  78.149 141.308
ATOM   1260  N   THR A 135      87.760  77.310 142.578
ATOM   1261  H   THR A 135      87.454  76.729 143.326
ATOM   1262  CA  THR A 135      86.715  77.959 141.816
ATOM   1263  CB  THR A 135      85.328  77.348 141.876
ATOM   1264  CG2 THR A 135      85.361  75.963 141.210
ATOM   1265  OG1 THR A 135      84.829  77.266 143.200
ATOM   1266  HG1 THR A 135      84.601  78.163 143.456
ATOM   1267  C   THR A 135      86.674  79.440 142.127
ATOM   1268  O   THR A 135      86.098  80.206 141.355
ATOM   1269  N   LYS A 136      87.217  79.867 143.300
ATOM   1270  H   LYS A 136      87.634  79.231 143.945
ATOM   1271  CA  LYS A 136      87.285  81.262 143.672
ATOM   1272  CB  LYS A 136      87.478  81.478 145.186
ATOM   1273  CG  LYS A 136      86.261  81.094 146.034
ATOM   1274  CD  LYS A 136      86.479  81.318 147.533
ATOM   1275  CE  LYS A 136      85.256  81.047 148.413
ATOM   1276  NZ  LYS A 136      84.972  79.598 148.486
ATOM   1277  HZ1 LYS A 136      85.750  79.116 148.976
ATOM   1278  HZ2 LYS A 136      84.093  79.448 149.017
ATOM   1279  HZ3 LYS A 136      84.864  79.209 147.531
ATOM   1280  C   LYS A 136      88.450  81.874 142.925
ATOM   1281  O   LYS A 136      88.298  82.915 142.285
ATOM   1282  N   LYS A 137      89.634  81.197 142.949
ATOM   1283  H   LYS A 137      89.724  80.354 143.470
ATOM   1284  CA  LYS A 137      90.848  81.591 142.261
ATOM   1285  CB  LYS A 137      92.107  81.188 143.058
ATOM   1286  CG  LYS A 137      92.246  81.850 144.426
ATOM   1287  CD  LYS A 137      93.469  81.343 145.187
ATOM   1288  CE  LYS A 137      93.711  82.052 146.516
ATOM   1289  NZ  LYS A 137      94.872  81.452 147.201
ATOM   1290  HZ1 LYS A 137      94.970  81.891 148.135
ATOM   1291  HZ2 LYS A 137      94.747  80.428 147.316
ATOM   1292  HZ3 LYS A 137      95.731  81.630 146.647
ATOM   1293  C   LYS A 137      90.730  80.725 141.033
ATOM   1294  O   LYS A 137      91.550  79.848 140.751
ATOM   1295  N   ALA A 138      89.672  81.031 140.254
ATOM   1296  H   ALA A 138      89.094  81.804 140.501
ATOM   1297  CA  ALA A 138      89.207  80.335 139.100
ATOM   1298  CB  ALA A 138      88.027  81.057 138.424
ATOM   1299  C   ALA A 138      90.176  79.956 138.054
ATOM   1300  O   ALA A 138      91.178  80.628 137.818
ATOM   1301  N   GLY A 139      89.875  78.790 137.426
ATOM   1302  H   GLY A 139      89.066  78.266 137.679
ATOM   1303  CA  GLY A 139      90.628  78.244 136.329
ATOM   1304  C   GLY A 139      90.487  79.217 135.178
ATOM   1305  O   GLY A 139      91.310  79.230 134.265
ATOM   1306  N   GLU A 140      89.443  80.092 135.235
ATOM   1307  H   GLU A 140      88.783  80.043 135.983
ATOM   1308  CA  GLU A 140      89.158  81.109 134.269
ATOM   1309  CB  GLU A 140      87.639  81.400 134.194
ATOM   1310  CG  GLU A 140      86.802  80.200 133.721
ATOM   1311  CD  GLU A 140      85.294  80.451 133.825
ATOM   1312  OE1 GLU A 140      84.843  81.547 134.257
ATOM   1313  OE2 GLU A 140      84.552  79.496 133.476
ATOM   1314  C   GLU A 140      89.897  82.363 134.726
ATOM   1315  O   GLU A 140      89.325  83.435 134.949
ATOM   1316  N   GLU A 141      91.208  82.191 134.995
ATOM   1317  H   GLU A 141      91.625  81.293 134.915
ATOM   1318  CA  GLU A 141      92.127  83.236 135.349
ATOM   1319  CB  GLU A 141      92.575  83.221 136.830
ATOM   1320  CG  GLU A 141      93.475  84.389 137.262
ATOM   1321  CD  GLU A 141      93.751  84.298 138.759
ATOM   1322  OE1 GLU A 141      94.382  83.302 139.203
ATOM   1323  OE2 GLU A 141      93.333  85.236 139.488
ATOM   1324  C   GLU A 141      93.318  82.963 134.472
ATOM   1325  O   GLU A 141      93.855  83.864 133.829
ATOM   1326  N   ILE A 142      93.697  81.655 134.366
ATOM   1327  H   ILE A 142      93.195  80.937 134.844
ATOM   1328  CA  ILE A 142      94.824  81.191 133.600
ATOM   1329  CB  ILE A 142      95.511  80.013 134.287
ATOM   1330  CG2 ILE A 142      96.804  79.703 133.511
ATOM   1331  CG1 ILE A 142      95.864  80.305 135.772
ATOM   1332  CD1 ILE A 142      96.788  81.499 136.047
ATOM   1333  C   ILE A 142      94.268  80.829 132.227
ATOM   1334  O   ILE A 142      94.272  79.679 131.782
ATOM   1335  N   ALA A 143      93.710  81.868 131.567
ATOM   1336  H   ALA A 143      93.733  82.771 131.994
ATOM   1337  CA  ALA A 143      93.150  81.903 130.243
ATOM   1338  CB  ALA A 143      94.271  82.118 129.194
ATOM   1339  C   ALA A 143      92.150  80.894 129.731
ATOM   1340  O   ALA A 143      92.150  80.536 128.551
ATOM   1341  N   SER A 144      91.214  80.461 130.586
ATOM   1342  H   SER A 144      91.197  80.747 131.540
ATOM   1343  CA  SER A 144      90.187  79.528 130.195
ATOM   1344  CB  SER A 144      90.103  78.340 131.186
ATOM   1345  OG  SER A 144      91.351  77.663 131.267
ATOM   1346  HG  SER A 144      91.255  77.017 131.973
ATOM   1347  C   SER A 144      88.911  80.333 130.203
ATOM   1348  O   SER A 144      87.856  79.831 130.603
ATOM   1349  N   TYR A 145      88.995  81.628 129.767
ATOM   1350  H   TYR A 145      89.846  82.004 129.413
ATOM   1351  CA  TYR A 145      87.876  82.533 129.748
ATOM   1352  CB  TYR A 145      88.238  83.969 129.299
ATOM   1353  CG  TYR A 145      89.071  84.625 130.354
ATOM   1354  CD1 TYR A 145      90.464  84.661 130.222
ATOM   1355  CE1 TYR A 145      91.258  85.269 131.199
ATOM   1356  CZ  TYR A 145      90.661  85.855 132.318
ATOM   1357  OH  TYR A 145      91.461  86.469 133.306
ATOM   1358  HH  TYR A 145      92.384  86.339 133.065
ATOM   1359  CE2 TYR A 145      89.269  85.832 132.454
ATOM   1360  CD2 TYR A 145      88.479  85.221 131.475
ATOM   1361  C   TYR A 145      86.871  81.974 128.801
ATOM   1362  O   TYR A 145      87.081  81.875 127.592
ATOM   1363  N   SER A 146      85.724  81.626 129.395
ATOM   1364  H   SER A 146      85.593  81.734 130.378
ATOM   1365  CA  SER A 146      84.629  81.014 128.715
ATOM   1366  CB  SER A 146      84.182  79.739 129.469
ATOM   1367  OG  SER A 146      83.805  80.062 130.800
ATOM   1368  HG  SER A 146      83.802  79.234 131.288
ATOM   1369  C   SER A 146      83.478  81.969 128.554
ATOM   1370  O   SER A 146      82.325  81.534 128.482
ATOM   1371  N   ILE A 147      83.758  83.299 128.495
ATOM   1372  H   ILE A 147      84.689  83.652 128.525
ATOM   1373  CA  ILE A 147      82.705  84.274 128.367
ATOM   1374  CB  ILE A 147      83.176  85.690 128.692
ATOM   1375  CG2 ILE A 147      82.021  86.698 128.454
ATOM   1376  CG1 ILE A 147      83.673  85.753 130.157
ATOM   1377  CD1 ILE A 147      84.351  87.066 130.555
ATOM   1378  C   ILE A 147      82.201  84.178 126.946
ATOM   1379  O   ILE A 147      82.818  84.638 125.983
ATOM   1380  N   VAL A 148      81.044  83.499 126.835
ATOM   1381  H   VAL A 148      80.606  83.122 127.647
ATOM   1382  CA  VAL A 148      80.319  83.272 125.614
ATOM   1383  CB  VAL A 148      80.226  81.802 125.194
ATOM   1384  CG1 VAL A 148      81.640  81.266 124.893
ATOM   1385  CG2 VAL A 148      79.503  80.966 126.275
ATOM   1386  C   VAL A 148      78.938  83.874 125.738
ATOM   1387  O   VAL A 148      78.141  83.776 124.801
ATOM   1388  N   GLY A 149      78.638  84.512 126.904
ATOM   1389  H   GLY A 149      79.307  84.587 127.637
ATOM   1390  CA  GLY A 149      77.362  85.128 127.176
ATOM   1391  C   GLY A 149      77.203  86.398 126.377
ATOM   1392  O   GLY A 149      78.203  87.069 126.100
ATOM   1393  N   PRO A 150      75.959  86.786 126.068
ATOM   1394  CA  PRO A 150      75.668  87.945 125.254
ATOM   1395  CB  PRO A 150      74.149  87.937 125.054
ATOM   1396  CG  PRO A 150      73.762  86.459 125.192
ATOM   1397  CD  PRO A 150      74.785  85.922 126.205
ATOM   1398  C   PRO A 150      76.142  89.284 125.730
ATOM   1399  O   PRO A 150      76.653  90.022 124.884
ATOM   1400  N   ALA A 151      76.013  89.614 127.034
ATOM   1401  H   ALA A 151      75.605  89.013 127.717
ATOM   1402  CA  ALA A 151      76.469  90.892 127.495
ATOM   1403  CB  ALA A 151      75.343  91.922 127.727
ATOM   1404  C   ALA A 151      77.183  90.707 128.781
ATOM   1405  O   ALA A 151      76.600  90.266 129.777
ATOM   1406  N   ASN A 152      78.486  91.061 128.771
ATOM   1407  H   ASN A 152      78.925  91.428 127.955
ATOM   1408  CA  ASN A 152      79.309  90.951 129.936
ATOM   1409  CB  ASN A 152      80.814  91.043 129.582
ATOM   1410  CG  ASN A 152      81.704  90.687 130.770
ATOM   1411  OD1 ASN A 152      81.312  90.704 131.932
ATOM   1412  ND2 ASN A 152      82.988  90.370 130.469
ATOM   1413 1HD2 ASN A 152      83.303  90.404 129.521
ATOM   1414 2HD2 ASN A 152      83.624  90.123 131.200
ATOM   1415  C   ASN A 152      78.896  92.134 130.774
ATOM   1416  O   ASN A 152      79.026  93.290 130.361
ATOM   1417  N   ALA A 153      78.384  91.842 131.983
ATOM   1418  H   ALA A 153      78.286  90.901 132.297
ATOM   1419  CA  ALA A 153      77.917  92.857 132.895
ATOM   1420  CB  ALA A 153      76.589  92.441 133.558
ATOM   1421  C   ALA A 153      78.905  93.181 133.987
ATOM   1422  O   ALA A 153      78.607  93.991 134.867
ATOM   1423  N   LYS A 154      80.118  92.587 133.928
ATOM   1424  H   LYS A 154      80.341  91.960 133.187
ATOM   1425  CA  LYS A 154      81.160  92.749 134.916
ATOM   1426  CB  LYS A 154      82.381  91.829 134.688
ATOM   1427  CG  LYS A 154      82.111  90.350 134.979
ATOM   1428  CD  LYS A 154      83.315  89.440 134.712
ATOM   1429  CE  LYS A 154      83.005  87.940 134.780
ATOM   1430  NZ  LYS A 154      82.599  87.549 136.146
ATOM   1431  HZ1 LYS A 154      81.811  88.143 136.464
ATOM   1432  HZ2 LYS A 154      82.301  86.555 136.153
ATOM   1433  HZ3 LYS A 154      83.401  87.669 136.793
ATOM   1434  C   LYS A 154      81.697  94.126 135.119
ATOM   1435  O   LYS A 154      82.182  94.390 136.219
ATOM   1436  N   VAL A 155      81.627  95.026 134.100
ATOM   1437  H   VAL A 155      81.199  94.801 133.228
ATOM   1438  CA  VAL A 155      82.139  96.376 134.227
ATOM   1439  CB  VAL A 155      82.205  97.099 132.883
ATOM   1440  CG1 VAL A 155      82.669  98.557 133.056
ATOM   1441  CG2 VAL A 155      83.156  96.318 131.957
ATOM   1442  C   VAL A 155      81.199  97.056 135.191
ATOM   1443  O   VAL A 155      80.035  97.261 134.854
ATOM   1444  N   PRO A 156      81.671  97.465 136.364
ATOM   1445  CA  PRO A 156      80.839  98.064 137.377
ATOM   1446  CB  PRO A 156      81.716  98.152 138.628
ATOM   1447  CG  PRO A 156      83.162  98.148 138.108
ATOM   1448  CD  PRO A 156      83.078  97.402 136.771
ATOM   1449  C   PRO A 156      80.178  99.360 137.007
ATOM   1450  O   PRO A 156      80.689 100.080 136.148
ATOM   1451  N   HIS A 157      79.021  99.659 137.653
ATOM   1452  H   HIS A 157      78.549  98.987 138.215
ATOM   1453  CA  HIS A 157      78.651 101.032 137.901
ATOM   1454  CB  HIS A 157      77.289 101.226 138.604
ATOM   1455  CG  HIS A 157      76.825 102.659 138.605
ATOM   1456  ND1 HIS A 157      77.293 103.618 139.478
ATOM   1457  CE1 HIS A 157      76.675 104.781 139.151
ATOM   1458  NE2 HIS A 157      75.846 104.638 138.134
ATOM   1459  CD2 HIS A 157      75.941 103.301 137.792
ATOM   1460  C   HIS A 157      79.748 101.554 138.780
ATOM   1461  O   HIS A 157      80.145 100.871 139.731
ATOM   1462  N   SER A 158      80.216 102.798 138.488
ATOM   1463  H   SER A 158      79.822 103.335 137.748
ATOM   1464  CA  SER A 158      81.352 103.408 139.148
ATOM   1465  CB  SER A 158      81.227 103.570 140.688
ATOM   1466  OG  SER A 158      80.129 104.417 141.000
ATOM   1467  HG  SER A 158      80.004 104.343 141.951
ATOM   1468  C   SER A 158      82.488 102.509 138.725
ATOM   1469  O   SER A 158      83.150 101.829 139.514
ATOM   1470  N   ALA A 159      82.665 102.475 137.380
ATOM   1471  H   ALA A 159      82.098 103.035 136.782
ATOM   1472  CA  ALA A 159      83.620 101.668 136.700
ATOM   1473  CB  ALA A 159      83.310 101.533 135.194
ATOM   1474  C   ALA A 159      85.017 102.155 136.860
ATOM   1475  O   ALA A 159      85.639 102.725 135.958
ATOM   1476  N   LYS A 160      85.551 101.907 138.077
ATOM   1477  H   LYS A 160      85.015 101.482 138.805
ATOM   1478  CA  LYS A 160      86.919 102.207 138.403
ATOM   1479  CB  LYS A 160      87.185 102.465 139.905
ATOM   1480  CG  LYS A 160      86.423 103.653 140.512
ATOM   1481  CD  LYS A 160      86.853 105.023 139.970
ATOM   1482  CE  LYS A 160      86.227 106.223 140.686
ATOM   1483  NZ  LYS A 160      84.806 106.372 140.311
ATOM   1484  HZ1 LYS A 160      84.696 106.222 139.290
ATOM   1485  HZ2 LYS A 160      84.231 105.682 140.830
ATOM   1486  HZ3 LYS A 160      84.487 107.330 140.549
ATOM   1487  C   LYS A 160      87.446 100.875 137.953
ATOM   1488  O   LYS A 160      87.637  99.937 138.732
ATOM   1489  N   LYS A 161      87.658 100.818 136.618
ATOM   1490  H   LYS A 161      87.483 101.629 136.065
ATOM   1491  CA  LYS A 161      88.058  99.676 135.862
ATOM   1492  CB  LYS A 161      88.256  99.980 134.367
ATOM   1493  CG  LYS A 161      86.953 100.221 133.607
ATOM   1494  CD  LYS A 161      87.165 100.506 132.120
ATOM   1495  CE  LYS A 161      85.868 100.658 131.320
ATOM   1496  NZ  LYS A 161      85.117 101.850 131.771
ATOM   1497  HZ1 LYS A 161      84.531 101.614 132.594
ATOM   1498  HZ2 LYS A 161      85.782 102.604 132.030
ATOM   1499  HZ3 LYS A 161      84.506 102.184 131.003
ATOM   1500  C   LYS A 161      89.272  99.020 136.367
ATOM   1501  O   LYS A 161      90.198  99.658 136.876
ATOM   1502  N   TYR A 162      89.223  97.676 136.275
ATOM   1503  H   TYR A 162      88.446  97.196 135.875
ATOM   1504  CA  TYR A 162      90.310  96.868 136.716
ATOM   1505  CB  TYR A 162      89.937  95.362 136.756
ATOM   1506  CG  TYR A 162      91.045  94.504 137.286
ATOM   1507  CD1 TYR A 162      91.388  94.520 138.645
ATOM   1508  CE1 TYR A 162      92.419  93.709 139.127
ATOM   1509  CZ  TYR A 162      93.112  92.867 138.253
ATOM   1510  OH  TYR A 162      94.155  92.044 138.730
ATOM   1511  HH  TYR A 162      94.251  92.204 139.674
ATOM   1512  CE2 TYR A 162      92.768  92.833 136.900
ATOM   1513  CD2 TYR A 162      91.737  93.645 136.423
ATOM   1514  C   TYR A 162      91.449  97.126 135.789
ATOM   1515  O   TYR A 162      91.385  96.909 134.576
ATOM   1516  N   TYR A 163      92.499  97.678 136.411
ATOM   1517  H   TYR A 163      92.478  97.883 137.386
ATOM   1518  CA  TYR A 163      93.721  97.969 135.751
ATOM   1519  CB  TYR A 163      94.112  99.445 135.479
ATOM   1520  CG  TYR A 163      93.165 100.163 134.574
ATOM   1521  CD1 TYR A 163      92.280 101.119 135.079
ATOM   1522  CE1 TYR A 163      91.397 101.792 134.230
ATOM   1523  CZ  TYR A 163      91.383 101.499 132.863
ATOM   1524  OH  TYR A 163      90.491 102.176 132.004
ATOM   1525  HH  TYR A 163      90.656 101.873 131.107
ATOM   1526  CE2 TYR A 163      92.248 100.530 132.350
ATOM   1527  CD2 TYR A 163      93.128  99.865 133.206
ATOM   1528  C   TYR A 163      94.729  97.434 136.692
ATOM   1529  O   TYR A 163      94.840  97.878 137.839
ATOM   1530  N   GLU A 164      95.461  96.413 136.213
ATOM   1531  H   GLU A 164      95.314  96.059 135.293
ATOM   1532  CA  GLU A 164      96.512  95.774 136.959
ATOM   1533  CB  GLU A 164      97.198  94.633 136.187
ATOM   1534  CG  GLU A 164      96.329  93.398 135.934
ATOM   1535  CD  GLU A 164      97.174  92.338 135.236
ATOM   1536  OE1 GLU A 164      96.793  91.921 134.113
ATOM   1537  OE2 GLU A 164      98.208  91.916 135.820
ATOM   1538  C   GLU A 164      97.570  96.829 137.144
ATOM   1539  O   GLU A 164      97.873  97.587 136.220
ATOM   1540  N   ALA A 165      98.159  96.886 138.355
ATOM   1541  H   ALA A 165      97.912  96.257 139.087
ATOM   1542  CA  ALA A 165      99.160  97.869 138.683
ATOM   1543  CB  ALA A 165      99.632  97.755 140.144
ATOM   1544  C   ALA A 165     100.372  97.786 137.804
ATOM   1545  O   ALA A 165     100.898  98.825 137.399
ATOM   1546  N   VAL A 166     100.824  96.553 137.476
ATOM   1547  H   VAL A 166     100.384  95.720 137.802
ATOM   1548  CA  VAL A 166     101.981  96.392 136.638
ATOM   1549  CB  VAL A 166     102.660  95.042 136.857
ATOM   1550  CG1 VAL A 166     103.836  94.830 135.879
ATOM   1551  CG2 VAL A 166     103.102  94.942 138.330
ATOM   1552  C   VAL A 166     101.585  96.590 135.191
ATOM   1553  O   VAL A 166     102.182  97.436 134.522
ATOM   1554  N   HIS A 167     100.542  95.841 134.719
ATOM   1555  H   HIS A 167     100.091  95.204 135.339
ATOM   1556  CA  HIS A 167      99.984  95.798 133.370
ATOM   1557  CB  HIS A 167      98.892  96.838 133.094
ATOM   1558  CG  HIS A 167      97.985  96.335 132.019
ATOM   1559  ND1 HIS A 167      98.300  96.252 130.684
ATOM   1560  CE1 HIS A 167      97.229  95.693 130.073
ATOM   1561  NE2 HIS A 167      96.250  95.417 130.912
ATOM   1562  CD2 HIS A 167      96.728  95.826 132.141
ATOM   1563  C   HIS A 167     101.135  95.846 132.364
ATOM   1564  O   HIS A 167     101.249  96.787 131.569
ATOM   1565  N   PRO A 168     101.993  94.822 132.396
ATOM   1566  CA  PRO A 168     103.200  94.738 131.603
ATOM   1567  CB  PRO A 168     103.906  93.454 132.042
ATOM   1568  CG  PRO A 168     102.784  92.556 132.583
ATOM   1569  CD  PRO A 168     101.700  93.534 133.041
ATOM   1570  C   PRO A 168     103.115  94.777 130.115
ATOM   1571  O   PRO A 168     104.130  95.150 129.521
ATOM   1572  N   CYS A 169     101.979  94.361 129.510
ATOM   1573  H   CYS A 169     101.155  94.122 130.017
ATOM   1574  CA  CYS A 169     101.996  94.010 128.115
ATOM   1575  CB  CYS A 169     100.746  93.203 127.714
ATOM   1576  SG  CYS A 169     100.670  91.585 128.541
ATOM   1577  C   CYS A 169     102.055  95.246 127.267
ATOM   1578  O   CYS A 169     102.989  95.394 126.475
ATOM   1579  N   THR A 170     101.076  96.167 127.452
ATOM   1580  H   THR A 170     100.339  96.026 128.110
ATOM   1581  CA  THR A 170     101.018  97.412 126.733
ATOM   1582  CB  THR A 170     100.827  97.277 125.226
ATOM   1583  CG2 THR A 170      99.558  96.485 124.875
ATOM   1584  OG1 THR A 170     100.843  98.551 124.604
ATOM   1585  HG1 THR A 170     101.111  98.392 123.696
ATOM   1586  C   THR A 170     100.004  98.310 127.386
ATOM   1587  O   THR A 170      98.994  97.850 127.928
ATOM   1588  N   VAL A 171     100.274  99.636 127.330
ATOM   1589  H   VAL A 171     101.078  99.996 126.864
ATOM   1590  CA  VAL A 171      99.428 100.616 127.946
ATOM   1591  CB  VAL A 171     100.119 101.365 129.096
ATOM   1592  CG1 VAL A 171      99.110 102.287 129.815
ATOM   1593  CG2 VAL A 171     100.822 100.391 130.064
ATOM   1594  C   VAL A 171      98.991 101.613 126.895
ATOM   1595  O   VAL A 171      99.596 102.678 126.743
ATOM   1596  N   PHE A 172      97.945 101.279 126.097
ATOM   1597  H   PHE A 172      97.436 100.428 126.182
ATOM   1598  CA  PHE A 172      97.464 102.234 125.129
ATOM   1599  CB  PHE A 172      97.237 101.805 123.656
ATOM   1600  CG  PHE A 172      98.523 101.530 122.938
ATOM   1601  CD1 PHE A 172      98.920 100.241 122.568
ATOM   1602  CE1 PHE A 172     100.121 100.035 121.880
ATOM   1603  CZ  PHE A 172     100.938 101.121 121.555
ATOM   1604  CE2 PHE A 172     100.553 102.413 121.918
ATOM   1605  CD2 PHE A 172      99.351 102.608 122.602
ATOM   1606  C   PHE A 172      96.335 103.101 125.589
ATOM   1607  O   PHE A 172      95.154 102.845 125.335
ATOM   1608  N   CYS A 173      96.722 104.144 126.354
ATOM   1609  H   CYS A 173      97.684 104.287 126.567
ATOM   1610  CA  CYS A 173      95.822 105.141 126.863
ATOM   1611  CB  CYS A 173      96.398 105.940 128.045
ATOM   1612  SG  CYS A 173      96.621 104.908 129.524
ATOM   1613  C   CYS A 173      95.588 106.079 125.716
ATOM   1614  O   CYS A 173      96.538 106.564 125.096
ATOM   1615  N   VAL A 174      94.304 106.309 125.379
ATOM   1616  H   VAL A 174      93.544 105.901 125.879
ATOM   1617  CA  VAL A 174      93.944 107.184 124.292
ATOM   1618  CB  VAL A 174      92.837 106.615 123.404
ATOM   1619  CG1 VAL A 174      92.432 107.597 122.282
ATOM   1620  CG2 VAL A 174      93.315 105.263 122.832
ATOM   1621  C   VAL A 174      93.560 108.518 124.871
ATOM   1622  O   VAL A 174      92.829 108.588 125.863
ATOM   1623  N   LEU A 175      94.068 109.614 124.249
ATOM   1624  H   LEU A 175      94.659 109.533 123.451
ATOM   1625  CA  LEU A 175      93.776 110.959 124.681
ATOM   1626  CB  LEU A 175      94.618 112.018 123.940
ATOM   1627  CG  LEU A 175      96.149 111.950 124.156
ATOM   1628  CD1 LEU A 175      96.871 112.970 123.259
ATOM   1629  CD2 LEU A 175      96.541 112.100 125.636
ATOM   1630  C   LEU A 175      92.310 111.164 124.395
ATOM   1631  O   LEU A 175      91.848 111.063 123.255
ATOM   1632  N   SER A 176      91.571 111.472 125.474
ATOM   1633  H   SER A 176      91.993 111.573 126.371
ATOM   1634  CA  SER A 176      90.146 111.633 125.476
ATOM   1635  CB  SER A 176      89.544 110.836 126.657
ATOM   1636  OG  SER A 176      90.054 111.318 127.893
ATOM   1637  HG  SER A 176      90.271 110.536 128.409
ATOM   1638  C   SER A 176      89.625 113.042 125.471
ATOM   1639  O   SER A 176      88.426 113.246 125.679
ATOM   1640  N   LYS A 177      90.492 114.041 125.188
ATOM   1641  H   LYS A 177      91.451 113.851 124.995
ATOM   1642  CA  LYS A 177      90.123 115.442 125.180
ATOM   1643  CB  LYS A 177      91.310 116.354 124.802
ATOM   1644  CG  LYS A 177      92.426 116.456 125.843
ATOM   1645  CD  LYS A 177      93.567 117.374 125.398
ATOM   1646  CE  LYS A 177      94.721 117.469 126.396
ATOM   1647  NZ  LYS A 177      95.769 118.366 125.872
ATOM   1648  HZ1 LYS A 177      96.612 118.293 126.473
ATOM   1649  HZ2 LYS A 177      96.010 118.095 124.900
ATOM   1650  HZ3 LYS A 177      95.424 119.345 125.879
ATOM   1651  C   LYS A 177      89.034 115.743 124.179
ATOM   1652  O   LYS A 177      88.117 116.511 124.473
ATOM   1653  N   LYS A 178      89.110 115.111 122.987
ATOM   1654  H   LYS A 178      89.861 114.484 122.789
ATOM   1655  CA  LYS A 178      88.160 115.278 121.914
ATOM   1656  CB  LYS A 178      88.902 115.532 120.578
ATOM   1657  CG  LYS A 178      89.684 116.843 120.507
ATOM   1658  CD  LYS A 178      90.417 117.026 119.181
ATOM   1659  CE  LYS A 178      91.252 118.303 119.118
ATOM   1660  NZ  LYS A 178      91.950 118.385 117.822
ATOM   1661  HZ1 LYS A 178      92.290 119.354 117.673
ATOM   1662  HZ2 LYS A 178      92.761 117.738 117.826
ATOM   1663  HZ3 LYS A 178      91.301 118.127 117.055
ATOM   1664  C   LYS A 178      87.390 113.979 121.785
ATOM   1665  O   LYS A 178      86.932 113.638 120.692
ATOM   1666  N   GLN A 179      87.242 113.222 122.914
ATOM   1667  H   GLN A 179      87.586 113.567 123.783
ATOM   1668  CA  GLN A 179      86.624 111.914 123.057
ATOM   1669  CB  GLN A 179      85.308 111.663 122.269
ATOM   1670  CG  GLN A 179      84.637 110.305 122.530
ATOM   1671  CD  GLN A 179      83.306 110.193 121.778
ATOM   1672  OE1 GLN A 179      82.854 111.054 121.023
ATOM   1673  NE2 GLN A 179      82.622 109.044 122.011
ATOM   1674 1HE2 GLN A 179      83.001 108.351 122.622
ATOM   1675 2HE2 GLN A 179      81.733 108.894 121.578
ATOM   1676  C   GLN A 179      87.727 110.968 122.654
ATOM   1677  O   GLN A 179      88.149 110.127 123.449
ATOM   1678  N   GLN A 180      88.206 111.090 121.400
ATOM   1679  H   GLN A 180      87.807 111.756 120.772
ATOM   1680  CA  GLN A 180      89.312 110.349 120.866
ATOM   1681  CB  GLN A 180      88.967 109.192 119.900
ATOM   1682  CG  GLN A 180      88.260 108.015 120.588
ATOM   1683  CD  GLN A 180      87.998 106.895 119.588
ATOM   1684  OE1 GLN A 180      87.072 106.950 118.781
ATOM   1685  NE2 GLN A 180      88.824 105.818 119.668
ATOM   1686 1HE2 GLN A 180      89.547 105.790 120.357
ATOM   1687 2HE2 GLN A 180      88.688 105.036 119.060
ATOM   1688  C   GLN A 180      90.026 111.431 120.122
ATOM   1689  O   GLN A 180      89.415 112.107 119.286
ATOM   1690  N   VAL A 181      91.324 111.667 120.442
ATOM   1691  H   VAL A 181      91.813 111.169 121.155
ATOM   1692  CA  VAL A 181      92.019 112.720 119.751
ATOM   1693  CB  VAL A 181      93.202 113.330 120.490
ATOM   1694  CG1 VAL A 181      93.923 114.408 119.646
ATOM   1695  CG2 VAL A 181      92.622 114.012 121.744
ATOM   1696  C   VAL A 181      92.335 112.320 118.353
ATOM   1697  O   VAL A 181      93.152 111.441 118.063
ATOM   1698  N   ASN A 182      91.615 113.024 117.457
ATOM   1699  H   ASN A 182      90.953 113.713 117.739
ATOM   1700  CA  ASN A 182      91.769 112.860 116.054
ATOM   1701  CB  ASN A 182      90.567 113.362 115.216
ATOM   1702  CG  ASN A 182      90.815 113.095 113.728
ATOM   1703  OD1 ASN A 182      91.058 111.968 113.296
ATOM   1704  ND2 ASN A 182      90.789 114.182 112.914
ATOM   1705 1HD2 ASN A 182      90.592 115.087 113.290
ATOM   1706 2HD2 ASN A 182      90.984 114.081 111.938
ATOM   1707  C   ASN A 182      92.933 113.758 115.802
ATOM   1708  O   ASN A 182      92.856 114.977 115.988
ATOM   1709  N   PHE A 183      94.056 113.123 115.426
ATOM   1710  H   PHE A 183      94.086 112.131 115.326
ATOM   1711  CA  PHE A 183      95.274 113.821 115.122
ATOM   1712  CB  PHE A 183      96.516 112.913 115.047
ATOM   1713  CG  PHE A 183      96.827 112.509 116.452
ATOM   1714  CD1 PHE A 183      96.568 111.205 116.885
ATOM   1715  CE1 PHE A 183      96.850 110.830 118.200
ATOM   1716  CZ  PHE A 183      97.385 111.758 119.095
ATOM   1717  CE2 PHE A 183      97.637 113.063 118.675
ATOM   1718  CD2 PHE A 183      97.358 113.434 117.360
ATOM   1719  C   PHE A 183      95.079 114.547 113.825
ATOM   1720  O   PHE A 183      94.415 114.029 112.921
ATOM   1721  N   VAL A 184      95.599 115.797 113.739
ATOM   1722  H   VAL A 184      96.111 116.224 114.480
ATOM   1723  CA  VAL A 184      95.423 116.581 112.541
ATOM   1724  CB  VAL A 184      94.507 117.805 112.739
ATOM   1725  CG1 VAL A 184      94.353 118.612 111.428
ATOM   1726  CG2 VAL A 184      93.137 117.377 113.306
ATOM   1727  C   VAL A 184      96.743 117.068 112.005
ATOM   1728  O   VAL A 184      97.484 117.801 112.664
ATOM   1729  N   CYS A 185      97.051 116.638 110.763
ATOM   1730  H   CYS A 185      96.433 116.043 110.257
ATOM   1731  CA  CYS A 185      98.228 117.043 110.058
ATOM   1732  CB  CYS A 185      98.647 116.002 109.003
ATOM   1733  SG  CYS A 185     100.055 116.528 107.988
ATOM   1734  C   CYS A 185      97.837 118.290 109.327
ATOM   1735  O   CYS A 185      97.173 118.233 108.288
ATOM   1736  N   GLN A 186      98.200 119.462 109.897
ATOM   1737  H   GLN A 186      98.687 119.509 110.765
ATOM   1738  CA  GLN A 186      97.916 120.711 109.236
ATOM   1739  CB  GLN A 186      97.894 121.902 110.216
ATOM   1740  CG  GLN A 186      96.734 121.829 111.215
ATOM   1741  CD  GLN A 186      96.813 123.015 112.166
ATOM   1742  OE1 GLN A 186      96.540 124.158 111.801
ATOM   1743  NE2 GLN A 186      97.192 122.737 113.440
ATOM   1744 1HE2 GLN A 186      97.421 121.799 113.706
ATOM   1745 2HE2 GLN A 186      97.253 123.472 114.114
ATOM   1746  C   GLN A 186      99.062 120.845 108.266
ATOM   1747  O   GLN A 186      98.860 120.936 107.054
ATOM   1748  N   ARG A 187     100.292 120.831 108.833
ATOM   1749  H   ARG A 187     100.354 120.781 109.827
ATOM   1750  CA  ARG A 187     101.576 120.872 108.185
ATOM   1751  CB  ARG A 187     101.866 122.083 107.243
ATOM   1752  CG  ARG A 187     101.846 123.494 107.839
ATOM   1753  CD  ARG A 187     102.171 124.584 106.827
ATOM   1754  NE  ARG A 187     102.094 125.875 107.563
ATOM   1755  HE  ARG A 187     101.780 125.867 108.513
ATOM   1756  CZ  ARG A 187     102.403 127.069 106.972
ATOM   1757  NH1 ARG A 187     102.884 127.152 105.695
ATOM   1758 1HH1 ARG A 187     103.003 126.327 105.144
ATOM   1759 2HH1 ARG A 187     103.112 128.043 105.302
ATOM   1760  NH2 ARG A 187     102.234 128.214 107.693
ATOM   1761 1HH2 ARG A 187     101.896 128.171 108.633
ATOM   1762 2HH2 ARG A 187     102.483 129.098 107.297
ATOM   1763  C   ARG A 187     102.536 120.789 109.328
ATOM   1764  O   ARG A 187     102.582 121.698 110.161
ATOM   1765  N   VAL A 188     103.284 119.659 109.423
ATOM   1766  H   VAL A 188     103.204 118.945 108.731
ATOM   1767  CA  VAL A 188     104.241 119.354 110.475
ATOM   1768  CB  VAL A 188     105.681 119.860 110.301
ATOM   1769  CG1 VAL A 188     106.272 119.130 109.088
ATOM   1770  CG2 VAL A 188     105.808 121.398 110.225
ATOM   1771  C   VAL A 188     103.682 119.566 111.867
ATOM   1772  O   VAL A 188     104.416 119.857 112.815
ATOM   1773  N   ASP A 189     102.342 119.375 112.018
ATOM   1774  H   ASP A 189     101.753 119.098 111.264
ATOM   1775  CA  ASP A 189     101.710 119.565 113.294
ATOM   1776  CB  ASP A 189     100.345 120.291 113.165
ATOM   1777  CG  ASP A 189      99.768 120.620 114.539
ATOM   1778  OD1 ASP A 189     100.476 121.262 115.360
ATOM   1779  OD2 ASP A 189      98.588 120.251 114.776
ATOM   1780  C   ASP A 189     101.584 118.184 113.843
ATOM   1781  O   ASP A 189     102.422 117.766 114.637
ATOM   1782  N   MET A 190     100.597 117.404 113.362
ATOM   1783  H   MET A 190      99.901 117.734 112.729
ATOM   1784  CA  MET A 190     100.463 116.039 113.781
ATOM   1785  CB  MET A 190      99.101 115.691 114.417
ATOM   1786  CG  MET A 190      98.792 116.513 115.673
ATOM   1787  SD  MET A 190      99.972 116.301 117.034
ATOM   1788  CE  MET A 190      99.347 117.699 118.007
ATOM   1789  C   MET A 190     100.703 115.331 112.483
ATOM   1790  O   MET A 190      99.838 114.604 111.983
ATOM   1791  N   ASP A 191     101.713 115.864 111.725
ATOM   1792  H   ASP A 191     102.320 116.567 112.083
ATOM   1793  CA  ASP A 191     102.069 115.337 110.456
ATOM   1794  CB  ASP A 191     103.037 116.217 109.658
ATOM   1795  CG  ASP A 191     103.189 115.780 108.199
ATOM   1796  OD1 ASP A 191     102.770 114.664 107.786
ATOM   1797  OD2 ASP A 191     103.686 116.655 107.444
ATOM   1798  C   ASP A 191     102.615 114.020 110.836
ATOM   1799  O   ASP A 191     103.565 113.878 111.611
ATOM   1800  N   ILE A 192     101.924 113.054 110.243
ATOM   1801  H   ILE A 192     101.217 113.315 109.593
ATOM   1802  CA  ILE A 192     102.072 111.660 110.416
ATOM   1803  CB  ILE A 192     101.076 110.930 109.566
ATOM   1804  CG2 ILE A 192     101.467 109.460 109.573
ATOM   1805  CG1 ILE A 192      99.613 111.172 110.008
ATOM   1806  CD1 ILE A 192      98.902 112.397 109.440
ATOM   1807  C   ILE A 192     103.453 111.238 110.064
ATOM   1808  O   ILE A 192     103.926 111.470 108.959
ATOM   1809  N   VAL A 193     104.021 110.525 111.042
ATOM   1810  H   VAL A 193     103.438 110.319 111.824
ATOM   1811  CA  VAL A 193     105.331 109.953 111.183
ATOM   1812  CB  VAL A 193     106.017 110.646 112.364
ATOM   1813  CG1 VAL A 193     105.044 110.913 113.519
ATOM   1814  CG2 VAL A 193     107.121 109.753 112.939
ATOM   1815  C   VAL A 193     105.368 108.449 111.194
ATOM   1816  O   VAL A 193     104.358 107.841 111.493
ATOM   1817  N   VAL A 194     106.506 107.833 110.743
ATOM   1818  H   VAL A 194     107.279 108.368 110.429
ATOM   1819  CA  VAL A 194     106.705 106.405 110.700
ATOM   1820  CB  VAL A 194     107.877 105.911 109.805
ATOM   1821  CG1 VAL A 194     108.022 104.382 109.888
ATOM   1822  CG2 VAL A 194     107.835 106.357 108.346
ATOM   1823  C   VAL A 194     107.125 105.940 112.077
ATOM   1824  O   VAL A 194     106.474 105.066 112.652
ATOM   1825  N   TYR A 195     108.176 106.570 112.670
ATOM   1826  H   TYR A 195     108.681 107.333 112.276
ATOM   1827  CA  TYR A 195     108.651 106.006 113.895
ATOM   1828  CB  TYR A 195     110.142 105.590 113.746
ATOM   1829  CG  TYR A 195     110.680 104.773 114.882
ATOM   1830  CD1 TYR A 195     110.401 103.401 114.884
ATOM   1831  CE1 TYR A 195     110.873 102.565 115.892
ATOM   1832  CZ  TYR A 195     111.636 103.104 116.926
ATOM   1833  OH  TYR A 195     112.107 102.248 117.942
ATOM   1834  HH  TYR A 195     112.491 102.785 118.641
ATOM   1835  CE2 TYR A 195     111.920 104.475 116.949
ATOM   1836  CD2 TYR A 195     111.443 105.306 115.929
ATOM   1837  C   TYR A 195     108.469 106.775 115.161
ATOM   1838  O   TYR A 195     108.734 107.971 115.275
ATOM   1839  N   CYS A 196     108.004 105.987 116.136
ATOM   1840  H   CYS A 196     107.788 105.040 115.904
ATOM   1841  CA  CYS A 196     107.775 106.257 117.525
ATOM   1842  CB  CYS A 196     106.310 106.163 117.971
ATOM   1843  SG  CYS A 196     106.072 106.544 119.734
ATOM   1844  C   CYS A 196     108.415 105.027 118.117
ATOM   1845  O   CYS A 196     108.340 103.947 117.519
ATOM   1846  N   ASN A 197     109.085 105.146 119.289
ATOM   1847  H   ASN A 197     109.157 106.008 119.785
ATOM   1848  CA  ASN A 197     109.698 103.988 119.899
ATOM   1849  CB  ASN A 197     110.666 104.344 121.052
ATOM   1850  CG  ASN A 197     111.455 103.105 121.489
ATOM   1851  OD1 ASN A 197     112.245 102.546 120.730
ATOM   1852  ND2 ASN A 197     111.230 102.651 122.747
ATOM   1853 1HD2 ASN A 197     110.591 103.131 123.346
ATOM   1854 2HD2 ASN A 197     111.678 101.816 123.064
ATOM   1855  C   ASN A 197     108.574 103.144 120.438
ATOM   1856  O   ASN A 197     108.556 101.936 120.211
ATOM   1857  N   GLY A 198     107.557 103.803 121.042
ATOM   1858  H   GLY A 198     107.565 104.793 121.157
ATOM   1859  CA  GLY A 198     106.431 103.119 121.603
ATOM   1860  C   GLY A 198     105.750 103.980 122.616
ATOM   1861  O   GLY A 198     104.530 103.882 122.746
ATOM   1862  N   GLN A 199     106.504 104.853 123.338
ATOM   1863  H   GLN A 199     107.487 104.940 123.203
ATOM   1864  CA  GLN A 199     105.926 105.716 124.338
ATOM   1865  CB  GLN A 199     106.984 106.362 125.260
ATOM   1866  CG  GLN A 199     106.415 107.134 126.461
ATOM   1867  CD  GLN A 199     107.565 107.622 127.337
ATOM   1868  OE1 GLN A 199     108.348 108.496 126.963
ATOM   1869  NE2 GLN A 199     107.666 107.045 128.562
ATOM   1870 1HE2 GLN A 199     107.002 106.353 128.845
ATOM   1871 2HE2 GLN A 199     108.397 107.318 129.187
ATOM   1872  C   GLN A 199     105.134 106.780 123.642
ATOM   1873  O   GLN A 199     105.643 107.479 122.762
ATOM   1874  N   ARG A 200     103.850 106.903 124.039
ATOM   1875  H   ARG A 200     103.451 106.339 124.758
ATOM   1876  CA  ARG A 200     102.990 107.869 123.439
ATOM   1877  CB  ARG A 200     101.523 107.392 123.375
ATOM   1878  CG  ARG A 200     100.544 108.350 122.695
ATOM   1879  CD  ARG A 200      99.179 107.712 122.462
ATOM   1880  NE  ARG A 200      98.277 108.765 121.915
ATOM   1881  HE  ARG A 200      98.623 109.699 121.826
ATOM   1882  CZ  ARG A 200      96.979 108.489 121.575
ATOM   1883  NH1 ARG A 200      96.478 107.216 121.592
ATOM   1884 1HH1 ARG A 200      97.057 106.449 121.867
ATOM   1885 2HH1 ARG A 200      95.560 107.037 121.237
ATOM   1886  NH2 ARG A 200      96.167 109.508 121.172
ATOM   1887 1HH2 ARG A 200      96.525 110.439 121.112
ATOM   1888 2HH2 ARG A 200      95.261 109.302 120.798
ATOM   1889  C   ARG A 200     103.136 109.167 124.161
ATOM   1890  O   ARG A 200     102.725 109.327 125.313
ATOM   1891  N   LYS A 201     103.790 110.106 123.456
ATOM   1892  H   LYS A 201     104.144 109.894 122.546
ATOM   1893  CA  LYS A 201     104.025 111.448 123.909
ATOM   1894  CB  LYS A 201     105.365 111.649 124.655
ATOM   1895  CG  LYS A 201     105.528 113.041 125.277
ATOM   1896  CD  LYS A 201     106.819 113.198 126.082
ATOM   1897  CE  LYS A 201     106.950 114.537 126.812
ATOM   1898  NZ  LYS A 201     108.164 114.520 127.652
ATOM   1899  HZ1 LYS A 201     109.000 114.387 127.054
ATOM   1900  HZ2 LYS A 201     108.251 115.414 128.171
ATOM   1901  HZ3 LYS A 201     108.103 113.737 128.331
ATOM   1902  C   LYS A 201     104.034 112.142 122.584
ATOM   1903  O   LYS A 201     105.010 112.058 121.827
ATOM   1904  N   VAL A 202     102.889 112.771 122.249
ATOM   1905  H   VAL A 202     102.101 112.802 122.862
ATOM   1906  CA  VAL A 202     102.738 113.423 120.976
ATOM   1907  CB  VAL A 202     101.336 113.183 120.402
ATOM   1908  CG1 VAL A 202     101.130 113.913 119.061
ATOM   1909  CG2 VAL A 202     101.061 111.671 120.302
ATOM   1910  C   VAL A 202     103.034 114.905 120.975
ATOM   1911  O   VAL A 202     103.781 115.375 120.116
ATOM   1912  N   ILE A 203     102.488 115.660 121.961
ATOM   1913  H   ILE A 203     101.928 115.252 122.677
ATOM   1914  CA  ILE A 203     102.607 117.104 122.012
ATOM   1915  CB  ILE A 203     101.555 117.694 122.951
ATOM   1916  CG2 ILE A 203     101.716 119.225 123.105
ATOM   1917  CG1 ILE A 203     100.163 117.346 122.363
ATOM   1918  CD1 ILE A 203      98.965 117.606 123.276
ATOM   1919  C   ILE A 203     103.995 117.644 122.235
ATOM   1920  O   ILE A 203     104.695 117.278 123.181
ATOM   1921  N   LEU A 204     104.383 118.539 121.292
ATOM   1922  H   LEU A 204     103.768 118.756 120.537
ATOM   1923  CA  LEU A 204     105.628 119.257 121.252
ATOM   1924  CB  LEU A 204     106.651 118.780 120.203
ATOM   1925  CG  LEU A 204     107.233 117.375 120.423
ATOM   1926  CD1 LEU A 204     108.028 116.963 119.189
ATOM   1927  CD2 LEU A 204     108.070 117.274 121.711
ATOM   1928  C   LEU A 204     105.201 120.632 120.856
ATOM   1929  O   LEU A 204     104.758 120.886 119.731
ATOM   1930  N   THR A 205     105.289 121.532 121.846
ATOM   1931  H   THR A 205     105.649 121.265 122.736
ATOM   1932  CA  THR A 205     104.914 122.915 121.753
ATOM   1933  CB  THR A 205     104.673 123.464 123.147
ATOM   1934  CG2 THR A 205     103.579 122.605 123.810
ATOM   1935  OG1 THR A 205     105.842 123.379 123.954
ATOM   1936  HG1 THR A 205     106.296 124.220 123.856
ATOM   1937  C   THR A 205     105.975 123.714 121.064
ATOM   1938  O   THR A 205     105.675 124.512 120.178
ATOM   1939  N   LYS A 206     107.234 123.505 121.514
ATOM   1940  H   LYS A 206     107.376 122.858 122.259
ATOM   1941  CA  LYS A 206     108.454 124.100 121.051
ATOM   1942  CB  LYS A 206     109.297 123.236 120.089
ATOM   1943  CG  LYS A 206     109.852 122.031 120.873
ATOM   1944  CD  LYS A 206     110.835 121.115 120.145
ATOM   1945  CE  LYS A 206     112.307 121.510 120.303
ATOM   1946  NZ  LYS A 206     112.777 121.204 121.673
ATOM   1947  HZ1 LYS A 206     113.682 121.680 121.850
ATOM   1948  HZ2 LYS A 206     112.082 121.522 122.376
ATOM   1949  HZ3 LYS A 206     112.908 120.179 121.773
ATOM   1950  C   LYS A 206     108.433 125.567 120.771
ATOM   1951  O   LYS A 206     108.766 126.042 119.683
ATOM   1952  N   THR A 207     107.955 126.296 121.800
ATOM   1953  H   THR A 207     107.665 125.849 122.642
ATOM   1954  CA  THR A 207     107.873 127.728 121.849
ATOM   1955  CB  THR A 207     106.973 128.234 122.934
ATOM   1956  CG2 THR A 207     105.549 127.727 122.638
ATOM   1957  OG1 THR A 207     107.427 127.786 124.203
ATOM   1958  HG1 THR A 207     108.184 128.332 124.429
ATOM   1959  C   THR A 207     109.287 128.234 121.982
ATOM   1960  O   THR A 207     110.190 127.501 122.395
ATOM   1961  N   LEU A 208     109.473 129.532 121.679
ATOM   1962  H   LEU A 208     108.698 130.096 121.405
ATOM   1963  CA  LEU A 208     110.749 130.201 121.619
ATOM   1964  CB  LEU A 208     110.588 131.683 121.222
ATOM   1965  CG  LEU A 208     110.016 131.891 119.796
ATOM   1966  CD1 LEU A 208     109.793 133.381 119.507
ATOM   1967  CD2 LEU A 208     110.790 131.144 118.697
ATOM   1968  C   LEU A 208     111.644 130.124 122.817
ATOM   1969  O   LEU A 208     112.864 130.098 122.669
ATOM   1970  N   VAL A 209     111.063 130.103 124.024
ATOM   1971  H   VAL A 209     110.072 130.136 124.111
ATOM   1972  CA  VAL A 209     111.792 130.024 125.256
ATOM   1973  CB  VAL A 209     110.953 130.635 126.384
ATOM   1974  CG1 VAL A 209     109.714 129.774 126.692
ATOM   1975  CG2 VAL A 209     111.816 130.913 127.620
ATOM   1976  C   VAL A 209     112.301 128.627 125.547
ATOM   1977  O   VAL A 209     111.694 127.626 125.157
ATOM   1978  N   ILE A 210     113.423 128.542 126.321
ATOM   1979  H   ILE A 210     113.892 129.363 126.633
ATOM   1980  CA  ILE A 210     114.024 127.289 126.746
ATOM   1981  CB  ILE A 210     115.482 127.441 127.155
ATOM   1982  CG2 ILE A 210     115.595 128.230 128.468
ATOM   1983  CG1 ILE A 210     116.201 126.076 127.154
ATOM   1984  CD1 ILE A 210     117.722 126.167 127.251
ATOM   1985  C   ILE A 210     113.115 126.697 127.818
ATOM   1986  O   ILE A 210     113.295 125.579 128.314
ATOM   1987  N   GLY A 211     112.049 127.464 128.161
ATOM   1988  H   GLY A 211     111.941 128.381 127.804
ATOM   1989  CA  GLY A 211     111.012 127.123 129.041
ATOM   1990  C   GLY A 211     110.084 126.247 128.249
ATOM   1991  O   GLY A 211     108.934 126.582 127.985
ATOM   1992  N   GLN A 212     110.646 125.112 127.783
ATOM   1993  H   GLN A 212     111.592 124.901 127.992
ATOM   1994  CA  GLN A 212     109.992 124.025 127.128
ATOM   1995  CB  GLN A 212     111.004 123.162 126.360
ATOM   1996  CG  GLN A 212     111.627 123.946 125.194
ATOM   1997  CD  GLN A 212     112.745 123.163 124.516
ATOM   1998  OE1 GLN A 212     112.808 121.933 124.475
ATOM   1999  NE2 GLN A 212     113.729 123.939 123.993
ATOM   2000 1HE2 GLN A 212     113.670 124.936 124.064
ATOM   2001 2HE2 GLN A 212     114.536 123.520 123.578
ATOM   2002  C   GLN A 212     109.493 123.300 128.378
ATOM   2003  O   GLN A 212     108.516 122.558 128.329
ATOM   2004  N   CYS A 213     110.191 123.512 129.539
ATOM   2005  H   CYS A 213     111.021 124.063 129.534
ATOM   2006  CA  CYS A 213     109.858 123.027 130.836
ATOM   2007  CB  CYS A 213     110.966 123.298 131.870
ATOM   2008  SG  CYS A 213     112.464 122.314 131.572
ATOM   2009  C   CYS A 213     108.649 123.827 131.262
ATOM   2010  O   CYS A 213     107.703 123.243 131.782
ATOM   2011  N   ILE A 214     108.621 125.174 131.002
ATOM   2012  H   ILE A 214     109.396 125.636 130.586
ATOM   2013  CA  ILE A 214     107.498 126.028 131.370
ATOM   2014  CB  ILE A 214     107.682 127.499 131.036
ATOM   2015  CG2 ILE A 214     106.376 128.283 131.339
ATOM   2016  CG1 ILE A 214     108.814 128.110 131.850
ATOM   2017  CD1 ILE A 214     109.186 129.481 131.301
ATOM   2018  C   ILE A 214     106.347 125.556 130.516
ATOM   2019  O   ILE A 214     105.262 125.269 131.023
ATOM   2020  N   TYR A 215     106.605 125.396 129.198
ATOM   2021  H   TYR A 215     107.498 125.591 128.809
ATOM   2022  CA  TYR A 215     105.626 124.942 128.270
ATOM   2023  CB  TYR A 215     105.829 125.481 126.830
ATOM   2024  CG  TYR A 215     105.510 126.933 126.672
ATOM   2025  CD1 TYR A 215     106.363 127.942 127.128
ATOM   2026  CE1 TYR A 215     106.055 129.289 126.935
ATOM   2027  CZ  TYR A 215     104.887 129.643 126.259
ATOM   2028  OH  TYR A 215     104.583 131.009 126.069
ATOM   2029  HH  TYR A 215     103.720 131.067 125.651
ATOM   2030  CE2 TYR A 215     104.031 128.648 125.779
ATOM   2031  CD2 TYR A 215     104.350 127.301 125.982
ATOM   2032  C   TYR A 215     105.667 123.443 128.277
ATOM   2033  O   TYR A 215     105.910 122.813 127.246
ATOM   2034  N   THR A 216     105.354 122.826 129.463
ATOM   2035  H   THR A 216     105.139 123.374 130.268
ATOM   2036  CA  THR A 216     105.273 121.380 129.673
ATOM   2037  CB  THR A 216     104.789 121.001 131.054
ATOM   2038  CG2 THR A 216     104.767 119.465 131.194
ATOM   2039  OG1 THR A 216     105.666 121.511 132.045
ATOM   2040  HG1 THR A 216     105.586 122.469 132.010
ATOM   2041  C   THR A 216     104.239 120.975 128.627
ATOM   2042  O   THR A 216     104.295 119.900 128.035
ATOM   2043  N   ILE A 217     103.261 121.883 128.432
ATOM   2044  H   ILE A 217     103.228 122.685 129.023
ATOM   2045  CA  ILE A 217     102.260 121.889 127.416
ATOM   2046  CB  ILE A 217     101.082 120.923 127.580
ATOM   2047  CG2 ILE A 217     100.372 121.104 128.912
ATOM   2048  CG1 ILE A 217     100.174 120.892 126.335
ATOM   2049  CD1 ILE A 217      99.176 119.734 126.323
ATOM   2050  C   ILE A 217     101.951 123.373 127.281
ATOM   2051  O   ILE A 217     102.177 124.144 128.222
ATOM   2052  N   THR A 218     101.475 123.842 126.095
ATOM   2053  H   THR A 218     101.318 123.243 125.314
ATOM   2054  CA  THR A 218     101.108 125.235 125.888
ATOM   2055  CB  THR A 218     100.604 125.599 124.499
ATOM   2056  CG2 THR A 218     101.734 125.618 123.468
ATOM   2057  OG1 THR A 218      99.524 124.762 124.103
ATOM   2058  HG1 THR A 218      98.746 125.104 124.552
ATOM   2059  C   THR A 218     100.007 125.566 126.851
ATOM   2060  O   THR A 218      99.938 126.689 127.353
ATOM   2061  N   SER A 219      99.151 124.553 127.146
ATOM   2062  H   SER A 219      99.234 123.655 126.721
ATOM   2063  CA  SER A 219      98.078 124.684 128.081
ATOM   2064  CB  SER A 219      97.031 123.546 128.051
ATOM   2065  OG  SER A 219      97.578 122.296 128.426
ATOM   2066  HG  SER A 219      96.846 121.674 128.398
ATOM   2067  C   SER A 219      98.661 124.903 129.447
ATOM   2068  O   SER A 219      98.040 125.621 130.213
ATOM   2069  N   LEU A 220      99.853 124.323 129.779
ATOM   2070  H   LEU A 220     100.356 123.756 129.136
ATOM   2071  CA  LEU A 220     100.515 124.548 131.041
ATOM   2072  CB  LEU A 220     101.433 123.445 131.622
ATOM   2073  CG  LEU A 220     100.668 122.207 132.165
ATOM   2074  CD1 LEU A 220     101.615 121.095 132.617
ATOM   2075  CD2 LEU A 220      99.711 122.565 133.310
ATOM   2076  C   LEU A 220     101.124 125.911 131.135
ATOM   2077  O   LEU A 220     101.488 126.310 132.235
ATOM   2078  N   PHE A 221     101.299 126.661 130.012
ATOM   2079  H   PHE A 221     101.035 126.355 129.101
ATOM   2080  CA  PHE A 221     101.776 128.025 130.128
ATOM   2081  CB  PHE A 221     102.179 128.687 128.794
ATOM   2082  CG  PHE A 221     102.647 130.099 129.015
ATOM   2083  CD1 PHE A 221     103.874 130.369 129.638
ATOM   2084  CE1 PHE A 221     104.307 131.684 129.833
ATOM   2085  CZ  PHE A 221     103.513 132.745 129.393
ATOM   2086  CE2 PHE A 221     102.297 132.492 128.757
ATOM   2087  CD2 PHE A 221     101.870 131.176 128.565
ATOM   2088  C   PHE A 221     100.618 128.786 130.743
ATOM   2089  O   PHE A 221     100.809 129.637 131.612
ATOM   2090  N   SER A 222      99.391 128.471 130.275
ATOM   2091  H   SER A 222      99.278 127.805 129.541
ATOM   2092  CA  SER A 222      98.177 129.054 130.760
ATOM   2093  CB  SER A 222      97.016 128.870 129.768
ATOM   2094  OG  SER A 222      97.316 129.538 128.549
ATOM   2095  HG  SER A 222      96.533 129.442 127.999
ATOM   2096  C   SER A 222      97.762 128.462 132.093
ATOM   2097  O   SER A 222      97.184 129.166 132.919
ATOM   2098  N   LEU A 223      98.061 127.158 132.326
ATOM   2099  H   LEU A 223      98.597 126.639 131.672
ATOM   2100  CA  LEU A 223      97.685 126.422 133.504
ATOM   2101  CB  LEU A 223      97.072 125.031 133.202
ATOM   2102  CG  LEU A 223      95.742 125.019 132.417
ATOM   2103  CD1 LEU A 223      95.334 123.579 132.077
ATOM   2104  CD2 LEU A 223      94.627 125.785 133.150
ATOM   2105  C   LEU A 223      98.687 126.261 134.599
ATOM   2106  O   LEU A 223      98.300 125.716 135.631
ATOM   2107  N   LEU A 224      99.982 126.668 134.436
ATOM   2108  H   LEU A 224     100.309 127.089 133.596
ATOM   2109  CA  LEU A 224     100.944 126.592 135.528
ATOM   2110  CB  LEU A 224     102.420 126.958 135.216
ATOM   2111  CG  LEU A 224     103.439 125.783 135.197
ATOM   2112  CD1 LEU A 224     102.850 124.405 134.863
ATOM   2113  CD2 LEU A 224     104.632 126.125 134.300
ATOM   2114  C   LEU A 224     100.383 127.404 136.663
ATOM   2115  O   LEU A 224     100.413 126.857 137.769
ATOM   2116  N   PRO A 225      99.883 128.654 136.513
ATOM   2117  CA  PRO A 225      99.228 129.335 137.600
ATOM   2118  CB  PRO A 225      99.006 130.779 137.147
ATOM   2119  CG  PRO A 225      99.090 130.726 135.613
ATOM   2120  CD  PRO A 225     100.016 129.530 135.342
ATOM   2121  C   PRO A 225      97.984 128.517 137.866
ATOM   2122  O   PRO A 225      97.202 128.273 136.939
ATOM   2123  N   GLY A 226      97.786 128.123 139.133
ATOM   2124  H   GLY A 226      98.424 128.359 139.862
ATOM   2125  CA  GLY A 226      96.682 127.291 139.510
ATOM   2126  C   GLY A 226      97.169 125.909 139.851
ATOM   2127  O   GLY A 226      96.464 125.199 140.571
ATOM   2128  N   VAL A 227      98.374 125.484 139.373
ATOM   2129  H   VAL A 227      98.953 126.046 138.786
ATOM   2130  CA  VAL A 227      98.893 124.184 139.731
ATOM   2131  CB  VAL A 227      99.845 123.534 138.734
ATOM   2132  CG1 VAL A 227     100.357 122.187 139.288
ATOM   2133  CG2 VAL A 227      99.104 123.305 137.410
ATOM   2134  C   VAL A 227      99.592 124.487 141.024
ATOM   2135  O   VAL A 227     100.713 124.998 141.067
ATOM   2136  N   ALA A 228      98.900 124.119 142.118
ATOM   2137  H   ALA A 228      98.002 123.696 142.027
ATOM   2138  CA  ALA A 228      99.328 124.327 143.473
ATOM   2139  CB  ALA A 228      98.243 123.937 144.491
ATOM   2140  C   ALA A 228     100.571 123.562 143.810
ATOM   2141  O   ALA A 228     101.359 124.020 144.640
ATOM   2142  N   HIS A 229     100.766 122.386 143.167
ATOM   2143  H   HIS A 229     100.108 122.041 142.503
ATOM   2144  CA  HIS A 229     101.909 121.550 143.408
ATOM   2145  CB  HIS A 229     101.751 120.173 142.713
ATOM   2146  CG  HIS A 229     102.888 119.202 142.887
ATOM   2147  ND1 HIS A 229     103.177 118.546 144.064
ATOM   2148  CE1 HIS A 229     104.257 117.762 143.819
ATOM   2149  NE2 HIS A 229     104.681 117.867 142.573
ATOM   2150  CD2 HIS A 229     103.817 118.775 141.987
ATOM   2151  C   HIS A 229     103.185 122.208 142.944
ATOM   2152  O   HIS A 229     104.127 122.273 143.737
ATOM   2153  N   SER A 230     103.241 122.719 141.683
ATOM   2154  H   SER A 230     102.476 122.682 141.046
ATOM   2155  CA  SER A 230     104.449 123.353 141.214
ATOM   2156  CB  SER A 230     105.554 122.343 140.788
ATOM   2157  OG  SER A 230     106.729 123.003 140.333
ATOM   2158  HG  SER A 230     107.348 122.305 140.098
ATOM   2159  C   SER A 230     104.190 124.287 140.066
ATOM   2160  O   SER A 230     103.906 123.847 138.948
ATOM   2161  N   ILE A 231     104.296 125.613 140.327
ATOM   2162  H   ILE A 231     104.525 125.949 141.237
ATOM   2163  CA  ILE A 231     104.126 126.623 139.306
ATOM   2164  CB  ILE A 231     103.503 127.920 139.825
ATOM   2165  CG2 ILE A 231     103.319 128.892 138.639
ATOM   2166  CG1 ILE A 231     102.146 127.663 140.497
ATOM   2167  CD1 ILE A 231     101.613 128.821 141.338
ATOM   2168  C   ILE A 231     105.577 126.849 138.894
ATOM   2169  O   ILE A 231     106.198 127.867 139.212
ATOM   2170  N   ALA A 232     106.153 125.875 138.149
ATOM   2171  H   ALA A 232     105.650 125.053 137.890
ATOM   2172  CA  ALA A 232     107.533 125.936 137.737
ATOM   2173  CB  ALA A 232     108.146 124.530 137.547
ATOM   2174  C   ALA A 232     107.754 126.769 136.500
ATOM   2175  O   ALA A 232     108.134 126.276 135.433
ATOM   2176  N   VAL A 233     107.539 128.099 136.639
ATOM   2177  H   VAL A 233     107.241 128.492 137.506
ATOM   2178  CA  VAL A 233     107.728 129.017 135.546
ATOM   2179  CB  VAL A 233     106.768 130.204 135.556
ATOM   2180  CG1 VAL A 233     106.985 131.078 134.306
ATOM   2181  CG2 VAL A 233     105.319 129.691 135.605
ATOM   2182  C   VAL A 233     109.175 129.432 135.629
ATOM   2183  O   VAL A 233     109.531 130.503 136.131
ATOM   2184  N   GLU A 234     110.052 128.529 135.136
ATOM   2185  H   GLU A 234     109.749 127.654 134.766
ATOM   2186  CA  GLU A 234     111.466 128.767 135.136
ATOM   2187  CB  GLU A 234     112.313 127.479 135.199
ATOM   2188  CG  GLU A 234     112.120 126.667 136.488
ATOM   2189  CD  GLU A 234     112.874 125.333 136.448
ATOM   2190  OE1 GLU A 234     113.508 124.971 135.419
ATOM   2191  OE2 GLU A 234     112.818 124.639 137.495
ATOM   2192  C   GLU A 234     111.775 129.516 133.883
ATOM   2193  O   GLU A 234     112.031 128.935 132.822
ATOM   2194  N   LEU A 235     111.714 130.861 134.002
ATOM   2195  H   LEU A 235     111.471 131.297 134.865
ATOM   2196  CA  LEU A 235     111.997 131.736 132.903
ATOM   2197  CB  LEU A 235     111.448 133.176 133.068
ATOM   2198  CG  LEU A 235     109.922 133.376 133.117
ATOM   2199  CD1 LEU A 235     109.589 134.837 133.445
ATOM   2200  CD2 LEU A 235     109.253 132.987 131.789
ATOM   2201  C   LEU A 235     113.486 131.839 132.823
ATOM   2202  O   LEU A 235     114.143 132.554 133.582
ATOM   2203  N   CYS A 236     114.044 131.102 131.857
ATOM   2204  H   CYS A 236     113.497 130.509 131.272
ATOM   2205  CA  CYS A 236     115.459 131.081 131.612
ATOM   2206  CB  CYS A 236     116.036 129.657 131.752
ATOM   2207  SG  CYS A 236     115.799 128.971 133.420
ATOM   2208  C   CYS A 236     115.625 131.610 130.204
ATOM   2209  O   CYS A 236     116.526 131.205 129.466
ATOM   2210  N   VAL A 237     114.765 132.606 129.855
ATOM   2211  H   VAL A 237     114.135 132.949 130.545
ATOM   2212  CA  VAL A 237     114.615 133.254 128.571
ATOM   2213  CB  VAL A 237     113.673 134.480 128.671
ATOM   2214  CG1 VAL A 237     113.587 135.279 127.354
ATOM   2215  CG2 VAL A 237     112.289 134.063 129.197
ATOM   2216  C   VAL A 237     115.918 133.623 127.870
ATOM   2217  O   VAL A 237     116.005 133.203 126.714
ATOM   2218  N   PRO A 238     116.953 134.270 128.434
ATOM   2219  CA  PRO A 238     118.154 134.637 127.702
ATOM   2220  CB  PRO A 238     118.979 135.503 128.655
ATOM   2221  CG  PRO A 238     117.949 136.079 129.632
ATOM   2222  CD  PRO A 238     116.894 134.972 129.719
ATOM   2223  C   PRO A 238     119.002 133.527 127.148
ATOM   2224  O   PRO A 238     119.665 133.773 126.136
ATOM   2225  N   GLY A 239     118.995 132.317 127.756
ATOM   2226  H   GLY A 239     118.411 132.119 128.541
ATOM   2227  CA  GLY A 239     119.805 131.222 127.279
ATOM   2228  C   GLY A 239     119.053 130.471 126.234
ATOM   2229  O   GLY A 239     118.771 129.286 126.405
ATOM   2230  N   PHE A 240     118.759 131.150 125.103
ATOM   2231  H   PHE A 240     119.044 132.100 124.992
ATOM   2232  CA  PHE A 240     118.018 130.587 124.008
ATOM   2233  CB  PHE A 240     117.730 131.606 122.885
ATOM   2234  CG  PHE A 240     116.676 132.599 123.253
ATOM   2235  CD1 PHE A 240     117.037 133.937 123.445
ATOM   2236  CE1 PHE A 240     116.076 134.895 123.777
ATOM   2237  CZ  PHE A 240     114.740 134.517 123.925
ATOM   2238  CE2 PHE A 240     114.367 133.182 123.748
ATOM   2239  CD2 PHE A 240     115.334 132.228 123.416
ATOM   2240  C   PHE A 240     118.793 129.493 123.333
ATOM   2241  O   PHE A 240     118.207 128.480 122.951
ATOM   2242  N   HIS A 241     120.139 129.681 123.209
ATOM   2243  H   HIS A 241     120.556 130.512 123.567
ATOM   2244  CA  HIS A 241     121.084 128.794 122.552
ATOM   2245  CB  HIS A 241     121.300 127.427 123.258
ATOM   2246  CG  HIS A 241     121.745 127.521 124.687
ATOM   2247  ND1 HIS A 241     122.966 128.018 125.087
ATOM   2248  CE1 HIS A 241     123.001 127.931 126.440
ATOM   2249  NE2 HIS A 241     121.892 127.415 126.937
ATOM   2250  CD2 HIS A 241     121.104 127.155 125.830
ATOM   2251  C   HIS A 241     120.673 128.582 121.111
ATOM   2252  O   HIS A 241     120.995 127.570 120.483
ATOM   2253  N   GLY A 242     119.973 129.601 120.560
ATOM   2254  H   GLY A 242     119.770 130.417 121.094
ATOM   2255  CA  GLY A 242     119.453 129.649 119.229
ATOM   2256  C   GLY A 242     118.061 129.107 119.215
ATOM   2257  O   GLY A 242     117.709 128.160 119.928
ATOM   2258  N   TRP A 243     117.220 129.687 118.331
ATOM   2259  H   TRP A 243     117.510 130.435 117.736
ATOM   2260  CA  TRP A 243     115.859 129.240 118.159
ATOM   2261  CB  TRP A 243     114.920 130.371 117.672
ATOM   2262  CG  TRP A 243     114.700 131.567 118.567
ATOM   2263  CD1 TRP A 243     115.054 131.791 119.866
ATOM   2264  NE1 TRP A 243     114.646 133.045 120.263
ATOM   2265  HE1 TRP A 243     114.782 133.437 121.146
ATOM   2266  CE2 TRP A 243     114.015 133.655 119.205
ATOM   2267  CZ2 TRP A 243     113.428 134.908 119.085
ATOM   2268  CH2 TRP A 243     112.852 135.251 117.854
ATOM   2269  CZ3 TRP A 243     112.869 134.358 116.773
ATOM   2270  CE3 TRP A 243     113.463 133.095 116.895
ATOM   2271  CD2 TRP A 243     114.031 132.757 118.120
ATOM   2272  C   TRP A 243     116.026 128.238 117.043
ATOM   2273  O   TRP A 243     115.496 128.410 115.945
ATOM   2274  N   ALA A 244     116.777 127.140 117.339
ATOM   2275  H   ALA A 244     117.125 127.011 118.266
ATOM   2276  CA  ALA A 244     117.145 126.083 116.433
ATOM   2277  CB  ALA A 244     115.950 125.350 115.771
ATOM   2278  C   ALA A 244     118.098 126.623 115.382
ATOM   2279  O   ALA A 244     118.468 127.802 115.390
ATOM   2280  N   THR A 245     118.591 125.729 114.491
ATOM   2281  H   THR A 245     118.337 124.766 114.525
ATOM   2282  CA  THR A 245     119.456 126.091 113.389
ATOM   2283  CB  THR A 245     120.120 124.890 112.741
ATOM   2284  CG2 THR A 245     121.080 124.238 113.752
ATOM   2285  OG1 THR A 245     119.155 123.941 112.297
ATOM   2286  HG1 THR A 245     118.811 124.284 111.468
ATOM   2287  C   THR A 245     118.576 126.805 112.390
ATOM   2288  O   THR A 245     118.970 127.801 111.782
ATOM   2289  N   ALA A 246     117.340 126.276 112.223
ATOM   2290  H   ALA A 246     117.072 125.460 112.727
ATOM   2291  CA  ALA A 246     116.314 126.808 111.377
ATOM   2292  CB  ALA A 246     115.217 125.779 111.047
ATOM   2293  C   ALA A 246     115.682 127.975 112.088
ATOM   2294  O   ALA A 246     115.955 128.242 113.260
ATOM   2295  N   ALA A 247     114.829 128.727 111.359
ATOM   2296  H   ALA A 247     114.643 128.505 110.406
ATOM   2297  CA  ALA A 247     114.111 129.870 111.870
ATOM   2298  CB  ALA A 247     113.295 130.588 110.778
ATOM   2299  C   ALA A 247     113.147 129.458 112.962
ATOM   2300  O   ALA A 247     112.743 130.295 113.767
ATOM   2301  N   LEU A 248     112.713 128.165 112.950
ATOM   2302  H   LEU A 248     113.055 127.553 112.244
ATOM   2303  CA  LEU A 248     111.810 127.493 113.866
ATOM   2304  CB  LEU A 248     112.393 127.487 115.319
ATOM   2305  CG  LEU A 248     111.677 126.695 116.442
ATOM   2306  CD1 LEU A 248     111.680 125.184 116.174
ATOM   2307  CD2 LEU A 248     112.238 127.055 117.826
ATOM   2308  C   LEU A 248     110.405 128.074 113.827
ATOM   2309  O   LEU A 248     109.506 127.611 114.531
ATOM   2310  N   LEU A 249     110.139 129.014 112.893
ATOM   2311  H   LEU A 249     110.824 129.354 112.255
ATOM   2312  CA  LEU A 249     108.849 129.614 112.785
ATOM   2313  CB  LEU A 249     108.816 131.037 113.401
ATOM   2314  CG  LEU A 249     107.476 131.804 113.336
ATOM   2315  CD1 LEU A 249     106.367 131.105 114.143
ATOM   2316  CD2 LEU A 249     107.670 133.274 113.737
ATOM   2317  C   LEU A 249     108.512 129.675 111.342
ATOM   2318  O   LEU A 249     109.288 130.191 110.529
ATOM   2319  N   VAL A 250     107.351 129.075 110.983
ATOM   2320  H   VAL A 250     106.748 128.625 111.638
ATOM   2321  CA  VAL A 250     106.907 129.149 109.615
ATOM   2322  CB  VAL A 250     105.797 128.176 109.192
ATOM   2323  CG1 VAL A 250     106.365 126.752 109.203
ATOM   2324  CG2 VAL A 250     104.569 128.236 110.131
ATOM   2325  C   VAL A 250     106.500 130.589 109.472
ATOM   2326  O   VAL A 250     105.590 131.073 110.151
ATOM   2327  N   THR A 251     107.225 131.330 108.603
ATOM   2328  H   THR A 251     107.956 130.957 108.033
ATOM   2329  CA  THR A 251     106.917 132.719 108.402
ATOM   2330  CB  THR A 251     108.121 133.607 108.134
ATOM   2331  CG2 THR A 251     108.947 133.708 109.428
ATOM   2332  OG1 THR A 251     108.933 133.106 107.081
ATOM   2333  HG1 THR A 251     108.397 133.161 106.286
ATOM   2334  C   THR A 251     105.902 132.700 107.311
ATOM   2335  O   THR A 251     106.177 133.004 106.146
ATOM   2336  N   PHE A 252     104.661 132.348 107.742
ATOM   2337  H   PHE A 252     104.513 132.127 108.703
ATOM   2338  CA  PHE A 252     103.505 132.166 106.910
ATOM   2339  CB  PHE A 252     103.006 133.461 106.194
ATOM   2340  CG  PHE A 252     102.576 134.474 107.209
ATOM   2341  CD1 PHE A 252     103.399 135.571 107.502
ATOM   2342  CE1 PHE A 252     103.007 136.523 108.448
ATOM   2343  CZ  PHE A 252     101.784 136.386 109.107
ATOM   2344  CE2 PHE A 252     100.955 135.300 108.821
ATOM   2345  CD2 PHE A 252     101.350 134.350 107.876
ATOM   2346  C   PHE A 252     103.896 131.038 105.978
ATOM   2347  O   PHE A 252     104.105 129.919 106.453
ATOM   2348  N   CYS A 253     103.988 131.277 104.653
ATOM   2349  H   CYS A 253     103.818 132.173 104.253
ATOM   2350  CA  CYS A 253     104.370 130.261 103.712
ATOM   2351  CB  CYS A 253     103.945 130.611 102.274
ATOM   2352  SG  CYS A 253     102.140 130.619 102.057
ATOM   2353  C   CYS A 253     105.857 130.000 103.684
ATOM   2354  O   CYS A 253     106.281 128.858 103.504
ATOM   2355  N   PHE A 254     106.662 131.073 103.857
ATOM   2356  H   PHE A 254     106.270 131.963 104.077
ATOM   2357  CA  PHE A 254     108.101 131.077 103.798
ATOM   2358  CB  PHE A 254     108.672 132.476 103.466
ATOM   2359  CG  PHE A 254     108.376 132.765 102.029
ATOM   2360  CD1 PHE A 254     107.301 133.594 101.680
ATOM   2361  CE1 PHE A 254     107.017 133.863 100.338
ATOM   2362  CZ  PHE A 254     107.809 133.306  99.333
ATOM   2363  CE2 PHE A 254     108.883 132.480  99.668
ATOM   2364  CD2 PHE A 254     109.165 132.212 101.012
ATOM   2365  C   PHE A 254     108.925 130.498 104.894
ATOM   2366  O   PHE A 254     108.558 130.541 106.071
ATOM   2367  N   GLY A 255     110.059 129.877 104.467
ATOM   2368  H   GLY A 255     110.278 129.819 103.497
ATOM   2369  CA  GLY A 255     111.038 129.297 105.339
ATOM   2370  C   GLY A 255     110.415 128.242 106.164
ATOM   2371  O   GLY A 255     110.674 128.249 107.362
ATOM   2372  N   TRP A 256     109.584 127.348 105.552
ATOM   2373  H   TRP A 256     109.427 127.393 104.569
ATOM   2374  CA  TRP A 256     108.863 126.300 106.240
ATOM   2375  CB  TRP A 256     108.092 125.447 105.213
ATOM   2376  CG  TRP A 256     107.208 124.321 105.690
ATOM   2377  CD1 TRP A 256     105.945 124.386 106.204
ATOM   2378  NE1 TRP A 256     105.433 123.121 106.379
ATOM   2379  HE1 TRP A 256     104.549 122.905 106.730
ATOM   2380  CE2 TRP A 256     106.379 122.208 105.976
ATOM   2381  CZ2 TRP A 256     106.352 120.823 105.928
ATOM   2382  CH2 TRP A 256     107.492 120.156 105.462
ATOM   2383  CZ3 TRP A 256     108.623 120.867 105.036
ATOM   2384  CE3 TRP A 256     108.640 122.268 105.061
ATOM   2385  CD2 TRP A 256     107.513 122.925 105.543
ATOM   2386  C   TRP A 256     109.908 125.523 106.981
ATOM   2387  O   TRP A 256     110.757 124.827 106.423
ATOM   2388  N   VAL A 257     109.793 125.705 108.307
ATOM   2389  H   VAL A 257     109.049 126.272 108.649
ATOM   2390  CA  VAL A 257     110.671 125.243 109.336
ATOM   2391  CB  VAL A 257     110.622 126.075 110.589
ATOM   2392  CG1 VAL A 257     111.071 127.482 110.210
ATOM   2393  CG2 VAL A 257     109.242 125.950 111.274
ATOM   2394  C   VAL A 257     110.839 123.864 109.817
ATOM   2395  O   VAL A 257     109.952 123.014 109.753
ATOM   2396  N   LEU A 258     112.086 123.677 110.300
ATOM   2397  H   LEU A 258     112.764 124.406 110.271
ATOM   2398  CA  LEU A 258     112.543 122.482 110.915
ATOM   2399  CB  LEU A 258     113.945 122.007 110.473
ATOM   2400  CG  LEU A 258     114.088 121.641 108.978
ATOM   2401  CD1 LEU A 258     115.547 121.289 108.653
ATOM   2402  CD2 LEU A 258     113.114 120.526 108.545
ATOM   2403  C   LEU A 258     112.571 122.747 112.392
ATOM   2404  O   LEU A 258     112.913 123.838 112.863
ATOM   2405  N   ILE A 259     112.137 121.716 113.134
ATOM   2406  H   ILE A 259     111.829 120.885 112.675
ATOM   2407  CA  ILE A 259     112.076 121.626 114.570
ATOM   2408  CB  ILE A 259     110.669 121.300 115.058
ATOM   2409  CG2 ILE A 259     110.712 121.215 116.590
ATOM   2410  CG1 ILE A 259     109.614 122.308 114.545
ATOM   2411  CD1 ILE A 259     108.166 121.910 114.847
ATOM   2412  C   ILE A 259     112.956 120.379 114.632
ATOM   2413  O   ILE A 259     112.432 119.264 114.570
ATOM   2414  N   PRO A 260     114.278 120.512 114.747
ATOM   2415  CA  PRO A 260     115.212 119.402 114.711
ATOM   2416  CB  PRO A 260     116.603 120.041 114.663
ATOM   2417  CG  PRO A 260     116.417 121.442 115.267
ATOM   2418  CD  PRO A 260     114.951 121.786 114.982
ATOM   2419  C   PRO A 260     115.175 118.283 115.721
ATOM   2420  O   PRO A 260     115.547 117.171 115.345
ATOM   2421  N   ALA A 261     114.743 118.532 116.972
ATOM   2422  H   ALA A 261     114.242 119.367 117.179
ATOM   2423  CA  ALA A 261     115.377 117.912 118.119
ATOM   2424  CB  ALA A 261     115.295 118.834 119.352
ATOM   2425  C   ALA A 261     114.870 116.550 118.549
ATOM   2426  O   ALA A 261     115.385 115.985 119.517
ATOM   2427  N   ILE A 262     113.889 115.973 117.822
ATOM   2428  H   ILE A 262     113.542 116.426 117.005
ATOM   2429  CA  ILE A 262     113.256 114.707 118.156
ATOM   2430  CB  ILE A 262     112.105 114.491 117.184
ATOM   2431  CG2 ILE A 262     111.492 113.081 117.310
ATOM   2432  CG1 ILE A 262     111.057 115.583 117.464
ATOM   2433  CD1 ILE A 262     109.998 115.724 116.387
ATOM   2434  C   ILE A 262     114.234 113.544 118.166
ATOM   2435  O   ILE A 262     114.331 112.866 119.191
ATOM   2436  N   THR A 263     114.960 113.300 117.044
ATOM   2437  H   THR A 263     114.831 113.870 116.237
ATOM   2438  CA  THR A 263     115.990 112.285 116.890
ATOM   2439  CB  THR A 263     117.387 112.825 117.183
ATOM   2440  CG2 THR A 263     117.703 113.970 116.202
ATOM   2441  OG1 THR A 263     117.490 113.291 118.523
ATOM   2442  HG1 THR A 263     118.137 112.720 118.947
ATOM   2443  C   THR A 263     115.760 110.911 117.508
ATOM   2444  O   THR A 263     116.600 110.428 118.273
ATOM   2445  N   PHE A 264     114.613 110.250 117.201
ATOM   2446  H   PHE A 264     113.936 110.629 116.575
ATOM   2447  CA  PHE A 264     114.308 108.955 117.774
ATOM   2448  CB  PHE A 264     112.870 108.471 117.461
ATOM   2449  CG  PHE A 264     111.795 109.204 118.214
ATOM   2450  CD1 PHE A 264     110.494 109.168 117.704
ATOM   2451  CE1 PHE A 264     109.440 109.817 118.353
ATOM   2452  CZ  PHE A 264     109.681 110.512 119.540
ATOM   2453  CE2 PHE A 264     110.972 110.551 120.073
ATOM   2454  CD2 PHE A 264     112.019 109.897 119.416
ATOM   2455  C   PHE A 264     115.248 107.848 117.370
ATOM   2456  O   PHE A 264     115.781 107.178 118.256
ATOM   2457  N   ILE A 265     115.489 107.646 116.051
ATOM   2458  H   ILE A 265     115.052 108.219 115.358
ATOM   2459  CA  ILE A 265     116.387 106.632 115.517
ATOM   2460  CB  ILE A 265     115.837 105.204 115.291
ATOM   2461  CG2 ILE A 265     115.624 104.471 116.627
ATOM   2462  CG1 ILE A 265     114.649 105.147 114.300
ATOM   2463  CD1 ILE A 265     114.300 103.727 113.845
ATOM   2464  C   ILE A 265     116.872 107.083 114.157
ATOM   2465  O   ILE A 265     116.494 108.149 113.666
ATOM   2466  N   ILE A 266     117.784 106.281 113.551
ATOM   2467  H   ILE A 266     118.118 105.451 113.989
ATOM   2468  CA  ILE A 266     118.304 106.507 112.225
ATOM   2469  CB  ILE A 266     119.803 106.772 112.124
ATOM   2470  CG2 ILE A 266     120.080 108.153 112.750
ATOM   2471  CG1 ILE A 266     120.672 105.621 112.686
ATOM   2472  CD1 ILE A 266     122.165 105.755 112.389
ATOM   2473  C   ILE A 266     117.938 105.285 111.402
ATOM   2474  O   ILE A 266     117.904 104.163 111.924
ATOM   2475  N   LEU A 267     117.571 105.501 110.112
ATOM   2476  H   LEU A 267     117.560 106.416 109.717
ATOM   2477  CA  LEU A 267     117.215 104.426 109.212
ATOM   2478  CB  LEU A 267     116.230 104.880 108.103
ATOM   2479  CG  LEU A 267     114.841 105.369 108.573
ATOM   2480  CD1 LEU A 267     114.033 105.948 107.398
ATOM   2481  CD2 LEU A 267     114.068 104.262 109.305
ATOM   2482  C   LEU A 267     118.457 103.897 108.534
ATOM   2483  O   LEU A 267     118.797 102.726 108.708
ATOM   2484  N   THR A 268     119.163 104.788 107.779
ATOM   2485  H   THR A 268     118.834 105.726 107.708
ATOM   2486  CA  THR A 268     120.400 104.573 107.051
ATOM   2487  CB  THR A 268     121.634 104.801 107.919
ATOM   2488  CG2 THR A 268     121.651 106.261 108.408
ATOM   2489  OG1 THR A 268     121.652 103.914 109.031
ATOM   2490  HG1 THR A 268     122.545 103.956 109.384
ATOM   2491  C   THR A 268     120.526 103.328 106.184
ATOM   2492  O   THR A 268     121.546 102.633 106.232
ATOM   2493  N   VAL A 269     119.489 103.008 105.365
ATOM   2494  H   VAL A 269     118.670 103.571 105.301
ATOM   2495  CA  VAL A 269     119.525 101.832 104.516
ATOM   2496  CB  VAL A 269     118.573 100.711 104.940
ATOM   2497  CG1 VAL A 269     119.089 100.053 106.233
ATOM   2498  CG2 VAL A 269     117.143 101.253 105.137
ATOM   2499  C   VAL A 269     119.309 102.122 103.053
ATOM   2500  O   VAL A 269     118.440 102.914 102.673
ATOM   2501  N   LEU A 270     120.161 101.491 102.204
ATOM   2502  H   LEU A 270     120.862 100.871 102.547
ATOM   2503  CA  LEU A 270     120.092 101.601 100.769
ATOM   2504  CB  LEU A 270     121.462 101.436 100.068
ATOM   2505  CG  LEU A 270     121.459 101.584  98.528
ATOM   2506  CD1 LEU A 270     121.106 103.017  98.084
ATOM   2507  CD2 LEU A 270     122.782 101.090  97.925
ATOM   2508  C   LEU A 270     119.141 100.514 100.336
ATOM   2509  O   LEU A 270     119.218  99.382 100.825
ATOM   2510  N   LYS A 271     118.208 100.856  99.420
ATOM   2511  H   LYS A 271     118.168 101.770  99.023
ATOM   2512  CA  LYS A 271     117.220  99.920  98.949
ATOM   2513  CB  LYS A 271     115.768 100.445  99.020
ATOM   2514  CG  LYS A 271     115.135 100.513 100.410
ATOM   2515  CD  LYS A 271     115.477 101.832 101.101
ATOM   2516  CE  LYS A 271     114.814 102.061 102.451
ATOM   2517  NZ  LYS A 271     115.252 103.376 102.957
ATOM   2518  HZ1 LYS A 271     116.290 103.403 103.028
ATOM   2519  HZ2 LYS A 271     114.940 104.110 102.293
ATOM   2520  HZ3 LYS A 271     114.832 103.557 103.888
ATOM   2521  C   LYS A 271     117.413  99.594  97.500
ATOM   2522  O   LYS A 271     117.893 100.414  96.713
ATOM   2523  N   LYS A 272     117.042  98.343  97.134
ATOM   2524  H   LYS A 272     116.671  97.707  97.807
ATOM   2525  CA  LYS A 272     117.087  97.834  95.784
ATOM   2526  CB  LYS A 272     116.853  96.317  95.726
ATOM   2527  CG  LYS A 272     117.955  95.494  96.401
ATOM   2528  CD  LYS A 272     117.662  93.995  96.418
ATOM   2529  CE  LYS A 272     118.675  93.168  97.208
ATOM   2530  NZ  LYS A 272     118.247  91.756  97.236
ATOM   2531  HZ1 LYS A 272     118.373  91.330  96.300
ATOM   2532  HZ2 LYS A 272     118.814  91.234  97.930
ATOM   2533  HZ3 LYS A 272     117.247  91.702  97.506
ATOM   2534  C   LYS A 272     115.941  98.524  95.081
ATOM   2535  O   LYS A 272     114.864  98.691  95.658
ATOM   2536  N   GLU A 273     116.140  98.898  93.799
ATOM   2537  H   GLU A 273     117.012  98.711  93.352
ATOM   2538  CA  GLU A 273     115.193  99.629  92.983
ATOM   2539  CB  GLU A 273     115.737  99.846  91.558
ATOM   2540  CG  GLU A 273     116.903 100.844  91.468
ATOM   2541  CD  GLU A 273     117.533 100.872  90.067
ATOM   2542  OE1 GLU A 273     117.144 100.079  89.168
ATOM   2543  OE2 GLU A 273     118.456 101.708  89.887
ATOM   2544  C   GLU A 273     113.830  99.014  92.838
ATOM   2545  O   GLU A 273     112.840  99.752  92.852
ATOM   2546  N   CYS A 274     113.757  97.676  92.690
ATOM   2547  H   CYS A 274     114.582  97.115  92.674
ATOM   2548  CA  CYS A 274     112.516  96.961  92.540
ATOM   2549  CB  CYS A 274     112.692  95.663  91.730
ATOM   2550  SG  CYS A 274     113.289  95.963  90.039
ATOM   2551  C   CYS A 274     111.873  96.579  93.849
ATOM   2552  O   CYS A 274     110.663  96.362  93.899
ATOM   2553  N   GLU A 275     112.679  96.462  94.928
ATOM   2554  H   GLU A 275     113.652  96.671  94.877
ATOM   2555  CA  GLU A 275     112.224  96.047  96.231
ATOM   2556  CB  GLU A 275     113.351  95.469  97.117
ATOM   2557  CG  GLU A 275     113.889  94.103  96.667
ATOM   2558  CD  GLU A 275     112.803  93.036  96.785
ATOM   2559  OE1 GLU A 275     112.280  92.817  97.909
ATOM   2560  OE2 GLU A 275     112.482  92.419  95.737
ATOM   2561  C   GLU A 275     111.411  96.932  97.123
ATOM   2562  O   GLU A 275     111.475  98.163  97.096
ATOM   2563  N   THR A 276     110.546  96.228  97.889
ATOM   2564  H   THR A 276     110.512  95.234  97.811
ATOM   2565  CA  THR A 276     109.698  96.747  98.928
ATOM   2566  CB  THR A 276     108.409  95.971  99.117
ATOM   2567  CG2 THR A 276     107.568  96.076  97.831
ATOM   2568  OG1 THR A 276     108.662  94.610  99.445
ATOM   2569  HG1 THR A 276     108.924  94.603 100.370
ATOM   2570  C   THR A 276     110.569  96.681 100.169
ATOM   2571  O   THR A 276     111.553  95.930 100.196
ATOM   2572  N   TYR A 277     110.261  97.479 101.219
ATOM   2573  H   TYR A 277     109.468  98.080 101.249
ATOM   2574  CA  TYR A 277     111.099  97.431 102.384
ATOM   2575  CB  TYR A 277     111.995  98.690 102.480
ATOM   2576  CG  TYR A 277     113.041  98.518 103.524
ATOM   2577  CD1 TYR A 277     114.126  97.663 103.280
ATOM   2578  CE1 TYR A 277     115.123  97.488 104.242
ATOM   2579  CZ  TYR A 277     115.044  98.178 105.451
ATOM   2580  OH  TYR A 277     116.044  98.013 106.434
ATOM   2581  HH  TYR A 277     115.831  98.594 107.171
ATOM   2582  CE2 TYR A 277     113.973  99.043 105.684
ATOM   2583  CD2 TYR A 277     112.976  99.220 104.728
ATOM   2584  C   TYR A 277     110.240  97.246 103.601
ATOM   2585  O   TYR A 277     109.168  97.841 103.716
ATOM   2586  N   LYS A 278     110.708  96.367 104.516
ATOM   2587  H   LYS A 278     111.570  95.884 104.380
ATOM   2588  CA  LYS A 278     110.028  96.054 105.739
ATOM   2589  CB  LYS A 278     109.141  94.793 105.594
ATOM   2590  CG  LYS A 278     108.348  94.340 106.825
ATOM   2591  CD  LYS A 278     107.336  93.240 106.493
ATOM   2592  CE  LYS A 278     106.473  92.784 107.670
ATOM   2593  NZ  LYS A 278     107.285  91.940 108.572
ATOM   2594  HZ1 LYS A 278     107.610  91.107 108.045
ATOM   2595  HZ2 LYS A 278     108.110  92.469 108.910
ATOM   2596  HZ3 LYS A 278     106.715  91.627 109.379
ATOM   2597  C   LYS A 278     111.033  95.857 106.836
ATOM   2598  O   LYS A 278     111.911  94.996 106.727
ATOM   2599  N   GLU A 279     110.942  96.686 107.906
ATOM   2600  H   GLU A 279     110.254  97.405 107.985
ATOM   2601  CA  GLU A 279     111.844  96.551 109.020
ATOM   2602  CB  GLU A 279     113.064  97.517 109.029
ATOM   2603  CG  GLU A 279     112.784  99.017 109.234
ATOM   2604  CD  GLU A 279     114.098  99.800 109.190
ATOM   2605  OE1 GLU A 279     114.175 100.753 108.372
ATOM   2606  OE2 GLU A 279     115.038  99.473 109.963
ATOM   2607  C   GLU A 279     111.125  96.711 110.329
ATOM   2608  O   GLU A 279     110.060  97.320 110.426
ATOM   2609  N   LEU A 280     111.686  96.070 111.367
ATOM   2610  H   LEU A 280     112.513  95.526 111.238
ATOM   2611  CA  LEU A 280     111.203  96.137 112.714
ATOM   2612  CB  LEU A 280     109.917  95.294 113.023
ATOM   2613  CG  LEU A 280     109.822  93.797 112.621
ATOM   2614  CD1 LEU A 280     110.178  92.831 113.764
ATOM   2615  CD2 LEU A 280     108.445  93.493 112.011
ATOM   2616  C   LEU A 280     112.411  95.801 113.525
ATOM   2617  O   LEU A 280     112.703  94.631 113.768
ATOM   2618  N   LYS A 281     113.140  96.856 113.971
ATOM   2619  H   LYS A 281     112.868  97.791 113.759
ATOM   2620  CA  LYS A 281     114.361  96.730 114.740
ATOM   2621  CB  LYS A 281     115.017  98.074 115.092
ATOM   2622  CG  LYS A 281     115.640  98.771 113.884
ATOM   2623  CD  LYS A 281     116.355 100.070 114.244
ATOM   2624  CE  LYS A 281     117.022 100.755 113.053
ATOM   2625  NZ  LYS A 281     117.767 101.938 113.525
ATOM   2626  HZ1 LYS A 281     118.320 102.338 112.740
ATOM   2627  HZ2 LYS A 281     117.112 102.658 113.886
ATOM   2628  HZ3 LYS A 281     118.414 101.652 114.285
ATOM   2629  C   LYS A 281     114.136  95.965 116.011
ATOM   2630  O   LYS A 281     115.017  95.220 116.445
ATOM   2631  N   ALA A 282     112.933  96.132 116.607
ATOM   2632  H   ALA A 282     112.260  96.755 116.217
ATOM   2633  CA  ALA A 282     112.488  95.448 117.788
ATOM   2634  CB  ALA A 282     112.149  93.973 117.486
ATOM   2635  C   ALA A 282     113.345  95.570 119.012
ATOM   2636  O   ALA A 282     113.630  94.594 119.714
ATOM   2637  N   HIS A 283     113.759  96.821 119.302
ATOM   2638  H   HIS A 283     113.497  97.597 118.734
ATOM   2639  CA  HIS A 283     114.546  97.146 120.457
ATOM   2640  CB  HIS A 283     115.332  98.455 120.201
ATOM   2641  CG  HIS A 283     116.323  98.878 121.245
ATOM   2642  ND1 HIS A 283     117.408  98.123 121.633
ATOM   2643  CE1 HIS A 283     118.085  98.855 122.553
ATOM   2644  NE2 HIS A 283     117.515 100.024 122.782
ATOM   2645  CD2 HIS A 283     116.405 100.036 121.955
ATOM   2646  C   HIS A 283     113.440  97.306 121.472
ATOM   2647  O   HIS A 283     112.880  98.388 121.676
ATOM   2648  N   GLY A 284     113.102  96.167 122.122
ATOM   2649  H   GLY A 284     113.561  95.305 121.915
ATOM   2650  CA  GLY A 284     112.039  96.069 123.079
ATOM   2651  C   GLY A 284     112.369  96.534 124.452
ATOM   2652  O   GLY A 284     112.141  95.798 125.413
ATOM   2653  N   VAL A 285     112.909  97.771 124.571
ATOM   2654  H   VAL A 285     113.078  98.342 123.771
ATOM   2655  CA  VAL A 285     113.206  98.359 125.860
ATOM   2656  CB  VAL A 285     114.154  99.549 125.826
ATOM   2657  CG1 VAL A 285     115.526  99.021 125.384
ATOM   2658  CG2 VAL A 285     113.643 100.676 124.895
ATOM   2659  C   VAL A 285     111.879  98.706 126.492
ATOM   2660  O   VAL A 285     111.709  98.615 127.706
ATOM   2661  N   SER A 286     110.912  99.102 125.640
ATOM   2662  H   SER A 286     111.102  99.183 124.665
ATOM   2663  CA  SER A 286     109.568  99.415 125.997
ATOM   2664  CB  SER A 286     109.293 100.947 125.990
ATOM   2665  OG  SER A 286     109.546 101.532 124.720
ATOM   2666  HG  SER A 286     109.495 102.480 124.863
ATOM   2667  C   SER A 286     108.778  98.596 124.992
ATOM   2668  O   SER A 286     108.966  97.377 124.924
ATOM   2669  N   CYS A 287     107.892  99.219 124.182
ATOM   2670  H   CYS A 287     107.743 100.204 124.196
ATOM   2671  CA  CYS A 287     107.133  98.500 123.197
ATOM   2672  CB  CYS A 287     105.722  99.081 122.962
ATOM   2673  SG  CYS A 287     104.672  98.993 124.444
ATOM   2674  C   CYS A 287     107.892  98.600 121.903
ATOM   2675  O   CYS A 287     108.267  99.713 121.546
ATOM   2676  N   PRO A 288     108.248  97.514 121.227
ATOM   2677  CA  PRO A 288     108.935  97.573 119.955
ATOM   2678  CB  PRO A 288     109.524  96.181 119.750
ATOM   2679  CG  PRO A 288     108.662  95.245 120.618
ATOM   2680  CD  PRO A 288     108.098  96.148 121.723
ATOM   2681  C   PRO A 288     107.993  98.008 118.853
ATOM   2682  O   PRO A 288     106.880  97.473 118.782
ATOM   2683  N   GLN A 289     108.430  98.937 117.968
ATOM   2684  H   GLN A 289     109.342  99.338 118.006
ATOM   2685  CA  GLN A 289     107.539  99.456 116.960
ATOM   2686  CB  GLN A 289     107.446 100.998 116.987
ATOM   2687  CG  GLN A 289     106.040 101.584 116.744
ATOM   2688  CD  GLN A 289     105.633 101.568 115.280
ATOM   2689  OE1 GLN A 289     104.709 100.837 114.931
ATOM   2690  NE2 GLN A 289     106.285 102.399 114.421
ATOM   2691 1HE2 GLN A 289     107.001 103.009 114.755
ATOM   2692 2HE2 GLN A 289     106.044 102.392 113.449
ATOM   2693  C   GLN A 289     108.015  98.957 115.613
ATOM   2694  O   GLN A 289     109.210  98.727 115.407
ATOM   2695  N   SER A 290     107.052  98.723 114.687
ATOM   2696  H   SER A 290     106.092  98.908 114.884
ATOM   2697  CA  SER A 290     107.301  98.227 113.355
ATOM   2698  CB  SER A 290     106.311  97.112 112.939
ATOM   2699  OG  SER A 290     106.544  96.664 111.609
ATOM   2700  HG  SER A 290     105.905  95.963 111.456
ATOM   2701  C   SER A 290     107.231  99.345 112.350
ATOM   2702  O   SER A 290     106.369 100.221 112.447
ATOM   2703  N   GLN A 291     108.137  99.306 111.341
ATOM   2704  H   GLN A 291     108.797  98.564 111.251
ATOM   2705  CA  GLN A 291     108.229 100.315 110.315
ATOM   2706  CB  GLN A 291     109.607 101.008 110.391
ATOM   2707  CG  GLN A 291     109.845 101.851 111.641
ATOM   2708  CD  GLN A 291     111.250 102.425 111.556
ATOM   2709  OE1 GLN A 291     112.240 101.746 111.824
ATOM   2710  NE2 GLN A 291     111.346 103.732 111.201
ATOM   2711 1HE2 GLN A 291     110.524 104.253 110.977
ATOM   2712 2HE2 GLN A 291     112.242 104.172 111.170
ATOM   2713  C   GLN A 291     108.178  99.600 108.981
ATOM   2714  O   GLN A 291     109.168  99.002 108.550
ATOM   2715  N   CYS A 292     107.014  99.633 108.289
ATOM   2716  H   CYS A 292     106.206 100.115 108.618
ATOM   2717  CA  CYS A 292     106.881  98.964 107.019
ATOM   2718  CB  CYS A 292     106.161  97.598 107.152
ATOM   2719  SG  CYS A 292     104.433  97.721 107.726
ATOM   2720  C   CYS A 292     106.216  99.780 105.935
ATOM   2721  O   CYS A 292     105.000  99.964 105.996
ATOM   2722  N   PRO A 293     106.953 100.292 104.950
ATOM   2723  CA  PRO A 293     106.358 101.071 103.881
ATOM   2724  CB  PRO A 293     107.207 102.356 103.887
ATOM   2725  CG  PRO A 293     108.603 101.901 104.342
ATOM   2726  CD  PRO A 293     108.328 100.704 105.241
ATOM   2727  C   PRO A 293     106.005 100.229 102.628
ATOM   2728  O   PRO A 293     105.077  99.438 102.785
ATOM   2729  N   TYR A 294     106.579 100.276 101.382
ATOM   2730  H   TYR A 294     106.244  99.636 100.697
ATOM   2731  CA  TYR A 294     107.549 101.171 100.843
ATOM   2732  CB  TYR A 294     109.017 100.687 101.066
ATOM   2733  CG  TYR A 294     110.050 101.732 100.736
ATOM   2734  CD1 TYR A 294     110.063 102.972 101.393
ATOM   2735  CE1 TYR A 294     111.032 103.938 101.117
ATOM   2736  CZ  TYR A 294     112.036 103.655 100.194
ATOM   2737  OH  TYR A 294     113.028 104.617  99.904
ATOM   2738  HH  TYR A 294     113.658 104.226  99.294
ATOM   2739  CE2 TYR A 294     112.066 102.407  99.575
ATOM   2740  CD2 TYR A 294     111.092 101.447  99.856
ATOM   2741  C   TYR A 294     107.175 101.537  99.426
ATOM   2742  O   TYR A 294     106.086 102.068  99.236
ATOM   2743  N   LYS A 295     108.001 101.197  98.409
ATOM   2744  H   LYS A 295     108.824 100.667  98.588
ATOM   2745  CA  LYS A 295     107.874 101.559  97.012
ATOM   2746  CB  LYS A 295     109.041 101.008  96.157
ATOM   2747  CG  LYS A 295     110.380 101.638  96.504
ATOM   2748  CD  LYS A 295     111.589 101.165  95.705
ATOM   2749  CE  LYS A 295     112.860 101.825  96.231
ATOM   2750  NZ  LYS A 295     114.052 101.355  95.524
ATOM   2751  HZ1 LYS A 295     114.849 101.996  95.710
ATOM   2752  HZ2 LYS A 295     114.288 100.407  95.874
ATOM   2753  HZ3 LYS A 295     113.862 101.309  94.504
ATOM   2754  C   LYS A 295     106.659 101.320  96.171
ATOM   2755  O   LYS A 295     105.893 100.377  96.362
ATOM   2756  N   LYS A 296     106.456 102.293  95.247
ATOM   2757  H   LYS A 296     107.074 103.074  95.202
ATOM   2758  CA  LYS A 296     105.433 102.300  94.236
ATOM   2759  CB  LYS A 296     104.192 103.170  94.537
ATOM   2760  CG  LYS A 296     103.057 103.052  93.515
ATOM   2761  CD  LYS A 296     101.790 103.809  93.924
ATOM   2762  CE  LYS A 296     100.611 103.656  92.957
ATOM   2763  NZ  LYS A 296     100.942 104.222  91.631
ATOM   2764  HZ1 LYS A 296     101.732 103.697  91.212
ATOM   2765  HZ2 LYS A 296     100.115 104.147  91.008
ATOM   2766  HZ3 LYS A 296     101.205 105.221  91.729
ATOM   2767  C   LYS A 296     106.169 102.912  93.078
ATOM   2768  O   LYS A 296     106.361 104.127  93.030
ATOM   2769  N   ILE A 297     106.648 102.063  92.147
ATOM   2770  H   ILE A 297     106.484 101.082  92.205
ATOM   2771  CA  ILE A 297     107.384 102.509  90.984
ATOM   2772  CB  ILE A 297     108.631 101.671  90.695
ATOM   2773  CG2 ILE A 297     109.593 101.841  91.891
ATOM   2774  CG1 ILE A 297     108.322 100.183  90.394
ATOM   2775  CD1 ILE A 297     109.526  99.370  89.909
ATOM   2776  C   ILE A 297     106.465 102.547  89.787
ATOM   2777  O   ILE A 297     105.515 101.762  89.719
ATOM   2778  N   GLY A 298     106.692 103.503  88.848
ATOM   2779  H   GLY A 298     107.437 104.161  88.922
ATOM   2780  CA  GLY A 298     105.879 103.591  87.656
ATOM   2781  C   GLY A 298     106.264 104.741  86.772
ATOM   2782  O   GLY A 298     106.626 105.818  87.254
ATOM   2783  N   VAL A 299     106.147 104.516  85.436
ATOM   2784  H   VAL A 299     105.820 103.639  85.094
ATOM   2785  CA  VAL A 299     106.454 105.485  84.402
ATOM   2786  CB  VAL A 299     107.741 105.220  83.602
ATOM   2787  CG1 VAL A 299     108.961 105.309  84.538
ATOM   2788  CG2 VAL A 299     107.687 103.874  82.840
ATOM   2789  C   VAL A 299     105.292 105.583  83.434
ATOM   2790  O   VAL A 299     104.548 104.618  83.237
ATOM   2791  N   ASP A 300     105.107 106.782  82.831
ATOM   2792  H   ASP A 300     105.717 107.550  83.008
ATOM   2793  CA  ASP A 300     104.060 107.040  81.871
ATOM   2794  CB  ASP A 300     103.054 108.120  82.362
ATOM   2795  CG  ASP A 300     101.947 108.390  81.340
ATOM   2796  OD1 ASP A 300     101.806 109.573  80.933
ATOM   2797  OD2 ASP A 300     101.221 107.434  80.959
ATOM   2798  C   ASP A 300     104.753 107.546  80.634
ATOM   2799  O   ASP A 300     105.466 108.550  80.702
ATOM   2800  N   VAL A 301     104.576 106.852  79.476
ATOM   2801  H   VAL A 301     103.993 106.046  79.415
ATOM   2802  CA  VAL A 301     105.222 107.274  78.248
ATOM   2803  CB  VAL A 301     106.383 106.368  77.827
ATOM   2804  CG1 VAL A 301     107.037 106.923  76.557
ATOM   2805  CG2 VAL A 301     107.425 106.224  78.957
ATOM   2806  C   VAL A 301     104.149 107.338  77.167
ATOM   2807  O   VAL A 301     103.267 106.476  77.099
ATOM   2808  N   HIS A 302     104.205 108.393  76.309
ATOM   2809  H   HIS A 302     104.935 109.069  76.375
ATOM   2810  CA  HIS A 302     103.251 108.638  75.247
ATOM   2811  CB  HIS A 302     103.039 110.136  74.954
ATOM   2812  CG  HIS A 302     102.453 110.871  76.123
ATOM   2813  ND1 HIS A 302     101.141 110.755  76.527
ATOM   2814  CE1 HIS A 302     100.995 111.547  77.618
ATOM   2815  NE2 HIS A 302     102.117 112.163  77.942
ATOM   2816  CD2 HIS A 302     103.035 111.737  76.998
ATOM   2817  C   HIS A 302     103.497 107.952  73.938
ATOM   2818  O   HIS A 302     104.615 107.945  73.422
ATOM   2819  N   ALA A 303     102.415 107.360  73.374
ATOM   2820  H   ALA A 303     101.523 107.390  73.817
ATOM   2821  CA  ALA A 303     102.453 106.653  72.115
ATOM   2822  CB  ALA A 303     101.258 105.709  71.895
ATOM   2823  C   ALA A 303     102.551 107.548  70.913
ATOM   2824  O   ALA A 303     101.838 108.549  70.814
ATOM   2825  N   LEU A 304     103.478 107.198  69.988
ATOM   2826  H   LEU A 304     104.052 106.392  70.110
ATOM   2827  CA  LEU A 304     103.675 107.936  68.765
ATOM   2828  CB  LEU A 304     105.132 107.996  68.259
ATOM   2829  CG  LEU A 304     106.170 108.698  69.146
ATOM   2830  CD1 LEU A 304     107.567 108.551  68.520
ATOM   2831  CD2 LEU A 304     105.802 110.166  69.415
ATOM   2832  C   LEU A 304     102.938 107.301  67.621
ATOM   2833  O   LEU A 304     102.458 108.012  66.734
ATOM   2834  N   GLY A 305     102.813 105.953  67.628
ATOM   2835  H   GLY A 305     103.192 105.394  68.363
ATOM   2836  CA  GLY A 305     102.148 105.235  66.572
ATOM   2837  C   GLY A 305     102.783 103.887  66.448
ATOM   2838  O   GLY A 305     103.436 103.400  67.372
ATOM   2839  N   HIS A 306     102.565 103.236  65.286
ATOM   2840  H   HIS A 306     102.041 103.637  64.539
ATOM   2841  CA  HIS A 306     103.121 101.933  65.040
ATOM   2842  CB  HIS A 306     102.074 100.881  64.620
ATOM   2843  CG  HIS A 306     101.041 100.643  65.679
ATOM   2844  ND1 HIS A 306     101.218  99.819  66.769
ATOM   2845  CE1 HIS A 306     100.081  99.897  67.506
ATOM   2846  NE2 HIS A 306      99.189 100.708  66.968
ATOM   2847  CD2 HIS A 306      99.795 101.175  65.815
ATOM   2848  C   HIS A 306     104.123 102.044  63.939
ATOM   2849  O   HIS A 306     103.888 102.761  62.965
ATOM   2850  N   TRP A 307     105.292 101.375  64.100
ATOM   2851  H   TRP A 307     105.454 100.795  64.897
ATOM   2852  CA  TRP A 307     106.296 101.399  63.061
ATOM   2853  CB  TRP A 307     107.782 101.366  63.480
ATOM   2854  CG  TRP A 307     108.198 102.542  64.332
ATOM   2855  CD1 TRP A 307     108.601 102.494  65.630
ATOM   2856  NE1 TRP A 307     108.720 103.756  66.146
ATOM   2857  HE1 TRP A 307     109.006 103.973  67.053
ATOM   2858  CE2 TRP A 307     108.372 104.664  65.178
ATOM   2859  CZ2 TRP A 307     108.279 106.051  65.216
ATOM   2860  CH2 TRP A 307     107.910 106.719  64.045
ATOM   2861  CZ3 TRP A 307     107.618 105.998  62.880
ATOM   2862  CE3 TRP A 307     107.665 104.598  62.854
ATOM   2863  CD2 TRP A 307     108.057 103.940  64.011
ATOM   2864  C   TRP A 307     106.009 100.208  62.204
ATOM   2865  O   TRP A 307     105.716  99.127  62.721
ATOM   2866  N   PHE A 308     106.056 100.414  60.872
ATOM   2867  H   PHE A 308     106.265 101.316  60.502
ATOM   2868  CA  PHE A 308     105.763  99.400  59.895
ATOM   2869  CB  PHE A 308     104.643  99.847  58.921
ATOM   2870  CG  PHE A 308     103.304  99.927  59.590
ATOM   2871  CD1 PHE A 308     102.939 101.039  60.356
ATOM   2872  CE1 PHE A 308     101.685 101.111  60.971
ATOM   2873  CZ  PHE A 308     100.765 100.076  60.801
ATOM   2874  CE2 PHE A 308     101.102  98.979  60.007
ATOM   2875  CD2 PHE A 308     102.359  98.915  59.399
ATOM   2876  C   PHE A 308     106.927  99.000  59.034
ATOM   2877  O   PHE A 308     107.619  99.842  58.458
ATOM   2878  N   ASP A 309     107.155  97.669  58.943
ATOM   2879  H   ASP A 309     106.559  97.013  59.398
ATOM   2880  CA  ASP A 309     108.189  97.096  58.116
ATOM   2881  CB  ASP A 309     108.771  95.772  58.673
ATOM   2882  CG  ASP A 309     109.962  95.304  57.836
ATOM   2883  OD1 ASP A 309     111.013  95.998  57.842
ATOM   2884  OD2 ASP A 309     109.838  94.241  57.174
ATOM   2885  C   ASP A 309     107.504  96.814  56.800
ATOM   2886  O   ASP A 309     106.364  96.344  56.783
ATOM   2887  N   GLY A 310     108.192  97.099  55.671
ATOM   2888  H   GLY A 310     109.120  97.463  55.687
ATOM   2889  CA  GLY A 310     107.619  96.878  54.368
ATOM   2890  C   GLY A 310     108.671  96.515  53.366
ATOM   2891  O   GLY A 310     109.873  96.612  53.623
ATOM   2892  N   ARG A 311     108.202  96.096  52.172
ATOM   2893  H   ARG A 311     107.226  96.058  51.983
ATOM   2894  CA  ARG A 311     109.037  95.680  51.082
ATOM   2895  CB  ARG A 311     108.526  94.340  50.525
ATOM   2896  CG  ARG A 311     109.307  93.678  49.396
ATOM   2897  CD  ARG A 311     108.661  92.340  49.055
ATOM   2898  NE  ARG A 311     109.349  91.737  47.881
ATOM   2899  HE  ARG A 311     110.124  92.215  47.466
ATOM   2900  CZ  ARG A 311     108.925  90.548  47.350
ATOM   2901  NH1 ARG A 311     107.869  89.853  47.877
ATOM   2902 1HH1 ARG A 311     107.409  90.177  48.703
ATOM   2903 2HH1 ARG A 311     107.573  88.995  47.459
ATOM   2904  NH2 ARG A 311     109.582  90.041  46.268
ATOM   2905 1HH2 ARG A 311     110.356  90.536  45.875
ATOM   2906 2HH2 ARG A 311     109.306  89.166  45.873
ATOM   2907  C   ARG A 311     109.035  96.727  50.005
ATOM   2908  O   ARG A 311     107.983  97.191  49.560
ATOM   2909  N   LEU A 312     110.256  97.127  49.585
ATOM   2910  H   LEU A 312     111.089  96.732  49.963
ATOM   2911  CA  LEU A 312     110.459  98.117  48.564
ATOM   2912  CB  LEU A 312     111.790  98.871  48.795
ATOM   2913  CG  LEU A 312     111.876 100.329  48.296
ATOM   2914  CD1 LEU A 312     113.034 101.061  48.991
ATOM   2915  CD2 LEU A 312     111.979 100.455  46.773
ATOM   2916  C   LEU A 312     110.485  97.377  47.252
ATOM   2917  O   LEU A 312     111.249  96.420  47.088
ATOM   2918  N   ASN A 313     109.617  97.793  46.300
ATOM   2919  H   ASN A 313     108.983  98.547  46.452
ATOM   2920  CA  ASN A 313     109.558  97.175  44.997
ATOM   2921  CB  ASN A 313     108.336  96.261  44.741
ATOM   2922  CG  ASN A 313     108.369  95.057  45.672
ATOM   2923  OD1 ASN A 313     109.138  94.109  45.511
ATOM   2924  ND2 ASN A 313     107.508  95.105  46.712
ATOM   2925 1HD2 ASN A 313     106.904  95.894  46.831
ATOM   2926 2HD2 ASN A 313     107.464  94.359  47.375
ATOM   2927  C   ASN A 313     109.573  98.180  43.895
ATOM   2928  O   ASN A 313     109.004  99.265  44.011
ATOM   2929  N   LEU A 314     110.287  97.817  42.809
ATOM   2930  H   LEU A 314     110.738  96.929  42.780
ATOM   2931  CA  LEU A 314     110.431  98.594  41.607
ATOM   2932  CB  LEU A 314     111.887  98.603  41.069
ATOM   2933  CG  LEU A 314     112.163  99.304  39.709
ATOM   2934  CD1 LEU A 314     111.956 100.827  39.737
ATOM   2935  CD2 LEU A 314     113.546  98.907  39.177
ATOM   2936  C   LEU A 314     109.543  98.006  40.547
ATOM   2937  O   LEU A 314     109.509  96.785  40.367
ATOM   2938  N   LYS A 315     108.783  98.882  39.852
ATOM   2939  H   LYS A 315     108.798  99.859  40.048
ATOM   2940  CA  LYS A 315     107.924  98.469  38.776
ATOM   2941  CB  LYS A 315     106.426  98.379  39.162
ATOM   2942  CG  LYS A 315     105.494  97.858  38.052
ATOM   2943  CD  LYS A 315     104.006  97.754  38.412
ATOM   2944  CE  LYS A 315     103.684  96.741  39.514
ATOM   2945  NZ  LYS A 315     102.223  96.643  39.714
ATOM   2946  HZ1 LYS A 315     101.798  96.139  38.913
ATOM   2947  HZ2 LYS A 315     102.034  96.113  40.586
ATOM   2948  HZ3 LYS A 315     101.797  97.586  39.789
ATOM   2949  C   LYS A 315     108.108  99.478  37.666
ATOM   2950  O   LYS A 315     108.275 100.677  37.912
ATOM   2951  N   THR A 316     108.135  98.980  36.408
ATOM   2952  H   THR A 316     108.020  98.006  36.231
ATOM   2953  CA  THR A 316     108.284  99.800  35.235
ATOM   2954  CB  THR A 316     109.422  99.340  34.344
ATOM   2955  CG2 THR A 316     109.565 100.257  33.110
ATOM   2956  OG1 THR A 316     110.637  99.397  35.080
ATOM   2957  HG1 THR A 316     110.582  98.695  35.735
ATOM   2958  C   THR A 316     106.960  99.774  34.512
ATOM   2959  O   THR A 316     106.352  98.716  34.331
ATOM   2960  N   SER A 317     106.487 100.972  34.114
ATOM   2961  H   SER A 317     106.996 101.806  34.289
ATOM   2962  CA  SER A 317     105.247 101.164  33.419
ATOM   2963  CB  SER A 317     104.279 102.028  34.241
ATOM   2964  OG  SER A 317     103.955 101.358  35.453
ATOM   2965  HG  SER A 317     103.523 102.012  36.007
ATOM   2966  C   SER A 317     105.522 101.863  32.116
ATOM   2967  O   SER A 317     106.378 102.744  32.037
ATOM   2968  N   PHE A 318     104.817 101.437  31.044
ATOM   2969  H   PHE A 318     104.142 100.708  31.122
ATOM   2970  CA  PHE A 318     104.955 102.010  29.726
ATOM   2971  CB  PHE A 318     105.216 100.951  28.627
ATOM   2972  CG  PHE A 318     106.553 100.306  28.831
ATOM   2973  CD1 PHE A 318     106.670  99.160  29.631
ATOM   2974  CE1 PHE A 318     107.910  98.547  29.829
ATOM   2975  CZ  PHE A 318     109.049  99.075  29.219
ATOM   2976  CE2 PHE A 318     108.947 100.210  28.411
ATOM   2977  CD2 PHE A 318     107.703 100.820  28.218
ATOM   2978  C   PHE A 318     103.646 102.680  29.416
ATOM   2979  O   PHE A 318     102.583 102.078  29.590
ATOM   2980  N   HIS A 319     103.694 103.954  28.960
ATOM   2981  H   HIS A 319     104.549 104.451  28.841
ATOM   2982  CA  HIS A 319     102.503 104.705  28.642
ATOM   2983  CB  HIS A 319     102.249 105.860  29.638
ATOM   2984  CG  HIS A 319     102.137 105.394  31.061
ATOM   2985  ND1 HIS A 319     101.046 104.742  31.583
ATOM   2986  CE1 HIS A 319     101.343 104.459  32.876
ATOM   2987  NE2 HIS A 319     102.544 104.885  33.221
ATOM   2988  CD2 HIS A 319     103.043 105.476  32.076
ATOM   2989  C   HIS A 319     102.828 105.290  27.303
ATOM   2990  O   HIS A 319     103.553 106.275  27.192
ATOM   2991  N   CYS A 320     102.237 104.708  26.249
ATOM   2992  H   CYS A 320     101.609 103.945  26.381
ATOM   2993  CA  CYS A 320     102.469 105.056  24.872
ATOM   2994  CB  CYS A 320     101.782 104.058  23.923
ATOM   2995  SG  CYS A 320     102.529 102.402  24.009
ATOM   2996  C   CYS A 320     102.123 106.435  24.391
ATOM   2997  O   CYS A 320     102.725 106.884  23.413
ATOM   2998  N   TYR A 321     101.161 107.144  25.024
ATOM   2999  H   TYR A 321     100.672 106.814  25.827
ATOM   3000  CA  TYR A 321     100.796 108.448  24.525
ATOM   3001  CB  TYR A 321      99.328 108.528  24.023
ATOM   3002  CG  TYR A 321      99.095 107.607  22.871
ATOM   3003  CD1 TYR A 321      98.590 106.319  23.097
ATOM   3004  CE1 TYR A 321      98.370 105.445  22.031
ATOM   3005  CZ  TYR A 321      98.657 105.853  20.727
ATOM   3006  OH  TYR A 321      98.437 104.974  19.645
ATOM   3007  HH  TYR A 321      98.071 104.157  19.998
ATOM   3008  CE2 TYR A 321      99.164 107.133  20.492
ATOM   3009  CD2 TYR A 321      99.383 108.006  21.561
ATOM   3010  C   TYR A 321     100.903 109.552  25.528
ATOM   3011  O   TYR A 321     100.844 109.331  26.737
ATOM   3012  N   GLY A 322     101.142 110.773  24.993
ATOM   3013  H   GLY A 322     101.247 110.866  24.007
ATOM   3014  CA  GLY A 322     101.216 112.022  25.703
ATOM   3015  C   GLY A 322     102.287 112.155  26.730
ATOM   3016  O   GLY A 322     103.292 111.446  26.738
ATOM   3017  N   ALA A 323     102.042 113.122  27.636
ATOM   3018  H   ALA A 323     101.215 113.675  27.588
ATOM   3019  CA  ALA A 323     102.903 113.427  28.740
ATOM   3020  CB  ALA A 323     102.729 114.862  29.273
ATOM   3021  C   ALA A 323     102.579 112.460  29.844
ATOM   3022  O   ALA A 323     101.481 111.902  29.905
ATOM   3023  N   CYS A 324     103.548 112.281  30.767
ATOM   3024  H   CYS A 324     104.408 112.780  30.694
ATOM   3025  CA  CYS A 324     103.469 111.393  31.907
ATOM   3026  CB  CYS A 324     104.700 111.548  32.807
ATOM   3027  SG  CYS A 324     106.218 110.995  31.997
ATOM   3028  C   CYS A 324     102.285 111.730  32.778
ATOM   3029  O   CYS A 324     101.613 110.834  33.290
ATOM   3030  N   THR A 325     101.980 113.044  32.893
ATOM   3031  H   THR A 325     102.528 113.729  32.420
ATOM   3032  CA  THR A 325     100.895 113.591  33.672
ATOM   3033  CB  THR A 325     100.899 115.104  33.675
ATOM   3034  CG2 THR A 325     102.171 115.607  34.381
ATOM   3035  OG1 THR A 325     100.838 115.608  32.345
ATOM   3036  HG1 THR A 325     100.600 116.536  32.429
ATOM   3037  C   THR A 325      99.541 113.114  33.199
ATOM   3038  O   THR A 325      98.604 113.037  33.997
ATOM   3039  N   LYS A 326      99.422 112.806  31.885
ATOM   3040  H   LYS A 326     100.210 112.854  31.276
ATOM   3041  CA  LYS A 326      98.216 112.339  31.253
ATOM   3042  CB  LYS A 326      98.259 112.394  29.712
ATOM   3043  CG  LYS A 326      98.221 113.801  29.118
ATOM   3044  CD  LYS A 326      98.240 113.795  27.590
ATOM   3045  CE  LYS A 326      98.189 115.185  26.958
ATOM   3046  NZ  LYS A 326      98.233 115.068  25.487
ATOM   3047  HZ1 LYS A 326      97.987 115.980  25.058
ATOM   3048  HZ2 LYS A 326      99.184 114.793  25.179
ATOM   3049  HZ3 LYS A 326      97.551 114.351  25.174
ATOM   3050  C   LYS A 326      97.830 110.933  31.607
ATOM   3051  O   LYS A 326      96.647 110.616  31.515
ATOM   3052  N   TYR A 327      98.790 110.030  31.927
ATOM   3053  H   TYR A 327      99.758 110.267  32.000
ATOM   3054  CA  TYR A 327      98.426 108.677  32.285
ATOM   3055  CB  TYR A 327      99.009 107.555  31.397
ATOM   3056  CG  TYR A 327      98.308 107.576  30.077
ATOM   3057  CD1 TYR A 327      98.826 108.260  28.975
ATOM   3058  CE1 TYR A 327      98.140 108.256  27.756
ATOM   3059  CZ  TYR A 327      96.933 107.569  27.623
ATOM   3060  OH  TYR A 327      96.256 107.576  26.384
ATOM   3061  HH  TYR A 327      95.447 107.065  26.484
ATOM   3062  CE2 TYR A 327      96.409 106.882  28.719
ATOM   3063  CD2 TYR A 327      97.095 106.887  29.937
ATOM   3064  C   TYR A 327      98.586 108.308  33.729
ATOM   3065  O   TYR A 327      99.411 108.879  34.444
ATOM   3066  N   GLU A 328      97.703 107.383  34.191
ATOM   3067  H   GLU A 328      97.017 106.987  33.585
ATOM   3068  CA  GLU A 328      97.693 106.855  35.536
ATOM   3069  CB  GLU A 328      96.353 106.245  35.992
ATOM   3070  CG  GLU A 328      95.197 107.248  36.118
ATOM   3071  CD  GLU A 328      93.916 106.585  36.643
ATOM   3072  OE1 GLU A 328      92.924 107.343  36.793
ATOM   3073  OE2 GLU A 328      93.881 105.353  36.909
ATOM   3074  C   GLU A 328      98.725 105.774  35.652
ATOM   3075  O   GLU A 328      98.899 104.965  34.737
ATOM   3076  N   TYR A 329      99.425 105.736  36.806
ATOM   3077  H   TYR A 329      99.254 106.382  37.546
ATOM   3078  CA  TYR A 329     100.463 104.774  37.042
ATOM   3079  CB  TYR A 329     101.546 105.319  37.994
ATOM   3080  CG  TYR A 329     102.223 106.490  37.351
ATOM   3081  CD1 TYR A 329     101.886 107.781  37.777
ATOM   3082  CE1 TYR A 329     102.488 108.905  37.207
ATOM   3083  CZ  TYR A 329     103.429 108.748  36.191
ATOM   3084  OH  TYR A 329     104.039 109.885  35.622
ATOM   3085  HH  TYR A 329     104.833 109.598  35.159
ATOM   3086  CE2 TYR A 329     103.753 107.466  35.745
ATOM   3087  CD2 TYR A 329     103.151 106.341  36.315
ATOM   3088  C   TYR A 329      99.845 103.552  37.679
ATOM   3089  O   TYR A 329      99.039 103.713  38.593
ATOM   3090  N   PRO A 330     100.184 102.327  37.276
ATOM   3091  CA  PRO A 330      99.642 101.096  37.837
ATOM   3092  CB  PRO A 330     100.212  99.966  36.980
ATOM   3093  CG  PRO A 330     100.530 100.629  35.632
ATOM   3094  CD  PRO A 330     100.836 102.089  35.994
ATOM   3095  C   PRO A 330      99.944 100.900  39.307
ATOM   3096  O   PRO A 330      99.345 100.024  39.928
ATOM   3097  N   TRP A 331     100.927 101.652  39.834
ATOM   3098  H   TRP A 331     101.416 102.295  39.251
ATOM   3099  CA  TRP A 331     101.348 101.697  41.206
ATOM   3100  CB  TRP A 331     102.861 101.347  41.294
ATOM   3101  CG  TRP A 331     103.730 101.961  40.205
ATOM   3102  CD1 TRP A 331     104.129 101.340  39.056
ATOM   3103  NE1 TRP A 331     104.807 102.209  38.240
ATOM   3104  HE1 TRP A 331     105.187 101.998  37.366
ATOM   3105  CE2 TRP A 331     104.875 103.425  38.872
ATOM   3106  CZ2 TRP A 331     105.441 104.625  38.475
ATOM   3107  CH2 TRP A 331     105.352 105.710  39.352
ATOM   3108  CZ3 TRP A 331     104.702 105.593  40.589
ATOM   3109  CE3 TRP A 331     104.117 104.387  40.984
ATOM   3110  CD2 TRP A 331     104.215 103.308  40.117
ATOM   3111  C   TRP A 331     100.998 102.976  41.941
ATOM   3112  O   TRP A 331     101.420 103.149  43.086
ATOM   3113  N   HIS A 332     100.165 103.872  41.336
ATOM   3114  H   HIS A 332      99.785 103.689  40.433
ATOM   3115  CA  HIS A 332      99.783 105.158  41.906
ATOM   3116  CB  HIS A 332      98.917 106.056  40.970
ATOM   3117  CG  HIS A 332      97.459 105.699  40.764
ATOM   3118  ND1 HIS A 332      96.995 104.638  40.021
ATOM   3119  CE1 HIS A 332      95.640 104.688  40.057
ATOM   3120  NE2 HIS A 332      95.199 105.705  40.773
ATOM   3121  CD2 HIS A 332      96.345 106.340  41.217
ATOM   3122  C   HIS A 332      99.055 105.049  43.221
ATOM   3123  O   HIS A 332      99.095 105.975  44.032
ATOM   3124  N   THR A 333      98.369 103.906  43.431
ATOM   3125  H   THR A 333      98.373 103.187  42.741
ATOM   3126  CA  THR A 333      97.600 103.583  44.604
ATOM   3127  CB  THR A 333      96.817 102.301  44.424
ATOM   3128  CG2 THR A 333      95.774 102.499  43.306
ATOM   3129  OG1 THR A 333      97.685 101.221  44.099
ATOM   3130  HG1 THR A 333      97.168 100.420  44.234
ATOM   3131  C   THR A 333      98.429 103.496  45.860
ATOM   3132  O   THR A 333      97.912 103.799  46.937
ATOM   3133  N   ALA A 334      99.724 103.088  45.751
ATOM   3134  H   ALA A 334     100.133 102.874  44.866
ATOM   3135  CA  ALA A 334     100.596 102.965  46.897
ATOM   3136  CB  ALA A 334     101.958 102.335  46.577
ATOM   3137  C   ALA A 334     100.837 104.298  47.550
ATOM   3138  O   ALA A 334     101.214 105.277  46.905
ATOM   3139  N   LYS A 335     100.638 104.307  48.886
ATOM   3140  H   LYS A 335     100.355 103.469  49.346
ATOM   3141  CA  LYS A 335     100.755 105.450  49.757
ATOM   3142  CB  LYS A 335     100.326 105.099  51.193
ATOM   3143  CG  LYS A 335      98.824 104.844  51.340
ATOM   3144  CD  LYS A 335      98.410 104.466  52.759
ATOM   3145  CE  LYS A 335      96.926 104.129  52.880
ATOM   3146  NZ  LYS A 335      96.618 103.693  54.253
ATOM   3147  HZ1 LYS A 335      96.216 104.483  54.790
ATOM   3148  HZ2 LYS A 335      95.930 102.917  54.214
ATOM   3149  HZ3 LYS A 335      97.482 103.355  54.719
ATOM   3150  C   LYS A 335     102.148 106.014  49.828
ATOM   3151  O   LYS A 335     102.304 107.229  49.982
ATOM   3152  N   CYS A 336     103.176 105.136  49.759
ATOM   3153  H   CYS A 336     103.013 104.157  49.664
ATOM   3154  CA  CYS A 336     104.554 105.549  49.807
ATOM   3155  CB  CYS A 336     105.326 104.845  50.946
ATOM   3156  SG  CYS A 336     107.043 105.412  51.147
ATOM   3157  C   CYS A 336     105.137 105.147  48.478
ATOM   3158  O   CYS A 336     105.246 103.954  48.165
ATOM   3159  N   HIS A 337     105.511 106.165  47.665
ATOM   3160  H   HIS A 337     105.405 107.118  47.935
ATOM   3161  CA  HIS A 337     106.075 105.947  46.356
ATOM   3162  CB  HIS A 337     105.010 105.760  45.238
ATOM   3163  CG  HIS A 337     104.133 106.943  44.939
ATOM   3164  ND1 HIS A 337     103.029 107.289  45.685
ATOM   3165  CE1 HIS A 337     102.475 108.372  45.086
ATOM   3166  NE2 HIS A 337     103.146 108.747  44.011
ATOM   3167  CD2 HIS A 337     104.190 107.845  43.921
ATOM   3168  C   HIS A 337     107.053 107.021  45.941
ATOM   3169  O   HIS A 337     107.119 108.095  46.544
ATOM   3170  N   TYR A 338     107.872 106.687  44.912
ATOM   3171  H   TYR A 338     107.803 105.778  44.509
ATOM   3172  CA  TYR A 338     108.875 107.532  44.308
ATOM   3173  CB  TYR A 338     110.300 107.084  44.714
ATOM   3174  CG  TYR A 338     111.390 107.966  44.191
ATOM   3175  CD1 TYR A 338     111.647 109.199  44.802
ATOM   3176  CE1 TYR A 338     112.670 110.026  44.332
ATOM   3177  CZ  TYR A 338     113.450 109.621  43.246
ATOM   3178  OH  TYR A 338     114.485 110.455  42.770
ATOM   3179  HH  TYR A 338     114.513 111.239  43.327
ATOM   3180  CE2 TYR A 338     113.209 108.389  42.633
ATOM   3181  CD2 TYR A 338     112.185 107.566  43.109
ATOM   3182  C   TYR A 338     108.701 107.314  42.820
ATOM   3183  O   TYR A 338     108.497 106.179  42.388
ATOM   3184  N   GLU A 339     108.810 108.390  42.002
ATOM   3185  H   GLU A 339     109.002 109.303  42.354
ATOM   3186  CA  GLU A 339     108.626 108.302  40.566
ATOM   3187  CB  GLU A 339     107.466 109.201  40.076
ATOM   3188  CG  GLU A 339     106.083 108.877  40.657
ATOM   3189  CD  GLU A 339     104.977 109.797  40.130
ATOM   3190  OE1 GLU A 339     103.809 109.535  40.521
ATOM   3191  OE2 GLU A 339     105.243 110.760  39.362
ATOM   3192  C   GLU A 339     109.817 108.846  39.815
ATOM   3193  O   GLU A 339     110.516 109.734  40.311
ATOM   3194  N   ARG A 340     110.081 108.285  38.603
ATOM   3195  H   ARG A 340     109.547 107.511  38.269
ATOM   3196  CA  ARG A 340     111.141 108.725  37.722
ATOM   3197  CB  ARG A 340     112.447 107.905  37.815
ATOM   3198  CG  ARG A 340     113.578 108.521  36.987
ATOM   3199  CD  ARG A 340     114.917 107.801  37.101
ATOM   3200  NE  ARG A 340     115.876 108.560  36.244
ATOM   3201  HE  ARG A 340     115.566 109.408  35.813
ATOM   3202  CZ  ARG A 340     117.170 108.154  36.060
ATOM   3203  NH1 ARG A 340     117.631 106.964  36.550
ATOM   3204 1HH1 ARG A 340     117.022 106.357  37.058
ATOM   3205 2HH1 ARG A 340     118.580 106.691  36.396
ATOM   3206  NH2 ARG A 340     118.015 108.957  35.352
ATOM   3207 1HH2 ARG A 340     117.697 109.839  35.006
ATOM   3208 2HH2 ARG A 340     118.970 108.693  35.221
ATOM   3209  C   ARG A 340     110.567 108.562  36.330
ATOM   3210  O   ARG A 340     110.331 107.439  35.881
ATOM   3211  N   ASP A 341     110.317 109.691  35.627
ATOM   3212  H   ASP A 341     110.524 110.594  35.995
ATOM   3213  CA  ASP A 341     109.731 109.690  34.304
ATOM   3214  CB  ASP A 341     108.646 110.779  34.173
ATOM   3215  CG  ASP A 341     107.459 110.528  35.101
ATOM   3216  OD1 ASP A 341     106.858 109.424  35.067
ATOM   3217  OD2 ASP A 341     107.137 111.471  35.871
ATOM   3218  C   ASP A 341     110.704 109.949  33.182
ATOM   3219  O   ASP A 341     111.543 110.847  33.275
ATOM   3220  N   TYR A 342     110.609 109.147  32.091
ATOM   3221  H   TYR A 342     109.951 108.401  32.054
ATOM   3222  CA  TYR A 342     111.423 109.295  30.906
ATOM   3223  CB  TYR A 342     112.129 108.006  30.409
ATOM   3224  CG  TYR A 342     113.074 107.448  31.424
ATOM   3225  CD1 TYR A 342     112.633 106.475  32.329
ATOM   3226  CE1 TYR A 342     113.503 105.935  33.279
ATOM   3227  CZ  TYR A 342     114.830 106.367  33.327
ATOM   3228  OH  TYR A 342     115.710 105.821  34.285
ATOM   3229  HH  TYR A 342     116.576 106.219  34.151
ATOM   3230  CE2 TYR A 342     115.283 107.337  32.428
ATOM   3231  CD2 TYR A 342     114.407 107.873  31.480
ATOM   3232  C   TYR A 342     110.360 109.624  29.896
ATOM   3233  O   TYR A 342     109.583 108.760  29.490
ATOM   3234  N   GLN A 343     110.307 110.893  29.459
ATOM   3235  H   GLN A 343     110.963 111.574  29.774
ATOM   3236  CA  GLN A 343     109.314 111.377  28.534
ATOM   3237  CB  GLN A 343     108.934 112.853  28.813
ATOM   3238  CG  GLN A 343     108.187 113.076  30.130
ATOM   3239  CD  GLN A 343     107.740 114.532  30.181
ATOM   3240  OE1 GLN A 343     108.499 115.444  30.505
ATOM   3241  NE2 GLN A 343     106.445 114.759  29.838
ATOM   3242 1HE2 GLN A 343     105.863 113.999  29.553
ATOM   3243 2HE2 GLN A 343     106.080 115.690  29.850
ATOM   3244  C   GLN A 343     109.669 111.177  27.084
ATOM   3245  O   GLN A 343     110.522 110.362  26.733
ATOM   3246  N   TYR A 344     108.913 111.878  26.204
ATOM   3247  H   TYR A 344     108.154 112.430  26.533
ATOM   3248  CA  TYR A 344     109.052 111.924  24.775
ATOM   3249  CB  TYR A 344     107.837 112.624  24.085
ATOM   3250  CG  TYR A 344     107.635 114.041  24.546
ATOM   3251  CD1 TYR A 344     108.307 115.133  23.981
ATOM   3252  CE1 TYR A 344     108.082 116.431  24.451
ATOM   3253  CZ  TYR A 344     107.175 116.647  25.492
ATOM   3254  OH  TYR A 344     106.943 117.954  25.971
ATOM   3255  HH  TYR A 344     106.292 117.898  26.677
ATOM   3256  CE2 TYR A 344     106.492 115.570  26.059
ATOM   3257  CD2 TYR A 344     106.723 114.279  25.584
ATOM   3258  C   TYR A 344     110.398 112.492  24.382
ATOM   3259  O   TYR A 344     111.156 112.974  25.226
ATOM   3260  N   GLU A 345     110.729 112.370  23.075
ATOM   3261  H   GLU A 345     110.055 112.012  22.440
ATOM   3262  CA  GLU A 345     111.959 112.771  22.431
ATOM   3263  CB  GLU A 345     112.602 114.125  22.846
ATOM   3264  CG  GLU A 345     111.779 115.358  22.448
ATOM   3265  CD  GLU A 345     112.499 116.630  22.885
ATOM   3266  OE1 GLU A 345     112.750 117.486  21.998
ATOM   3267  OE2 GLU A 345     112.788 116.787  24.100
ATOM   3268  C   GLU A 345     112.987 111.680  22.514
ATOM   3269  O   GLU A 345     113.605 111.388  21.491
ATOM   3270  N   THR A 346     113.142 111.003  23.685
ATOM   3271  H   THR A 346     112.624 111.245  24.502
ATOM   3272  CA  THR A 346     114.124 109.949  23.875
ATOM   3273  CB  THR A 346     114.099 109.471  25.318
ATOM   3274  CG2 THR A 346     115.138 108.355  25.552
ATOM   3275  OG1 THR A 346     114.406 110.556  26.184
ATOM   3276  HG1 THR A 346     114.109 110.285  27.058
ATOM   3277  C   THR A 346     113.813 108.804  22.930
ATOM   3278  O   THR A 346     114.679 108.360  22.174
ATOM   3279  N   LYS A 347     112.555 108.330  22.955
ATOM   3280  H   LYS A 347     111.886 108.691  23.598
ATOM   3281  CA  LYS A 347     112.029 107.291  22.105
ATOM   3282  CB  LYS A 347     111.378 106.154  22.920
ATOM   3283  CG  LYS A 347     112.354 105.376  23.807
ATOM   3284  CD  LYS A 347     111.699 104.251  24.609
ATOM   3285  CE  LYS A 347     112.688 103.497  25.497
ATOM   3286  NZ  LYS A 347     111.992 102.432  26.241
ATOM   3287  HZ1 LYS A 347     111.335 102.866  26.916
ATOM   3288  HZ2 LYS A 347     111.466 101.828  25.582
ATOM   3289  HZ3 LYS A 347     112.684 101.853  26.756
ATOM   3290  C   LYS A 347     110.923 107.915  21.278
ATOM   3291  O   LYS A 347     110.338 107.262  20.411
ATOM   3292  N   LYS A 348     110.606 109.204  21.580
ATOM   3293  H   LYS A 348     111.112 109.665  22.303
ATOM   3294  CA  LYS A 348     109.598 110.058  21.008
ATOM   3295  CB  LYS A 348     109.781 110.317  19.492
ATOM   3296  CG  LYS A 348     111.031 111.124  19.142
ATOM   3297  CD  LYS A 348     111.328 111.215  17.648
ATOM   3298  CE  LYS A 348     112.581 112.034  17.334
ATOM   3299  NZ  LYS A 348     112.891 111.943  15.895
ATOM   3300  HZ1 LYS A 348     113.019 110.946  15.637
ATOM   3301  HZ2 LYS A 348     112.113 112.343  15.338
ATOM   3302  HZ3 LYS A 348     113.764 112.463  15.689
ATOM   3303  C   LYS A 348     108.193 109.587  21.252
ATOM   3304  O   LYS A 348     107.246 110.294  20.900
ATOM   3305  N   THR A 349     108.013 108.485  22.013
ATOM   3306  H   THR A 349     108.755 107.956  22.414
ATOM   3307  CA  THR A 349     106.696 107.966  22.203
ATOM   3308  CB  THR A 349     106.616 106.569  21.602
ATOM   3309  CG2 THR A 349     105.206 105.969  21.732
ATOM   3310  OG1 THR A 349     106.933 106.638  20.217
ATOM   3311  HG1 THR A 349     107.880 106.804  20.175
ATOM   3312  C   THR A 349     106.350 107.948  23.655
ATOM   3313  O   THR A 349     107.026 107.296  24.456
ATOM   3314  N   GLY A 350     105.308 108.746  23.999
ATOM   3315  H   GLY A 350     104.840 109.293  23.311
ATOM   3316  CA  GLY A 350     104.743 108.841  25.320
ATOM   3317  C   GLY A 350     105.741 109.071  26.397
ATOM   3318  O   GLY A 350     106.466 110.066  26.425
ATOM   3319  N   CYS A 351     105.716 108.116  27.342
ATOM   3320  H   CYS A 351     105.078 107.357  27.283
ATOM   3321  CA  CYS A 351     106.579 108.079  28.474
ATOM   3322  CB  CYS A 351     106.040 108.901  29.653
ATOM   3323  SG  CYS A 351     104.451 108.298  30.302
ATOM   3324  C   CYS A 351     106.764 106.673  28.978
ATOM   3325  O   CYS A 351     105.940 105.783  28.755
ATOM   3326  N   THR A 352     107.911 106.461  29.649
ATOM   3327  H   THR A 352     108.570 107.196  29.774
ATOM   3328  CA  THR A 352     108.280 105.226  30.279
ATOM   3329  CB  THR A 352     109.533 104.601  29.707
ATOM   3330  CG2 THR A 352     109.859 103.296  30.461
ATOM   3331  OG1 THR A 352     109.348 104.316  28.326
ATOM   3332  HG1 THR A 352     109.294 105.171  27.890
ATOM   3333  C   THR A 352     108.532 105.706  31.684
ATOM   3334  O   THR A 352     109.357 106.595  31.906
ATOM   3335  N   ALA A 353     107.804 105.142  32.665
ATOM   3336  H   ALA A 353     107.165 104.399  32.502
ATOM   3337  CA  ALA A 353     107.963 105.570  34.020
ATOM   3338  CB  ALA A 353     106.701 106.207  34.592
ATOM   3339  C   ALA A 353     108.336 104.467  34.941
ATOM   3340  O   ALA A 353     107.727 103.399  34.946
ATOM   3341  N   CYS A 354     109.377 104.727  35.748
ATOM   3342  H   CYS A 354     109.849 105.604  35.727
ATOM   3343  CA  CYS A 354     109.851 103.802  36.728
ATOM   3344  CB  CYS A 354     111.385 103.727  36.812
ATOM   3345  SG  CYS A 354     112.118 103.112  35.265
ATOM   3346  C   CYS A 354     109.311 104.293  38.037
ATOM   3347  O   CYS A 354     109.209 105.503  38.270
ATOM   3348  N   GLY A 355     108.908 103.345  38.907
ATOM   3349  H   GLY A 355     108.931 102.368  38.706
ATOM   3350  CA  GLY A 355     108.386 103.732  40.180
ATOM   3351  C   GLY A 355     108.735 102.748  41.227
ATOM   3352  O   GLY A 355     108.711 101.537  41.014
ATOM   3353  N   LEU A 356     109.050 103.309  42.405
ATOM   3354  H   LEU A 356     109.000 104.298  42.522
ATOM   3355  CA  LEU A 356     109.405 102.575  43.582
ATOM   3356  CB  LEU A 356     110.621 103.160  44.330
ATOM   3357  CG  LEU A 356     111.969 103.209  43.583
ATOM   3358  CD1 LEU A 356     113.019 103.957  44.416
ATOM   3359  CD2 LEU A 356     112.469 101.805  43.222
ATOM   3360  C   LEU A 356     108.234 102.738  44.495
ATOM   3361  O   LEU A 356     107.724 103.848  44.648
ATOM   3362  N   TYR A 357     107.761 101.627  45.094
ATOM   3363  H   TYR A 357     108.161 100.729  44.935
ATOM   3364  CA  TYR A 357     106.647 101.679  45.998
ATOM   3365  CB  TYR A 357     105.272 101.467  45.304
ATOM   3366  CG  TYR A 357     105.127 100.136  44.640
ATOM   3367  CD1 TYR A 357     104.522  99.065  45.309
ATOM   3368  CE1 TYR A 357     104.388  97.826  44.683
ATOM   3369  CZ  TYR A 357     104.862  97.646  43.383
ATOM   3370  OH  TYR A 357     104.725  96.392  42.751
ATOM   3371  HH  TYR A 357     104.278  95.802  43.364
ATOM   3372  CE2 TYR A 357     105.471  98.706  42.709
ATOM   3373  CD2 TYR A 357     105.603  99.945  43.337
ATOM   3374  C   TYR A 357     106.864 100.752  47.154
ATOM   3375  O   TYR A 357     107.493  99.701  47.014
ATOM   3376  N   LEU A 358     106.356 101.161  48.338
ATOM   3377  H   LEU A 358     105.861 102.023  48.426
ATOM   3378  CA  LEU A 358     106.501 100.389  49.541
ATOM   3379  CB  LEU A 358     106.808 101.346  50.718
ATOM   3380  CG  LEU A 358     107.113 100.751  52.101
ATOM   3381  CD1 LEU A 358     108.436  99.973  52.080
ATOM   3382  CD2 LEU A 358     107.093 101.838  53.190
ATOM   3383  C   LEU A 358     105.202  99.640  49.734
ATOM   3384  O   LEU A 358     104.140 100.254  49.871
ATOM   3385  N   ASP A 359     105.271  98.286  49.751
ATOM   3386  H   ASP A 359     106.137  97.804  49.639
ATOM   3387  CA  ASP A 359     104.107  97.440  49.909
ATOM   3388  CB  ASP A 359     103.657  96.735  48.586
ATOM   3389  CG  ASP A 359     104.616  95.695  47.974
ATOM   3390  OD1 ASP A 359     104.344  95.329  46.802
ATOM   3391  OD2 ASP A 359     105.582  95.212  48.624
ATOM   3392  C   ASP A 359     104.326  96.395  50.975
ATOM   3393  O   ASP A 359     105.399  96.326  51.575
ATOM   3394  N   GLN A 360     103.269  95.577  51.246
ATOM   3395  H   GLN A 360     102.411  95.691  50.754
ATOM   3396  CA  GLN A 360     103.255  94.490  52.208
ATOM   3397  CB  GLN A 360     104.084  93.271  51.717
ATOM   3398  CG  GLN A 360     103.553  92.663  50.412
ATOM   3399  CD  GLN A 360     104.499  91.579  49.917
ATOM   3400  OE1 GLN A 360     104.486  90.433  50.365
ATOM   3401  NE2 GLN A 360     105.331  91.947  48.909
ATOM   3402 1HE2 GLN A 360     105.305  92.883  48.554
ATOM   3403 2HE2 GLN A 360     105.943  91.274  48.495
ATOM   3404  C   GLN A 360     103.664  94.935  53.592
ATOM   3405  O   GLN A 360     104.416  94.257  54.297
ATOM   3406  N   LEU A 361     103.143  96.120  53.988
ATOM   3407  H   LEU A 361     102.536  96.632  53.386
ATOM   3408  CA  LEU A 361     103.406  96.737  55.261
ATOM   3409  CB  LEU A 361     102.878  98.186  55.386
ATOM   3410  CG  LEU A 361     103.852  99.286  54.917
ATOM   3411  CD1 LEU A 361     104.017  99.269  53.396
ATOM   3412  CD2 LEU A 361     103.454 100.675  55.438
ATOM   3413  C   LEU A 361     102.776  95.965  56.382
ATOM   3414  O   LEU A 361     101.595  95.608  56.322
ATOM   3415  N   LYS A 362     103.595  95.668  57.418
ATOM   3416  H   LYS A 362     104.552  95.949  57.415
ATOM   3417  CA  LYS A 362     103.169  94.950  58.594
ATOM   3418  CB  LYS A 362     103.644  93.476  58.624
ATOM   3419  CG  LYS A 362     102.984  92.598  57.555
ATOM   3420  CD  LYS A 362     103.347  91.115  57.620
ATOM   3421  CE  LYS A 362     102.642  90.285  56.544
ATOM   3422  NZ  LYS A 362     103.040  88.867  56.646
ATOM   3423  HZ1 LYS A 362     104.044  88.771  56.403
ATOM   3424  HZ2 LYS A 362     102.888  88.527  57.614
ATOM   3425  HZ3 LYS A 362     102.475  88.294  55.992
ATOM   3426  C   LYS A 362     103.751  95.646  59.803
ATOM   3427  O   LYS A 362     104.918  96.045  59.755
ATOM   3428  N   PRO A 363     102.998  95.840  60.891
ATOM   3429  CA  PRO A 363     103.484  96.494  62.089
ATOM   3430  CB  PRO A 363     102.247  96.785  62.940
ATOM   3431  CG  PRO A 363     101.196  95.762  62.467
ATOM   3432  CD  PRO A 363     101.607  95.411  61.026
ATOM   3433  C   PRO A 363     104.519  95.681  62.815
ATOM   3434  O   PRO A 363     104.304  94.483  63.020
ATOM   3435  N   VAL A 364     105.642  96.323  63.208
ATOM   3436  H   VAL A 364     105.812  97.275  62.976
ATOM   3437  CA  VAL A 364     106.588  95.709  64.095
ATOM   3438  CB  VAL A 364     108.056  96.061  63.839
ATOM   3439  CG1 VAL A 364     108.413  95.611  62.414
ATOM   3440  CG2 VAL A 364     108.382  97.548  64.096
ATOM   3441  C   VAL A 364     106.241  95.962  65.535
ATOM   3442  O   VAL A 364     106.389  95.054  66.351
ATOM   3443  N   GLY A 365     105.728  97.169  65.875
ATOM   3444  H   GLY A 365     105.582  97.896  65.204
ATOM   3445  CA  GLY A 365     105.394  97.456  67.245
ATOM   3446  C   GLY A 365     105.017  98.885  67.455
ATOM   3447  O   GLY A 365     105.066  99.710  66.538
ATOM   3448  N   SER A 366     104.651  99.188  68.722
ATOM   3449  H   SER A 366     104.751  98.519  69.454
ATOM   3450  CA  SER A 366     104.232 100.501  69.121
ATOM   3451  CB  SER A 366     103.069 100.471  70.139
ATOM   3452  OG  SER A 366     102.691 101.777  70.555
ATOM   3453  HG  SER A 366     102.074 101.652  71.281
ATOM   3454  C   SER A 366     105.381 101.286  69.685
ATOM   3455  O   SER A 366     106.123 100.818  70.551
ATOM   3456  N   ALA A 367     105.533 102.510  69.142
ATOM   3457  H   ALA A 367     104.897 102.815  68.440
ATOM   3458  CA  ALA A 367     106.525 103.490  69.496
ATOM   3459  CB  ALA A 367     106.807 104.491  68.387
ATOM   3460  C   ALA A 367     106.039 104.359  70.609
ATOM   3461  O   ALA A 367     104.868 104.744  70.638
ATOM   3462  N   TYR A 368     106.957 104.691  71.543
ATOM   3463  H   TYR A 368     107.865 104.282  71.519
ATOM   3464  CA  TYR A 368     106.680 105.532  72.678
ATOM   3465  CB  TYR A 368     106.483 104.717  73.989
ATOM   3466  CG  TYR A 368     105.309 103.795  73.956
ATOM   3467  CD1 TYR A 368     105.429 102.467  73.533
ATOM   3468  CE1 TYR A 368     104.314 101.624  73.515
ATOM   3469  CZ  TYR A 368     103.071 102.099  73.938
ATOM   3470  OH  TYR A 368     101.944 101.251  73.918
ATOM   3471  HH  TYR A 368     101.202 101.734  74.294
ATOM   3472  CE2 TYR A 368     102.948 103.414  74.388
ATOM   3473  CD2 TYR A 368     104.065 104.250  74.402
ATOM   3474  C   TYR A 368     107.829 106.493  72.893
ATOM   3475  O   TYR A 368     108.902 106.082  73.332
ATOM   3476  N   LYS A 369     107.649 107.803  72.570
ATOM   3477  H   LYS A 369     106.776 108.155  72.239
ATOM   3478  CA  LYS A 369     108.712 108.771  72.765
ATOM   3479  CB  LYS A 369     108.709 109.965  71.784
ATOM   3480  CG  LYS A 369     109.942 110.879  71.855
ATOM   3481  CD  LYS A 369     109.923 112.036  70.854
ATOM   3482  CE  LYS A 369     111.172 112.920  70.905
ATOM   3483  NZ  LYS A 369     111.061 114.012  69.915
ATOM   3484  HZ1 LYS A 369     110.771 113.633  68.994
ATOM   3485  HZ2 LYS A 369     110.354 114.699  70.238
ATOM   3486  HZ3 LYS A 369     111.976 114.490  69.808
ATOM   3487  C   LYS A 369     108.621 109.312  74.160
ATOM   3488  O   LYS A 369     107.546 109.710  74.614
ATOM   3489  N   ILE A 370     109.770 109.305  74.872
ATOM   3490  H   ILE A 370     110.626 108.968  74.480
ATOM   3491  CA  ILE A 370     109.856 109.800  76.222
ATOM   3492  CB  ILE A 370     111.067 109.235  76.954
ATOM   3493  CG2 ILE A 370     111.193 109.850  78.362
ATOM   3494  CG1 ILE A 370     110.929 107.699  77.053
ATOM   3495  CD1 ILE A 370     112.184 106.971  77.532
ATOM   3496  C   ILE A 370     109.833 111.318  76.176
ATOM   3497  O   ILE A 370     110.340 111.930  75.233
ATOM   3498  N   ILE A 371     109.120 111.947  77.142
ATOM   3499  H   ILE A 371     108.637 111.444  77.854
ATOM   3500  CA  ILE A 371     109.051 113.386  77.233
ATOM   3501  CB  ILE A 371     107.623 113.877  77.462
ATOM   3502  CG2 ILE A 371     107.617 115.418  77.563
ATOM   3503  CG1 ILE A 371     106.648 113.348  76.377
ATOM   3504  CD1 ILE A 371     106.953 113.757  74.931
ATOM   3505  C   ILE A 371     109.923 113.739  78.418
ATOM   3506  O   ILE A 371     110.864 114.526  78.298
ATOM   3507  N   THR A 372     109.607 113.136  79.593
ATOM   3508  H   THR A 372     108.830 112.513  79.641
ATOM   3509  CA  THR A 372     110.296 113.290  80.854
ATOM   3510  CB  THR A 372     109.728 114.350  81.803
ATOM   3511  CG2 THR A 372     109.864 115.769  81.220
ATOM   3512  OG1 THR A 372     108.376 114.072  82.146
ATOM   3513  HG1 THR A 372     108.410 113.377  82.810
ATOM   3514  C   THR A 372     110.255 111.953  81.558
ATOM   3515  O   THR A 372     109.452 111.081  81.213
ATOM   3516  N   ILE A 373     111.163 111.755  82.544
ATOM   3517  H   ILE A 373     111.822 112.457  82.801
ATOM   3518  CA  ILE A 373     111.225 110.539  83.319
ATOM   3519  CB  ILE A 373     112.500 109.711  83.173
ATOM   3520  CG2 ILE A 373     112.523 109.090  81.765
ATOM   3521  CG1 ILE A 373     113.781 110.487  83.557
ATOM   3522  CD1 ILE A 373     115.038 109.619  83.622
ATOM   3523  C   ILE A 373     110.993 110.850  84.771
ATOM   3524  O   ILE A 373     111.313 111.940  85.253
ATOM   3525  N   ARG A 374     110.372 109.882  85.476
ATOM   3526  H   ARG A 374     110.109 109.021  85.046
ATOM   3527  CA  ARG A 374     110.061 109.973  86.879
ATOM   3528  CB  ARG A 374     108.550 110.192  87.119
ATOM   3529  CG  ARG A 374     108.125 110.407  88.577
ATOM   3530  CD  ARG A 374     106.612 110.491  88.774
ATOM   3531  NE  ARG A 374     106.086 109.116  88.504
ATOM   3532  HE  ARG A 374     106.740 108.386  88.304
ATOM   3533  CZ  ARG A 374     104.751 108.816  88.532
ATOM   3534  NH1 ARG A 374     103.805 109.768  88.790
ATOM   3535 1HH1 ARG A 374     104.077 110.712  88.976
ATOM   3536 2HH1 ARG A 374     102.834 109.531  88.787
ATOM   3537  NH2 ARG A 374     104.373 107.525  88.302
ATOM   3538 1HH2 ARG A 374     105.064 106.821  88.127
ATOM   3539 2HH2 ARG A 374     103.405 107.273  88.315
ATOM   3540  C   ARG A 374     110.345 108.602  87.452
ATOM   3541  O   ARG A 374     110.163 107.596  86.759
ATOM   3542  N   TYR A 375     110.816 108.526  88.725
ATOM   3543  H   TYR A 375     110.992 109.327  89.293
ATOM   3544  CA  TYR A 375     111.041 107.236  89.317
ATOM   3545  CB  TYR A 375     112.502 106.728  89.230
ATOM   3546  CG  TYR A 375     112.582 105.254  89.503
ATOM   3547  CD1 TYR A 375     112.285 104.366  88.462
ATOM   3548  CE1 TYR A 375     112.349 102.984  88.654
ATOM   3549  CZ  TYR A 375     112.719 102.472  89.898
ATOM   3550  OH  TYR A 375     112.780 101.074  90.083
ATOM   3551  HH  TYR A 375     112.969 100.897  91.007
ATOM   3552  CE2 TYR A 375     113.023 103.345  90.948
ATOM   3553  CD2 TYR A 375     112.956 104.727  90.746
ATOM   3554  C   TYR A 375     110.553 107.409  90.729
ATOM   3555  O   TYR A 375     111.259 107.832  91.648
ATOM   3556  N   SER A 376     109.251 107.132  90.876
ATOM   3557  H   SER A 376     108.714 106.813  90.099
ATOM   3558  CA  SER A 376     108.510 107.210  92.092
ATOM   3559  CB  SER A 376     107.004 107.397  91.798
ATOM   3560  OG  SER A 376     106.476 106.288  91.083
ATOM   3561  HG  SER A 376     106.213 105.647  91.747
ATOM   3562  C   SER A 376     108.768 106.070  93.029
ATOM   3563  O   SER A 376     109.262 105.003  92.657
ATOM   3564  N   ARG A 377     108.485 106.348  94.310
ATOM   3565  H   ARG A 377     108.204 107.268  94.556
ATOM   3566  CA  ARG A 377     108.619 105.468  95.432
ATOM   3567  CB  ARG A 377     109.728 105.934  96.392
ATOM   3568  CG  ARG A 377     111.108 106.260  95.799
ATOM   3569  CD  ARG A 377     111.983 105.168  95.195
ATOM   3570  NE  ARG A 377     113.318 105.823  95.034
ATOM   3571  HE  ARG A 377     113.402 106.777  95.323
ATOM   3572  CZ  ARG A 377     114.439 105.174  94.596
ATOM   3573  NH1 ARG A 377     114.387 103.949  93.995
ATOM   3574 1HH1 ARG A 377     113.503 103.528  93.795
ATOM   3575 2HH1 ARG A 377     115.230 103.536  93.649
ATOM   3576  NH2 ARG A 377     115.650 105.786  94.759
ATOM   3577 1HH2 ARG A 377     115.715 106.673  95.215
ATOM   3578 2HH2 ARG A 377     116.488 105.337  94.450
ATOM   3579  C   ARG A 377     107.360 105.795  96.227
ATOM   3580  O   ARG A 377     106.635 106.749  95.938
ATOM   3581  N   ARG A 378     107.031 104.983  97.246
ATOM   3582  H   ARG A 378     107.583 104.201  97.519
ATOM   3583  CA  ARG A 378     105.897 105.282  98.079
ATOM   3584  CB  ARG A 378     104.708 104.324  97.859
ATOM   3585  CG  ARG A 378     103.427 104.553  98.667
ATOM   3586  CD  ARG A 378     102.329 103.526  98.353
ATOM   3587  NE  ARG A 378     102.852 102.179  98.754
ATOM   3588  HE  ARG A 378     103.353 101.647  98.071
ATOM   3589  CZ  ARG A 378     102.733 101.673 100.023
ATOM   3590  NH1 ARG A 378     102.002 102.301 100.995
ATOM   3591 1HH1 ARG A 378     101.519 103.152 100.792
ATOM   3592 2HH1 ARG A 378     101.917 101.892 101.903
ATOM   3593  NH2 ARG A 378     103.376 100.505 100.314
ATOM   3594 1HH2 ARG A 378     103.314 100.098 101.226
ATOM   3595 2HH2 ARG A 378     103.924 100.049  99.613
ATOM   3596  C   ARG A 378     106.427 105.150  99.479
ATOM   3597  O   ARG A 378     107.427 104.467  99.719
ATOM   3598  N   VAL A 379     105.841 105.905 100.427
ATOM   3599  H   VAL A 379     105.112 106.548 100.206
ATOM   3600  CA  VAL A 379     106.209 105.828 101.816
ATOM   3601  CB  VAL A 379     107.133 106.936 102.348
ATOM   3602  CG1 VAL A 379     107.412 106.775 103.859
ATOM   3603  CG2 VAL A 379     108.491 106.852 101.625
ATOM   3604  C   VAL A 379     104.916 105.815 102.575
ATOM   3605  O   VAL A 379     103.996 106.572 102.276
ATOM   3606  N   CYS A 380     104.819 104.857 103.517
ATOM   3607  H   CYS A 380     105.590 104.253 103.683
ATOM   3608  CA  CYS A 380     103.728 104.661 104.436
ATOM   3609  CB  CYS A 380     103.254 103.205 104.597
ATOM   3610  SG  CYS A 380     101.880 103.040 105.780
ATOM   3611  C   CYS A 380     104.374 105.112 105.714
ATOM   3612  O   CYS A 380     105.527 104.768 106.004
ATOM   3613  N   VAL A 381     103.634 105.910 106.501
ATOM   3614  H   VAL A 381     102.714 106.197 106.254
ATOM   3615  CA  VAL A 381     104.160 106.489 107.698
ATOM   3616  CB  VAL A 381     104.526 107.928 107.194
ATOM   3617  CG1 VAL A 381     103.382 108.774 106.675
ATOM   3618  CG2 VAL A 381     105.526 108.736 107.963
ATOM   3619  C   VAL A 381     103.079 106.212 108.759
ATOM   3620  O   VAL A 381     101.925 106.592 108.566
ATOM   3621  N   GLN A 382     103.416 105.466 109.870
ATOM   3622  H   GLN A 382     104.350 105.149 110.008
ATOM   3623  CA  GLN A 382     102.488 105.074 110.937
ATOM   3624  CB  GLN A 382     102.105 103.576 110.831
ATOM   3625  CG  GLN A 382     101.272 103.185 109.607
ATOM   3626  CD  GLN A 382     100.891 101.701 109.614
ATOM   3627  OE1 GLN A 382     101.164 100.909 110.516
ATOM   3628  NE2 GLN A 382     100.213 101.293 108.510
ATOM   3629 1HE2 GLN A 382     100.011 101.945 107.779
ATOM   3630 2HE2 GLN A 382      99.930 100.338 108.422
ATOM   3631  C   GLN A 382     103.143 105.240 112.308
ATOM   3632  O   GLN A 382     103.857 104.356 112.786
ATOM   3633  N   PHE A 383     102.855 106.370 113.002
ATOM   3634  H   PHE A 383     102.185 107.011 112.638
ATOM   3635  CA  PHE A 383     103.451 106.724 114.280
ATOM   3636  CB  PHE A 383     103.190 108.227 114.598
ATOM   3637  CG  PHE A 383     103.612 108.740 115.957
ATOM   3638  CD1 PHE A 383     104.949 108.996 116.287
ATOM   3639  CE1 PHE A 383     105.295 109.487 117.549
ATOM   3640  CZ  PHE A 383     104.303 109.733 118.498
ATOM   3641  CE2 PHE A 383     102.967 109.491 118.181
ATOM   3642  CD2 PHE A 383     102.627 109.005 116.919
ATOM   3643  C   PHE A 383     102.990 105.960 115.469
ATOM   3644  O   PHE A 383     103.795 105.344 116.166
ATOM   3645  N   GLY A 384     101.671 105.991 115.687
ATOM   3646  H   GLY A 384     101.070 106.470 115.053
ATOM   3647  CA  GLY A 384     101.036 105.376 116.810
ATOM   3648  C   GLY A 384      99.612 105.433 116.414
ATOM   3649  O   GLY A 384      99.025 104.389 116.156
ATOM   3650  N   GLU A 385      99.026 106.654 116.400
ATOM   3651  H   GLU A 385      99.513 107.489 116.643
ATOM   3652  CA  GLU A 385      97.656 106.820 115.978
ATOM   3653  CB  GLU A 385      96.750 107.308 117.143
ATOM   3654  CG  GLU A 385      95.228 107.239 116.889
ATOM   3655  CD  GLU A 385      94.387 107.596 118.123
ATOM   3656  OE1 GLU A 385      94.930 107.924 119.212
ATOM   3657  OE2 GLU A 385      93.139 107.522 117.976
ATOM   3658  C   GLU A 385      97.645 107.730 114.754
ATOM   3659  O   GLU A 385      96.591 108.155 114.273
ATOM   3660  N   GLU A 386      98.848 108.030 114.203
ATOM   3661  H   GLU A 386      99.698 107.668 114.574
ATOM   3662  CA  GLU A 386      99.010 108.893 113.066
ATOM   3663  CB  GLU A 386     100.092 109.959 113.347
ATOM   3664  CG  GLU A 386      99.750 110.981 114.433
ATOM   3665  CD  GLU A 386     100.988 111.812 114.759
ATOM   3666  OE1 GLU A 386     101.591 112.412 113.830
ATOM   3667  OE2 GLU A 386     101.339 111.869 115.966
ATOM   3668  C   GLU A 386      99.432 108.098 111.858
ATOM   3669  O   GLU A 386     100.568 107.620 111.803
ATOM   3670  N   ASN A 387      98.544 108.013 110.829
ATOM   3671  H   ASN A 387      97.652 108.454 110.891
ATOM   3672  CA  ASN A 387      98.771 107.296 109.587
ATOM   3673  CB  ASN A 387      97.771 106.133 109.381
ATOM   3674  CG  ASN A 387      98.039 105.308 108.112
ATOM   3675  OD1 ASN A 387      99.105 104.740 107.885
ATOM   3676  ND2 ASN A 387      97.009 105.260 107.227
ATOM   3677 1HD2 ASN A 387      96.177 105.786 107.401
ATOM   3678 2HD2 ASN A 387      97.101 104.734 106.383
ATOM   3679  C   ASN A 387      98.637 108.172 108.362
ATOM   3680  O   ASN A 387      97.708 108.974 108.258
ATOM   3681  N   LEU A 388      99.633 108.073 107.442
ATOM   3682  H   LEU A 388     100.432 107.501 107.635
ATOM   3683  CA  LEU A 388      99.607 108.790 106.181
ATOM   3684  CB  LEU A 388     100.057 110.281 106.256
ATOM   3685  CG  LEU A 388      99.972 111.157 104.987
ATOM   3686  CD1 LEU A 388      98.511 111.407 104.582
ATOM   3687  CD2 LEU A 388     100.696 112.492 105.201
ATOM   3688  C   LEU A 388     100.409 107.983 105.180
ATOM   3689  O   LEU A 388     101.188 107.100 105.547
ATOM   3690  N   CYS A 389     100.168 108.212 103.873
ATOM   3691  H   CYS A 389      99.491 108.878 103.571
ATOM   3692  CA  CYS A 389     100.872 107.538 102.814
ATOM   3693  CB  CYS A 389     100.072 106.361 102.224
ATOM   3694  SG  CYS A 389     100.955 105.467 100.916
ATOM   3695  C   CYS A 389     101.083 108.563 101.731
ATOM   3696  O   CYS A 389     100.162 109.323 101.417
ATOM   3697  N   LYS A 390     102.306 108.619 101.149
ATOM   3698  H   LYS A 390     103.049 108.005 101.407
ATOM   3699  CA  LYS A 390     102.603 109.573 100.109
ATOM   3700  CB  LYS A 390     103.296 110.854 100.668
ATOM   3701  CG  LYS A 390     103.629 111.957  99.645
ATOM   3702  CD  LYS A 390     104.303 113.215 100.197
ATOM   3703  CE  LYS A 390     104.595 114.253  99.109
ATOM   3704  NZ  LYS A 390     105.343 115.400  99.664
ATOM   3705  HZ1 LYS A 390     106.197 115.078 100.156
ATOM   3706  HZ2 LYS A 390     105.618 116.033  98.889
ATOM   3707  HZ3 LYS A 390     104.737 115.918 100.328
ATOM   3708  C   LYS A 390     103.492 108.964  99.050
ATOM   3709  O   LYS A 390     104.326 108.102  99.334
ATOM   3710  N   ILE A 391     103.271 109.396  97.779
ATOM   3711  H   ILE A 391     102.564 110.071  97.585
ATOM   3712  CA  ILE A 391     104.046 108.991  96.630
ATOM   3713  CB  ILE A 391     103.260 108.960  95.318
ATOM   3714  CG2 ILE A 391     104.217 108.777  94.120
ATOM   3715  CG1 ILE A 391     102.207 107.826  95.328
ATOM   3716  CD1 ILE A 391     100.912 108.109  96.093
ATOM   3717  C   ILE A 391     105.150 110.022  96.619
ATOM   3718  O   ILE A 391     104.908 111.233  96.577
ATOM   3719  N   ILE A 392     106.402 109.529  96.689
ATOM   3720  H   ILE A 392     106.560 108.548  96.633
ATOM   3721  CA  ILE A 392     107.581 110.355  96.753
ATOM   3722  CB  ILE A 392     108.292 110.119  98.081
ATOM   3723  CG2 ILE A 392     109.661 110.805  98.180
ATOM   3724  CG1 ILE A 392     107.353 110.559  99.214
ATOM   3725  CD1 ILE A 392     107.816 110.141 100.587
ATOM   3726  C   ILE A 392     108.471 110.129  95.565
ATOM   3727  O   ILE A 392     108.653 109.000  95.122
ATOM   3728  N   ASP A 393     109.009 111.231  94.995
ATOM   3729  H   ASP A 393     108.840 112.143  95.364
ATOM   3730  CA  ASP A 393     109.913 111.172  93.871
ATOM   3731  CB  ASP A 393     109.923 112.433  92.975
ATOM   3732  CG  ASP A 393     108.656 112.522  92.112
ATOM   3733  OD1 ASP A 393     107.883 111.533  91.988
ATOM   3734  OD2 ASP A 393     108.456 113.622  91.533
ATOM   3735  C   ASP A 393     111.310 110.854  94.345
ATOM   3736  O   ASP A 393     111.611 110.947  95.536
ATOM   3737  N   MET A 394     112.217 110.533  93.390
ATOM   3738  H   MET A 394     111.934 110.470  92.437
ATOM   3739  CA  MET A 394     113.586 110.134  93.643
ATOM   3740  CB  MET A 394     114.470 110.099  92.376
ATOM   3741  CG  MET A 394     114.123 109.004  91.393
ATOM   3742  SD  MET A 394     114.296 107.317  92.040
ATOM   3743  CE  MET A 394     116.060 107.121  91.697
ATOM   3744  C   MET A 394     114.386 111.022  94.545
ATOM   3745  O   MET A 394     115.302 110.516  95.192
ATOM   3746  N   ASN A 395     114.221 112.359  94.428
ATOM   3747  H   ASN A 395     113.549 112.754  93.808
ATOM   3748  CA  ASN A 395     114.959 113.292  95.246
ATOM   3749  CB  ASN A 395     115.753 114.316  94.401
ATOM   3750  CG  ASN A 395     116.874 113.569  93.676
ATOM   3751  OD1 ASN A 395     117.808 113.045  94.285
ATOM   3752  ND2 ASN A 395     116.767 113.492  92.324
ATOM   3753 1HD2 ASN A 395     116.006 113.942  91.857
ATOM   3754 2HD2 ASN A 395     117.442 112.975  91.799
ATOM   3755  C   ASN A 395     114.127 113.996  96.288
ATOM   3756  O   ASN A 395     114.607 114.934  96.931
ATOM   3757  N   ASP A 396     112.847 113.585  96.454
ATOM   3758  H   ASP A 396     112.484 112.800  95.955
ATOM   3759  CA  ASP A 396     111.935 114.161  97.415
ATOM   3760  CB  ASP A 396     110.440 114.013  97.040
ATOM   3761  CG  ASP A 396     110.002 114.892  95.871
ATOM   3762  OD1 ASP A 396     110.739 115.824  95.452
ATOM   3763  OD2 ASP A 396     108.872 114.631  95.382
ATOM   3764  C   ASP A 396     112.112 113.603  98.807
ATOM   3765  O   ASP A 396     112.734 112.556  99.014
ATOM   3766  N   CYS A 397     111.579 114.349  99.804
ATOM   3767  H   CYS A 397     111.094 115.201  99.622
ATOM   3768  CA  CYS A 397     111.650 113.964 101.183
ATOM   3769  CB  CYS A 397     112.627 114.849 101.978
ATOM   3770  SG  CYS A 397     112.748 114.364 103.718
ATOM   3771  C   CYS A 397     110.309 114.080 101.850
ATOM   3772  O   CYS A 397     109.631 115.104 101.727
ATOM   3773  N   PHE A 398     109.885 112.992 102.546
ATOM   3774  H   PHE A 398     110.443 112.169 102.607
ATOM   3775  CA  PHE A 398     108.647 112.987 103.293
ATOM   3776  CB  PHE A 398     108.081 111.592 103.669
ATOM   3777  CG  PHE A 398     106.736 111.794 104.294
ATOM   3778  CD1 PHE A 398     105.637 112.117 103.491
ATOM   3779  CE1 PHE A 398     104.379 112.327 104.055
ATOM   3780  CZ  PHE A 398     104.215 112.214 105.433
ATOM   3781  CE2 PHE A 398     105.302 111.887 106.238
ATOM   3782  CD2 PHE A 398     106.558 111.674 105.676
ATOM   3783  C   PHE A 398     109.023 113.648 104.589
ATOM   3784  O   PHE A 398     110.009 113.246 105.211
ATOM   3785  N   VAL A 399     108.236 114.658 105.025
ATOM   3786  H   VAL A 399     107.426 114.969 104.534
ATOM   3787  CA  VAL A 399     108.547 115.329 106.259
ATOM   3788  CB  VAL A 399     109.021 116.780 106.095
ATOM   3789  CG1 VAL A 399     109.334 117.416 107.468
ATOM   3790  CG2 VAL A 399     110.240 116.858 105.153
ATOM   3791  C   VAL A 399     107.312 115.310 107.105
ATOM   3792  O   VAL A 399     106.248 115.784 106.701
ATOM   3793  N   SER A 400     107.452 114.722 108.302
ATOM   3794  H   SER A 400     108.294 114.269 108.599
ATOM   3795  CA  SER A 400     106.411 114.653 109.269
ATOM   3796  CB  SER A 400     106.089 113.218 109.563
ATOM   3797  OG  SER A 400     107.151 112.516 110.170
ATOM   3798  HG  SER A 400     107.768 112.355 109.454
ATOM   3799  C   SER A 400     106.918 115.349 110.495
ATOM   3800  O   SER A 400     107.966 116.001 110.444
ATOM   3801  N   ARG A 401     106.133 115.320 111.604
ATOM   3802  H   ARG A 401     105.266 114.831 111.666
ATOM   3803  CA  ARG A 401     106.635 115.935 112.791
ATOM   3804  CB  ARG A 401     105.584 116.314 113.868
ATOM   3805  CG  ARG A 401     106.245 116.969 115.100
ATOM   3806  CD  ARG A 401     105.363 117.677 116.127
ATOM   3807  NE  ARG A 401     105.010 119.009 115.553
ATOM   3808  HE  ARG A 401     105.384 119.255 114.658
ATOM   3809  CZ  ARG A 401     104.209 119.908 116.204
ATOM   3810  NH1 ARG A 401     103.630 119.631 117.411
ATOM   3811 1HH1 ARG A 401     103.770 118.742 117.845
ATOM   3812 2HH1 ARG A 401     103.058 120.317 117.862
ATOM   3813  NH2 ARG A 401     103.982 121.112 115.603
ATOM   3814 1HH2 ARG A 401     104.384 121.305 114.708
ATOM   3815 2HH2 ARG A 401     103.380 121.786 116.030
ATOM   3816  C   ARG A 401     107.687 115.042 113.392
ATOM   3817  O   ARG A 401     108.824 115.494 113.525
ATOM   3818  N   HIS A 402     107.383 113.746 113.665
ATOM   3819  H   HIS A 402     106.490 113.337 113.493
ATOM   3820  CA  HIS A 402     108.385 112.930 114.303
ATOM   3821  CB  HIS A 402     107.850 111.931 115.351
ATOM   3822  CG  HIS A 402     107.247 112.586 116.559
ATOM   3823  ND1 HIS A 402     107.953 113.040 117.649
ATOM   3824  CE1 HIS A 402     107.045 113.570 118.507
ATOM   3825  NE2 HIS A 402     105.812 113.494 118.044
ATOM   3826  CD2 HIS A 402     105.942 112.876 116.815
ATOM   3827  C   HIS A 402     109.477 112.349 113.440
ATOM   3828  O   HIS A 402     110.554 112.105 113.979
ATOM   3829  N   VAL A 403     109.240 112.045 112.129
ATOM   3830  H   VAL A 403     108.361 112.213 111.693
ATOM   3831  CA  VAL A 403     110.314 111.542 111.273
ATOM   3832  CB  VAL A 403     110.402 110.044 110.958
ATOM   3833  CG1 VAL A 403     110.615 109.222 112.239
ATOM   3834  CG2 VAL A 403     109.278 109.596 110.011
ATOM   3835  C   VAL A 403     110.436 112.273 109.945
ATOM   3836  O   VAL A 403     109.580 113.056 109.535
ATOM   3837  N   LYS A 404     111.570 112.029 109.254
ATOM   3838  H   LYS A 404     112.267 111.415 109.615
ATOM   3839  CA  LYS A 404     111.877 112.601 107.975
ATOM   3840  CB  LYS A 404     112.916 113.731 108.150
ATOM   3841  CG  LYS A 404     113.258 114.587 106.935
ATOM   3842  CD  LYS A 404     114.105 115.803 107.322
ATOM   3843  CE  LYS A 404     114.452 116.742 106.166
ATOM   3844  NZ  LYS A 404     115.222 117.893 106.680
ATOM   3845  HZ1 LYS A 404     114.630 118.456 107.319
ATOM   3846  HZ2 LYS A 404     116.051 117.547 107.199
ATOM   3847  HZ3 LYS A 404     115.537 118.490 105.891
ATOM   3848  C   LYS A 404     112.440 111.447 107.179
ATOM   3849  O   LYS A 404     113.379 110.785 107.628
ATOM   3850  N   VAL A 405     111.856 111.158 105.988
ATOM   3851  H   VAL A 405     111.129 111.731 105.623
ATOM   3852  CA  VAL A 405     112.306 110.056 105.163
ATOM   3853  CB  VAL A 405     111.257 108.956 104.956
ATOM   3854  CG1 VAL A 405     111.831 107.824 104.072
ATOM   3855  CG2 VAL A 405     110.749 108.430 106.314
ATOM   3856  C   VAL A 405     112.705 110.644 103.832
ATOM   3857  O   VAL A 405     111.857 110.915 102.976
ATOM   3858  N   CYS A 406     114.026 110.893 103.675
ATOM   3859  H   CYS A 406     114.683 110.682 104.394
ATOM   3860  CA  CYS A 406     114.595 111.443 102.468
ATOM   3861  CB  CYS A 406     115.873 112.275 102.698
ATOM   3862  SG  CYS A 406     115.617 113.778 103.684
ATOM   3863  C   CYS A 406     114.995 110.335 101.549
ATOM   3864  O   CYS A 406     115.657 109.384 101.972
ATOM   3865  N   ILE A 407     114.566 110.423 100.270
ATOM   3866  H   ILE A 407     114.009 111.184  99.942
ATOM   3867  CA  ILE A 407     114.910 109.433  99.284
ATOM   3868  CB  ILE A 407     113.689 108.855  98.599
ATOM   3869  CG2 ILE A 407     114.129 107.849  97.518
ATOM   3870  CG1 ILE A 407     112.815 108.176  99.683
ATOM   3871  CD1 ILE A 407     111.422 107.743  99.251
ATOM   3872  C   ILE A 407     115.892 110.097  98.352
ATOM   3873  O   ILE A 407     115.701 111.249  97.956
ATOM   3874  N   ILE A 408     117.002 109.382  98.029
ATOM   3875  H   ILE A 408     117.147 108.459  98.375
ATOM   3876  CA  ILE A 408     118.046 109.883  97.161
ATOM   3877  CB  ILE A 408     119.359 110.106  97.925
ATOM   3878  CG2 ILE A 408     120.467 110.611  96.969
ATOM   3879  CG1 ILE A 408     119.153 111.117  99.076
ATOM   3880  CD1 ILE A 408     120.314 111.207 100.065
ATOM   3881  C   ILE A 408     118.278 108.831  96.092
ATOM   3882  O   ILE A 408     118.197 107.629  96.367
ATOM   3883  N   GLY A 409     118.544 109.279  94.838
ATOM   3884  H   GLY A 409     118.572 110.252  94.617
ATOM   3885  CA  GLY A 409     118.825 108.379  93.749
ATOM   3886  C   GLY A 409     118.906 109.091  92.427
ATOM   3887  O   GLY A 409     118.376 110.192  92.258
ATOM   3888  N   THR A 410     119.577 108.429  91.453
ATOM   3889  H   THR A 410     119.983 107.535  91.627
ATOM   3890  CA  THR A 410     119.753 108.920  90.106
ATOM   3891  CB  THR A 410     121.123 109.543  89.878
ATOM   3892  CG2 THR A 410     121.234 110.118  88.449
ATOM   3893  OG1 THR A 410     121.322 110.604  90.801
ATOM   3894  HG1 THR A 410     121.440 110.184  91.658
ATOM   3895  C   THR A 410     119.582 107.715  89.204
ATOM   3896  O   THR A 410     120.085 106.629  89.509
ATOM   3897  N   VAL A 411     118.835 107.891  88.084
ATOM   3898  H   VAL A 411     118.435 108.777  87.861
ATOM   3899  CA  VAL A 411     118.577 106.848  87.116
ATOM   3900  CB  VAL A 411     117.087 106.661  86.819
ATOM   3901  CG1 VAL A 411     116.851 105.570  85.753
ATOM   3902  CG2 VAL A 411     116.346 106.324  88.123
ATOM   3903  C   VAL A 411     119.287 107.244  85.844
ATOM   3904  O   VAL A 411     119.101 108.351  85.334
ATOM   3905  N   SER A 412     120.123 106.326  85.316
ATOM   3906  H   SER A 412     120.270 105.443  85.756
ATOM   3907  CA  SER A 412     120.879 106.543  84.107
ATOM   3908  CB  SER A 412     122.380 106.295  84.359
ATOM   3909  OG  SER A 412     122.878 107.233  85.305
ATOM   3910  HG  SER A 412     123.807 107.014  85.421
ATOM   3911  C   SER A 412     120.432 105.646  82.972
ATOM   3912  O   SER A 412     121.051 105.646  81.907
ATOM   3913  N   LYS A 413     119.352 104.857  83.182
ATOM   3914  H   LYS A 413     118.868 104.892  84.051
ATOM   3915  CA  LYS A 413     118.813 103.900  82.242
ATOM   3916  CB  LYS A 413     117.858 102.925  82.963
ATOM   3917  CG  LYS A 413     118.600 101.999  83.936
ATOM   3918  CD  LYS A 413     117.723 101.031  84.733
ATOM   3919  CE  LYS A 413     118.528 100.232  85.763
ATOM   3920  NZ  LYS A 413     117.648  99.335  86.534
ATOM   3921  HZ1 LYS A 413     118.022  99.223  87.497
ATOM   3922  HZ2 LYS A 413     116.695  99.742  86.594
ATOM   3923  HZ3 LYS A 413     117.599  98.407  86.073
ATOM   3924  C   LYS A 413     118.103 104.457  81.033
ATOM   3925  O   LYS A 413     118.253 103.909  79.937
ATOM   3926  N   PHE A 414     117.314 105.546  81.204
ATOM   3927  H   PHE A 414     117.223 105.998  82.085
ATOM   3928  CA  PHE A 414     116.563 106.146  80.126
ATOM   3929  CB  PHE A 414     115.036 106.206  80.395
ATOM   3930  CG  PHE A 414     114.433 104.857  80.599
ATOM   3931  CD1 PHE A 414     114.267 104.367  81.902
ATOM   3932  CE1 PHE A 414     113.703 103.110  82.123
ATOM   3933  CZ  PHE A 414     113.298 102.331  81.039
ATOM   3934  CE2 PHE A 414     113.456 102.814  79.736
ATOM   3935  CD2 PHE A 414     114.022 104.074  79.518
ATOM   3936  C   PHE A 414     116.937 107.593  79.994
ATOM   3937  O   PHE A 414     117.430 108.204  80.945
ATOM   3938  N   SER A 415     116.722 108.156  78.782
ATOM   3939  H   SER A 415     116.355 107.636  78.013
ATOM   3940  CA  SER A 415     116.971 109.547  78.513
ATOM   3941  CB  SER A 415     118.145 109.861  77.552
ATOM   3942  OG  SER A 415     117.895 109.414  76.230
ATOM   3943  HG  SER A 415     118.701 109.583  75.734
ATOM   3944  C   SER A 415     115.686 110.090  77.938
ATOM   3945  O   SER A 415     114.840 109.338  77.442
ATOM   3946  N   GLN A 416     115.534 111.433  77.972
ATOM   3947  H   GLN A 416     116.244 112.024  78.346
ATOM   3948  CA  GLN A 416     114.353 112.109  77.500
ATOM   3949  CB  GLN A 416     114.371 113.617  77.797
ATOM   3950  CG  GLN A 416     114.227 113.972  79.277
ATOM   3951  CD  GLN A 416     114.272 115.490  79.392
ATOM   3952  OE1 GLN A 416     115.331 116.112  79.303
ATOM   3953  NE2 GLN A 416     113.081 116.117  79.567
ATOM   3954 1HE2 GLN A 416     112.231 115.590  79.565
ATOM   3955 2HE2 GLN A 416     113.049 117.113  79.655
ATOM   3956  C   GLN A 416     114.102 111.961  76.030
ATOM   3957  O   GLN A 416     112.945 111.883  75.627
ATOM   3958  N   GLY A 417     115.158 111.878  75.194
ATOM   3959  H   GLY A 417     116.100 111.913  75.518
ATOM   3960  CA  GLY A 417     114.972 111.748  73.771
ATOM   3961  C   GLY A 417     114.762 110.336  73.297
ATOM   3962  O   GLY A 417     114.508 110.142  72.108
ATOM   3963  N   ASP A 418     114.840 109.332  74.206
ATOM   3964  H   ASP A 418     114.995 109.506  75.177
ATOM   3965  CA  ASP A 418     114.692 107.940  73.856
ATOM   3966  CB  ASP A 418     115.145 106.980  74.977
ATOM   3967  CG  ASP A 418     116.672 106.892  75.099
ATOM   3968  OD1 ASP A 418     117.419 107.357  74.194
ATOM   3969  OD2 ASP A 418     117.122 106.365  76.151
ATOM   3970  C   ASP A 418     113.322 107.543  73.391
ATOM   3971  O   ASP A 418     112.306 108.105  73.810
ATOM   3972  N   THR A 419     113.293 106.589  72.431
ATOM   3973  H   THR A 419     114.130 106.172  72.076
ATOM   3974  CA  THR A 419     112.044 106.115  71.900
ATOM   3975  CB  THR A 419     111.882 106.416  70.424
ATOM   3976  CG2 THR A 419     110.503 105.941  69.909
ATOM   3977  OG1 THR A 419     111.960 107.821  70.236
ATOM   3978  HG1 THR A 419     112.863 108.065  70.457
ATOM   3979  C   THR A 419     111.950 104.640  72.159
ATOM   3980  O   THR A 419     112.672 103.831  71.585
ATOM   3981  N   LEU A 420     111.021 104.271  73.054
ATOM   3982  H   LEU A 420     110.401 104.946  73.437
ATOM   3983  CA  LEU A 420     110.749 102.914  73.435
ATOM   3984  CB  LEU A 420     109.814 102.822  74.658
ATOM   3985  CG  LEU A 420     110.367 103.412  75.971
ATOM   3986  CD1 LEU A 420     109.304 103.392  77.076
ATOM   3987  CD2 LEU A 420     111.659 102.722  76.412
ATOM   3988  C   LEU A 420     110.017 102.246  72.306
ATOM   3989  O   LEU A 420     109.190 102.888  71.652
ATOM   3990  N   LEU A 421     110.353 100.968  72.015
ATOM   3991  H   LEU A 421     111.084 100.472  72.483
ATOM   3992  CA  LEU A 421     109.650 100.251  70.990
ATOM   3993  CB  LEU A 421     110.460  99.892  69.722
ATOM   3994  CG  LEU A 421     109.656  99.138  68.629
ATOM   3995  CD1 LEU A 421     108.510  99.992  68.079
ATOM   3996  CD2 LEU A 421     110.549  98.593  67.510
ATOM   3997  C   LEU A 421     109.212  98.972  71.626
ATOM   3998  O   LEU A 421     110.035  98.134  72.005
ATOM   3999  N   PHE A 422     107.882  98.831  71.788
ATOM   4000  H   PHE A 422     107.232  99.522  71.481
ATOM   4001  CA  PHE A 422     107.317  97.643  72.354
ATOM   4002  CB  PHE A 422     106.248  97.857  73.445
ATOM   4003  CG  PHE A 422     106.813  98.359  74.733
ATOM   4004  CD1 PHE A 422     107.014  99.722  74.957
ATOM   4005  CE1 PHE A 422     107.524 100.182  76.172
ATOM   4006  CZ  PHE A 422     107.831  99.274  77.187
ATOM   4007  CE2 PHE A 422     107.621  97.909  76.982
ATOM   4008  CD2 PHE A 422     107.110  97.457  75.761
ATOM   4009  C   PHE A 422     106.684  96.832  71.277
ATOM   4010  O   PHE A 422     105.742  97.264  70.605
ATOM   4011  N   PHE A 423     107.240  95.621  71.094
ATOM   4012  H   PHE A 423     108.007  95.317  71.654
ATOM   4013  CA  PHE A 423     106.769  94.653  70.150
ATOM   4014  CB  PHE A 423     107.833  93.590  69.775
ATOM   4015  CG  PHE A 423     109.021  94.109  69.031
ATOM   4016  CD1 PHE A 423     110.170  94.479  69.739
ATOM   4017  CE1 PHE A 423     111.302  94.949  69.068
ATOM   4018  CZ  PHE A 423     111.297  95.038  67.674
ATOM   4019  CE2 PHE A 423     110.164  94.656  66.954
ATOM   4020  CD2 PHE A 423     109.037  94.187  67.634
ATOM   4021  C   PHE A 423     105.768  93.849  70.950
ATOM   4022  O   PHE A 423     106.046  93.473  72.092
ATOM   4023  N   GLY A 424     104.573  93.597  70.379
ATOM   4024  H   GLY A 424     104.353  93.933  69.467
ATOM   4025  CA  GLY A 424     103.571  92.774  71.014
ATOM   4026  C   GLY A 424     102.900  93.127  72.332
ATOM   4027  O   GLY A 424     102.229  94.156  72.431
ATOM   4028  N   PRO A 425     103.095  92.270  73.352
ATOM   4029  CA  PRO A 425     102.474  92.326  74.670
ATOM   4030  CB  PRO A 425     103.093  91.171  75.461
ATOM   4031  CG  PRO A 425     103.477  90.147  74.393
ATOM   4032  CD  PRO A 425     103.854  91.024  73.195
ATOM   4033  C   PRO A 425     102.413  93.544  75.543
ATOM   4034  O   PRO A 425     101.493  93.561  76.365
ATOM   4035  N   LEU A 426     103.347  94.522  75.450
ATOM   4036  H   LEU A 426     104.096  94.449  74.796
ATOM   4037  CA  LEU A 426     103.340  95.751  76.234
ATOM   4038  CB  LEU A 426     102.043  96.612  76.155
ATOM   4039  CG  LEU A 426     101.630  97.123  74.752
ATOM   4040  CD1 LEU A 426     100.281  97.853  74.813
ATOM   4041  CD2 LEU A 426     102.709  97.990  74.094
ATOM   4042  C   LEU A 426     103.716  95.594  77.690
ATOM   4043  O   LEU A 426     104.456  96.432  78.209
ATOM   4044  N   LYS A 427     103.195  94.554  78.396
ATOM   4045  H   LYS A 427     102.556  93.914  77.980
ATOM   4046  CA  LYS A 427     103.511  94.298  79.785
ATOM   4047  CB  LYS A 427     102.636  93.224  80.456
ATOM   4048  CG  LYS A 427     101.189  93.627  80.727
ATOM   4049  CD  LYS A 427     100.423  92.522  81.451
ATOM   4050  CE  LYS A 427      98.969  92.854  81.772
ATOM   4051  NZ  LYS A 427      98.366  91.723  82.501
ATOM   4052  HZ1 LYS A 427      98.894  91.561  83.380
ATOM   4053  HZ2 LYS A 427      97.378  91.936  82.731
ATOM   4054  HZ3 LYS A 427      98.407  90.867  81.916
ATOM   4055  C   LYS A 427     104.925  93.819  79.881
ATOM   4056  O   LYS A 427     105.667  94.256  80.763
ATOM   4057  N   LYS A 428     105.314  92.906  78.955
ATOM   4058  H   LYS A 428     104.677  92.582  78.261
ATOM   4059  CA  LYS A 428     106.646  92.368  78.858
ATOM   4060  CB  LYS A 428     106.755  91.256  77.795
ATOM   4061  CG  LYS A 428     108.121  90.572  77.700
ATOM   4062  CD  LYS A 428     108.177  89.494  76.617
ATOM   4063  CE  LYS A 428     109.559  88.864  76.423
ATOM   4064  NZ  LYS A 428     109.975  88.138  77.640
ATOM   4065  HZ1 LYS A 428     110.426  88.795  78.305
ATOM   4066  HZ2 LYS A 428     109.146  87.709  78.090
ATOM   4067  HZ3 LYS A 428     110.650  87.394  77.383
ATOM   4068  C   LYS A 428     107.492  93.535  78.423
ATOM   4069  O   LYS A 428     107.101  94.293  77.530
ATOM   4070  N   THR A 429     108.657  93.692  79.081
ATOM   4071  H   THR A 429     108.936  93.053  79.793
ATOM   4072  CA  THR A 429     109.586  94.763  78.827
ATOM   4073  CB  THR A 429     110.671  94.900  79.874
ATOM   4074  CG2 THR A 429     110.016  95.235  81.224
ATOM   4075  OG1 THR A 429     111.432  93.705  79.994
ATOM   4076  HG1 THR A 429     112.192  93.941  80.533
ATOM   4077  C   THR A 429     110.193  94.721  77.456
ATOM   4078  O   THR A 429     110.364  93.656  76.857
ATOM   4079  N   LYS A 430     110.503  95.938  76.956
ATOM   4080  H   LYS A 430     110.317  96.747  77.506
ATOM   4081  CA  LYS A 430     111.057  96.222  75.660
ATOM   4082  CB  LYS A 430     111.112  97.746  75.339
ATOM   4083  CG  LYS A 430     111.650  98.682  76.444
ATOM   4084  CD  LYS A 430     113.170  98.832  76.582
ATOM   4085  CE  LYS A 430     113.568  99.751  77.739
ATOM   4086  NZ  LYS A 430     115.035  99.816  77.890
ATOM   4087  HZ1 LYS A 430     115.399  98.888  78.178
ATOM   4088  HZ2 LYS A 430     115.473 100.093  76.991
ATOM   4089  HZ3 LYS A 430     115.280 100.516  78.616
ATOM   4090  C   LYS A 430     112.381  95.627  75.319
ATOM   4091  O   LYS A 430     113.281  95.506  76.155
ATOM   4092  N   ASP A 431     112.456  95.176  74.048
ATOM   4093  H   ASP A 431     111.679  95.254  73.429
ATOM   4094  CA  ASP A 431     113.632  94.611  73.463
ATOM   4095  CB  ASP A 431     113.335  93.743  72.216
ATOM   4096  CG  ASP A 431     112.663  92.410  72.575
ATOM   4097  OD1 ASP A 431     112.663  91.987  73.763
ATOM   4098  OD2 ASP A 431     112.134  91.778  71.624
ATOM   4099  C   ASP A 431     114.519  95.753  73.053
ATOM   4100  O   ASP A 431     115.726  95.691  73.291
ATOM   4101  N   ILE A 432     113.935  96.831  72.456
ATOM   4102  H   ILE A 432     112.955  96.892  72.281
ATOM   4103  CA  ILE A 432     114.732  97.947  72.026
ATOM   4104  CB  ILE A 432     115.020  97.905  70.517
ATOM   4105  CG2 ILE A 432     113.694  97.892  69.729
ATOM   4106  CG1 ILE A 432     116.001  99.004  70.055
ATOM   4107  CD1 ILE A 432     116.555  98.796  68.647
ATOM   4108  C   ILE A 432     114.200  99.283  72.494
ATOM   4109  O   ILE A 432     112.994  99.554  72.521
ATOM   4110  N   ASP A 433     115.172 100.119  72.923
ATOM   4111  H   ASP A 433     116.125  99.828  72.911
ATOM   4112  CA  ASP A 433     114.974 101.459  73.383
ATOM   4113  CB  ASP A 433     115.515 101.669  74.813
ATOM   4114  CG  ASP A 433     115.196 103.051  75.369
ATOM   4115  OD1 ASP A 433     114.572 103.895  74.671
ATOM   4116  OD2 ASP A 433     115.580 103.265  76.548
ATOM   4117  C   ASP A 433     115.868 102.144  72.383
ATOM   4118  O   ASP A 433     117.099 102.069  72.465
ATOM   4119  N   PHE A 434     115.229 102.787  71.381
ATOM   4120  H   PHE A 434     114.243 102.875  71.369
ATOM   4121  CA  PHE A 434     115.891 103.460  70.303
ATOM   4122  CB  PHE A 434     114.990 104.025  69.177
ATOM   4123  CG  PHE A 434     114.288 103.026  68.321
ATOM   4124  CD1 PHE A 434     112.889 103.007  68.322
ATOM   4125  CE1 PHE A 434     112.188 102.099  67.528
ATOM   4126  CZ  PHE A 434     112.886 101.182  66.740
ATOM   4127  CE2 PHE A 434     114.279 101.168  66.757
ATOM   4128  CD2 PHE A 434     114.974 102.086  67.550
ATOM   4129  C   PHE A 434     116.556 104.699  70.791
ATOM   4130  O   PHE A 434     115.929 105.576  71.392
ATOM   4131  N   ASP A 435     117.868 104.739  70.511
ATOM   4132  H   ASP A 435     118.304 103.972  70.046
ATOM   4133  CA  ASP A 435     118.745 105.828  70.816
ATOM   4134  CB  ASP A 435     120.223 105.386  70.917
ATOM   4135  CG  ASP A 435     120.421 104.408  72.071
ATOM   4136  OD1 ASP A 435     120.138 104.771  73.242
ATOM   4137  OD2 ASP A 435     120.865 103.265  71.786
ATOM   4138  C   ASP A 435     118.673 106.799  69.669
ATOM   4139  O   ASP A 435     118.680 108.012  69.881
ATOM   4140  N   ASN A 436     118.573 106.266  68.420
ATOM   4141  H   ASN A 436     118.533 105.282  68.265
ATOM   4142  CA  ASN A 436     118.559 107.091  67.243
ATOM   4143  CB  ASN A 436     119.734 106.795  66.266
ATOM   4144  CG  ASN A 436     121.097 107.018  66.909
ATOM   4145  OD1 ASN A 436     121.481 108.125  67.284
ATOM   4146  ND2 ASN A 436     121.879 105.912  67.011
ATOM   4147 1HD2 ASN A 436     121.543 105.030  66.678
ATOM   4148 2HD2 ASN A 436     122.803 105.981  67.386
ATOM   4149  C   ASN A 436     117.285 106.992  66.452
ATOM   4150  O   ASN A 436     117.194 106.279  65.447
ATOM   4151  N   LEU A 437     116.236 107.694  66.938
ATOM   4152  H   LEU A 437     116.314 108.240  67.768
ATOM   4153  CA  LEU A 437     114.977 107.762  66.241
ATOM   4154  CB  LEU A 437     113.769 108.242  67.100
ATOM   4155  CG  LEU A 437     113.695 109.730  67.533
ATOM   4156  CD1 LEU A 437     112.252 110.127  67.881
ATOM   4157  CD2 LEU A 437     114.660 110.058  68.685
ATOM   4158  C   LEU A 437     115.194 108.673  65.048
ATOM   4159  O   LEU A 437     115.875 109.696  65.152
ATOM   4160  N   GLY A 438     114.638 108.301  63.877
ATOM   4161  H   GLY A 438     114.118 107.457  63.804
ATOM   4162  CA  GLY A 438     114.770 109.055  62.651
ATOM   4163  C   GLY A 438     113.788 110.186  62.560
ATOM   4164  O   GLY A 438     112.954 110.215  61.652
ATOM   4165  N   GLU A 439     113.868 111.132  63.524
ATOM   4166  H   GLU A 439     114.560 111.069  64.240
ATOM   4167  CA  GLU A 439     113.024 112.297  63.578
ATOM   4168  CB  GLU A 439     113.015 112.933  64.990
ATOM   4169  CG  GLU A 439     112.067 114.126  65.213
ATOM   4170  CD  GLU A 439     112.093 114.623  66.667
ATOM   4171  OE1 GLU A 439     112.847 114.094  67.529
ATOM   4172  OE2 GLU A 439     111.317 115.576  66.939
ATOM   4173  C   GLU A 439     113.562 113.268  62.561
ATOM   4174  O   GLU A 439     114.776 113.439  62.440
ATOM   4175  N   ASN A 440     112.636 113.885  61.791
ATOM   4176  H   ASN A 440     111.671 113.680  61.929
ATOM   4177  CA  ASN A 440     112.876 114.855  60.749
ATOM   4178  CB  ASN A 440     113.553 116.186  61.207
ATOM   4179  CG  ASN A 440     112.615 116.939  62.143
ATOM   4180  OD1 ASN A 440     111.539 117.396  61.759
ATOM   4181  ND2 ASN A 440     113.028 117.056  63.431
ATOM   4182 1HD2 ASN A 440     113.895 116.649  63.719
ATOM   4183 2HD2 ASN A 440     112.449 117.518  64.102
ATOM   4184  C   ASN A 440     113.389 114.196  59.474
ATOM   4185  O   ASN A 440     112.477 113.820  58.732
ATOM   4186  N   PRO A 441     114.671 113.968  59.085
ATOM   4187  CA  PRO A 441     114.995 113.324  57.824
ATOM   4188  CB  PRO A 441     116.407 113.806  57.475
ATOM   4189  CG  PRO A 441     117.064 114.031  58.843
ATOM   4190  CD  PRO A 441     115.892 114.460  59.733
ATOM   4191  C   PRO A 441     114.841 111.822  57.892
ATOM   4192  O   PRO A 441     115.833 111.105  58.059
ATOM   4193  N   CYS A 442     113.583 111.338  57.813
ATOM   4194  H   CYS A 442     112.795 111.946  57.739
ATOM   4195  CA  CYS A 442     113.309 109.931  57.764
ATOM   4196  CB  CYS A 442     111.863 109.587  58.145
ATOM   4197  SG  CYS A 442     111.588 107.804  58.093
ATOM   4198  C   CYS A 442     113.600 109.388  56.392
ATOM   4199  O   CYS A 442     113.117 109.914  55.386
ATOM   4200  N   LYS A 443     114.409 108.308  56.343
ATOM   4201  H   LYS A 443     114.773 107.883  57.168
ATOM   4202  CA  LYS A 443     114.780 107.676  55.105
ATOM   4203  CB  LYS A 443     116.236 108.000  54.702
ATOM   4204  CG  LYS A 443     116.651 107.525  53.309
ATOM   4205  CD  LYS A 443     118.053 107.979  52.910
ATOM   4206  CE  LYS A 443     118.422 107.682  51.454
ATOM   4207  NZ  LYS A 443     117.569 108.447  50.514
ATOM   4208  HZ1 LYS A 443     117.342 109.385  50.901
ATOM   4209  HZ2 LYS A 443     118.083 108.567  49.621
ATOM   4210  HZ3 LYS A 443     116.692 107.920  50.327
ATOM   4211  C   LYS A 443     114.573 106.194  55.286
ATOM   4212  O   LYS A 443     114.717 105.676  56.396
ATOM   4213  N   ILE A 444     114.195 105.480  54.192
ATOM   4214  H   ILE A 444     114.063 105.921  53.307
ATOM   4215  CA  ILE A 444     113.940 104.057  54.236
ATOM   4216  CB  ILE A 444     113.322 103.486  52.960
ATOM   4217  CG2 ILE A 444     113.233 101.939  52.999
ATOM   4218  CG1 ILE A 444     111.921 104.105  52.793
ATOM   4219  CD1 ILE A 444     111.227 103.789  51.476
ATOM   4220  C   ILE A 444     115.181 103.330  54.679
ATOM   4221  O   ILE A 444     116.277 103.513  54.141
ATOM   4222  N   GLY A 445     114.965 102.470  55.697
ATOM   4223  H   GLY A 445     114.053 102.350  56.079
ATOM   4224  CA  GLY A 445     115.983 101.688  56.330
ATOM   4225  C   GLY A 445     116.252 102.196  57.720
ATOM   4226  O   GLY A 445     116.903 101.493  58.495
ATOM   4227  N   LEU A 446     115.758 103.412  58.077
ATOM   4228  H   LEU A 446     115.248 103.983  57.438
ATOM   4229  CA  LEU A 446     115.926 103.963  59.396
ATOM   4230  CB  LEU A 446     115.840 105.504  59.523
ATOM   4231  CG  LEU A 446     116.963 106.281  58.797
ATOM   4232  CD1 LEU A 446     116.741 107.796  58.905
ATOM   4233  CD2 LEU A 446     118.363 105.874  59.289
ATOM   4234  C   LEU A 446     114.964 103.317  60.344
ATOM   4235  O   LEU A 446     113.895 102.832  59.966
ATOM   4236  N   GLN A 447     115.345 103.367  61.632
ATOM   4237  H   GLN A 447     116.202 103.818  61.867
ATOM   4238  CA  GLN A 447     114.667 102.774  62.750
ATOM   4239  CB  GLN A 447     115.444 103.193  64.015
ATOM   4240  CG  GLN A 447     116.784 102.440  64.117
ATOM   4241  CD  GLN A 447     117.752 103.138  65.067
ATOM   4242  OE1 GLN A 447     117.631 103.161  66.291
ATOM   4243  NE2 GLN A 447     118.798 103.746  64.448
ATOM   4244 1HE2 GLN A 447     118.876 103.711  63.452
ATOM   4245 2HE2 GLN A 447     119.484 104.236  64.984
ATOM   4246  C   GLN A 447     113.205 103.138  62.860
ATOM   4247  O   GLN A 447     112.374 102.267  63.127
ATOM   4248  N   THR A 448     112.851 104.408  62.573
ATOM   4249  H   THR A 448     113.525 105.093  62.311
ATOM   4250  CA  THR A 448     111.494 104.886  62.671
ATOM   4251  CB  THR A 448     111.423 106.066  63.617
ATOM   4252  CG2 THR A 448     111.856 105.622  65.032
ATOM   4253  OG1 THR A 448     112.269 107.112  63.178
ATOM   4254  HG1 THR A 448     111.678 107.799  62.855
ATOM   4255  C   THR A 448     110.979 105.283  61.294
ATOM   4256  O   THR A 448     110.271 106.284  61.146
ATOM   4257  N   SER A 449     111.292 104.472  60.257
ATOM   4258  H   SER A 449     111.892 103.680  60.371
ATOM   4259  CA  SER A 449     110.938 104.761  58.885
ATOM   4260  CB  SER A 449     111.494 103.683  57.934
ATOM   4261  OG  SER A 449     110.948 102.411  58.254
ATOM   4262  HG  SER A 449     111.624 101.956  58.765
ATOM   4263  C   SER A 449     109.510 105.042  58.457
ATOM   4264  O   SER A 449     109.330 106.022  57.731
ATOM   4265  N   SER A 450     108.474 104.262  58.869
ATOM   4266  H   SER A 450     108.580 103.466  59.459
ATOM   4267  CA  SER A 450     107.140 104.576  58.388
ATOM   4268  CB  SER A 450     106.875 104.001  56.965
ATOM   4269  OG  SER A 450     105.577 104.327  56.481
ATOM   4270  HG  SER A 450     105.600 104.161  55.536
ATOM   4271  C   SER A 450     106.021 104.149  59.299
ATOM   4272  O   SER A 450     106.161 103.199  60.070
ATOM   4273  N   ILE A 451     104.883 104.894  59.211
ATOM   4274  H   ILE A 451     104.827 105.643  58.556
ATOM   4275  CA  ILE A 451     103.659 104.661  59.954
ATOM   4276  CB  ILE A 451     103.291 105.697  61.043
ATOM   4277  CG2 ILE A 451     102.005 105.256  61.791
ATOM   4278  CG1 ILE A 451     104.373 105.868  62.106
ATOM   4279  CD1 ILE A 451     104.102 106.980  63.128
ATOM   4280  C   ILE A 451     102.550 104.846  58.933
ATOM   4281  O   ILE A 451     102.616 105.745  58.086
ATOM   4282  N   GLU A 452     101.499 103.984  59.003
ATOM   4283  H   GLU A 452     101.472 103.262  59.687
ATOM   4284  CA  GLU A 452     100.318 104.079  58.172
ATOM   4285  CB  GLU A 452      99.289 102.936  58.282
ATOM   4286  CG  GLU A 452      99.709 101.596  57.662
ATOM   4287  CD  GLU A 452      99.585 101.612  56.129
ATOM   4288  OE1 GLU A 452     100.083 100.633  55.516
ATOM   4289  OE2 GLU A 452      98.987 102.553  55.539
ATOM   4290  C   GLU A 452      99.642 105.375  58.503
ATOM   4291  O   GLU A 452      99.634 105.822  59.654
ATOM   4292  N   GLY A 453      99.028 105.981  57.476
ATOM   4293  H   GLY A 453      99.007 105.585  56.562
ATOM   4294  CA  GLY A 453      98.443 107.283  57.606
ATOM   4295  C   GLY A 453      99.405 108.222  56.904
ATOM   4296  O   GLY A 453      99.262 109.441  56.991
ATOM   4297  N   ALA A 454     100.384 107.642  56.156
ATOM   4298  H   ALA A 454     100.444 106.649  56.108
ATOM   4299  CA  ALA A 454     101.401 108.269  55.369
ATOM   4300  CB  ALA A 454     100.838 108.947  54.092
ATOM   4301  C   ALA A 454     102.473 109.113  55.991
ATOM   4302  O   ALA A 454     102.612 110.307  55.714
ATOM   4303  N   TRP A 455     103.263 108.475  56.884
ATOM   4304  H   TRP A 455     103.114 107.513  57.105
ATOM   4305  CA  TRP A 455     104.416 109.070  57.516
ATOM   4306  CB  TRP A 455     104.783 108.310  58.809
ATOM   4307  CG  TRP A 455     105.930 108.764  59.688
ATOM   4308  CD1 TRP A 455     107.223 108.317  59.668
ATOM   4309  NE1 TRP A 455     107.937 108.855  60.713
ATOM   4310  HE1 TRP A 455     108.875 108.674  60.915
ATOM   4311  CE2 TRP A 455     107.096 109.671  61.439
ATOM   4312  CZ2 TRP A 455     107.314 110.420  62.588
ATOM   4313  CH2 TRP A 455     106.243 111.158  63.108
ATOM   4314  CZ3 TRP A 455     104.983 111.127  62.495
ATOM   4315  CE3 TRP A 455     104.757 110.356  61.347
ATOM   4316  CD2 TRP A 455     105.827 109.640  60.822
ATOM   4317  C   TRP A 455     105.409 108.698  56.436
ATOM   4318  O   TRP A 455     105.959 107.592  56.426
ATOM   4319  N   GLY A 456     105.604 109.629  55.473
ATOM   4320  H   GLY A 456     105.139 110.510  55.507
ATOM   4321  CA  GLY A 456     106.464 109.433  54.340
ATOM   4322  C   GLY A 456     107.901 109.365  54.698
ATOM   4323  O   GLY A 456     108.401 110.134  55.520
ATOM   4324  N   SER A 457     108.586 108.423  54.033
ATOM   4325  H   SER A 457     108.158 107.826  53.359
ATOM   4326  CA  SER A 457     109.975 108.221  54.242
ATOM   4327  CB  SER A 457     110.231 106.816  54.795
ATOM   4328  OG  SER A 457     111.605 106.616  55.056
ATOM   4329  HG  SER A 457     111.640 106.194  55.918
ATOM   4330  C   SER A 457     110.599 108.397  52.890
ATOM   4331  O   SER A 457     110.058 107.960  51.869
ATOM   4332  N   GLU A 458     111.751 109.098  52.871
ATOM   4333  H   GLU A 458     112.152 109.447  53.715
ATOM   4334  CA  GLU A 458     112.516 109.365  51.683
ATOM   4335  CB  GLU A 458     113.725 110.284  51.965
ATOM   4336  CG  GLU A 458     114.519 110.753  50.737
ATOM   4337  CD  GLU A 458     115.652 111.658  51.203
ATOM   4338  OE1 GLU A 458     116.827 111.252  51.003
ATOM   4339  OE2 GLU A 458     115.379 112.760  51.747
ATOM   4340  C   GLU A 458     113.048 108.057  51.170
ATOM   4341  O   GLU A 458     113.559 107.236  51.935
ATOM   4342  N   PHE A 459     112.908 107.843  49.846
ATOM   4343  H   PHE A 459     112.489 108.519  49.245
ATOM   4344  CA  PHE A 459     113.385 106.645  49.217
ATOM   4345  CB  PHE A 459     112.712 106.347  47.862
ATOM   4346  CG  PHE A 459     111.394 105.683  48.076
ATOM   4347  CD1 PHE A 459     110.290 106.410  48.538
ATOM   4348  CE1 PHE A 459     109.062 105.778  48.727
ATOM   4349  CZ  PHE A 459     108.920 104.417  48.451
ATOM   4350  CE2 PHE A 459     110.011 103.687  47.984
ATOM   4351  CD2 PHE A 459     111.242 104.322  47.796
ATOM   4352  C   PHE A 459     114.876 106.901  48.952
ATOM   4353  O   PHE A 459     115.703 106.226  49.614
ATOM   4354  OXT PHE A 459     115.221 107.790  48.127
TER
END
