# Supplementary material for: DNA Vaccines Encoding HTNV GP-Derived Th Epitopes Benefited from a LAMP-Targeting Strategy and Established Cellular Immunoprotection
Source: Vaccines (Basel). 2024 Aug 19;12(8):928. doi: 10.3390/vaccines12080928 (PMC11359959; doi:10.3390/vaccines12080928)
Supplement: Supplementary file 1 [file vaccines-12-00928-s001.zip › Supplementary Material_S3/I-TASSER model 4/optimized model_5.pdb]

ATOM      1  N   MET A   1      84.121 103.544  93.579
ATOM      2  H1  MET A   1      84.339 103.017  94.445
ATOM      3  H2  MET A   1      84.746 103.226  92.814
ATOM      4  H3  MET A   1      84.266 104.557  93.744
ATOM      5  CA  MET A   1      82.715 103.305  93.194
ATOM      6  CB  MET A   1      82.414 104.027  91.865
ATOM      7  CG  MET A   1      80.960 104.487  91.716
ATOM      8  SD  MET A   1      80.636 106.184  92.278
ATOM      9  CE  MET A   1      78.835 105.974  92.342
ATOM     10  C   MET A   1      82.406 101.846  93.039
ATOM     11  O   MET A   1      81.283 101.409  93.300
ATOM     12  N   ALA A   2      83.433 101.059  92.652
ATOM     13  H   ALA A   2      84.330 101.455  92.475
ATOM     14  CA  ALA A   2      83.358  99.643  92.417
ATOM     15  CB  ALA A   2      84.671  99.090  91.835
ATOM     16  C   ALA A   2      83.035  98.820  93.631
ATOM     17  O   ALA A   2      82.412  97.767  93.487
ATOM     18  N   LEU A   3      83.432  99.287  94.844
ATOM     19  H   LEU A   3      83.918 100.152  94.933
ATOM     20  CA  LEU A   3      83.213  98.557  96.071
ATOM     21  CB  LEU A   3      83.885  99.231  97.288
ATOM     22  CG  LEU A   3      85.427  99.158  97.314
ATOM     23  CD1 LEU A   3      85.994 100.044  98.434
ATOM     24  CD2 LEU A   3      85.938  97.708  97.418
ATOM     25  C   LEU A   3      81.767  98.338  96.417
ATOM     26  O   LEU A   3      81.394  97.186  96.646
ATOM     27  N   ARG A   4      80.933  99.417  96.428
ATOM     28  H   ARG A   4      81.286 100.327  96.224
ATOM     29  CA  ARG A   4      79.510  99.379  96.715
ATOM     30  CB  ARG A   4      78.652  99.020  95.464
ATOM     31  CG  ARG A   4      77.132  99.124  95.658
ATOM     32  CD  ARG A   4      76.301  98.832  94.408
ATOM     33  NE  ARG A   4      74.861  98.985  94.785
ATOM     34  HE  ARG A   4      74.417  99.870  94.638
ATOM     35  CZ  ARG A   4      74.137  97.960  95.338
ATOM     36  NH1 ARG A   4      74.675  96.721  95.549
ATOM     37 1HH1 ARG A   4      75.621  96.530  95.289
ATOM     38 2HH1 ARG A   4      74.121  95.994  95.954
ATOM     39  NH2 ARG A   4      72.840  98.188  95.697
ATOM     40 1HH2 ARG A   4      72.433  99.090  95.564
ATOM     41 2HH2 ARG A   4      72.295  97.456  96.106
ATOM     42  C   ARG A   4      79.181  98.542  97.946
ATOM     43  O   ARG A   4      78.494  97.518  97.865
ATOM     44  N   ASN A   5      79.749  98.934  99.114
ATOM     45  H   ASN A   5      80.321  99.749  99.164
ATOM     46  CA  ASN A   5      79.553  98.220 100.357
ATOM     47  CB  ASN A   5      80.445  98.758 101.500
ATOM     48  CG  ASN A   5      81.922  98.429 101.232
ATOM     49  OD1 ASN A   5      82.308  97.521 100.494
ATOM     50  ND2 ASN A   5      82.814  99.249 101.845
ATOM     51 1HD2 ASN A   5      82.495  99.985 102.442
ATOM     52 2HD2 ASN A   5      83.793  99.114 101.697
ATOM     53  C   ASN A   5      78.112  98.274 100.770
ATOM     54  O   ASN A   5      77.516  99.347 100.891
ATOM     55  N   VAL A   6      77.530  97.069 100.967
ATOM     56  H   VAL A   6      78.044  96.221 100.869
ATOM     57  CA  VAL A   6      76.148  96.918 101.335
ATOM     58  CB  VAL A   6      75.506  95.667 100.737
ATOM     59  CG1 VAL A   6      74.035  95.516 101.189
ATOM     60  CG2 VAL A   6      75.635  95.731  99.200
ATOM     61  C   VAL A   6      76.038  96.922 102.832
ATOM     62  O   VAL A   6      76.671  96.121 103.528
ATOM     63  N   TYR A   7      75.206  97.851 103.347
ATOM     64  H   TYR A   7      74.696  98.488 102.774
ATOM     65  CA  TYR A   7      74.991  97.959 104.761
ATOM     66  CB  TYR A   7      75.147  99.390 105.338
ATOM     67  CG  TYR A   7      76.575  99.818 105.182
ATOM     68  CD1 TYR A   7      76.968 100.651 104.128
ATOM     69  CE1 TYR A   7      78.304 101.041 103.988
ATOM     70  CZ  TYR A   7      79.263 100.598 104.904
ATOM     71  OH  TYR A   7      80.615 100.985 104.771
ATOM     72  HH  TYR A   7      80.682 101.570 104.011
ATOM     73  CE2 TYR A   7      78.881  99.766 105.959
ATOM     74  CD2 TYR A   7      77.545  99.380 106.094
ATOM     75  C   TYR A   7      73.648  97.370 105.074
ATOM     76  O   TYR A   7      72.648  98.068 105.256
ATOM     77  N   ASP A   8      73.628  96.020 105.084
ATOM     78  H   ASP A   8      74.464  95.504 104.913
ATOM     79  CA  ASP A   8      72.470  95.211 105.366
ATOM     80  CB  ASP A   8      72.677  93.737 104.924
ATOM     81  CG  ASP A   8      71.417  92.890 105.104
ATOM     82  OD1 ASP A   8      70.431  93.123 104.358
ATOM     83  OD2 ASP A   8      71.432  91.978 105.971
ATOM     84  C   ASP A   8      72.147  95.275 106.839
ATOM     85  O   ASP A   8      73.054  95.313 107.673
ATOM     86  N   MET A   9      70.833  95.361 107.162
ATOM     87  H   MET A   9      70.130  95.314 106.457
ATOM     88  CA  MET A   9      70.334  95.406 108.518
ATOM     89  CB  MET A   9      69.279  96.501 108.773
ATOM     90  CG  MET A   9      69.804  97.931 108.628
ATOM     91  SD  MET A   9      68.572  99.226 108.957
ATOM     92  CE  MET A   9      67.706  99.044 107.371
ATOM     93  C   MET A   9      69.694  94.089 108.861
ATOM     94  O   MET A   9      68.932  93.537 108.063
ATOM     95  N   LYS A  10      70.054  93.530 110.042
ATOM     96  H   LYS A  10      70.696  93.981 110.657
ATOM     97  CA  LYS A  10      69.536  92.264 110.507
ATOM     98  CB  LYS A  10      70.609  91.369 111.168
ATOM     99  CG  LYS A  10      71.762  90.984 110.232
ATOM    100  CD  LYS A  10      71.311  90.135 109.041
ATOM    101  CE  LYS A  10      72.436  89.678 108.114
ATOM    102  NZ  LYS A  10      71.841  89.094 106.893
ATOM    103  HZ1 LYS A  10      71.451  89.860 106.308
ATOM    104  HZ2 LYS A  10      72.564  88.585 106.352
ATOM    105  HZ3 LYS A  10      71.079  88.437 107.148
ATOM    106  C   LYS A  10      68.361  92.351 111.440
ATOM    107  O   LYS A  10      67.646  91.362 111.606
ATOM    108  N   ILE A  11      68.124  93.542 112.044
ATOM    109  H   ILE A  11      68.728  94.314 111.864
ATOM    110  CA  ILE A  11      67.057  93.849 112.973
ATOM    111  CB  ILE A  11      65.710  94.287 112.382
ATOM    112  CG2 ILE A  11      65.957  95.666 111.738
ATOM    113  CG1 ILE A  11      65.037  93.275 111.427
ATOM    114  CD1 ILE A  11      63.601  93.633 111.046
ATOM    115  C   ILE A  11      66.923  92.968 114.185
ATOM    116  O   ILE A  11      65.900  92.312 114.415
ATOM    117  N   GLU A  12      68.030  92.903 114.971
ATOM    118  H   GLU A  12      68.858  93.411 114.748
ATOM    119  CA  GLU A  12      68.070  92.172 116.211
ATOM    120  CB  GLU A  12      69.434  92.255 116.926
ATOM    121  CG  GLU A  12      69.553  91.414 118.210
ATOM    122  CD  GLU A  12      70.895  91.636 118.921
ATOM    123  OE1 GLU A  12      71.083  90.980 119.979
ATOM    124  OE2 GLU A  12      71.736  92.461 118.469
ATOM    125  C   GLU A  12      67.113  92.952 117.078
ATOM    126  O   GLU A  12      67.283  94.153 117.300
ATOM    127  N   CYS A  13      66.077  92.259 117.572
ATOM    128  H   CYS A  13      65.989  91.281 117.414
ATOM    129  CA  CYS A  13      65.062  92.839 118.400
ATOM    130  CB  CYS A  13      63.720  92.109 118.221
ATOM    131  SG  CYS A  13      63.111  92.208 116.508
ATOM    132  C   CYS A  13      65.568  92.928 119.835
ATOM    133  O   CYS A  13      66.596  92.309 120.125
ATOM    134  N   PRO A  14      64.913  93.638 120.766
ATOM    135  CA  PRO A  14      65.399  93.827 122.117
ATOM    136  CB  PRO A  14      64.328  94.655 122.825
ATOM    137  CG  PRO A  14      63.711  95.491 121.699
ATOM    138  CD  PRO A  14      63.837  94.589 120.467
ATOM    139  C   PRO A  14      65.904  92.708 122.983
ATOM    140  O   PRO A  14      66.792  93.039 123.774
ATOM    141  N   HIS A  15      65.413  91.440 122.903
ATOM    142  H   HIS A  15      64.651  91.175 122.319
ATOM    143  CA  HIS A  15      66.217  90.382 123.483
ATOM    144  CB  HIS A  15      66.153  90.295 125.045
ATOM    145  CG  HIS A  15      67.135  89.334 125.671
ATOM    146  ND1 HIS A  15      68.494  89.563 125.720
ATOM    147  CE1 HIS A  15      69.050  88.500 126.356
ATOM    148  NE2 HIS A  15      68.147  87.607 126.717
ATOM    149  CD2 HIS A  15      66.942  88.135 126.286
ATOM    150  C   HIS A  15      65.896  89.038 122.888
ATOM    151  O   HIS A  15      66.592  88.589 121.978
ATOM    152  N   THR A  16      64.816  88.385 123.394
ATOM    153  H   THR A  16      64.247  88.804 124.098
ATOM    154  CA  THR A  16      64.364  87.075 122.986
ATOM    155  CB  THR A  16      63.268  86.518 123.875
ATOM    156  CG2 THR A  16      63.831  86.265 125.284
ATOM    157  OG1 THR A  16      62.156  87.405 123.933
ATOM    158  HG1 THR A  16      61.675  87.283 123.110
ATOM    159  C   THR A  16      63.880  87.083 121.580
ATOM    160  O   THR A  16      64.129  86.126 120.842
ATOM    161  N   VAL A  17      63.165  88.169 121.189
ATOM    162  H   VAL A  17      62.966  88.924 121.808
ATOM    163  CA  VAL A  17      62.690  88.296 119.841
ATOM    164  CB  VAL A  17      61.636  89.369 119.640
ATOM    165  CG1 VAL A  17      61.255  89.465 118.148
ATOM    166  CG2 VAL A  17      60.427  89.058 120.544
ATOM    167  C   VAL A  17      63.981  88.581 119.114
ATOM    168  O   VAL A  17      64.740  89.482 119.485
ATOM    169  N   SER A  18      64.237  87.764 118.072
ATOM    170  H   SER A  18      63.587  87.053 117.820
ATOM    171  CA  SER A  18      65.424  87.784 117.263
ATOM    172  CB  SER A  18      65.575  89.036 116.365
ATOM    173  OG  SER A  18      64.493  89.141 115.450
ATOM    174  HG  SER A  18      64.653  89.950 114.955
ATOM    175  C   SER A  18      66.651  87.545 118.120
ATOM    176  O   SER A  18      67.669  88.230 117.998
ATOM    177  N   PHE A  19      66.558  86.510 119.010
ATOM    178  H   PHE A  19      65.713  85.988 119.101
ATOM    179  CA  PHE A  19      67.624  86.098 119.905
ATOM    180  CB  PHE A  19      67.210  84.968 120.885
ATOM    181  CG  PHE A  19      68.243  84.794 121.962
ATOM    182  CD1 PHE A  19      68.373  85.743 122.987
ATOM    183  CE1 PHE A  19      69.336  85.588 123.990
ATOM    184  CZ  PHE A  19      70.172  84.469 123.985
ATOM    185  CE2 PHE A  19      70.048  83.513 122.975
ATOM    186  CD2 PHE A  19      69.084  83.673 121.975
ATOM    187  C   PHE A  19      68.741  85.597 119.025
ATOM    188  O   PHE A  19      69.917  85.734 119.367
ATOM    189  N   GLY A  20      68.376  85.029 117.848
ATOM    190  H   GLY A  20      67.418  84.928 117.594
ATOM    191  CA  GLY A  20      69.309  84.570 116.873
ATOM    192  C   GLY A  20      69.583  85.837 116.126
ATOM    193  O   GLY A  20      68.945  86.123 115.110
ATOM    194  N   GLU A  21      70.554  86.618 116.662
ATOM    195  H   GLU A  21      70.996  86.331 117.509
ATOM    196  CA  GLU A  21      71.005  87.890 116.151
ATOM    197  CB  GLU A  21      72.249  88.358 116.959
ATOM    198  CG  GLU A  21      72.899  89.687 116.541
ATOM    199  CD  GLU A  21      74.190  89.933 117.328
ATOM    200  OE1 GLU A  21      75.094  89.057 117.278
ATOM    201  OE2 GLU A  21      74.315  91.013 117.963
ATOM    202  C   GLU A  21      71.460  87.687 114.731
ATOM    203  O   GLU A  21      71.032  88.415 113.832
ATOM    204  N   ASN A  22      72.321  86.654 114.529
ATOM    205  H   ASN A  22      72.613  86.106 115.308
ATOM    206  CA  ASN A  22      72.906  86.219 113.277
ATOM    207  CB  ASN A  22      71.916  85.403 112.400
ATOM    208  CG  ASN A  22      71.517  84.118 113.123
ATOM    209  OD1 ASN A  22      72.345  83.273 113.459
ATOM    210  ND2 ASN A  22      70.194  83.973 113.396
ATOM    211 1HD2 ASN A  22      69.552  84.705 113.163
ATOM    212 2HD2 ASN A  22      69.866  83.160 113.876
ATOM    213  C   ASN A  22      73.521  87.346 112.488
ATOM    214  O   ASN A  22      73.619  87.283 111.258
ATOM    215  N   SER A  23      73.996  88.394 113.204
ATOM    216  H   SER A  23      73.945  88.434 114.198
ATOM    217  CA  SER A  23      74.574  89.531 112.559
ATOM    218  CB  SER A  23      74.531  90.825 113.391
ATOM    219  OG  SER A  23      73.189  91.251 113.573
ATOM    220  HG  SER A  23      73.233  92.002 114.172
ATOM    221  C   SER A  23      75.988  89.270 112.189
ATOM    222  O   SER A  23      76.833  88.973 113.037
ATOM    223  N   VAL A  24      76.250  89.366 110.870
ATOM    224  H   VAL A  24      75.540  89.608 110.215
ATOM    225  CA  VAL A  24      77.571  89.196 110.328
ATOM    226  CB  VAL A  24      77.590  88.964 108.826
ATOM    227  CG1 VAL A  24      79.046  88.854 108.318
ATOM    228  CG2 VAL A  24      76.737  87.723 108.496
ATOM    229  C   VAL A  24      78.212  90.521 110.657
ATOM    230  O   VAL A  24      77.705  91.585 110.287
ATOM    231  N   LYS A  25      79.340  90.459 111.389
ATOM    232  H   LYS A  25      79.734  89.590 111.680
ATOM    233  CA  LYS A  25      80.055  91.630 111.804
ATOM    234  CB  LYS A  25      80.070  91.783 113.348
ATOM    235  CG  LYS A  25      78.677  91.999 113.956
ATOM    236  CD  LYS A  25      78.638  92.139 115.479
ATOM    237  CE  LYS A  25      77.214  92.283 116.028
ATOM    238  NZ  LYS A  25      77.225  92.355 117.504
ATOM    239  HZ1 LYS A  25      77.593  91.467 117.893
ATOM    240  HZ2 LYS A  25      77.829  93.141 117.812
ATOM    241  HZ3 LYS A  25      76.259  92.506 117.855
ATOM    242  C   LYS A  25      81.434  91.415 111.267
ATOM    243  O   LYS A  25      82.382  91.087 111.987
ATOM    244  N   LYS A  26      81.536  91.568 109.929
ATOM    245  H   LYS A  26      80.744  91.820 109.378
ATOM    246  CA  LYS A  26      82.760  91.405 109.202
ATOM    247  CB  LYS A  26      82.528  91.421 107.671
ATOM    248  CG  LYS A  26      83.762  91.264 106.770
ATOM    249  CD  LYS A  26      84.194  89.812 106.555
ATOM    250  CE  LYS A  26      85.450  89.652 105.696
ATOM    251  NZ  LYS A  26      85.745  88.214 105.514
ATOM    252  HZ1 LYS A  26      85.312  87.660 106.279
ATOM    253  HZ2 LYS A  26      85.358  87.896 104.606
ATOM    254  HZ3 LYS A  26      86.770  88.060 105.519
ATOM    255  C   LYS A  26      83.661  92.540 109.586
ATOM    256  O   LYS A  26      83.299  93.716 109.476
ATOM    257  N   ILE A  27      84.879  92.164 110.029
ATOM    258  H   ILE A  27      85.119  91.198 110.075
ATOM    259  CA  ILE A  27      85.914  93.077 110.461
ATOM    260  CB  ILE A  27      87.107  92.343 111.066
ATOM    261  CG2 ILE A  27      88.279  93.309 111.363
ATOM    262  CG1 ILE A  27      86.634  91.629 112.355
ATOM    263  CD1 ILE A  27      87.636  90.651 112.969
ATOM    264  C   ILE A  27      86.260  93.942 109.272
ATOM    265  O   ILE A  27      86.399  93.466 108.148
ATOM    266  N   VAL A  28      86.369  95.248 109.559
ATOM    267  H   VAL A  28      86.252  95.534 110.507
ATOM    268  CA  VAL A  28      86.586  96.341 108.653
ATOM    269  CB  VAL A  28      86.392  97.704 109.320
ATOM    270  CG1 VAL A  28      84.918  97.838 109.747
ATOM    271  CG2 VAL A  28      87.376  97.904 110.492
ATOM    272  C   VAL A  28      87.669  96.505 107.637
ATOM    273  O   VAL A  28      87.177  96.940 106.601
ATOM    274  N   PRO A  29      88.984  96.220 107.653
ATOM    275  CA  PRO A  29      89.853  96.574 106.539
ATOM    276  CB  PRO A  29      91.237  96.106 106.981
ATOM    277  CG  PRO A  29      91.174  96.194 108.513
ATOM    278  CD  PRO A  29      89.734  95.766 108.814
ATOM    279  C   PRO A  29      89.371  96.041 105.225
ATOM    280  O   PRO A  29      89.430  94.841 105.014
ATOM    281  N   ILE A  30      88.893  96.971 104.356
ATOM    282  H   ILE A  30      88.965  97.939 104.578
ATOM    283  CA  ILE A  30      88.076  96.692 103.192
ATOM    284  CB  ILE A  30      87.351  97.944 102.699
ATOM    285  CG2 ILE A  30      86.607  97.649 101.373
ATOM    286  CG1 ILE A  30      86.346  98.412 103.774
ATOM    287  CD1 ILE A  30      85.752  99.801 103.536
ATOM    288  C   ILE A  30      89.002  96.149 102.140
ATOM    289  O   ILE A  30      88.683  95.169 101.463
ATOM    290  N   HIS A  31      90.210  96.751 102.040
ATOM    291  H   HIS A  31      90.438  97.543 102.601
ATOM    292  CA  HIS A  31      91.232  96.337 101.117
ATOM    293  CB  HIS A  31      92.437  97.294 101.123
ATOM    294  CG  HIS A  31      92.135  98.619 100.481
ATOM    295  ND1 HIS A  31      91.526  99.667 101.137
ATOM    296  CE1 HIS A  31      91.432 100.687 100.247
ATOM    297  NE2 HIS A  31      91.938 100.369  99.069
ATOM    298  CD2 HIS A  31      92.379  99.065  99.218
ATOM    299  C   HIS A  31      91.669  94.959 101.548
ATOM    300  O   HIS A  31      91.887  94.074 100.723
ATOM    301  N   ALA A  32      91.711  94.745 102.882
ATOM    302  H   ALA A  32      91.476  95.478 103.514
ATOM    303  CA  ALA A  32      92.077  93.520 103.519
ATOM    304  CB  ALA A  32      92.787  93.790 104.844
ATOM    305  C   ALA A  32      90.857  92.657 103.756
ATOM    306  O   ALA A  32      90.918  91.745 104.577
ATOM    307  N   CYS A  33      89.679  92.986 103.144
ATOM    308  H   CYS A  33      89.594  93.771 102.538
ATOM    309  CA  CYS A  33      88.481  92.169 103.234
ATOM    310  CB  CYS A  33      87.129  92.796 102.836
ATOM    311  SG  CYS A  33      86.505  94.004 104.043
ATOM    312  C   CYS A  33      88.756  91.023 102.335
ATOM    313  O   CYS A  33      88.296  89.907 102.579
ATOM    314  N   ASN A  34      89.558  91.296 101.270
ATOM    315  H   ASN A  34      89.907  92.214 101.086
ATOM    316  CA  ASN A  34      90.043  90.299 100.363
ATOM    317  CB  ASN A  34      90.221  90.842  98.922
ATOM    318  CG  ASN A  34      88.858  91.162  98.297
ATOM    319  OD1 ASN A  34      87.819  90.568  98.586
ATOM    320  ND2 ASN A  34      88.857  92.173  97.391
ATOM    321 1HD2 ASN A  34      89.703  92.665  97.186
ATOM    322 2HD2 ASN A  34      88.009  92.423  96.925
ATOM    323  C   ASN A  34      91.384  90.001 101.023
ATOM    324  O   ASN A  34      92.449  90.019 100.404
ATOM    325  N   MET A  35      91.300  89.621 102.331
ATOM    326  H   MET A  35      90.408  89.492 102.751
ATOM    327  CA  MET A  35      92.369  89.363 103.249
ATOM    328  CB  MET A  35      91.830  88.867 104.625
ATOM    329  CG  MET A  35      92.819  88.785 105.799
ATOM    330  SD  MET A  35      93.824  87.271 105.916
ATOM    331  CE  MET A  35      92.483  86.118 106.334
ATOM    332  C   MET A  35      93.296  88.332 102.766
ATOM    333  O   MET A  35      92.926  87.168 102.611
ATOM    334  N   MET A  36      94.558  88.787 102.593
ATOM    335  H   MET A  36      94.777  89.745 102.758
ATOM    336  CA  MET A  36      95.666  87.976 102.163
ATOM    337  CB  MET A  36      96.339  87.240 103.333
ATOM    338  CG  MET A  36      96.961  88.186 104.368
ATOM    339  SD  MET A  36      98.286  89.237 103.690
ATOM    340  CE  MET A  36      98.744  90.032 105.255
ATOM    341  C   MET A  36      95.336  87.107 100.981
ATOM    342  O   MET A  36      95.350  85.877 101.061
ATOM    343  N   LYS A  37      94.859  87.787  99.908
ATOM    344  H   LYS A  37      94.796  88.781  99.943
ATOM    345  CA  LYS A  37      94.407  87.224  98.657
ATOM    346  CB  LYS A  37      95.495  86.440  97.868
ATOM    347  CG  LYS A  37      96.737  87.244  97.481
ATOM    348  CD  LYS A  37      97.742  86.433  96.659
ATOM    349  CE  LYS A  37      99.051  87.163  96.345
ATOM    350  NZ  LYS A  37      98.794  88.352  95.505
ATOM    351  HZ1 LYS A  37      98.067  88.943  95.949
ATOM    352  HZ2 LYS A  37      99.668  88.903  95.409
ATOM    353  HZ3 LYS A  37      98.468  88.060  94.565
ATOM    354  C   LYS A  37      93.187  86.365  98.892
ATOM    355  O   LYS A  37      93.054  85.258  98.365
ATOM    356  N   SER A  38      92.269  86.899  99.745
ATOM    357  H   SER A  38      92.446  87.796 100.142
ATOM    358  CA  SER A  38      91.008  86.319 100.164
ATOM    359  CB  SER A  38      89.961  86.279  99.020
ATOM    360  OG  SER A  38      89.686  87.592  98.554
ATOM    361  HG  SER A  38      88.759  87.600  98.301
ATOM    362  C   SER A  38      91.195  84.941 100.746
ATOM    363  O   SER A  38      90.279  84.112 100.723
ATOM    364  N   CYS A  39      92.387  84.690 101.340
ATOM    365  H   CYS A  39      93.114  85.371 101.424
ATOM    366  CA  CYS A  39      92.675  83.400 101.874
ATOM    367  CB  CYS A  39      93.026  82.393 100.739
ATOM    368  SG  CYS A  39      94.539  82.835  99.829
ATOM    369  C   CYS A  39      93.801  83.412 102.852
ATOM    370  O   CYS A  39      94.346  84.439 103.262
ATOM    371  N   LEU A  40      94.115  82.196 103.310
ATOM    372  H   LEU A  40      93.624  81.382 103.012
ATOM    373  CA  LEU A  40      95.171  81.951 104.230
ATOM    374  CB  LEU A  40      95.021  80.555 104.875
ATOM    375  CG  LEU A  40      94.123  80.456 106.136
ATOM    376  CD1 LEU A  40      92.696  81.002 105.946
ATOM    377  CD2 LEU A  40      94.101  79.008 106.649
ATOM    378  C   LEU A  40      96.466  81.984 103.469
ATOM    379  O   LEU A  40      96.565  81.392 102.389
ATOM    380  N   ILE A  41      97.465  82.752 103.979
ATOM    381  H   ILE A  41      97.356  83.239 104.843
ATOM    382  CA  ILE A  41      98.779  82.762 103.362
ATOM    383  CB  ILE A  41      99.772  83.853 103.754
ATOM    384  CG2 ILE A  41     101.127  83.602 103.044
ATOM    385  CG1 ILE A  41      99.269  85.249 103.403
ATOM    386  CD1 ILE A  41     100.160  86.354 103.977
ATOM    387  C   ILE A  41      99.339  81.465 103.896
ATOM    388  O   ILE A  41      99.271  81.205 105.103
ATOM    389  N   ALA A  42      99.923  80.647 102.993
ATOM    390  H   ALA A  42      99.980  80.893 102.030
ATOM    391  CA  ALA A  42     100.472  79.366 103.342
ATOM    392  CB  ALA A  42     100.952  78.579 102.108
ATOM    393  C   ALA A  42     101.619  79.489 104.290
ATOM    394  O   ALA A  42     101.621  78.811 105.318
ATOM    395  N   LEU A  43     102.575  80.396 103.984
ATOM    396  H   LEU A  43     102.514  80.943 103.152
ATOM    397  CA  LEU A  43     103.727  80.646 104.802
ATOM    398  CB  LEU A  43     104.599  79.396 105.171
ATOM    399  CG  LEU A  43     105.804  79.648 106.113
ATOM    400  CD1 LEU A  43     105.376  80.144 107.505
ATOM    401  CD2 LEU A  43     106.711  78.413 106.178
ATOM    402  C   LEU A  43     104.545  81.642 104.046
ATOM    403  O   LEU A  43     104.307  82.840 104.185
ATOM    404  N   GLY A  44     105.478  81.186 103.166
ATOM    405  H   GLY A  44     105.634  80.216 103.006
ATOM    406  CA  GLY A  44     106.365  82.073 102.450
ATOM    407  C   GLY A  44     107.186  82.674 103.567
ATOM    408  O   GLY A  44     107.778  81.906 104.335
ATOM    409  N   PRO A  45     107.277  83.996 103.680
ATOM    410  CA  PRO A  45     107.996  84.609 104.769
ATOM    411  CB  PRO A  45     108.181  86.078 104.382
ATOM    412  CG  PRO A  45     108.013  86.100 102.853
ATOM    413  CD  PRO A  45     107.058  84.925 102.575
ATOM    414  C   PRO A  45     107.197  84.486 106.048
ATOM    415  O   PRO A  45     107.799  84.168 107.073
ATOM    416  N   TYR A  46     105.852  84.706 106.003
ATOM    417  H   TYR A  46     105.380  84.920 105.150
ATOM    418  CA  TYR A  46     105.010  84.662 107.175
ATOM    419  CB  TYR A  46     105.068  85.983 108.005
ATOM    420  CG  TYR A  46     104.263  85.918 109.269
ATOM    421  CD1 TYR A  46     104.662  85.109 110.342
ATOM    422  CE1 TYR A  46     103.909  85.067 111.519
ATOM    423  CZ  TYR A  46     102.758  85.851 111.639
ATOM    424  OH  TYR A  46     101.996  85.814 112.826
ATOM    425  HH  TYR A  46     102.438  85.226 113.445
ATOM    426  CE2 TYR A  46     102.365  86.680 110.586
ATOM    427  CD2 TYR A  46     103.120  86.716 109.411
ATOM    428  C   TYR A  46     103.604  84.351 106.751
ATOM    429  O   TYR A  46     103.110  84.861 105.744
ATOM    430  N   ARG A  47     102.954  83.472 107.541
ATOM    431  H   ARG A  47     103.396  83.098 108.352
ATOM    432  CA  ARG A  47     101.610  83.017 107.328
ATOM    433  CB  ARG A  47     101.476  81.498 107.601
ATOM    434  CG  ARG A  47     101.811  81.028 109.024
ATOM    435  CD  ARG A  47     101.737  79.509 109.205
ATOM    436  NE  ARG A  47     102.247  79.198 110.574
ATOM    437  HE  ARG A  47     103.228  79.036 110.685
ATOM    438  CZ  ARG A  47     101.440  79.168 111.681
ATOM    439  NH1 ARG A  47     100.080  79.277 111.600
ATOM    440 1HH1 ARG A  47      99.622  79.301 110.711
ATOM    441 2HH1 ARG A  47      99.524  79.231 112.430
ATOM    442  NH2 ARG A  47     102.024  79.010 112.904
ATOM    443 1HH2 ARG A  47     103.017  78.923 112.978
ATOM    444 2HH2 ARG A  47     101.464  78.978 113.731
ATOM    445  C   ARG A  47     100.587  83.790 108.106
ATOM    446  O   ARG A  47     100.792  84.105 109.278
ATOM    447  N   VAL A  48      99.474  84.162 107.433
ATOM    448  H   VAL A  48      99.327  83.922 106.477
ATOM    449  CA  VAL A  48      98.393  84.861 108.075
ATOM    450  CB  VAL A  48      98.074  86.241 107.525
ATOM    451  CG1 VAL A  48      96.874  86.847 108.284
ATOM    452  CG2 VAL A  48      99.322  87.134 107.677
ATOM    453  C   VAL A  48      97.263  83.905 107.865
ATOM    454  O   VAL A  48      96.858  83.636 106.731
ATOM    455  N   GLN A  49      96.813  83.312 108.991
ATOM    456  H   GLN A  49      97.211  83.538 109.877
ATOM    457  CA  GLN A  49      95.756  82.335 109.040
ATOM    458  CB  GLN A  49      96.358  80.925 109.306
ATOM    459  CG  GLN A  49      97.315  80.461 108.189
ATOM    460  CD  GLN A  49      98.051  79.163 108.501
ATOM    461  OE1 GLN A  49      98.068  78.619 109.605
ATOM    462  NE2 GLN A  49      98.745  78.652 107.449
ATOM    463 1HE2 GLN A  49      98.755  79.133 106.571
ATOM    464 2HE2 GLN A  49      99.275  77.811 107.559
ATOM    465  C   GLN A  49      94.782  82.722 110.129
ATOM    466  O   GLN A  49      94.236  81.861 110.828
ATOM    467  N   VAL A  50      94.537  84.046 110.300
ATOM    468  H   VAL A  50      94.957  84.738 109.719
ATOM    469  CA  VAL A  50      93.668  84.529 111.347
ATOM    470  CB  VAL A  50      93.936  85.994 111.699
ATOM    471  CG1 VAL A  50      92.972  86.499 112.794
ATOM    472  CG2 VAL A  50      95.415  86.161 112.102
ATOM    473  C   VAL A  50      92.212  84.322 111.022
ATOM    474  O   VAL A  50      91.648  84.936 110.115
ATOM    475  N   VAL A  51      91.583  83.432 111.819
ATOM    476  H   VAL A  51      92.088  82.962 112.539
ATOM    477  CA  VAL A  51      90.187  83.085 111.732
ATOM    478  CB  VAL A  51      89.881  81.743 111.057
ATOM    479  CG1 VAL A  51      88.355  81.513 111.049
ATOM    480  CG2 VAL A  51      90.484  81.678 109.639
ATOM    481  C   VAL A  51      89.855  82.960 113.197
ATOM    482  O   VAL A  51      90.296  82.009 113.851
ATOM    483  N   TYR A  52      89.115  83.948 113.755
ATOM    484  H   TYR A  52      88.771  84.727 113.237
ATOM    485  CA  TYR A  52      88.758  83.889 115.148
ATOM    486  CB  TYR A  52      88.407  85.241 115.818
ATOM    487  CG  TYR A  52      89.569  86.161 115.997
ATOM    488  CD1 TYR A  52      89.746  87.245 115.129
ATOM    489  CE1 TYR A  52      90.820  88.122 115.297
ATOM    490  CZ  TYR A  52      91.731  87.921 116.338
ATOM    491  OH  TYR A  52      92.819  88.804 116.514
ATOM    492  HH  TYR A  52      92.753  89.497 115.852
ATOM    493  CE2 TYR A  52      91.562  86.843 117.211
ATOM    494  CD2 TYR A  52      90.484  85.968 117.041
ATOM    495  C   TYR A  52      87.535  83.045 115.315
ATOM    496  O   TYR A  52      86.448  83.393 114.847
ATOM    497  N   GLU A  53      87.711  81.888 115.980
ATOM    498  H   GLU A  53      88.600  81.619 116.344
ATOM    499  CA  GLU A  53      86.620  80.998 116.264
ATOM    500  CB  GLU A  53      87.019  79.517 116.387
ATOM    501  CG  GLU A  53      87.566  78.922 115.079
ATOM    502  CD  GLU A  53      87.912  77.436 115.214
ATOM    503  OE1 GLU A  53      88.310  76.871 114.163
ATOM    504  OE2 GLU A  53      87.797  76.834 116.317
ATOM    505  C   GLU A  53      86.036  81.468 117.564
ATOM    506  O   GLU A  53      86.764  81.822 118.494
ATOM    507  N   ARG A  54      84.688  81.456 117.650
ATOM    508  H   ARG A  54      84.132  81.155 116.881
ATOM    509  CA  ARG A  54      83.941  81.878 118.813
ATOM    510  CB  ARG A  54      82.424  81.921 118.564
ATOM    511  CG  ARG A  54      82.015  83.075 117.646
ATOM    512  CD  ARG A  54      80.521  83.130 117.332
ATOM    513  NE  ARG A  54      80.302  84.308 116.440
ATOM    514  HE  ARG A  54      81.080  84.897 116.218
ATOM    515  CZ  ARG A  54      79.069  84.609 115.924
ATOM    516  NH1 ARG A  54      77.970  83.840 116.191
ATOM    517 1HH1 ARG A  54      78.052  83.024 116.762
ATOM    518 2HH1 ARG A  54      77.078  84.085 115.811
ATOM    519  NH2 ARG A  54      78.931  85.708 115.128
ATOM    520 1HH2 ARG A  54      79.721  86.284 114.922
ATOM    521 2HH2 ARG A  54      78.038  85.945 114.749
ATOM    522  C   ARG A  54      84.226  81.011 120.006
ATOM    523  O   ARG A  54      84.119  81.475 121.144
ATOM    524  N   SER A  55      84.640  79.745 119.750
ATOM    525  H   SER A  55      84.728  79.424 118.811
ATOM    526  CA  SER A  55      84.982  78.760 120.745
ATOM    527  CB  SER A  55      85.384  77.421 120.087
ATOM    528  OG  SER A  55      86.534  77.581 119.266
ATOM    529  HG  SER A  55      86.688  76.729 118.849
ATOM    530  C   SER A  55      86.088  79.260 121.637
ATOM    531  O   SER A  55      86.097  78.954 122.831
ATOM    532  N   TYR A  56      87.038  80.045 121.073
ATOM    533  H   TYR A  56      87.019  80.299 120.107
ATOM    534  CA  TYR A  56      88.106  80.609 121.847
ATOM    535  CB  TYR A  56      89.534  80.115 121.477
ATOM    536  CG  TYR A  56      89.637  78.636 121.679
ATOM    537  CD1 TYR A  56      89.615  77.752 120.592
ATOM    538  CE1 TYR A  56      89.709  76.372 120.799
ATOM    539  CZ  TYR A  56      89.827  75.865 122.096
ATOM    540  OH  TYR A  56      89.923  74.472 122.304
ATOM    541  HH  TYR A  56      90.016  74.319 123.249
ATOM    542  CE2 TYR A  56      89.852  76.738 123.185
ATOM    543  CD2 TYR A  56      89.757  78.116 122.975
ATOM    544  C   TYR A  56      87.986  82.090 121.678
ATOM    545  O   TYR A  56      88.738  82.725 120.931
ATOM    546  N   CYS A  57      86.979  82.668 122.382
ATOM    547  H   CYS A  57      86.370  82.134 122.962
ATOM    548  CA  CYS A  57      86.733  84.082 122.348
ATOM    549  CB  CYS A  57      85.337  84.455 122.894
ATOM    550  SG  CYS A  57      85.015  86.245 122.887
ATOM    551  C   CYS A  57      87.795  84.663 123.225
ATOM    552  O   CYS A  57      87.715  84.640 124.456
ATOM    553  N   MET A  58      88.834  85.207 122.557
ATOM    554  H   MET A  58      88.876  85.224 121.561
ATOM    555  CA  MET A  58      89.945  85.788 123.248
ATOM    556  CB  MET A  58      91.237  85.816 122.405
ATOM    557  CG  MET A  58      91.825  84.423 122.148
ATOM    558  SD  MET A  58      93.316  84.384 121.104
ATOM    559  CE  MET A  58      94.460  85.086 122.328
ATOM    560  C   MET A  58      89.543  87.179 123.613
ATOM    561  O   MET A  58      89.468  88.078 122.774
ATOM    562  N   THR A  59      89.379  87.379 124.931
ATOM    563  H   THR A  59      89.490  86.637 125.587
ATOM    564  CA  THR A  59      88.983  88.636 125.510
ATOM    565  CB  THR A  59      87.994  88.444 126.650
ATOM    566  CG2 THR A  59      86.695  87.813 126.109
ATOM    567  OG1 THR A  59      88.546  87.624 127.674
ATOM    568  HG1 THR A  59      89.128  88.195 128.183
ATOM    569  C   THR A  59      90.179  89.408 126.017
ATOM    570  O   THR A  59      90.022  90.454 126.651
ATOM    571  N   GLY A  60      91.407  88.921 125.720
ATOM    572  H   GLY A  60      91.519  88.093 125.178
ATOM    573  CA  GLY A  60      92.634  89.513 126.178
ATOM    574  C   GLY A  60      93.085  90.728 125.446
ATOM    575  O   GLY A  60      94.142  90.710 124.811
ATOM    576  N   VAL A  61      92.299  91.828 125.540
ATOM    577  H   VAL A  61      91.445  91.836 126.056
ATOM    578  CA  VAL A  61      92.694  93.047 124.887
ATOM    579  CB  VAL A  61      91.557  93.931 124.453
ATOM    580  CG1 VAL A  61      92.178  95.169 123.795
ATOM    581  CG2 VAL A  61      90.612  93.160 123.511
ATOM    582  C   VAL A  61      93.570  93.715 125.921
ATOM    583  O   VAL A  61      93.128  94.418 126.835
ATOM    584  N   LEU A  62      94.875  93.503 125.699
ATOM    585  H   LEU A  62      95.143  92.941 124.919
ATOM    586  CA  LEU A  62      95.976  93.937 126.506
ATOM    587  CB  LEU A  62      97.306  93.331 126.008
ATOM    588  CG  LEU A  62      97.448  91.804 126.179
ATOM    589  CD1 LEU A  62      98.725  91.302 125.490
ATOM    590  CD2 LEU A  62      97.387  91.384 127.658
ATOM    591  C   LEU A  62      96.214  95.405 126.654
ATOM    592  O   LEU A  62      96.844  95.776 127.646
ATOM    593  N   ILE A  63      95.751  96.258 125.700
ATOM    594  H   ILE A  63      95.229  95.949 124.909
ATOM    595  CA  ILE A  63      96.017  97.679 125.792
ATOM    596  CB  ILE A  63      95.835  98.461 124.483
ATOM    597  CG2 ILE A  63      96.881  97.972 123.467
ATOM    598  CG1 ILE A  63      94.414  98.416 123.893
ATOM    599  CD1 ILE A  63      94.226  99.378 122.716
ATOM    600  C   ILE A  63      95.330  98.357 126.954
ATOM    601  O   ILE A  63      94.114  98.540 126.991
ATOM    602  N   GLU A  64      96.165  98.763 127.942
ATOM    603  H   GLU A  64      97.145  98.579 127.902
ATOM    604  CA  GLU A  64      95.716  99.407 129.151
ATOM    605  CB  GLU A  64      96.774  99.453 130.286
ATOM    606  CG  GLU A  64      96.251 100.009 131.627
ATOM    607  CD  GLU A  64      97.322 100.162 132.712
ATOM    608  OE1 GLU A  64      96.929 100.624 133.814
ATOM    609  OE2 GLU A  64      98.524  99.867 132.487
ATOM    610  C   GLU A  64      95.284 100.816 128.916
ATOM    611  O   GLU A  64      96.067 101.651 128.476
ATOM    612  N   GLY A  65      94.040 101.108 129.315
ATOM    613  H   GLY A  65      93.457 100.408 129.720
ATOM    614  CA  GLY A  65      93.436 102.395 129.167
ATOM    615  C   GLY A  65      92.130 101.965 128.638
ATOM    616  O   GLY A  65      91.296 101.421 129.366
ATOM    617  N   LYS A  66      91.930 102.243 127.344
ATOM    618  H   LYS A  66      92.629 102.676 126.779
ATOM    619  CA  LYS A  66      90.749 101.828 126.668
ATOM    620  CB  LYS A  66      90.311 102.846 125.593
ATOM    621  CG  LYS A  66      88.992 102.543 124.880
ATOM    622  CD  LYS A  66      88.642 103.592 123.824
ATOM    623  CE  LYS A  66      87.344 103.307 123.071
ATOM    624  NZ  LYS A  66      87.078 104.394 122.109
ATOM    625  HZ1 LYS A  66      86.396 104.068 121.398
ATOM    626  HZ2 LYS A  66      86.682 105.211 122.610
ATOM    627  HZ3 LYS A  66      87.959 104.673 121.639
ATOM    628  C   LYS A  66      91.250 100.577 126.025
ATOM    629  O   LYS A  66      92.152 100.624 125.185
ATOM    630  N   CYS A  67      90.677  99.421 126.422
ATOM    631  H   CYS A  67      89.956  99.402 127.111
ATOM    632  CA  CYS A  67      91.049  98.150 125.873
ATOM    633  CB  CYS A  67      90.794  96.981 126.856
ATOM    634  SG  CYS A  67      89.064  96.812 127.399
ATOM    635  C   CYS A  67      90.267  98.034 124.590
ATOM    636  O   CYS A  67      89.302  97.278 124.466
ATOM    637  N   PHE A  68      90.707  98.849 123.600
ATOM    638  H   PHE A  68      91.503  99.429 123.754
ATOM    639  CA  PHE A  68      90.148  98.956 122.283
ATOM    640  CB  PHE A  68      90.671 100.210 121.523
ATOM    641  CG  PHE A  68      90.003 100.408 120.196
ATOM    642  CD1 PHE A  68      88.693 100.903 120.126
ATOM    643  CE1 PHE A  68      88.069 101.096 118.890
ATOM    644  CZ  PHE A  68      88.755 100.805 117.709
ATOM    645  CE2 PHE A  68      90.066 100.324 117.765
ATOM    646  CD2 PHE A  68      90.686 100.133 119.004
ATOM    647  C   PHE A  68      90.532  97.699 121.579
ATOM    648  O   PHE A  68      91.706  97.324 121.575
ATOM    649  N   VAL A  69      89.532  97.052 120.943
ATOM    650  H   VAL A  69      88.602  97.410 120.931
ATOM    651  CA  VAL A  69      89.727  95.799 120.260
ATOM    652  CB  VAL A  69      88.406  95.152 119.846
ATOM    653  CG1 VAL A  69      88.631  93.847 119.050
ATOM    654  CG2 VAL A  69      87.570  94.904 121.117
ATOM    655  C   VAL A  69      90.626  96.027 119.072
ATOM    656  O   VAL A  69      90.310  96.843 118.201
ATOM    657  N   PRO A  70      91.760  95.317 119.038
ATOM    658  CA  PRO A  70      92.716  95.429 117.972
ATOM    659  CB  PRO A  70      93.932  94.597 118.385
ATOM    660  CG  PRO A  70      93.801  94.460 119.907
ATOM    661  CD  PRO A  70      92.285  94.500 120.133
ATOM    662  C   PRO A  70      92.123  94.938 116.690
ATOM    663  O   PRO A  70      91.353  93.973 116.698
ATOM    664  N   ASP A  71      92.496  95.589 115.576
ATOM    665  H   ASP A  71      93.055  96.411 115.609
ATOM    666  CA  ASP A  71      92.334  94.974 114.296
ATOM    667  CB  ASP A  71      92.574  95.882 113.065
ATOM    668  CG  ASP A  71      91.425  96.874 112.842
ATOM    669  OD1 ASP A  71      90.345  96.767 113.484
ATOM    670  OD2 ASP A  71      91.619  97.758 111.969
ATOM    671  C   ASP A  71      93.229  93.786 114.196
ATOM    672  O   ASP A  71      94.244  93.668 114.890
ATOM    673  N   GLN A  72      92.835  92.881 113.279
ATOM    674  H   GLN A  72      92.011  93.044 112.743
ATOM    675  CA  GLN A  72      93.502  91.639 112.980
ATOM    676  CB  GLN A  72      92.853  90.874 111.814
ATOM    677  CG  GLN A  72      91.494  90.242 112.121
ATOM    678  CD  GLN A  72      90.955  89.507 110.887
ATOM    679  OE1 GLN A  72      91.427  89.611 109.754
ATOM    680  NE2 GLN A  72      89.902  88.685 111.134
ATOM    681 1HE2 GLN A  72      89.538  88.595 112.061
ATOM    682 2HE2 GLN A  72      89.491  88.161 110.388
ATOM    683  C   GLN A  72      94.931  91.842 112.577
ATOM    684  O   GLN A  72      95.736  90.918 112.699
ATOM    685  N   SER A  73      95.273  93.078 112.138
ATOM    686  H   SER A  73      94.596  93.805 112.075
ATOM    687  CA  SER A  73      96.578  93.448 111.703
ATOM    688  CB  SER A  73      97.690  93.346 112.781
ATOM    689  OG  SER A  73      97.407  94.218 113.865
ATOM    690  HG  SER A  73      98.081  94.040 114.526
ATOM    691  C   SER A  73      96.948  92.748 110.443
ATOM    692  O   SER A  73      97.839  91.895 110.391
ATOM    693  N   VAL A  74      96.156  93.051 109.379
ATOM    694  H   VAL A  74      95.397  93.693 109.446
ATOM    695  CA  VAL A  74      96.447  92.552 108.059
ATOM    696  CB  VAL A  74      95.263  92.527 107.132
ATOM    697  CG1 VAL A  74      95.710  91.946 105.778
ATOM    698  CG2 VAL A  74      94.129  91.715 107.790
ATOM    699  C   VAL A  74      97.432  93.656 107.727
ATOM    700  O   VAL A  74      97.108  94.698 107.150
ATOM    701  N   VAL A  75      98.690  93.358 108.122
ATOM    702  H   VAL A  75      98.846  92.468 108.545
ATOM    703  CA  VAL A  75      99.866  94.196 108.104
ATOM    704  CB  VAL A  75     101.092  93.424 108.645
ATOM    705  CG1 VAL A  75     102.442  94.164 108.476
ATOM    706  CG2 VAL A  75     100.855  93.105 110.134
ATOM    707  C   VAL A  75     100.191  94.828 106.783
ATOM    708  O   VAL A  75     100.635  95.978 106.773
ATOM    709  N   SER A  76      99.932  94.116 105.670
ATOM    710  H   SER A  76      99.524  93.209 105.720
ATOM    711  CA  SER A  76     100.261  94.570 104.349
ATOM    712  CB  SER A  76     100.136  93.415 103.331
ATOM    713  OG  SER A  76      98.800  92.932 103.277
ATOM    714  HG  SER A  76      98.789  92.268 102.582
ATOM    715  C   SER A  76      99.597  95.778 103.744
ATOM    716  O   SER A  76     100.317  96.611 103.192
ATOM    717  N   ILE A  77      98.251  95.939 103.839
ATOM    718  H   ILE A  77      97.662  95.289 104.313
ATOM    719  CA  ILE A  77      97.609  97.067 103.189
ATOM    720  CB  ILE A  77      97.113  96.768 101.764
ATOM    721  CG2 ILE A  77      98.160  97.288 100.763
ATOM    722  CG1 ILE A  77      96.681  95.297 101.545
ATOM    723  CD1 ILE A  77      95.278  94.940 102.003
ATOM    724  C   ILE A  77      96.604  97.891 103.951
ATOM    725  O   ILE A  77      95.433  97.992 103.570
ATOM    726  N   ILE A  78      97.057  98.535 105.054
ATOM    727  H   ILE A  78      98.005  98.471 105.355
ATOM    728  CA  ILE A  78      96.182  99.371 105.840
ATOM    729  CB  ILE A  78      96.628  99.533 107.287
ATOM    730  CG2 ILE A  78      95.658 100.499 108.013
ATOM    731  CG1 ILE A  78      96.676  98.156 107.988
ATOM    732  CD1 ILE A  78      97.339  98.173 109.367
ATOM    733  C   ILE A  78      96.148 100.708 105.133
ATOM    734  O   ILE A  78      97.143 101.437 105.088
ATOM    735  N   LYS A  79      94.975 101.023 104.536
ATOM    736  H   LYS A  79      94.199 100.397 104.574
ATOM    737  CA  LYS A  79      94.746 102.257 103.821
ATOM    738  CB  LYS A  79      94.947 102.117 102.284
ATOM    739  CG  LYS A  79      96.372 101.833 101.794
ATOM    740  CD  LYS A  79      96.506 101.833 100.271
ATOM    741  CE  LYS A  79      95.876 100.629  99.569
ATOM    742  NZ  LYS A  79      96.088 100.740  98.112
ATOM    743  HZ1 LYS A  79      95.367 100.186  97.614
ATOM    744  HZ2 LYS A  79      96.009 101.735  97.826
ATOM    745  HZ3 LYS A  79      97.029 100.383  97.860
ATOM    746  C   LYS A  79      93.299 102.579 104.100
ATOM    747  O   LYS A  79      92.458 102.553 103.194
ATOM    748  N   HIS A  80      92.948 102.844 105.388
ATOM    749  H   HIS A  80      93.597 102.876 106.143
ATOM    750  CA  HIS A  80      91.551 103.078 105.676
ATOM    751  CB  HIS A  80      90.955 101.892 106.475
ATOM    752  CG  HIS A  80      91.034 100.650 105.636
ATOM    753  ND1 HIS A  80      92.143  99.832 105.631
ATOM    754  CE1 HIS A  80      91.945  98.910 104.658
ATOM    755  NE2 HIS A  80      90.787  99.074 104.045
ATOM    756  CD2 HIS A  80      90.210 100.168 104.666
ATOM    757  C   HIS A  80      91.126 104.346 106.337
ATOM    758  O   HIS A  80      90.009 104.810 106.101
ATOM    759  N   GLY A  81      91.989 104.947 107.179
ATOM    760  H   GLY A  81      92.896 104.575 107.358
ATOM    761  CA  GLY A  81      91.651 106.155 107.893
ATOM    762  C   GLY A  81      91.049 105.780 109.225
ATOM    763  O   GLY A  81      91.104 106.572 110.167
ATOM    764  N   ILE A  82      90.484 104.543 109.347
ATOM    765  H   ILE A  82      90.435 103.906 108.586
ATOM    766  CA  ILE A  82      89.938 104.031 110.578
ATOM    767  CB  ILE A  82      88.806 103.035 110.395
ATOM    768  CG2 ILE A  82      88.360 102.565 111.800
ATOM    769  CG1 ILE A  82      87.650 103.638 109.568
ATOM    770  CD1 ILE A  82      86.590 102.618 109.145
ATOM    771  C   ILE A  82      91.204 103.308 110.936
ATOM    772  O   ILE A  82      91.447 102.167 110.527
ATOM    773  N   PHE A  83      92.072 104.014 111.678
ATOM    774  H   PHE A  83      91.887 104.935 112.010
ATOM    775  CA  PHE A  83      93.337 103.437 111.976
ATOM    776  CB  PHE A  83      94.491 104.456 111.740
ATOM    777  CG  PHE A  83      95.864 103.861 111.853
ATOM    778  CD1 PHE A  83      96.302 102.909 110.917
ATOM    779  CE1 PHE A  83      97.588 102.362 110.992
ATOM    780  CZ  PHE A  83      98.459 102.790 111.996
ATOM    781  CE2 PHE A  83      98.050 103.769 112.906
ATOM    782  CD2 PHE A  83      96.762 104.307 112.826
ATOM    783  C   PHE A  83      93.392 102.714 113.277
ATOM    784  O   PHE A  83      92.848 103.149 114.297
ATOM    785  N   ASP A  84      93.977 101.500 113.191
ATOM    786  H   ASP A  84      94.354 101.153 112.336
ATOM    787  CA  ASP A  84      94.194 100.676 114.340
ATOM    788  CB  ASP A  84      94.158  99.159 114.093
ATOM    789  CG  ASP A  84      94.169  98.460 115.452
ATOM    790  OD1 ASP A  84      93.173  98.608 116.208
ATOM    791  OD2 ASP A  84      95.170  97.766 115.757
ATOM    792  C   ASP A  84      95.574 101.049 114.822
ATOM    793  O   ASP A  84      96.478 101.293 114.022
ATOM    794  N   ILE A  85      95.737 101.088 116.155
ATOM    795  H   ILE A  85      94.970 100.855 116.748
ATOM    796  CA  ILE A  85      96.946 101.456 116.850
ATOM    797  CB  ILE A  85      96.584 101.969 118.257
ATOM    798  CG2 ILE A  85      96.049 100.804 119.129
ATOM    799  CG1 ILE A  85      97.724 102.777 118.923
ATOM    800  CD1 ILE A  85      97.309 103.533 120.188
ATOM    801  C   ILE A  85      98.064 100.424 116.902
ATOM    802  O   ILE A  85      99.221 100.807 117.089
ATOM    803  N   ALA A  86      97.765  99.121 116.655
ATOM    804  H   ALA A  86      96.838  98.840 116.414
ATOM    805  CA  ALA A  86      98.721  98.044 116.803
ATOM    806  CB  ALA A  86      98.146  96.669 116.407
ATOM    807  C   ALA A  86     100.088  98.129 116.182
ATOM    808  O   ALA A  86     100.285  98.401 114.997
ATOM    809  N   SER A  87     101.072  97.906 117.084
ATOM    810  H   SER A  87     100.840  97.722 118.035
ATOM    811  CA  SER A  87     102.492  97.867 116.832
ATOM    812  CB  SER A  87     103.332  98.356 118.027
ATOM    813  OG  SER A  87     103.066  99.729 118.285
ATOM    814  HG  SER A  87     103.666  99.985 118.990
ATOM    815  C   SER A  87     102.710  96.393 116.669
ATOM    816  O   SER A  87     102.275  95.617 117.531
ATOM    817  N   VAL A  88     103.397  95.957 115.580
ATOM    818  H   VAL A  88     103.792  96.549 114.880
ATOM    819  CA  VAL A  88     103.497  94.533 115.400
ATOM    820  CB  VAL A  88     102.625  94.004 114.233
ATOM    821  CG1 VAL A  88     102.730  92.467 114.095
ATOM    822  CG2 VAL A  88     101.156  94.454 114.365
ATOM    823  C   VAL A  88     104.896  94.026 115.222
ATOM    824  O   VAL A  88     105.482  94.107 114.139
ATOM    825  N   HIS A  89     105.458  93.494 116.329
ATOM    826  H   HIS A  89     104.975  93.464 117.201
ATOM    827  CA  HIS A  89     106.744  92.857 116.298
ATOM    828  CB  HIS A  89     107.468  92.848 117.664
ATOM    829  CG  HIS A  89     108.815  92.169 117.712
ATOM    830  ND1 HIS A  89     109.472  91.917 118.896
ATOM    831  CE1 HIS A  89     110.614  91.254 118.582
ATOM    832  NE2 HIS A  89     110.740  91.066 117.281
ATOM    833  CD2 HIS A  89     109.609  91.645 116.734
ATOM    834  C   HIS A  89     106.290  91.464 115.955
ATOM    835  O   HIS A  89     105.675  90.779 116.784
ATOM    836  N   ILE A  90     106.590  91.024 114.708
ATOM    837  H   ILE A  90     107.102  91.571 114.051
ATOM    838  CA  ILE A  90     106.168  89.715 114.281
ATOM    839  CB  ILE A  90     106.211  89.529 112.767
ATOM    840  CG2 ILE A  90     105.882  88.069 112.390
ATOM    841  CG1 ILE A  90     105.226  90.507 112.098
ATOM    842  CD1 ILE A  90     105.322  90.579 110.575
ATOM    843  C   ILE A  90     107.042  88.709 114.978
ATOM    844  O   ILE A  90     108.241  88.589 114.718
ATOM    845  N   VAL A  91     106.393  87.983 115.908
ATOM    846  H   VAL A  91     105.423  88.144 116.080
ATOM    847  CA  VAL A  91     106.982  86.941 116.710
ATOM    848  CB  VAL A  91     107.122  87.274 118.200
ATOM    849  CG1 VAL A  91     107.737  86.085 118.968
ATOM    850  CG2 VAL A  91     107.961  88.547 118.389
ATOM    851  C   VAL A  91     105.982  85.821 116.581
ATOM    852  O   VAL A  91     104.785  86.006 116.818
ATOM    853  N   CYS A  92     106.473  84.631 116.185
ATOM    854  H   CYS A  92     107.442  84.503 115.992
ATOM    855  CA  CYS A  92     105.656  83.460 116.003
ATOM    856  CB  CYS A  92     106.228  82.526 114.920
ATOM    857  SG  CYS A  92     106.235  83.280 113.266
ATOM    858  C   CYS A  92     105.488  82.633 117.248
ATOM    859  O   CYS A  92     104.576  81.803 117.302
ATOM    860  N   PHE A  93     106.341  82.856 118.280
ATOM    861  H   PHE A  93     107.057  83.547 118.224
ATOM    862  CA  PHE A  93     106.318  82.079 119.496
ATOM    863  CB  PHE A  93     107.541  82.411 120.403
ATOM    864  CG  PHE A  93     107.643  81.552 121.631
ATOM    865  CD1 PHE A  93     108.016  80.204 121.535
ATOM    866  CE1 PHE A  93     108.117  79.407 122.679
ATOM    867  CZ  PHE A  93     107.856  79.955 123.937
ATOM    868  CE2 PHE A  93     107.499  81.301 124.048
ATOM    869  CD2 PHE A  93     107.399  82.095 122.900
ATOM    870  C   PHE A  93     105.039  82.171 120.276
ATOM    871  O   PHE A  93     104.598  83.244 120.695
ATOM    872  N   PHE A  94     104.433  80.978 120.473
ATOM    873  H   PHE A  94     104.824  80.131 120.123
ATOM    874  CA  PHE A  94     103.220  80.826 121.224
ATOM    875  CB  PHE A  94     102.434  79.541 120.852
ATOM    876  CG  PHE A  94     101.123  79.469 121.573
ATOM    877  CD1 PHE A  94     100.062  80.316 121.222
ATOM    878  CE1 PHE A  94      98.838  80.240 121.892
ATOM    879  CZ  PHE A  94      98.660  79.305 122.913
ATOM    880  CE2 PHE A  94      99.702  78.442 123.258
ATOM    881  CD2 PHE A  94     100.924  78.523 122.585
ATOM    882  C   PHE A  94     103.690  80.814 122.650
ATOM    883  O   PHE A  94     104.566  80.032 123.026
ATOM    884  N   VAL A  95     103.103  81.718 123.458
ATOM    885  H   VAL A  95     102.391  82.324 123.113
ATOM    886  CA  VAL A  95     103.431  81.901 124.847
ATOM    887  CB  VAL A  95     102.818  83.187 125.408
ATOM    888  CG1 VAL A  95     103.050  83.346 126.926
ATOM    889  CG2 VAL A  95     103.391  84.378 124.614
ATOM    890  C   VAL A  95     103.024  80.694 125.642
ATOM    891  O   VAL A  95     101.951  80.121 125.429
ATOM    892  N   ALA A  96     103.925  80.278 126.571
ATOM    893  H   ALA A  96     104.793  80.749 126.704
ATOM    894  CA  ALA A  96     103.672  79.156 127.433
ATOM    895  CB  ALA A  96     104.884  78.778 128.300
ATOM    896  C   ALA A  96     102.539  79.614 128.300
ATOM    897  O   ALA A  96     102.685  80.546 129.095
ATOM    898  N   VAL A  97     101.380  78.928 128.160
ATOM    899  H   VAL A  97     101.296  78.172 127.515
ATOM    900  CA  VAL A  97     100.184  79.299 128.886
ATOM    901  CB  VAL A  97      98.862  78.755 128.378
ATOM    902  CG1 VAL A  97      98.653  79.233 126.932
ATOM    903  CG2 VAL A  97      98.768  77.245 128.568
ATOM    904  C   VAL A  97     100.302  79.139 130.366
ATOM    905  O   VAL A  97      99.537  79.735 131.118
ATOM    906  N   LYS A  98     101.223  78.279 130.815
ATOM    907  H   LYS A  98     101.828  77.765 130.210
ATOM    908  CA  LYS A  98     101.447  78.127 132.217
ATOM    909  CB  LYS A  98     100.777  76.835 132.773
ATOM    910  CG  LYS A  98     100.698  76.751 134.304
ATOM    911  CD  LYS A  98      99.787  77.811 134.928
ATOM    912  CE  LYS A  98      99.743  77.757 136.451
ATOM    913  NZ  LYS A  98      98.899  78.851 136.978
ATOM    914  HZ1 LYS A  98      99.254  79.762 136.630
ATOM    915  HZ2 LYS A  98      97.913  78.728 136.677
ATOM    916  HZ3 LYS A  98      98.939  78.847 138.016
ATOM    917  C   LYS A  98     102.957  78.137 132.315
ATOM    918  O   LYS A  98     103.661  78.501 131.367
ATOM    919  N   LYS A  99     103.510  77.795 133.501
ATOM    920  H   LYS A  99     102.951  77.596 134.298
ATOM    921  CA  LYS A  99     104.925  77.683 133.751
ATOM    922  CB  LYS A  99     105.204  77.199 135.188
ATOM    923  CG  LYS A  99     104.836  78.216 136.271
ATOM    924  CD  LYS A  99     105.123  77.731 137.694
ATOM    925  CE  LYS A  99     104.554  78.629 138.800
ATOM    926  NZ  LYS A  99     105.121  79.994 138.722
ATOM    927  HZ1 LYS A  99     105.975  79.988 138.134
ATOM    928  HZ2 LYS A  99     104.421  80.635 138.301
ATOM    929  HZ3 LYS A  99     105.361  80.333 139.673
ATOM    930  C   LYS A  99     105.391  76.582 132.819
ATOM    931  O   LYS A  99     106.527  76.603 132.344
ATOM    932  N   ASP A 100     104.480  75.607 132.536
ATOM    933  H   ASP A 100     103.571  75.621 132.942
ATOM    934  CA  ASP A 100     104.719  74.509 131.661
ATOM    935  CB  ASP A 100     103.573  73.469 131.720
ATOM    936  CG  ASP A 100     103.885  72.165 130.981
ATOM    937  OD1 ASP A 100     105.012  71.987 130.445
ATOM    938  OD2 ASP A 100     102.968  71.305 130.954
ATOM    939  C   ASP A 100     104.828  75.085 130.273
ATOM    940  O   ASP A 100     103.923  75.743 129.748
ATOM    941  N   THR A 101     106.000  74.802 129.677
ATOM    942  H   THR A 101     106.673  74.249 130.162
ATOM    943  CA  THR A 101     106.417  75.195 128.355
ATOM    944  CB  THR A 101     107.898  74.981 128.118
ATOM    945  CG2 THR A 101     108.694  75.899 129.064
ATOM    946  OG1 THR A 101     108.263  73.622 128.326
ATOM    947  HG1 THR A 101     109.130  73.522 127.922
ATOM    948  C   THR A 101     105.620  74.452 127.322
ATOM    949  O   THR A 101     105.407  74.953 126.217
ATOM    950  N   GLU A 102     105.130  73.244 127.697
ATOM    951  H   GLU A 102     105.309  72.890 128.612
ATOM    952  CA  GLU A 102     104.333  72.375 126.873
ATOM    953  CB  GLU A 102     104.180  70.945 127.428
ATOM    954  CG  GLU A 102     105.485  70.133 127.412
ATOM    955  CD  GLU A 102     105.318  68.751 128.056
ATOM    956  OE1 GLU A 102     104.209  68.381 128.527
ATOM    957  OE2 GLU A 102     106.345  68.026 128.080
ATOM    958  C   GLU A 102     102.960  72.946 126.629
ATOM    959  O   GLU A 102     102.178  72.352 125.886
ATOM    960  N   ASN A 103     102.623  74.092 127.287
ATOM    961  H   ASN A 103     103.248  74.516 127.938
ATOM    962  CA  ASN A 103     101.379  74.808 127.165
ATOM    963  CB  ASN A 103     101.017  75.174 125.692
ATOM    964  CG  ASN A 103     102.048  76.093 125.072
ATOM    965  OD1 ASN A 103     102.325  77.168 125.590
ATOM    966  ND2 ASN A 103     102.657  75.655 123.941
ATOM    967 1HD2 ASN A 103     102.420  74.762 123.560
ATOM    968 2HD2 ASN A 103     103.348  76.226 123.496
ATOM    969  C   ASN A 103     100.227  74.039 127.718
ATOM    970  O   ASN A 103      99.070  74.390 127.472
ATOM    971  N   LYS A 104     100.513  72.989 128.522
ATOM    972  H   LYS A 104     101.445  72.715 128.752
ATOM    973  CA  LYS A 104      99.469  72.245 129.142
ATOM    974  CB  LYS A 104      99.867  70.812 129.545
ATOM    975  CG  LYS A 104      98.717  69.986 130.120
ATOM    976  CD  LYS A 104      99.123  68.563 130.498
ATOM    977  CE  LYS A 104      97.949  67.705 130.967
ATOM    978  NZ  LYS A 104      98.425  66.361 131.341
ATOM    979  HZ1 LYS A 104      98.768  66.375 132.320
ATOM    980  HZ2 LYS A 104      97.648  65.679 131.258
ATOM    981  HZ3 LYS A 104      99.198  66.079 130.709
ATOM    982  C   LYS A 104      99.306  73.115 130.350
ATOM    983  O   LYS A 104     100.144  73.141 131.255
ATOM    984  N   VAL A 105      98.164  73.825 130.371
ATOM    985  H   VAL A 105      97.523  73.750 129.611
ATOM    986  CA  VAL A 105      97.762  74.763 131.387
ATOM    987  CB  VAL A 105      96.410  75.388 131.025
ATOM    988  CG1 VAL A 105      95.235  74.390 131.164
ATOM    989  CG2 VAL A 105      96.218  76.689 131.813
ATOM    990  C   VAL A 105      97.733  74.133 132.762
ATOM    991  O   VAL A 105      97.950  74.810 133.768
ATOM    992  N   GLN A 106      97.571  72.794 132.797
ATOM    993  H   GLN A 106      97.468  72.278 131.950
ATOM    994  CA  GLN A 106      97.467  71.997 133.981
ATOM    995  CB  GLN A 106      96.870  70.598 133.702
ATOM    996  CG  GLN A 106      95.400  70.622 133.253
ATOM    997  CD  GLN A 106      94.519  71.213 134.359
ATOM    998  OE1 GLN A 106      94.526  70.776 135.509
ATOM    999  NE2 GLN A 106      93.755  72.280 134.005
ATOM   1000 1HE2 GLN A 106      93.785  72.630 133.068
ATOM   1001 2HE2 GLN A 106      93.179  72.728 134.688
ATOM   1002  C   GLN A 106      98.708  71.841 134.813
ATOM   1003  O   GLN A 106      98.638  71.200 135.865
ATOM   1004  N   GLY A 107      99.858  72.437 134.405
ATOM   1005  H   GLY A 107      99.922  72.937 133.544
ATOM   1006  CA  GLY A 107     101.079  72.336 135.170
ATOM   1007  C   GLY A 107     101.071  73.297 136.332
ATOM   1008  O   GLY A 107     101.917  74.189 136.417
ATOM   1009  N   TYR A 108     100.122  73.104 137.281
ATOM   1010  H   TYR A 108      99.472  72.351 137.213
ATOM   1011  CA  TYR A 108      99.978  73.933 138.447
ATOM   1012  CB  TYR A 108      98.539  73.953 139.013
ATOM   1013  CG  TYR A 108      97.525  74.621 138.145
ATOM   1014  CD1 TYR A 108      96.813  73.893 137.187
ATOM   1015  CE1 TYR A 108      95.852  74.514 136.385
ATOM   1016  CZ  TYR A 108      95.579  75.873 136.553
ATOM   1017  OH  TYR A 108      94.610  76.513 135.750
ATOM   1018  HH  TYR A 108      94.259  75.866 135.133
ATOM   1019  CE2 TYR A 108      96.263  76.601 137.530
ATOM   1020  CD2 TYR A 108      97.223  75.974 138.328
ATOM   1021  C   TYR A 108     100.897  73.432 139.530
ATOM   1022  O   TYR A 108     100.477  72.859 140.542
ATOM   1023  N   TYR A 109     102.213  73.637 139.300
ATOM   1024  H   TYR A 109     102.519  74.074 138.457
ATOM   1025  CA  TYR A 109     103.248  73.275 140.227
ATOM   1026  CB  TYR A 109     104.654  73.256 139.568
ATOM   1027  CG  TYR A 109     105.733  72.880 140.540
ATOM   1028  CD1 TYR A 109     105.888  71.561 140.987
ATOM   1029  CE1 TYR A 109     106.904  71.231 141.889
ATOM   1030  CZ  TYR A 109     107.781  72.218 142.345
ATOM   1031  OH  TYR A 109     108.808  71.885 143.254
ATOM   1032  HH  TYR A 109     109.285  72.691 143.474
ATOM   1033  CE2 TYR A 109     107.643  73.534 141.898
ATOM   1034  CD2 TYR A 109     106.626  73.859 140.997
ATOM   1035  C   TYR A 109     103.178  74.337 141.282
ATOM   1036  O   TYR A 109     103.245  75.533 140.980
ATOM   1037  N   ILE A 110     102.990  73.898 142.542
ATOM   1038  H   ILE A 110     102.933  72.928 142.765
ATOM   1039  CA  ILE A 110     102.903  74.807 143.650
ATOM   1040  CB  ILE A 110     101.671  74.562 144.504
ATOM   1041  CG2 ILE A 110     101.585  75.553 145.690
ATOM   1042  CG1 ILE A 110     100.397  74.669 143.623
ATOM   1043  CD1 ILE A 110     100.136  76.013 142.929
ATOM   1044  C   ILE A 110     104.249  74.782 144.356
ATOM   1045  O   ILE A 110     104.983  73.793 144.313
ATOM   1046  N   CYS A 111     104.553  75.897 145.051
ATOM   1047  H   CYS A 111     103.891  76.642 145.056
ATOM   1048  CA  CYS A 111     105.763  76.254 145.740
ATOM   1049  CB  CYS A 111     105.644  77.669 146.346
ATOM   1050  SG  CYS A 111     105.442  78.966 145.086
ATOM   1051  C   CYS A 111     106.449  75.411 146.780
ATOM   1052  O   CYS A 111     107.663  75.586 146.911
ATOM   1053  N   ILE A 112     105.765  74.490 147.528
ATOM   1054  H   ILE A 112     104.792  74.329 147.389
ATOM   1055  CA  ILE A 112     106.395  73.689 148.583
ATOM   1056  CB  ILE A 112     107.431  72.698 148.037
ATOM   1057  CG2 ILE A 112     107.999  71.829 149.166
ATOM   1058  CG1 ILE A 112     106.768  71.808 146.955
ATOM   1059  CD1 ILE A 112     107.720  70.862 146.223
ATOM   1060  C   ILE A 112     106.854  74.723 149.602
ATOM   1061  O   ILE A 112     108.026  74.907 149.944
ATOM   1062  N   VAL A 113     105.808  75.455 150.045
ATOM   1063  H   VAL A 113     104.899  75.188 149.737
ATOM   1064  CA  VAL A 113     105.792  76.591 150.921
ATOM   1065  CB  VAL A 113     104.353  77.088 151.138
ATOM   1066  CG1 VAL A 113     104.247  78.245 152.159
ATOM   1067  CG2 VAL A 113     103.748  77.463 149.770
ATOM   1068  C   VAL A 113     106.497  76.429 152.229
ATOM   1069  O   VAL A 113     106.268  75.493 152.999
ATOM   1070  N   GLY A 114     107.399  77.412 152.438
ATOM   1071  H   GLY A 114     107.537  78.107 151.737
ATOM   1072  CA  GLY A 114     108.216  77.612 153.596
ATOM   1073  C   GLY A 114     109.382  76.701 153.721
ATOM   1074  O   GLY A 114     109.673  75.883 152.845
ATOM   1075  N   GLY A 115     110.070  76.862 154.876
ATOM   1076  H   GLY A 115     109.788  77.546 155.543
ATOM   1077  CA  GLY A 115     111.206  76.072 155.281
ATOM   1078  C   GLY A 115     110.655  74.734 155.702
ATOM   1079  O   GLY A 115     111.351  73.721 155.640
ATOM   1080  N   ASN A 116     109.357  74.726 156.113
ATOM   1081  H   ASN A 116     108.852  75.584 156.158
ATOM   1082  CA  ASN A 116     108.576  73.584 156.517
ATOM   1083  CB  ASN A 116     107.141  73.968 156.944
ATOM   1084  CG  ASN A 116     107.113  74.691 158.292
ATOM   1085  OD1 ASN A 116     108.005  74.618 159.138
ATOM   1086  ND2 ASN A 116     106.009  75.453 158.504
ATOM   1087 1HD2 ASN A 116     105.290  75.500 157.810
ATOM   1088 2HD2 ASN A 116     105.918  75.972 159.353
ATOM   1089  C   ASN A 116     108.423  72.707 155.301
ATOM   1090  O   ASN A 116     108.265  71.494 155.433
ATOM   1091  N   SER A 117     108.468  73.326 154.087
ATOM   1092  H   SER A 117     108.583  74.312 154.027
ATOM   1093  CA  SER A 117     108.376  72.688 152.806
ATOM   1094  CB  SER A 117     109.660  71.889 152.465
ATOM   1095  OG  SER A 117     110.776  72.767 152.419
ATOM   1096  HG  SER A 117     111.534  72.214 152.210
ATOM   1097  C   SER A 117     107.125  71.878 152.664
ATOM   1098  O   SER A 117     107.154  70.730 152.217
ATOM   1099  N   ALA A 118     105.977  72.500 153.034
ATOM   1100  H   ALA A 118     105.974  73.454 153.328
ATOM   1101  CA  ALA A 118     104.698  71.845 152.958
ATOM   1102  CB  ALA A 118     103.565  72.646 153.626
ATOM   1103  C   ALA A 118     104.385  71.676 151.492
ATOM   1104  O   ALA A 118     104.325  72.676 150.769
ATOM   1105  N   PRO A 119     104.179  70.440 151.025
ATOM   1106  CA  PRO A 119     103.911  70.146 149.635
ATOM   1107  CB  PRO A 119     104.350  68.686 149.475
ATOM   1108  CG  PRO A 119     104.024  68.062 150.843
ATOM   1109  CD  PRO A 119     104.295  69.215 151.823
ATOM   1110  C   PRO A 119     102.486  70.437 149.256
ATOM   1111  O   PRO A 119     101.729  69.524 148.915
ATOM   1112  N   ILE A 120     102.116  71.730 149.321
ATOM   1113  H   ILE A 120     102.772  72.436 149.576
ATOM   1114  CA  ILE A 120     100.794  72.192 149.014
ATOM   1115  CB  ILE A 120     100.566  73.615 149.511
ATOM   1116  CG2 ILE A 120      99.166  74.106 149.082
ATOM   1117  CG1 ILE A 120     100.706  73.663 151.048
ATOM   1118  CD1 ILE A 120     100.773  75.077 151.626
ATOM   1119  C   ILE A 120     100.676  72.120 147.515
ATOM   1120  O   ILE A 120     101.587  72.508 146.784
ATOM   1121  N   TYR A 121      99.551  71.551 147.051
ATOM   1122  H   TYR A 121      98.863  71.191 147.676
ATOM   1123  CA  TYR A 121      99.235  71.430 145.658
ATOM   1124  CB  TYR A 121      99.144  69.951 145.202
ATOM   1125  CG  TYR A 121      99.074  69.843 143.713
ATOM   1126  CD1 TYR A 121     100.248  69.925 142.952
ATOM   1127  CE1 TYR A 121     100.205  69.817 141.560
ATOM   1128  CZ  TYR A 121      98.983  69.619 140.913
ATOM   1129  OH  TYR A 121      98.941  69.511 139.505
ATOM   1130  HH  TYR A 121      98.020  69.443 139.239
ATOM   1131  CE2 TYR A 121      97.808  69.527 141.663
ATOM   1132  CD2 TYR A 121      97.856  69.634 143.057
ATOM   1133  C   TYR A 121      97.878  72.063 145.765
ATOM   1134  O   TYR A 121      96.905  71.392 146.115
ATOM   1135  N   VAL A 122      97.807  73.391 145.483
ATOM   1136  H   VAL A 122      98.617  73.900 145.210
ATOM   1137  CA  VAL A 122      96.594  74.174 145.604
ATOM   1138  CB  VAL A 122      96.799  75.669 145.308
ATOM   1139  CG1 VAL A 122      95.469  76.456 145.246
ATOM   1140  CG2 VAL A 122      97.751  76.247 146.366
ATOM   1141  C   VAL A 122      95.432  73.582 144.836
ATOM   1142  O   VAL A 122      94.416  73.377 145.507
ATOM   1143  N   PRO A 123      95.453  73.246 143.541
ATOM   1144  CA  PRO A 123      94.303  72.657 142.899
ATOM   1145  CB  PRO A 123      94.409  73.078 141.434
ATOM   1146  CG  PRO A 123      95.923  73.155 141.207
ATOM   1147  CD  PRO A 123      96.485  73.603 142.566
ATOM   1148  C   PRO A 123      94.351  71.172 143.156
ATOM   1149  O   PRO A 123      94.651  70.411 142.231
ATOM   1150  N   THR A 124      94.094  70.746 144.421
ATOM   1151  H   THR A 124      93.891  71.389 145.157
ATOM   1152  CA  THR A 124      94.064  69.347 144.760
ATOM   1153  CB  THR A 124      93.890  69.086 146.241
ATOM   1154  CG2 THR A 124      93.979  67.569 146.509
ATOM   1155  OG1 THR A 124      94.930  69.715 146.973
ATOM   1156  HG1 THR A 124      94.807  70.662 146.856
ATOM   1157  C   THR A 124      92.876  68.827 143.999
ATOM   1158  O   THR A 124      91.737  69.255 144.198
ATOM   1159  N   LEU A 125      93.174  67.859 143.113
ATOM   1160  H   LEU A 125      94.112  67.539 143.010
ATOM   1161  CA  LEU A 125      92.221  67.243 142.230
ATOM   1162  CB  LEU A 125      92.908  66.325 141.199
ATOM   1163  CG  LEU A 125      93.776  67.085 140.166
ATOM   1164  CD1 LEU A 125      94.570  66.111 139.286
ATOM   1165  CD2 LEU A 125      92.967  68.106 139.342
ATOM   1166  C   LEU A 125      91.162  66.476 142.962
ATOM   1167  O   LEU A 125      90.051  66.312 142.453
ATOM   1168  N   ASP A 126      91.523  65.944 144.148
ATOM   1169  H   ASP A 126      92.445  66.062 144.507
ATOM   1170  CA  ASP A 126      90.632  65.195 144.982
ATOM   1171  CB  ASP A 126      91.388  64.175 145.865
ATOM   1172  CG  ASP A 126      92.073  63.128 144.990
ATOM   1173  OD1 ASP A 126      91.372  62.409 144.230
ATOM   1174  OD2 ASP A 126      93.327  63.045 145.062
ATOM   1175  C   ASP A 126      89.793  66.042 145.900
ATOM   1176  O   ASP A 126      88.595  65.782 146.032
ATOM   1177  N   ASP A 127      90.396  67.085 146.536
ATOM   1178  H   ASP A 127      91.353  67.316 146.389
ATOM   1179  CA  ASP A 127      89.688  67.894 147.497
ATOM   1180  CB  ASP A 127      90.651  68.614 148.480
ATOM   1181  CG  ASP A 127      89.970  69.328 149.660
ATOM   1182  OD1 ASP A 127      88.737  69.192 149.880
ATOM   1183  OD2 ASP A 127      90.709  70.066 150.361
ATOM   1184  C   ASP A 127      88.738  68.867 146.860
ATOM   1185  O   ASP A 127      89.111  69.767 146.106
ATOM   1186  N   PHE A 128      87.460  68.708 147.255
ATOM   1187  H   PHE A 128      87.231  67.993 147.910
ATOM   1188  CA  PHE A 128      86.340  69.491 146.807
ATOM   1189  CB  PHE A 128      84.993  68.903 147.271
ATOM   1190  CG  PHE A 128      84.673  67.716 146.422
ATOM   1191  CD1 PHE A 128      84.923  66.422 146.898
ATOM   1192  CE1 PHE A 128      84.629  65.305 146.111
ATOM   1193  CZ  PHE A 128      84.075  65.476 144.841
ATOM   1194  CE2 PHE A 128      83.822  66.761 144.356
ATOM   1195  CD2 PHE A 128      84.117  67.876 145.146
ATOM   1196  C   PHE A 128      86.427  70.901 147.316
ATOM   1197  O   PHE A 128      86.030  71.822 146.606
ATOM   1198  N   ARG A 129      86.947  71.092 148.555
ATOM   1199  H   ARG A 129      87.255  70.319 149.103
ATOM   1200  CA  ARG A 129      87.107  72.382 149.184
ATOM   1201  CB  ARG A 129      87.497  72.292 150.668
ATOM   1202  CG  ARG A 129      86.379  71.779 151.578
ATOM   1203  CD  ARG A 129      86.666  71.962 153.072
ATOM   1204  NE  ARG A 129      87.868  71.143 153.432
ATOM   1205  HE  ARG A 129      88.767  71.580 153.402
ATOM   1206  CZ  ARG A 129      87.789  69.822 153.792
ATOM   1207  NH1 ARG A 129      86.596  69.158 153.862
ATOM   1208 1HH1 ARG A 129      85.743  69.622 153.625
ATOM   1209 2HH1 ARG A 129      86.571  68.194 154.124
ATOM   1210  NH2 ARG A 129      88.944  69.157 154.084
ATOM   1211 1HH2 ARG A 129      89.824  69.627 154.025
ATOM   1212 2HH2 ARG A 129      88.919  68.194 154.351
ATOM   1213  C   ARG A 129      88.187  73.155 148.490
ATOM   1214  O   ARG A 129      88.054  74.364 148.298
ATOM   1215  N   SER A 130      89.279  72.457 148.085
ATOM   1216  H   SER A 130      89.359  71.479 148.261
ATOM   1217  CA  SER A 130      90.382  73.048 147.368
ATOM   1218  CB  SER A 130      91.584  72.109 147.174
ATOM   1219  OG  SER A 130      92.192  71.825 148.426
ATOM   1220  HG  SER A 130      91.668  71.126 148.825
ATOM   1221  C   SER A 130      89.884  73.451 146.012
ATOM   1222  O   SER A 130      90.322  74.470 145.487
ATOM   1223  N   MET A 131      88.952  72.660 145.420
ATOM   1224  H   MET A 131      88.667  71.800 145.836
ATOM   1225  CA  MET A 131      88.349  72.948 144.146
ATOM   1226  CB  MET A 131      87.598  71.770 143.495
ATOM   1227  CG  MET A 131      88.526  70.646 143.014
ATOM   1228  SD  MET A 131      89.798  71.142 141.803
ATOM   1229  CE  MET A 131      88.684  71.488 140.411
ATOM   1230  C   MET A 131      87.427  74.131 144.267
ATOM   1231  O   MET A 131      87.268  74.847 143.285
ATOM   1232  N   GLU A 132      86.762  74.336 145.439
ATOM   1233  H   GLU A 132      86.848  73.698 146.200
ATOM   1234  CA  GLU A 132      85.887  75.467 145.683
ATOM   1235  CB  GLU A 132      85.084  75.389 146.996
ATOM   1236  CG  GLU A 132      83.972  74.333 146.999
ATOM   1237  CD  GLU A 132      83.297  74.201 148.371
ATOM   1238  OE1 GLU A 132      82.327  73.401 148.431
ATOM   1239  OE2 GLU A 132      83.701  74.862 149.365
ATOM   1240  C   GLU A 132      86.728  76.716 145.755
ATOM   1241  O   GLU A 132      86.333  77.765 145.245
ATOM   1242  N   ALA A 133      87.926  76.620 146.384
ATOM   1243  H   ALA A 133      88.206  75.767 146.819
ATOM   1244  CA  ALA A 133      88.867  77.707 146.498
ATOM   1245  CB  ALA A 133      90.069  77.364 147.395
ATOM   1246  C   ALA A 133      89.387  78.002 145.110
ATOM   1247  O   ALA A 133      89.567  79.164 144.750
ATOM   1248  N   PHE A 134      89.596  76.935 144.295
ATOM   1249  H   PHE A 134      89.476  76.011 144.640
ATOM   1250  CA  PHE A 134      90.051  76.993 142.931
ATOM   1251  CB  PHE A 134      90.442  75.599 142.365
ATOM   1252  CG  PHE A 134      91.093  75.678 141.017
ATOM   1253  CD1 PHE A 134      92.380  76.212 140.866
ATOM   1254  CE1 PHE A 134      92.981  76.274 139.605
ATOM   1255  CZ  PHE A 134      92.300  75.792 138.485
ATOM   1256  CE2 PHE A 134      91.022  75.247 138.626
ATOM   1257  CD2 PHE A 134      90.425  75.187 139.888
ATOM   1258  C   PHE A 134      88.972  77.634 142.093
ATOM   1259  O   PHE A 134      89.298  78.296 141.117
ATOM   1260  N   THR A 135      87.666  77.451 142.424
ATOM   1261  H   THR A 135      87.380  76.877 143.186
ATOM   1262  CA  THR A 135      86.605  78.093 141.679
ATOM   1263  CB  THR A 135      85.214  77.490 141.777
ATOM   1264  CG2 THR A 135      85.223  76.091 141.141
ATOM   1265  OG1 THR A 135      84.739  77.438 143.111
ATOM   1266  HG1 THR A 135      84.524  78.343 143.352
ATOM   1267  C   THR A 135      86.569  79.578 141.965
ATOM   1268  O   THR A 135      85.956  80.324 141.202
ATOM   1269  N   LYS A 136      87.157  80.032 143.109
ATOM   1270  H   LYS A 136      87.620  79.418 143.741
ATOM   1271  CA  LYS A 136      87.229  81.435 143.440
ATOM   1272  CB  LYS A 136      87.495  81.691 144.937
ATOM   1273  CG  LYS A 136      86.331  81.269 145.833
ATOM   1274  CD  LYS A 136      86.584  81.516 147.317
ATOM   1275  CE  LYS A 136      85.447  81.033 148.215
ATOM   1276  NZ  LYS A 136      85.791  81.280 149.626
ATOM   1277  HZ1 LYS A 136      85.034  80.919 150.235
ATOM   1278  HZ2 LYS A 136      86.679  80.795 149.855
ATOM   1279  HZ3 LYS A 136      85.907  82.299 149.788
ATOM   1280  C   LYS A 136      88.359  82.006 142.611
ATOM   1281  O   LYS A 136      88.159  82.958 141.871
ATOM   1282  N   LYS A 137      89.573  81.371 142.671
ATOM   1283  H   LYS A 137      89.699  80.572 143.250
ATOM   1284  CA  LYS A 137      90.718  81.788 141.887
ATOM   1285  CB  LYS A 137      92.069  81.636 142.619
ATOM   1286  CG  LYS A 137      92.214  82.586 143.808
ATOM   1287  CD  LYS A 137      93.567  82.501 144.519
ATOM   1288  CE  LYS A 137      93.698  83.442 145.721
ATOM   1289  NZ  LYS A 137      93.650  84.853 145.275
ATOM   1290  HZ1 LYS A 137      93.471  85.467 146.091
ATOM   1291  HZ2 LYS A 137      94.560  85.110 144.849
ATOM   1292  HZ3 LYS A 137      92.897  84.992 144.574
ATOM   1293  C   LYS A 137      90.622  80.866 140.711
ATOM   1294  O   LYS A 137      91.451  79.980 140.480
ATOM   1295  N   ALA A 138      89.567  81.136 139.921
ATOM   1296  H   ALA A 138      88.992  81.924 140.135
ATOM   1297  CA  ALA A 138      89.106  80.399 138.794
ATOM   1298  CB  ALA A 138      87.915  81.092 138.109
ATOM   1299  C   ALA A 138      90.093  80.035 137.758
ATOM   1300  O   ALA A 138      91.094  80.719 137.546
ATOM   1301  N   GLY A 139      89.811  78.879 137.106
ATOM   1302  H   GLY A 139      89.000  78.351 137.337
ATOM   1303  CA  GLY A 139      90.596  78.356 136.018
ATOM   1304  C   GLY A 139      90.545  79.385 134.910
ATOM   1305  O   GLY A 139      91.447  79.446 134.074
ATOM   1306  N   GLU A 140      89.493  80.251 134.921
ATOM   1307  H   GLU A 140      88.773  80.160 135.610
ATOM   1308  CA  GLU A 140      89.289  81.320 133.993
ATOM   1309  CB  GLU A 140      87.785  81.677 133.840
ATOM   1310  CG  GLU A 140      86.893  80.602 133.187
ATOM   1311  CD  GLU A 140      86.405  79.525 134.182
ATOM   1312  OE1 GLU A 140      85.746  78.574 133.689
ATOM   1313  OE2 GLU A 140      86.659  79.594 135.415
ATOM   1314  C   GLU A 140      90.048  82.529 134.512
ATOM   1315  O   GLU A 140      89.486  83.553 134.912
ATOM   1316  N   GLU A 141      91.375  82.335 134.636
ATOM   1317  H   GLU A 141      91.763  81.456 134.374
ATOM   1318  CA  GLU A 141      92.349  83.321 135.014
ATOM   1319  CB  GLU A 141      92.822  83.317 136.487
ATOM   1320  CG  GLU A 141      91.817  83.860 137.515
ATOM   1321  CD  GLU A 141      91.963  85.376 137.641
ATOM   1322  OE1 GLU A 141      91.664  86.115 136.666
ATOM   1323  OE2 GLU A 141      92.382  85.821 138.742
ATOM   1324  C   GLU A 141      93.538  83.056 134.146
ATOM   1325  O   GLU A 141      94.130  83.983 133.592
ATOM   1326  N   ILE A 142      93.876  81.748 133.972
ATOM   1327  H   ILE A 142      93.344  81.019 134.397
ATOM   1328  CA  ILE A 142      94.996  81.298 133.194
ATOM   1329  CB  ILE A 142      95.765  80.154 133.855
ATOM   1330  CG2 ILE A 142      97.075  79.980 133.072
ATOM   1331  CG1 ILE A 142      96.147  80.451 135.323
ATOM   1332  CD1 ILE A 142      95.123  79.995 136.366
ATOM   1333  C   ILE A 142      94.409  80.904 131.846
ATOM   1334  O   ILE A 142      94.437  79.748 131.413
ATOM   1335  N   ALA A 143      93.784  81.918 131.208
ATOM   1336  H   ALA A 143      93.772  82.816 131.640
ATOM   1337  CA  ALA A 143      93.170  81.933 129.908
ATOM   1338  CB  ALA A 143      94.236  82.161 128.804
ATOM   1339  C   ALA A 143      92.178  80.893 129.461
ATOM   1340  O   ALA A 143      92.145  80.493 128.295
ATOM   1341  N   SER A 144      91.287  80.470 130.367
ATOM   1342  H   SER A 144      91.295  80.793 131.310
ATOM   1343  CA  SER A 144      90.267  79.510 130.039
ATOM   1344  CB  SER A 144      90.186  78.399 131.112
ATOM   1345  OG  SER A 144      91.419  77.697 131.198
ATOM   1346  HG  SER A 144      91.877  78.070 131.958
ATOM   1347  C   SER A 144      88.975  80.287 129.994
ATOM   1348  O   SER A 144      87.911  79.724 130.269
ATOM   1349  N   TYR A 145      89.046  81.611 129.645
ATOM   1350  H   TYR A 145      89.909  82.037 129.387
ATOM   1351  CA  TYR A 145      87.900  82.478 129.594
ATOM   1352  CB  TYR A 145      88.216  83.948 129.231
ATOM   1353  CG  TYR A 145      88.867  84.651 130.379
ATOM   1354  CD1 TYR A 145      90.260  84.740 130.494
ATOM   1355  CE1 TYR A 145      90.843  85.414 131.573
ATOM   1356  CZ  TYR A 145      90.032  86.015 132.543
ATOM   1357  OH  TYR A 145      90.604  86.700 133.637
ATOM   1358  HH  TYR A 145      91.559  86.591 133.598
ATOM   1359  CE2 TYR A 145      88.642  85.940 132.430
ATOM   1360  CD2 TYR A 145      88.067  85.265 131.351
ATOM   1361  C   TYR A 145      86.924  81.945 128.610
ATOM   1362  O   TYR A 145      87.168  81.856 127.406
ATOM   1363  N   SER A 146      85.759  81.607 129.174
ATOM   1364  H   SER A 146      85.604  81.714 130.153
ATOM   1365  CA  SER A 146      84.670  81.023 128.465
ATOM   1366  CB  SER A 146      84.222  79.704 129.140
ATOM   1367  OG  SER A 146      83.880  79.922 130.504
ATOM   1368  HG  SER A 146      83.607  79.065 130.842
ATOM   1369  C   SER A 146      83.536  82.003 128.354
ATOM   1370  O   SER A 146      82.365  81.615 128.408
ATOM   1371  N   ILE A 147      83.861  83.315 128.200
ATOM   1372  H   ILE A 147      84.803  83.631 128.137
ATOM   1373  CA  ILE A 147      82.842  84.326 128.103
ATOM   1374  CB  ILE A 147      83.355  85.733 128.389
ATOM   1375  CG2 ILE A 147      82.191  86.750 128.257
ATOM   1376  CG1 ILE A 147      83.969  85.795 129.803
ATOM   1377  CD1 ILE A 147      84.707  87.097 130.122
ATOM   1378  C   ILE A 147      82.291  84.237 126.701
ATOM   1379  O   ILE A 147      82.829  84.786 125.733
ATOM   1380  N   VAL A 148      81.198  83.457 126.609
ATOM   1381  H   VAL A 148      80.853  82.986 127.418
ATOM   1382  CA  VAL A 148      80.439  83.211 125.414
ATOM   1383  CB  VAL A 148      80.367  81.741 125.002
ATOM   1384  CG1 VAL A 148      81.788  81.235 124.678
ATOM   1385  CG2 VAL A 148      79.707  80.896 126.114
ATOM   1386  C   VAL A 148      79.053  83.792 125.560
ATOM   1387  O   VAL A 148      78.251  83.699 124.627
ATOM   1388  N   GLY A 149      78.752  84.409 126.737
ATOM   1389  H   GLY A 149      79.420  84.484 127.472
ATOM   1390  CA  GLY A 149      77.471  85.009 127.012
ATOM   1391  C   GLY A 149      77.350  86.307 126.252
ATOM   1392  O   GLY A 149      78.362  86.980 126.032
ATOM   1393  N   PRO A 150      76.127  86.714 125.905
ATOM   1394  CA  PRO A 150      75.880  87.908 125.134
ATOM   1395  CB  PRO A 150      74.398  87.860 124.737
ATOM   1396  CG  PRO A 150      73.748  86.880 125.730
ATOM   1397  CD  PRO A 150      74.901  85.954 126.150
ATOM   1398  C   PRO A 150      76.271  89.218 125.742
ATOM   1399  O   PRO A 150      76.705  90.077 124.971
ATOM   1400  N   ALA A 151      76.147  89.397 127.077
ATOM   1401  H   ALA A 151      75.823  88.687 127.697
ATOM   1402  CA  ALA A 151      76.455  90.676 127.649
ATOM   1403  CB  ALA A 151      75.210  91.460 128.113
ATOM   1404  C   ALA A 151      77.356  90.515 128.817
ATOM   1405  O   ALA A 151      76.971  89.958 129.850
ATOM   1406  N   ASN A 152      78.596  91.033 128.665
ATOM   1407  H   ASN A 152      78.874  91.494 127.826
ATOM   1408  CA  ASN A 152      79.574  90.980 129.708
ATOM   1409  CB  ASN A 152      81.012  91.174 129.165
ATOM   1410  CG  ASN A 152      82.078  91.037 130.252
ATOM   1411  OD1 ASN A 152      81.876  90.475 131.328
ATOM   1412  ND2 ASN A 152      83.290  91.567 129.945
ATOM   1413 1HD2 ASN A 152      83.437  91.996 129.054
ATOM   1414 2HD2 ASN A 152      84.043  91.506 130.600
ATOM   1415  C   ASN A 152      79.171  92.114 130.603
ATOM   1416  O   ASN A 152      79.258  93.292 130.247
ATOM   1417  N   ALA A 153      78.716  91.734 131.807
ATOM   1418  H   ALA A 153      78.680  90.771 132.061
ATOM   1419  CA  ALA A 153      78.238  92.652 132.803
ATOM   1420  CB  ALA A 153      77.000  92.084 133.524
ATOM   1421  C   ALA A 153      79.277  92.983 133.838
ATOM   1422  O   ALA A 153      78.981  93.706 134.792
ATOM   1423  N   LYS A 154      80.527  92.493 133.657
ATOM   1424  H   LYS A 154      80.754  91.931 132.865
ATOM   1425  CA  LYS A 154      81.606  92.701 134.594
ATOM   1426  CB  LYS A 154      82.904  91.926 134.280
ATOM   1427  CG  LYS A 154      82.836  90.416 134.518
ATOM   1428  CD  LYS A 154      84.172  89.716 134.265
ATOM   1429  CE  LYS A 154      84.148  88.211 134.533
ATOM   1430  NZ  LYS A 154      85.502  87.649 134.363
ATOM   1431  HZ1 LYS A 154      86.127  88.034 135.097
ATOM   1432  HZ2 LYS A 154      85.463  86.617 134.457
ATOM   1433  HZ3 LYS A 154      85.876  87.904 133.430
ATOM   1434  C   LYS A 154      82.021  94.110 134.863
ATOM   1435  O   LYS A 154      82.555  94.353 135.945
ATOM   1436  N   VAL A 155      81.790  95.057 133.914
ATOM   1437  H   VAL A 155      81.329  94.837 133.058
ATOM   1438  CA  VAL A 155      82.167  96.444 134.080
ATOM   1439  CB  VAL A 155      81.979  97.234 132.788
ATOM   1440  CG1 VAL A 155      82.307  98.723 132.985
ATOM   1441  CG2 VAL A 155      82.862  96.605 131.694
ATOM   1442  C   VAL A 155      81.291  96.967 135.191
ATOM   1443  O   VAL A 155      80.079  97.036 135.012
ATOM   1444  N   PRO A 156      81.854  97.373 136.325
ATOM   1445  CA  PRO A 156      81.091  97.839 137.456
ATOM   1446  CB  PRO A 156      82.088  97.967 138.613
ATOM   1447  CG  PRO A 156      83.462  98.113 137.940
ATOM   1448  CD  PRO A 156      83.297  97.414 136.582
ATOM   1449  C   PRO A 156      80.284  99.074 137.200
ATOM   1450  O   PRO A 156      80.643  99.863 136.322
ATOM   1451  N   HIS A 157      79.170  99.234 137.958
ATOM   1452  H   HIS A 157      78.863  98.523 138.586
ATOM   1453  CA  HIS A 157      78.548 100.522 138.125
ATOM   1454  CB  HIS A 157      77.282 100.485 139.010
ATOM   1455  CG  HIS A 157      76.463 101.744 138.968
ATOM   1456  ND1 HIS A 157      76.786 102.896 139.651
ATOM   1457  CE1 HIS A 157      75.825 103.808 139.359
ATOM   1458  NE2 HIS A 157      74.910 103.324 138.539
ATOM   1459  CD2 HIS A 157      75.313 102.024 138.295
ATOM   1460  C   HIS A 157      79.601 101.345 138.800
ATOM   1461  O   HIS A 157      80.178 100.901 139.799
ATOM   1462  N   SER A 158      79.841 102.569 138.255
ATOM   1463  H   SER A 158      79.324 102.885 137.464
ATOM   1464  CA  SER A 158      80.878 103.471 138.703
ATOM   1465  CB  SER A 158      80.704 103.989 140.155
ATOM   1466  OG  SER A 158      79.490 104.723 140.261
ATOM   1467  HG  SER A 158      79.690 105.609 139.943
ATOM   1468  C   SER A 158      82.169 102.726 138.477
ATOM   1469  O   SER A 158      82.933 102.417 139.397
ATOM   1470  N   ALA A 159      82.376 102.359 137.185
ATOM   1471  H   ALA A 159      81.728 102.592 136.465
ATOM   1472  CA  ALA A 159      83.516 101.605 136.788
ATOM   1473  CB  ALA A 159      83.501 101.209 135.303
ATOM   1474  C   ALA A 159      84.789 102.319 137.033
ATOM   1475  O   ALA A 159      85.152 103.304 136.391
ATOM   1476  N   LYS A 160      85.503 101.744 138.008
ATOM   1477  H   LYS A 160      85.139 100.959 138.504
ATOM   1478  CA  LYS A 160      86.806 102.177 138.411
ATOM   1479  CB  LYS A 160      86.972 102.394 139.932
ATOM   1480  CG  LYS A 160      86.192 103.604 140.456
ATOM   1481  CD  LYS A 160      86.406 103.915 141.937
ATOM   1482  CE  LYS A 160      85.656 102.993 142.897
ATOM   1483  NZ  LYS A 160      86.045 103.312 144.284
ATOM   1484  HZ1 LYS A 160      87.018 103.671 144.300
ATOM   1485  HZ2 LYS A 160      85.410 104.038 144.663
ATOM   1486  HZ3 LYS A 160      85.984 102.459 144.871
ATOM   1487  C   LYS A 160      87.401 100.888 137.961
ATOM   1488  O   LYS A 160      87.638  99.960 138.739
ATOM   1489  N   LYS A 161      87.600 100.841 136.621
ATOM   1490  H   LYS A 161      87.389 101.636 136.059
ATOM   1491  CA  LYS A 161      88.069  99.709 135.885
ATOM   1492  CB  LYS A 161      88.279  99.982 134.384
ATOM   1493  CG  LYS A 161      86.992 100.322 133.634
ATOM   1494  CD  LYS A 161      87.199 100.550 132.139
ATOM   1495  CE  LYS A 161      85.922 100.974 131.416
ATOM   1496  NZ  LYS A 161      86.209 101.208 129.989
ATOM   1497  HZ1 LYS A 161      87.187 101.536 129.873
ATOM   1498  HZ2 LYS A 161      86.075 100.325 129.462
ATOM   1499  HZ3 LYS A 161      85.560 101.930 129.622
ATOM   1500  C   LYS A 161      89.314  99.145 136.429
ATOM   1501  O   LYS A 161      90.195  99.864 136.909
ATOM   1502  N   TYR A 162      89.348  97.796 136.412
ATOM   1503  H   TYR A 162      88.605  97.245 136.041
ATOM   1504  CA  TYR A 162      90.482  97.087 136.913
ATOM   1505  CB  TYR A 162      90.237  95.556 137.015
ATOM   1506  CG  TYR A 162      91.389  94.837 137.652
ATOM   1507  CD1 TYR A 162      91.636  94.972 139.024
ATOM   1508  CE1 TYR A 162      92.702  94.302 139.628
ATOM   1509  CZ  TYR A 162      93.529  93.477 138.865
ATOM   1510  OH  TYR A 162      94.603  92.805 139.486
ATOM   1511  HH  TYR A 162      95.108  92.353 138.803
ATOM   1512  CE2 TYR A 162      93.286  93.320 137.497
ATOM   1513  CD2 TYR A 162      92.218  93.994 136.897
ATOM   1514  C   TYR A 162      91.626  97.388 136.004
ATOM   1515  O   TYR A 162      91.603  97.126 134.798
ATOM   1516  N   TYR A 163      92.627  98.025 136.630
ATOM   1517  H   TYR A 163      92.568  98.262 137.597
ATOM   1518  CA  TYR A 163      93.843  98.377 135.987
ATOM   1519  CB  TYR A 163      94.133  99.877 135.707
ATOM   1520  CG  TYR A 163      93.170 100.515 134.760
ATOM   1521  CD1 TYR A 163      92.258 101.470 135.216
ATOM   1522  CE1 TYR A 163      91.358 102.074 134.335
ATOM   1523  CZ  TYR A 163      91.360 101.719 132.985
ATOM   1524  OH  TYR A 163      90.449 102.330 132.097
ATOM   1525  HH  TYR A 163      90.610 101.975 131.219
ATOM   1526  CE2 TYR A 163      92.260 100.758 132.519
ATOM   1527  CD2 TYR A 163      93.157 100.160 133.406
ATOM   1528  C   TYR A 163      94.850  97.905 136.968
ATOM   1529  O   TYR A 163      95.094  98.543 137.997
ATOM   1530  N   GLU A 164      95.411  96.711 136.684
ATOM   1531  H   GLU A 164      95.168  96.201 135.863
ATOM   1532  CA  GLU A 164      96.428  96.122 137.512
ATOM   1533  CB  GLU A 164      96.808  94.685 137.101
ATOM   1534  CG  GLU A 164      97.700  93.947 138.109
ATOM   1535  CD  GLU A 164      97.810  92.483 137.706
ATOM   1536  OE1 GLU A 164      98.955  92.039 137.429
ATOM   1537  OE2 GLU A 164      96.765  91.779 137.688
ATOM   1538  C   GLU A 164      97.622  97.016 137.339
ATOM   1539  O   GLU A 164      97.990  97.387 136.223
ATOM   1540  N   ALA A 165      98.272  97.351 138.466
ATOM   1541  H   ALA A 165      97.975  97.008 139.353
ATOM   1542  CA  ALA A 165      99.404  98.236 138.497
ATOM   1543  CB  ALA A 165      99.942  98.437 139.924
ATOM   1544  C   ALA A 165     100.551  97.794 137.642
ATOM   1545  O   ALA A 165     101.290  98.644 137.140
ATOM   1546  N   VAL A 166     100.712  96.462 137.454
ATOM   1547  H   VAL A 166     100.099  95.789 137.860
ATOM   1548  CA  VAL A 166     101.800  95.956 136.672
ATOM   1549  CB  VAL A 166     102.061  94.480 136.984
ATOM   1550  CG1 VAL A 166     103.157  93.881 136.082
ATOM   1551  CG2 VAL A 166     102.387  94.332 138.482
ATOM   1552  C   VAL A 166     101.581  96.201 135.189
ATOM   1553  O   VAL A 166     102.409  96.922 134.630
ATOM   1554  N   HIS A 167     100.474  95.674 134.549
ATOM   1555  H   HIS A 167      99.812  95.133 135.060
ATOM   1556  CA  HIS A 167     100.176  95.802 133.110
ATOM   1557  CB  HIS A 167      99.003  96.680 132.615
ATOM   1558  CG  HIS A 167      97.632  96.173 132.950
ATOM   1559  ND1 HIS A 167      97.145  94.963 132.505
ATOM   1560  CE1 HIS A 167      95.861  94.874 132.933
ATOM   1561  NE2 HIS A 167      95.488  95.938 133.618
ATOM   1562  CD2 HIS A 167      96.605  96.754 133.621
ATOM   1563  C   HIS A 167     101.394  95.941 132.217
ATOM   1564  O   HIS A 167     101.547  96.954 131.524
ATOM   1565  N   PRO A 168     102.265  94.930 132.224
ATOM   1566  CA  PRO A 168     103.521  94.941 131.513
ATOM   1567  CB  PRO A 168     104.246  93.659 131.919
ATOM   1568  CG  PRO A 168     103.125  92.684 132.309
ATOM   1569  CD  PRO A 168     101.955  93.584 132.724
ATOM   1570  C   PRO A 168     103.481  95.049 130.027
ATOM   1571  O   PRO A 168     104.476  95.525 129.476
ATOM   1572  N   CYS A 169     102.394  94.573 129.381
ATOM   1573  H   CYS A 169     101.586  94.246 129.864
ATOM   1574  CA  CYS A 169     102.462  94.290 127.976
ATOM   1575  CB  CYS A 169     101.332  93.353 127.512
ATOM   1576  SG  CYS A 169     101.467  91.681 128.212
ATOM   1577  C   CYS A 169     102.365  95.552 127.176
ATOM   1578  O   CYS A 169     103.246  95.826 126.357
ATOM   1579  N   THR A 170     101.299  96.354 127.430
ATOM   1580  H   THR A 170     100.613  96.119 128.113
ATOM   1581  CA  THR A 170     101.076  97.593 126.738
ATOM   1582  CB  THR A 170     100.738  97.395 125.265
ATOM   1583  CG2 THR A 170      99.570  96.414 125.075
ATOM   1584  OG1 THR A 170     100.501  98.634 124.625
ATOM   1585  HG1 THR A 170     100.575  98.456 123.684
ATOM   1586  C   THR A 170     100.067  98.434 127.475
ATOM   1587  O   THR A 170      99.098  97.932 128.053
ATOM   1588  N   VAL A 171     100.303  99.767 127.453
ATOM   1589  H   VAL A 171     101.076 100.145 126.953
ATOM   1590  CA  VAL A 171      99.464 100.717 128.131
ATOM   1591  CB  VAL A 171     100.176 101.430 129.297
ATOM   1592  CG1 VAL A 171      99.215 102.401 130.029
ATOM   1593  CG2 VAL A 171     100.824 100.404 130.253
ATOM   1594  C   VAL A 171      99.000 101.741 127.121
ATOM   1595  O   VAL A 171      99.643 102.778 126.935
ATOM   1596  N   PHE A 172      97.884 101.460 126.404
ATOM   1597  H   PHE A 172      97.344 100.634 126.531
ATOM   1598  CA  PHE A 172      97.394 102.455 125.484
ATOM   1599  CB  PHE A 172      97.350 102.189 123.956
ATOM   1600  CG  PHE A 172      98.738 102.143 123.397
ATOM   1601  CD1 PHE A 172      99.359 100.949 123.025
ATOM   1602  CE1 PHE A 172     100.659 100.955 122.505
ATOM   1603  CZ  PHE A 172     101.354 102.158 122.359
ATOM   1604  CE2 PHE A 172     100.748 103.358 122.736
ATOM   1605  CD2 PHE A 172      99.450 103.342 123.251
ATOM   1606  C   PHE A 172      96.178 103.203 125.904
ATOM   1607  O   PHE A 172      95.032 102.836 125.631
ATOM   1608  N   CYS A 173      96.462 104.275 126.672
ATOM   1609  H   CYS A 173      97.403 104.503 126.907
ATOM   1610  CA  CYS A 173      95.476 105.200 127.155
ATOM   1611  CB  CYS A 173      95.960 106.056 128.342
ATOM   1612  SG  CYS A 173      94.712 107.252 128.917
ATOM   1613  C   CYS A 173      95.190 106.113 125.995
ATOM   1614  O   CYS A 173      96.114 106.616 125.350
ATOM   1615  N   VAL A 174      93.890 106.298 125.679
ATOM   1616  H   VAL A 174      93.156 105.879 126.206
ATOM   1617  CA  VAL A 174      93.481 107.157 124.593
ATOM   1618  CB  VAL A 174      92.341 106.584 123.751
ATOM   1619  CG1 VAL A 174      91.920 107.563 122.632
ATOM   1620  CG2 VAL A 174      92.777 105.217 123.181
ATOM   1621  C   VAL A 174      93.085 108.476 125.202
ATOM   1622  O   VAL A 174      92.303 108.519 126.157
ATOM   1623  N   LEU A 175      93.638 109.588 124.655
ATOM   1624  H   LEU A 175      94.268 109.544 123.885
ATOM   1625  CA  LEU A 175      93.326 110.905 125.148
ATOM   1626  CB  LEU A 175      94.256 112.002 124.603
ATOM   1627  CG  LEU A 175      95.749 111.883 124.974
ATOM   1628  CD1 LEU A 175      96.563 112.977 124.265
ATOM   1629  CD2 LEU A 175      95.983 111.874 126.494
ATOM   1630  C   LEU A 175      91.909 111.178 124.728
ATOM   1631  O   LEU A 175      91.573 111.203 123.540
ATOM   1632  N   SER A 176      91.069 111.413 125.750
ATOM   1633  H   SER A 176      91.398 111.404 126.691
ATOM   1634  CA  SER A 176      89.659 111.630 125.616
ATOM   1635  CB  SER A 176      88.895 110.830 126.691
ATOM   1636  OG  SER A 176      89.133 109.439 126.519
ATOM   1637  HG  SER A 176      90.021 109.286 126.857
ATOM   1638  C   SER A 176      89.248 113.075 125.673
ATOM   1639  O   SER A 176      88.056 113.369 125.788
ATOM   1640  N   LYS A 177      90.217 114.012 125.538
ATOM   1641  H   LYS A 177      91.169 113.743 125.419
ATOM   1642  CA  LYS A 177      89.988 115.441 125.593
ATOM   1643  CB  LYS A 177      91.281 116.242 125.328
ATOM   1644  CG  LYS A 177      92.361 116.180 126.411
ATOM   1645  CD  LYS A 177      93.593 117.009 126.037
ATOM   1646  CE  LYS A 177      94.741 116.955 127.046
ATOM   1647  NZ  LYS A 177      95.860 117.790 126.566
ATOM   1648  HZ1 LYS A 177      95.717 118.769 126.875
ATOM   1649  HZ2 LYS A 177      96.755 117.434 126.952
ATOM   1650  HZ3 LYS A 177      95.896 117.761 125.529
ATOM   1651  C   LYS A 177      89.024 115.888 124.522
ATOM   1652  O   LYS A 177      88.150 116.719 124.773
ATOM   1653  N   LYS A 178      89.162 115.307 123.311
ATOM   1654  H   LYS A 178      89.870 114.622 123.156
ATOM   1655  CA  LYS A 178      88.350 115.604 122.159
ATOM   1656  CB  LYS A 178      89.281 115.850 120.948
ATOM   1657  CG  LYS A 178      90.185 117.078 121.092
ATOM   1658  CD  LYS A 178      91.160 117.279 119.933
ATOM   1659  CE  LYS A 178      92.100 118.464 120.154
ATOM   1660  NZ  LYS A 178      93.058 118.572 119.038
ATOM   1661  HZ1 LYS A 178      92.555 118.514 118.133
ATOM   1662  HZ2 LYS A 178      93.555 119.480 119.099
ATOM   1663  HZ3 LYS A 178      93.751 117.802 119.101
ATOM   1664  C   LYS A 178      87.501 114.380 121.875
ATOM   1665  O   LYS A 178      87.091 114.168 120.732
ATOM   1666  N   GLN A 179      87.222 113.545 122.921
ATOM   1667  H   GLN A 179      87.542 113.781 123.835
ATOM   1668  CA  GLN A 179      86.509 112.275 122.906
ATOM   1669  CB  GLN A 179      85.231 112.166 122.019
ATOM   1670  CG  GLN A 179      84.487 110.819 122.086
ATOM   1671  CD  GLN A 179      83.882 110.587 123.472
ATOM   1672  OE1 GLN A 179      83.172 111.419 124.036
ATOM   1673  NE2 GLN A 179      84.194 109.401 124.055
ATOM   1674 1HE2 GLN A 179      84.793 108.753 123.583
ATOM   1675 2HE2 GLN A 179      83.828 109.169 124.955
ATOM   1676  C   GLN A 179      87.565 111.284 122.491
ATOM   1677  O   GLN A 179      87.860 110.346 123.229
ATOM   1678  N   GLN A 180      88.140 111.481 121.291
ATOM   1679  H   GLN A 180      87.842 112.233 120.706
ATOM   1680  CA  GLN A 180      89.216 110.699 120.764
ATOM   1681  CB  GLN A 180      88.821 109.763 119.597
ATOM   1682  CG  GLN A 180      89.966 108.879 119.076
ATOM   1683  CD  GLN A 180      89.465 108.068 117.886
ATOM   1684  OE1 GLN A 180      89.375 108.571 116.766
ATOM   1685  NE2 GLN A 180      89.137 106.772 118.126
ATOM   1686 1HE2 GLN A 180      89.222 106.398 119.049
ATOM   1687 2HE2 GLN A 180      88.820 106.193 117.375
ATOM   1688  C   GLN A 180      90.087 111.784 120.205
ATOM   1689  O   GLN A 180      89.581 112.663 119.496
ATOM   1690  N   VAL A 181      91.408 111.787 120.529
ATOM   1691  H   VAL A 181      91.836 111.114 121.126
ATOM   1692  CA  VAL A 181      92.231 112.822 119.958
ATOM   1693  CB  VAL A 181      93.462 113.250 120.741
ATOM   1694  CG1 VAL A 181      94.274 114.324 119.978
ATOM   1695  CG2 VAL A 181      92.923 113.909 122.023
ATOM   1696  C   VAL A 181      92.512 112.444 118.549
ATOM   1697  O   VAL A 181      93.307 111.555 118.227
ATOM   1698  N   ASN A 182      91.768 113.162 117.685
ATOM   1699  H   ASN A 182      91.116 113.844 118.006
ATOM   1700  CA  ASN A 182      91.866 113.018 116.274
ATOM   1701  CB  ASN A 182      90.644 113.582 115.507
ATOM   1702  CG  ASN A 182      90.748 113.351 113.993
ATOM   1703  OD1 ASN A 182      91.484 112.513 113.470
ATOM   1704  ND2 ASN A 182      89.952 114.153 113.240
ATOM   1705 1HD2 ASN A 182      89.351 114.818 113.683
ATOM   1706 2HD2 ASN A 182      89.954 114.069 112.244
ATOM   1707  C   ASN A 182      93.068 113.852 115.988
ATOM   1708  O   ASN A 182      93.088 115.063 116.236
ATOM   1709  N   PHE A 183      94.115 113.159 115.514
ATOM   1710  H   PHE A 183      94.054 112.178 115.349
ATOM   1711  CA  PHE A 183      95.369 113.763 115.168
ATOM   1712  CB  PHE A 183      96.501 112.738 114.974
ATOM   1713  CG  PHE A 183      96.847 112.192 116.323
ATOM   1714  CD1 PHE A 183      96.401 110.923 116.706
ATOM   1715  CE1 PHE A 183      96.718 110.409 117.967
ATOM   1716  CZ  PHE A 183      97.486 111.156 118.858
ATOM   1717  CE2 PHE A 183      97.931 112.423 118.483
ATOM   1718  CD2 PHE A 183      97.614 112.938 117.225
ATOM   1719  C   PHE A 183      95.167 114.544 113.905
ATOM   1720  O   PHE A 183      94.434 114.103 113.014
ATOM   1721  N   VAL A 184      95.772 115.755 113.834
ATOM   1722  H   VAL A 184      96.352 116.116 114.560
ATOM   1723  CA  VAL A 184      95.605 116.590 112.673
ATOM   1724  CB  VAL A 184      94.815 117.878 112.957
ATOM   1725  CG1 VAL A 184      94.670 118.743 111.685
ATOM   1726  CG2 VAL A 184      93.441 117.544 113.575
ATOM   1727  C   VAL A 184      96.939 116.962 112.083
ATOM   1728  O   VAL A 184      97.782 117.594 112.722
ATOM   1729  N   CYS A 185      97.133 116.552 110.817
ATOM   1730  H   CYS A 185      96.427 116.036 110.337
ATOM   1731  CA  CYS A 185      98.293 116.823 110.027
ATOM   1732  CB  CYS A 185      98.563 115.633 109.077
ATOM   1733  SG  CYS A 185     100.034 115.812 108.035
ATOM   1734  C   CYS A 185      97.994 118.058 109.221
ATOM   1735  O   CYS A 185      97.512 117.957 108.089
ATOM   1736  N   GLN A 186      98.208 119.266 109.810
ATOM   1737  H   GLN A 186      98.549 119.366 110.741
ATOM   1738  CA  GLN A 186      97.972 120.475 109.052
ATOM   1739  CB  GLN A 186      97.839 121.750 109.914
ATOM   1740  CG  GLN A 186      96.607 121.808 110.816
ATOM   1741  CD  GLN A 186      96.623 123.147 111.538
ATOM   1742  OE1 GLN A 186      96.331 124.191 110.955
ATOM   1743  NE2 GLN A 186      96.982 123.123 112.847
ATOM   1744 1HE2 GLN A 186      97.234 122.258 113.280
ATOM   1745 2HE2 GLN A 186      97.015 123.970 113.377
ATOM   1746  C   GLN A 186      99.184 120.652 108.172
ATOM   1747  O   GLN A 186      99.077 120.655 106.945
ATOM   1748  N   ARG A 187     100.362 120.781 108.827
ATOM   1749  H   ARG A 187     100.364 120.789 109.824
ATOM   1750  CA  ARG A 187     101.672 120.924 108.248
ATOM   1751  CB  ARG A 187     101.887 122.188 107.352
ATOM   1752  CG  ARG A 187     101.717 123.580 107.985
ATOM   1753  CD  ARG A 187     101.854 124.730 106.983
ATOM   1754  NE  ARG A 187     101.617 126.022 107.703
ATOM   1755  HE  ARG A 187     102.403 126.522 108.067
ATOM   1756  CZ  ARG A 187     100.356 126.539 107.874
ATOM   1757  NH1 ARG A 187      99.241 125.893 107.416
ATOM   1758 1HH1 ARG A 187      99.321 125.013 106.947
ATOM   1759 2HH1 ARG A 187      98.334 126.290 107.554
ATOM   1760  NH2 ARG A 187     100.204 127.735 108.515
ATOM   1761 1HH2 ARG A 187     100.997 128.219 108.882
ATOM   1762 2HH2 ARG A 187      99.292 128.128 108.634
ATOM   1763  C   ARG A 187     102.609 120.849 109.410
ATOM   1764  O   ARG A 187     102.643 121.765 110.235
ATOM   1765  N   VAL A 188     103.344 119.713 109.535
ATOM   1766  H   VAL A 188     103.274 118.991 108.849
ATOM   1767  CA  VAL A 188     104.276 119.418 110.612
ATOM   1768  CB  VAL A 188     105.728 119.899 110.471
ATOM   1769  CG1 VAL A 188     106.351 119.132 109.296
ATOM   1770  CG2 VAL A 188     105.875 121.434 110.363
ATOM   1771  C   VAL A 188     103.688 119.643 111.989
ATOM   1772  O   VAL A 188     104.399 119.962 112.945
ATOM   1773  N   ASP A 189     102.350 119.425 112.116
ATOM   1774  H   ASP A 189     101.787 119.128 111.351
ATOM   1775  CA  ASP A 189     101.675 119.618 113.371
ATOM   1776  CB  ASP A 189     100.246 120.204 113.181
ATOM   1777  CG  ASP A 189      99.517 120.499 114.502
ATOM   1778  OD1 ASP A 189     100.049 120.243 115.616
ATOM   1779  OD2 ASP A 189      98.368 120.996 114.393
ATOM   1780  C   ASP A 189     101.645 118.232 113.924
ATOM   1781  O   ASP A 189     102.546 117.864 114.673
ATOM   1782  N   MET A 190     100.670 117.393 113.506
ATOM   1783  H   MET A 190      99.897 117.661 112.935
ATOM   1784  CA  MET A 190     100.675 116.038 113.967
ATOM   1785  CB  MET A 190      99.437 115.592 114.771
ATOM   1786  CG  MET A 190      99.227 116.454 116.028
ATOM   1787  SD  MET A 190     100.648 116.599 117.165
ATOM   1788  CE  MET A 190     100.769 114.889 117.736
ATOM   1789  C   MET A 190     100.857 115.326 112.667
ATOM   1790  O   MET A 190      99.955 114.641 112.175
ATOM   1791  N   ASP A 191     101.853 115.866 111.895
ATOM   1792  H   ASP A 191     102.472 116.555 112.259
ATOM   1793  CA  ASP A 191     102.192 115.374 110.610
ATOM   1794  CB  ASP A 191     103.156 116.275 109.834
ATOM   1795  CG  ASP A 191     103.300 115.885 108.364
ATOM   1796  OD1 ASP A 191     102.901 114.772 107.924
ATOM   1797  OD2 ASP A 191     103.776 116.790 107.631
ATOM   1798  C   ASP A 191     102.728 114.047 110.966
ATOM   1799  O   ASP A 191     103.674 113.869 111.738
ATOM   1800  N   ILE A 192     102.012 113.120 110.354
ATOM   1801  H   ILE A 192     101.330 113.433 109.698
ATOM   1802  CA  ILE A 192     102.090 111.719 110.470
ATOM   1803  CB  ILE A 192     100.990 111.196 109.616
ATOM   1804  CG2 ILE A 192     101.215 109.711 109.509
ATOM   1805  CG1 ILE A 192      99.626 111.648 110.215
ATOM   1806  CD1 ILE A 192      98.380 111.439 109.369
ATOM   1807  C   ILE A 192     103.447 111.235 110.102
ATOM   1808  O   ILE A 192     103.927 111.450 108.997
ATOM   1809  N   VAL A 193     104.009 110.519 111.083
ATOM   1810  H   VAL A 193     103.435 110.337 111.879
ATOM   1811  CA  VAL A 193     105.318 109.925 111.200
ATOM   1812  CB  VAL A 193     106.047 110.613 112.365
ATOM   1813  CG1 VAL A 193     105.106 110.888 113.536
ATOM   1814  CG2 VAL A 193     107.150 109.720 112.947
ATOM   1815  C   VAL A 193     105.363 108.427 111.221
ATOM   1816  O   VAL A 193     104.368 107.824 111.569
ATOM   1817  N   VAL A 194     106.487 107.807 110.742
ATOM   1818  H   VAL A 194     107.248 108.333 110.381
ATOM   1819  CA  VAL A 194     106.669 106.377 110.718
ATOM   1820  CB  VAL A 194     107.809 105.859 109.799
ATOM   1821  CG1 VAL A 194     107.930 104.331 109.895
ATOM   1822  CG2 VAL A 194     107.723 106.276 108.337
ATOM   1823  C   VAL A 194     107.122 105.926 112.090
ATOM   1824  O   VAL A 194     106.449 105.111 112.721
ATOM   1825  N   TYR A 195     108.231 106.516 112.613
ATOM   1826  H   TYR A 195     108.755 107.232 112.161
ATOM   1827  CA  TYR A 195     108.749 105.984 113.834
ATOM   1828  CB  TYR A 195     110.234 105.552 113.635
ATOM   1829  CG  TYR A 195     110.813 104.812 114.801
ATOM   1830  CD1 TYR A 195     110.571 103.438 114.939
ATOM   1831  CE1 TYR A 195     111.097 102.718 116.015
ATOM   1832  CZ  TYR A 195     111.873 103.379 116.969
ATOM   1833  OH  TYR A 195     112.413 102.677 118.067
ATOM   1834  HH  TYR A 195     112.756 103.326 118.689
ATOM   1835  CE2 TYR A 195     112.116 104.747 116.839
ATOM   1836  CD2 TYR A 195     111.591 105.458 115.762
ATOM   1837  C   TYR A 195     108.581 106.772 115.094
ATOM   1838  O   TYR A 195     108.843 107.970 115.193
ATOM   1839  N   CYS A 196     108.135 105.998 116.089
ATOM   1840  H   CYS A 196     107.933 105.043 115.882
ATOM   1841  CA  CYS A 196     107.916 106.308 117.468
ATOM   1842  CB  CYS A 196     106.446 106.249 117.900
ATOM   1843  SG  CYS A 196     106.198 106.693 119.646
ATOM   1844  C   CYS A 196     108.533 105.103 118.126
ATOM   1845  O   CYS A 196     108.489 104.003 117.567
ATOM   1846  N   ASN A 197     109.149 105.275 119.320
ATOM   1847  H   ASN A 197     109.211 106.166 119.762
ATOM   1848  CA  ASN A 197     109.727 104.155 120.033
ATOM   1849  CB  ASN A 197     110.540 104.574 121.283
ATOM   1850  CG  ASN A 197     111.890 105.203 120.933
ATOM   1851  OD1 ASN A 197     112.514 104.969 119.900
ATOM   1852  ND2 ASN A 197     112.353 106.101 121.841
ATOM   1853 1HD2 ASN A 197     111.820 106.299 122.665
ATOM   1854 2HD2 ASN A 197     113.213 106.584 121.679
ATOM   1855  C   ASN A 197     108.592 103.306 120.530
ATOM   1856  O   ASN A 197     108.615 102.090 120.350
ATOM   1857  N   GLY A 198     107.520 103.963 121.035
ATOM   1858  H   GLY A 198     107.493 104.958 121.093
ATOM   1859  CA  GLY A 198     106.377 103.277 121.563
ATOM   1860  C   GLY A 198     105.649 104.146 122.544
ATOM   1861  O   GLY A 198     104.443 103.965 122.711
ATOM   1862  N   GLN A 199     106.348 105.112 123.200
ATOM   1863  H   GLN A 199     107.322 105.251 123.046
ATOM   1864  CA  GLN A 199     105.730 105.999 124.158
ATOM   1865  CB  GLN A 199     106.740 106.812 125.000
ATOM   1866  CG  GLN A 199     106.102 107.642 126.127
ATOM   1867  CD  GLN A 199     107.174 108.442 126.852
ATOM   1868  OE1 GLN A 199     107.751 109.388 126.316
ATOM   1869  NE2 GLN A 199     107.439 108.067 128.130
ATOM   1870 1HE2 GLN A 199     106.931 107.312 128.546
ATOM   1871 2HE2 GLN A 199     108.128 108.557 128.662
ATOM   1872  C   GLN A 199     104.837 106.969 123.435
ATOM   1873  O   GLN A 199     105.234 107.597 122.450
ATOM   1874  N   ARG A 200     103.597 107.109 123.948
ATOM   1875  H   ARG A 200     103.294 106.598 124.748
ATOM   1876  CA  ARG A 200     102.636 107.987 123.360
ATOM   1877  CB  ARG A 200     101.194 107.451 123.518
ATOM   1878  CG  ARG A 200     100.119 108.249 122.777
ATOM   1879  CD  ARG A 200      98.735 107.615 122.874
ATOM   1880  NE  ARG A 200      97.796 108.485 122.107
ATOM   1881  HE  ARG A 200      98.080 109.415 121.874
ATOM   1882  CZ  ARG A 200      96.558 108.043 121.727
ATOM   1883  NH1 ARG A 200      96.119 106.778 122.011
ATOM   1884 1HH1 ARG A 200      96.689 106.150 122.540
ATOM   1885 2HH1 ARG A 200      95.242 106.461 121.646
ATOM   1886  NH2 ARG A 200      95.748 108.874 121.009
ATOM   1887 1HH2 ARG A 200      96.050 109.797 120.773
ATOM   1888 2HH2 ARG A 200      94.886 108.525 120.635
ATOM   1889  C   ARG A 200     102.792 109.365 123.943
ATOM   1890  O   ARG A 200     102.116 109.740 124.907
ATOM   1891  N   LYS A 201     103.770 110.119 123.392
ATOM   1892  H   LYS A 201     104.350 109.774 122.656
ATOM   1893  CA  LYS A 201     103.989 111.477 123.812
ATOM   1894  CB  LYS A 201     105.458 111.855 124.117
ATOM   1895  CG  LYS A 201     105.650 113.318 124.555
ATOM   1896  CD  LYS A 201     105.167 113.578 125.991
ATOM   1897  CE  LYS A 201     105.543 114.950 126.558
ATOM   1898  NZ  LYS A 201     104.929 115.136 127.893
ATOM   1899  HZ1 LYS A 201     105.385 115.930 128.381
ATOM   1900  HZ2 LYS A 201     103.912 115.325 127.804
ATOM   1901  HZ3 LYS A 201     105.069 114.274 128.452
ATOM   1902  C   LYS A 201     103.499 112.219 122.596
ATOM   1903  O   LYS A 201     104.035 112.068 121.493
ATOM   1904  N   VAL A 202     102.421 113.002 122.797
ATOM   1905  H   VAL A 202     102.016 113.092 123.704
ATOM   1906  CA  VAL A 202     101.767 113.745 121.753
ATOM   1907  CB  VAL A 202     100.249 113.711 122.016
ATOM   1908  CG1 VAL A 202      99.424 114.553 121.023
ATOM   1909  CG2 VAL A 202      99.780 112.240 122.010
ATOM   1910  C   VAL A 202     102.230 115.171 121.552
ATOM   1911  O   VAL A 202     102.706 115.517 120.469
ATOM   1912  N   ILE A 203     102.136 116.008 122.612
ATOM   1913  H   ILE A 203     101.803 115.685 123.493
ATOM   1914  CA  ILE A 203     102.451 117.415 122.547
ATOM   1915  CB  ILE A 203     101.704 118.189 123.638
ATOM   1916  CG2 ILE A 203     102.055 119.695 123.602
ATOM   1917  CG1 ILE A 203     100.182 118.014 123.411
ATOM   1918  CD1 ILE A 203      99.279 118.506 124.544
ATOM   1919  C   ILE A 203     103.922 117.745 122.502
ATOM   1920  O   ILE A 203     104.719 117.234 123.291
ATOM   1921  N   LEU A 204     104.274 118.625 121.530
ATOM   1922  H   LEU A 204     103.585 118.989 120.908
ATOM   1923  CA  LEU A 204     105.603 119.128 121.318
ATOM   1924  CB  LEU A 204     106.304 118.486 120.101
ATOM   1925  CG  LEU A 204     107.787 118.865 119.950
ATOM   1926  CD1 LEU A 204     108.617 118.386 121.155
ATOM   1927  CD2 LEU A 204     108.352 118.422 118.599
ATOM   1928  C   LEU A 204     105.278 120.573 121.035
ATOM   1929  O   LEU A 204     104.790 120.931 119.957
ATOM   1930  N   THR A 205     105.519 121.413 122.061
ATOM   1931  H   THR A 205     105.929 121.068 122.902
ATOM   1932  CA  THR A 205     105.232 122.826 122.089
ATOM   1933  CB  THR A 205     105.285 123.337 123.527
ATOM   1934  CG2 THR A 205     104.272 122.559 124.380
ATOM   1935  OG1 THR A 205     106.573 123.137 124.100
ATOM   1936  HG1 THR A 205     106.558 123.588 124.949
ATOM   1937  C   THR A 205     106.134 123.689 121.265
ATOM   1938  O   THR A 205     105.656 124.480 120.451
ATOM   1939  N   LYS A 206     107.459 123.538 121.485
ATOM   1940  H   LYS A 206     107.777 122.888 122.170
ATOM   1941  CA  LYS A 206     108.513 124.248 120.818
ATOM   1942  CB  LYS A 206     109.019 123.565 119.535
ATOM   1943  CG  LYS A 206     109.598 122.171 119.785
ATOM   1944  CD  LYS A 206     110.917 122.181 120.573
ATOM   1945  CE  LYS A 206     111.529 120.793 120.776
ATOM   1946  NZ  LYS A 206     112.731 120.877 121.627
ATOM   1947  HZ1 LYS A 206     113.353 121.636 121.290
ATOM   1948  HZ2 LYS A 206     112.441 121.083 122.601
ATOM   1949  HZ3 LYS A 206     113.245 119.977 121.613
ATOM   1950  C   LYS A 206     108.408 125.737 120.694
ATOM   1951  O   LYS A 206     108.653 126.328 119.639
ATOM   1952  N   THR A 207     108.000 126.367 121.814
ATOM   1953  H   THR A 207     107.790 125.857 122.644
ATOM   1954  CA  THR A 207     107.903 127.795 121.943
ATOM   1955  CB  THR A 207     107.016 128.240 123.064
ATOM   1956  CG2 THR A 207     105.589 127.745 122.761
ATOM   1957  OG1 THR A 207     107.485 127.729 124.302
ATOM   1958  HG1 THR A 207     108.256 128.250 124.536
ATOM   1959  C   THR A 207     109.325 128.287 122.068
ATOM   1960  O   THR A 207     110.215 127.534 122.475
ATOM   1961  N   LEU A 208     109.540 129.582 121.763
ATOM   1962  H   LEU A 208     108.786 130.174 121.492
ATOM   1963  CA  LEU A 208     110.840 130.201 121.710
ATOM   1964  CB  LEU A 208     110.768 131.682 121.283
ATOM   1965  CG  LEU A 208     110.320 131.899 119.817
ATOM   1966  CD1 LEU A 208     110.132 133.393 119.516
ATOM   1967  CD2 LEU A 208     111.217 131.174 118.799
ATOM   1968  C   LEU A 208     111.711 130.116 122.920
ATOM   1969  O   LEU A 208     112.929 130.015 122.789
ATOM   1970  N   VAL A 209     111.112 130.161 124.115
ATOM   1971  H   VAL A 209     110.122 130.245 124.185
ATOM   1972  CA  VAL A 209     111.827 130.095 125.356
ATOM   1973  CB  VAL A 209     110.977 130.734 126.459
ATOM   1974  CG1 VAL A 209     109.731 129.886 126.770
ATOM   1975  CG2 VAL A 209     111.828 131.053 127.692
ATOM   1976  C   VAL A 209     112.331 128.705 125.688
ATOM   1977  O   VAL A 209     111.733 127.694 125.311
ATOM   1978  N   ILE A 210     113.441 128.646 126.483
ATOM   1979  H   ILE A 210     113.896 129.483 126.772
ATOM   1980  CA  ILE A 210     114.053 127.421 126.972
ATOM   1981  CB  ILE A 210     115.454 127.643 127.527
ATOM   1982  CG2 ILE A 210     115.390 128.428 128.847
ATOM   1983  CG1 ILE A 210     116.244 126.320 127.591
ATOM   1984  CD1 ILE A 210     117.733 126.489 127.882
ATOM   1985  C   ILE A 210     113.092 126.834 127.997
ATOM   1986  O   ILE A 210     113.242 125.707 128.480
ATOM   1987  N   GLY A 211     112.028 127.616 128.312
ATOM   1988  H   GLY A 211     111.957 128.543 127.969
ATOM   1989  CA  GLY A 211     110.954 127.286 129.152
ATOM   1990  C   GLY A 211     110.042 126.406 128.348
ATOM   1991  O   GLY A 211     108.893 126.732 128.073
ATOM   1992  N   GLN A 212     110.620 125.280 127.891
ATOM   1993  H   GLN A 212     111.562 125.079 128.123
ATOM   1994  CA  GLN A 212     110.008 124.173 127.234
ATOM   1995  CB  GLN A 212     111.056 123.360 126.464
ATOM   1996  CG  GLN A 212     111.600 124.135 125.257
ATOM   1997  CD  GLN A 212     112.714 123.332 124.613
ATOM   1998  OE1 GLN A 212     112.486 122.279 124.021
ATOM   1999  NE2 GLN A 212     113.965 123.856 124.706
ATOM   2000 1HE2 GLN A 212     114.113 124.732 125.165
ATOM   2001 2HE2 GLN A 212     114.745 123.366 124.318
ATOM   2002  C   GLN A 212     109.538 123.438 128.488
ATOM   2003  O   GLN A 212     108.576 122.678 128.447
ATOM   2004  N   CYS A 213     110.240 123.662 129.646
ATOM   2005  H   CYS A 213     111.060 124.229 129.643
ATOM   2006  CA  CYS A 213     109.918 123.167 130.942
ATOM   2007  CB  CYS A 213     111.048 123.405 131.958
ATOM   2008  SG  CYS A 213     112.512 122.384 131.609
ATOM   2009  C   CYS A 213     108.710 123.967 131.387
ATOM   2010  O   CYS A 213     107.782 123.384 131.938
ATOM   2011  N   ILE A 214     108.664 125.311 131.115
ATOM   2012  H   ILE A 214     109.421 125.772 130.667
ATOM   2013  CA  ILE A 214     107.539 126.159 131.494
ATOM   2014  CB  ILE A 214     107.707 127.635 131.157
ATOM   2015  CG2 ILE A 214     106.394 128.409 131.452
ATOM   2016  CG1 ILE A 214     108.836 128.264 131.961
ATOM   2017  CD1 ILE A 214     109.186 129.642 131.407
ATOM   2018  C   ILE A 214     106.376 125.676 130.660
ATOM   2019  O   ILE A 214     105.302 125.378 131.185
ATOM   2020  N   TYR A 215     106.610 125.520 129.338
ATOM   2021  H   TYR A 215     107.494 125.723 128.935
ATOM   2022  CA  TYR A 215     105.618 125.053 128.429
ATOM   2023  CB  TYR A 215     105.800 125.583 126.979
ATOM   2024  CG  TYR A 215     105.495 127.036 126.787
ATOM   2025  CD1 TYR A 215     106.369 128.047 127.200
ATOM   2026  CE1 TYR A 215     106.080 129.393 126.976
ATOM   2027  CZ  TYR A 215     104.908 129.746 126.309
ATOM   2028  OH  TYR A 215     104.616 131.110 126.083
ATOM   2029  HH  TYR A 215     103.765 131.163 125.639
ATOM   2030  CE2 TYR A 215     104.030 128.750 125.870
ATOM   2031  CD2 TYR A 215     104.331 127.403 126.104
ATOM   2032  C   TYR A 215     105.717 123.555 128.451
ATOM   2033  O   TYR A 215     105.965 122.935 127.414
ATOM   2034  N   THR A 216     105.455 122.929 129.651
ATOM   2035  H   THR A 216     105.228 123.468 130.459
ATOM   2036  CA  THR A 216     105.458 121.481 129.874
ATOM   2037  CB  THR A 216     104.973 121.058 131.243
ATOM   2038  CG2 THR A 216     105.056 119.520 131.363
ATOM   2039  OG1 THR A 216     105.785 121.616 132.264
ATOM   2040  HG1 THR A 216     105.520 122.534 132.345
ATOM   2041  C   THR A 216     104.462 121.021 128.832
ATOM   2042  O   THR A 216     104.645 119.988 128.196
ATOM   2043  N   ILE A 217     103.389 121.828 128.676
ATOM   2044  H   ILE A 217     103.280 122.606 129.290
ATOM   2045  CA  ILE A 217     102.390 121.763 127.653
ATOM   2046  CB  ILE A 217     101.226 120.769 127.766
ATOM   2047  CG2 ILE A 217     101.726 119.356 127.407
ATOM   2048  CG1 ILE A 217     100.440 120.839 129.071
ATOM   2049  CD1 ILE A 217      99.225 119.909 129.116
ATOM   2050  C   ILE A 217     102.053 123.226 127.437
ATOM   2051  O   ILE A 217     102.252 124.052 128.335
ATOM   2052  N   THR A 218     101.588 123.616 126.223
ATOM   2053  H   THR A 218     101.446 122.966 125.480
ATOM   2054  CA  THR A 218     101.226 124.994 125.918
ATOM   2055  CB  THR A 218     100.755 125.235 124.494
ATOM   2056  CG2 THR A 218     101.909 125.103 123.496
ATOM   2057  OG1 THR A 218      99.673 124.375 124.158
ATOM   2058  HG1 THR A 218      99.256 124.770 123.386
ATOM   2059  C   THR A 218     100.120 125.419 126.833
ATOM   2060  O   THR A 218     100.077 126.574 127.264
ATOM   2061  N   SER A 219      99.229 124.455 127.171
ATOM   2062  H   SER A 219      99.286 123.534 126.795
ATOM   2063  CA  SER A 219      98.145 124.689 128.071
ATOM   2064  CB  SER A 219      97.049 123.605 128.097
ATOM   2065  OG  SER A 219      97.537 122.378 128.604
ATOM   2066  HG  SER A 219      96.780 121.786 128.634
ATOM   2067  C   SER A 219      98.717 124.945 129.432
ATOM   2068  O   SER A 219      98.100 125.707 130.157
ATOM   2069  N   LEU A 220      99.890 124.348 129.805
ATOM   2070  H   LEU A 220     100.382 123.740 129.192
ATOM   2071  CA  LEU A 220     100.545 124.599 131.067
ATOM   2072  CB  LEU A 220     101.491 123.523 131.654
ATOM   2073  CG  LEU A 220     100.765 122.270 132.210
ATOM   2074  CD1 LEU A 220     101.749 121.190 132.665
ATOM   2075  CD2 LEU A 220      99.812 122.611 133.363
ATOM   2076  C   LEU A 220     101.131 125.973 131.149
ATOM   2077  O   LEU A 220     101.477 126.392 132.247
ATOM   2078  N   PHE A 221     101.308 126.711 130.018
ATOM   2079  H   PHE A 221     101.069 126.389 129.106
ATOM   2080  CA  PHE A 221     101.762 128.083 130.129
ATOM   2081  CB  PHE A 221     102.158 128.749 128.798
ATOM   2082  CG  PHE A 221     102.631 130.160 129.027
ATOM   2083  CD1 PHE A 221     103.859 130.416 129.653
ATOM   2084  CE1 PHE A 221     104.305 131.724 129.857
ATOM   2085  CZ  PHE A 221     103.523 132.795 129.421
ATOM   2086  CE2 PHE A 221     102.305 132.557 128.782
ATOM   2087  CD2 PHE A 221     101.866 131.246 128.581
ATOM   2088  C   PHE A 221     100.589 128.834 130.731
ATOM   2089  O   PHE A 221     100.766 129.701 131.588
ATOM   2090  N   SER A 222      99.367 128.496 130.265
ATOM   2091  H   SER A 222      99.264 127.806 129.552
ATOM   2092  CA  SER A 222      98.143 129.069 130.744
ATOM   2093  CB  SER A 222      96.987 128.893 129.743
ATOM   2094  OG  SER A 222      97.288 129.584 128.538
ATOM   2095  HG  SER A 222      96.513 129.486 127.979
ATOM   2096  C   SER A 222      97.720 128.466 132.070
ATOM   2097  O   SER A 222      97.113 129.152 132.891
ATOM   2098  N   LEU A 223      98.045 127.170 132.302
ATOM   2099  H   LEU A 223      98.607 126.674 131.651
ATOM   2100  CA  LEU A 223      97.671 126.415 133.468
ATOM   2101  CB  LEU A 223      97.130 125.000 133.148
ATOM   2102  CG  LEU A 223      95.823 124.934 132.330
ATOM   2103  CD1 LEU A 223      95.489 123.481 131.969
ATOM   2104  CD2 LEU A 223      94.659 125.639 133.046
ATOM   2105  C   LEU A 223      98.656 126.294 134.582
ATOM   2106  O   LEU A 223      98.265 125.747 135.612
ATOM   2107  N   LEU A 224      99.941 126.737 134.432
ATOM   2108  H   LEU A 224     100.269 127.155 133.592
ATOM   2109  CA  LEU A 224     100.888 126.702 135.537
ATOM   2110  CB  LEU A 224     102.355 127.120 135.248
ATOM   2111  CG  LEU A 224     103.419 125.991 135.235
ATOM   2112  CD1 LEU A 224     102.899 124.595 134.863
ATOM   2113  CD2 LEU A 224     104.601 126.408 134.360
ATOM   2114  C   LEU A 224     100.277 127.521 136.642
ATOM   2115  O   LEU A 224     100.306 127.002 137.760
ATOM   2116  N   PRO A 225      99.723 128.744 136.444
ATOM   2117  CA  PRO A 225      99.035 129.444 137.505
ATOM   2118  CB  PRO A 225      98.686 130.831 136.969
ATOM   2119  CG  PRO A 225      99.675 131.048 135.813
ATOM   2120  CD  PRO A 225      99.979 129.634 135.306
ATOM   2121  C   PRO A 225      97.829 128.580 137.778
ATOM   2122  O   PRO A 225      97.071 128.298 136.843
ATOM   2123  N   GLY A 226      97.626 128.200 139.051
ATOM   2124  H   GLY A 226      98.239 128.464 139.793
ATOM   2125  CA  GLY A 226      96.547 127.331 139.418
ATOM   2126  C   GLY A 226      97.067 125.968 139.782
ATOM   2127  O   GLY A 226      96.366 125.244 140.492
ATOM   2128  N   VAL A 227      98.294 125.573 139.331
ATOM   2129  H   VAL A 227      98.866 126.140 138.744
ATOM   2130  CA  VAL A 227      98.836 124.289 139.718
ATOM   2131  CB  VAL A 227      99.898 123.694 138.804
ATOM   2132  CG1 VAL A 227     100.423 122.366 139.390
ATOM   2133  CG2 VAL A 227      99.273 123.435 137.427
ATOM   2134  C   VAL A 227      99.412 124.589 141.069
ATOM   2135  O   VAL A 227     100.443 125.250 141.215
ATOM   2136  N   ALA A 228      98.722 124.046 142.085
ATOM   2137  H   ALA A 228      97.901 123.506 141.911
ATOM   2138  CA  ALA A 228      99.043 124.212 143.470
ATOM   2139  CB  ALA A 228      97.955 123.623 144.384
ATOM   2140  C   ALA A 228     100.345 123.577 143.843
ATOM   2141  O   ALA A 228     101.052 124.107 144.702
ATOM   2142  N   HIS A 229     100.687 122.438 143.194
ATOM   2143  H   HIS A 229     100.101 122.040 142.492
ATOM   2144  CA  HIS A 229     101.904 121.732 143.489
ATOM   2145  CB  HIS A 229     101.984 120.347 142.814
ATOM   2146  CG  HIS A 229     101.079 119.318 143.425
ATOM   2147  ND1 HIS A 229     101.240 118.802 144.692
ATOM   2148  CE1 HIS A 229     100.242 117.903 144.880
ATOM   2149  NE2 HIS A 229      99.452 117.806 143.826
ATOM   2150  CD2 HIS A 229      99.980 118.700 142.911
ATOM   2151  C   HIS A 229     103.131 122.497 143.091
ATOM   2152  O   HIS A 229     104.012 122.670 143.937
ATOM   2153  N   SER A 230     103.209 122.991 141.827
ATOM   2154  H   SER A 230     102.493 122.864 141.146
ATOM   2155  CA  SER A 230     104.373 123.730 141.415
ATOM   2156  CB  SER A 230     105.597 122.830 141.088
ATOM   2157  OG  SER A 230     106.723 123.598 140.686
ATOM   2158  HG  SER A 230     107.176 123.840 141.499
ATOM   2159  C   SER A 230     104.096 124.595 140.223
ATOM   2160  O   SER A 230     103.852 124.092 139.122
ATOM   2161  N   ILE A 231     104.136 125.933 140.430
ATOM   2162  H   ILE A 231     104.329 126.320 141.328
ATOM   2163  CA  ILE A 231     103.949 126.891 139.365
ATOM   2164  CB  ILE A 231     103.290 128.189 139.829
ATOM   2165  CG2 ILE A 231     103.104 129.122 138.613
ATOM   2166  CG1 ILE A 231     101.935 127.915 140.501
ATOM   2167  CD1 ILE A 231     101.341 129.103 141.257
ATOM   2168  C   ILE A 231     105.401 127.126 138.972
ATOM   2169  O   ILE A 231     106.005 128.158 139.279
ATOM   2170  N   ALA A 232     105.994 126.139 138.258
ATOM   2171  H   ALA A 232     105.496 125.313 138.004
ATOM   2172  CA  ALA A 232     107.379 126.193 137.868
ATOM   2173  CB  ALA A 232     107.992 124.783 137.725
ATOM   2174  C   ALA A 232     107.628 126.999 136.622
ATOM   2175  O   ALA A 232     108.002 126.480 135.564
ATOM   2176  N   VAL A 233     107.445 128.334 136.744
ATOM   2177  H   VAL A 233     107.144 128.736 137.606
ATOM   2178  CA  VAL A 233     107.664 129.239 135.644
ATOM   2179  CB  VAL A 233     106.748 130.460 135.652
ATOM   2180  CG1 VAL A 233     106.989 131.315 134.395
ATOM   2181  CG2 VAL A 233     105.283 129.997 135.716
ATOM   2182  C   VAL A 233     109.127 129.599 135.739
ATOM   2183  O   VAL A 233     109.531 130.644 136.259
ATOM   2184  N   GLU A 234     109.957 128.670 135.219
ATOM   2185  H   GLU A 234     109.593 127.825 134.833
ATOM   2186  CA  GLU A 234     111.387 128.785 135.208
ATOM   2187  CB  GLU A 234     112.071 127.401 135.127
ATOM   2188  CG  GLU A 234     111.781 126.484 136.322
ATOM   2189  CD  GLU A 234     112.513 125.161 136.135
ATOM   2190  OE1 GLU A 234     112.201 124.426 135.161
ATOM   2191  OE2 GLU A 234     113.398 124.859 136.976
ATOM   2192  C   GLU A 234     111.741 129.601 134.001
ATOM   2193  O   GLU A 234     112.068 129.073 132.932
ATOM   2194  N   LEU A 235     111.630 130.942 134.160
ATOM   2195  H   LEU A 235     111.319 131.345 135.018
ATOM   2196  CA  LEU A 235     111.943 131.861 133.103
ATOM   2197  CB  LEU A 235     111.386 133.293 133.306
ATOM   2198  CG  LEU A 235     109.862 133.499 133.311
ATOM   2199  CD1 LEU A 235     109.526 134.946 133.692
ATOM   2200  CD2 LEU A 235     109.240 133.174 131.943
ATOM   2201  C   LEU A 235     113.431 131.991 133.046
ATOM   2202  O   LEU A 235     114.068 132.684 133.841
ATOM   2203  N   CYS A 236     114.012 131.302 132.056
ATOM   2204  H   CYS A 236     113.481 130.730 131.436
ATOM   2205  CA  CYS A 236     115.430 131.324 131.822
ATOM   2206  CB  CYS A 236     116.067 129.933 132.019
ATOM   2207  SG  CYS A 236     115.852 129.304 133.714
ATOM   2208  C   CYS A 236     115.565 131.813 130.396
ATOM   2209  O   CYS A 236     116.453 131.400 129.648
ATOM   2210  N   VAL A 237     114.691 132.794 130.045
ATOM   2211  H   VAL A 237     114.070 133.139 130.743
ATOM   2212  CA  VAL A 237     114.493 133.401 128.748
ATOM   2213  CB  VAL A 237     113.522 134.603 128.840
ATOM   2214  CG1 VAL A 237     113.387 135.374 127.509
ATOM   2215  CG2 VAL A 237     112.173 134.162 129.422
ATOM   2216  C   VAL A 237     115.768 133.798 128.010
ATOM   2217  O   VAL A 237     115.850 133.341 126.867
ATOM   2218  N   PRO A 238     116.783 134.514 128.520
ATOM   2219  CA  PRO A 238     117.956 134.890 127.751
ATOM   2220  CB  PRO A 238     118.694 135.933 128.594
ATOM   2221  CG  PRO A 238     118.238 135.660 130.034
ATOM   2222  CD  PRO A 238     116.824 135.094 129.865
ATOM   2223  C   PRO A 238     118.860 133.793 127.271
ATOM   2224  O   PRO A 238     119.555 134.029 126.279
ATOM   2225  N   GLY A 239     118.869 132.601 127.917
ATOM   2226  H   GLY A 239     118.264 132.406 128.687
ATOM   2227  CA  GLY A 239     119.728 131.520 127.490
ATOM   2228  C   GLY A 239     119.026 130.723 126.439
ATOM   2229  O   GLY A 239     118.824 129.519 126.599
ATOM   2230  N   PHE A 240     118.696 131.391 125.311
ATOM   2231  H   PHE A 240     118.924 132.356 125.205
ATOM   2232  CA  PHE A 240     117.995 130.803 124.206
ATOM   2233  CB  PHE A 240     117.667 131.813 123.085
ATOM   2234  CG  PHE A 240     116.529 132.720 123.424
ATOM   2235  CD1 PHE A 240     116.772 134.075 123.681
ATOM   2236  CE1 PHE A 240     115.720 134.944 123.986
ATOM   2237  CZ  PHE A 240     114.411 134.459 124.036
ATOM   2238  CE2 PHE A 240     114.155 133.110 123.786
ATOM   2239  CD2 PHE A 240     115.212 132.247 123.480
ATOM   2240  C   PHE A 240     118.815 129.749 123.534
ATOM   2241  O   PHE A 240     118.251 128.737 123.116
ATOM   2242  N   HIS A 241     120.163 129.962 123.448
ATOM   2243  H   HIS A 241     120.544 130.793 123.842
ATOM   2244  CA  HIS A 241     121.169 129.131 122.799
ATOM   2245  CB  HIS A 241     121.111 127.602 123.067
ATOM   2246  CG  HIS A 241     121.324 127.230 124.505
ATOM   2247  ND1 HIS A 241     122.529 127.336 125.166
ATOM   2248  CE1 HIS A 241     122.316 126.913 126.438
ATOM   2249  NE2 HIS A 241     121.066 126.543 126.640
ATOM   2250  CD2 HIS A 241     120.443 126.742 125.420
ATOM   2251  C   HIS A 241     121.042 129.410 121.328
ATOM   2252  O   HIS A 241     122.004 129.796 120.663
ATOM   2253  N   GLY A 242     119.823 129.218 120.802
ATOM   2254  H   GLY A 242     119.087 128.843 121.359
ATOM   2255  CA  GLY A 242     119.460 129.477 119.453
ATOM   2256  C   GLY A 242     118.003 129.180 119.377
ATOM   2257  O   GLY A 242     117.469 128.336 120.108
ATOM   2258  N   TRP A 243     117.313 129.867 118.446
ATOM   2259  H   TRP A 243     117.745 130.547 117.859
ATOM   2260  CA  TRP A 243     115.910 129.623 118.214
ATOM   2261  CB  TRP A 243     115.161 130.884 117.700
ATOM   2262  CG  TRP A 243     115.086 132.095 118.609
ATOM   2263  CD1 TRP A 243     115.631 132.311 119.843
ATOM   2264  NE1 TRP A 243     115.292 133.562 120.307
ATOM   2265  HE1 TRP A 243     115.563 133.948 121.162
ATOM   2266  CE2 TRP A 243     114.507 134.180 119.363
ATOM   2267  CZ2 TRP A 243     113.906 135.432 119.348
ATOM   2268  CH2 TRP A 243     113.151 135.788 118.223
ATOM   2269  CZ3 TRP A 243     113.004 134.906 117.143
ATOM   2270  CE3 TRP A 243     113.609 133.642 117.161
ATOM   2271  CD2 TRP A 243     114.358 133.291 118.279
ATOM   2272  C   TRP A 243     116.007 128.603 117.098
ATOM   2273  O   TRP A 243     115.477 128.796 116.002
ATOM   2274  N   ALA A 244     116.695 127.462 117.399
ATOM   2275  H   ALA A 244     117.035 127.318 118.323
ATOM   2276  CA  ALA A 244     117.017 126.368 116.527
ATOM   2277  CB  ALA A 244     115.805 125.689 115.837
ATOM   2278  C   ALA A 244     118.025 126.842 115.501
ATOM   2279  O   ALA A 244     118.427 128.011 115.476
ATOM   2280  N   THR A 245     118.528 125.897 114.677
ATOM   2281  H   THR A 245     118.247 124.944 114.749
ATOM   2282  CA  THR A 245     119.443 126.178 113.593
ATOM   2283  CB  THR A 245     120.074 124.916 113.033
ATOM   2284  CG2 THR A 245     120.974 124.283 114.110
ATOM   2285  OG1 THR A 245     119.081 123.986 112.618
ATOM   2286  HG1 THR A 245     119.546 123.322 112.101
ATOM   2287  C   THR A 245     118.615 126.883 112.539
ATOM   2288  O   THR A 245     119.060 127.843 111.909
ATOM   2289  N   ALA A 246     117.365 126.395 112.355
ATOM   2290  H   ALA A 246     117.058 125.607 112.882
ATOM   2291  CA  ALA A 246     116.377 126.927 111.459
ATOM   2292  CB  ALA A 246     115.275 125.909 111.112
ATOM   2293  C   ALA A 246     115.743 128.127 112.119
ATOM   2294  O   ALA A 246     115.993 128.422 113.289
ATOM   2295  N   ALA A 247     114.914 128.872 111.350
ATOM   2296  H   ALA A 247     114.746 128.627 110.399
ATOM   2297  CA  ALA A 247     114.204 130.041 111.814
ATOM   2298  CB  ALA A 247     113.409 130.739 110.693
ATOM   2299  C   ALA A 247     113.224 129.681 112.909
ATOM   2300  O   ALA A 247     112.828 130.549 113.684
ATOM   2301  N   LEU A 248     112.772 128.395 112.934
ATOM   2302  H   LEU A 248     113.109 127.757 112.250
ATOM   2303  CA  LEU A 248     111.852 127.767 113.864
ATOM   2304  CB  LEU A 248     112.452 127.753 115.309
ATOM   2305  CG  LEU A 248     111.715 127.001 116.446
ATOM   2306  CD1 LEU A 248     111.649 125.491 116.187
ATOM   2307  CD2 LEU A 248     112.305 127.343 117.823
ATOM   2308  C   LEU A 248     110.475 128.408 113.827
ATOM   2309  O   LEU A 248     109.586 128.055 114.603
ATOM   2310  N   LEU A 249     110.211 129.273 112.820
ATOM   2311  H   LEU A 249     110.880 129.515 112.124
ATOM   2312  CA  LEU A 249     108.947 129.930 112.707
ATOM   2313  CB  LEU A 249     109.009 131.455 112.993
ATOM   2314  CG  LEU A 249     109.466 131.878 114.410
ATOM   2315  CD1 LEU A 249     109.702 133.394 114.479
ATOM   2316  CD2 LEU A 249     108.506 131.390 115.509
ATOM   2317  C   LEU A 249     108.475 129.777 111.311
ATOM   2318  O   LEU A 249     109.150 130.206 110.367
ATOM   2319  N   VAL A 250     107.316 129.089 111.142
ATOM   2320  H   VAL A 250     106.792 128.706 111.898
ATOM   2321  CA  VAL A 250     106.751 128.985 109.824
ATOM   2322  CB  VAL A 250     105.750 127.846 109.546
ATOM   2323  CG1 VAL A 250     106.481 126.505 109.649
ATOM   2324  CG2 VAL A 250     104.539 127.833 110.507
ATOM   2325  C   VAL A 250     106.148 130.351 109.674
ATOM   2326  O   VAL A 250     105.203 130.727 110.373
ATOM   2327  N   THR A 251     106.745 131.164 108.780
ATOM   2328  H   THR A 251     107.508 130.882 108.199
ATOM   2329  CA  THR A 251     106.246 132.493 108.571
ATOM   2330  CB  THR A 251     107.322 133.525 108.324
ATOM   2331  CG2 THR A 251     108.087 133.772 109.636
ATOM   2332  OG1 THR A 251     108.224 133.091 107.321
ATOM   2333  HG1 THR A 251     107.697 132.964 106.528
ATOM   2334  C   THR A 251     105.224 132.341 107.493
ATOM   2335  O   THR A 251     105.424 132.694 106.328
ATOM   2336  N   PHE A 252     104.065 131.795 107.948
ATOM   2337  H   PHE A 252     103.985 131.558 108.914
ATOM   2338  CA  PHE A 252     102.913 131.442 107.173
ATOM   2339  CB  PHE A 252     102.117 132.665 106.610
ATOM   2340  CG  PHE A 252     100.835 132.238 105.955
ATOM   2341  CD1 PHE A 252      99.765 131.766 106.729
ATOM   2342  CE1 PHE A 252      98.564 131.374 106.129
ATOM   2343  CZ  PHE A 252      98.417 131.470 104.744
ATOM   2344  CE2 PHE A 252      99.464 131.963 103.964
ATOM   2345  CD2 PHE A 252     100.663 132.352 104.569
ATOM   2346  C   PHE A 252     103.435 130.424 106.178
ATOM   2347  O   PHE A 252     103.787 129.317 106.592
ATOM   2348  N   CYS A 253     103.486 130.754 104.871
ATOM   2349  H   CYS A 253     103.215 131.652 104.537
ATOM   2350  CA  CYS A 253     103.970 129.856 103.862
ATOM   2351  CB  CYS A 253     103.450 130.202 102.453
ATOM   2352  SG  CYS A 253     101.665 129.921 102.262
ATOM   2353  C   CYS A 253     105.465 129.743 103.748
ATOM   2354  O   CYS A 253     105.969 128.645 103.505
ATOM   2355  N   PHE A 254     106.201 130.867 103.932
ATOM   2356  H   PHE A 254     105.791 131.729 104.219
ATOM   2357  CA  PHE A 254     107.630 130.876 103.750
ATOM   2358  CB  PHE A 254     108.133 132.128 102.968
ATOM   2359  CG  PHE A 254     107.945 133.448 103.652
ATOM   2360  CD1 PHE A 254     108.972 134.009 104.423
ATOM   2361  CE1 PHE A 254     108.795 135.242 105.059
ATOM   2362  CZ  PHE A 254     107.584 135.923 104.928
ATOM   2363  CE2 PHE A 254     106.552 135.374 104.165
ATOM   2364  CD2 PHE A 254     106.735 134.143 103.530
ATOM   2365  C   PHE A 254     108.532 130.515 104.880
ATOM   2366  O   PHE A 254     108.197 130.657 106.060
ATOM   2367  N   GLY A 255     109.708 129.961 104.481
ATOM   2368  H   GLY A 255     109.915 129.845 103.513
ATOM   2369  CA  GLY A 255     110.747 129.543 105.376
ATOM   2370  C   GLY A 255     110.213 128.452 106.227
ATOM   2371  O   GLY A 255     110.499 128.480 107.419
ATOM   2372  N   TRP A 256     109.430 127.498 105.640
ATOM   2373  H   TRP A 256     109.243 127.528 104.661
ATOM   2374  CA  TRP A 256     108.795 126.413 106.356
ATOM   2375  CB  TRP A 256     108.003 125.520 105.376
ATOM   2376  CG  TRP A 256     107.219 124.341 105.908
ATOM   2377  CD1 TRP A 256     105.998 124.322 106.522
ATOM   2378  NE1 TRP A 256     105.588 123.025 106.733
ATOM   2379  HE1 TRP A 256     104.759 122.753 107.169
ATOM   2380  CE2 TRP A 256     106.555 122.177 106.241
ATOM   2381  CZ2 TRP A 256     106.616 120.792 106.180
ATOM   2382  CH2 TRP A 256     107.753 120.203 105.613
ATOM   2383  CZ3 TRP A 256     108.794 120.991 105.101
ATOM   2384  CE3 TRP A 256     108.721 122.389 105.140
ATOM   2385  CD2 TRP A 256     107.599 122.969 105.721
ATOM   2386  C   TRP A 256     109.899 125.678 107.051
ATOM   2387  O   TRP A 256     110.743 125.007 106.457
ATOM   2388  N   VAL A 257     109.843 125.865 108.381
ATOM   2389  H   VAL A 257     109.105 126.414 108.763
ATOM   2390  CA  VAL A 257     110.789 125.418 109.354
ATOM   2391  CB  VAL A 257     110.860 126.286 110.582
ATOM   2392  CG1 VAL A 257     111.298 127.682 110.154
ATOM   2393  CG2 VAL A 257     109.543 126.183 111.381
ATOM   2394  C   VAL A 257     110.894 124.043 109.868
ATOM   2395  O   VAL A 257     109.960 123.240 109.852
ATOM   2396  N   LEU A 258     112.133 123.801 110.337
ATOM   2397  H   LEU A 258     112.852 124.491 110.296
ATOM   2398  CA  LEU A 258     112.511 122.590 110.966
ATOM   2399  CB  LEU A 258     113.826 121.956 110.454
ATOM   2400  CG  LEU A 258     113.832 121.548 108.962
ATOM   2401  CD1 LEU A 258     115.218 121.031 108.552
ATOM   2402  CD2 LEU A 258     112.716 120.541 108.618
ATOM   2403  C   LEU A 258     112.647 122.872 112.431
ATOM   2404  O   LEU A 258     113.057 123.955 112.865
ATOM   2405  N   ILE A 259     112.209 121.870 113.206
ATOM   2406  H   ILE A 259     111.837 121.051 112.775
ATOM   2407  CA  ILE A 259     112.255 121.787 114.640
ATOM   2408  CB  ILE A 259     110.917 121.449 115.271
ATOM   2409  CG2 ILE A 259     111.166 121.331 116.780
ATOM   2410  CG1 ILE A 259     109.798 122.442 114.884
ATOM   2411  CD1 ILE A 259     108.396 122.032 115.348
ATOM   2412  C   ILE A 259     113.128 120.536 114.637
ATOM   2413  O   ILE A 259     112.592 119.427 114.550
ATOM   2414  N   PRO A 260     114.450 120.657 114.727
ATOM   2415  CA  PRO A 260     115.365 119.537 114.642
ATOM   2416  CB  PRO A 260     116.765 120.158 114.573
ATOM   2417  CG  PRO A 260     116.613 121.555 115.196
ATOM   2418  CD  PRO A 260     115.148 121.924 114.940
ATOM   2419  C   PRO A 260     115.318 118.399 115.632
ATOM   2420  O   PRO A 260     115.648 117.284 115.226
ATOM   2421  N   ALA A 261     114.918 118.635 116.897
ATOM   2422  H   ALA A 261     114.443 119.477 117.137
ATOM   2423  CA  ALA A 261     115.580 117.990 118.011
ATOM   2424  CB  ALA A 261     115.616 118.927 119.236
ATOM   2425  C   ALA A 261     115.041 116.654 118.482
ATOM   2426  O   ALA A 261     115.569 116.095 119.447
ATOM   2427  N   ILE A 262     114.019 116.088 117.800
ATOM   2428  H   ILE A 262     113.647 116.529 116.988
ATOM   2429  CA  ILE A 262     113.375 114.845 118.192
ATOM   2430  CB  ILE A 262     112.165 114.626 117.294
ATOM   2431  CG2 ILE A 262     111.558 113.224 117.491
ATOM   2432  CG1 ILE A 262     111.130 115.726 117.605
ATOM   2433  CD1 ILE A 262     110.001 115.818 116.589
ATOM   2434  C   ILE A 262     114.331 113.660 118.189
ATOM   2435  O   ILE A 262     114.439 112.985 119.215
ATOM   2436  N   THR A 263     115.028 113.394 117.054
ATOM   2437  H   THR A 263     114.889 113.954 116.241
ATOM   2438  CA  THR A 263     116.034 112.358 116.888
ATOM   2439  CB  THR A 263     117.446 112.866 117.175
ATOM   2440  CG2 THR A 263     117.769 114.032 116.219
ATOM   2441  OG1 THR A 263     117.576 113.301 118.523
ATOM   2442  HG1 THR A 263     118.521 113.330 118.699
ATOM   2443  C   THR A 263     115.783 110.979 117.491
ATOM   2444  O   THR A 263     116.596 110.498 118.287
ATOM   2445  N   PHE A 264     114.648 110.312 117.142
ATOM   2446  H   PHE A 264     113.986 110.695 116.503
ATOM   2447  CA  PHE A 264     114.329 109.006 117.689
ATOM   2448  CB  PHE A 264     112.986 108.419 117.192
ATOM   2449  CG  PHE A 264     111.766 108.894 117.905
ATOM   2450  CD1 PHE A 264     110.828 109.684 117.236
ATOM   2451  CE1 PHE A 264     109.674 110.122 117.893
ATOM   2452  CZ  PHE A 264     109.444 109.772 119.224
ATOM   2453  CE2 PHE A 264     110.373 108.978 119.898
ATOM   2454  CD2 PHE A 264     111.526 108.539 119.238
ATOM   2455  C   PHE A 264     115.325 107.926 117.336
ATOM   2456  O   PHE A 264     115.835 107.266 118.243
ATOM   2457  N   ILE A 265     115.631 107.742 116.026
ATOM   2458  H   ILE A 265     115.218 108.319 115.325
ATOM   2459  CA  ILE A 265     116.566 106.752 115.513
ATOM   2460  CB  ILE A 265     116.033 105.321 115.268
ATOM   2461  CG2 ILE A 265     115.815 104.570 116.597
ATOM   2462  CG1 ILE A 265     114.858 105.274 114.258
ATOM   2463  CD1 ILE A 265     114.482 103.867 113.789
ATOM   2464  C   ILE A 265     117.082 107.203 114.163
ATOM   2465  O   ILE A 265     116.657 108.230 113.628
ATOM   2466  N   ILE A 266     118.075 106.452 113.624
ATOM   2467  H   ILE A 266     118.454 105.667 114.106
ATOM   2468  CA  ILE A 266     118.641 106.673 112.318
ATOM   2469  CB  ILE A 266     120.136 106.982 112.271
ATOM   2470  CG2 ILE A 266     120.351 108.374 112.900
ATOM   2471  CG1 ILE A 266     121.022 105.870 112.878
ATOM   2472  CD1 ILE A 266     122.519 106.070 112.647
ATOM   2473  C   ILE A 266     118.337 105.421 111.516
ATOM   2474  O   ILE A 266     118.329 104.308 112.059
ATOM   2475  N   LEU A 267     117.990 105.597 110.216
ATOM   2476  H   LEU A 267     117.952 106.500 109.797
ATOM   2477  CA  LEU A 267     117.689 104.477 109.354
ATOM   2478  CB  LEU A 267     116.577 104.797 108.324
ATOM   2479  CG  LEU A 267     115.195 105.142 108.928
ATOM   2480  CD1 LEU A 267     114.202 105.570 107.834
ATOM   2481  CD2 LEU A 267     114.649 104.012 109.815
ATOM   2482  C   LEU A 267     118.928 104.028 108.616
ATOM   2483  O   LEU A 267     119.371 102.896 108.817
ATOM   2484  N   THR A 268     119.519 104.939 107.785
ATOM   2485  H   THR A 268     119.101 105.838 107.683
ATOM   2486  CA  THR A 268     120.727 104.792 106.986
ATOM   2487  CB  THR A 268     121.987 105.038 107.819
ATOM   2488  CG2 THR A 268     123.190 105.309 106.885
ATOM   2489  OG1 THR A 268     121.820 106.207 108.613
ATOM   2490  HG1 THR A 268     121.337 105.923 109.394
ATOM   2491  C   THR A 268     120.785 103.502 106.164
ATOM   2492  O   THR A 268     121.711 102.696 106.299
ATOM   2493  N   VAL A 269     119.754 103.252 105.316
ATOM   2494  H   VAL A 269     119.005 103.897 105.192
ATOM   2495  CA  VAL A 269     119.697 102.045 104.512
ATOM   2496  CB  VAL A 269     118.580 101.089 104.922
ATOM   2497  CG1 VAL A 269     118.915 100.463 106.289
ATOM   2498  CG2 VAL A 269     117.231 101.840 104.966
ATOM   2499  C   VAL A 269     119.624 102.244 103.020
ATOM   2500  O   VAL A 269     118.965 103.161 102.520
ATOM   2501  N   LEU A 270     120.362 101.371 102.288
ATOM   2502  H   LEU A 270     120.895 100.655 102.731
ATOM   2503  CA  LEU A 270     120.404 101.342 100.846
ATOM   2504  CB  LEU A 270     121.742 100.830 100.264
ATOM   2505  CG  LEU A 270     123.000 101.652 100.627
ATOM   2506  CD1 LEU A 270     124.269 100.977 100.085
ATOM   2507  CD2 LEU A 270     122.889 103.122 100.184
ATOM   2508  C   LEU A 270     119.337 100.367 100.432
ATOM   2509  O   LEU A 270     119.245  99.268 100.988
ATOM   2510  N   LYS A 271     118.498 100.765  99.450
ATOM   2511  H   LYS A 271     118.595 101.652  99.007
ATOM   2512  CA  LYS A 271     117.420  99.940  98.969
ATOM   2513  CB  LYS A 271     116.021 100.563  99.180
ATOM   2514  CG  LYS A 271     115.419 100.370 100.575
ATOM   2515  CD  LYS A 271     115.790 101.453 101.591
ATOM   2516  CE  LYS A 271     115.288 102.861 101.274
ATOM   2517  NZ  LYS A 271     115.593 103.767 102.401
ATOM   2518  HZ1 LYS A 271     116.622 103.835 102.525
ATOM   2519  HZ2 LYS A 271     115.209 104.707 102.192
ATOM   2520  HZ3 LYS A 271     115.163 103.416 103.278
ATOM   2521  C   LYS A 271     117.524  99.648  97.507
ATOM   2522  O   LYS A 271     118.000 100.463  96.714
ATOM   2523  N   LYS A 272     117.084  98.422  97.142
ATOM   2524  H   LYS A 272     116.734  97.790  97.828
ATOM   2525  CA  LYS A 272     117.050  97.945  95.781
ATOM   2526  CB  LYS A 272     116.845  96.430  95.665
ATOM   2527  CG  LYS A 272     118.034  95.627  96.193
ATOM   2528  CD  LYS A 272     117.813  94.130  96.058
ATOM   2529  CE  LYS A 272     118.908  93.257  96.659
ATOM   2530  NZ  LYS A 272     118.510  91.845  96.523
ATOM   2531  HZ1 LYS A 272     117.598  91.694  96.999
ATOM   2532  HZ2 LYS A 272     118.410  91.609  95.518
ATOM   2533  HZ3 LYS A 272     119.231  91.236  96.951
ATOM   2534  C   LYS A 272     115.902  98.637  95.102
ATOM   2535  O   LYS A 272     114.849  98.849  95.705
ATOM   2536  N   GLU A 273     116.089  98.964  93.807
ATOM   2537  H   GLU A 273     116.950  98.743  93.355
ATOM   2538  CA  GLU A 273     115.148  99.681  92.979
ATOM   2539  CB  GLU A 273     115.715  99.920  91.562
ATOM   2540  CG  GLU A 273     116.936 100.858  91.477
ATOM   2541  CD  GLU A 273     116.634 102.251  92.013
ATOM   2542  OE1 GLU A 273     117.372 102.706  92.926
ATOM   2543  OE2 GLU A 273     115.667 102.891  91.526
ATOM   2544  C   GLU A 273     113.820  98.998  92.805
ATOM   2545  O   GLU A 273     112.804  99.682  92.663
ATOM   2546  N   CYS A 274     113.816  97.650  92.760
ATOM   2547  H   CYS A 274     114.661  97.125  92.831
ATOM   2548  CA  CYS A 274     112.619  96.870  92.605
ATOM   2549  CB  CYS A 274     112.862  95.588  91.788
ATOM   2550  SG  CYS A 274     113.362  95.933  90.073
ATOM   2551  C   CYS A 274     111.955  96.455  93.892
ATOM   2552  O   CYS A 274     110.731  96.322  93.926
ATOM   2553  N   GLU A 275     112.741  96.223  94.972
ATOM   2554  H   GLU A 275     113.729  96.345  94.933
ATOM   2555  CA  GLU A 275     112.226  95.755  96.240
ATOM   2556  CB  GLU A 275     113.231  94.878  97.028
ATOM   2557  CG  GLU A 275     113.503  93.524  96.347
ATOM   2558  CD  GLU A 275     114.411  92.633  97.195
ATOM   2559  OE1 GLU A 275     114.100  92.419  98.397
ATOM   2560  OE2 GLU A 275     115.413  92.111  96.640
ATOM   2561  C   GLU A 275     111.517  96.665  97.205
ATOM   2562  O   GLU A 275     111.695  97.882  97.227
ATOM   2563  N   THR A 276     110.613  96.033  97.995
ATOM   2564  H   THR A 276     110.483  95.048  97.912
ATOM   2565  CA  THR A 276     109.829  96.630  99.052
ATOM   2566  CB  THR A 276     108.572  95.827  99.341
ATOM   2567  CG2 THR A 276     107.607  96.632 100.237
ATOM   2568  OG1 THR A 276     107.900  95.545  98.120
ATOM   2569  HG1 THR A 276     108.452  94.907  97.658
ATOM   2570  C   THR A 276     110.750  96.659 100.269
ATOM   2571  O   THR A 276     111.753  95.939 100.309
ATOM   2572  N   TYR A 277     110.463  97.531 101.267
ATOM   2573  H   TYR A 277     109.656  98.114 101.258
ATOM   2574  CA  TYR A 277     111.292  97.624 102.439
ATOM   2575  CB  TYR A 277     111.975  99.014 102.526
ATOM   2576  CG  TYR A 277     112.913  99.130 103.678
ATOM   2577  CD1 TYR A 277     114.121  98.425 103.652
ATOM   2578  CE1 TYR A 277     115.020  98.521 104.710
ATOM   2579  CZ  TYR A 277     114.724  99.340 105.798
ATOM   2580  OH  TYR A 277     115.649  99.422 106.856
ATOM   2581  HH  TYR A 277     115.303 100.046 107.501
ATOM   2582  CE2 TYR A 277     113.531 100.069 105.827
ATOM   2583  CD2 TYR A 277     112.630  99.968 104.763
ATOM   2584  C   TYR A 277     110.468  97.330 103.663
ATOM   2585  O   TYR A 277     109.325  97.774 103.779
ATOM   2586  N   LYS A 278     111.054  96.534 104.588
ATOM   2587  H   LYS A 278     111.979  96.185 104.462
ATOM   2588  CA  LYS A 278     110.417  96.157 105.818
ATOM   2589  CB  LYS A 278     109.790  94.750 105.746
ATOM   2590  CG  LYS A 278     108.958  94.315 106.954
ATOM   2591  CD  LYS A 278     108.196  93.023 106.668
ATOM   2592  CE  LYS A 278     107.323  92.522 107.814
ATOM   2593  NZ  LYS A 278     106.597  91.317 107.366
ATOM   2594  HZ1 LYS A 278     107.274  90.557 107.170
ATOM   2595  HZ2 LYS A 278     105.931  91.003 108.096
ATOM   2596  HZ3 LYS A 278     106.071  91.537 106.499
ATOM   2597  C   LYS A 278     111.459  96.186 106.898
ATOM   2598  O   LYS A 278     112.503  95.541 106.768
ATOM   2599  N   GLU A 279     111.208  96.963 107.979
ATOM   2600  H   GLU A 279     110.387  97.521 108.079
ATOM   2601  CA  GLU A 279     112.147  97.047 109.066
ATOM   2602  CB  GLU A 279     112.948  98.372 109.058
ATOM   2603  CG  GLU A 279     114.049  98.516 110.127
ATOM   2604  CD  GLU A 279     114.809  99.842 110.018
ATOM   2605  OE1 GLU A 279     114.467 100.728 109.190
ATOM   2606  OE2 GLU A 279     115.807  99.958 110.773
ATOM   2607  C   GLU A 279     111.397  96.999 110.368
ATOM   2608  O   GLU A 279     110.282  97.505 110.488
ATOM   2609  N   LEU A 280     111.994  96.320 111.364
ATOM   2610  H   LEU A 280     112.878  95.877 111.225
ATOM   2611  CA  LEU A 280     111.466  96.216 112.692
ATOM   2612  CB  LEU A 280     110.236  95.249 112.855
ATOM   2613  CG  LEU A 280     110.270  93.814 112.253
ATOM   2614  CD1 LEU A 280     110.679  92.722 113.257
ATOM   2615  CD2 LEU A 280     108.938  93.495 111.555
ATOM   2616  C   LEU A 280     112.652  95.919 113.561
ATOM   2617  O   LEU A 280     112.919  94.761 113.877
ATOM   2618  N   LYS A 281     113.385  96.989 113.991
ATOM   2619  H   LYS A 281     113.139  97.918 113.727
ATOM   2620  CA  LYS A 281     114.575  96.881 114.824
ATOM   2621  CB  LYS A 281     115.209  98.226 115.232
ATOM   2622  CG  LYS A 281     115.911  98.982 114.106
ATOM   2623  CD  LYS A 281     116.590 100.271 114.578
ATOM   2624  CE  LYS A 281     117.315 101.026 113.463
ATOM   2625  NZ  LYS A 281     117.996 102.217 114.007
ATOM   2626  HZ1 LYS A 281     117.339 102.778 114.581
ATOM   2627  HZ2 LYS A 281     118.793 101.912 114.598
ATOM   2628  HZ3 LYS A 281     118.359 102.794 113.222
ATOM   2629  C   LYS A 281     114.246  96.155 116.095
ATOM   2630  O   LYS A 281     115.055  95.371 116.595
ATOM   2631  N   ALA A 282     113.026  96.412 116.612
ATOM   2632  H   ALA A 282     112.426  97.077 116.175
ATOM   2633  CA  ALA A 282     112.457  95.781 117.759
ATOM   2634  CB  ALA A 282     111.946  94.372 117.409
ATOM   2635  C   ALA A 282     113.208  95.793 119.049
ATOM   2636  O   ALA A 282     113.407  94.754 119.689
ATOM   2637  N   HIS A 283     113.685  96.999 119.436
ATOM   2638  H   HIS A 283     113.532  97.823 118.898
ATOM   2639  CA  HIS A 283     114.352  97.170 120.699
ATOM   2640  CB  HIS A 283     115.008  98.555 120.870
ATOM   2641  CG  HIS A 283     116.133  98.781 119.905
ATOM   2642  ND1 HIS A 283     117.391  98.231 120.024
ATOM   2643  CE1 HIS A 283     118.103  98.648 118.947
ATOM   2644  NE2 HIS A 283     117.395  99.426 118.149
ATOM   2645  CD2 HIS A 283     116.154  99.510 118.756
ATOM   2646  C   HIS A 283     113.181  97.059 121.640
ATOM   2647  O   HIS A 283     112.246  97.861 121.599
ATOM   2648  N   GLY A 284     113.237  96.052 122.526
ATOM   2649  H   GLY A 284     114.017  95.432 122.553
ATOM   2650  CA  GLY A 284     112.188  95.755 123.462
ATOM   2651  C   GLY A 284     112.305  96.492 124.757
ATOM   2652  O   GLY A 284     111.713  96.058 125.746
ATOM   2653  N   VAL A 285     113.078  97.608 124.788
ATOM   2654  H   VAL A 285     113.553  97.923 123.972
ATOM   2655  CA  VAL A 285     113.269  98.424 125.974
ATOM   2656  CB  VAL A 285     114.335  99.506 125.813
ATOM   2657  CG1 VAL A 285     115.692  98.811 125.591
ATOM   2658  CG2 VAL A 285     113.997 100.482 124.661
ATOM   2659  C   VAL A 285     111.948  99.022 126.412
ATOM   2660  O   VAL A 285     111.692  99.209 127.601
ATOM   2661  N   SER A 286     111.083  99.309 125.425
ATOM   2662  H   SER A 286     111.341  99.148 124.475
ATOM   2663  CA  SER A 286     109.758  99.830 125.570
ATOM   2664  CB  SER A 286     109.671 101.320 125.132
ATOM   2665  OG  SER A 286     110.034 101.490 123.767
ATOM   2666  HG  SER A 286     109.945 102.429 123.590
ATOM   2667  C   SER A 286     108.954  98.900 124.677
ATOM   2668  O   SER A 286     109.270  97.709 124.573
ATOM   2669  N   CYS A 287     107.844  99.381 124.071
ATOM   2670  H   CYS A 287     107.539 100.325 124.161
ATOM   2671  CA  CYS A 287     107.082  98.557 123.171
ATOM   2672  CB  CYS A 287     105.623  99.023 122.981
ATOM   2673  SG  CYS A 287     104.634  98.830 124.498
ATOM   2674  C   CYS A 287     107.810  98.648 121.854
ATOM   2675  O   CYS A 287     108.141  99.763 121.456
ATOM   2676  N   PRO A 288     108.177  97.552 121.198
ATOM   2677  CA  PRO A 288     108.859  97.596 119.925
ATOM   2678  CB  PRO A 288     109.420  96.192 119.720
ATOM   2679  CG  PRO A 288     108.546  95.271 120.590
ATOM   2680  CD  PRO A 288     108.004  96.189 121.696
ATOM   2681  C   PRO A 288     107.950  98.053 118.812
ATOM   2682  O   PRO A 288     106.868  97.479 118.651
ATOM   2683  N   GLN A 289     108.404  99.043 118.012
ATOM   2684  H   GLN A 289     109.296  99.464 118.155
ATOM   2685  CA  GLN A 289     107.637  99.552 116.908
ATOM   2686  CB  GLN A 289     107.537 101.100 116.889
ATOM   2687  CG  GLN A 289     106.731 101.783 115.757
ATOM   2688  CD  GLN A 289     105.234 101.504 115.889
ATOM   2689  OE1 GLN A 289     104.796 100.378 115.657
ATOM   2690  NE2 GLN A 289     104.430 102.531 116.271
ATOM   2691 1HE2 GLN A 289     104.808 103.446 116.417
ATOM   2692 2HE2 GLN A 289     103.450 102.374 116.396
ATOM   2693  C   GLN A 289     108.163  99.016 115.607
ATOM   2694  O   GLN A 289     109.361  98.765 115.453
ATOM   2695  N   SER A 290     107.213  98.776 114.674
ATOM   2696  H   SER A 290     106.255  98.991 114.858
ATOM   2697  CA  SER A 290     107.448  98.264 113.355
ATOM   2698  CB  SER A 290     106.517  97.083 112.998
ATOM   2699  OG  SER A 290     105.148  97.420 113.191
ATOM   2700  HG  SER A 290     104.689  97.087 112.416
ATOM   2701  C   SER A 290     107.319  99.360 112.338
ATOM   2702  O   SER A 290     106.438 100.216 112.449
ATOM   2703  N   GLN A 291     108.215  99.342 111.321
ATOM   2704  H   GLN A 291     108.912  98.634 111.248
ATOM   2705  CA  GLN A 291     108.254 100.341 110.282
ATOM   2706  CB  GLN A 291     109.603 101.097 110.310
ATOM   2707  CG  GLN A 291     109.933 101.866 111.589
ATOM   2708  CD  GLN A 291     111.308 102.484 111.380
ATOM   2709  OE1 GLN A 291     111.421 103.588 110.852
ATOM   2710  NE2 GLN A 291     112.384 101.749 111.765
ATOM   2711 1HE2 GLN A 291     112.257 100.847 112.175
ATOM   2712 2HE2 GLN A 291     113.307 102.090 111.585
ATOM   2713  C   GLN A 291     108.242  99.598 108.959
ATOM   2714  O   GLN A 291     109.268  99.051 108.543
ATOM   2715  N   CYS A 292     107.081  99.536 108.263
ATOM   2716  H   CYS A 292     106.233  99.960 108.570
ATOM   2717  CA  CYS A 292     107.027  98.834 107.005
ATOM   2718  CB  CYS A 292     106.525  97.375 107.159
ATOM   2719  SG  CYS A 292     104.840  97.220 107.841
ATOM   2720  C   CYS A 292     106.262  99.525 105.903
ATOM   2721  O   CYS A 292     105.034  99.462 105.930
ATOM   2722  N   PRO A 293     106.911 100.185 104.942
ATOM   2723  CA  PRO A 293     106.215 100.859 103.861
ATOM   2724  CB  PRO A 293     106.894 102.243 103.819
ATOM   2725  CG  PRO A 293     108.336 101.984 104.284
ATOM   2726  CD  PRO A 293     108.208 100.796 105.235
ATOM   2727  C   PRO A 293     105.943  99.960 102.634
ATOM   2728  O   PRO A 293     105.120  99.067 102.823
ATOM   2729  N   TYR A 294     106.497 100.054 101.384
ATOM   2730  H   TYR A 294     106.220  99.380 100.706
ATOM   2731  CA  TYR A 294     107.401 101.014 100.844
ATOM   2732  CB  TYR A 294     108.900 100.619 101.047
ATOM   2733  CG  TYR A 294     109.900 101.681 100.668
ATOM   2734  CD1 TYR A 294     110.807 101.460  99.632
ATOM   2735  CE1 TYR A 294     111.740 102.434  99.269
ATOM   2736  CZ  TYR A 294     111.776 103.656  99.936
ATOM   2737  OH  TYR A 294     112.725 104.631  99.561
ATOM   2738  HH  TYR A 294     113.246 104.288  98.831
ATOM   2739  CE2 TYR A 294     110.872 103.904 100.969
ATOM   2740  CD2 TYR A 294     109.943 102.921 101.324
ATOM   2741  C   TYR A 294     107.010 101.375  99.432
ATOM   2742  O   TYR A 294     105.963 101.985  99.253
ATOM   2743  N   LYS A 295     107.759 100.913  98.408
ATOM   2744  H   LYS A 295     108.521 100.299  98.588
ATOM   2745  CA  LYS A 295     107.631 101.254  97.008
ATOM   2746  CB  LYS A 295     108.641 100.500  96.137
ATOM   2747  CG  LYS A 295     110.048 101.009  96.311
ATOM   2748  CD  LYS A 295     111.049 100.322  95.413
ATOM   2749  CE  LYS A 295     112.459 100.830  95.651
ATOM   2750  NZ  LYS A 295     112.959 100.407  96.973
ATOM   2751  HZ1 LYS A 295     112.396  99.605  97.318
ATOM   2752  HZ2 LYS A 295     113.947 100.102  96.870
ATOM   2753  HZ3 LYS A 295     112.899 101.196  97.642
ATOM   2754  C   LYS A 295     106.386 101.166  96.188
ATOM   2755  O   LYS A 295     105.519 100.318  96.391
ATOM   2756  N   LYS A 296     106.307 102.150  95.254
ATOM   2757  H   LYS A 296     107.028 102.837  95.195
ATOM   2758  CA  LYS A 296     105.290 102.279  94.246
ATOM   2759  CB  LYS A 296     104.103 103.215  94.570
ATOM   2760  CG  LYS A 296     102.983 103.210  93.522
ATOM   2761  CD  LYS A 296     101.814 104.131  93.868
ATOM   2762  CE  LYS A 296     100.678 104.095  92.846
ATOM   2763  NZ  LYS A 296      99.593 105.006  93.263
ATOM   2764  HZ1 LYS A 296      98.726 104.764  92.747
ATOM   2765  HZ2 LYS A 296      99.420 104.919  94.282
ATOM   2766  HZ3 LYS A 296      99.857 105.985  93.042
ATOM   2767  C   LYS A 296     106.062 102.869  93.097
ATOM   2768  O   LYS A 296     106.235 104.086  92.998
ATOM   2769  N   ILE A 297     106.609 101.990  92.235
ATOM   2770  H   ILE A 297     106.475 101.009  92.341
ATOM   2771  CA  ILE A 297     107.379 102.393  91.082
ATOM   2772  CB  ILE A 297     108.593 101.504  90.830
ATOM   2773  CG2 ILE A 297     109.525 101.641  92.052
ATOM   2774  CG1 ILE A 297     108.226 100.031  90.532
ATOM   2775  CD1 ILE A 297     109.403  99.167  90.075
ATOM   2776  C   ILE A 297     106.484 102.446  89.866
ATOM   2777  O   ILE A 297     105.485 101.725  89.800
ATOM   2778  N   GLY A 298     106.797 103.349  88.905
ATOM   2779  H   GLY A 298     107.580 103.960  88.980
ATOM   2780  CA  GLY A 298     106.020 103.451  87.693
ATOM   2781  C   GLY A 298     106.448 104.600  86.835
ATOM   2782  O   GLY A 298     106.935 105.618  87.332
ATOM   2783  N   VAL A 299     106.258 104.435  85.502
ATOM   2784  H   VAL A 299     105.856 103.596  85.143
ATOM   2785  CA  VAL A 299     106.575 105.424  84.494
ATOM   2786  CB  VAL A 299     107.875 105.200  83.699
ATOM   2787  CG1 VAL A 299     109.097 105.313  84.632
ATOM   2788  CG2 VAL A 299     107.856 103.857  82.932
ATOM   2789  C   VAL A 299     105.419 105.502  83.521
ATOM   2790  O   VAL A 299     104.708 104.516  83.305
ATOM   2791  N   ASP A 300     105.190 106.709  82.948
ATOM   2792  H   ASP A 300     105.770 107.497  83.137
ATOM   2793  CA  ASP A 300     104.142 106.929  81.982
ATOM   2794  CB  ASP A 300     103.278 108.188  82.281
ATOM   2795  CG  ASP A 300     102.058 108.364  81.355
ATOM   2796  OD1 ASP A 300     101.338 109.372  81.577
ATOM   2797  OD2 ASP A 300     101.793 107.525  80.452
ATOM   2798  C   ASP A 300     104.854 107.133  80.668
ATOM   2799  O   ASP A 300     105.758 107.966  80.574
ATOM   2800  N   VAL A 301     104.472 106.345  79.633
ATOM   2801  H   VAL A 301     103.731 105.686  79.737
ATOM   2802  CA  VAL A 301     105.057 106.424  78.310
ATOM   2803  CB  VAL A 301     105.756 105.142  77.870
ATOM   2804  CG1 VAL A 301     107.003 104.951  78.753
ATOM   2805  CG2 VAL A 301     104.819 103.918  77.971
ATOM   2806  C   VAL A 301     104.022 106.886  77.305
ATOM   2807  O   VAL A 301     102.878 106.424  77.329
ATOM   2808  N   HIS A 302     104.403 107.830  76.401
ATOM   2809  H   HIS A 302     105.330 108.200  76.373
ATOM   2810  CA  HIS A 302     103.476 108.378  75.429
ATOM   2811  CB  HIS A 302     103.601 109.912  75.334
ATOM   2812  CG  HIS A 302     103.234 110.560  76.642
ATOM   2813  ND1 HIS A 302     104.065 110.567  77.742
ATOM   2814  CE1 HIS A 302     103.394 111.195  78.740
ATOM   2815  NE2 HIS A 302     102.194 111.593  78.360
ATOM   2816  CD2 HIS A 302     102.096 111.194  77.038
ATOM   2817  C   HIS A 302     103.592 107.768  74.059
ATOM   2818  O   HIS A 302     104.655 107.803  73.440
ATOM   2819  N   ALA A 303     102.463 107.213  73.550
ATOM   2820  H   ALA A 303     101.611 107.218  74.067
ATOM   2821  CA  ALA A 303     102.393 106.557  72.262
ATOM   2822  CB  ALA A 303     101.120 105.711  72.082
ATOM   2823  C   ALA A 303     102.517 107.444  71.060
ATOM   2824  O   ALA A 303     101.880 108.497  70.982
ATOM   2825  N   LEU A 304     103.386 107.022  70.108
ATOM   2826  H   LEU A 304     103.896 106.173  70.217
ATOM   2827  CA  LEU A 304     103.604 107.732  68.873
ATOM   2828  CB  LEU A 304     105.073 107.805  68.405
ATOM   2829  CG  LEU A 304     106.070 108.542  69.309
ATOM   2830  CD1 LEU A 304     107.490 108.414  68.732
ATOM   2831  CD2 LEU A 304     105.659 110.007  69.543
ATOM   2832  C   LEU A 304     102.899 107.071  67.722
ATOM   2833  O   LEU A 304     102.487 107.757  66.784
ATOM   2834  N   GLY A 305     102.718 105.731  67.783
ATOM   2835  H   GLY A 305     103.049 105.189  68.552
ATOM   2836  CA  GLY A 305     102.077 104.992  66.727
ATOM   2837  C   GLY A 305     102.894 103.770  66.430
ATOM   2838  O   GLY A 305     103.900 103.494  67.088
ATOM   2839  N   HIS A 306     102.436 102.986  65.432
ATOM   2840  H   HIS A 306     101.614 103.216  64.918
ATOM   2841  CA  HIS A 306     103.113 101.780  65.033
ATOM   2842  CB  HIS A 306     102.177 100.661  64.540
ATOM   2843  CG  HIS A 306     101.269 100.107  65.592
ATOM   2844  ND1 HIS A 306     101.621  99.093  66.454
ATOM   2845  CE1 HIS A 306     100.549  98.869  67.254
ATOM   2846  NE2 HIS A 306      99.536  99.668  66.967
ATOM   2847  CD2 HIS A 306      99.992 100.447  65.919
ATOM   2848  C   HIS A 306     104.123 101.997  63.954
ATOM   2849  O   HIS A 306     103.914 102.823  63.061
ATOM   2850  N   TRP A 307     105.270 101.276  64.057
ATOM   2851  H   TRP A 307     105.413 100.639  64.813
ATOM   2852  CA  TRP A 307     106.285 101.355  63.033
ATOM   2853  CB  TRP A 307     107.770 101.274  63.442
ATOM   2854  CG  TRP A 307     108.224 102.367  64.377
ATOM   2855  CD1 TRP A 307     108.668 102.191  65.649
ATOM   2856  NE1 TRP A 307     108.848 103.395  66.273
ATOM   2857  HE1 TRP A 307     109.184 103.522  67.180
ATOM   2858  CE2 TRP A 307     108.478 104.395  65.409
ATOM   2859  CZ2 TRP A 307     108.420 105.774  65.580
ATOM   2860  CH2 TRP A 307     108.005 106.556  64.499
ATOM   2861  CZ3 TRP A 307     107.641 105.952  63.290
ATOM   2862  CE3 TRP A 307     107.659 104.561  63.126
ATOM   2863  CD2 TRP A 307     108.093 103.791  64.196
ATOM   2864  C   TRP A 307     106.000 100.174  62.153
ATOM   2865  O   TRP A 307     105.719  99.080  62.651
ATOM   2866  N   PHE A 308     106.033 100.400  60.823
ATOM   2867  H   PHE A 308     106.236 101.308  60.467
ATOM   2868  CA  PHE A 308     105.741  99.398  59.832
ATOM   2869  CB  PHE A 308     104.619  99.852  58.863
ATOM   2870  CG  PHE A 308     103.297  99.914  59.563
ATOM   2871  CD1 PHE A 308     102.927 101.028  60.325
ATOM   2872  CE1 PHE A 308     101.688 101.073  60.971
ATOM   2873  CZ  PHE A 308     100.794 100.009  60.844
ATOM   2874  CE2 PHE A 308     101.139  98.909  60.060
ATOM   2875  CD2 PHE A 308     102.381  98.870  59.418
ATOM   2876  C   PHE A 308     106.904  98.985  58.978
ATOM   2877  O   PHE A 308     107.594  99.818  58.387
ATOM   2878  N   ASP A 309     107.130  97.652  58.910
ATOM   2879  H   ASP A 309     106.529  97.005  59.373
ATOM   2880  CA  ASP A 309     108.158  97.047  58.099
ATOM   2881  CB  ASP A 309     108.687  95.708  58.672
ATOM   2882  CG  ASP A 309     109.843  95.159  57.832
ATOM   2883  OD1 ASP A 309     110.924  95.803  57.801
ATOM   2884  OD2 ASP A 309     109.659  94.082  57.208
ATOM   2885  C   ASP A 309     107.491  96.778  56.773
ATOM   2886  O   ASP A 309     106.333  96.353  56.738
ATOM   2887  N   GLY A 310     108.216  97.017  55.657
ATOM   2888  H   GLY A 310     109.158  97.341  55.688
ATOM   2889  CA  GLY A 310     107.651  96.794  54.352
ATOM   2890  C   GLY A 310     108.705  96.477  53.338
ATOM   2891  O   GLY A 310     109.901  96.687  53.552
ATOM   2892  N   ARG A 311     108.236  95.955  52.188
ATOM   2893  H   ARG A 311     107.258  95.836  52.042
ATOM   2894  CA  ARG A 311     109.042  95.557  51.071
ATOM   2895  CB  ARG A 311     108.465  94.291  50.405
ATOM   2896  CG  ARG A 311     109.311  93.669  49.291
ATOM   2897  CD  ARG A 311     108.683  92.441  48.639
ATOM   2898  NE  ARG A 311     107.470  92.893  47.884
ATOM   2899  HE  ARG A 311     107.172  93.847  47.960
ATOM   2900  CZ  ARG A 311     106.746  92.025  47.111
ATOM   2901  NH1 ARG A 311     107.078  90.702  47.016
ATOM   2902 1HH1 ARG A 311     107.864  90.341  47.518
ATOM   2903 2HH1 ARG A 311     106.545  90.087  46.437
ATOM   2904  NH2 ARG A 311     105.668  92.489  46.417
ATOM   2905 1HH2 ARG A 311     105.395  93.449  46.491
ATOM   2906 2HH2 ARG A 311     105.132  91.866  45.849
ATOM   2907  C   ARG A 311     109.080  96.631  50.018
ATOM   2908  O   ARG A 311     108.076  97.285  49.738
ATOM   2909  N   LEU A 312     110.278  96.841  49.429
ATOM   2910  H   LEU A 312     111.078  96.303  49.680
ATOM   2911  CA  LEU A 312     110.471  97.789  48.365
ATOM   2912  CB  LEU A 312     111.894  98.389  48.341
ATOM   2913  CG  LEU A 312     112.159  99.396  47.206
ATOM   2914  CD1 LEU A 312     111.304 100.647  47.383
ATOM   2915  CD2 LEU A 312     113.650  99.727  47.070
ATOM   2916  C   LEU A 312     110.232  97.030  47.082
ATOM   2917  O   LEU A 312     110.824  95.968  46.872
ATOM   2918  N   ASN A 313     109.342  97.559  46.209
ATOM   2919  H   ASN A 313     108.834  98.398  46.396
ATOM   2920  CA  ASN A 313     109.058  96.906  44.959
ATOM   2921  CB  ASN A 313     107.649  96.262  44.921
ATOM   2922  CG  ASN A 313     107.523  95.263  43.764
ATOM   2923  OD1 ASN A 313     108.484  94.647  43.301
ATOM   2924  ND2 ASN A 313     106.277  95.087  43.262
ATOM   2925 1HD2 ASN A 313     105.504  95.586  43.652
ATOM   2926 2HD2 ASN A 313     106.136  94.469  42.490
ATOM   2927  C   ASN A 313     109.175  97.905  43.832
ATOM   2928  O   ASN A 313     108.706  99.032  43.927
ATOM   2929  N   LEU A 314     109.858  97.473  42.743
ATOM   2930  H   LEU A 314     110.220  96.546  42.698
ATOM   2931  CA  LEU A 314     110.076  98.259  41.554
ATOM   2932  CB  LEU A 314     111.559  98.240  41.086
ATOM   2933  CG  LEU A 314     111.921  98.949  39.750
ATOM   2934  CD1 LEU A 314     111.739 100.475  39.787
ATOM   2935  CD2 LEU A 314     113.327  98.547  39.288
ATOM   2936  C   LEU A 314     109.216  97.750  40.428
ATOM   2937  O   LEU A 314     109.118  96.541  40.202
ATOM   2938  N   LYS A 315     108.555  98.697  39.724
ATOM   2939  H   LYS A 315     108.636  99.660  39.966
ATOM   2940  CA  LYS A 315     107.724  98.438  38.577
ATOM   2941  CB  LYS A 315     106.204  98.607  38.779
ATOM   2942  CG  LYS A 315     105.506  97.695  39.782
ATOM   2943  CD  LYS A 315     105.349  96.255  39.295
ATOM   2944  CE  LYS A 315     104.577  95.361  40.264
ATOM   2945  NZ  LYS A 315     104.505  93.989  39.728
ATOM   2946  HZ1 LYS A 315     103.866  93.968  38.911
ATOM   2947  HZ2 LYS A 315     105.449  93.678  39.432
ATOM   2948  HZ3 LYS A 315     104.143  93.344  40.454
ATOM   2949  C   LYS A 315     108.072  99.393  37.472
ATOM   2950  O   LYS A 315     108.486 100.530  37.712
ATOM   2951  N   THR A 316     107.930  98.907  36.217
ATOM   2952  H   THR A 316     107.608  97.978  36.050
ATOM   2953  CA  THR A 316     108.183  99.686  35.035
ATOM   2954  CB  THR A 316     109.259  99.107  34.143
ATOM   2955  CG2 THR A 316     109.505 100.036  32.934
ATOM   2956  OG1 THR A 316     110.473  99.015  34.876
ATOM   2957  HG1 THR A 316     110.339  98.307  35.512
ATOM   2958  C   THR A 316     106.856  99.733  34.321
ATOM   2959  O   THR A 316     106.188  98.712  34.137
ATOM   2960  N   SER A 317     106.456 100.956  33.926
ATOM   2961  H   SER A 317     107.011 101.758  34.102
ATOM   2962  CA  SER A 317     105.219 101.226  33.258
ATOM   2963  CB  SER A 317     104.373 102.200  34.091
ATOM   2964  OG  SER A 317     104.092 101.626  35.360
ATOM   2965  HG  SER A 317     103.694 102.324  35.884
ATOM   2966  C   SER A 317     105.513 101.900  31.949
ATOM   2967  O   SER A 317     106.418 102.728  31.855
ATOM   2968  N   PHE A 318     104.768 101.516  30.891
ATOM   2969  H   PHE A 318     104.053 100.827  30.976
ATOM   2970  CA  PHE A 318     104.912 102.099  29.580
ATOM   2971  CB  PHE A 318     105.208 101.083  28.450
ATOM   2972  CG  PHE A 318     106.555 100.458  28.634
ATOM   2973  CD1 PHE A 318     106.714  99.283  29.383
ATOM   2974  CE1 PHE A 318     107.976  98.705  29.545
ATOM   2975  CZ  PHE A 318     109.093  99.296  28.950
ATOM   2976  CE2 PHE A 318     108.947 100.460  28.193
ATOM   2977  CD2 PHE A 318     107.682 101.035  28.035
ATOM   2978  C   PHE A 318     103.604 102.758  29.272
ATOM   2979  O   PHE A 318     102.544 102.143  29.416
ATOM   2980  N   HIS A 319     103.650 104.047  28.865
ATOM   2981  H   HIS A 319     104.508 104.550  28.776
ATOM   2982  CA  HIS A 319     102.457 104.786  28.543
ATOM   2983  CB  HIS A 319     102.116 105.885  29.573
ATOM   2984  CG  HIS A 319     101.921 105.338  30.958
ATOM   2985  ND1 HIS A 319     100.809 104.637  31.364
ATOM   2986  CE1 HIS A 319     101.018 104.290  32.659
ATOM   2987  NE2 HIS A 319     102.181 104.721  33.112
ATOM   2988  CD2 HIS A 319     102.748 105.383  32.039
ATOM   2989  C   HIS A 319     102.798 105.411  27.233
ATOM   2990  O   HIS A 319     103.500 106.416  27.160
ATOM   2991  N   CYS A 320     102.249 104.821  26.162
ATOM   2992  H   CYS A 320     101.650 104.032  26.277
ATOM   2993  CA  CYS A 320     102.484 105.185  24.793
ATOM   2994  CB  CYS A 320     101.847 104.165  23.832
ATOM   2995  SG  CYS A 320     102.630 102.529  23.961
ATOM   2996  C   CYS A 320     102.087 106.553  24.325
ATOM   2997  O   CYS A 320     102.627 107.010  23.315
ATOM   2998  N   TYR A 321     101.145 107.244  25.006
ATOM   2999  H   TYR A 321     100.709 106.913  25.838
ATOM   3000  CA  TYR A 321     100.736 108.537  24.519
ATOM   3001  CB  TYR A 321      99.246 108.581  24.080
ATOM   3002  CG  TYR A 321      98.999 107.630  22.954
ATOM   3003  CD1 TYR A 321      98.529 106.339  23.229
ATOM   3004  CE1 TYR A 321      98.300 105.430  22.194
ATOM   3005  CZ  TYR A 321      98.543 105.806  20.872
ATOM   3006  OH  TYR A 321      98.313 104.886  19.827
ATOM   3007  HH  TYR A 321      98.553 105.312  18.999
ATOM   3008  CE2 TYR A 321      99.015 107.090  20.587
ATOM   3009  CD2 TYR A 321      99.243 107.997  21.625
ATOM   3010  C   TYR A 321     100.881 109.637  25.520
ATOM   3011  O   TYR A 321     100.881 109.410  26.729
ATOM   3012  N   GLY A 322     101.092 110.862  24.984
ATOM   3013  H   GLY A 322     101.151 110.961  23.994
ATOM   3014  CA  GLY A 322     101.191 112.106  25.700
ATOM   3015  C   GLY A 322     102.297 112.236  26.690
ATOM   3016  O   GLY A 322     103.309 111.535  26.656
ATOM   3017  N   ALA A 323     102.072 113.196  27.609
ATOM   3018  H   ALA A 323     101.240 113.743  27.578
ATOM   3019  CA  ALA A 323     102.957 113.507  28.691
ATOM   3020  CB  ALA A 323     102.799 114.949  29.210
ATOM   3021  C   ALA A 323     102.645 112.555  29.811
ATOM   3022  O   ALA A 323     101.532 112.035  29.912
ATOM   3023  N   CYS A 324     103.639 112.351  30.705
ATOM   3024  H   CYS A 324     104.514 112.816  30.593
ATOM   3025  CA  CYS A 324     103.578 111.468  31.850
ATOM   3026  CB  CYS A 324     104.840 111.612  32.716
ATOM   3027  SG  CYS A 324     106.342 111.066  31.862
ATOM   3028  C   CYS A 324     102.423 111.847  32.745
ATOM   3029  O   CYS A 324     101.713 110.976  33.248
ATOM   3030  N   THR A 325     102.173 113.173  32.868
ATOM   3031  H   THR A 325     102.745 113.829  32.383
ATOM   3032  CA  THR A 325     101.132 113.772  33.670
ATOM   3033  CB  THR A 325     101.188 115.286  33.638
ATOM   3034  CG2 THR A 325     102.501 115.757  34.289
ATOM   3035  OG1 THR A 325     101.099 115.767  32.302
ATOM   3036  HG1 THR A 325     100.171 115.702  32.059
ATOM   3037  C   THR A 325      99.750 113.323  33.257
ATOM   3038  O   THR A 325      98.849 113.263  34.095
ATOM   3039  N   LYS A 326      99.571 113.018  31.948
ATOM   3040  H   LYS A 326     100.334 113.046  31.306
ATOM   3041  CA  LYS A 326      98.338 112.563  31.362
ATOM   3042  CB  LYS A 326      98.318 112.643  29.822
ATOM   3043  CG  LYS A 326      98.243 114.060  29.251
ATOM   3044  CD  LYS A 326      98.257 114.105  27.721
ATOM   3045  CE  LYS A 326      96.984 113.558  27.068
ATOM   3046  NZ  LYS A 326      97.049 113.730  25.604
ATOM   3047  HZ1 LYS A 326      97.958 113.384  25.244
ATOM   3048  HZ2 LYS A 326      96.278 113.201  25.154
ATOM   3049  HZ3 LYS A 326      96.949 114.737  25.377
ATOM   3050  C   LYS A 326      97.990 111.144  31.709
ATOM   3051  O   LYS A 326      96.831 110.768  31.552
ATOM   3052  N   TYR A 327      98.974 110.294  32.089
ATOM   3053  H   TYR A 327      99.917 110.588  32.238
ATOM   3054  CA  TYR A 327      98.685 108.925  32.442
ATOM   3055  CB  TYR A 327      99.390 107.864  31.579
ATOM   3056  CG  TYR A 327      98.676 107.800  30.273
ATOM   3057  CD1 TYR A 327      98.986 108.634  29.194
ATOM   3058  CE1 TYR A 327      98.274 108.520  27.996
ATOM   3059  CZ  TYR A 327      97.262 107.571  27.860
ATOM   3060  OH  TYR A 327      96.555 107.466  26.644
ATOM   3061  HH  TYR A 327      95.901 106.768  26.741
ATOM   3062  CE2 TYR A 327      96.959 106.726  28.928
ATOM   3063  CD2 TYR A 327      97.667 106.842  30.125
ATOM   3064  C   TYR A 327      98.799 108.554  33.883
ATOM   3065  O   TYR A 327      99.593 109.129  34.630
ATOM   3066  N   GLU A 328      97.910 107.617  34.300
ATOM   3067  H   GLU A 328      97.259 107.208  33.665
ATOM   3068  CA  GLU A 328      97.867 107.084  35.638
ATOM   3069  CB  GLU A 328      96.492 106.573  36.113
ATOM   3070  CG  GLU A 328      95.409 107.656  36.221
ATOM   3071  CD  GLU A 328      94.088 107.101  36.774
ATOM   3072  OE1 GLU A 328      93.954 105.876  37.037
ATOM   3073  OE2 GLU A 328      93.169 107.942  36.951
ATOM   3074  C   GLU A 328      98.827 105.939  35.722
ATOM   3075  O   GLU A 328      98.916 105.113  34.811
ATOM   3076  N   TYR A 329      99.561 105.871  36.850
ATOM   3077  H   TYR A 329      99.449 106.539  37.582
ATOM   3078  CA  TYR A 329     100.550 104.856  37.069
ATOM   3079  CB  TYR A 329     101.645 105.339  38.042
ATOM   3080  CG  TYR A 329     102.344 106.519  37.439
ATOM   3081  CD1 TYR A 329     102.029 107.796  37.923
ATOM   3082  CE1 TYR A 329     102.641 108.936  37.400
ATOM   3083  CZ  TYR A 329     103.570 108.814  36.367
ATOM   3084  OH  TYR A 329     104.191 109.967  35.839
ATOM   3085  HH  TYR A 329     104.923 109.688  35.279
ATOM   3086  CE2 TYR A 329     103.875 107.547  35.866
ATOM   3087  CD2 TYR A 329     103.262 106.403  36.389
ATOM   3088  C   TYR A 329      99.860 103.662  37.685
ATOM   3089  O   TYR A 329      99.055 103.865  38.591
ATOM   3090  N   PRO A 330     100.112 102.420  37.276
ATOM   3091  CA  PRO A 330      99.488 101.228  37.832
ATOM   3092  CB  PRO A 330      99.870 100.085  36.892
ATOM   3093  CG  PRO A 330     101.155 100.567  36.210
ATOM   3094  CD  PRO A 330     100.987 102.095  36.156
ATOM   3095  C   PRO A 330      99.826 100.967  39.282
ATOM   3096  O   PRO A 330      99.218 100.086  39.888
ATOM   3097  N   TRP A 331     100.844 101.669  39.810
ATOM   3098  H   TRP A 331     101.335 102.321  39.240
ATOM   3099  CA  TRP A 331     101.287 101.654  41.175
ATOM   3100  CB  TRP A 331     102.797 101.296  41.217
ATOM   3101  CG  TRP A 331     103.656 101.993  40.172
ATOM   3102  CD1 TRP A 331     104.025 101.489  38.956
ATOM   3103  NE1 TRP A 331     104.726 102.424  38.235
ATOM   3104  HE1 TRP A 331     105.086 102.300  37.336
ATOM   3105  CE2 TRP A 331     104.841 103.555  39.004
ATOM   3106  CZ2 TRP A 331     105.455 104.770  38.747
ATOM   3107  CH2 TRP A 331     105.409 105.753  39.738
ATOM   3108  CZ3 TRP A 331     104.761 105.526  40.959
ATOM   3109  CE3 TRP A 331     104.142 104.300  41.220
ATOM   3110  CD2 TRP A 331     104.187 103.325  40.230
ATOM   3111  C   TRP A 331     100.975 102.924  41.945
ATOM   3112  O   TRP A 331     101.401 103.056  43.094
ATOM   3113  N   HIS A 332     100.172 103.859  41.361
ATOM   3114  H   HIS A 332      99.786 103.708  40.454
ATOM   3115  CA  HIS A 332      99.829 105.143  41.955
ATOM   3116  CB  HIS A 332      98.991 106.076  41.030
ATOM   3117  CG  HIS A 332      97.525 105.754  40.832
ATOM   3118  ND1 HIS A 332      97.034 104.684  40.118
ATOM   3119  CE1 HIS A 332      95.681 104.775  40.147
ATOM   3120  NE2 HIS A 332      95.266 105.826  40.829
ATOM   3121  CD2 HIS A 332      96.428 106.441  41.259
ATOM   3122  C   HIS A 332      99.101 105.043  43.270
ATOM   3123  O   HIS A 332      99.164 105.968  44.082
ATOM   3124  N   THR A 333      98.385 103.918  43.482
ATOM   3125  H   THR A 333      98.372 103.191  42.800
ATOM   3126  CA  THR A 333      97.610 103.624  44.660
ATOM   3127  CB  THR A 333      96.784 102.367  44.501
ATOM   3128  CG2 THR A 333      95.742 102.581  43.386
ATOM   3129  OG1 THR A 333      97.614 101.254  44.190
ATOM   3130  HG1 THR A 333      97.090 100.473  44.392
ATOM   3131  C   THR A 333      98.434 103.512  45.917
ATOM   3132  O   THR A 333      97.926 103.830  46.994
ATOM   3133  N   ALA A 334      99.713 103.063  45.807
ATOM   3134  H   ALA A 334     100.123 102.849  44.922
ATOM   3135  CA  ALA A 334     100.578 102.909  46.952
ATOM   3136  CB  ALA A 334     101.913 102.231  46.634
ATOM   3137  C   ALA A 334     100.866 104.224  47.612
ATOM   3138  O   ALA A 334     101.246 105.201  46.965
ATOM   3139  N   LYS A 335     100.704 104.221  48.954
ATOM   3140  H   LYS A 335     100.423 103.384  49.417
ATOM   3141  CA  LYS A 335     100.872 105.355  49.825
ATOM   3142  CB  LYS A 335     100.537 105.022  51.293
ATOM   3143  CG  LYS A 335      99.055 104.785  51.584
ATOM   3144  CD  LYS A 335      98.786 104.532  53.070
ATOM   3145  CE  LYS A 335      97.309 104.343  53.426
ATOM   3146  NZ  LYS A 335      96.818 103.047  52.913
ATOM   3147  HZ1 LYS A 335      97.412 102.279  53.279
ATOM   3148  HZ2 LYS A 335      95.839 102.900  53.222
ATOM   3149  HZ3 LYS A 335      96.855 103.045  51.876
ATOM   3150  C   LYS A 335     102.267 105.909  49.836
ATOM   3151  O   LYS A 335     102.433 107.125  49.953
ATOM   3152  N   CYS A 336     103.293 105.030  49.762
ATOM   3153  H   CYS A 336     103.150 104.047  49.682
ATOM   3154  CA  CYS A 336     104.658 105.472  49.755
ATOM   3155  CB  CYS A 336     105.466 104.839  50.908
ATOM   3156  SG  CYS A 336     107.175 105.432  51.055
ATOM   3157  C   CYS A 336     105.212 105.068  48.419
ATOM   3158  O   CYS A 336     105.290 103.873  48.116
ATOM   3159  N   HIS A 337     105.594 106.080  47.595
ATOM   3160  H   HIS A 337     105.523 107.035  47.871
ATOM   3161  CA  HIS A 337     106.127 105.854  46.272
ATOM   3162  CB  HIS A 337     105.028 105.686  45.185
ATOM   3163  CG  HIS A 337     104.147 106.878  44.941
ATOM   3164  ND1 HIS A 337     103.075 107.206  45.740
ATOM   3165  CE1 HIS A 337     102.503 108.308  45.196
ATOM   3166  NE2 HIS A 337     103.131 108.712  44.107
ATOM   3167  CD2 HIS A 337     104.168 107.809  43.948
ATOM   3168  C   HIS A 337     107.123 106.903  45.826
ATOM   3169  O   HIS A 337     107.193 107.998  46.391
ATOM   3170  N   TYR A 338     107.952 106.524  44.819
ATOM   3171  H   TYR A 338     107.874 105.606  44.440
ATOM   3172  CA  TYR A 338     108.975 107.328  44.186
ATOM   3173  CB  TYR A 338     110.409 106.862  44.561
ATOM   3174  CG  TYR A 338     111.498 107.672  43.917
ATOM   3175  CD1 TYR A 338     111.794 108.968  44.359
ATOM   3176  CE1 TYR A 338     112.815 109.710  43.757
ATOM   3177  CZ  TYR A 338     113.558 109.156  42.711
ATOM   3178  OH  TYR A 338     114.591 109.900  42.099
ATOM   3179  HH  TYR A 338     114.619 110.766  42.517
ATOM   3180  CE2 TYR A 338     113.283 107.860  42.271
ATOM   3181  CD2 TYR A 338     112.261 107.123  42.876
ATOM   3182  C   TYR A 338     108.769 107.131  42.702
ATOM   3183  O   TYR A 338     108.529 106.008  42.260
ATOM   3184  N   GLU A 339     108.899 108.224  41.910
ATOM   3185  H   GLU A 339     109.133 109.115  42.290
ATOM   3186  CA  GLU A 339     108.697 108.205  40.476
ATOM   3187  CB  GLU A 339     107.626 109.228  40.031
ATOM   3188  CG  GLU A 339     106.213 109.018  40.593
ATOM   3189  CD  GLU A 339     105.206 110.049  40.069
ATOM   3190  OE1 GLU A 339     104.019 109.913  40.465
ATOM   3191  OE2 GLU A 339     105.569 110.974  39.293
ATOM   3192  C   GLU A 339     109.927 108.672  39.731
ATOM   3193  O   GLU A 339     110.706 109.480  40.245
ATOM   3194  N   ARG A 340     110.123 108.139  38.496
ATOM   3195  H   ARG A 340     109.519 107.426  38.144
ATOM   3196  CA  ARG A 340     111.211 108.506  37.619
ATOM   3197  CB  ARG A 340     112.458 107.608  37.794
ATOM   3198  CG  ARG A 340     113.667 108.025  36.953
ATOM   3199  CD  ARG A 340     114.922 107.203  37.241
ATOM   3200  NE  ARG A 340     115.984 107.673  36.301
ATOM   3201  HE  ARG A 340     115.746 108.356  35.611
ATOM   3202  CZ  ARG A 340     117.259 107.175  36.335
ATOM   3203  NH1 ARG A 340     117.658 106.269  37.278
ATOM   3204 1HH1 ARG A 340     117.014 105.947  37.972
ATOM   3205 2HH1 ARG A 340     118.589 105.907  37.268
ATOM   3206  NH2 ARG A 340     118.147 107.588  35.385
ATOM   3207 1HH2 ARG A 340     117.866 108.242  34.683
ATOM   3208 2HH2 ARG A 340     119.085 107.241  35.385
ATOM   3209  C   ARG A 340     110.658 108.381  36.215
ATOM   3210  O   ARG A 340     110.468 107.273  35.715
ATOM   3211  N   ASP A 341     110.374 109.532  35.561
ATOM   3212  H   ASP A 341     110.544 110.417  35.987
ATOM   3213  CA  ASP A 341     109.802 109.595  34.232
ATOM   3214  CB  ASP A 341     108.745 110.713  34.123
ATOM   3215  CG  ASP A 341     107.541 110.440  35.017
ATOM   3216  OD1 ASP A 341     106.928 109.345  34.922
ATOM   3217  OD2 ASP A 341     107.218 111.349  35.824
ATOM   3218  C   ASP A 341     110.776 109.866  33.113
ATOM   3219  O   ASP A 341     111.644 110.733  33.231
ATOM   3220  N   TYR A 342     110.644 109.111  31.993
ATOM   3221  H   TYR A 342     109.963 108.388  31.939
ATOM   3222  CA  TYR A 342     111.447 109.269  30.803
ATOM   3223  CB  TYR A 342     112.107 107.977  30.263
ATOM   3224  CG  TYR A 342     113.052 107.381  31.254
ATOM   3225  CD1 TYR A 342     112.601 106.417  32.164
ATOM   3226  CE1 TYR A 342     113.475 105.844  33.089
ATOM   3227  CZ  TYR A 342     114.815 106.234  33.107
ATOM   3228  OH  TYR A 342     115.694 105.649  34.041
ATOM   3229  HH  TYR A 342     116.573 106.008  33.889
ATOM   3230  CE2 TYR A 342     115.279 107.196  32.204
ATOM   3231  CD2 TYR A 342     114.398 107.765  31.281
ATOM   3232  C   TYR A 342     110.394 109.670  29.812
ATOM   3233  O   TYR A 342     109.565 108.861  29.400
ATOM   3234  N   GLN A 343     110.420 110.947  29.403
ATOM   3235  H   GLN A 343     111.126 111.568  29.734
ATOM   3236  CA  GLN A 343     109.466 111.543  28.506
ATOM   3237  CB  GLN A 343     109.295 113.053  28.801
ATOM   3238  CG  GLN A 343     108.673 113.347  30.172
ATOM   3239  CD  GLN A 343     108.534 114.853  30.410
ATOM   3240  OE1 GLN A 343     108.775 115.722  29.570
ATOM   3241  NE2 GLN A 343     108.099 115.185  31.652
ATOM   3242 1HE2 GLN A 343     107.903 114.469  32.322
ATOM   3243 2HE2 GLN A 343     107.992 116.147  31.904
ATOM   3244  C   GLN A 343     109.715 111.313  27.040
ATOM   3245  O   GLN A 343     110.497 110.451  26.635
ATOM   3246  N   TYR A 344     108.931 112.046  26.215
ATOM   3247  H   TYR A 344     108.239 112.652  26.595
ATOM   3248  CA  TYR A 344     108.966 112.070  24.782
ATOM   3249  CB  TYR A 344     107.704 112.759  24.175
ATOM   3250  CG  TYR A 344     107.518 114.185  24.604
ATOM   3251  CD1 TYR A 344     108.147 115.255  23.954
ATOM   3252  CE1 TYR A 344     107.941 116.567  24.387
ATOM   3253  CZ  TYR A 344     107.098 116.822  25.472
ATOM   3254  OH  TYR A 344     106.893 118.149  25.903
ATOM   3255  HH  TYR A 344     106.265 118.131  26.631
ATOM   3256  CE2 TYR A 344     106.457 115.765  26.123
ATOM   3257  CD2 TYR A 344     106.668 114.456  25.686
ATOM   3258  C   TYR A 344     110.277 112.602  24.254
ATOM   3259  O   TYR A 344     111.097 113.141  24.998
ATOM   3260  N   GLU A 345     110.501 112.376  22.939
ATOM   3261  H   GLU A 345     109.779 111.957  22.400
ATOM   3262  CA  GLU A 345     111.666 112.723  22.161
ATOM   3263  CB  GLU A 345     112.194 114.178  22.244
ATOM   3264  CG  GLU A 345     111.272 115.213  21.573
ATOM   3265  CD  GLU A 345     111.112 114.903  20.077
ATOM   3266  OE1 GLU A 345     112.137 114.740  19.361
ATOM   3267  OE2 GLU A 345     109.941 114.812  19.627
ATOM   3268  C   GLU A 345     112.785 111.739  22.262
ATOM   3269  O   GLU A 345     113.400 111.460  21.232
ATOM   3270  N   THR A 346     113.030 111.135  23.457
ATOM   3271  H   THR A 346     112.512 111.369  24.276
ATOM   3272  CA  THR A 346     114.095 110.169  23.651
ATOM   3273  CB  THR A 346     114.174 109.756  25.111
ATOM   3274  CG2 THR A 346     115.298 108.723  25.332
ATOM   3275  OG1 THR A 346     114.444 110.900  25.910
ATOM   3276  HG1 THR A 346     114.248 110.640  26.815
ATOM   3277  C   THR A 346     113.807 108.973  22.760
ATOM   3278  O   THR A 346     114.670 108.532  21.999
ATOM   3279  N   LYS A 347     112.566 108.458  22.839
ATOM   3280  H   LYS A 347     111.904 108.834  23.482
ATOM   3281  CA  LYS A 347     112.061 107.371  22.039
ATOM   3282  CB  LYS A 347     111.546 106.197  22.899
ATOM   3283  CG  LYS A 347     112.651 105.449  23.650
ATOM   3284  CD  LYS A 347     112.160 104.237  24.439
ATOM   3285  CE  LYS A 347     113.275 103.534  25.214
ATOM   3286  NZ  LYS A 347     112.734 102.386  25.964
ATOM   3287  HZ1 LYS A 347     113.438 101.624  25.981
ATOM   3288  HZ2 LYS A 347     112.519 102.674  26.937
ATOM   3289  HZ3 LYS A 347     111.870 102.042  25.504
ATOM   3290  C   LYS A 347     110.893 107.920  21.249
ATOM   3291  O   LYS A 347     110.270 107.192  20.473
ATOM   3292  N   LYS A 348     110.560 109.228  21.461
ATOM   3293  H   LYS A 348     111.092 109.770  22.103
ATOM   3294  CA  LYS A 348     109.489 109.985  20.862
ATOM   3295  CB  LYS A 348     109.444 110.028  19.314
ATOM   3296  CG  LYS A 348     110.609 110.821  18.718
ATOM   3297  CD  LYS A 348     110.564 110.972  17.198
ATOM   3298  CE  LYS A 348     111.762 111.734  16.622
ATOM   3299  NZ  LYS A 348     111.711 113.165  16.995
ATOM   3300  HZ1 LYS A 348     112.667 113.500  17.220
ATOM   3301  HZ2 LYS A 348     111.339 113.713  16.197
ATOM   3302  HZ3 LYS A 348     111.101 113.311  17.823
ATOM   3303  C   LYS A 348     108.145 109.658  21.430
ATOM   3304  O   LYS A 348     107.408 110.558  21.829
ATOM   3305  N   THR A 349     107.813 108.357  21.482
ATOM   3306  H   THR A 349     108.442 107.662  21.146
ATOM   3307  CA  THR A 349     106.560 107.844  21.951
ATOM   3308  CB  THR A 349     106.431 106.408  21.455
ATOM   3309  CG2 THR A 349     105.094 105.757  21.842
ATOM   3310  OG1 THR A 349     106.531 106.399  20.036
ATOM   3311  HG1 THR A 349     107.449 106.607  19.838
ATOM   3312  C   THR A 349     106.349 107.924  23.445
ATOM   3313  O   THR A 349     107.144 107.400  24.231
ATOM   3314  N   GLY A 350     105.266 108.650  23.831
ATOM   3315  H   GLY A 350     104.693 109.089  23.145
ATOM   3316  CA  GLY A 350     104.776 108.807  25.180
ATOM   3317  C   GLY A 350     105.782 109.077  26.239
ATOM   3318  O   GLY A 350     106.498 110.078  26.245
ATOM   3319  N   CYS A 351     105.752 108.149  27.211
ATOM   3320  H   CYS A 351     105.100 107.402  27.173
ATOM   3321  CA  CYS A 351     106.609 108.130  28.347
ATOM   3322  CB  CYS A 351     106.043 108.943  29.522
ATOM   3323  SG  CYS A 351     104.474 108.290  30.176
ATOM   3324  C   CYS A 351     106.798 106.721  28.850
ATOM   3325  O   CYS A 351     105.977 105.828  28.619
ATOM   3326  N   THR A 352     107.942 106.507  29.530
ATOM   3327  H   THR A 352     108.604 107.240  29.657
ATOM   3328  CA  THR A 352     108.302 105.265  30.155
ATOM   3329  CB  THR A 352     109.572 104.645  29.611
ATOM   3330  CG2 THR A 352     109.915 103.346  30.373
ATOM   3331  OG1 THR A 352     109.429 104.373  28.222
ATOM   3332  HG1 THR A 352     108.673 103.785  28.143
ATOM   3333  C   THR A 352     108.524 105.720  31.574
ATOM   3334  O   THR A 352     109.332 106.615  31.825
ATOM   3335  N   ALA A 353     107.798 105.124  32.538
ATOM   3336  H   ALA A 353     107.170 104.378  32.354
ATOM   3337  CA  ALA A 353     107.934 105.526  33.907
ATOM   3338  CB  ALA A 353     106.652 106.133  34.467
ATOM   3339  C   ALA A 353     108.303 104.406  34.816
ATOM   3340  O   ALA A 353     107.682 103.346  34.809
ATOM   3341  N   CYS A 354     109.349 104.637  35.628
ATOM   3342  H   CYS A 354     109.840 105.502  35.613
ATOM   3343  CA  CYS A 354     109.810 103.684  36.593
ATOM   3344  CB  CYS A 354     111.342 103.558  36.657
ATOM   3345  SG  CYS A 354     112.045 102.940  35.097
ATOM   3346  C   CYS A 354     109.311 104.161  37.923
ATOM   3347  O   CYS A 354     109.231 105.370  38.173
ATOM   3348  N   GLY A 355     108.924 103.207  38.797
ATOM   3349  H   GLY A 355     108.937 102.231  38.590
ATOM   3350  CA  GLY A 355     108.446 103.593  40.088
ATOM   3351  C   GLY A 355     108.724 102.574  41.123
ATOM   3352  O   GLY A 355     108.631 101.369  40.895
ATOM   3353  N   LEU A 356     109.052 103.103  42.313
ATOM   3354  H   LEU A 356     109.054 104.093  42.433
ATOM   3355  CA  LEU A 356     109.354 102.345  43.493
ATOM   3356  CB  LEU A 356     110.590 102.858  44.263
ATOM   3357  CG  LEU A 356     111.957 102.812  43.557
ATOM   3358  CD1 LEU A 356     113.022 103.522  44.406
ATOM   3359  CD2 LEU A 356     112.384 101.365  43.278
ATOM   3360  C   LEU A 356     108.210 102.562  44.425
ATOM   3361  O   LEU A 356     107.739 103.692  44.559
ATOM   3362  N   TYR A 357     107.711 101.481  45.062
ATOM   3363  H   TYR A 357     108.062 100.559  44.920
ATOM   3364  CA  TYR A 357     106.637 101.624  46.003
ATOM   3365  CB  TYR A 357     105.215 101.536  45.386
ATOM   3366  CG  TYR A 357     104.819 100.206  44.841
ATOM   3367  CD1 TYR A 357     104.062  99.327  45.626
ATOM   3368  CE1 TYR A 357     103.675  98.083  45.129
ATOM   3369  CZ  TYR A 357     104.050  97.705  43.842
ATOM   3370  OH  TYR A 357     103.662  96.449  43.331
ATOM   3371  HH  TYR A 357     103.147  95.999  44.008
ATOM   3372  CE2 TYR A 357     104.814  98.572  43.060
ATOM   3373  CD2 TYR A 357     105.201  99.817  43.555
ATOM   3374  C   TYR A 357     106.835 100.679  47.149
ATOM   3375  O   TYR A 357     107.447  99.619  47.000
ATOM   3376  N   LEU A 358     106.334 101.088  48.336
ATOM   3377  H   LEU A 358     105.854 101.959  48.421
ATOM   3378  CA  LEU A 358     106.462 100.304  49.534
ATOM   3379  CB  LEU A 358     106.692 101.239  50.744
ATOM   3380  CG  LEU A 358     106.963 100.612  52.122
ATOM   3381  CD1 LEU A 358     108.311  99.879  52.128
ATOM   3382  CD2 LEU A 358     106.870 101.661  53.241
ATOM   3383  C   LEU A 358     105.184  99.506  49.677
ATOM   3384  O   LEU A 358     104.093 100.075  49.770
ATOM   3385  N   ASP A 359     105.309  98.158  49.703
ATOM   3386  H   ASP A 359     106.204  97.722  49.639
ATOM   3387  CA  ASP A 359     104.192  97.247  49.817
ATOM   3388  CB  ASP A 359     103.830  96.529  48.476
ATOM   3389  CG  ASP A 359     104.913  95.630  47.847
ATOM   3390  OD1 ASP A 359     105.989  95.370  48.445
ATOM   3391  OD2 ASP A 359     104.644  95.169  46.707
ATOM   3392  C   ASP A 359     104.396  96.231  50.912
ATOM   3393  O   ASP A 359     105.460  96.176  51.528
ATOM   3394  N   GLN A 360     103.332  95.428  51.196
ATOM   3395  H   GLN A 360     102.485  95.533  50.681
ATOM   3396  CA  GLN A 360     103.280  94.380  52.199
ATOM   3397  CB  GLN A 360     104.126  93.125  51.847
ATOM   3398  CG  GLN A 360     103.660  92.329  50.625
ATOM   3399  CD  GLN A 360     104.481  91.044  50.571
ATOM   3400  OE1 GLN A 360     105.562  90.981  49.987
ATOM   3401  NE2 GLN A 360     103.952  89.968  51.212
ATOM   3402 1HE2 GLN A 360     103.066  90.036  51.670
ATOM   3403 2HE2 GLN A 360     104.448  89.100  51.220
ATOM   3404  C   GLN A 360     103.650  94.890  53.575
ATOM   3405  O   GLN A 360     104.410  94.258  54.315
ATOM   3406  N   LEU A 361     103.095  96.072  53.931
ATOM   3407  H   LEU A 361     102.483  96.550  53.308
ATOM   3408  CA  LEU A 361     103.333  96.728  55.193
ATOM   3409  CB  LEU A 361     102.693  98.131  55.301
ATOM   3410  CG  LEU A 361     103.541  99.308  54.776
ATOM   3411  CD1 LEU A 361     103.653  99.281  53.247
ATOM   3412  CD2 LEU A 361     103.028 100.657  55.300
ATOM   3413  C   LEU A 361     102.743  95.927  56.322
ATOM   3414  O   LEU A 361     101.584  95.506  56.254
ATOM   3415  N   LYS A 362     103.567  95.676  57.368
ATOM   3416  H   LYS A 362     104.510  95.998  57.365
ATOM   3417  CA  LYS A 362     103.169  94.935  58.545
ATOM   3418  CB  LYS A 362     103.696  93.479  58.546
ATOM   3419  CG  LYS A 362     103.063  92.615  57.453
ATOM   3420  CD  LYS A 362     103.493  91.154  57.435
ATOM   3421  CE  LYS A 362     102.825  90.366  56.308
ATOM   3422  NZ  LYS A 362     103.300  88.971  56.324
ATOM   3423  HZ1 LYS A 362     102.788  88.419  55.611
ATOM   3424  HZ2 LYS A 362     104.314  88.959  56.109
ATOM   3425  HZ3 LYS A 362     103.141  88.553  57.260
ATOM   3426  C   LYS A 362     103.735  95.624  59.769
ATOM   3427  O   LYS A 362     104.896  96.039  59.730
ATOM   3428  N   PRO A 363     102.978  95.792  60.861
ATOM   3429  CA  PRO A 363     103.449  96.435  62.072
ATOM   3430  CB  PRO A 363     102.206  96.677  62.931
ATOM   3431  CG  PRO A 363     101.180  95.638  62.437
ATOM   3432  CD  PRO A 363     101.595  95.336  60.985
ATOM   3433  C   PRO A 363     104.493  95.623  62.785
ATOM   3434  O   PRO A 363     104.290  94.420  62.970
ATOM   3435  N   VAL A 364     105.609  96.269  63.192
ATOM   3436  H   VAL A 364     105.778  97.224  62.976
ATOM   3437  CA  VAL A 364     106.551  95.644  64.079
ATOM   3438  CB  VAL A 364     108.017  95.988  63.827
ATOM   3439  CG1 VAL A 364     108.374  95.523  62.408
ATOM   3440  CG2 VAL A 364     108.337  97.480  64.064
ATOM   3441  C   VAL A 364     106.209  95.886  65.519
ATOM   3442  O   VAL A 364     106.362  94.972  66.328
ATOM   3443  N   GLY A 365     105.698  97.093  65.864
ATOM   3444  H   GLY A 365     105.555  97.825  65.198
ATOM   3445  CA  GLY A 365     105.367  97.373  67.235
ATOM   3446  C   GLY A 365     104.998  98.804  67.452
ATOM   3447  O   GLY A 365     105.082  99.641  66.549
ATOM   3448  N   SER A 366     104.606  99.088  68.716
ATOM   3449  H   SER A 366     104.699  98.404  69.437
ATOM   3450  CA  SER A 366     104.182 100.391  69.146
ATOM   3451  CB  SER A 366     103.018 100.315  70.165
ATOM   3452  OG  SER A 366     102.630 101.594  70.648
ATOM   3453  HG  SER A 366     102.073 101.423  71.414
ATOM   3454  C   SER A 366     105.332 101.150  69.742
ATOM   3455  O   SER A 366     106.053 100.657  70.613
ATOM   3456  N   ALA A 367     105.520 102.381  69.225
ATOM   3457  H   ALA A 367     104.920 102.718  68.505
ATOM   3458  CA  ALA A 367     106.531 103.315  69.641
ATOM   3459  CB  ALA A 367     106.954 104.297  68.560
ATOM   3460  C   ALA A 367     106.021 104.193  70.737
ATOM   3461  O   ALA A 367     104.853 104.591  70.734
ATOM   3462  N   TYR A 368     106.921 104.508  71.698
ATOM   3463  H   TYR A 368     107.831 104.105  71.682
ATOM   3464  CA  TYR A 368     106.637 105.353  72.827
ATOM   3465  CB  TYR A 368     106.437 104.577  74.157
ATOM   3466  CG  TYR A 368     105.266 103.652  74.088
ATOM   3467  CD1 TYR A 368     105.413 102.315  73.709
ATOM   3468  CE1 TYR A 368     104.304 101.465  73.654
ATOM   3469  CZ  TYR A 368     103.037 101.948  73.990
ATOM   3470  OH  TYR A 368     101.914 101.094  73.934
ATOM   3471  HH  TYR A 368     101.159 101.571  74.290
ATOM   3472  CE2 TYR A 368     102.883 103.277  74.383
ATOM   3473  CD2 TYR A 368     103.996 104.118  74.433
ATOM   3474  C   TYR A 368     107.781 106.306  73.046
ATOM   3475  O   TYR A 368     108.864 105.899  73.472
ATOM   3476  N   LYS A 369     107.573 107.609  72.736
ATOM   3477  H   LYS A 369     106.679 107.941  72.444
ATOM   3478  CA  LYS A 369     108.598 108.610  72.922
ATOM   3479  CB  LYS A 369     108.433 109.863  72.042
ATOM   3480  CG  LYS A 369     109.592 110.869  72.091
ATOM   3481  CD  LYS A 369     109.261 112.220  71.452
ATOM   3482  CE  LYS A 369     109.087 112.207  69.936
ATOM   3483  NZ  LYS A 369     108.842 113.581  69.460
ATOM   3484  HZ1 LYS A 369     109.666 114.174  69.672
ATOM   3485  HZ2 LYS A 369     108.684 113.575  68.433
ATOM   3486  HZ3 LYS A 369     108.007 113.970  69.937
ATOM   3487  C   LYS A 369     108.481 109.104  74.326
ATOM   3488  O   LYS A 369     107.384 109.457  74.771
ATOM   3489  N   ILE A 370     109.608 109.098  75.071
ATOM   3490  H   ILE A 370     110.494 108.788  74.727
ATOM   3491  CA  ILE A 370     109.549 109.623  76.408
ATOM   3492  CB  ILE A 370     110.326 108.859  77.455
ATOM   3493  CG2 ILE A 370     109.606 107.511  77.657
ATOM   3494  CG1 ILE A 370     111.816 108.731  77.147
ATOM   3495  CD1 ILE A 370     112.577 108.124  78.315
ATOM   3496  C   ILE A 370     109.720 111.118  76.372
ATOM   3497  O   ILE A 370     110.356 111.660  75.468
ATOM   3498  N   ILE A 371     109.008 111.825  77.275
ATOM   3499  H   ILE A 371     108.441 111.375  77.961
ATOM   3500  CA  ILE A 371     109.076 113.265  77.350
ATOM   3501  CB  ILE A 371     107.683 113.865  77.525
ATOM   3502  CG2 ILE A 371     107.782 115.393  77.750
ATOM   3503  CG1 ILE A 371     106.810 113.522  76.293
ATOM   3504  CD1 ILE A 371     105.322 113.832  76.453
ATOM   3505  C   ILE A 371     109.976 113.585  78.516
ATOM   3506  O   ILE A 371     110.938 114.344  78.380
ATOM   3507  N   THR A 372     109.655 112.993  79.691
ATOM   3508  H   THR A 372     108.866 112.387  79.749
ATOM   3509  CA  THR A 372     110.376 113.132  80.930
ATOM   3510  CB  THR A 372     109.836 114.184  81.905
ATOM   3511  CG2 THR A 372     109.945 115.608  81.327
ATOM   3512  OG1 THR A 372     108.498 113.894  82.292
ATOM   3513  HG1 THR A 372     108.362 114.352  83.126
ATOM   3514  C   THR A 372     110.342 111.794  81.626
ATOM   3515  O   THR A 372     109.541 110.918  81.281
ATOM   3516  N   ILE A 373     111.274 111.597  82.588
ATOM   3517  H   ILE A 373     111.937 112.300  82.832
ATOM   3518  CA  ILE A 373     111.349 110.394  83.375
ATOM   3519  CB  ILE A 373     112.589 109.522  83.194
ATOM   3520  CG2 ILE A 373     112.491 108.823  81.832
ATOM   3521  CG1 ILE A 373     113.924 110.255  83.466
ATOM   3522  CD1 ILE A 373     115.145 109.334  83.489
ATOM   3523  C   ILE A 373     111.213 110.763  84.821
ATOM   3524  O   ILE A 373     111.762 111.766  85.285
ATOM   3525  N   ARG A 374     110.400 109.968  85.545
ATOM   3526  H   ARG A 374     109.938 109.186  85.133
ATOM   3527  CA  ARG A 374     110.172 110.145  86.955
ATOM   3528  CB  ARG A 374     108.795 110.747  87.322
ATOM   3529  CG  ARG A 374     108.614 112.207  86.886
ATOM   3530  CD  ARG A 374     107.231 112.806  87.157
ATOM   3531  NE  ARG A 374     107.034 112.915  88.638
ATOM   3532  HE  ARG A 374     107.781 112.653  89.251
ATOM   3533  CZ  ARG A 374     105.866 113.387  89.178
ATOM   3534  NH1 ARG A 374     104.801 113.749  88.402
ATOM   3535 1HH1 ARG A 374     104.858 113.690  87.406
ATOM   3536 2HH1 ARG A 374     103.972 114.117  88.821
ATOM   3537  NH2 ARG A 374     105.770 113.507  90.533
ATOM   3538 1HH2 ARG A 374     106.543 113.241  91.112
ATOM   3539 2HH2 ARG A 374     104.939 113.868  90.955
ATOM   3540  C   ARG A 374     110.223 108.762  87.530
ATOM   3541  O   ARG A 374     109.784 107.804  86.885
ATOM   3542  N   TYR A 375     110.789 108.619  88.752
ATOM   3543  H   TYR A 375     111.170 109.374  89.279
ATOM   3544  CA  TYR A 375     110.855 107.318  89.341
ATOM   3545  CB  TYR A 375     112.278 106.722  89.245
ATOM   3546  CG  TYR A 375     112.307 105.247  89.479
ATOM   3547  CD1 TYR A 375     112.048 104.395  88.397
ATOM   3548  CE1 TYR A 375     112.076 103.006  88.550
ATOM   3549  CZ  TYR A 375     112.367 102.454  89.799
ATOM   3550  OH  TYR A 375     112.399 101.051  89.968
ATOM   3551  HH  TYR A 375     112.593 100.863  90.891
ATOM   3552  CE2 TYR A 375     112.627 103.297  90.880
ATOM   3553  CD2 TYR A 375     112.600 104.685  90.725
ATOM   3554  C   TYR A 375     110.399 107.561  90.749
ATOM   3555  O   TYR A 375     111.013 108.295  91.529
ATOM   3556  N   SER A 376     109.232 106.978  91.058
ATOM   3557  H   SER A 376     108.742 106.400  90.410
ATOM   3558  CA  SER A 376     108.612 107.108  92.333
ATOM   3559  CB  SER A 376     107.109 107.411  92.211
ATOM   3560  OG  SER A 376     106.927 108.668  91.572
ATOM   3561  HG  SER A 376     107.229 109.338  92.194
ATOM   3562  C   SER A 376     108.812 105.903  93.196
ATOM   3563  O   SER A 376     109.254 104.838  92.760
ATOM   3564  N   ARG A 377     108.546 106.125  94.492
ATOM   3565  H   ARG A 377     108.306 107.045  94.780
ATOM   3566  CA  ARG A 377     108.596 105.184  95.570
ATOM   3567  CB  ARG A 377     109.745 105.449  96.563
ATOM   3568  CG  ARG A 377     111.174 105.585  96.015
ATOM   3569  CD  ARG A 377     111.857 104.371  95.398
ATOM   3570  NE  ARG A 377     113.307 104.732  95.286
ATOM   3571  HE  ARG A 377     113.635 105.522  95.803
ATOM   3572  CZ  ARG A 377     114.210 103.993  94.568
ATOM   3573  NH1 ARG A 377     113.818 102.986  93.734
ATOM   3574 1HH1 ARG A 377     112.848 102.776  93.614
ATOM   3575 2HH1 ARG A 377     114.493 102.547  93.138
ATOM   3576  NH2 ARG A 377     115.541 104.285  94.657
ATOM   3577 1HH2 ARG A 377     115.863 105.015  95.257
ATOM   3578 2HH2 ARG A 377     116.207 103.776  94.107
ATOM   3579  C   ARG A 377     107.354 105.579  96.358
ATOM   3580  O   ARG A 377     106.722 106.607  96.102
ATOM   3581  N   ARG A 378     106.924 104.754  97.327
ATOM   3582  H   ARG A 378     107.385 103.909  97.583
ATOM   3583  CA  ARG A 378     105.787 105.138  98.122
ATOM   3584  CB  ARG A 378     104.533 104.271  97.847
ATOM   3585  CG  ARG A 378     103.207 104.616  98.533
ATOM   3586  CD  ARG A 378     102.073 103.714  98.038
ATOM   3587  NE  ARG A 378     100.796 104.158  98.668
ATOM   3588  HE  ARG A 378     100.822 104.888  99.351
ATOM   3589  CZ  ARG A 378      99.592 103.608  98.316
ATOM   3590  NH1 ARG A 378      99.495 102.565  97.435
ATOM   3591 1HH1 ARG A 378     100.318 102.152  97.044
ATOM   3592 2HH1 ARG A 378      98.601 102.197  97.183
ATOM   3593  NH2 ARG A 378      98.453 104.129  98.856
ATOM   3594 1HH2 ARG A 378      97.558 103.771  98.591
ATOM   3595 2HH2 ARG A 378      98.501 104.905  99.485
ATOM   3596  C   ARG A 378     106.245 104.977  99.539
ATOM   3597  O   ARG A 378     107.264 104.338  99.816
ATOM   3598  N   VAL A 379     105.565 105.672 100.463
ATOM   3599  H   VAL A 379     104.819 106.285 100.215
ATOM   3600  CA  VAL A 379     105.844 105.553 101.863
ATOM   3601  CB  VAL A 379     106.676 106.639 102.555
ATOM   3602  CG1 VAL A 379     108.109 106.629 102.001
ATOM   3603  CG2 VAL A 379     105.978 108.019 102.505
ATOM   3604  C   VAL A 379     104.542 105.465 102.584
ATOM   3605  O   VAL A 379     103.521 105.977 102.119
ATOM   3606  N   CYS A 380     104.572 104.733 103.707
ATOM   3607  H   CYS A 380     105.420 104.310 104.015
ATOM   3608  CA  CYS A 380     103.468 104.598 104.616
ATOM   3609  CB  CYS A 380     102.861 103.210 104.912
ATOM   3610  SG  CYS A 380     103.957 102.040 105.748
ATOM   3611  C   CYS A 380     104.196 105.053 105.848
ATOM   3612  O   CYS A 380     105.348 104.676 106.106
ATOM   3613  N   VAL A 381     103.521 105.891 106.635
ATOM   3614  H   VAL A 381     102.605 106.203 106.412
ATOM   3615  CA  VAL A 381     104.112 106.491 107.784
ATOM   3616  CB  VAL A 381     104.471 107.916 107.229
ATOM   3617  CG1 VAL A 381     103.300 108.757 106.745
ATOM   3618  CG2 VAL A 381     105.498 108.739 107.956
ATOM   3619  C   VAL A 381     103.069 106.281 108.885
ATOM   3620  O   VAL A 381     101.946 106.753 108.743
ATOM   3621  N   GLN A 382     103.395 105.493 109.965
ATOM   3622  H   GLN A 382     104.302 105.089 110.050
ATOM   3623  CA  GLN A 382     102.489 105.186 111.074
ATOM   3624  CB  GLN A 382     101.770 103.822 110.906
ATOM   3625  CG  GLN A 382     102.667 102.576 110.808
ATOM   3626  CD  GLN A 382     101.784 101.343 110.699
ATOM   3627  OE1 GLN A 382     101.260 101.001 109.640
ATOM   3628  NE2 GLN A 382     101.618 100.641 111.849
ATOM   3629 1HE2 GLN A 382     102.055 100.953 112.693
ATOM   3630 2HE2 GLN A 382     101.062  99.810 111.855
ATOM   3631  C   GLN A 382     103.129 105.296 112.460
ATOM   3632  O   GLN A 382     103.795 104.384 112.951
ATOM   3633  N   PHE A 383     102.877 106.443 113.145
ATOM   3634  H   PHE A 383     102.272 107.128 112.747
ATOM   3635  CA  PHE A 383     103.448 106.790 114.434
ATOM   3636  CB  PHE A 383     103.213 108.303 114.722
ATOM   3637  CG  PHE A 383     103.624 108.855 116.069
ATOM   3638  CD1 PHE A 383     104.966 109.066 116.408
ATOM   3639  CE1 PHE A 383     105.320 109.598 117.651
ATOM   3640  CZ  PHE A 383     104.328 109.940 118.571
ATOM   3641  CE2 PHE A 383     102.983 109.754 118.243
ATOM   3642  CD2 PHE A 383     102.639 109.223 116.997
ATOM   3643  C   PHE A 383     102.933 106.042 115.614
ATOM   3644  O   PHE A 383     103.707 105.397 116.322
ATOM   3645  N   GLY A 384     101.608 106.113 115.805
ATOM   3646  H   GLY A 384     101.043 106.640 115.174
ATOM   3647  CA  GLY A 384     100.906 105.513 116.900
ATOM   3648  C   GLY A 384      99.545 105.453 116.322
ATOM   3649  O   GLY A 384      99.132 104.387 115.880
ATOM   3650  N   GLU A 385      98.820 106.598 116.361
ATOM   3651  H   GLU A 385      99.172 107.433 116.780
ATOM   3652  CA  GLU A 385      97.507 106.702 115.762
ATOM   3653  CB  GLU A 385      96.339 107.130 116.685
ATOM   3654  CG  GLU A 385      95.923 106.127 117.764
ATOM   3655  CD  GLU A 385      94.583 106.555 118.368
ATOM   3656  OE1 GLU A 385      93.587 106.621 117.599
ATOM   3657  OE2 GLU A 385      94.518 106.790 119.603
ATOM   3658  C   GLU A 385      97.570 107.661 114.591
ATOM   3659  O   GLU A 385      96.544 108.158 114.114
ATOM   3660  N   GLU A 386      98.801 107.944 114.104
ATOM   3661  H   GLU A 386      99.620 107.510 114.467
ATOM   3662  CA  GLU A 386      99.013 108.860 113.022
ATOM   3663  CB  GLU A 386     100.122 109.870 113.358
ATOM   3664  CG  GLU A 386      99.832 110.821 114.515
ATOM   3665  CD  GLU A 386     100.988 111.800 114.719
ATOM   3666  OE1 GLU A 386     101.967 111.841 113.925
ATOM   3667  OE2 GLU A 386     100.899 112.530 115.736
ATOM   3668  C   GLU A 386      99.490 108.072 111.839
ATOM   3669  O   GLU A 386     100.660 107.678 111.788
ATOM   3670  N   ASN A 387      98.598 107.878 110.836
ATOM   3671  H   ASN A 387      97.672 108.243 110.886
ATOM   3672  CA  ASN A 387      98.920 107.142 109.636
ATOM   3673  CB  ASN A 387      98.188 105.784 109.518
ATOM   3674  CG  ASN A 387      98.684 104.942 108.330
ATOM   3675  OD1 ASN A 387      99.867 104.647 108.164
ATOM   3676  ND2 ASN A 387      97.724 104.515 107.469
ATOM   3677 1HD2 ASN A 387      96.768 104.756 107.627
ATOM   3678 2HD2 ASN A 387      97.976 103.945 106.687
ATOM   3679  C   ASN A 387      98.620 107.943 108.400
ATOM   3680  O   ASN A 387      97.577 108.587 108.292
ATOM   3681  N   LEU A 388      99.614 107.983 107.485
ATOM   3682  H   LEU A 388     100.480 107.533 107.701
ATOM   3683  CA  LEU A 388      99.484 108.658 106.212
ATOM   3684  CB  LEU A 388      99.889 110.163 106.213
ATOM   3685  CG  LEU A 388      99.686 110.985 104.921
ATOM   3686  CD1 LEU A 388      98.193 111.197 104.624
ATOM   3687  CD2 LEU A 388     100.423 112.326 105.000
ATOM   3688  C   LEU A 388     100.293 107.863 105.212
ATOM   3689  O   LEU A 388     101.130 107.038 105.579
ATOM   3690  N   CYS A 389      99.996 108.027 103.908
ATOM   3691  H   CYS A 389      99.272 108.642 103.608
ATOM   3692  CA  CYS A 389     100.708 107.364 102.847
ATOM   3693  CB  CYS A 389      99.950 106.180 102.213
ATOM   3694  SG  CYS A 389      99.658 104.812 103.378
ATOM   3695  C   CYS A 389     100.919 108.396 101.777
ATOM   3696  O   CYS A 389     100.013 109.188 101.495
ATOM   3697  N   LYS A 390     102.132 108.423 101.171
ATOM   3698  H   LYS A 390     102.844 107.758 101.386
ATOM   3699  CA  LYS A 390     102.414 109.391 100.139
ATOM   3700  CB  LYS A 390     103.003 110.714 100.712
ATOM   3701  CG  LYS A 390     103.139 111.874  99.711
ATOM   3702  CD  LYS A 390     103.578 113.212 100.308
ATOM   3703  CE  LYS A 390     103.641 114.345  99.282
ATOM   3704  NZ  LYS A 390     104.149 115.582  99.912
ATOM   3705  HZ1 LYS A 390     103.606 115.787 100.771
ATOM   3706  HZ2 LYS A 390     105.151 115.468 100.158
ATOM   3707  HZ3 LYS A 390     104.050 116.374  99.250
ATOM   3708  C   LYS A 390     103.358 108.827  99.110
ATOM   3709  O   LYS A 390     104.198 107.975  99.412
ATOM   3710  N   ILE A 391     103.173 109.267  97.840
ATOM   3711  H   ILE A 391     102.456 109.928  97.625
ATOM   3712  CA  ILE A 391     104.003 108.892  96.722
ATOM   3713  CB  ILE A 391     103.264 108.918  95.396
ATOM   3714  CG2 ILE A 391     104.239 108.605  94.242
ATOM   3715  CG1 ILE A 391     102.082 107.926  95.435
ATOM   3716  CD1 ILE A 391     101.120 108.052  94.254
ATOM   3717  C   ILE A 391     105.123 109.901  96.747
ATOM   3718  O   ILE A 391     104.885 111.113  96.760
ATOM   3719  N   ILE A 392     106.375 109.403  96.772
ATOM   3720  H   ILE A 392     106.548 108.425  96.699
ATOM   3721  CA  ILE A 392     107.541 110.245  96.829
ATOM   3722  CB  ILE A 392     108.362 110.004  98.093
ATOM   3723  CG2 ILE A 392     109.647 110.844  98.111
ATOM   3724  CG1 ILE A 392     107.555 110.300  99.360
ATOM   3725  CD1 ILE A 392     108.331 109.885 100.599
ATOM   3726  C   ILE A 392     108.410 109.991  95.625
ATOM   3727  O   ILE A 392     108.606 108.847  95.222
ATOM   3728  N   ASP A 393     108.921 111.081  95.007
ATOM   3729  H   ASP A 393     108.734 112.000  95.347
ATOM   3730  CA  ASP A 393     109.823 111.005  93.877
ATOM   3731  CB  ASP A 393     109.863 112.266  92.983
ATOM   3732  CG  ASP A 393     108.612 112.413  92.108
ATOM   3733  OD1 ASP A 393     107.793 111.466  91.963
ATOM   3734  OD2 ASP A 393     108.474 113.522  91.529
ATOM   3735  C   ASP A 393     111.222 110.733  94.382
ATOM   3736  O   ASP A 393     111.521 110.976  95.551
ATOM   3737  N   MET A 394     112.134 110.282  93.483
ATOM   3738  H   MET A 394     111.821 109.945  92.596
ATOM   3739  CA  MET A 394     113.505 109.930  93.816
ATOM   3740  CB  MET A 394     114.399 109.631  92.590
ATOM   3741  CG  MET A 394     114.076 108.345  91.849
ATOM   3742  SD  MET A 394     114.333 106.791  92.749
ATOM   3743  CE  MET A 394     116.029 106.548  92.161
ATOM   3744  C   MET A 394     114.310 110.947  94.582
ATOM   3745  O   MET A 394     115.292 110.551  95.206
ATOM   3746  N   ASN A 395     114.077 112.262  94.367
ATOM   3747  H   ASN A 395     113.340 112.573  93.772
ATOM   3748  CA  ASN A 395     114.816 113.300  95.053
ATOM   3749  CB  ASN A 395     115.244 114.429  94.086
ATOM   3750  CG  ASN A 395     116.296 113.931  93.093
ATOM   3751  OD1 ASN A 395     117.180 113.125  93.385
ATOM   3752  ND2 ASN A 395     116.184 114.430  91.834
ATOM   3753 1HD2 ASN A 395     115.476 115.103  91.620
ATOM   3754 2HD2 ASN A 395     116.817 114.132  91.121
ATOM   3755  C   ASN A 395     114.065 113.945  96.195
ATOM   3756  O   ASN A 395     114.617 114.808  96.883
ATOM   3757  N   ASP A 396     112.781 113.568  96.398
ATOM   3758  H   ASP A 396     112.366 112.842  95.855
ATOM   3759  CA  ASP A 396     111.926 114.109  97.428
ATOM   3760  CB  ASP A 396     110.428 114.111  97.032
ATOM   3761  CG  ASP A 396     110.101 115.146  95.954
ATOM   3762  OD1 ASP A 396     110.931 116.046  95.655
ATOM   3763  OD2 ASP A 396     108.970 115.046  95.411
ATOM   3764  C   ASP A 396     112.070 113.480  98.792
ATOM   3765  O   ASP A 396     112.685 112.422  98.964
ATOM   3766  N   CYS A 397     111.519 114.183  99.813
ATOM   3767  H   CYS A 397     111.045 115.046  99.660
ATOM   3768  CA  CYS A 397     111.550 113.742 101.177
ATOM   3769  CB  CYS A 397     112.578 114.536 101.996
ATOM   3770  SG  CYS A 397     112.661 113.982 103.713
ATOM   3771  C   CYS A 397     110.216 113.934 101.847
ATOM   3772  O   CYS A 397     109.606 115.001 101.732
ATOM   3773  N   PHE A 398     109.716 112.874 102.538
ATOM   3774  H   PHE A 398     110.217 112.016 102.606
ATOM   3775  CA  PHE A 398     108.479 112.961 103.281
ATOM   3776  CB  PHE A 398     107.753 111.621 103.563
ATOM   3777  CG  PHE A 398     106.438 111.913 104.215
ATOM   3778  CD1 PHE A 398     105.374 112.420 103.460
ATOM   3779  CE1 PHE A 398     104.147 112.706 104.060
ATOM   3780  CZ  PHE A 398     103.977 112.486 105.426
ATOM   3781  CE2 PHE A 398     105.028 111.974 106.182
ATOM   3782  CD2 PHE A 398     106.252 111.686 105.583
ATOM   3783  C   PHE A 398     108.905 113.546 104.602
ATOM   3784  O   PHE A 398     109.856 113.054 105.215
ATOM   3785  N   VAL A 399     108.205 114.610 105.059
ATOM   3786  H   VAL A 399     107.434 115.005 104.565
ATOM   3787  CA  VAL A 399     108.556 115.233 106.308
ATOM   3788  CB  VAL A 399     109.131 116.651 106.173
ATOM   3789  CG1 VAL A 399     109.483 117.246 107.556
ATOM   3790  CG2 VAL A 399     110.355 116.649 105.237
ATOM   3791  C   VAL A 399     107.327 115.277 107.160
ATOM   3792  O   VAL A 399     106.281 115.798 106.768
ATOM   3793  N   SER A 400     107.465 114.689 108.358
ATOM   3794  H   SER A 400     108.306 114.225 108.640
ATOM   3795  CA  SER A 400     106.445 114.651 109.347
ATOM   3796  CB  SER A 400     106.103 113.221 109.664
ATOM   3797  OG  SER A 400     107.187 112.509 110.221
ATOM   3798  HG  SER A 400     107.761 112.325 109.475
ATOM   3799  C   SER A 400     106.979 115.362 110.553
ATOM   3800  O   SER A 400     108.044 115.985 110.480
ATOM   3801  N   ARG A 401     106.203 115.379 111.669
ATOM   3802  H   ARG A 401     105.326 114.909 111.748
ATOM   3803  CA  ARG A 401     106.721 116.011 112.841
ATOM   3804  CB  ARG A 401     105.678 116.412 113.916
ATOM   3805  CG  ARG A 401     106.351 117.108 115.114
ATOM   3806  CD  ARG A 401     105.469 117.759 116.175
ATOM   3807  NE  ARG A 401     105.000 119.074 115.647
ATOM   3808  HE  ARG A 401     105.252 119.343 114.715
ATOM   3809  CZ  ARG A 401     104.221 119.916 116.395
ATOM   3810  NH1 ARG A 401     103.802 119.586 117.654
ATOM   3811 1HH1 ARG A 401     104.050 118.703 118.051
ATOM   3812 2HH1 ARG A 401     103.255 120.230 118.187
ATOM   3813  NH2 ARG A 401     103.860 121.118 115.859
ATOM   3814 1HH2 ARG A 401     104.154 121.364 114.935
ATOM   3815 2HH2 ARG A 401     103.291 121.753 116.381
ATOM   3816  C   ARG A 401     107.760 115.108 113.448
ATOM   3817  O   ARG A 401     108.902 115.540 113.603
ATOM   3818  N   HIS A 402     107.425 113.820 113.709
ATOM   3819  H   HIS A 402     106.520 113.444 113.529
ATOM   3820  CA  HIS A 402     108.396 112.968 114.345
ATOM   3821  CB  HIS A 402     107.810 111.994 115.382
ATOM   3822  CG  HIS A 402     107.261 112.711 116.581
ATOM   3823  ND1 HIS A 402     108.026 113.186 117.622
ATOM   3824  CE1 HIS A 402     107.179 113.814 118.476
ATOM   3825  NE2 HIS A 402     105.928 113.776 118.058
ATOM   3826  CD2 HIS A 402     105.981 113.081 116.864
ATOM   3827  C   HIS A 402     109.494 112.369 113.499
ATOM   3828  O   HIS A 402     110.566 112.138 114.054
ATOM   3829  N   VAL A 403     109.276 112.042 112.189
ATOM   3830  H   VAL A 403     108.404 112.203 111.738
ATOM   3831  CA  VAL A 403     110.360 111.522 111.353
ATOM   3832  CB  VAL A 403     110.499 110.006 111.118
ATOM   3833  CG1 VAL A 403     110.747 109.258 112.438
ATOM   3834  CG2 VAL A 403     109.390 109.461 110.203
ATOM   3835  C   VAL A 403     110.472 112.189 109.987
ATOM   3836  O   VAL A 403     109.624 112.975 109.559
ATOM   3837  N   LYS A 404     111.592 111.892 109.292
ATOM   3838  H   LYS A 404     112.281 111.279 109.672
ATOM   3839  CA  LYS A 404     111.910 112.378 107.979
ATOM   3840  CB  LYS A 404     113.115 113.347 108.039
ATOM   3841  CG  LYS A 404     113.510 114.043 106.740
ATOM   3842  CD  LYS A 404     114.679 115.022 106.877
ATOM   3843  CE  LYS A 404     115.095 115.661 105.549
ATOM   3844  NZ  LYS A 404     116.180 116.641 105.755
ATOM   3845  HZ1 LYS A 404     116.860 116.275 106.448
ATOM   3846  HZ2 LYS A 404     116.665 116.799 104.853
ATOM   3847  HZ3 LYS A 404     115.790 117.541 106.095
ATOM   3848  C   LYS A 404     112.295 111.145 107.188
ATOM   3849  O   LYS A 404     113.101 110.336 107.653
ATOM   3850  N   VAL A 405     111.712 110.960 105.976
ATOM   3851  H   VAL A 405     111.072 111.624 105.602
ATOM   3852  CA  VAL A 405     112.007 109.815 105.141
ATOM   3853  CB  VAL A 405     110.828 108.868 104.908
ATOM   3854  CG1 VAL A 405     111.292 107.662 104.060
ATOM   3855  CG2 VAL A 405     110.201 108.435 106.246
ATOM   3856  C   VAL A 405     112.443 110.411 103.828
ATOM   3857  O   VAL A 405     111.620 110.741 102.968
ATOM   3858  N   CYS A 406     113.773 110.612 103.695
ATOM   3859  H   CYS A 406     114.412 110.347 104.413
ATOM   3860  CA  CYS A 406     114.368 111.175 102.511
ATOM   3861  CB  CYS A 406     115.587 112.070 102.807
ATOM   3862  SG  CYS A 406     116.280 112.840 101.312
ATOM   3863  C   CYS A 406     114.799 110.086 101.585
ATOM   3864  O   CYS A 406     115.431 109.116 102.008
ATOM   3865  N   ILE A 407     114.421 110.222 100.295
ATOM   3866  H   ILE A 407     113.892 111.005  99.970
ATOM   3867  CA  ILE A 407     114.771 109.267  99.277
ATOM   3868  CB  ILE A 407     113.539 108.733  98.568
ATOM   3869  CG2 ILE A 407     113.949 107.791  97.415
ATOM   3870  CG1 ILE A 407     112.651 108.026  99.624
ATOM   3871  CD1 ILE A 407     111.248 107.629  99.185
ATOM   3872  C   ILE A 407     115.722 109.988  98.357
ATOM   3873  O   ILE A 407     115.472 111.132  97.973
ATOM   3874  N   ILE A 408     116.874 109.341  98.038
ATOM   3875  H   ILE A 408     117.068 108.423  98.374
ATOM   3876  CA  ILE A 408     117.883 109.903  97.162
ATOM   3877  CB  ILE A 408     119.140 110.375  97.909
ATOM   3878  CG2 ILE A 408     120.198 110.905  96.911
ATOM   3879  CG1 ILE A 408     118.780 111.472  98.938
ATOM   3880  CD1 ILE A 408     119.894 111.841  99.916
ATOM   3881  C   ILE A 408     118.258 108.814  96.178
ATOM   3882  O   ILE A 408     118.370 107.644  96.556
ATOM   3883  N   GLY A 409     118.435 109.187  94.885
ATOM   3884  H   GLY A 409     118.301 110.128  94.584
ATOM   3885  CA  GLY A 409     118.831 108.256  93.861
ATOM   3886  C   GLY A 409     118.801 108.875  92.493
ATOM   3887  O   GLY A 409     118.209 109.937  92.281
ATOM   3888  N   THR A 410     119.459 108.186  91.531
ATOM   3889  H   THR A 410     119.934 107.334  91.739
ATOM   3890  CA  THR A 410     119.523 108.598  90.153
ATOM   3891  CB  THR A 410     120.768 109.407  89.795
ATOM   3892  CG2 THR A 410     122.064 108.602  90.026
ATOM   3893  OG1 THR A 410     120.695 109.861  88.450
ATOM   3894  HG1 THR A 410     121.302 110.604  88.392
ATOM   3895  C   THR A 410     119.386 107.371  89.282
ATOM   3896  O   THR A 410     119.813 106.274  89.656
ATOM   3897  N   VAL A 411     118.742 107.548  88.103
ATOM   3898  H   VAL A 411     118.416 108.448  87.824
ATOM   3899  CA  VAL A 411     118.522 106.491  87.143
ATOM   3900  CB  VAL A 411     117.040 106.228  86.863
ATOM   3901  CG1 VAL A 411     116.870 105.113  85.812
ATOM   3902  CG2 VAL A 411     116.308 105.885  88.177
ATOM   3903  C   VAL A 411     119.200 106.965  85.879
ATOM   3904  O   VAL A 411     118.922 108.059  85.386
ATOM   3905  N   SER A 412     120.113 106.132  85.335
ATOM   3906  H   SER A 412     120.325 105.252  85.751
ATOM   3907  CA  SER A 412     120.862 106.445  84.142
ATOM   3908  CB  SER A 412     122.374 106.273  84.437
ATOM   3909  OG  SER A 412     123.188 106.726  83.364
ATOM   3910  HG  SER A 412     123.274 107.676  83.489
ATOM   3911  C   SER A 412     120.448 105.584  82.959
ATOM   3912  O   SER A 412     121.092 105.624  81.909
ATOM   3913  N   LYS A 413     119.366 104.784  83.104
ATOM   3914  H   LYS A 413     118.859 104.773  83.962
ATOM   3915  CA  LYS A 413     118.871 103.876  82.095
ATOM   3916  CB  LYS A 413     117.875 102.874  82.732
ATOM   3917  CG  LYS A 413     117.322 101.752  81.845
ATOM   3918  CD  LYS A 413     116.429 100.778  82.620
ATOM   3919  CE  LYS A 413     115.759  99.696  81.767
ATOM   3920  NZ  LYS A 413     116.759  98.730  81.270
ATOM   3921  HZ1 LYS A 413     117.287  98.341  82.074
ATOM   3922  HZ2 LYS A 413     116.279  97.956  80.774
ATOM   3923  HZ3 LYS A 413     117.421  99.198  80.623
ATOM   3924  C   LYS A 413     118.236 104.519  80.880
ATOM   3925  O   LYS A 413     118.479 104.060  79.759
ATOM   3926  N   PHE A 414     117.428 105.591  81.070
ATOM   3927  H   PHE A 414     117.265 105.983  81.972
ATOM   3928  CA  PHE A 414     116.750 106.238  79.969
ATOM   3929  CB  PHE A 414     115.213 106.302  80.137
ATOM   3930  CG  PHE A 414     114.572 104.961  80.249
ATOM   3931  CD1 PHE A 414     114.178 104.492  81.508
ATOM   3932  CE1 PHE A 414     113.571 103.241  81.644
ATOM   3933  CZ  PHE A 414     113.370 102.441  80.517
ATOM   3934  CE2 PHE A 414     113.769 102.899  79.260
ATOM   3935  CD2 PHE A 414     114.372 104.152  79.126
ATOM   3936  C   PHE A 414     117.135 107.689  79.874
ATOM   3937  O   PHE A 414     117.630 108.280  80.837
ATOM   3938  N   SER A 415     116.927 108.277  78.668
ATOM   3939  H   SER A 415     116.548 107.766  77.897
ATOM   3940  CA  SER A 415     117.174 109.673  78.402
ATOM   3941  CB  SER A 415     118.357 109.976  77.445
ATOM   3942  OG  SER A 415     118.131 109.508  76.124
ATOM   3943  HG  SER A 415     118.310 108.563  76.140
ATOM   3944  C   SER A 415     115.885 110.201  77.820
ATOM   3945  O   SER A 415     115.109 109.441  77.242
ATOM   3946  N   GLN A 416     115.650 111.532  77.911
ATOM   3947  H   GLN A 416     116.306 112.142  78.348
ATOM   3948  CA  GLN A 416     114.430 112.159  77.447
ATOM   3949  CB  GLN A 416     114.408 113.680  77.680
ATOM   3950  CG  GLN A 416     114.290 114.121  79.139
ATOM   3951  CD  GLN A 416     114.288 115.646  79.148
ATOM   3952  OE1 GLN A 416     115.327 116.287  78.995
ATOM   3953  NE2 GLN A 416     113.082 116.255  79.296
ATOM   3954 1HE2 GLN A 416     112.247 115.708  79.356
ATOM   3955 2HE2 GLN A 416     113.023 117.253  79.278
ATOM   3956  C   GLN A 416     114.109 111.972  75.992
ATOM   3957  O   GLN A 416     112.936 111.846  75.655
ATOM   3958  N   GLY A 417     115.119 111.907  75.101
ATOM   3959  H   GLY A 417     116.076 111.978  75.373
ATOM   3960  CA  GLY A 417     114.859 111.746  73.693
ATOM   3961  C   GLY A 417     114.644 110.327  73.244
ATOM   3962  O   GLY A 417     114.339 110.113  72.069
ATOM   3963  N   ASP A 418     114.774 109.338  74.161
ATOM   3964  H   ASP A 418     114.976 109.530  75.119
ATOM   3965  CA  ASP A 418     114.631 107.939  73.849
ATOM   3966  CB  ASP A 418     115.093 107.018  74.998
ATOM   3967  CG  ASP A 418     116.623 106.975  75.121
ATOM   3968  OD1 ASP A 418     117.359 107.439  74.206
ATOM   3969  OD2 ASP A 418     117.088 106.500  76.190
ATOM   3970  C   ASP A 418     113.255 107.525  73.418
ATOM   3971  O   ASP A 418     112.241 108.082  73.850
ATOM   3972  N   THR A 419     113.224 106.560  72.471
ATOM   3973  H   THR A 419     114.062 106.161  72.097
ATOM   3974  CA  THR A 419     111.979 106.060  71.966
ATOM   3975  CB  THR A 419     111.756 106.423  70.514
ATOM   3976  CG2 THR A 419     110.391 105.898  70.015
ATOM   3977  OG1 THR A 419     111.762 107.839  70.392
ATOM   3978  HG1 THR A 419     112.650 108.124  70.624
ATOM   3979  C   THR A 419     111.931 104.576  72.177
ATOM   3980  O   THR A 419     112.666 103.805  71.566
ATOM   3981  N   LEU A 420     111.035 104.153  73.084
ATOM   3982  H   LEU A 420     110.395 104.788  73.502
ATOM   3983  CA  LEU A 420     110.823 102.771  73.407
ATOM   3984  CB  LEU A 420     110.031 102.564  74.713
ATOM   3985  CG  LEU A 420     110.732 103.090  75.979
ATOM   3986  CD1 LEU A 420     109.839 102.941  77.217
ATOM   3987  CD2 LEU A 420     112.095 102.422  76.175
ATOM   3988  C   LEU A 420     110.043 102.117  72.309
ATOM   3989  O   LEU A 420     109.189 102.761  71.696
ATOM   3990  N   LEU A 421     110.376 100.845  71.995
ATOM   3991  H   LEU A 421     111.128 100.355  72.431
ATOM   3992  CA  LEU A 421     109.640 100.125  70.996
ATOM   3993  CB  LEU A 421     110.408  99.784  69.699
ATOM   3994  CG  LEU A 421     109.594  99.004  68.632
ATOM   3995  CD1 LEU A 421     108.399  99.815  68.134
ATOM   3996  CD2 LEU A 421     110.464  98.524  67.465
ATOM   3997  C   LEU A 421     109.209  98.845  71.634
ATOM   3998  O   LEU A 421     110.030  97.994  71.989
ATOM   3999  N   PHE A 422     107.880  98.724  71.826
ATOM   4000  H   PHE A 422     107.237  99.430  71.537
ATOM   4001  CA  PHE A 422     107.298  97.546  72.392
ATOM   4002  CB  PHE A 422     106.242  97.788  73.489
ATOM   4003  CG  PHE A 422     106.816  98.267  74.786
ATOM   4004  CD1 PHE A 422     107.076  99.619  75.023
ATOM   4005  CE1 PHE A 422     107.588 100.051  76.249
ATOM   4006  CZ  PHE A 422     107.835  99.125  77.263
ATOM   4007  CE2 PHE A 422     107.564  97.772  77.048
ATOM   4008  CD2 PHE A 422     107.052  97.350  75.817
ATOM   4009  C   PHE A 422     106.652  96.747  71.310
ATOM   4010  O   PHE A 422     105.725  97.191  70.626
ATOM   4011  N   PHE A 423     107.184  95.526  71.137
ATOM   4012  H   PHE A 423     107.938  95.210  71.706
ATOM   4013  CA  PHE A 423     106.707  94.565  70.188
ATOM   4014  CB  PHE A 423     107.772  93.503  69.821
ATOM   4015  CG  PHE A 423     108.961  94.035  69.091
ATOM   4016  CD1 PHE A 423     110.098  94.420  69.810
ATOM   4017  CE1 PHE A 423     111.229  94.901  69.149
ATOM   4018  CZ  PHE A 423     111.236  94.990  67.756
ATOM   4019  CE2 PHE A 423     110.113  94.594  67.025
ATOM   4020  CD2 PHE A 423     108.985  94.114  67.696
ATOM   4021  C   PHE A 423     105.695  93.757  70.969
ATOM   4022  O   PHE A 423     105.956  93.378  72.114
ATOM   4023  N   GLY A 424     104.507  93.506  70.379
ATOM   4024  H   GLY A 424     104.293  93.854  69.470
ATOM   4025  CA  GLY A 424     103.498  92.676  70.990
ATOM   4026  C   GLY A 424     102.807  93.010  72.301
ATOM   4027  O   GLY A 424     102.128  94.032  72.402
ATOM   4028  N   PRO A 425     102.990  92.140  73.311
ATOM   4029  CA  PRO A 425     102.352  92.181  74.619
ATOM   4030  CB  PRO A 425     102.919  90.987  75.390
ATOM   4031  CG  PRO A 425     103.310  89.987  74.300
ATOM   4032  CD  PRO A 425     103.744  90.892  73.145
ATOM   4033  C   PRO A 425     102.316  93.386  75.510
ATOM   4034  O   PRO A 425     101.407  93.406  76.343
ATOM   4035  N   LEU A 426     103.262  94.353  75.413
ATOM   4036  H   LEU A 426     104.001  94.276  74.749
ATOM   4037  CA  LEU A 426     103.266  95.587  76.189
ATOM   4038  CB  LEU A 426     101.972  96.451  76.098
ATOM   4039  CG  LEU A 426     101.571  96.938  74.684
ATOM   4040  CD1 LEU A 426     100.222  97.669  74.718
ATOM   4041  CD2 LEU A 426     102.659  97.791  74.018
ATOM   4042  C   LEU A 426     103.644  95.433  77.644
ATOM   4043  O   LEU A 426     104.395  96.266  78.156
ATOM   4044  N   LYS A 427     103.111  94.405  78.358
ATOM   4045  H   LYS A 427     102.457  93.773  77.952
ATOM   4046  CA  LYS A 427     103.436  94.156  79.746
ATOM   4047  CB  LYS A 427     102.520  93.141  80.456
ATOM   4048  CG  LYS A 427     101.111  93.656  80.746
ATOM   4049  CD  LYS A 427     100.263  92.648  81.521
ATOM   4050  CE  LYS A 427      98.866  93.151  81.880
ATOM   4051  NZ  LYS A 427      98.155  92.125  82.668
ATOM   4052  HZ1 LYS A 427      98.758  91.810  83.451
ATOM   4053  HZ2 LYS A 427      97.278  92.524  83.052
ATOM   4054  HZ3 LYS A 427      97.928  91.313  82.064
ATOM   4055  C   LYS A 427     104.841  93.649  79.843
ATOM   4056  O   LYS A 427     105.581  94.054  80.741
ATOM   4057  N   LYS A 428     105.228  92.751  78.900
ATOM   4058  H   LYS A 428     104.596  92.455  78.189
ATOM   4059  CA  LYS A 428     106.556  92.199  78.811
ATOM   4060  CB  LYS A 428     106.721  91.119  77.726
ATOM   4061  CG  LYS A 428     105.998  89.801  78.002
ATOM   4062  CD  LYS A 428     106.237  88.775  76.895
ATOM   4063  CE  LYS A 428     105.526  87.440  77.106
ATOM   4064  NZ  LYS A 428     105.828  86.541  75.976
ATOM   4065  HZ1 LYS A 428     106.726  86.820  75.538
ATOM   4066  HZ2 LYS A 428     105.902  85.565  76.316
ATOM   4067  HZ3 LYS A 428     105.070  86.603  75.270
ATOM   4068  C   LYS A 428     107.453  93.339  78.422
ATOM   4069  O   LYS A 428     107.077  94.196  77.618
ATOM   4070  N   THR A 429     108.657  93.358  79.023
ATOM   4071  H   THR A 429     108.915  92.634  79.658
ATOM   4072  CA  THR A 429     109.666  94.367  78.824
ATOM   4073  CB  THR A 429     110.831  94.231  79.781
ATOM   4074  CG2 THR A 429     110.348  94.534  81.211
ATOM   4075  OG1 THR A 429     111.390  92.924  79.715
ATOM   4076  HG1 THR A 429     111.831  92.867  78.862
ATOM   4077  C   THR A 429     110.190  94.453  77.421
ATOM   4078  O   THR A 429     110.285  93.452  76.708
ATOM   4079  N   LYS A 430     110.521  95.707  77.032
ATOM   4080  H   LYS A 430     110.414  96.463  77.672
ATOM   4081  CA  LYS A 430     111.022  96.096  75.741
ATOM   4082  CB  LYS A 430     111.100  97.643  75.547
ATOM   4083  CG  LYS A 430     111.850  98.457  76.628
ATOM   4084  CD  LYS A 430     113.377  98.543  76.493
ATOM   4085  CE  LYS A 430     114.076  99.284  77.633
ATOM   4086  NZ  LYS A 430     115.539  99.112  77.507
ATOM   4087  HZ1 LYS A 430     115.766  98.100  77.552
ATOM   4088  HZ2 LYS A 430     115.872  99.495  76.602
ATOM   4089  HZ3 LYS A 430     116.021  99.604  78.282
ATOM   4090  C   LYS A 430     112.336  95.503  75.351
ATOM   4091  O   LYS A 430     113.229  95.299  76.177
ATOM   4092  N   ASP A 431     112.412  95.143  74.054
ATOM   4093  H   ASP A 431     111.644  95.278  73.433
ATOM   4094  CA  ASP A 431     113.593  94.604  73.455
ATOM   4095  CB  ASP A 431     113.298  93.720  72.223
ATOM   4096  CG  ASP A 431     112.554  92.457  72.653
ATOM   4097  OD1 ASP A 431     111.453  92.203  72.098
ATOM   4098  OD2 ASP A 431     113.083  91.710  73.519
ATOM   4099  C   ASP A 431     114.482  95.739  73.039
ATOM   4100  O   ASP A 431     115.690  95.678  73.275
ATOM   4101  N   ILE A 432     113.896  96.815  72.445
ATOM   4102  H   ILE A 432     112.912  96.874  72.294
ATOM   4103  CA  ILE A 432     114.688  97.926  71.986
ATOM   4104  CB  ILE A 432     114.898  97.882  70.461
ATOM   4105  CG2 ILE A 432     113.533  97.862  69.749
ATOM   4106  CG1 ILE A 432     115.857  98.970  69.929
ATOM   4107  CD1 ILE A 432     116.322  98.748  68.489
ATOM   4108  C   ILE A 432     114.214  99.271  72.489
ATOM   4109  O   ILE A 432     113.017  99.555  72.619
ATOM   4110  N   ASP A 433     115.230 100.099  72.823
ATOM   4111  H   ASP A 433     116.172  99.791  72.715
ATOM   4112  CA  ASP A 433     115.122 101.443  73.305
ATOM   4113  CB  ASP A 433     115.803 101.587  74.687
ATOM   4114  CG  ASP A 433     115.642 102.968  75.305
ATOM   4115  OD1 ASP A 433     115.014 103.872  74.693
ATOM   4116  OD2 ASP A 433     116.175 103.125  76.434
ATOM   4117  C   ASP A 433     115.947 102.141  72.249
ATOM   4118  O   ASP A 433     117.180 102.066  72.248
ATOM   4119  N   PHE A 434     115.247 102.799  71.296
ATOM   4120  H   PHE A 434     114.262 102.885  71.341
ATOM   4121  CA  PHE A 434     115.849 103.490  70.190
ATOM   4122  CB  PHE A 434     114.896 104.057  69.103
ATOM   4123  CG  PHE A 434     114.136 103.079  68.276
ATOM   4124  CD1 PHE A 434     112.739 103.102  68.344
ATOM   4125  CE1 PHE A 434     111.970 102.222  67.585
ATOM   4126  CZ  PHE A 434     112.600 101.283  66.768
ATOM   4127  CE2 PHE A 434     113.991 101.226  66.715
ATOM   4128  CD2 PHE A 434     114.755 102.117  67.476
ATOM   4129  C   PHE A 434     116.474 104.763  70.663
ATOM   4130  O   PHE A 434     115.818 105.603  71.287
ATOM   4131  N   ASP A 435     117.778 104.887  70.359
ATOM   4132  H   ASP A 435     118.264 104.158  69.885
ATOM   4133  CA  ASP A 435     118.566 106.051  70.646
ATOM   4134  CB  ASP A 435     120.080 105.760  70.770
ATOM   4135  CG  ASP A 435     120.370 104.852  71.958
ATOM   4136  OD1 ASP A 435     120.919 103.746  71.718
ATOM   4137  OD2 ASP A 435     120.087 105.252  73.118
ATOM   4138  C   ASP A 435     118.415 106.980  69.468
ATOM   4139  O   ASP A 435     118.355 108.199  69.638
ATOM   4140  N   ASN A 436     118.331 106.398  68.240
ATOM   4141  H   ASN A 436     118.356 105.409  68.124
ATOM   4142  CA  ASN A 436     118.243 107.159  67.026
ATOM   4143  CB  ASN A 436     119.304 106.749  65.974
ATOM   4144  CG  ASN A 436     120.707 107.019  66.502
ATOM   4145  OD1 ASN A 436     121.118 108.151  66.751
ATOM   4146  ND2 ASN A 436     121.474 105.916  66.696
ATOM   4147 1HD2 ASN A 436     121.104 105.009  66.494
ATOM   4148 2HD2 ASN A 436     122.405 106.008  67.050
ATOM   4149  C   ASN A 436     116.897 107.134  66.361
ATOM   4150  O   ASN A 436     116.623 106.358  65.440
ATOM   4151  N   LEU A 437     116.008 108.000  66.883
ATOM   4152  H   LEU A 437     116.275 108.582  67.648
ATOM   4153  CA  LEU A 437     114.680 108.245  66.384
ATOM   4154  CB  LEU A 437     113.875 109.053  67.430
ATOM   4155  CG  LEU A 437     112.411 109.447  67.145
ATOM   4156  CD1 LEU A 437     111.446 108.262  67.024
ATOM   4157  CD2 LEU A 437     111.949 110.422  68.234
ATOM   4158  C   LEU A 437     114.900 109.062  65.126
ATOM   4159  O   LEU A 437     115.732 109.970  65.099
ATOM   4160  N   GLY A 438     114.171 108.726  64.049
ATOM   4161  H   GLY A 438     113.514 107.986  64.104
ATOM   4162  CA  GLY A 438     114.286 109.381  62.774
ATOM   4163  C   GLY A 438     113.347 110.517  62.538
ATOM   4164  O   GLY A 438     112.667 110.514  61.511
ATOM   4165  N   GLU A 439     113.265 111.493  63.476
ATOM   4166  H   GLU A 439     113.820 111.488  64.304
ATOM   4167  CA  GLU A 439     112.409 112.640  63.276
ATOM   4168  CB  GLU A 439     112.032 113.448  64.531
ATOM   4169  CG  GLU A 439     111.074 112.716  65.469
ATOM   4170  CD  GLU A 439     110.625 113.662  66.577
ATOM   4171  OE1 GLU A 439     109.390 113.883  66.679
ATOM   4172  OE2 GLU A 439     111.484 114.158  67.353
ATOM   4173  C   GLU A 439     113.048 113.582  62.300
ATOM   4174  O   GLU A 439     114.270 113.739  62.289
ATOM   4175  N   ASN A 440     112.199 114.188  61.440
ATOM   4176  H   ASN A 440     111.225 113.986  61.496
ATOM   4177  CA  ASN A 440     112.534 115.129  60.399
ATOM   4178  CB  ASN A 440     113.126 116.504  60.841
ATOM   4179  CG  ASN A 440     112.064 117.320  61.567
ATOM   4180  OD1 ASN A 440     111.027 117.671  61.005
ATOM   4181  ND2 ASN A 440     112.335 117.662  62.852
ATOM   4182 1HD2 ASN A 440     113.191 117.371  63.281
ATOM   4183 2HD2 ASN A 440     111.684 118.222  63.364
ATOM   4184  C   ASN A 440     113.162 114.452  59.195
ATOM   4185  O   ASN A 440     112.320 114.043  58.390
ATOM   4186  N   PRO A 441     114.474 114.237  58.924
ATOM   4187  CA  PRO A 441     114.915 113.572  57.712
ATOM   4188  CB  PRO A 441     116.340 114.082  57.476
ATOM   4189  CG  PRO A 441     116.879 114.317  58.894
ATOM   4190  CD  PRO A 441     115.628 114.739  59.678
ATOM   4191  C   PRO A 441     114.790 112.068  57.813
ATOM   4192  O   PRO A 441     115.793 111.376  58.017
ATOM   4193  N   CYS A 442     113.545 111.552  57.721
ATOM   4194  H   CYS A 442     112.737 112.127  57.609
ATOM   4195  CA  CYS A 442     113.343 110.133  57.756
ATOM   4196  CB  CYS A 442     111.957 109.721  58.268
ATOM   4197  SG  CYS A 442     111.875 107.932  58.526
ATOM   4198  C   CYS A 442     113.614 109.577  56.379
ATOM   4199  O   CYS A 442     113.125 110.087  55.365
ATOM   4200  N   LYS A 443     114.445 108.513  56.339
ATOM   4201  H   LYS A 443     114.817 108.121  57.177
ATOM   4202  CA  LYS A 443     114.855 107.845  55.125
ATOM   4203  CB  LYS A 443     116.392 107.810  54.949
ATOM   4204  CG  LYS A 443     117.116 109.158  55.030
ATOM   4205  CD  LYS A 443     116.888 110.109  53.855
ATOM   4206  CE  LYS A 443     117.534 111.487  54.049
ATOM   4207  NZ  LYS A 443     118.997 111.356  54.223
ATOM   4208  HZ1 LYS A 443     119.462 112.251  53.984
ATOM   4209  HZ2 LYS A 443     119.210 111.110  55.208
ATOM   4210  HZ3 LYS A 443     119.351 110.608  53.597
ATOM   4211  C   LYS A 443     114.459 106.399  55.250
ATOM   4212  O   LYS A 443     114.412 105.869  56.363
ATOM   4213  N   ILE A 444     114.133 105.721  54.115
ATOM   4214  H   ILE A 444     114.125 106.157  53.217
ATOM   4215  CA  ILE A 444     113.777 104.319  54.169
ATOM   4216  CB  ILE A 444     113.065 103.767  52.937
ATOM   4217  CG2 ILE A 444     112.874 102.232  53.021
ATOM   4218  CG1 ILE A 444     111.709 104.494  52.822
ATOM   4219  CD1 ILE A 444     110.918 104.219  51.551
ATOM   4220  C   ILE A 444     114.999 103.538  54.584
ATOM   4221  O   ILE A 444     116.079 103.652  53.997
ATOM   4222  N   GLY A 445     114.790 102.707  55.626
ATOM   4223  H   GLY A 445     113.891 102.629  56.051
ATOM   4224  CA  GLY A 445     115.810 101.900  56.231
ATOM   4225  C   GLY A 445     116.170 102.430  57.595
ATOM   4226  O   GLY A 445     116.900 101.758  58.326
ATOM   4227  N   LEU A 446     115.669 103.636  57.977
ATOM   4228  H   LEU A 446     115.093 104.178  57.369
ATOM   4229  CA  LEU A 446     115.907 104.229  59.271
ATOM   4230  CB  LEU A 446     115.599 105.745  59.315
ATOM   4231  CG  LEU A 446     116.532 106.623  60.185
ATOM   4232  CD1 LEU A 446     116.464 108.081  59.705
ATOM   4233  CD2 LEU A 446     116.283 106.507  61.698
ATOM   4234  C   LEU A 446     114.974 103.493  60.204
ATOM   4235  O   LEU A 446     113.897 103.036  59.810
ATOM   4236  N   GLN A 447     115.358 103.427  61.492
ATOM   4237  H   GLN A 447     116.215 103.846  61.780
ATOM   4238  CA  GLN A 447     114.655 102.713  62.527
ATOM   4239  CB  GLN A 447     115.390 102.882  63.871
ATOM   4240  CG  GLN A 447     116.757 102.177  63.863
ATOM   4241  CD  GLN A 447     117.501 102.379  65.179
ATOM   4242  OE1 GLN A 447     118.017 103.453  65.483
ATOM   4243  NE2 GLN A 447     117.585 101.288  65.984
ATOM   4244 1HE2 GLN A 447     117.151 100.430  65.709
ATOM   4245 2HE2 GLN A 447     118.080 101.339  66.851
ATOM   4246  C   GLN A 447     113.197 103.060  62.681
ATOM   4247  O   GLN A 447     112.380 102.176  62.946
ATOM   4248  N   THR A 448     112.827 104.339  62.460
ATOM   4249  H   THR A 448     113.490 105.042  62.224
ATOM   4250  CA  THR A 448     111.462 104.781  62.615
ATOM   4251  CB  THR A 448     111.416 105.933  63.580
ATOM   4252  CG2 THR A 448     111.958 105.438  64.945
ATOM   4253  OG1 THR A 448     112.243 106.982  63.117
ATOM   4254  HG1 THR A 448     111.710 107.452  62.463
ATOM   4255  C   THR A 448     110.912 105.224  61.263
ATOM   4256  O   THR A 448     110.127 106.176  61.184
ATOM   4257  N   SER A 449     111.290 104.529  60.171
ATOM   4258  H   SER A 449     111.954 103.781  60.224
ATOM   4259  CA  SER A 449     110.905 104.890  58.826
ATOM   4260  CB  SER A 449     111.565 103.967  57.784
ATOM   4261  OG  SER A 449     111.128 102.627  57.963
ATOM   4262  HG  SER A 449     111.573 102.113  57.285
ATOM   4263  C   SER A 449     109.462 105.057  58.407
ATOM   4264  O   SER A 449     109.189 106.043  57.725
ATOM   4265  N   SER A 450     108.501 104.174  58.776
ATOM   4266  H   SER A 450     108.669 103.366  59.335
ATOM   4267  CA  SER A 450     107.154 104.389  58.283
ATOM   4268  CB  SER A 450     106.840 103.587  56.996
ATOM   4269  OG  SER A 450     107.720 103.956  55.943
ATOM   4270  HG  SER A 450     107.473 104.851  55.695
ATOM   4271  C   SER A 450     106.039 104.099  59.238
ATOM   4272  O   SER A 450     106.137 103.195  60.069
ATOM   4273  N   ILE A 451     104.946 104.899  59.111
ATOM   4274  H   ILE A 451     104.921 105.629  58.431
ATOM   4275  CA  ILE A 451     103.750 104.763  59.913
ATOM   4276  CB  ILE A 451     103.455 105.915  60.886
ATOM   4277  CG2 ILE A 451     102.196 105.561  61.721
ATOM   4278  CG1 ILE A 451     104.590 106.170  61.875
ATOM   4279  CD1 ILE A 451     104.402 107.433  62.727
ATOM   4280  C   ILE A 451     102.619 104.873  58.908
ATOM   4281  O   ILE A 451     102.641 105.761  58.045
ATOM   4282  N   GLU A 452     101.604 103.967  59.011
ATOM   4283  H   GLU A 452     101.609 103.260  59.710
ATOM   4284  CA  GLU A 452     100.423 104.003  58.177
ATOM   4285  CB  GLU A 452      99.454 102.809  58.227
ATOM   4286  CG  GLU A 452      99.997 101.564  57.514
ATOM   4287  CD  GLU A 452      99.004 100.395  57.538
ATOM   4288  OE1 GLU A 452      99.354  99.356  56.920
ATOM   4289  OE2 GLU A 452      97.905 100.495  58.147
ATOM   4290  C   GLU A 452      99.700 105.273  58.504
ATOM   4291  O   GLU A 452      99.664 105.723  59.652
ATOM   4292  N   GLY A 453      99.080 105.848  57.466
ATOM   4293  H   GLY A 453      99.074 105.430  56.561
ATOM   4294  CA  GLY A 453      98.463 107.138  57.554
ATOM   4295  C   GLY A 453      99.406 108.050  56.778
ATOM   4296  O   GLY A 453      99.205 109.263  56.733
ATOM   4297  N   ALA A 454     100.438 107.443  56.123
ATOM   4298  H   ALA A 454     100.553 106.457  56.197
ATOM   4299  CA  ALA A 454     101.454 108.007  55.291
ATOM   4300  CB  ALA A 454     100.917 108.409  53.891
ATOM   4301  C   ALA A 454     102.423 109.022  55.814
ATOM   4302  O   ALA A 454     102.523 110.139  55.300
ATOM   4303  N   TRP A 455     103.168 108.654  56.887
ATOM   4304  H   TRP A 455     103.087 107.758  57.322
ATOM   4305  CA  TRP A 455     104.196 109.526  57.402
ATOM   4306  CB  TRP A 455     104.358 109.383  58.932
ATOM   4307  CG  TRP A 455     105.324 110.326  59.619
ATOM   4308  CD1 TRP A 455     105.090 111.619  59.994
ATOM   4309  NE1 TRP A 455     106.165 112.125  60.683
ATOM   4310  HE1 TRP A 455     106.234 113.029  61.047
ATOM   4311  CE2 TRP A 455     107.126 111.145  60.773
ATOM   4312  CZ2 TRP A 455     108.376 111.141  61.380
ATOM   4313  CH2 TRP A 455     109.142 109.972  61.305
ATOM   4314  CZ3 TRP A 455     108.651 108.835  60.648
ATOM   4315  CE3 TRP A 455     107.385 108.829  60.050
ATOM   4316  CD2 TRP A 455     106.635 109.997  60.113
ATOM   4317  C   TRP A 455     105.326 108.916  56.600
ATOM   4318  O   TRP A 455     105.989 107.964  57.021
ATOM   4319  N   GLY A 456     105.490 109.454  55.366
ATOM   4320  H   GLY A 456     104.911 110.209  55.067
ATOM   4321  CA  GLY A 456     106.434 109.000  54.388
ATOM   4322  C   GLY A 456     107.853 109.345  54.618
ATOM   4323  O   GLY A 456     108.199 110.313  55.296
ATOM   4324  N   SER A 457     108.704 108.510  54.002
ATOM   4325  H   SER A 457     108.390 107.740  53.453
ATOM   4326  CA  SER A 457     110.116 108.673  54.069
ATOM   4327  CB  SER A 457     110.823 107.555  54.823
ATOM   4328  OG  SER A 457     110.414 107.651  56.167
ATOM   4329  HG  SER A 457     110.695 106.842  56.599
ATOM   4330  C   SER A 457     110.679 108.747  52.700
ATOM   4331  O   SER A 457     110.111 108.219  51.739
ATOM   4332  N   GLU A 458     111.818 109.467  52.602
ATOM   4333  H   GLU A 458     112.248 109.877  53.405
ATOM   4334  CA  GLU A 458     112.526 109.625  51.365
ATOM   4335  CB  GLU A 458     113.645 110.690  51.435
ATOM   4336  CG  GLU A 458     114.351 110.974  50.100
ATOM   4337  CD  GLU A 458     115.331 112.130  50.271
ATOM   4338  OE1 GLU A 458     116.333 111.982  51.018
ATOM   4339  OE2 GLU A 458     115.088 113.194  49.646
ATOM   4340  C   GLU A 458     113.106 108.268  51.067
ATOM   4341  O   GLU A 458     113.679 107.615  51.943
ATOM   4342  N   PHE A 459     112.923 107.821  49.810
ATOM   4343  H   PHE A 459     112.454 108.380  49.132
ATOM   4344  CA  PHE A 459     113.380 106.537  49.342
ATOM   4345  CB  PHE A 459     112.889 106.225  47.916
ATOM   4346  CG  PHE A 459     111.515 105.661  48.036
ATOM   4347  CD1 PHE A 459     110.430 106.473  48.396
ATOM   4348  CE1 PHE A 459     109.151 105.935  48.511
ATOM   4349  CZ  PHE A 459     108.938 104.578  48.263
ATOM   4350  CE2 PHE A 459     110.008 103.768  47.901
ATOM   4351  CD2 PHE A 459     111.292 104.306  47.788
ATOM   4352  C   PHE A 459     114.911 106.418  49.362
ATOM   4353  O   PHE A 459     115.615 107.452  49.216
ATOM   4354  OXT PHE A 459     115.395 105.270  49.542
TER
END
