# Supplementary material for: DNA Vaccines Encoding HTNV GP-Derived Th Epitopes Benefited from a LAMP-Targeting Strategy and Established Cellular Immunoprotection
Source: Vaccines (Basel). 2024 Aug 19;12(8):928. doi: 10.3390/vaccines12080928 (PMC11359959; doi:10.3390/vaccines12080928)
Supplement: Supplementary file 1 [file vaccines-12-00928-s001.zip › Supplementary Material_S3/I-TASSER model 5/optimized model_1.pdb]

ATOM      1  N   MET A   1      55.493  92.633  69.502
ATOM      2  H1  MET A   1      55.331  93.048  70.439
ATOM      3  H2  MET A   1      54.669  92.062  69.233
ATOM      4  H3  MET A   1      56.346  92.042  69.525
ATOM      5  CA  MET A   1      55.651  93.716  68.509
ATOM      6  CB  MET A   1      56.760  94.734  68.915
ATOM      7  CG  MET A   1      57.727  94.320  70.037
ATOM      8  SD  MET A   1      59.397  93.870  69.479
ATOM      9  CE  MET A   1      59.890  93.105  71.050
ATOM     10  C   MET A   1      55.942  93.105  67.174
ATOM     11  O   MET A   1      55.057  93.054  66.320
ATOM     12  N   ALA A   2      57.191  92.617  66.971
ATOM     13  H   ALA A   2      57.894  92.671  67.676
ATOM     14  CA  ALA A   2      57.624  91.976  65.753
ATOM     15  CB  ALA A   2      59.150  91.774  65.696
ATOM     16  C   ALA A   2      56.984  90.619  65.663
ATOM     17  O   ALA A   2      56.622  90.172  64.574
ATOM     18  N   LEU A   3      56.850  89.943  66.837
ATOM     19  H   LEU A   3      57.188  90.352  67.680
ATOM     20  CA  LEU A   3      56.264  88.638  67.038
ATOM     21  CB  LEU A   3      54.739  88.613  66.730
ATOM     22  CG  LEU A   3      53.850  89.611  67.503
ATOM     23  CD1 LEU A   3      52.396  89.495  67.027
ATOM     24  CD2 LEU A   3      53.976  89.471  69.030
ATOM     25  C   LEU A   3      56.944  87.547  66.242
ATOM     26  O   LEU A   3      56.359  86.485  66.016
ATOM     27  N   ARG A   4      58.230  87.753  65.865
ATOM     28  H   ARG A   4      58.729  88.587  66.084
ATOM     29  CA  ARG A   4      58.936  86.783  65.080
ATOM     30  CB  ARG A   4      60.083  87.404  64.249
ATOM     31  CG  ARG A   4      60.785  86.455  63.271
ATOM     32  CD  ARG A   4      61.849  87.156  62.429
ATOM     33  NE  ARG A   4      62.315  86.192  61.388
ATOM     34  HE  ARG A   4      61.923  85.271  61.369
ATOM     35  CZ  ARG A   4      63.262  86.536  60.460
ATOM     36  NH1 ARG A   4      63.831  87.781  60.432
ATOM     37 1HH1 ARG A   4      63.555  88.481  61.090
ATOM     38 2HH1 ARG A   4      64.508  88.014  59.733
ATOM     39  NH2 ARG A   4      63.629  85.610  59.526
ATOM     40 1HH2 ARG A   4      63.209  84.703  59.524
ATOM     41 2HH2 ARG A   4      64.288  85.844  58.813
ATOM     42  C   ARG A   4      59.433  85.643  65.920
ATOM     43  O   ARG A   4      60.222  85.822  66.850
ATOM     44  N   ASN A   5      58.930  84.444  65.555
ATOM     45  H   ASN A   5      58.282  84.403  64.799
ATOM     46  CA  ASN A   5      59.215  83.152  66.129
ATOM     47  CB  ASN A   5      58.392  82.000  65.500
ATOM     48  CG  ASN A   5      56.911  82.018  65.799
ATOM     49  OD1 ASN A   5      56.481  81.787  66.925
ATOM     50  ND2 ASN A   5      56.098  82.355  64.767
ATOM     51 1HD2 ASN A   5      56.489  82.551  63.868
ATOM     52 2HD2 ASN A   5      55.111  82.431  64.911
ATOM     53  C   ASN A   5      60.597  82.708  65.778
ATOM     54  O   ASN A   5      61.028  82.854  64.632
ATOM     55  N   VAL A   6      61.334  82.189  66.785
ATOM     56  H   VAL A   6      60.975  82.155  67.710
ATOM     57  CA  VAL A   6      62.661  81.647  66.611
ATOM     58  CB  VAL A   6      63.830  82.562  66.944
ATOM     59  CG1 VAL A   6      65.159  81.831  66.643
ATOM     60  CG2 VAL A   6      63.696  83.888  66.187
ATOM     61  C   VAL A   6      62.723  80.503  67.589
ATOM     62  O   VAL A   6      62.458  80.687  68.777
ATOM     63  N   TYR A   7      63.054  79.289  67.104
ATOM     64  H   TYR A   7      63.251  79.131  66.139
ATOM     65  CA  TYR A   7      63.166  78.150  67.973
ATOM     66  CB  TYR A   7      62.135  77.016  67.718
ATOM     67  CG  TYR A   7      60.718  77.455  67.894
ATOM     68  CD1 TYR A   7      59.989  77.933  66.799
ATOM     69  CE1 TYR A   7      58.660  78.336  66.950
ATOM     70  CZ  TYR A   7      58.045  78.255  68.200
ATOM     71  OH  TYR A   7      56.702  78.662  68.346
ATOM     72  HH  TYR A   7      56.444  78.517  69.260
ATOM     73  CE2 TYR A   7      58.762  77.767  69.297
ATOM     74  CD2 TYR A   7      60.093  77.366  69.142
ATOM     75  C   TYR A   7      64.500  77.550  67.657
ATOM     76  O   TYR A   7      64.692  77.049  66.544
ATOM     77  N   ASP A   8      65.476  77.643  68.597
ATOM     78  H   ASP A   8      65.351  78.072  69.495
ATOM     79  CA  ASP A   8      66.752  77.026  68.335
ATOM     80  CB  ASP A   8      67.731  77.869  67.489
ATOM     81  CG  ASP A   8      68.783  77.032  66.738
ATOM     82  OD1 ASP A   8      68.754  75.771  66.781
ATOM     83  OD2 ASP A   8      69.640  77.673  66.077
ATOM     84  C   ASP A   8      67.381  76.617  69.633
ATOM     85  O   ASP A   8      67.140  77.205  70.688
ATOM     86  N   MET A   9      68.194  75.548  69.583
ATOM     87  H   MET A   9      68.429  75.097  68.725
ATOM     88  CA  MET A   9      68.835  75.066  70.767
ATOM     89  CB  MET A   9      68.059  73.929  71.481
ATOM     90  CG  MET A   9      67.908  72.598  70.738
ATOM     91  SD  MET A   9      66.857  71.408  71.622
ATOM     92  CE  MET A   9      65.300  72.233  71.184
ATOM     93  C   MET A   9      70.242  74.642  70.522
ATOM     94  O   MET A   9      70.757  74.787  69.410
ATOM     95  N   LYS A  10      70.978  74.650  71.647
ATOM     96  H   LYS A  10      70.569  74.835  72.536
ATOM     97  CA  LYS A  10      72.351  74.273  71.704
ATOM     98  CB  LYS A  10      73.211  75.323  72.403
ATOM     99  CG  LYS A  10      73.290  76.649  71.656
ATOM    100  CD  LYS A  10      74.077  77.669  72.454
ATOM    101  CE  LYS A  10      75.559  77.353  72.584
ATOM    102  NZ  LYS A  10      76.182  78.448  73.331
ATOM    103  HZ1 LYS A  10      75.902  79.365  72.934
ATOM    104  HZ2 LYS A  10      75.846  78.397  74.315
ATOM    105  HZ3 LYS A  10      77.216  78.364  73.324
ATOM    106  C   LYS A  10      72.411  73.051  72.565
ATOM    107  O   LYS A  10      71.865  73.031  73.673
ATOM    108  N   ILE A  11      73.056  71.994  72.028
ATOM    109  H   ILE A  11      73.448  72.050  71.114
ATOM    110  CA  ILE A  11      73.248  70.740  72.705
ATOM    111  CB  ILE A  11      72.344  69.604  72.201
ATOM    112  CG2 ILE A  11      72.647  68.337  73.031
ATOM    113  CG1 ILE A  11      70.840  69.972  72.255
ATOM    114  CD1 ILE A  11      69.896  68.923  71.665
ATOM    115  C   ILE A  11      74.699  70.453  72.378
ATOM    116  O   ILE A  11      75.016  69.843  71.357
ATOM    117  N   GLU A  12      75.632  70.961  73.216
ATOM    118  H   GLU A  12      75.359  71.403  74.069
ATOM    119  CA  GLU A  12      77.053  70.750  73.013
ATOM    120  CB  GLU A  12      77.887  71.912  73.620
ATOM    121  CG  GLU A  12      77.668  73.263  72.900
ATOM    122  CD  GLU A  12      78.554  74.376  73.473
ATOM    123  OE1 GLU A  12      79.348  74.988  72.709
ATOM    124  OE2 GLU A  12      78.413  74.665  74.690
ATOM    125  C   GLU A  12      77.328  69.440  73.707
ATOM    126  O   GLU A  12      77.148  69.365  74.919
ATOM    127  N   CYS A  13      77.764  68.377  72.971
ATOM    128  H   CYS A  13      77.929  68.435  71.990
ATOM    129  CA  CYS A  13      77.979  67.086  73.598
ATOM    130  CB  CYS A  13      76.808  66.098  73.382
ATOM    131  SG  CYS A  13      75.259  66.659  74.145
ATOM    132  C   CYS A  13      79.261  66.310  73.378
ATOM    133  O   CYS A  13      79.375  65.575  72.389
ATOM    134  N   PRO A  14      80.267  66.478  74.233
ATOM    135  CA  PRO A  14      81.500  65.732  74.151
ATOM    136  CB  PRO A  14      82.502  66.522  74.995
ATOM    137  CG  PRO A  14      81.633  67.309  75.987
ATOM    138  CD  PRO A  14      80.332  67.550  75.222
ATOM    139  C   PRO A  14      81.276  64.312  74.632
ATOM    140  O   PRO A  14      80.926  64.116  75.798
ATOM    141  N   HIS A  15      81.531  63.317  73.758
ATOM    142  H   HIS A  15      81.854  63.515  72.837
ATOM    143  CA  HIS A  15      81.334  61.918  74.060
ATOM    144  CB  HIS A  15      80.869  61.094  72.833
ATOM    145  CG  HIS A  15      81.869  60.973  71.726
ATOM    146  ND1 HIS A  15      82.877  60.037  71.692
ATOM    147  CE1 HIS A  15      83.576  60.261  70.554
ATOM    148  NE2 HIS A  15      83.092  61.274  69.858
ATOM    149  CD2 HIS A  15      82.016  61.720  70.601
ATOM    150  C   HIS A  15      82.560  61.312  74.704
ATOM    151  O   HIS A  15      83.588  61.980  74.827
ATOM    152  N   THR A  16      82.446  60.038  75.179
ATOM    153  H   THR A  16      81.575  59.559  75.098
ATOM    154  CA  THR A  16      83.475  59.232  75.832
ATOM    155  CB  THR A  16      84.808  59.161  75.078
ATOM    156  CG2 THR A  16      85.819  58.262  75.823
ATOM    157  OG1 THR A  16      84.599  58.632  73.775
ATOM    158  HG1 THR A  16      84.184  59.337  73.270
ATOM    159  C   THR A  16      83.653  59.710  77.254
ATOM    160  O   THR A  16      83.354  58.973  78.196
ATOM    161  N   VAL A  17      84.124  60.971  77.425
ATOM    162  H   VAL A  17      84.352  61.527  76.629
ATOM    163  CA  VAL A  17      84.318  61.629  78.706
ATOM    164  CB  VAL A  17      85.054  62.937  78.546
ATOM    165  CG1 VAL A  17      85.161  63.730  79.862
ATOM    166  CG2 VAL A  17      86.424  62.572  77.990
ATOM    167  C   VAL A  17      82.909  61.835  79.228
ATOM    168  O   VAL A  17      82.668  61.740  80.433
ATOM    169  N   SER A  18      81.972  62.100  78.279
ATOM    170  H   SER A  18      82.246  62.183  77.325
ATOM    171  CA  SER A  18      80.562  62.245  78.470
ATOM    172  CB  SER A  18      79.869  60.909  78.816
ATOM    173  OG  SER A  18      80.053  59.989  77.748
ATOM    174  HG  SER A  18      79.635  59.172  78.036
ATOM    175  C   SER A  18      79.978  63.358  79.266
ATOM    176  O   SER A  18      79.770  63.256  80.476
ATOM    177  N   PHE A  19      79.796  64.495  78.570
ATOM    178  H   PHE A  19      80.047  64.546  77.605
ATOM    179  CA  PHE A  19      79.168  65.687  79.083
ATOM    180  CB  PHE A  19      80.090  66.849  79.552
ATOM    181  CG  PHE A  19      80.857  66.407  80.757
ATOM    182  CD1 PHE A  19      82.148  65.879  80.673
ATOM    183  CE1 PHE A  19      82.822  65.469  81.828
ATOM    184  CZ  PHE A  19      82.208  65.581  83.074
ATOM    185  CE2 PHE A  19      80.919  66.106  83.171
ATOM    186  CD2 PHE A  19      80.251  66.516  82.016
ATOM    187  C   PHE A  19      78.186  66.183  78.063
ATOM    188  O   PHE A  19      78.270  65.821  76.888
ATOM    189  N   GLY A  20      77.190  66.984  78.505
ATOM    190  H   GLY A  20      77.114  67.249  79.462
ATOM    191  CA  GLY A  20      76.203  67.522  77.609
ATOM    192  C   GLY A  20      75.717  68.805  78.185
ATOM    193  O   GLY A  20      75.086  68.818  79.243
ATOM    194  N   GLU A  21      75.986  69.915  77.467
ATOM    195  H   GLU A  21      76.458  69.871  76.595
ATOM    196  CA  GLU A  21      75.576  71.212  77.908
ATOM    197  CB  GLU A  21      76.662  72.297  77.728
ATOM    198  CG  GLU A  21      76.345  73.663  78.362
ATOM    199  CD  GLU A  21      76.275  73.520  79.884
ATOM    200  OE1 GLU A  21      77.281  73.081  80.503
ATOM    201  OE2 GLU A  21      75.198  73.843  80.449
ATOM    202  C   GLU A  21      74.390  71.571  77.075
ATOM    203  O   GLU A  21      74.484  71.696  75.850
ATOM    204  N   ASN A  22      73.240  71.713  77.763
ATOM    205  H   ASN A  22      73.206  71.598  78.753
ATOM    206  CA  ASN A  22      71.997  72.060  77.136
ATOM    207  CB  ASN A  22      70.811  71.159  77.543
ATOM    208  CG  ASN A  22      71.023  69.766  76.964
ATOM    209  OD1 ASN A  22      71.419  68.826  77.652
ATOM    210  ND2 ASN A  22      70.736  69.622  75.645
ATOM    211 1HD2 ASN A  22      70.394  70.401  75.120
ATOM    212 2HD2 ASN A  22      70.869  68.740  75.195
ATOM    213  C   ASN A  22      71.616  73.474  77.422
ATOM    214  O   ASN A  22      71.655  73.925  78.570
ATOM    215  N   SER A  23      71.267  74.207  76.344
ATOM    216  H   SER A  23      71.304  73.819  75.423
ATOM    217  CA  SER A  23      70.840  75.581  76.429
ATOM    218  CB  SER A  23      71.974  76.584  76.125
ATOM    219  OG  SER A  23      72.982  76.489  77.123
ATOM    220  HG  SER A  23      73.733  76.997  76.801
ATOM    221  C   SER A  23      69.764  75.692  75.383
ATOM    222  O   SER A  23      70.055  75.654  74.187
ATOM    223  N   VAL A  24      68.481  75.785  75.816
ATOM    224  H   VAL A  24      68.247  75.812  76.783
ATOM    225  CA  VAL A  24      67.372  75.862  74.889
ATOM    226  CB  VAL A  24      66.222  74.926  75.235
ATOM    227  CG1 VAL A  24      65.069  75.078  74.214
ATOM    228  CG2 VAL A  24      66.764  73.485  75.322
ATOM    229  C   VAL A  24      66.870  77.272  74.799
ATOM    230  O   VAL A  24      66.460  77.848  75.813
ATOM    231  N   LYS A  25      66.873  77.847  73.565
ATOM    232  H   LYS A  25      67.133  77.403  72.712
ATOM    233  CA  LYS A  25      66.419  79.201  73.412
ATOM    234  CB  LYS A  25      67.416  80.135  72.706
ATOM    235  CG  LYS A  25      66.951  81.594  72.703
ATOM    236  CD  LYS A  25      67.949  82.554  72.088
ATOM    237  CE  LYS A  25      67.854  82.484  70.574
ATOM    238  NZ  LYS A  25      68.747  83.466  69.950
ATOM    239  HZ1 LYS A  25      68.575  84.398  70.374
ATOM    240  HZ2 LYS A  25      69.739  83.195  70.108
ATOM    241  HZ3 LYS A  25      68.534  83.506  68.932
ATOM    242  C   LYS A  25      65.151  79.188  72.616
ATOM    243  O   LYS A  25      65.100  78.703  71.481
ATOM    244  N   LYS A  26      64.105  79.796  73.197
ATOM    245  H   LYS A  26      64.159  80.231  74.092
ATOM    246  CA  LYS A  26      62.827  79.813  72.561
ATOM    247  CB  LYS A  26      61.914  78.856  73.357
ATOM    248  CG  LYS A  26      60.494  78.579  72.885
ATOM    249  CD  LYS A  26      59.901  77.456  73.732
ATOM    250  CE  LYS A  26      58.540  76.927  73.294
ATOM    251  NZ  LYS A  26      58.184  75.775  74.153
ATOM    252  HZ1 LYS A  26      58.990  75.547  74.767
ATOM    253  HZ2 LYS A  26      57.372  76.027  74.749
ATOM    254  HZ3 LYS A  26      57.951  74.948  73.563
ATOM    255  C   LYS A  26      62.325  81.225  72.564
ATOM    256  O   LYS A  26      61.938  81.761  73.605
ATOM    257  N   ILE A  27      62.381  81.872  71.378
ATOM    258  H   ILE A  27      62.641  81.408  70.536
ATOM    259  CA  ILE A  27      61.909  83.219  71.210
ATOM    260  CB  ILE A  27      62.830  84.129  70.415
ATOM    261  CG2 ILE A  27      62.155  85.480  70.062
ATOM    262  CG1 ILE A  27      64.165  84.243  71.168
ATOM    263  CD1 ILE A  27      65.242  84.995  70.411
ATOM    264  C   ILE A  27      60.565  83.079  70.584
ATOM    265  O   ILE A  27      60.435  82.769  69.403
ATOM    266  N   VAL A  28      59.524  83.351  71.386
ATOM    267  H   VAL A  28      59.648  83.638  72.331
ATOM    268  CA  VAL A  28      58.160  83.217  70.956
ATOM    269  CB  VAL A  28      57.414  82.075  71.667
ATOM    270  CG1 VAL A  28      58.057  80.731  71.304
ATOM    271  CG2 VAL A  28      57.406  82.286  73.194
ATOM    272  C   VAL A  28      57.369  84.499  71.064
ATOM    273  O   VAL A  28      57.748  85.378  71.842
ATOM    274  N   PRO A  29      56.286  84.652  70.285
ATOM    275  CA  PRO A  29      55.429  85.815  70.302
ATOM    276  CB  PRO A  29      54.365  85.586  69.229
ATOM    277  CG  PRO A  29      55.016  84.604  68.258
ATOM    278  CD  PRO A  29      55.963  83.796  69.147
ATOM    279  C   PRO A  29      54.770  85.992  71.637
ATOM    280  O   PRO A  29      54.402  85.003  72.280
ATOM    281  N   ILE A  30      54.581  87.268  72.029
ATOM    282  H   ILE A  30      54.866  88.020  71.439
ATOM    283  CA  ILE A  30      54.058  87.666  73.313
ATOM    284  CB  ILE A  30      54.178  89.175  73.489
ATOM    285  CG2 ILE A  30      53.425  89.654  74.755
ATOM    286  CG1 ILE A  30      55.683  89.533  73.568
ATOM    287  CD1 ILE A  30      55.996  91.026  73.460
ATOM    288  C   ILE A  30      52.620  87.177  73.416
ATOM    289  O   ILE A  30      52.195  86.727  74.481
ATOM    290  N   HIS A  31      51.872  87.188  72.283
ATOM    291  H   HIS A  31      52.251  87.523  71.424
ATOM    292  CA  HIS A  31      50.497  86.749  72.215
ATOM    293  CB  HIS A  31      49.813  87.075  70.875
ATOM    294  CG  HIS A  31      49.536  88.540  70.708
ATOM    295  ND1 HIS A  31      48.659  89.259  71.491
ATOM    296  CE1 HIS A  31      48.699  90.541  71.047
ATOM    297  NE2 HIS A  31      49.536  90.695  70.038
ATOM    298  CD2 HIS A  31      50.061  89.433  69.827
ATOM    299  C   HIS A  31      50.391  85.267  72.456
ATOM    300  O   HIS A  31      49.463  84.818  73.132
ATOM    301  N   ALA A  32      51.367  84.480  71.936
ATOM    302  H   ALA A  32      52.126  84.868  71.421
ATOM    303  CA  ALA A  32      51.417  83.048  72.099
ATOM    304  CB  ALA A  32      52.514  82.389  71.243
ATOM    305  C   ALA A  32      51.691  82.739  73.547
ATOM    306  O   ALA A  32      51.096  81.813  74.095
ATOM    307  N   CYS A  33      52.566  83.553  74.199
ATOM    308  H   CYS A  33      53.041  84.279  73.706
ATOM    309  CA  CYS A  33      52.937  83.428  75.592
ATOM    310  CB  CYS A  33      54.018  84.435  76.031
ATOM    311  SG  CYS A  33      55.643  84.147  75.279
ATOM    312  C   CYS A  33      51.742  83.689  76.470
ATOM    313  O   CYS A  33      51.650  83.124  77.559
ATOM    314  N   ASN A  34      50.823  84.580  76.022
ATOM    315  H   ASN A  34      50.961  85.075  75.166
ATOM    316  CA  ASN A  34      49.622  84.923  76.739
ATOM    317  CB  ASN A  34      48.908  86.163  76.155
ATOM    318  CG  ASN A  34      49.682  87.451  76.456
ATOM    319  OD1 ASN A  34      50.496  87.564  77.373
ATOM    320  ND2 ASN A  34      49.421  88.488  75.619
ATOM    321 1HD2 ASN A  34      48.760  88.381  74.876
ATOM    322 2HD2 ASN A  34      49.887  89.363  75.749
ATOM    323  C   ASN A  34      48.639  83.782  76.722
ATOM    324  O   ASN A  34      47.990  83.536  77.740
ATOM    325  N   MET A  35      48.498  83.079  75.566
ATOM    326  H   MET A  35      49.012  83.328  74.746
ATOM    327  CA  MET A  35      47.579  81.969  75.433
ATOM    328  CB  MET A  35      47.236  81.687  73.956
ATOM    329  CG  MET A  35      46.413  82.784  73.275
ATOM    330  SD  MET A  35      45.869  82.386  71.586
ATOM    331  CE  MET A  35      47.499  82.651  70.827
ATOM    332  C   MET A  35      48.053  80.661  76.031
ATOM    333  O   MET A  35      47.396  80.139  76.931
ATOM    334  N   MET A  36      49.269  80.196  75.645
ATOM    335  H   MET A  36      49.798  80.692  74.966
ATOM    336  CA  MET A  36      49.881  78.956  76.075
ATOM    337  CB  MET A  36      50.941  78.416  75.093
ATOM    338  CG  MET A  36      50.409  77.845  73.779
ATOM    339  SD  MET A  36      51.687  77.068  72.743
ATOM    340  CE  MET A  36      52.455  78.611  72.168
ATOM    341  C   MET A  36      50.604  79.026  77.384
ATOM    342  O   MET A  36      51.093  80.089  77.770
ATOM    343  N   LYS A  37      50.478  77.942  78.187
ATOM    344  H   LYS A  37      49.974  77.137  77.886
ATOM    345  CA  LYS A  37      51.155  77.843  79.454
ATOM    346  CB  LYS A  37      50.224  77.419  80.609
ATOM    347  CG  LYS A  37      49.165  78.480  80.923
ATOM    348  CD  LYS A  37      48.192  78.119  82.043
ATOM    349  CE  LYS A  37      47.144  79.204  82.303
ATOM    350  NZ  LYS A  37      46.154  78.730  83.289
ATOM    351  HZ1 LYS A  37      45.405  79.441  83.388
ATOM    352  HZ2 LYS A  37      45.735  77.836  82.971
ATOM    353  HZ3 LYS A  37      46.610  78.584  84.209
ATOM    354  C   LYS A  37      52.266  76.836  79.334
ATOM    355  O   LYS A  37      53.375  77.089  79.807
ATOM    356  N   SER A  38      51.980  75.678  78.683
ATOM    357  H   SER A  38      51.080  75.514  78.286
ATOM    358  CA  SER A  38      52.910  74.599  78.485
ATOM    359  CB  SER A  38      52.360  73.283  79.089
ATOM    360  OG  SER A  38      53.201  72.169  78.834
ATOM    361  HG  SER A  38      52.757  71.414  79.230
ATOM    362  C   SER A  38      53.131  74.418  77.005
ATOM    363  O   SER A  38      52.176  74.488  76.225
ATOM    364  N   CYS A  39      54.409  74.216  76.586
ATOM    365  H   CYS A  39      55.180  74.186  77.216
ATOM    366  CA  CYS A  39      54.715  74.020  75.191
ATOM    367  CB  CYS A  39      54.884  75.354  74.427
ATOM    368  SG  CYS A  39      55.204  75.161  72.647
ATOM    369  C   CYS A  39      55.955  73.194  75.008
ATOM    370  O   CYS A  39      56.967  73.401  75.682
ATOM    371  N   LEU A  40      55.889  72.237  74.052
ATOM    372  H   LEU A  40      55.055  72.109  73.520
ATOM    373  CA  LEU A  40      56.971  71.341  73.709
ATOM    374  CB  LEU A  40      56.540  70.162  72.807
ATOM    375  CG  LEU A  40      55.536  69.162  73.419
ATOM    376  CD1 LEU A  40      55.083  68.148  72.363
ATOM    377  CD2 LEU A  40      56.095  68.457  74.665
ATOM    378  C   LEU A  40      58.063  72.067  72.975
ATOM    379  O   LEU A  40      57.871  73.199  72.528
ATOM    380  N   ILE A  41      59.278  71.467  72.936
ATOM    381  H   ILE A  41      59.436  70.555  73.310
ATOM    382  CA  ILE A  41      60.380  72.049  72.203
ATOM    383  CB  ILE A  41      61.560  72.571  73.020
ATOM    384  CG2 ILE A  41      61.115  73.822  73.797
ATOM    385  CG1 ILE A  41      62.193  71.484  73.893
ATOM    386  CD1 ILE A  41      63.495  71.842  74.597
ATOM    387  C   ILE A  41      60.794  71.045  71.161
ATOM    388  O   ILE A  41      60.627  69.842  71.348
ATOM    389  N   ALA A  42      61.303  71.504  69.999
ATOM    390  H   ALA A  42      61.446  72.471  69.804
ATOM    391  CA  ALA A  42      61.677  70.567  68.974
ATOM    392  CB  ALA A  42      60.578  70.380  67.905
ATOM    393  C   ALA A  42      62.931  70.937  68.261
ATOM    394  O   ALA A  42      63.377  72.086  68.284
ATOM    395  N   LEU A  43      63.531  69.901  67.642
ATOM    396  H   LEU A  43      63.146  68.980  67.691
ATOM    397  CA  LEU A  43      64.721  69.979  66.837
ATOM    398  CB  LEU A  43      65.842  68.976  67.214
ATOM    399  CG  LEU A  43      66.673  69.261  68.473
ATOM    400  CD1 LEU A  43      66.022  68.639  69.715
ATOM    401  CD2 LEU A  43      68.134  68.825  68.283
ATOM    402  C   LEU A  43      64.254  69.492  65.481
ATOM    403  O   LEU A  43      63.092  69.100  65.307
ATOM    404  N   GLY A  44      65.167  69.517  64.470
ATOM    405  H   GLY A  44      66.095  69.852  64.610
ATOM    406  CA  GLY A  44      64.870  69.049  63.136
ATOM    407  C   GLY A  44      64.577  67.573  63.289
ATOM    408  O   GLY A  44      65.354  66.877  63.951
ATOM    409  N   PRO A  45      63.477  67.105  62.683
ATOM    410  CA  PRO A  45      63.029  65.728  62.798
ATOM    411  CB  PRO A  45      63.492  65.046  61.513
ATOM    412  CG  PRO A  45      63.329  66.174  60.474
ATOM    413  CD  PRO A  45      63.397  67.490  61.275
ATOM    414  C   PRO A  45      63.106  64.942  64.091
ATOM    415  O   PRO A  45      62.892  63.728  64.025
ATOM    416  N   TYR A  46      63.362  65.584  65.265
ATOM    417  H   TYR A  46      63.533  66.565  65.329
ATOM    418  CA  TYR A  46      63.242  64.877  66.511
ATOM    419  CB  TYR A  46      64.607  64.321  67.017
ATOM    420  CG  TYR A  46      64.477  63.499  68.265
ATOM    421  CD1 TYR A  46      63.872  62.238  68.190
ATOM    422  CE1 TYR A  46      63.738  61.434  69.322
ATOM    423  CZ  TYR A  46      64.227  61.877  70.549
ATOM    424  OH  TYR A  46      64.089  61.062  71.691
ATOM    425  HH  TYR A  46      64.475  61.533  72.435
ATOM    426  CE2 TYR A  46      64.859  63.119  70.638
ATOM    427  CD2 TYR A  46      64.991  63.923  69.498
ATOM    428  C   TYR A  46      62.632  65.843  67.490
ATOM    429  O   TYR A  46      63.191  66.901  67.792
ATOM    430  N   ARG A  47      61.435  65.476  67.992
ATOM    431  H   ARG A  47      61.011  64.608  67.748
ATOM    432  CA  ARG A  47      60.705  66.280  68.936
ATOM    433  CB  ARG A  47      59.182  66.111  68.808
ATOM    434  CG  ARG A  47      58.663  66.566  67.438
ATOM    435  CD  ARG A  47      57.181  66.284  67.209
ATOM    436  NE  ARG A  47      56.375  67.203  68.067
ATOM    437  HE  ARG A  47      56.742  68.105  68.296
ATOM    438  CZ  ARG A  47      55.113  66.862  68.477
ATOM    439  NH1 ARG A  47      54.603  65.612  68.257
ATOM    440 1HH1 ARG A  47      55.150  64.918  67.789
ATOM    441 2HH1 ARG A  47      53.693  65.370  68.590
ATOM    442  NH2 ARG A  47      54.357  67.784  69.137
ATOM    443 1HH2 ARG A  47      54.714  68.702  69.307
ATOM    444 2HH2 ARG A  47      53.441  67.548  69.461
ATOM    445  C   ARG A  47      61.125  65.951  70.333
ATOM    446  O   ARG A  47      61.337  64.783  70.665
ATOM    447  N   VAL A  48      61.289  66.999  71.172
ATOM    448  H   VAL A  48      61.102  67.940  70.900
ATOM    449  CA  VAL A  48      61.675  66.842  72.552
ATOM    450  CB  VAL A  48      63.125  67.182  72.915
ATOM    451  CG1 VAL A  48      64.083  66.233  72.191
ATOM    452  CG2 VAL A  48      63.469  68.616  72.515
ATOM    453  C   VAL A  48      60.666  67.456  73.495
ATOM    454  O   VAL A  48      59.716  68.131  73.091
ATOM    455  N   GLN A  49      60.842  67.174  74.798
ATOM    456  H   GLN A  49      61.613  66.618  75.098
ATOM    457  CA  GLN A  49      59.977  67.612  75.857
ATOM    458  CB  GLN A  49      60.103  66.763  77.145
ATOM    459  CG  GLN A  49      59.637  65.310  76.981
ATOM    460  CD  GLN A  49      58.145  65.319  76.622
ATOM    461  OE1 GLN A  49      57.301  65.893  77.313
ATOM    462  NE2 GLN A  49      57.809  64.694  75.465
ATOM    463 1HE2 GLN A  49      58.518  64.256  74.911
ATOM    464 2HE2 GLN A  49      56.860  64.696  75.151
ATOM    465  C   GLN A  49      59.885  69.052  76.244
ATOM    466  O   GLN A  49      60.753  69.874  75.967
ATOM    467  N   VAL A  50      58.737  69.344  76.888
ATOM    468  H   VAL A  50      58.086  68.604  77.036
ATOM    469  CA  VAL A  50      58.293  70.599  77.428
ATOM    470  CB  VAL A  50      56.857  70.453  77.968
ATOM    471  CG1 VAL A  50      56.790  69.464  79.155
ATOM    472  CG2 VAL A  50      56.282  71.819  78.371
ATOM    473  C   VAL A  50      59.209  71.174  78.486
ATOM    474  O   VAL A  50      59.798  70.451  79.293
ATOM    475  N   VAL A  51      59.398  72.511  78.405
ATOM    476  H   VAL A  51      58.941  73.047  77.697
ATOM    477  CA  VAL A  51      60.170  73.280  79.348
ATOM    478  CB  VAL A  51      61.193  74.209  78.711
ATOM    479  CG1 VAL A  51      61.934  75.015  79.800
ATOM    480  CG2 VAL A  51      62.163  73.383  77.847
ATOM    481  C   VAL A  51      59.093  74.099  80.025
ATOM    482  O   VAL A  51      58.316  74.786  79.353
ATOM    483  N   TYR A  52      59.014  74.025  81.372
ATOM    484  H   TYR A  52      59.639  73.468  81.913
ATOM    485  CA  TYR A  52      58.017  74.760  82.105
ATOM    486  CB  TYR A  52      56.890  73.824  82.622
ATOM    487  CG  TYR A  52      55.727  74.557  83.216
ATOM    488  CD1 TYR A  52      55.582  74.714  84.601
ATOM    489  CE1 TYR A  52      54.477  75.388  85.131
ATOM    490  CZ  TYR A  52      53.498  75.903  84.276
ATOM    491  OH  TYR A  52      52.380  76.582  84.806
ATOM    492  HH  TYR A  52      51.814  76.841  84.073
ATOM    493  CE2 TYR A  52      53.626  75.740  82.895
ATOM    494  CD2 TYR A  52      54.732  75.067  82.372
ATOM    495  C   TYR A  52      58.780  75.347  83.259
ATOM    496  O   TYR A  52      59.200  74.633  84.173
ATOM    497  N   GLU A  53      58.999  76.678  83.198
ATOM    498  H   GLU A  53      58.648  77.222  82.440
ATOM    499  CA  GLU A  53      59.715  77.419  84.200
ATOM    500  CB  GLU A  53      60.271  78.733  83.607
ATOM    501  CG  GLU A  53      61.182  79.582  84.505
ATOM    502  CD  GLU A  53      61.710  80.817  83.757
ATOM    503  OE1 GLU A  53      61.331  81.077  82.582
ATOM    504  OE2 GLU A  53      62.546  81.526  84.376
ATOM    505  C   GLU A  53      58.844  77.638  85.418
ATOM    506  O   GLU A  53      57.662  77.976  85.306
ATOM    507  N   ARG A  54      59.437  77.396  86.612
ATOM    508  H   ARG A  54      60.391  77.113  86.650
ATOM    509  CA  ARG A  54      58.804  77.515  87.906
ATOM    510  CB  ARG A  54      58.991  76.234  88.753
ATOM    511  CG  ARG A  54      58.308  74.978  88.209
ATOM    512  CD  ARG A  54      56.789  75.041  88.373
ATOM    513  NE  ARG A  54      56.221  73.713  88.001
ATOM    514  HE  ARG A  54      56.807  73.048  87.538
ATOM    515  CZ  ARG A  54      54.915  73.394  88.261
ATOM    516  NH1 ARG A  54      54.070  74.267  88.887
ATOM    517 1HH1 ARG A  54      54.398  75.166  89.174
ATOM    518 2HH1 ARG A  54      53.128  74.000  89.089
ATOM    519  NH2 ARG A  54      54.449  72.167  87.891
ATOM    520 1HH2 ARG A  54      55.056  71.513  87.442
ATOM    521 2HH2 ARG A  54      53.506  71.906  88.094
ATOM    522  C   ARG A  54      59.244  78.685  88.754
ATOM    523  O   ARG A  54      58.823  78.800  89.908
ATOM    524  N   SER A  55      60.085  79.587  88.203
ATOM    525  H   SER A  55      60.387  79.489  87.259
ATOM    526  CA  SER A  55      60.620  80.741  88.888
ATOM    527  CB  SER A  55      61.784  81.390  88.103
ATOM    528  OG  SER A  55      61.307  81.984  86.905
ATOM    529  HG  SER A  55      62.074  82.088  86.334
ATOM    530  C   SER A  55      59.608  81.812  89.235
ATOM    531  O   SER A  55      58.444  81.759  88.829
ATOM    532  N   TYR A  56      60.066  82.793  90.056
ATOM    533  H   TYR A  56      61.008  82.771  90.381
ATOM    534  CA  TYR A  56      59.307  83.929  90.523
ATOM    535  CB  TYR A  56      60.091  84.828  91.503
ATOM    536  CG  TYR A  56      60.109  84.214  92.863
ATOM    537  CD1 TYR A  56      61.254  83.570  93.348
ATOM    538  CE1 TYR A  56      61.260  83.006  94.627
ATOM    539  CZ  TYR A  56      60.120  83.087  95.433
ATOM    540  OH  TYR A  56      60.120  82.520  96.725
ATOM    541  HH  TYR A  56      60.986  82.131  96.878
ATOM    542  CE2 TYR A  56      58.978  83.734  94.960
ATOM    543  CD2 TYR A  56      58.975  84.296  93.681
ATOM    544  C   TYR A  56      58.851  84.813  89.396
ATOM    545  O   TYR A  56      57.763  85.384  89.492
ATOM    546  N   CYS A  57      59.665  84.931  88.311
ATOM    547  H   CYS A  57      60.533  84.443  88.264
ATOM    548  CA  CYS A  57      59.354  85.725  87.146
ATOM    549  CB  CYS A  57      58.238  85.117  86.256
ATOM    550  SG  CYS A  57      58.761  83.578  85.441
ATOM    551  C   CYS A  57      59.107  87.183  87.438
ATOM    552  O   CYS A  57      57.996  87.697  87.274
ATOM    553  N   MET A  58      60.169  87.861  87.946
ATOM    554  H   MET A  58      61.047  87.408  88.075
ATOM    555  CA  MET A  58      60.153  89.267  88.285
ATOM    556  CB  MET A  58      61.523  89.748  88.818
ATOM    557  CG  MET A  58      61.579  91.183  89.357
ATOM    558  SD  MET A  58      63.210  91.690  89.985
ATOM    559  CE  MET A  58      63.122  90.753  91.539
ATOM    560  C   MET A  58      59.829  90.056  87.036
ATOM    561  O   MET A  58      60.372  89.805  85.958
ATOM    562  N   THR A  59      58.783  90.898  87.165
ATOM    563  H   THR A  59      58.333  91.005  88.048
ATOM    564  CA  THR A  59      58.233  91.730  86.126
ATOM    565  CB  THR A  59      56.785  92.100  86.380
ATOM    566  CG2 THR A  59      55.934  90.816  86.422
ATOM    567  OG1 THR A  59      56.649  92.821  87.599
ATOM    568  HG1 THR A  59      56.949  93.715  87.411
ATOM    569  C   THR A  59      59.001  92.971  85.777
ATOM    570  O   THR A  59      59.722  93.537  86.603
ATOM    571  N   GLY A  60      58.844  93.397  84.498
ATOM    572  H   GLY A  60      58.255  92.907  83.860
ATOM    573  CA  GLY A  60      59.479  94.566  83.962
ATOM    574  C   GLY A  60      58.878  95.812  84.526
ATOM    575  O   GLY A  60      57.663  96.025  84.487
ATOM    576  N   VAL A  61      59.773  96.668  85.050
ATOM    577  H   VAL A  61      60.747  96.469  85.033
ATOM    578  CA  VAL A  61      59.436  97.932  85.630
ATOM    579  CB  VAL A  61      60.330  98.309  86.804
ATOM    580  CG1 VAL A  61      59.931  99.691  87.363
ATOM    581  CG2 VAL A  61      60.296  97.190  87.864
ATOM    582  C   VAL A  61      59.656  98.903  84.500
ATOM    583  O   VAL A  61      60.724  98.930  83.883
ATOM    584  N   LEU A  62      58.613  99.696  84.186
ATOM    585  H   LEU A  62      57.747  99.652  84.677
ATOM    586  CA  LEU A  62      58.697 100.679  83.140
ATOM    587  CB  LEU A  62      57.308 100.999  82.542
ATOM    588  CG  LEU A  62      57.282 101.561  81.105
ATOM    589  CD1 LEU A  62      55.995 101.134  80.387
ATOM    590  CD2 LEU A  62      57.424 103.090  81.081
ATOM    591  C   LEU A  62      59.333 101.907  83.733
ATOM    592  O   LEU A  62      58.831 102.460  84.715
ATOM    593  N   ILE A  63      60.479 102.336  83.149
ATOM    594  H   ILE A  63      60.876 101.864  82.366
ATOM    595  CA  ILE A  63      61.209 103.498  83.599
ATOM    596  CB  ILE A  63      62.534 103.167  84.308
ATOM    597  CG2 ILE A  63      63.253 104.482  84.709
ATOM    598  CG1 ILE A  63      62.321 102.277  85.552
ATOM    599  CD1 ILE A  63      63.614 101.744  86.179
ATOM    600  C   ILE A  63      61.549 104.266  82.340
ATOM    601  O   ILE A  63      62.171 103.722  81.426
ATOM    602  N   GLU A  64      61.119 105.553  82.276
ATOM    603  H   GLU A  64      60.605 105.943  83.036
ATOM    604  CA  GLU A  64      61.359 106.483  81.188
ATOM    605  CB  GLU A  64      62.770 107.135  81.239
ATOM    606  CG  GLU A  64      63.056 107.930  82.521
ATOM    607  CD  GLU A  64      64.404 108.630  82.401
ATOM    608  OE1 GLU A  64      64.559 109.503  81.506
ATOM    609  OE2 GLU A  64      65.304 108.305  83.217
ATOM    610  C   GLU A  64      61.035 105.989  79.793
ATOM    611  O   GLU A  64      61.773 106.229  78.833
ATOM    612  N   GLY A  65      59.907 105.256  79.666
ATOM    613  H   GLY A  65      59.329 105.059  80.453
ATOM    614  CA  GLY A  65      59.439 104.734  78.406
ATOM    615  C   GLY A  65      60.109 103.464  77.965
ATOM    616  O   GLY A  65      59.805 102.975  76.876
ATOM    617  N   LYS A  66      61.032 102.905  78.783
ATOM    618  H   LYS A  66      61.284 103.296  79.665
ATOM    619  CA  LYS A  66      61.721 101.691  78.441
ATOM    620  CB  LYS A  66      63.254 101.857  78.415
ATOM    621  CG  LYS A  66      63.814 102.799  77.347
ATOM    622  CD  LYS A  66      65.340 102.902  77.393
ATOM    623  CE  LYS A  66      65.940 103.867  76.370
ATOM    624  NZ  LYS A  66      67.410 103.918  76.528
ATOM    625  HZ1 LYS A  66      67.655 104.567  77.299
ATOM    626  HZ2 LYS A  66      67.774 102.972  76.749
ATOM    627  HZ3 LYS A  66      67.846 104.255  75.650
ATOM    628  C   LYS A  66      61.430 100.704  79.530
ATOM    629  O   LYS A  66      61.481 101.041  80.715
ATOM    630  N   CYS A  67      61.083  99.456  79.147
ATOM    631  H   CYS A  67      61.029  99.183  78.191
ATOM    632  CA  CYS A  67      60.813  98.429  80.114
ATOM    633  CB  CYS A  67      59.857  97.336  79.606
ATOM    634  SG  CYS A  67      58.208  97.995  79.216
ATOM    635  C   CYS A  67      62.129  97.804  80.477
ATOM    636  O   CYS A  67      62.865  97.336  79.602
ATOM    637  N   PHE A  68      62.455  97.826  81.787
ATOM    638  H   PHE A  68      61.861  98.238  82.474
ATOM    639  CA  PHE A  68      63.674  97.251  82.301
ATOM    640  CB  PHE A  68      64.641  98.206  83.045
ATOM    641  CG  PHE A  68      65.271  99.263  82.210
ATOM    642  CD1 PHE A  68      64.727 100.550  82.161
ATOM    643  CE1 PHE A  68      65.337 101.541  81.389
ATOM    644  CZ  PHE A  68      66.495 101.248  80.662
ATOM    645  CE2 PHE A  68      67.047  99.968  80.711
ATOM    646  CD2 PHE A  68      66.436  98.980  81.487
ATOM    647  C   PHE A  68      63.361  96.260  83.382
ATOM    648  O   PHE A  68      62.354  96.375  84.080
ATOM    649  N   VAL A  69      64.223  95.225  83.511
ATOM    650  H   VAL A  69      65.012  95.129  82.907
ATOM    651  CA  VAL A  69      64.121  94.220  84.544
ATOM    652  CB  VAL A  69      63.948  92.785  84.056
ATOM    653  CG1 VAL A  69      63.850  91.841  85.274
ATOM    654  CG2 VAL A  69      62.720  92.680  83.133
ATOM    655  C   VAL A  69      65.499  94.401  85.166
ATOM    656  O   VAL A  69      66.484  93.969  84.565
ATOM    657  N   PRO A  70      65.626  95.052  86.318
ATOM    658  CA  PRO A  70      66.896  95.332  86.951
ATOM    659  CB  PRO A  70      66.654  96.681  87.649
ATOM    660  CG  PRO A  70      65.168  96.645  88.043
ATOM    661  CD  PRO A  70      64.525  95.781  86.952
ATOM    662  C   PRO A  70      67.516  94.273  87.838
ATOM    663  O   PRO A  70      67.562  94.501  89.050
ATOM    664  N   ASP A  71      68.076  93.171  87.269
ATOM    665  H   ASP A  71      68.119  93.078  86.276
ATOM    666  CA  ASP A  71      68.466  91.984  88.020
ATOM    667  CB  ASP A  71      69.073  90.865  87.148
ATOM    668  CG  ASP A  71      68.013  90.163  86.292
ATOM    669  OD1 ASP A  71      66.784  90.354  86.502
ATOM    670  OD2 ASP A  71      68.442  89.406  85.383
ATOM    671  C   ASP A  71      69.430  92.303  89.135
ATOM    672  O   ASP A  71      70.301  93.162  88.984
ATOM    673  N   GLN A  72      69.299  91.560  90.266
ATOM    674  H   GLN A  72      68.616  90.837  90.313
ATOM    675  CA  GLN A  72      70.036  91.777  91.493
ATOM    676  CB  GLN A  72      69.755  90.619  92.481
ATOM    677  CG  GLN A  72      70.356  90.722  93.886
ATOM    678  CD  GLN A  72      69.906  89.485  94.652
ATOM    679  OE1 GLN A  72      70.410  88.377  94.468
ATOM    680  NE2 GLN A  72      68.910  89.681  95.552
ATOM    681 1HE2 GLN A  72      68.519  90.595  95.669
ATOM    682 2HE2 GLN A  72      68.567  88.916  96.096
ATOM    683  C   GLN A  72      71.519  91.916  91.324
ATOM    684  O   GLN A  72      72.257  90.960  91.074
ATOM    685  N   SER A  73      71.956  93.177  91.540
ATOM    686  H   SER A  73      71.326  93.918  91.761
ATOM    687  CA  SER A  73      73.327  93.553  91.422
ATOM    688  CB  SER A  73      73.564  94.964  90.823
ATOM    689  OG  SER A  73      74.952  95.294  90.796
ATOM    690  HG  SER A  73      75.009  96.147  90.357
ATOM    691  C   SER A  73      73.989  93.471  92.746
ATOM    692  O   SER A  73      73.478  93.924  93.777
ATOM    693  N   VAL A  74      75.155  92.813  92.718
ATOM    694  H   VAL A  74      75.524  92.413  91.885
ATOM    695  CA  VAL A  74      75.944  92.685  93.895
ATOM    696  CB  VAL A  74      76.374  91.263  94.197
ATOM    697  CG1 VAL A  74      75.102  90.404  94.371
ATOM    698  CG2 VAL A  74      77.328  90.711  93.123
ATOM    699  C   VAL A  74      77.107  93.643  93.839
ATOM    700  O   VAL A  74      77.797  93.805  94.844
ATOM    701  N   VAL A  75      77.356  94.308  92.673
ATOM    702  H   VAL A  75      76.770  94.233  91.869
ATOM    703  CA  VAL A  75      78.484  95.199  92.570
ATOM    704  CB  VAL A  75      79.517  94.674  91.560
ATOM    705  CG1 VAL A  75      80.708  95.626  91.397
ATOM    706  CG2 VAL A  75      80.075  93.342  92.090
ATOM    707  C   VAL A  75      78.193  96.662  92.353
ATOM    708  O   VAL A  75      78.270  97.432  93.314
ATOM    709  N   SER A  76      77.826  97.076  91.113
ATOM    710  H   SER A  76      77.717  96.464  90.335
ATOM    711  CA  SER A  76      77.621  98.476  90.876
ATOM    712  CB  SER A  76      78.951  99.212  90.567
ATOM    713  OG  SER A  76      78.738 100.602  90.372
ATOM    714  HG  SER A  76      79.592 100.973  90.142
ATOM    715  C   SER A  76      76.681  98.745  89.746
ATOM    716  O   SER A  76      76.501  97.953  88.821
ATOM    717  N   ILE A  77      76.081  99.939  89.872
ATOM    718  H   ILE A  77      76.336 100.500  90.656
ATOM    719  CA  ILE A  77      75.143 100.621  89.025
ATOM    720  CB  ILE A  77      73.735 100.682  89.613
ATOM    721  CG2 ILE A  77      73.115  99.266  89.610
ATOM    722  CG1 ILE A  77      73.737 101.405  90.986
ATOM    723  CD1 ILE A  77      72.366 101.738  91.540
ATOM    724  C   ILE A  77      75.703 102.035  88.944
ATOM    725  O   ILE A  77      76.643 102.385  89.661
ATOM    726  N   ILE A  78      75.117 102.903  88.087
ATOM    727  H   ILE A  78      74.347 102.626  87.518
ATOM    728  CA  ILE A  78      75.569 104.266  87.910
ATOM    729  CB  ILE A  78      74.814 104.937  86.775
ATOM    730  CG2 ILE A  78      75.239 106.411  86.653
ATOM    731  CG1 ILE A  78      75.131 104.193  85.456
ATOM    732  CD1 ILE A  78      74.263 104.587  84.260
ATOM    733  C   ILE A  78      75.432 104.989  89.242
ATOM    734  O   ILE A  78      74.393 104.947  89.903
ATOM    735  N   LYS A  79      76.545 105.643  89.645
ATOM    736  H   LYS A  79      77.358 105.643  89.068
ATOM    737  CA  LYS A  79      76.707 106.365  90.882
ATOM    738  CB  LYS A  79      78.103 106.123  91.512
ATOM    739  CG  LYS A  79      78.432 104.671  91.882
ATOM    740  CD  LYS A  79      77.569 104.119  93.020
ATOM    741  CE  LYS A  79      77.874 102.668  93.383
ATOM    742  NZ  LYS A  79      76.923 102.189  94.407
ATOM    743  HZ1 LYS A  79      76.880 102.869  95.190
ATOM    744  HZ2 LYS A  79      75.977 102.093  93.991
ATOM    745  HZ3 LYS A  79      77.231 101.268  94.771
ATOM    746  C   LYS A  79      76.482 107.848  90.780
ATOM    747  O   LYS A  79      76.762 108.589  91.726
ATOM    748  N   HIS A  80      75.924 108.317  89.644
ATOM    749  H   HIS A  80      75.671 107.704  88.902
ATOM    750  CA  HIS A  80      75.670 109.718  89.410
ATOM    751  CB  HIS A  80      75.639 110.092  87.913
ATOM    752  CG  HIS A  80      76.983 109.962  87.256
ATOM    753  ND1 HIS A  80      77.470 108.800  86.697
ATOM    754  CE1 HIS A  80      78.705 109.084  86.214
ATOM    755  NE2 HIS A  80      79.046 110.342  86.423
ATOM    756  CD2 HIS A  80      77.960 110.892  87.078
ATOM    757  C   HIS A  80      74.425 110.242  90.091
ATOM    758  O   HIS A  80      74.042 111.395  89.881
ATOM    759  N   GLY A  81      73.754 109.407  90.919
ATOM    760  H   GLY A  81      74.050 108.471  91.084
ATOM    761  CA  GLY A  81      72.576 109.810  91.640
ATOM    762  C   GLY A  81      71.308 109.578  90.877
ATOM    763  O   GLY A  81      70.232 109.941  91.354
ATOM    764  N   ILE A  82      71.412 108.970  89.674
ATOM    765  H   ILE A  82      72.295 108.684  89.314
ATOM    766  CA  ILE A  82      70.284 108.661  88.836
ATOM    767  CB  ILE A  82      70.589 108.594  87.342
ATOM    768  CG2 ILE A  82      71.044 110.000  86.903
ATOM    769  CG1 ILE A  82      71.584 107.476  86.966
ATOM    770  CD1 ILE A  82      71.680 107.235  85.459
ATOM    771  C   ILE A  82      69.658 107.357  89.292
ATOM    772  O   ILE A  82      70.127 106.718  90.238
ATOM    773  N   PHE A  83      68.536 106.977  88.634
ATOM    774  H   PHE A  83      68.171 107.541  87.899
ATOM    775  CA  PHE A  83      67.774 105.774  88.882
ATOM    776  CB  PHE A  83      66.592 105.565  87.902
ATOM    777  CG  PHE A  83      65.475 106.531  88.092
ATOM    778  CD1 PHE A  83      65.299 107.579  87.180
ATOM    779  CE1 PHE A  83      64.248 108.487  87.336
ATOM    780  CZ  PHE A  83      63.360 108.344  88.405
ATOM    781  CE2 PHE A  83      63.521 107.294  89.312
ATOM    782  CD2 PHE A  83      64.573 106.388  89.153
ATOM    783  C   PHE A  83      68.602 104.531  88.668
ATOM    784  O   PHE A  83      69.485 104.492  87.808
ATOM    785  N   ASP A  84      68.326 103.505  89.507
ATOM    786  H   ASP A  84      67.617 103.605  90.200
ATOM    787  CA  ASP A  84      68.960 102.208  89.491
ATOM    788  CB  ASP A  84      68.473 101.294  90.647
ATOM    789  CG  ASP A  84      68.748 101.854  92.039
ATOM    790  OD1 ASP A  84      69.478 101.179  92.810
ATOM    791  OD2 ASP A  84      68.230 102.955  92.360
ATOM    792  C   ASP A  84      68.491 101.493  88.248
ATOM    793  O   ASP A  84      67.284 101.371  88.027
ATOM    794  N   ILE A  85      69.441 101.012  87.412
ATOM    795  H   ILE A  85      70.410 101.139  87.608
ATOM    796  CA  ILE A  85      69.148 100.287  86.192
ATOM    797  CB  ILE A  85      69.130 101.120  84.904
ATOM    798  CG2 ILE A  85      67.751 101.802  84.774
ATOM    799  CG1 ILE A  85      70.356 102.057  84.759
ATOM    800  CD1 ILE A  85      70.491 102.710  83.382
ATOM    801  C   ILE A  85      70.115  99.134  86.132
ATOM    802  O   ILE A  85      71.044  99.086  85.322
ATOM    803  N   ALA A  86      69.867  98.143  87.018
ATOM    804  H   ALA A  86      69.093  98.197  87.643
ATOM    805  CA  ALA A  86      70.691  96.978  87.173
ATOM    806  CB  ALA A  86      70.409  96.222  88.477
ATOM    807  C   ALA A  86      70.787  96.053  85.994
ATOM    808  O   ALA A  86      69.889  95.942  85.156
ATOM    809  N   SER A  87      71.944  95.367  85.965
ATOM    810  H   SER A  87      72.608  95.500  86.697
ATOM    811  CA  SER A  87      72.414  94.471  84.952
ATOM    812  CB  SER A  87      73.802  93.896  85.301
ATOM    813  OG  SER A  87      74.762  94.941  85.360
ATOM    814  HG  SER A  87      75.600  94.517  85.564
ATOM    815  C   SER A  87      71.568  93.334  84.488
ATOM    816  O   SER A  87      70.765  92.756  85.217
ATOM    817  N   VAL A  88      71.707  93.097  83.163
ATOM    818  H   VAL A  88      72.316  93.672  82.622
ATOM    819  CA  VAL A  88      71.091  92.041  82.405
ATOM    820  CB  VAL A  88      69.925  92.447  81.503
ATOM    821  CG1 VAL A  88      69.389  91.199  80.764
ATOM    822  CG2 VAL A  88      68.823  93.152  82.315
ATOM    823  C   VAL A  88      72.253  91.637  81.525
ATOM    824  O   VAL A  88      72.697  92.406  80.665
ATOM    825  N   HIS A  89      72.818  90.438  81.798
ATOM    826  H   HIS A  89      72.466  89.853  82.524
ATOM    827  CA  HIS A  89      73.924  89.893  81.048
ATOM    828  CB  HIS A  89      74.749  88.855  81.832
ATOM    829  CG  HIS A  89      75.529  89.499  82.942
ATOM    830  ND1 HIS A  89      76.750  90.113  82.766
ATOM    831  CE1 HIS A  89      77.113  90.616  83.973
ATOM    832  NE2 HIS A  89      76.213  90.369  84.906
ATOM    833  CD2 HIS A  89      75.215  89.666  84.255
ATOM    834  C   HIS A  89      73.416  89.301  79.772
ATOM    835  O   HIS A  89      72.453  88.533  79.768
ATOM    836  N   ILE A  90      74.077  89.701  78.667
ATOM    837  H   ILE A  90      74.843  90.333  78.763
ATOM    838  CA  ILE A  90      73.797  89.340  77.304
ATOM    839  CB  ILE A  90      72.745  90.330  76.757
ATOM    840  CG2 ILE A  90      73.119  91.810  77.029
ATOM    841  CG1 ILE A  90      72.363  90.037  75.317
ATOM    842  CD1 ILE A  90      71.127  90.763  74.814
ATOM    843  C   ILE A  90      75.182  89.372  76.665
ATOM    844  O   ILE A  90      75.774  90.441  76.526
ATOM    845  N   VAL A  91      75.745  88.189  76.281
ATOM    846  H   VAL A  91      75.306  87.313  76.444
ATOM    847  CA  VAL A  91      77.107  88.140  75.782
ATOM    848  CB  VAL A  91      77.767  86.817  76.221
ATOM    849  CG1 VAL A  91      79.209  86.636  75.693
ATOM    850  CG2 VAL A  91      77.712  86.708  77.759
ATOM    851  C   VAL A  91      77.501  88.471  74.345
ATOM    852  O   VAL A  91      78.061  89.551  74.151
ATOM    853  N   CYS A  92      77.188  87.634  73.310
ATOM    854  H   CYS A  92      76.690  86.778  73.427
ATOM    855  CA  CYS A  92      77.659  87.927  71.965
ATOM    856  CB  CYS A  92      79.169  87.607  71.798
ATOM    857  SG  CYS A  92      79.551  85.841  72.010
ATOM    858  C   CYS A  92      76.931  87.191  70.875
ATOM    859  O   CYS A  92      76.012  86.408  71.105
ATOM    860  N   PHE A  93      77.330  87.483  69.624
ATOM    861  H   PHE A  93      78.067  88.133  69.454
ATOM    862  CA  PHE A  93      76.768  86.908  68.441
ATOM    863  CB  PHE A  93      75.618  87.845  67.930
ATOM    864  CG  PHE A  93      76.110  89.243  67.667
ATOM    865  CD1 PHE A  93      76.503  89.649  66.390
ATOM    866  CE1 PHE A  93      76.967  90.939  66.161
ATOM    867  CZ  PHE A  93      77.051  91.841  67.222
ATOM    868  CE2 PHE A  93      76.679  91.453  68.503
ATOM    869  CD2 PHE A  93      76.216  90.160  68.721
ATOM    870  C   PHE A  93      77.927  86.624  67.490
ATOM    871  O   PHE A  93      78.974  86.141  67.923
ATOM    872  N   PHE A  94      77.653  86.831  66.186
ATOM    873  H   PHE A  94      76.713  87.097  66.000
ATOM    874  CA  PHE A  94      78.296  86.778  64.903
ATOM    875  CB  PHE A  94      79.619  86.039  64.570
ATOM    876  CG  PHE A  94      80.840  86.871  64.822
ATOM    877  CD1 PHE A  94      81.715  86.667  65.892
ATOM    878  CE1 PHE A  94      82.851  87.467  66.051
ATOM    879  CZ  PHE A  94      83.120  88.492  65.140
ATOM    880  CE2 PHE A  94      82.253  88.714  64.070
ATOM    881  CD2 PHE A  94      81.125  87.904  63.917
ATOM    882  C   PHE A  94      77.216  86.434  63.946
ATOM    883  O   PHE A  94      76.606  85.364  64.012
ATOM    884  N   VAL A  95      76.916  87.442  63.103
ATOM    885  H   VAL A  95      77.436  88.292  63.131
ATOM    886  CA  VAL A  95      75.909  87.389  62.087
ATOM    887  CB  VAL A  95      75.517  88.830  61.742
ATOM    888  CG1 VAL A  95      74.539  88.915  60.565
ATOM    889  CG2 VAL A  95      74.909  89.475  63.004
ATOM    890  C   VAL A  95      76.479  86.643  60.903
ATOM    891  O   VAL A  95      76.246  85.444  60.804
ATOM    892  N   ALA A  96      77.407  87.294  60.156
ATOM    893  H   ALA A  96      77.642  88.230  60.400
ATOM    894  CA  ALA A  96      78.124  86.875  58.971
ATOM    895  CB  ALA A  96      79.045  85.686  59.270
ATOM    896  C   ALA A  96      77.364  86.656  57.672
ATOM    897  O   ALA A  96      77.696  85.776  56.872
ATOM    898  N   VAL A  97      76.333  87.505  57.437
ATOM    899  H   VAL A  97      76.119  88.209  58.108
ATOM    900  CA  VAL A  97      75.469  87.525  56.272
ATOM    901  CB  VAL A  97      74.097  88.123  56.612
ATOM    902  CG1 VAL A  97      73.171  88.355  55.398
ATOM    903  CG2 VAL A  97      73.419  87.133  57.570
ATOM    904  C   VAL A  97      76.161  88.238  55.133
ATOM    905  O   VAL A  97      76.961  89.149  55.355
ATOM    906  N   LYS A  98      75.768  87.841  53.897
ATOM    907  H   LYS A  98      75.073  87.129  53.847
ATOM    908  CA  LYS A  98      76.225  88.241  52.594
ATOM    909  CB  LYS A  98      75.332  87.560  51.521
ATOM    910  CG  LYS A  98      75.632  87.802  50.038
ATOM    911  CD  LYS A  98      74.681  87.042  49.112
ATOM    912  CE  LYS A  98      74.888  87.361  47.631
ATOM    913  NZ  LYS A  98      73.938  86.601  46.799
ATOM    914  HZ1 LYS A  98      74.317  85.658  46.595
ATOM    915  HZ2 LYS A  98      73.036  86.508  47.303
ATOM    916  HZ3 LYS A  98      73.779  87.108  45.907
ATOM    917  C   LYS A  98      76.307  89.709  52.282
ATOM    918  O   LYS A  98      75.419  90.508  52.586
ATOM    919  N   LYS A  99      77.472  90.031  51.675
ATOM    920  H   LYS A  99      78.135  89.304  51.514
ATOM    921  CA  LYS A  99      77.935  91.298  51.171
ATOM    922  CB  LYS A  99      79.095  91.904  51.984
ATOM    923  CG  LYS A  99      78.755  92.329  53.416
ATOM    924  CD  LYS A  99      79.951  92.987  54.100
ATOM    925  CE  LYS A  99      79.729  93.447  55.540
ATOM    926  NZ  LYS A  99      80.984  94.037  56.056
ATOM    927  HZ1 LYS A  99      80.833  94.417  57.009
ATOM    928  HZ2 LYS A  99      81.726  93.312  56.091
ATOM    929  HZ3 LYS A  99      81.298  94.803  55.427
ATOM    930  C   LYS A  99      78.542  90.886  49.843
ATOM    931  O   LYS A  99      79.164  89.822  49.743
ATOM    932  N   ASP A 100      78.344  91.703  48.783
ATOM    933  H   ASP A 100      77.826  92.552  48.861
ATOM    934  CA  ASP A 100      78.858  91.393  47.471
ATOM    935  CB  ASP A 100      78.000  92.002  46.336
ATOM    936  CG  ASP A 100      76.662  91.268  46.177
ATOM    937  OD1 ASP A 100      76.480  90.141  46.711
ATOM    938  OD2 ASP A 100      75.782  91.849  45.491
ATOM    939  C   ASP A 100      80.294  91.740  47.196
ATOM    940  O   ASP A 100      81.022  90.907  46.653
ATOM    941  N   THR A 101      80.731  92.967  47.567
ATOM    942  H   THR A 101      80.120  93.615  48.014
ATOM    943  CA  THR A 101      82.076  93.450  47.331
ATOM    944  CB  THR A 101      82.170  94.952  47.509
ATOM    945  CG2 THR A 101      81.331  95.646  46.419
ATOM    946  OG1 THR A 101      81.707  95.329  48.801
ATOM    947  HG1 THR A 101      81.989  96.239  48.930
ATOM    948  C   THR A 101      83.123  92.788  48.187
ATOM    949  O   THR A 101      84.160  92.354  47.682
ATOM    950  N   GLU A 102      82.841  92.676  49.502
ATOM    951  H   GLU A 102      81.984  93.037  49.861
ATOM    952  CA  GLU A 102      83.699  92.075  50.493
ATOM    953  CB  GLU A 102      83.365  92.525  51.933
ATOM    954  CG  GLU A 102      83.679  94.004  52.205
ATOM    955  CD  GLU A 102      83.439  94.327  53.676
ATOM    956  OE1 GLU A 102      84.105  93.715  54.552
ATOM    957  OE2 GLU A 102      82.579  95.204  53.950
ATOM    958  C   GLU A 102      83.659  90.572  50.410
ATOM    959  O   GLU A 102      82.946  90.005  49.578
ATOM    960  N   ASN A 103      84.496  89.895  51.243
ATOM    961  H   ASN A 103      85.091  90.371  51.885
ATOM    962  CA  ASN A 103      84.563  88.453  51.291
ATOM    963  CB  ASN A 103      85.592  87.936  52.325
ATOM    964  CG  ASN A 103      87.030  88.218  51.875
ATOM    965  OD1 ASN A 103      87.344  88.471  50.711
ATOM    966  ND2 ASN A 103      87.965  88.170  52.859
ATOM    967 1HD2 ASN A 103      87.695  87.989  53.804
ATOM    968 2HD2 ASN A 103      88.926  88.340  52.642
ATOM    969  C   ASN A 103      83.203  87.958  51.689
ATOM    970  O   ASN A 103      82.660  88.323  52.737
ATOM    971  N   LYS A 104      82.624  87.120  50.801
ATOM    972  H   LYS A 104      83.086  86.839  49.963
ATOM    973  CA  LYS A 104      81.312  86.584  51.005
ATOM    974  CB  LYS A 104      80.692  86.148  49.666
ATOM    975  CG  LYS A 104      79.218  85.751  49.690
ATOM    976  CD  LYS A 104      78.689  85.442  48.286
ATOM    977  CE  LYS A 104      78.601  86.690  47.397
ATOM    978  NZ  LYS A 104      78.059  86.355  46.066
ATOM    979  HZ1 LYS A 104      78.008  87.215  45.489
ATOM    980  HZ2 LYS A 104      78.677  85.665  45.598
ATOM    981  HZ3 LYS A 104      77.108  85.952  46.167
ATOM    982  C   LYS A 104      81.395  85.448  51.980
ATOM    983  O   LYS A 104      82.086  84.456  51.741
ATOM    984  N   VAL A 105      80.693  85.626  53.120
ATOM    985  H   VAL A 105      80.150  86.449  53.262
ATOM    986  CA  VAL A 105      80.620  84.674  54.200
ATOM    987  CB  VAL A 105      81.008  85.260  55.555
ATOM    988  CG1 VAL A 105      80.898  84.186  56.652
ATOM    989  CG2 VAL A 105      82.429  85.852  55.478
ATOM    990  C   VAL A 105      79.175  84.214  54.197
ATOM    991  O   VAL A 105      78.253  85.017  54.029
ATOM    992  N   GLN A 106      78.970  82.892  54.393
ATOM    993  H   GLN A 106      79.739  82.279  54.558
ATOM    994  CA  GLN A 106      77.674  82.257  54.359
ATOM    995  CB  GLN A 106      77.789  80.830  53.779
ATOM    996  CG  GLN A 106      78.260  80.692  52.330
ATOM    997  CD  GLN A 106      78.301  79.196  52.027
ATOM    998  OE1 GLN A 106      77.265  78.541  51.910
ATOM    999  NE2 GLN A 106      79.529  78.622  51.922
ATOM   1000 1HE2 GLN A 106      80.352  79.178  52.035
ATOM   1001 2HE2 GLN A 106      79.607  77.640  51.745
ATOM   1002  C   GLN A 106      76.969  82.024  55.676
ATOM   1003  O   GLN A 106      75.829  81.552  55.666
ATOM   1004  N   GLY A 107      77.599  82.325  56.831
ATOM   1005  H   GLY A 107      78.500  82.748  56.858
ATOM   1006  CA  GLY A 107      76.988  82.043  58.106
ATOM   1007  C   GLY A 107      75.991  82.995  58.669
ATOM   1008  O   GLY A 107      75.854  84.138  58.239
ATOM   1009  N   TYR A 108      75.202  82.471  59.625
ATOM   1010  H   TYR A 108      75.280  81.518  59.907
ATOM   1011  CA  TYR A 108      74.270  83.267  60.366
ATOM   1012  CB  TYR A 108      72.842  83.556  59.784
ATOM   1013  CG  TYR A 108      72.238  84.529  60.768
ATOM   1014  CD1 TYR A 108      72.664  85.861  60.803
ATOM   1015  CE1 TYR A 108      72.149  86.763  61.739
ATOM   1016  CZ  TYR A 108      71.201  86.342  62.660
ATOM   1017  OH  TYR A 108      70.675  87.247  63.609
ATOM   1018  HH  TYR A 108      69.979  86.793  64.090
ATOM   1019  CE2 TYR A 108      70.774  85.017  62.629
ATOM   1020  CD2 TYR A 108      71.280  84.118  61.697
ATOM   1021  C   TYR A 108      74.162  82.593  61.693
ATOM   1022  O   TYR A 108      74.134  81.362  61.751
ATOM   1023  N   TYR A 109      74.176  83.395  62.791
ATOM   1024  H   TYR A 109      74.259  84.389  62.763
ATOM   1025  CA  TYR A 109      73.960  82.771  64.056
ATOM   1026  CB  TYR A 109      75.218  82.103  64.616
ATOM   1027  CG  TYR A 109      74.946  80.985  65.573
ATOM   1028  CD1 TYR A 109      74.311  79.831  65.091
ATOM   1029  CE1 TYR A 109      74.068  78.736  65.923
ATOM   1030  CZ  TYR A 109      74.502  78.768  67.249
ATOM   1031  OH  TYR A 109      74.266  77.665  68.099
ATOM   1032  HH  TYR A 109      74.582  77.893  68.975
ATOM   1033  CE2 TYR A 109      75.183  79.890  67.723
ATOM   1034  CD2 TYR A 109      75.415  80.987  66.887
ATOM   1035  C   TYR A 109      73.232  83.778  64.902
ATOM   1036  O   TYR A 109      73.390  84.998  64.783
ATOM   1037  N   ILE A 110      72.324  83.216  65.712
ATOM   1038  H   ILE A 110      72.275  82.221  65.734
ATOM   1039  CA  ILE A 110      71.379  83.858  66.584
ATOM   1040  CB  ILE A 110      70.115  83.035  66.697
ATOM   1041  CG2 ILE A 110      69.453  82.963  65.307
ATOM   1042  CG1 ILE A 110      70.366  81.662  67.309
ATOM   1043  CD1 ILE A 110      69.078  80.949  67.642
ATOM   1044  C   ILE A 110      71.784  84.441  67.918
ATOM   1045  O   ILE A 110      72.824  84.111  68.484
ATOM   1046  N   CYS A 111      70.862  85.285  68.455
ATOM   1047  H   CYS A 111      70.025  85.443  67.953
ATOM   1048  CA  CYS A 111      70.923  86.070  69.667
ATOM   1049  CB  CYS A 111      69.730  87.029  69.900
ATOM   1050  SG  CYS A 111      69.710  88.463  68.793
ATOM   1051  C   CYS A 111      71.209  85.435  70.984
ATOM   1052  O   CYS A 111      71.053  84.234  71.212
ATOM   1053  N   ILE A 112      71.699  86.314  71.878
ATOM   1054  H   ILE A 112      71.761  87.278  71.639
ATOM   1055  CA  ILE A 112      72.121  85.995  73.206
ATOM   1056  CB  ILE A 112      72.911  87.094  73.831
ATOM   1057  CG2 ILE A 112      73.563  86.458  75.050
ATOM   1058  CG1 ILE A 112      74.040  87.655  72.974
ATOM   1059  CD1 ILE A 112      73.667  88.764  71.990
ATOM   1060  C   ILE A 112      70.963  85.754  74.141
ATOM   1061  O   ILE A 112      70.968  84.764  74.854
ATOM   1062  N   VAL A 113      69.978  86.671  74.188
ATOM   1063  H   VAL A 113      70.031  87.482  73.612
ATOM   1064  CA  VAL A 113      68.782  86.606  75.002
ATOM   1065  CB  VAL A 113      67.657  85.860  74.283
ATOM   1066  CG1 VAL A 113      66.377  85.746  75.127
ATOM   1067  CG2 VAL A 113      67.379  86.589  72.958
ATOM   1068  C   VAL A 113      68.862  86.236  76.476
ATOM   1069  O   VAL A 113      69.122  85.098  76.889
ATOM   1070  N   GLY A 114      68.673  87.276  77.314
ATOM   1071  H   GLY A 114      68.493  88.197  76.978
ATOM   1072  CA  GLY A 114      68.582  87.101  78.734
ATOM   1073  C   GLY A 114      67.109  86.779  78.889
ATOM   1074  O   GLY A 114      66.258  87.351  78.197
ATOM   1075  N   GLY A 115      66.770  85.875  79.827
ATOM   1076  H   GLY A 115      67.452  85.412  80.382
ATOM   1077  CA  GLY A 115      65.402  85.503  80.057
ATOM   1078  C   GLY A 115      64.904  84.504  79.068
ATOM   1079  O   GLY A 115      65.439  83.399  78.982
ATOM   1080  N   ASN A 116      63.800  84.849  78.369
ATOM   1081  H   ASN A 116      63.349  85.731  78.479
ATOM   1082  CA  ASN A 116      63.218  83.953  77.416
ATOM   1083  CB  ASN A 116      61.789  83.488  77.836
ATOM   1084  CG  ASN A 116      60.741  84.614  77.955
ATOM   1085  OD1 ASN A 116      60.980  85.808  77.777
ATOM   1086  ND2 ASN A 116      59.491  84.206  78.295
ATOM   1087 1HD2 ASN A 116      59.302  83.237  78.453
ATOM   1088 2HD2 ASN A 116      58.761  84.880  78.411
ATOM   1089  C   ASN A 116      63.204  84.353  75.970
ATOM   1090  O   ASN A 116      63.631  83.558  75.130
ATOM   1091  N   SER A 117      62.778  85.601  75.648
ATOM   1092  H   SER A 117      62.481  86.265  76.330
ATOM   1093  CA  SER A 117      62.632  85.992  74.268
ATOM   1094  CB  SER A 117      61.237  85.516  73.784
ATOM   1095  OG  SER A 117      60.182  86.174  74.477
ATOM   1096  HG  SER A 117      59.417  85.595  74.405
ATOM   1097  C   SER A 117      62.721  87.456  73.938
ATOM   1098  O   SER A 117      62.653  88.297  74.834
ATOM   1099  N   ALA A 118      62.843  87.724  72.601
ATOM   1100  H   ALA A 118      62.915  86.948  71.984
ATOM   1101  CA  ALA A 118      62.887  88.981  71.870
ATOM   1102  CB  ALA A 118      62.480  90.264  72.656
ATOM   1103  C   ALA A 118      64.163  89.312  71.143
ATOM   1104  O   ALA A 118      65.244  88.903  71.574
ATOM   1105  N   PRO A 119      64.070  89.997  69.987
ATOM   1106  CA  PRO A 119      65.242  90.423  69.240
ATOM   1107  CB  PRO A 119      64.713  90.977  67.916
ATOM   1108  CG  PRO A 119      63.325  90.338  67.746
ATOM   1109  CD  PRO A 119      62.847  90.112  69.185
ATOM   1110  C   PRO A 119      65.927  91.499  70.049
ATOM   1111  O   PRO A 119      65.272  92.503  70.348
ATOM   1112  N   ILE A 120      67.225  91.328  70.406
ATOM   1113  H   ILE A 120      67.768  90.537  70.134
ATOM   1114  CA  ILE A 120      67.848  92.271  71.308
ATOM   1115  CB  ILE A 120      67.925  91.769  72.767
ATOM   1116  CG2 ILE A 120      68.494  92.913  73.639
ATOM   1117  CG1 ILE A 120      66.550  91.399  73.372
ATOM   1118  CD1 ILE A 120      66.612  90.697  74.732
ATOM   1119  C   ILE A 120      69.274  92.530  70.858
ATOM   1120  O   ILE A 120      70.028  91.606  70.545
ATOM   1121  N   TYR A 121      69.646  93.830  70.814
ATOM   1122  H   TYR A 121      68.993  94.548  71.045
ATOM   1123  CA  TYR A 121      70.969  94.309  70.491
ATOM   1124  CB  TYR A 121      71.048  95.068  69.133
ATOM   1125  CG  TYR A 121      72.445  95.487  68.754
ATOM   1126  CD1 TYR A 121      73.412  94.526  68.451
ATOM   1127  CE1 TYR A 121      74.712  94.868  68.080
ATOM   1128  CZ  TYR A 121      75.064  96.211  67.983
ATOM   1129  OH  TYR A 121      76.378  96.567  67.609
ATOM   1130  HH  TYR A 121      76.901  95.761  67.544
ATOM   1131  CE2 TYR A 121      74.107  97.195  68.248
ATOM   1132  CD2 TYR A 121      72.804  96.832  68.620
ATOM   1133  C   TYR A 121      71.201  95.258  71.642
ATOM   1134  O   TYR A 121      70.308  96.046  71.972
ATOM   1135  N   VAL A 122      72.388  95.206  72.307
ATOM   1136  H   VAL A 122      73.127  94.583  72.067
ATOM   1137  CA  VAL A 122      72.625  96.108  73.419
ATOM   1138  CB  VAL A 122      72.728  95.459  74.803
ATOM   1139  CG1 VAL A 122      72.823  96.548  75.894
ATOM   1140  CG2 VAL A 122      71.505  94.567  75.063
ATOM   1141  C   VAL A 122      73.864  96.936  73.121
ATOM   1142  O   VAL A 122      74.970  96.599  73.559
ATOM   1143  N   PRO A 123      73.718  98.011  72.341
ATOM   1144  CA  PRO A 123      74.805  98.899  71.992
ATOM   1145  CB  PRO A 123      74.281  99.779  70.860
ATOM   1146  CG  PRO A 123      72.756  99.801  71.058
ATOM   1147  CD  PRO A 123      72.444  98.501  71.810
ATOM   1148  C   PRO A 123      75.232  99.755  73.151
ATOM   1149  O   PRO A 123      76.371 100.221  73.137
ATOM   1150  N   THR A 124      74.316 100.025  74.111
ATOM   1151  H   THR A 124      73.403  99.628  74.108
ATOM   1152  CA  THR A 124      74.575 100.956  75.164
ATOM   1153  CB  THR A 124      74.087 102.377  74.860
ATOM   1154  CG2 THR A 124      72.571 102.427  74.562
ATOM   1155  OG1 THR A 124      74.425 103.268  75.915
ATOM   1156  HG1 THR A 124      75.364 103.454  75.813
ATOM   1157  C   THR A 124      74.012 100.428  76.445
ATOM   1158  O   THR A 124      72.846 100.041  76.559
ATOM   1159  N   LEU A 125      74.913 100.378  77.429
ATOM   1160  H   LEU A 125      75.850 100.673  77.249
ATOM   1161  CA  LEU A 125      74.680  99.936  78.767
ATOM   1162  CB  LEU A 125      74.696  98.383  78.842
ATOM   1163  CG  LEU A 125      74.347  97.701  80.182
ATOM   1164  CD1 LEU A 125      72.876  97.922  80.575
ATOM   1165  CD2 LEU A 125      74.725  96.212  80.146
ATOM   1166  C   LEU A 125      75.873 100.492  79.498
ATOM   1167  O   LEU A 125      76.914 100.792  78.901
ATOM   1168  N   ASP A 126      75.750 100.626  80.832
ATOM   1169  H   ASP A 126      74.909 100.368  81.303
ATOM   1170  CA  ASP A 126      76.803 101.122  81.677
ATOM   1171  CB  ASP A 126      76.368 101.347  83.151
ATOM   1172  CG  ASP A 126      75.853 100.083  83.845
ATOM   1173  OD1 ASP A 126      74.852  99.492  83.361
ATOM   1174  OD2 ASP A 126      76.464  99.693  84.873
ATOM   1175  C   ASP A 126      77.985 100.194  81.622
ATOM   1176  O   ASP A 126      79.122 100.654  81.754
ATOM   1177  N   ASP A 127      77.735  98.871  81.412
ATOM   1178  H   ASP A 127      76.812  98.508  81.308
ATOM   1179  CA  ASP A 127      78.811  97.937  81.328
ATOM   1180  CB  ASP A 127      78.418  96.459  81.597
ATOM   1181  CG  ASP A 127      79.642  95.530  81.691
ATOM   1182  OD1 ASP A 127      80.809  95.996  81.589
ATOM   1183  OD2 ASP A 127      79.415  94.306  81.877
ATOM   1184  C   ASP A 127      79.333  98.083  79.925
ATOM   1185  O   ASP A 127      78.732  97.674  78.923
ATOM   1186  N   PHE A 128      80.541  98.668  79.890
ATOM   1187  H   PHE A 128      80.975  98.957  80.740
ATOM   1188  CA  PHE A 128      81.306  98.954  78.714
ATOM   1189  CB  PHE A 128      82.573  99.786  79.013
ATOM   1190  CG  PHE A 128      82.183 101.201  79.291
ATOM   1191  CD1 PHE A 128      82.170 101.679  80.607
ATOM   1192  CE1 PHE A 128      81.806 103.000  80.880
ATOM   1193  CZ  PHE A 128      81.453 103.856  79.834
ATOM   1194  CE2 PHE A 128      81.464 103.392  78.518
ATOM   1195  CD2 PHE A 128      81.829 102.069  78.249
ATOM   1196  C   PHE A 128      81.751  97.677  78.080
ATOM   1197  O   PHE A 128      81.917  97.646  76.867
ATOM   1198  N   ARG A 129      81.940  96.601  78.883
ATOM   1199  H   ARG A 129      81.774  96.660  79.865
ATOM   1200  CA  ARG A 129      82.376  95.306  78.420
ATOM   1201  CB  ARG A 129      82.656  94.340  79.585
ATOM   1202  CG  ARG A 129      83.912  94.693  80.390
ATOM   1203  CD  ARG A 129      84.334  93.623  81.405
ATOM   1204  NE  ARG A 129      83.278  93.582  82.466
ATOM   1205  HE  ARG A 129      82.503  92.963  82.338
ATOM   1206  CZ  ARG A 129      83.300  94.396  83.569
ATOM   1207  NH1 ARG A 129      84.357  95.220  83.853
ATOM   1208 1HH1 ARG A 129      85.155  95.233  83.250
ATOM   1209 2HH1 ARG A 129      84.333  95.833  84.644
ATOM   1210  NH2 ARG A 129      82.211  94.382  84.392
ATOM   1211 1HH2 ARG A 129      81.427  93.803  84.171
ATOM   1212 2HH2 ARG A 129      82.164  94.990  85.184
ATOM   1213  C   ARG A 129      81.353  94.669  77.522
ATOM   1214  O   ARG A 129      81.730  94.094  76.499
ATOM   1215  N   SER A 130      80.039  94.786  77.858
ATOM   1216  H   SER A 130      79.744  95.263  78.684
ATOM   1217  CA  SER A 130      78.979  94.221  77.051
ATOM   1218  CB  SER A 130      77.589  94.351  77.703
ATOM   1219  OG  SER A 130      77.524  93.574  78.890
ATOM   1220  HG  SER A 130      77.260  92.693  78.613
ATOM   1221  C   SER A 130      78.940  94.959  75.743
ATOM   1222  O   SER A 130      78.933  94.325  74.686
ATOM   1223  N   MET A 131      79.048  96.313  75.808
ATOM   1224  H   MET A 131      79.099  96.772  76.695
ATOM   1225  CA  MET A 131      79.038  97.207  74.672
ATOM   1226  CB  MET A 131      79.277  98.675  75.069
ATOM   1227  CG  MET A 131      78.164  99.368  75.849
ATOM   1228  SD  MET A 131      78.606 101.040  76.425
ATOM   1229  CE  MET A 131      78.692 101.855  74.804
ATOM   1230  C   MET A 131      80.191  96.872  73.764
ATOM   1231  O   MET A 131      79.963  96.666  72.573
ATOM   1232  N   GLU A 132      81.368  96.529  74.359
ATOM   1233  H   GLU A 132      81.468  96.568  75.347
ATOM   1234  CA  GLU A 132      82.569  96.170  73.647
ATOM   1235  CB  GLU A 132      83.823  95.876  74.502
ATOM   1236  CG  GLU A 132      84.514  97.052  75.198
ATOM   1237  CD  GLU A 132      85.685  96.560  76.067
ATOM   1238  OE1 GLU A 132      85.965  95.332  76.157
ATOM   1239  OE2 GLU A 132      86.327  97.450  76.682
ATOM   1240  C   GLU A 132      82.380  94.900  72.891
ATOM   1241  O   GLU A 132      82.877  94.810  71.775
ATOM   1242  N   ALA A 133      81.656  93.901  73.456
ATOM   1243  H   ALA A 133      81.206  94.004  74.341
ATOM   1244  CA  ALA A 133      81.441  92.646  72.776
ATOM   1245  CB  ALA A 133      80.761  91.591  73.667
ATOM   1246  C   ALA A 133      80.579  92.874  71.568
ATOM   1247  O   ALA A 133      80.917  92.418  70.475
ATOM   1248  N   PHE A 134      79.506  93.681  71.739
ATOM   1249  H   PHE A 134      79.305  94.080  72.636
ATOM   1250  CA  PHE A 134      78.565  94.020  70.700
ATOM   1251  CB  PHE A 134      77.357  94.827  71.231
ATOM   1252  CG  PHE A 134      76.390  93.900  71.900
ATOM   1253  CD1 PHE A 134      76.401  93.714  73.284
ATOM   1254  CE1 PHE A 134      75.499  92.856  73.914
ATOM   1255  CZ  PHE A 134      74.557  92.174  73.145
ATOM   1256  CE2 PHE A 134      74.518  92.353  71.763
ATOM   1257  CD2 PHE A 134      75.430  93.215  71.154
ATOM   1258  C   PHE A 134      79.201  94.802  69.578
ATOM   1259  O   PHE A 134      78.718  94.723  68.449
ATOM   1260  N   THR A 135      80.241  95.620  69.882
ATOM   1261  H   THR A 135      80.564  95.717  70.821
ATOM   1262  CA  THR A 135      80.956  96.411  68.906
ATOM   1263  CB  THR A 135      81.496  97.711  69.463
ATOM   1264  CG2 THR A 135      80.319  98.607  69.894
ATOM   1265  OG1 THR A 135      82.366  97.473  70.560
ATOM   1266  HG1 THR A 135      82.854  98.289  70.696
ATOM   1267  C   THR A 135      82.078  95.685  68.199
ATOM   1268  O   THR A 135      82.230  95.848  66.987
ATOM   1269  N   LYS A 136      82.877  94.863  68.937
ATOM   1270  H   LYS A 136      82.704  94.744  69.909
ATOM   1271  CA  LYS A 136      84.005  94.103  68.414
ATOM   1272  CB  LYS A 136      84.858  93.414  69.501
ATOM   1273  CG  LYS A 136      85.682  94.418  70.317
ATOM   1274  CD  LYS A 136      86.531  93.817  71.439
ATOM   1275  CE  LYS A 136      87.284  94.878  72.247
ATOM   1276  NZ  LYS A 136      88.045  94.252  73.347
ATOM   1277  HZ1 LYS A 136      88.681  93.527  72.965
ATOM   1278  HZ2 LYS A 136      88.606  94.976  73.835
ATOM   1279  HZ3 LYS A 136      87.391  93.815  74.023
ATOM   1280  C   LYS A 136      83.503  93.089  67.440
ATOM   1281  O   LYS A 136      84.143  92.819  66.419
ATOM   1282  N   LYS A 137      82.323  92.510  67.750
ATOM   1283  H   LYS A 137      81.843  92.726  68.599
ATOM   1284  CA  LYS A 137      81.645  91.590  66.893
ATOM   1285  CB  LYS A 137      80.651  90.697  67.684
ATOM   1286  CG  LYS A 137      81.224  89.437  68.348
ATOM   1287  CD  LYS A 137      82.227  89.645  69.488
ATOM   1288  CE  LYS A 137      82.814  88.345  70.039
ATOM   1289  NZ  LYS A 137      83.828  88.647  71.070
ATOM   1290  HZ1 LYS A 137      84.148  87.768  71.517
ATOM   1291  HZ2 LYS A 137      84.637  89.125  70.631
ATOM   1292  HZ3 LYS A 137      83.414  89.264  71.794
ATOM   1293  C   LYS A 137      80.888  92.615  66.084
ATOM   1294  O   LYS A 137      79.774  93.008  66.437
ATOM   1295  N   ALA A 138      81.536  93.147  65.011
ATOM   1296  H   ALA A 138      82.463  92.870  64.768
ATOM   1297  CA  ALA A 138      80.914  94.139  64.171
ATOM   1298  CB  ALA A 138      81.863  94.752  63.125
ATOM   1299  C   ALA A 138      79.794  93.439  63.480
ATOM   1300  O   ALA A 138      80.016  92.485  62.731
ATOM   1301  N   GLY A 139      78.567  93.931  63.732
ATOM   1302  H   GLY A 139      78.424  94.706  64.343
ATOM   1303  CA  GLY A 139      77.399  93.337  63.168
ATOM   1304  C   GLY A 139      76.226  93.954  63.839
ATOM   1305  O   GLY A 139      75.799  93.546  64.918
ATOM   1306  N   GLU A 140      75.638  94.941  63.150
ATOM   1307  H   GLU A 140      75.986  95.233  62.263
ATOM   1308  CA  GLU A 140      74.501  95.670  63.638
ATOM   1309  CB  GLU A 140      74.393  97.064  62.994
ATOM   1310  CG  GLU A 140      75.533  98.010  63.406
ATOM   1311  CD  GLU A 140      75.483  99.345  62.654
ATOM   1312  OE1 GLU A 140      76.381 100.176  62.945
ATOM   1313  OE2 GLU A 140      74.586  99.579  61.801
ATOM   1314  C   GLU A 140      73.201  94.943  63.388
ATOM   1315  O   GLU A 140      72.152  95.384  63.860
ATOM   1316  N   GLU A 141      73.259  93.789  62.680
ATOM   1317  H   GLU A 141      74.130  93.443  62.343
ATOM   1318  CA  GLU A 141      72.124  92.992  62.301
ATOM   1319  CB  GLU A 141      72.466  91.863  61.310
ATOM   1320  CG  GLU A 141      72.801  92.310  59.876
ATOM   1321  CD  GLU A 141      71.616  93.028  59.226
ATOM   1322  OE1 GLU A 141      70.494  92.456  59.181
ATOM   1323  OE2 GLU A 141      71.825  94.178  58.761
ATOM   1324  C   GLU A 141      71.261  92.399  63.369
ATOM   1325  O   GLU A 141      70.068  92.238  63.103
ATOM   1326  N   ILE A 142      71.776  92.089  64.594
ATOM   1327  H   ILE A 142      72.732  92.234  64.838
ATOM   1328  CA  ILE A 142      70.904  91.504  65.600
ATOM   1329  CB  ILE A 142      71.499  90.680  66.723
ATOM   1330  CG2 ILE A 142      72.148  89.437  66.080
ATOM   1331  CG1 ILE A 142      72.425  91.459  67.643
ATOM   1332  CD1 ILE A 142      72.811  90.670  68.887
ATOM   1333  C   ILE A 142      69.834  92.444  66.122
ATOM   1334  O   ILE A 142      69.009  92.053  66.951
ATOM   1335  N   ALA A 143      69.848  93.730  65.677
ATOM   1336  H   ALA A 143      70.555  94.075  65.064
ATOM   1337  CA  ALA A 143      68.824  94.684  66.024
ATOM   1338  CB  ALA A 143      69.129  96.100  65.506
ATOM   1339  C   ALA A 143      67.537  94.201  65.363
ATOM   1340  O   ALA A 143      66.458  94.335  65.939
ATOM   1341  N   SER A 144      67.638  93.649  64.122
ATOM   1342  H   SER A 144      68.524  93.540  63.679
ATOM   1343  CA  SER A 144      66.529  93.111  63.367
ATOM   1344  CB  SER A 144      66.733  93.246  61.838
ATOM   1345  OG  SER A 144      67.855  92.500  61.381
ATOM   1346  HG  SER A 144      68.608  93.097  61.411
ATOM   1347  C   SER A 144      66.291  91.667  63.708
ATOM   1348  O   SER A 144      65.145  91.231  63.833
ATOM   1349  N   TYR A 145      67.401  90.906  63.872
ATOM   1350  H   TYR A 145      68.307  91.307  63.748
ATOM   1351  CA  TYR A 145      67.416  89.525  64.224
ATOM   1352  CB  TYR A 145      67.029  89.383  65.708
ATOM   1353  CG  TYR A 145      67.046  88.006  66.200
ATOM   1354  CD1 TYR A 145      68.240  87.296  66.223
ATOM   1355  CE1 TYR A 145      68.239  86.007  66.717
ATOM   1356  CZ  TYR A 145      67.079  85.428  67.207
ATOM   1357  OH  TYR A 145      67.118  84.114  67.712
ATOM   1358  HH  TYR A 145      66.218  83.867  67.941
ATOM   1359  CE2 TYR A 145      65.896  86.162  67.211
ATOM   1360  CD2 TYR A 145      65.873  87.456  66.713
ATOM   1361  C   TYR A 145      66.869  88.514  63.253
ATOM   1362  O   TYR A 145      65.704  88.108  63.297
ATOM   1363  N   SER A 146      67.754  88.149  62.291
ATOM   1364  H   SER A 146      68.681  88.515  62.268
ATOM   1365  CA  SER A 146      67.479  87.139  61.303
ATOM   1366  CB  SER A 146      68.220  87.288  59.951
ATOM   1367  OG  SER A 146      69.618  87.114  60.064
ATOM   1368  HG  SER A 146      69.972  87.298  59.190
ATOM   1369  C   SER A 146      67.609  85.785  61.979
ATOM   1370  O   SER A 146      67.981  85.712  63.158
ATOM   1371  N   ILE A 147      67.283  84.675  61.272
ATOM   1372  H   ILE A 147      67.013  84.704  60.313
ATOM   1373  CA  ILE A 147      67.280  83.377  61.912
ATOM   1374  CB  ILE A 147      65.875  82.768  61.940
ATOM   1375  CG2 ILE A 147      64.971  83.637  62.834
ATOM   1376  CG1 ILE A 147      65.299  82.554  60.521
ATOM   1377  CD1 ILE A 147      63.998  81.753  60.489
ATOM   1378  C   ILE A 147      68.200  82.265  61.460
ATOM   1379  O   ILE A 147      68.802  82.295  60.384
ATOM   1380  N   VAL A 148      68.312  81.277  62.397
ATOM   1381  H   VAL A 148      67.835  81.426  63.258
ATOM   1382  CA  VAL A 148      68.985  79.992  62.430
ATOM   1383  CB  VAL A 148      68.179  78.843  61.811
ATOM   1384  CG1 VAL A 148      66.875  78.673  62.616
ATOM   1385  CG2 VAL A 148      68.000  78.998  60.286
ATOM   1386  C   VAL A 148      70.446  79.856  62.112
ATOM   1387  O   VAL A 148      71.111  80.823  61.743
ATOM   1388  N   GLY A 149      70.980  78.624  62.342
ATOM   1389  H   GLY A 149      70.432  77.870  62.698
ATOM   1390  CA  GLY A 149      72.352  78.293  62.067
ATOM   1391  C   GLY A 149      72.440  77.581  60.739
ATOM   1392  O   GLY A 149      71.500  76.871  60.360
ATOM   1393  N   PRO A 150      73.560  77.703  60.026
ATOM   1394  CA  PRO A 150      73.742  77.068  58.748
ATOM   1395  CB  PRO A 150      74.953  77.747  58.105
ATOM   1396  CG  PRO A 150      75.758  78.315  59.290
ATOM   1397  CD  PRO A 150      74.712  78.521  60.400
ATOM   1398  C   PRO A 150      73.882  75.580  58.851
ATOM   1399  O   PRO A 150      74.753  75.099  59.579
ATOM   1400  N   ALA A 151      73.056  74.845  58.078
ATOM   1401  H   ALA A 151      72.301  75.259  57.577
ATOM   1402  CA  ALA A 151      73.423  73.522  57.661
ATOM   1403  CB  ALA A 151      72.234  72.655  57.211
ATOM   1404  C   ALA A 151      74.316  73.768  56.484
ATOM   1405  O   ALA A 151      73.915  74.369  55.483
ATOM   1406  N   ASN A 152      75.567  73.301  56.601
ATOM   1407  H   ASN A 152      75.873  72.812  57.415
ATOM   1408  CA  ASN A 152      76.557  73.494  55.579
ATOM   1409  CB  ASN A 152      77.939  73.880  56.159
ATOM   1410  CG  ASN A 152      77.855  75.293  56.718
ATOM   1411  OD1 ASN A 152      77.735  75.485  57.925
ATOM   1412  ND2 ASN A 152      77.926  76.313  55.821
ATOM   1413 1HD2 ASN A 152      78.021  76.116  54.846
ATOM   1414 2HD2 ASN A 152      77.883  77.260  56.137
ATOM   1415  C   ASN A 152      76.739  72.343  54.639
ATOM   1416  O   ASN A 152      77.642  72.397  53.799
ATOM   1417  N   ALA A 153      75.886  71.288  54.732
ATOM   1418  H   ALA A 153      75.141  71.256  55.393
ATOM   1419  CA  ALA A 153      76.037  70.133  53.875
ATOM   1420  CB  ALA A 153      75.101  68.965  54.237
ATOM   1421  C   ALA A 153      75.835  70.459  52.423
ATOM   1422  O   ALA A 153      74.774  70.913  51.992
ATOM   1423  N   LYS A 154      76.903  70.208  51.639
ATOM   1424  H   LYS A 154      77.744  69.831  52.017
ATOM   1425  CA  LYS A 154      76.918  70.452  50.223
ATOM   1426  CB  LYS A 154      78.357  70.727  49.727
ATOM   1427  CG  LYS A 154      78.559  71.040  48.240
ATOM   1428  CD  LYS A 154      80.026  71.364  47.935
ATOM   1429  CE  LYS A 154      80.365  71.683  46.474
ATOM   1430  NZ  LYS A 154      79.690  72.920  46.026
ATOM   1431  HZ1 LYS A 154      78.700  72.728  45.784
ATOM   1432  HZ2 LYS A 154      79.732  73.638  46.778
ATOM   1433  HZ3 LYS A 154      80.181  73.289  45.190
ATOM   1434  C   LYS A 154      76.362  69.196  49.611
ATOM   1435  O   LYS A 154      76.987  68.133  49.621
ATOM   1436  N   VAL A 155      75.130  69.333  49.090
ATOM   1437  H   VAL A 155      74.675  70.219  49.123
ATOM   1438  CA  VAL A 155      74.361  68.291  48.464
ATOM   1439  CB  VAL A 155      72.868  68.343  48.790
ATOM   1440  CG1 VAL A 155      72.698  68.202  50.314
ATOM   1441  CG2 VAL A 155      72.202  69.618  48.234
ATOM   1442  C   VAL A 155      74.552  67.991  47.000
ATOM   1443  O   VAL A 155      74.310  66.820  46.695
ATOM   1444  N   PRO A 156      74.907  68.881  46.049
ATOM   1445  CA  PRO A 156      75.064  68.508  44.661
ATOM   1446  CB  PRO A 156      75.344  69.797  43.888
ATOM   1447  CG  PRO A 156      75.875  70.777  44.944
ATOM   1448  CD  PRO A 156      75.234  70.292  46.252
ATOM   1449  C   PRO A 156      76.128  67.469  44.495
ATOM   1450  O   PRO A 156      77.204  67.594  45.084
ATOM   1451  N   HIS A 157      75.825  66.455  43.663
ATOM   1452  H   HIS A 157      75.006  66.493  43.098
ATOM   1453  CA  HIS A 157      76.466  65.163  43.702
ATOM   1454  CB  HIS A 157      75.723  64.093  42.873
ATOM   1455  CG  HIS A 157      74.430  63.611  43.478
ATOM   1456  ND1 HIS A 157      73.592  62.714  42.851
ATOM   1457  CE1 HIS A 157      72.547  62.500  43.689
ATOM   1458  NE2 HIS A 157      72.650  63.192  44.808
ATOM   1459  CD2 HIS A 157      73.836  63.892  44.675
ATOM   1460  C   HIS A 157      77.897  65.200  43.262
ATOM   1461  O   HIS A 157      78.633  64.240  43.499
ATOM   1462  N   SER A 158      78.316  66.333  42.640
ATOM   1463  H   SER A 158      77.680  67.080  42.465
ATOM   1464  CA  SER A 158      79.653  66.587  42.176
ATOM   1465  CB  SER A 158      79.776  67.985  41.527
ATOM   1466  OG  SER A 158      79.479  69.020  42.458
ATOM   1467  HG  SER A 158      80.329  69.352  42.762
ATOM   1468  C   SER A 158      80.593  66.481  43.351
ATOM   1469  O   SER A 158      81.718  66.005  43.184
ATOM   1470  N   ALA A 159      80.135  66.916  44.562
ATOM   1471  H   ALA A 159      79.211  67.277  44.674
ATOM   1472  CA  ALA A 159      80.919  66.807  45.764
ATOM   1473  CB  ALA A 159      80.365  67.602  46.960
ATOM   1474  C   ALA A 159      80.835  65.343  46.081
ATOM   1475  O   ALA A 159      79.766  64.819  46.405
ATOM   1476  N   LYS A 160      82.003  64.675  46.009
ATOM   1477  H   LYS A 160      82.852  65.142  45.775
ATOM   1478  CA  LYS A 160      82.106  63.258  46.206
ATOM   1479  CB  LYS A 160      83.501  62.690  45.875
ATOM   1480  CG  LYS A 160      83.883  62.659  44.396
ATOM   1481  CD  LYS A 160      85.259  62.025  44.190
ATOM   1482  CE  LYS A 160      85.719  61.949  42.736
ATOM   1483  NZ  LYS A 160      87.030  61.275  42.675
ATOM   1484  HZ1 LYS A 160      86.934  60.310  43.043
ATOM   1485  HZ2 LYS A 160      87.363  61.236  41.693
ATOM   1486  HZ3 LYS A 160      87.718  61.794  43.252
ATOM   1487  C   LYS A 160      81.809  62.778  47.585
ATOM   1488  O   LYS A 160      81.149  61.747  47.739
ATOM   1489  N   LYS A 161      82.274  63.521  48.610
ATOM   1490  H   LYS A 161      82.776  64.372  48.479
ATOM   1491  CA  LYS A 161      82.077  63.090  49.960
ATOM   1492  CB  LYS A 161      83.414  62.745  50.664
ATOM   1493  CG  LYS A 161      84.196  61.555  50.104
ATOM   1494  CD  LYS A 161      85.479  61.270  50.886
ATOM   1495  CE  LYS A 161      86.286  60.089  50.347
ATOM   1496  NZ  LYS A 161      87.450  59.843  51.220
ATOM   1497  HZ1 LYS A 161      87.898  58.946  50.956
ATOM   1498  HZ2 LYS A 161      88.139  60.612  51.125
ATOM   1499  HZ3 LYS A 161      87.132  59.790  52.206
ATOM   1500  C   LYS A 161      81.445  64.105  50.850
ATOM   1501  O   LYS A 161      81.442  65.308  50.587
ATOM   1502  N   TYR A 162      80.856  63.558  51.930
ATOM   1503  H   TYR A 162      80.874  62.569  52.055
ATOM   1504  CA  TYR A 162      80.239  64.260  53.016
ATOM   1505  CB  TYR A 162      78.854  63.688  53.415
ATOM   1506  CG  TYR A 162      77.895  63.920  52.287
ATOM   1507  CD1 TYR A 162      77.661  62.933  51.320
ATOM   1508  CE1 TYR A 162      76.770  63.161  50.266
ATOM   1509  CZ  TYR A 162      76.100  64.384  50.174
ATOM   1510  OH  TYR A 162      75.201  64.623  49.111
ATOM   1511  HH  TYR A 162      74.945  65.549  49.138
ATOM   1512  CE2 TYR A 162      76.323  65.372  51.136
ATOM   1513  CD2 TYR A 162      77.215  65.140  52.186
ATOM   1514  C   TYR A 162      81.244  64.102  54.152
ATOM   1515  O   TYR A 162      82.322  63.523  53.971
ATOM   1516  N   TYR A 163      80.944  64.675  55.339
ATOM   1517  H   TYR A 163      80.091  65.171  55.482
ATOM   1518  CA  TYR A 163      81.819  64.605  56.488
ATOM   1519  CB  TYR A 163      82.595  65.945  56.599
ATOM   1520  CG  TYR A 163      83.638  66.028  57.663
ATOM   1521  CD1 TYR A 163      84.905  65.459  57.490
ATOM   1522  CE1 TYR A 163      85.867  65.566  58.498
ATOM   1523  CZ  TYR A 163      85.569  66.252  59.679
ATOM   1524  OH  TYR A 163      86.530  66.364  60.703
ATOM   1525  HH  TYR A 163      86.180  66.944  61.382
ATOM   1526  CE2 TYR A 163      84.316  66.839  59.850
ATOM   1527  CD2 TYR A 163      83.359  66.732  58.842
ATOM   1528  C   TYR A 163      80.916  64.415  57.680
ATOM   1529  O   TYR A 163      80.269  65.369  58.118
ATOM   1530  N   GLU A 164      80.837  63.168  58.208
ATOM   1531  H   GLU A 164      81.346  62.403  57.822
ATOM   1532  CA  GLU A 164      79.977  62.855  59.327
ATOM   1533  CB  GLU A 164      78.781  61.963  58.884
ATOM   1534  CG  GLU A 164      79.086  60.508  58.461
ATOM   1535  CD  GLU A 164      79.545  60.349  57.004
ATOM   1536  OE1 GLU A 164      79.758  59.167  56.627
ATOM   1537  OE2 GLU A 164      79.689  61.345  56.246
ATOM   1538  C   GLU A 164      80.606  62.234  60.561
ATOM   1539  O   GLU A 164      79.890  61.960  61.528
ATOM   1540  N   ALA A 165      81.943  62.015  60.574
ATOM   1541  H   ALA A 165      82.511  62.272  59.797
ATOM   1542  CA  ALA A 165      82.643  61.365  61.662
ATOM   1543  CB  ALA A 165      84.088  61.009  61.294
ATOM   1544  C   ALA A 165      82.676  62.030  63.011
ATOM   1545  O   ALA A 165      82.563  61.318  64.009
ATOM   1546  N   VAL A 166      82.860  63.376  63.086
ATOM   1547  H   VAL A 166      82.957  63.932  62.264
ATOM   1548  CA  VAL A 166      82.877  64.105  64.347
ATOM   1549  CB  VAL A 166      83.419  65.530  64.259
ATOM   1550  CG1 VAL A 166      84.892  65.433  63.829
ATOM   1551  CG2 VAL A 166      82.598  66.425  63.301
ATOM   1552  C   VAL A 166      81.467  64.080  64.893
ATOM   1553  O   VAL A 166      80.503  64.271  64.151
ATOM   1554  N   HIS A 167      81.329  63.785  66.203
ATOM   1555  H   HIS A 167      82.113  63.614  66.795
ATOM   1556  CA  HIS A 167      80.032  63.669  66.822
ATOM   1557  CB  HIS A 167      79.946  62.453  67.768
ATOM   1558  CG  HIS A 167      80.067  61.158  67.018
ATOM   1559  ND1 HIS A 167      79.145  60.716  66.094
ATOM   1560  CE1 HIS A 167      79.610  59.537  65.611
ATOM   1561  NE2 HIS A 167      80.761  59.190  66.160
ATOM   1562  CD2 HIS A 167      81.047  60.213  67.046
ATOM   1563  C   HIS A 167      79.305  64.819  67.476
ATOM   1564  O   HIS A 167      78.082  64.800  67.313
ATOM   1565  N   PRO A 168      79.887  65.830  68.143
ATOM   1566  CA  PRO A 168      79.135  66.855  68.850
ATOM   1567  CB  PRO A 168      80.183  67.754  69.506
ATOM   1568  CG  PRO A 168      81.385  66.821  69.709
ATOM   1569  CD  PRO A 168      81.305  65.874  68.503
ATOM   1570  C   PRO A 168      78.073  67.629  68.136
ATOM   1571  O   PRO A 168      78.304  68.170  67.053
ATOM   1572  N   CYS A 169      76.903  67.702  68.814
ATOM   1573  H   CYS A 169      76.819  67.308  69.725
ATOM   1574  CA  CYS A 169      75.655  68.126  68.239
ATOM   1575  CB  CYS A 169      74.437  67.770  69.119
ATOM   1576  SG  CYS A 169      72.828  68.092  68.327
ATOM   1577  C   CYS A 169      75.631  69.594  67.913
ATOM   1578  O   CYS A 169      74.939  69.991  66.974
ATOM   1579  N   THR A 170      76.358  70.437  68.685
ATOM   1580  H   THR A 170      76.916  70.128  69.450
ATOM   1581  CA  THR A 170      76.392  71.849  68.405
ATOM   1582  CB  THR A 170      75.446  72.658  69.276
ATOM   1583  CG2 THR A 170      75.493  74.159  68.925
ATOM   1584  OG1 THR A 170      74.114  72.190  69.096
ATOM   1585  HG1 THR A 170      74.105  71.280  69.408
ATOM   1586  C   THR A 170      77.809  72.320  68.571
ATOM   1587  O   THR A 170      78.367  72.266  69.668
ATOM   1588  N   VAL A 171      78.419  72.740  67.437
ATOM   1589  H   VAL A 171      77.930  72.723  66.567
ATOM   1590  CA  VAL A 171      79.763  73.263  67.354
ATOM   1591  CB  VAL A 171      80.801  72.296  66.766
ATOM   1592  CG1 VAL A 171      82.187  72.969  66.746
ATOM   1593  CG2 VAL A 171      80.839  70.970  67.547
ATOM   1594  C   VAL A 171      79.587  74.418  66.385
ATOM   1595  O   VAL A 171      79.552  74.209  65.168
ATOM   1596  N   PHE A 172      79.439  75.667  66.902
ATOM   1597  H   PHE A 172      79.463  75.859  67.880
ATOM   1598  CA  PHE A 172      79.246  76.799  66.026
ATOM   1599  CB  PHE A 172      77.821  77.400  65.925
ATOM   1600  CG  PHE A 172      76.949  76.535  65.078
ATOM   1601  CD1 PHE A 172      76.168  75.504  65.605
ATOM   1602  CE1 PHE A 172      75.366  74.722  64.767
ATOM   1603  CZ  PHE A 172      75.338  74.972  63.392
ATOM   1604  CE2 PHE A 172      76.110  76.005  62.858
ATOM   1605  CD2 PHE A 172      76.908  76.781  63.699
ATOM   1606  C   PHE A 172      80.174  77.939  66.113
ATOM   1607  O   PHE A 172      80.262  78.642  67.119
ATOM   1608  N   CYS A 173      80.862  78.146  64.977
ATOM   1609  H   CYS A 173      80.738  77.562  64.179
ATOM   1610  CA  CYS A 173      81.815  79.191  64.815
ATOM   1611  CB  CYS A 173      83.241  78.710  64.994
ATOM   1612  SG  CYS A 173      84.512  79.996  64.761
ATOM   1613  C   CYS A 173      81.876  79.801  63.466
ATOM   1614  O   CYS A 173      81.909  79.107  62.451
ATOM   1615  N   VAL A 174      81.873  81.146  63.447
ATOM   1616  H   VAL A 174      81.799  81.701  64.272
ATOM   1617  CA  VAL A 174      82.073  81.867  62.232
ATOM   1618  CB  VAL A 174      81.018  82.888  61.865
ATOM   1619  CG1 VAL A 174      81.456  83.545  60.549
ATOM   1620  CG2 VAL A 174      79.647  82.206  61.694
ATOM   1621  C   VAL A 174      83.407  82.549  62.526
ATOM   1622  O   VAL A 174      83.635  83.063  63.632
ATOM   1623  N   LEU A 175      84.339  82.473  61.544
ATOM   1624  H   LEU A 175      84.142  81.991  60.694
ATOM   1625  CA  LEU A 175      85.655  83.072  61.606
ATOM   1626  CB  LEU A 175      86.599  82.588  60.464
ATOM   1627  CG  LEU A 175      88.144  82.469  60.677
ATOM   1628  CD1 LEU A 175      88.838  82.312  59.323
ATOM   1629  CD2 LEU A 175      88.829  83.590  61.469
ATOM   1630  C   LEU A 175      85.528  84.556  61.360
ATOM   1631  O   LEU A 175      86.092  85.365  62.091
ATOM   1632  N   SER A 176      84.763  84.935  60.309
ATOM   1633  H   SER A 176      84.306  84.246  59.754
ATOM   1634  CA  SER A 176      84.529  86.289  59.862
ATOM   1635  CB  SER A 176      83.719  87.133  60.880
ATOM   1636  OG  SER A 176      82.443  86.552  61.106
ATOM   1637  HG  SER A 176      82.476  86.184  61.993
ATOM   1638  C   SER A 176      85.794  87.024  59.445
ATOM   1639  O   SER A 176      85.854  88.257  59.488
ATOM   1640  N   LYS A 177      86.852  86.274  59.037
ATOM   1641  H   LYS A 177      86.825  85.279  59.015
ATOM   1642  CA  LYS A 177      88.076  86.880  58.575
ATOM   1643  CB  LYS A 177      89.331  86.655  59.444
ATOM   1644  CG  LYS A 177      89.281  87.362  60.804
ATOM   1645  CD  LYS A 177      90.562  87.237  61.640
ATOM   1646  CE  LYS A 177      91.789  87.920  61.015
ATOM   1647  NZ  LYS A 177      91.671  89.393  61.085
ATOM   1648  HZ1 LYS A 177      92.456  89.826  60.563
ATOM   1649  HZ2 LYS A 177      90.775  89.692  60.657
ATOM   1650  HZ3 LYS A 177      91.703  89.710  62.072
ATOM   1651  C   LYS A 177      88.418  86.550  57.151
ATOM   1652  O   LYS A 177      89.325  87.171  56.596
ATOM   1653  N   LYS A 178      87.724  85.570  56.523
ATOM   1654  H   LYS A 178      86.981  85.075  56.964
ATOM   1655  CA  LYS A 178      87.997  85.206  55.152
ATOM   1656  CB  LYS A 178      89.057  84.078  54.994
ATOM   1657  CG  LYS A 178      88.693  82.697  55.550
ATOM   1658  CD  LYS A 178      89.783  81.650  55.321
ATOM   1659  CE  LYS A 178      89.443  80.278  55.897
ATOM   1660  NZ  LYS A 178      90.506  79.308  55.573
ATOM   1661  HZ1 LYS A 178      90.191  78.692  54.800
ATOM   1662  HZ2 LYS A 178      91.369  79.806  55.283
ATOM   1663  HZ3 LYS A 178      90.713  78.731  56.410
ATOM   1664  C   LYS A 178      86.720  84.800  54.455
ATOM   1665  O   LYS A 178      85.638  84.841  55.043
ATOM   1666  N   GLN A 179      86.834  84.443  53.149
ATOM   1667  H   GLN A 179      87.723  84.457  52.698
ATOM   1668  CA  GLN A 179      85.755  83.983  52.306
ATOM   1669  CB  GLN A 179      86.169  83.730  50.841
ATOM   1670  CG  GLN A 179      86.488  84.988  50.031
ATOM   1671  CD  GLN A 179      86.842  84.655  48.579
ATOM   1672  OE1 GLN A 179      86.999  83.518  48.132
ATOM   1673  NE2 GLN A 179      86.970  85.745  47.779
ATOM   1674 1HE2 GLN A 179      86.829  86.661  48.156
ATOM   1675 2HE2 GLN A 179      87.199  85.632  46.813
ATOM   1676  C   GLN A 179      85.255  82.659  52.821
ATOM   1677  O   GLN A 179      85.999  81.896  53.447
ATOM   1678  N   GLN A 180      83.961  82.373  52.533
ATOM   1679  H   GLN A 180      83.402  83.036  52.041
ATOM   1680  CA  GLN A 180      83.248  81.185  52.933
ATOM   1681  CB  GLN A 180      83.736  79.873  52.249
ATOM   1682  CG  GLN A 180      83.501  79.802  50.734
ATOM   1683  CD  GLN A 180      84.041  78.465  50.232
ATOM   1684  OE1 GLN A 180      85.240  78.310  50.003
ATOM   1685  NE2 GLN A 180      83.143  77.458  50.070
ATOM   1686 1HE2 GLN A 180      82.177  77.606  50.278
ATOM   1687 2HE2 GLN A 180      83.450  76.556  49.766
ATOM   1688  C   GLN A 180      83.203  81.111  54.437
ATOM   1689  O   GLN A 180      82.654  82.034  55.040
ATOM   1690  N   VAL A 181      83.718  80.031  55.079
ATOM   1691  H   VAL A 181      84.166  79.273  54.611
ATOM   1692  CA  VAL A 181      83.688  79.927  56.512
ATOM   1693  CB  VAL A 181      82.292  79.516  57.027
ATOM   1694  CG1 VAL A 181      81.910  78.099  56.547
ATOM   1695  CG2 VAL A 181      82.147  79.772  58.542
ATOM   1696  C   VAL A 181      84.762  78.996  57.007
ATOM   1697  O   VAL A 181      85.194  78.078  56.305
ATOM   1698  N   ASN A 182      85.265  79.294  58.221
ATOM   1699  H   ASN A 182      84.948  80.086  58.736
ATOM   1700  CA  ASN A 182      86.229  78.470  58.894
ATOM   1701  CB  ASN A 182      87.675  78.999  58.951
ATOM   1702  CG  ASN A 182      88.627  78.028  59.667
ATOM   1703  OD1 ASN A 182      88.375  76.838  59.852
ATOM   1704  ND2 ASN A 182      89.791  78.576  60.102
ATOM   1705 1HD2 ASN A 182      89.981  79.544  59.942
ATOM   1706 2HD2 ASN A 182      90.464  78.004  60.568
ATOM   1707  C   ASN A 182      85.662  78.429  60.280
ATOM   1708  O   ASN A 182      85.411  79.468  60.898
ATOM   1709  N   PHE A 183      85.392  77.198  60.747
ATOM   1710  H   PHE A 183      85.605  76.386  60.209
ATOM   1711  CA  PHE A 183      84.834  76.936  62.037
ATOM   1712  CB  PHE A 183      83.818  75.763  62.050
ATOM   1713  CG  PHE A 183      82.508  75.957  61.368
ATOM   1714  CD1 PHE A 183      82.371  75.819  59.983
ATOM   1715  CE1 PHE A 183      81.121  75.983  59.380
ATOM   1716  CZ  PHE A 183      79.994  76.253  60.160
ATOM   1717  CE2 PHE A 183      80.113  76.341  61.547
ATOM   1718  CD2 PHE A 183      81.364  76.175  62.143
ATOM   1719  C   PHE A 183      85.855  76.444  63.021
ATOM   1720  O   PHE A 183      86.505  75.423  62.788
ATOM   1721  N   VAL A 184      86.046  77.182  64.137
ATOM   1722  H   VAL A 184      85.583  78.045  64.304
ATOM   1723  CA  VAL A 184      86.898  76.688  65.192
ATOM   1724  CB  VAL A 184      88.162  77.451  65.552
ATOM   1725  CG1 VAL A 184      89.106  77.465  64.335
ATOM   1726  CG2 VAL A 184      87.861  78.807  66.150
ATOM   1727  C   VAL A 184      85.905  76.464  66.328
ATOM   1728  O   VAL A 184      84.702  76.340  66.062
ATOM   1729  N   CYS A 185      86.334  76.324  67.604
ATOM   1730  H   CYS A 185      87.287  76.370  67.892
ATOM   1731  CA  CYS A 185      85.337  76.096  68.614
ATOM   1732  CB  CYS A 185      84.985  74.578  68.713
ATOM   1733  SG  CYS A 185      83.595  74.215  69.833
ATOM   1734  C   CYS A 185      85.642  76.722  69.949
ATOM   1735  O   CYS A 185      85.689  77.941  70.087
ATOM   1736  N   GLN A 186      85.853  75.890  70.984
ATOM   1737  H   GLN A 186      85.859  74.902  70.879
ATOM   1738  CA  GLN A 186      86.091  76.266  72.340
ATOM   1739  CB  GLN A 186      87.466  76.893  72.706
ATOM   1740  CG  GLN A 186      88.598  75.857  72.600
ATOM   1741  CD  GLN A 186      89.929  76.432  73.077
ATOM   1742  OE1 GLN A 186      90.628  77.141  72.355
ATOM   1743  NE2 GLN A 186      90.317  76.100  74.337
ATOM   1744 1HE2 GLN A 186      89.732  75.533  74.918
ATOM   1745 2HE2 GLN A 186      91.197  76.423  74.684
ATOM   1746  C   GLN A 186      84.892  76.886  73.004
ATOM   1747  O   GLN A 186      83.849  77.144  72.391
ATOM   1748  N   ARG A 187      85.029  77.000  74.332
ATOM   1749  H   ARG A 187      85.884  76.705  74.752
ATOM   1750  CA  ARG A 187      84.094  77.505  75.287
ATOM   1751  CB  ARG A 187      83.025  76.442  75.632
ATOM   1752  CG  ARG A 187      81.912  76.848  76.599
ATOM   1753  CD  ARG A 187      80.834  75.771  76.733
ATOM   1754  NE  ARG A 187      81.407  74.623  77.503
ATOM   1755  HE  ARG A 187      82.189  74.788  78.106
ATOM   1756  CZ  ARG A 187      80.886  73.359  77.413
ATOM   1757  NH1 ARG A 187      79.819  73.060  76.612
ATOM   1758 1HH1 ARG A 187      79.379  73.773  76.062
ATOM   1759 2HH1 ARG A 187      79.460  72.127  76.573
ATOM   1760  NH2 ARG A 187      81.461  72.361  78.145
ATOM   1761 1HH2 ARG A 187      82.244  72.560  78.734
ATOM   1762 2HH2 ARG A 187      81.086  71.437  78.120
ATOM   1763  C   ARG A 187      84.920  77.709  76.529
ATOM   1764  O   ARG A 187      85.790  76.885  76.832
ATOM   1765  N   VAL A 188      84.700  78.839  77.241
ATOM   1766  H   VAL A 188      84.019  79.512  76.970
ATOM   1767  CA  VAL A 188      85.416  79.094  78.462
ATOM   1768  CB  VAL A 188      86.139  80.436  78.493
ATOM   1769  CG1 VAL A 188      86.837  80.644  79.851
ATOM   1770  CG2 VAL A 188      87.134  80.510  77.315
ATOM   1771  C   VAL A 188      84.420  78.989  79.586
ATOM   1772  O   VAL A 188      84.479  78.025  80.348
ATOM   1773  N   ASP A 189      83.462  79.948  79.700
ATOM   1774  H   ASP A 189      83.390  80.735  79.096
ATOM   1775  CA  ASP A 189      82.505  79.866  80.765
ATOM   1776  CB  ASP A 189      82.798  80.856  81.940
ATOM   1777  CG  ASP A 189      82.839  82.349  81.596
ATOM   1778  OD1 ASP A 189      82.607  82.745  80.424
ATOM   1779  OD2 ASP A 189      83.082  83.128  82.551
ATOM   1780  C   ASP A 189      81.066  79.813  80.345
ATOM   1781  O   ASP A 189      80.593  78.724  80.019
ATOM   1782  N   MET A 190      80.369  80.971  80.216
ATOM   1783  H   MET A 190      80.781  81.860  80.390
ATOM   1784  CA  MET A 190      78.969  81.025  79.892
ATOM   1785  CB  MET A 190      78.337  82.325  80.452
ATOM   1786  CG  MET A 190      76.809  82.412  80.435
ATOM   1787  SD  MET A 190      76.152  83.964  81.123
ATOM   1788  CE  MET A 190      76.421  83.548  82.869
ATOM   1789  C   MET A 190      78.782  80.929  78.404
ATOM   1790  O   MET A 190      78.848  81.934  77.696
ATOM   1791  N   ASP A 191      78.940  79.675  77.915
ATOM   1792  H   ASP A 191      79.110  78.935  78.563
ATOM   1793  CA  ASP A 191      78.834  79.213  76.552
ATOM   1794  CB  ASP A 191      77.368  79.179  76.069
ATOM   1795  CG  ASP A 191      76.513  78.112  76.746
ATOM   1796  OD1 ASP A 191      77.028  77.235  77.491
ATOM   1797  OD2 ASP A 191      75.290  78.150  76.452
ATOM   1798  C   ASP A 191      79.653  80.012  75.562
ATOM   1799  O   ASP A 191      79.333  80.041  74.373
ATOM   1800  N   ILE A 192      80.800  80.577  76.003
ATOM   1801  H   ILE A 192      81.092  80.489  76.951
ATOM   1802  CA  ILE A 192      81.597  81.437  75.159
ATOM   1803  CB  ILE A 192      82.288  82.584  75.890
ATOM   1804  CG2 ILE A 192      81.207  83.576  76.346
ATOM   1805  CG1 ILE A 192      83.264  82.139  76.969
ATOM   1806  CD1 ILE A 192      84.102  83.292  77.517
ATOM   1807  C   ILE A 192      82.415  80.911  74.003
ATOM   1808  O   ILE A 192      82.527  79.711  73.746
ATOM   1809  N   VAL A 193      82.886  81.910  73.222
ATOM   1810  H   VAL A 193      82.664  82.845  73.480
ATOM   1811  CA  VAL A 193      83.687  81.911  72.022
ATOM   1812  CB  VAL A 193      83.706  83.299  71.362
ATOM   1813  CG1 VAL A 193      82.272  83.731  70.996
ATOM   1814  CG2 VAL A 193      84.441  84.349  72.221
ATOM   1815  C   VAL A 193      85.114  81.457  72.250
ATOM   1816  O   VAL A 193      85.493  81.121  73.374
ATOM   1817  N   VAL A 194      85.907  81.326  71.152
ATOM   1818  H   VAL A 194      85.629  81.636  70.243
ATOM   1819  CA  VAL A 194      87.293  80.927  71.289
ATOM   1820  CB  VAL A 194      87.907  80.172  70.100
ATOM   1821  CG1 VAL A 194      88.080  81.046  68.854
ATOM   1822  CG2 VAL A 194      89.188  79.432  70.498
ATOM   1823  C   VAL A 194      88.145  82.153  71.550
ATOM   1824  O   VAL A 194      87.886  83.233  71.013
ATOM   1825  N   TYR A 195      89.154  81.976  72.426
ATOM   1826  H   TYR A 195      89.264  81.095  72.879
ATOM   1827  CA  TYR A 195      90.153  82.951  72.780
ATOM   1828  CB  TYR A 195      90.053  83.580  74.201
ATOM   1829  CG  TYR A 195      88.814  84.371  74.424
ATOM   1830  CD1 TYR A 195      87.725  83.814  75.101
ATOM   1831  CE1 TYR A 195      86.572  84.571  75.312
ATOM   1832  CZ  TYR A 195      86.500  85.890  74.859
ATOM   1833  OH  TYR A 195      85.328  86.646  75.075
ATOM   1834  HH  TYR A 195      85.460  87.512  74.678
ATOM   1835  CE2 TYR A 195      87.591  86.453  74.195
ATOM   1836  CD2 TYR A 195      88.744  85.696  73.985
ATOM   1837  C   TYR A 195      91.377  82.071  72.766
ATOM   1838  O   TYR A 195      91.819  81.574  73.805
ATOM   1839  N   CYS A 196      91.901  81.785  71.551
ATOM   1840  H   CYS A 196      91.521  82.174  70.715
ATOM   1841  CA  CYS A 196      93.053  80.936  71.389
ATOM   1842  CB  CYS A 196      93.146  80.316  69.980
ATOM   1843  SG  CYS A 196      94.564  79.195  69.778
ATOM   1844  C   CYS A 196      94.326  81.667  71.696
ATOM   1845  O   CYS A 196      94.574  82.763  71.188
ATOM   1846  N   ASN A 197      95.160  81.042  72.555
ATOM   1847  H   ASN A 197      94.937  80.150  72.939
ATOM   1848  CA  ASN A 197      96.427  81.590  72.960
ATOM   1849  CB  ASN A 197      96.748  81.406  74.461
ATOM   1850  CG  ASN A 197      95.750  82.188  75.312
ATOM   1851  OD1 ASN A 197      95.628  83.410  75.225
ATOM   1852  ND2 ASN A 197      95.009  81.444  76.174
ATOM   1853 1HD2 ASN A 197      95.143  80.453  76.219
ATOM   1854 2HD2 ASN A 197      94.328  81.880  76.762
ATOM   1855  C   ASN A 197      97.515  80.913  72.182
ATOM   1856  O   ASN A 197      97.443  79.720  71.880
ATOM   1857  N   GLY A 198      98.527  81.710  71.781
ATOM   1858  H   GLY A 198      98.537  82.677  72.021
ATOM   1859  CA  GLY A 198      99.680  81.270  71.036
ATOM   1860  C   GLY A 198      99.443  81.350  69.551
ATOM   1861  O   GLY A 198     100.401  81.487  68.788
ATOM   1862  N   GLN A 199      98.163  81.278  69.110
ATOM   1863  H   GLN A 199      97.402  81.140  69.738
ATOM   1864  CA  GLN A 199      97.783  81.374  67.723
ATOM   1865  CB  GLN A 199      96.818  80.255  67.263
ATOM   1866  CG  GLN A 199      97.367  78.825  67.404
ATOM   1867  CD  GLN A 199      98.568  78.621  66.479
ATOM   1868  OE1 GLN A 199      98.544  78.909  65.283
ATOM   1869  NE2 GLN A 199      99.686  78.132  67.073
ATOM   1870 1HE2 GLN A 199      99.677  77.906  68.047
ATOM   1871 2HE2 GLN A 199     100.521  78.006  66.539
ATOM   1872  C   GLN A 199      97.079  82.690  67.511
ATOM   1873  O   GLN A 199      97.117  83.239  66.409
ATOM   1874  N   ARG A 200      96.477  83.231  68.603
ATOM   1875  H   ARG A 200      96.516  82.754  69.476
ATOM   1876  CA  ARG A 200      95.741  84.465  68.685
ATOM   1877  CB  ARG A 200      96.628  85.737  68.760
ATOM   1878  CG  ARG A 200      97.596  85.756  69.955
ATOM   1879  CD  ARG A 200      96.920  85.626  71.330
ATOM   1880  NE  ARG A 200      96.040  86.816  71.533
ATOM   1881  HE  ARG A 200      96.187  87.624  70.962
ATOM   1882  CZ  ARG A 200      95.035  86.830  72.465
ATOM   1883  NH1 ARG A 200      94.796  85.775  73.303
ATOM   1884 1HH1 ARG A 200      95.381  84.964  73.281
ATOM   1885 2HH1 ARG A 200      94.055  85.825  73.973
ATOM   1886  NH2 ARG A 200      94.237  87.935  72.545
ATOM   1887 1HH2 ARG A 200      94.394  88.717  71.943
ATOM   1888 2HH2 ARG A 200      93.486  87.972  73.203
ATOM   1889  C   ARG A 200      94.541  84.654  67.797
ATOM   1890  O   ARG A 200      94.440  85.640  67.059
ATOM   1891  N   LYS A 201      93.624  83.654  67.829
ATOM   1892  H   LYS A 201      93.741  82.851  68.407
ATOM   1893  CA  LYS A 201      92.392  83.709  67.080
ATOM   1894  CB  LYS A 201      92.074  82.463  66.228
ATOM   1895  CG  LYS A 201      93.041  82.188  65.077
ATOM   1896  CD  LYS A 201      92.615  80.982  64.240
ATOM   1897  CE  LYS A 201      93.512  80.710  63.033
ATOM   1898  NZ  LYS A 201      92.933  79.619  62.228
ATOM   1899  HZ1 LYS A 201      93.015  78.722  62.742
ATOM   1900  HZ2 LYS A 201      91.933  79.820  62.043
ATOM   1901  HZ3 LYS A 201      93.441  79.546  61.326
ATOM   1902  C   LYS A 201      91.258  83.857  68.063
ATOM   1903  O   LYS A 201      91.090  83.018  68.954
ATOM   1904  N   VAL A 202      90.460  84.946  67.917
ATOM   1905  H   VAL A 202      90.622  85.617  67.197
ATOM   1906  CA  VAL A 202      89.327  85.226  68.768
ATOM   1907  CB  VAL A 202      89.466  86.477  69.633
ATOM   1908  CG1 VAL A 202      88.190  86.658  70.483
ATOM   1909  CG2 VAL A 202      90.733  86.383  70.509
ATOM   1910  C   VAL A 202      88.202  85.405  67.799
ATOM   1911  O   VAL A 202      88.072  86.441  67.141
ATOM   1912  N   ILE A 203      87.383  84.339  67.684
ATOM   1913  H   ILE A 203      87.531  83.545  68.267
ATOM   1914  CA  ILE A 203      86.246  84.201  66.795
ATOM   1915  CB  ILE A 203      86.665  83.687  65.417
ATOM   1916  CG2 ILE A 203      87.478  84.751  64.663
ATOM   1917  CG1 ILE A 203      87.385  82.332  65.530
ATOM   1918  CD1 ILE A 203      87.635  81.616  64.215
ATOM   1919  C   ILE A 203      85.246  83.248  67.420
ATOM   1920  O   ILE A 203      85.421  82.891  68.589
ATOM   1921  N   LEU A 204      84.189  82.838  66.641
ATOM   1922  H   LEU A 204      84.109  83.159  65.694
ATOM   1923  CA  LEU A 204      83.078  81.940  66.961
ATOM   1924  CB  LEU A 204      82.995  81.360  68.409
ATOM   1925  CG  LEU A 204      83.679  80.034  68.778
ATOM   1926  CD1 LEU A 204      82.752  78.830  68.713
ATOM   1927  CD2 LEU A 204      84.902  79.791  67.908
ATOM   1928  C   LEU A 204      81.820  82.710  66.728
ATOM   1929  O   LEU A 204      81.819  83.710  66.011
ATOM   1930  N   THR A 205      80.685  82.144  67.180
ATOM   1931  H   THR A 205      80.672  81.234  67.592
ATOM   1932  CA  THR A 205      79.411  82.782  67.134
ATOM   1933  CB  THR A 205      78.754  82.801  65.781
ATOM   1934  CG2 THR A 205      78.641  81.407  65.127
ATOM   1935  OG1 THR A 205      77.512  83.463  65.915
ATOM   1936  HG1 THR A 205      77.313  83.837  65.053
ATOM   1937  C   THR A 205      78.659  82.048  68.199
ATOM   1938  O   THR A 205      78.495  80.828  68.099
ATOM   1939  N   LYS A 206      78.232  82.746  69.282
ATOM   1940  H   LYS A 206      78.343  83.730  69.404
ATOM   1941  CA  LYS A 206      77.573  81.991  70.314
ATOM   1942  CB  LYS A 206      78.460  81.652  71.548
ATOM   1943  CG  LYS A 206      79.748  80.838  71.269
ATOM   1944  CD  LYS A 206      79.610  79.393  70.747
ATOM   1945  CE  LYS A 206      79.256  78.289  71.744
ATOM   1946  NZ  LYS A 206      80.454  77.820  72.483
ATOM   1947  HZ1 LYS A 206      81.246  77.683  71.824
ATOM   1948  HZ2 LYS A 206      80.732  78.514  73.209
ATOM   1949  HZ3 LYS A 206      80.226  76.903  72.926
ATOM   1950  C   LYS A 206      76.275  82.511  70.823
ATOM   1951  O   LYS A 206      76.168  83.613  71.363
ATOM   1952  N   THR A 207      75.244  81.664  70.625
ATOM   1953  H   THR A 207      75.389  80.793  70.164
ATOM   1954  CA  THR A 207      73.891  81.871  71.077
ATOM   1955  CB  THR A 207      72.908  80.933  70.398
ATOM   1956  CG2 THR A 207      71.463  81.021  70.928
ATOM   1957  OG1 THR A 207      72.909  81.214  69.012
ATOM   1958  HG1 THR A 207      72.895  82.171  68.933
ATOM   1959  C   THR A 207      73.898  81.582  72.553
ATOM   1960  O   THR A 207      74.716  80.798  73.042
ATOM   1961  N   LEU A 208      73.043  82.280  73.317
ATOM   1962  H   LEU A 208      72.396  82.945  72.944
ATOM   1963  CA  LEU A 208      72.956  82.012  74.725
ATOM   1964  CB  LEU A 208      73.759  82.968  75.645
ATOM   1965  CG  LEU A 208      75.296  82.826  75.671
ATOM   1966  CD1 LEU A 208      76.027  83.641  74.594
ATOM   1967  CD2 LEU A 208      75.808  83.172  77.067
ATOM   1968  C   LEU A 208      71.522  82.008  75.156
ATOM   1969  O   LEU A 208      70.599  82.198  74.353
ATOM   1970  N   VAL A 209      71.321  81.655  76.444
ATOM   1971  H   VAL A 209      72.098  81.397  77.015
ATOM   1972  CA  VAL A 209      70.053  81.656  77.133
ATOM   1973  CB  VAL A 209      69.356  80.305  77.263
ATOM   1974  CG1 VAL A 209      68.011  80.481  78.001
ATOM   1975  CG2 VAL A 209      69.247  79.607  75.908
ATOM   1976  C   VAL A 209      70.566  81.971  78.522
ATOM   1977  O   VAL A 209      71.246  81.123  79.109
ATOM   1978  N   ILE A 210      70.328  83.196  79.058
ATOM   1979  H   ILE A 210      69.836  83.907  78.552
ATOM   1980  CA  ILE A 210      70.809  83.489  80.403
ATOM   1981  CB  ILE A 210      71.491  84.847  80.583
ATOM   1982  CG2 ILE A 210      71.875  85.060  82.066
ATOM   1983  CG1 ILE A 210      72.753  84.946  79.706
ATOM   1984  CD1 ILE A 210      72.480  85.457  78.298
ATOM   1985  C   ILE A 210      69.580  83.401  81.265
ATOM   1986  O   ILE A 210      68.624  84.143  81.052
ATOM   1987  N   GLY A 211      69.599  82.509  82.282
ATOM   1988  H   GLY A 211      70.379  81.918  82.466
ATOM   1989  CA  GLY A 211      68.440  82.320  83.109
ATOM   1990  C   GLY A 211      68.490  82.731  84.542
ATOM   1991  O   GLY A 211      68.282  83.892  84.900
ATOM   1992  N   GLN A 212      68.792  81.727  85.387
ATOM   1993  H   GLN A 212      68.987  80.817  85.031
ATOM   1994  CA  GLN A 212      68.810  81.819  86.817
ATOM   1995  CB  GLN A 212      69.010  80.447  87.504
ATOM   1996  CG  GLN A 212      67.853  79.460  87.253
ATOM   1997  CD  GLN A 212      66.529  79.999  87.802
ATOM   1998  OE1 GLN A 212      66.364  80.288  88.987
ATOM   1999  NE2 GLN A 212      65.547  80.172  86.878
ATOM   2000 1HE2 GLN A 212      65.717  79.944  85.919
ATOM   2001 2HE2 GLN A 212      64.664  80.553  87.149
ATOM   2002  C   GLN A 212      69.710  82.817  87.466
ATOM   2003  O   GLN A 212      70.766  83.205  86.958
ATOM   2004  N   CYS A 213      69.243  83.231  88.667
ATOM   2005  H   CYS A 213      68.384  82.863  89.017
ATOM   2006  CA  CYS A 213      69.852  84.192  89.545
ATOM   2007  CB  CYS A 213      69.054  84.406  90.845
ATOM   2008  SG  CYS A 213      67.454  85.219  90.555
ATOM   2009  C   CYS A 213      71.237  83.781  89.923
ATOM   2010  O   CYS A 213      72.054  84.655  90.193
ATOM   2011  N   ILE A 214      71.533  82.457  89.946
ATOM   2012  H   ILE A 214      70.841  81.772  89.735
ATOM   2013  CA  ILE A 214      72.837  81.941  90.279
ATOM   2014  CB  ILE A 214      72.803  80.434  90.505
ATOM   2015  CG2 ILE A 214      74.229  79.841  90.624
ATOM   2016  CG1 ILE A 214      71.974  80.163  91.780
ATOM   2017  CD1 ILE A 214      71.608  78.698  92.009
ATOM   2018  C   ILE A 214      73.819  82.357  89.201
ATOM   2019  O   ILE A 214      74.910  82.808  89.543
ATOM   2020  N   TYR A 215      73.435  82.299  87.897
ATOM   2021  H   TYR A 215      72.516  82.017  87.631
ATOM   2022  CA  TYR A 215      74.312  82.680  86.805
ATOM   2023  CB  TYR A 215      73.712  82.423  85.403
ATOM   2024  CG  TYR A 215      73.740  80.975  85.050
ATOM   2025  CD1 TYR A 215      72.553  80.234  85.026
ATOM   2026  CE1 TYR A 215      72.572  78.877  84.690
ATOM   2027  CZ  TYR A 215      73.782  78.252  84.372
ATOM   2028  OH  TYR A 215      73.812  76.883  84.030
ATOM   2029  HH  TYR A 215      72.908  76.555  84.035
ATOM   2030  CE2 TYR A 215      74.971  78.985  84.390
ATOM   2031  CD2 TYR A 215      74.948  80.341  84.727
ATOM   2032  C   TYR A 215      74.598  84.157  86.846
ATOM   2033  O   TYR A 215      75.742  84.588  86.671
ATOM   2034  N   THR A 216      73.541  84.951  87.138
ATOM   2035  H   THR A 216      72.637  84.557  87.290
ATOM   2036  CA  THR A 216      73.615  86.387  87.206
ATOM   2037  CB  THR A 216      72.226  86.973  87.375
ATOM   2038  CG2 THR A 216      72.274  88.515  87.419
ATOM   2039  OG1 THR A 216      71.422  86.590  86.267
ATOM   2040  HG1 THR A 216      71.183  85.670  86.415
ATOM   2041  C   THR A 216      74.509  86.790  88.356
ATOM   2042  O   THR A 216      75.388  87.629  88.164
ATOM   2043  N   ILE A 217      74.358  86.157  89.548
ATOM   2044  H   ILE A 217      73.691  85.436  89.693
ATOM   2045  CA  ILE A 217      75.175  86.507  90.681
ATOM   2046  CB  ILE A 217      74.623  86.228  92.070
ATOM   2047  CG2 ILE A 217      73.386  87.134  92.240
ATOM   2048  CG1 ILE A 217      74.389  84.744  92.393
ATOM   2049  CD1 ILE A 217      74.009  84.504  93.854
ATOM   2050  C   ILE A 217      76.591  86.044  90.545
ATOM   2051  O   ILE A 217      77.458  86.708  91.094
ATOM   2052  N   THR A 218      76.874  84.921  89.833
ATOM   2053  H   THR A 218      76.165  84.366  89.407
ATOM   2054  CA  THR A 218      78.237  84.459  89.646
ATOM   2055  CB  THR A 218      78.360  83.031  89.153
ATOM   2056  CG2 THR A 218      77.901  82.064  90.261
ATOM   2057  OG1 THR A 218      77.625  82.831  87.954
ATOM   2058  HG1 THR A 218      78.125  83.264  87.258
ATOM   2059  C   THR A 218      78.995  85.389  88.737
ATOM   2060  O   THR A 218      80.173  85.656  88.977
ATOM   2061  N   SER A 219      78.326  85.898  87.674
ATOM   2062  H   SER A 219      77.385  85.629  87.472
ATOM   2063  CA  SER A 219      78.921  86.833  86.750
ATOM   2064  CB  SER A 219      78.114  86.919  85.440
ATOM   2065  OG  SER A 219      76.778  87.319  85.699
ATOM   2066  HG  SER A 219      76.313  86.521  85.973
ATOM   2067  C   SER A 219      79.125  88.179  87.405
ATOM   2068  O   SER A 219      80.155  88.817  87.184
ATOM   2069  N   LEU A 220      78.151  88.625  88.241
ATOM   2070  H   LEU A 220      77.308  88.109  88.365
ATOM   2071  CA  LEU A 220      78.228  89.868  88.976
ATOM   2072  CB  LEU A 220      76.881  90.409  89.487
ATOM   2073  CG  LEU A 220      76.004  90.951  88.340
ATOM   2074  CD1 LEU A 220      74.590  91.279  88.813
ATOM   2075  CD2 LEU A 220      76.653  92.188  87.687
ATOM   2076  C   LEU A 220      79.259  89.775  90.057
ATOM   2077  O   LEU A 220      79.900  90.777  90.366
ATOM   2078  N   PHE A 221      79.468  88.564  90.644
ATOM   2079  H   PHE A 221      78.925  87.773  90.386
ATOM   2080  CA  PHE A 221      80.486  88.291  91.636
ATOM   2081  CB  PHE A 221      80.188  87.028  92.491
ATOM   2082  CG  PHE A 221      81.046  86.914  93.711
ATOM   2083  CD1 PHE A 221      82.053  85.943  93.771
ATOM   2084  CE1 PHE A 221      82.859  85.815  94.906
ATOM   2085  CZ  PHE A 221      82.662  86.663  95.998
ATOM   2086  CE2 PHE A 221      81.660  87.634  95.950
ATOM   2087  CD2 PHE A 221      80.860  87.754  94.811
ATOM   2088  C   PHE A 221      81.673  88.055  90.727
ATOM   2089  O   PHE A 221      82.184  86.949  90.538
ATOM   2090  N   SER A 222      82.151  89.191  90.182
ATOM   2091  H   SER A 222      81.702  90.053  90.406
ATOM   2092  CA  SER A 222      83.224  89.363  89.248
ATOM   2093  CB  SER A 222      83.303  90.828  88.779
ATOM   2094  OG  SER A 222      83.583  91.695  89.872
ATOM   2095  HG  SER A 222      83.639  92.578  89.500
ATOM   2096  C   SER A 222      84.561  88.944  89.767
ATOM   2097  O   SER A 222      85.540  88.916  89.021
ATOM   2098  N   LEU A 223      84.633  88.674  91.082
ATOM   2099  H   LEU A 223      83.832  88.748  91.667
ATOM   2100  CA  LEU A 223      85.818  88.255  91.749
ATOM   2101  CB  LEU A 223      85.602  88.011  93.254
ATOM   2102  CG  LEU A 223      85.617  89.223  94.189
ATOM   2103  CD1 LEU A 223      84.320  90.039  94.048
ATOM   2104  CD2 LEU A 223      85.897  88.784  95.635
ATOM   2105  C   LEU A 223      86.246  86.895  91.274
ATOM   2106  O   LEU A 223      85.433  86.000  91.036
ATOM   2107  N   LEU A 224      87.569  86.751  91.071
ATOM   2108  H   LEU A 224      88.190  87.523  91.185
ATOM   2109  CA  LEU A 224      88.182  85.478  90.761
ATOM   2110  CB  LEU A 224      88.724  85.422  89.315
ATOM   2111  CG  LEU A 224      89.016  84.008  88.755
ATOM   2112  CD1 LEU A 224      90.378  83.460  89.178
ATOM   2113  CD2 LEU A 224      87.846  83.033  89.001
ATOM   2114  C   LEU A 224      89.251  85.678  91.814
ATOM   2115  O   LEU A 224      90.432  85.574  91.513
ATOM   2116  N   PRO A 225      88.829  85.725  93.082
ATOM   2117  CA  PRO A 225      89.630  86.151  94.207
ATOM   2118  CB  PRO A 225      88.765  85.891  95.440
ATOM   2119  CG  PRO A 225      87.859  84.719  95.052
ATOM   2120  CD  PRO A 225      87.740  84.842  93.534
ATOM   2121  C   PRO A 225      91.051  85.818  94.515
ATOM   2122  O   PRO A 225      91.510  84.711  94.252
ATOM   2123  N   GLY A 226      91.763  86.876  94.988
ATOM   2124  H   GLY A 226      91.328  87.765  95.098
ATOM   2125  CA  GLY A 226      93.121  86.827  95.462
ATOM   2126  C   GLY A 226      94.199  86.398  94.516
ATOM   2127  O   GLY A 226      95.221  85.923  94.994
ATOM   2128  N   VAL A 227      94.060  86.633  93.197
ATOM   2129  H   VAL A 227      93.240  87.090  92.862
ATOM   2130  CA  VAL A 227      94.985  86.194  92.161
ATOM   2131  CB  VAL A 227      94.540  86.729  90.788
ATOM   2132  CG1 VAL A 227      95.552  86.489  89.652
ATOM   2133  CG2 VAL A 227      93.205  86.088  90.417
ATOM   2134  C   VAL A 227      96.472  86.488  92.351
ATOM   2135  O   VAL A 227      97.274  85.630  91.980
ATOM   2136  N   ALA A 228      96.847  87.651  92.949
ATOM   2137  H   ALA A 228      96.133  88.270  93.263
ATOM   2138  CA  ALA A 228      98.190  88.190  93.196
ATOM   2139  CB  ALA A 228      99.450  87.367  92.816
ATOM   2140  C   ALA A 228      98.202  89.414  92.328
ATOM   2141  O   ALA A 228      98.555  90.507  92.771
ATOM   2142  N   HIS A 229      97.735  89.243  91.064
ATOM   2143  H   HIS A 229      97.474  88.335  90.747
ATOM   2144  CA  HIS A 229      97.569  90.275  90.062
ATOM   2145  CB  HIS A 229      98.021  89.783  88.676
ATOM   2146  CG  HIS A 229      99.486  89.472  88.611
ATOM   2147  ND1 HIS A 229     100.026  88.261  88.987
ATOM   2148  CE1 HIS A 229     101.366  88.354  88.797
ATOM   2149  NE2 HIS A 229     101.723  89.535  88.327
ATOM   2150  CD2 HIS A 229     100.536  90.237  88.210
ATOM   2151  C   HIS A 229      96.055  90.437  90.106
ATOM   2152  O   HIS A 229      95.344  90.474  89.099
ATOM   2153  N   SER A 230      95.562  90.480  91.364
ATOM   2154  H   SER A 230      96.193  90.542  92.129
ATOM   2155  CA  SER A 230      94.222  90.523  91.816
ATOM   2156  CB  SER A 230      94.168  90.036  93.291
ATOM   2157  OG  SER A 230      92.859  90.016  93.845
ATOM   2158  HG  SER A 230      92.970  89.793  94.773
ATOM   2159  C   SER A 230      93.417  91.760  91.701
ATOM   2160  O   SER A 230      93.883  92.900  91.795
ATOM   2161  N   ILE A 231      92.131  91.468  91.447
ATOM   2162  H   ILE A 231      91.827  90.523  91.356
ATOM   2163  CA  ILE A 231      91.079  92.426  91.388
ATOM   2164  CB  ILE A 231      90.029  92.104  90.341
ATOM   2165  CG2 ILE A 231      88.899  93.153  90.427
ATOM   2166  CG1 ILE A 231      90.674  92.053  88.938
ATOM   2167  CD1 ILE A 231      89.767  91.492  87.843
ATOM   2168  C   ILE A 231      90.539  92.166  92.781
ATOM   2169  O   ILE A 231      90.156  91.036  93.111
ATOM   2170  N   ALA A 232      90.592  93.187  93.660
ATOM   2171  H   ALA A 232      90.935  94.090  93.414
ATOM   2172  CA  ALA A 232      90.096  93.034  95.001
ATOM   2173  CB  ALA A 232      91.052  93.572  96.082
ATOM   2174  C   ALA A 232      88.803  93.770  95.106
ATOM   2175  O   ALA A 232      88.749  94.982  94.869
ATOM   2176  N   VAL A 233      87.716  93.032  95.434
ATOM   2177  H   VAL A 233      87.768  92.052  95.605
ATOM   2178  CA  VAL A 233      86.418  93.637  95.575
ATOM   2179  CB  VAL A 233      85.464  93.441  94.387
ATOM   2180  CG1 VAL A 233      84.117  94.137  94.661
ATOM   2181  CG2 VAL A 233      86.085  93.924  93.064
ATOM   2182  C   VAL A 233      85.800  93.000  96.793
ATOM   2183  O   VAL A 233      85.447  91.818  96.792
ATOM   2184  N   GLU A 234      85.727  93.783  97.890
ATOM   2185  H   GLU A 234      86.049  94.726  97.879
ATOM   2186  CA  GLU A 234      85.112  93.352  99.121
ATOM   2187  CB  GLU A 234      85.620  94.097 100.369
ATOM   2188  CG  GLU A 234      87.102  93.819 100.676
ATOM   2189  CD  GLU A 234      87.596  94.548 101.931
ATOM   2190  OE1 GLU A 234      88.785  94.312 102.272
ATOM   2191  OE2 GLU A 234      86.845  95.338 102.562
ATOM   2192  C   GLU A 234      83.638  93.617  98.950
ATOM   2193  O   GLU A 234      83.261  94.639  98.368
ATOM   2194  N   LEU A 235      82.771  92.676  99.402
ATOM   2195  H   LEU A 235      83.073  91.841  99.857
ATOM   2196  CA  LEU A 235      81.344  92.848  99.265
ATOM   2197  CB  LEU A 235      80.683  91.962  98.174
ATOM   2198  CG  LEU A 235      81.104  92.273  96.721
ATOM   2199  CD1 LEU A 235      80.557  91.244  95.729
ATOM   2200  CD2 LEU A 235      80.697  93.696  96.318
ATOM   2201  C   LEU A 235      80.564  92.635 100.525
ATOM   2202  O   LEU A 235      80.822  91.696 101.280
ATOM   2203  N   CYS A 236      79.598  93.557 100.767
ATOM   2204  H   CYS A 236      79.460  94.314 100.132
ATOM   2205  CA  CYS A 236      78.690  93.543 101.891
ATOM   2206  CB  CYS A 236      79.190  94.386 103.087
ATOM   2207  SG  CYS A 236      78.231  94.078 104.601
ATOM   2208  C   CYS A 236      77.404  94.111 101.320
ATOM   2209  O   CYS A 236      76.983  95.225 101.643
ATOM   2210  N   VAL A 237      76.747  93.329 100.427
ATOM   2211  H   VAL A 237      77.081  92.422 100.191
ATOM   2212  CA  VAL A 237      75.549  93.748  99.729
ATOM   2213  CB  VAL A 237      75.750  93.584  98.214
ATOM   2214  CG1 VAL A 237      74.505  93.940  97.374
ATOM   2215  CG2 VAL A 237      76.949  94.464  97.809
ATOM   2216  C   VAL A 237      74.300  93.032 100.208
ATOM   2217  O   VAL A 237      74.316  91.805 100.338
ATOM   2218  N   PRO A 238      73.186  93.763 100.414
ATOM   2219  CA  PRO A 238      71.916  93.229 100.876
ATOM   2220  CB  PRO A 238      70.980  94.425 101.032
ATOM   2221  CG  PRO A 238      71.922  95.615 101.268
ATOM   2222  CD  PRO A 238      73.216  95.222 100.543
ATOM   2223  C   PRO A 238      71.337  92.142 100.015
ATOM   2224  O   PRO A 238      70.543  91.356 100.537
ATOM   2225  N   GLY A 239      71.713  92.076  98.715
ATOM   2226  H   GLY A 239      72.337  92.744  98.322
ATOM   2227  CA  GLY A 239      71.241  91.052  97.820
ATOM   2228  C   GLY A 239      71.800  89.717  98.242
ATOM   2229  O   GLY A 239      71.087  88.712  98.172
ATOM   2230  N   PHE A 240      73.073  89.687  98.730
ATOM   2231  H   PHE A 240      73.610  90.515  98.878
ATOM   2232  CA  PHE A 240      73.682  88.462  99.197
ATOM   2233  CB  PHE A 240      75.210  88.437  99.387
ATOM   2234  CG  PHE A 240      75.989  88.299  98.126
ATOM   2235  CD1 PHE A 240      75.814  87.178  97.307
ATOM   2236  CE1 PHE A 240      76.560  87.008  96.141
ATOM   2237  CZ  PHE A 240      77.518  87.961  95.804
ATOM   2238  CE2 PHE A 240      77.729  89.067  96.634
ATOM   2239  CD2 PHE A 240      76.975  89.231  97.797
ATOM   2240  C   PHE A 240      73.110  88.052 100.524
ATOM   2241  O   PHE A 240      73.138  86.865 100.860
ATOM   2242  N   HIS A 241      72.538  89.026 101.286
ATOM   2243  H   HIS A 241      72.518  89.976 100.985
ATOM   2244  CA  HIS A 241      71.921  88.769 102.569
ATOM   2245  CB  HIS A 241      71.528  90.029 103.369
ATOM   2246  CG  HIS A 241      72.668  90.817 103.936
ATOM   2247  ND1 HIS A 241      73.541  91.593 103.210
ATOM   2248  CE1 HIS A 241      74.383  92.176 104.102
ATOM   2249  NE2 HIS A 241      74.113  91.826 105.345
ATOM   2250  CD2 HIS A 241      73.033  90.970 105.237
ATOM   2251  C   HIS A 241      70.676  87.934 102.404
ATOM   2252  O   HIS A 241      70.180  87.384 103.388
ATOM   2253  N   GLY A 242      70.170  87.790 101.153
ATOM   2254  H   GLY A 242      70.580  88.237 100.361
ATOM   2255  CA  GLY A 242      69.008  87.003 100.844
ATOM   2256  C   GLY A 242      69.320  85.531 100.672
ATOM   2257  O   GLY A 242      68.412  84.774 100.329
ATOM   2258  N   TRP A 243      70.598  85.112 100.911
ATOM   2259  H   TRP A 243      71.292  85.791 101.146
ATOM   2260  CA  TRP A 243      71.162  83.774 100.814
ATOM   2261  CB  TRP A 243      70.280  82.545 101.161
ATOM   2262  CG  TRP A 243      69.895  82.354 102.616
ATOM   2263  CD1 TRP A 243      70.184  83.098 103.729
ATOM   2264  NE1 TRP A 243      69.608  82.533 104.845
ATOM   2265  HE1 TRP A 243      69.671  82.877 105.757
ATOM   2266  CE2 TRP A 243      68.930  81.398 104.461
ATOM   2267  CZ2 TRP A 243      68.188  80.479 105.192
ATOM   2268  CH2 TRP A 243      67.607  79.405 104.506
ATOM   2269  CZ3 TRP A 243      67.769  79.258 103.122
ATOM   2270  CE3 TRP A 243      68.516  80.186 102.386
ATOM   2271  CD2 TRP A 243      69.090  81.253 103.068
ATOM   2272  C   TRP A 243      71.760  83.580  99.460
ATOM   2273  O   TRP A 243      71.091  83.669  98.427
ATOM   2274  N   ALA A 244      73.080  83.306  99.503
ATOM   2275  H   ALA A 244      73.534  83.225 100.386
ATOM   2276  CA  ALA A 244      73.963  83.133  98.388
ATOM   2277  CB  ALA A 244      75.225  83.997  98.582
ATOM   2278  C   ALA A 244      74.403  81.735  98.049
ATOM   2279  O   ALA A 244      74.077  80.746  98.709
ATOM   2280  N   THR A 245      75.169  81.689  96.939
ATOM   2281  H   THR A 245      75.369  82.537  96.454
ATOM   2282  CA  THR A 245      75.736  80.553  96.275
ATOM   2283  CB  THR A 245      76.002  80.925  94.811
ATOM   2284  CG2 THR A 245      76.521  79.753  93.945
ATOM   2285  OG1 THR A 245      74.781  81.355  94.225
ATOM   2286  HG1 THR A 245      75.016  81.754  93.383
ATOM   2287  C   THR A 245      76.941  79.856  96.862
ATOM   2288  O   THR A 245      77.000  78.634  96.720
ATOM   2289  N   ALA A 246      77.877  80.545  97.577
ATOM   2290  H   ALA A 246      77.807  81.523  97.751
ATOM   2291  CA  ALA A 246      79.085  79.882  98.035
ATOM   2292  CB  ALA A 246      80.190  80.867  98.474
ATOM   2293  C   ALA A 246      78.895  78.828  99.089
ATOM   2294  O   ALA A 246      79.001  79.063 100.295
ATOM   2295  N   ALA A 247      78.572  77.614  98.565
ATOM   2296  H   ALA A 247      78.457  77.537  97.578
ATOM   2297  CA  ALA A 247      78.343  76.373  99.253
ATOM   2298  CB  ALA A 247      79.592  75.501  99.425
ATOM   2299  C   ALA A 247      77.554  76.544 100.507
ATOM   2300  O   ALA A 247      78.061  76.292 101.601
ATOM   2301  N   LEU A 248      76.295  77.020 100.344
ATOM   2302  H   LEU A 248      75.944  77.210  99.431
ATOM   2303  CA  LEU A 248      75.378  77.311 101.420
ATOM   2304  CB  LEU A 248      73.982  77.637 100.830
ATOM   2305  CG  LEU A 248      72.881  78.157 101.774
ATOM   2306  CD1 LEU A 248      73.214  79.547 102.331
ATOM   2307  CD2 LEU A 248      71.504  78.110 101.095
ATOM   2308  C   LEU A 248      75.272  76.095 102.310
ATOM   2309  O   LEU A 248      74.835  75.018 101.903
ATOM   2310  N   LEU A 249      75.693  76.302 103.575
ATOM   2311  H   LEU A 249      76.045  77.192 103.851
ATOM   2312  CA  LEU A 249      75.742  75.297 104.607
ATOM   2313  CB  LEU A 249      77.075  75.331 105.412
ATOM   2314  CG  LEU A 249      78.381  75.071 104.627
ATOM   2315  CD1 LEU A 249      79.610  75.232 105.534
ATOM   2316  CD2 LEU A 249      78.378  73.704 103.920
ATOM   2317  C   LEU A 249      74.594  75.362 105.588
ATOM   2318  O   LEU A 249      74.693  74.783 106.675
ATOM   2319  N   VAL A 250      73.481  76.068 105.239
ATOM   2320  H   VAL A 250      73.408  76.511 104.349
ATOM   2321  CA  VAL A 250      72.321  76.204 106.104
ATOM   2322  CB  VAL A 250      71.212  77.093 105.527
ATOM   2323  CG1 VAL A 250      69.926  77.096 106.389
ATOM   2324  CG2 VAL A 250      71.755  78.523 105.444
ATOM   2325  C   VAL A 250      71.749  74.852 106.433
ATOM   2326  O   VAL A 250      71.511  74.023 105.551
ATOM   2327  N   THR A 251      71.559  74.628 107.753
ATOM   2328  H   THR A 251      71.756  75.337 108.427
ATOM   2329  CA  THR A 251      71.014  73.399 108.249
ATOM   2330  CB  THR A 251      71.941  72.707 109.220
ATOM   2331  CG2 THR A 251      71.308  71.370 109.656
ATOM   2332  OG1 THR A 251      73.180  72.426 108.581
ATOM   2333  HG1 THR A 251      73.593  73.278 108.411
ATOM   2334  C   THR A 251      69.732  73.801 108.921
ATOM   2335  O   THR A 251      69.729  74.542 109.906
ATOM   2336  N   PHE A 252      68.612  73.273 108.388
ATOM   2337  H   PHE A 252      68.665  72.653 107.609
ATOM   2338  CA  PHE A 252      67.275  73.538 108.853
ATOM   2339  CB  PHE A 252      66.204  73.102 107.833
ATOM   2340  CG  PHE A 252      66.209  74.123 106.738
ATOM   2341  CD1 PHE A 252      66.866  73.864 105.527
ATOM   2342  CE1 PHE A 252      66.877  74.815 104.502
ATOM   2343  CZ  PHE A 252      66.229  76.038 104.683
ATOM   2344  CE2 PHE A 252      65.573  76.311 105.885
ATOM   2345  CD2 PHE A 252      65.565  75.356 106.906
ATOM   2346  C   PHE A 252      66.974  72.949 110.195
ATOM   2347  O   PHE A 252      66.163  73.507 110.936
ATOM   2348  N   CYS A 253      67.629  71.813 110.531
ATOM   2349  H   CYS A 253      68.264  71.379 109.897
ATOM   2350  CA  CYS A 253      67.441  71.135 111.784
ATOM   2351  CB  CYS A 253      68.171  69.782 111.829
ATOM   2352  SG  CYS A 253      67.417  68.563 110.710
ATOM   2353  C   CYS A 253      67.920  71.969 112.941
ATOM   2354  O   CYS A 253      67.195  72.064 113.936
ATOM   2355  N   PHE A 254      69.119  72.606 112.835
ATOM   2356  H   PHE A 254      69.701  72.550 112.028
ATOM   2357  CA  PHE A 254      69.589  73.413 113.933
ATOM   2358  CB  PHE A 254      70.848  72.873 114.677
ATOM   2359  CG  PHE A 254      72.094  72.662 113.881
ATOM   2360  CD1 PHE A 254      73.022  73.693 113.697
ATOM   2361  CE1 PHE A 254      74.192  73.471 112.965
ATOM   2362  CZ  PHE A 254      74.448  72.213 112.415
ATOM   2363  CE2 PHE A 254      73.534  71.176 112.603
ATOM   2364  CD2 PHE A 254      72.366  71.400 113.337
ATOM   2365  C   PHE A 254      69.590  74.910 113.727
ATOM   2366  O   PHE A 254      69.950  75.654 114.641
ATOM   2367  N   GLY A 255      69.179  75.391 112.529
ATOM   2368  H   GLY A 255      68.905  74.790 111.784
ATOM   2369  CA  GLY A 255      69.081  76.803 112.250
ATOM   2370  C   GLY A 255      70.346  77.558 111.986
ATOM   2371  O   GLY A 255      70.363  78.774 112.190
ATOM   2372  N   TRP A 256      71.427  76.877 111.537
ATOM   2373  H   TRP A 256      71.386  75.897 111.359
ATOM   2374  CA  TRP A 256      72.684  77.525 111.251
ATOM   2375  CB  TRP A 256      73.793  76.465 111.120
ATOM   2376  CG  TRP A 256      75.247  76.864 110.991
ATOM   2377  CD1 TRP A 256      75.915  77.985 111.405
ATOM   2378  NE1 TRP A 256      77.273  77.828 111.218
ATOM   2379  HE1 TRP A 256      77.962  78.477 111.460
ATOM   2380  CE2 TRP A 256      77.493  76.592 110.648
ATOM   2381  CZ2 TRP A 256      78.664  75.945 110.276
ATOM   2382  CH2 TRP A 256      78.570  74.670 109.704
ATOM   2383  CZ3 TRP A 256      77.325  74.051 109.535
ATOM   2384  CE3 TRP A 256      76.146  74.689 109.939
ATOM   2385  CD2 TRP A 256      76.244  75.965 110.483
ATOM   2386  C   TRP A 256      72.448  78.191 109.928
ATOM   2387  O   TRP A 256      72.119  77.524 108.946
ATOM   2388  N   VAL A 257      72.594  79.532 109.907
ATOM   2389  H   VAL A 257      72.870  80.031 110.725
ATOM   2390  CA  VAL A 257      72.394  80.346 108.732
ATOM   2391  CB  VAL A 257      71.254  81.358 108.842
ATOM   2392  CG1 VAL A 257      69.925  80.594 109.016
ATOM   2393  CG2 VAL A 257      71.504  82.348 110.003
ATOM   2394  C   VAL A 257      73.673  81.036 108.382
ATOM   2395  O   VAL A 257      74.572  81.126 109.218
ATOM   2396  N   LEU A 258      73.803  81.450 107.100
ATOM   2397  H   LEU A 258      73.079  81.329 106.425
ATOM   2398  CA  LEU A 258      74.957  82.165 106.627
ATOM   2399  CB  LEU A 258      76.255  81.329 106.409
ATOM   2400  CG  LEU A 258      76.297  80.327 105.243
ATOM   2401  CD1 LEU A 258      77.740  79.932 104.898
ATOM   2402  CD2 LEU A 258      75.460  79.088 105.564
ATOM   2403  C   LEU A 258      74.626  82.975 105.412
ATOM   2404  O   LEU A 258      73.599  82.764 104.764
ATOM   2405  N   ILE A 259      75.497  83.966 105.107
ATOM   2406  H   ILE A 259      76.319  84.116 105.658
ATOM   2407  CA  ILE A 259      75.376  84.841 103.956
ATOM   2408  CB  ILE A 259      75.014  86.284 104.314
ATOM   2409  CG2 ILE A 259      73.528  86.287 104.727
ATOM   2410  CG1 ILE A 259      75.956  86.947 105.347
ATOM   2411  CD1 ILE A 259      75.719  88.444 105.530
ATOM   2412  C   ILE A 259      76.717  84.593 103.303
ATOM   2413  O   ILE A 259      77.616  85.436 103.336
ATOM   2414  N   PRO A 260      76.792  83.491 102.547
ATOM   2415  CA  PRO A 260      78.014  82.947 101.999
ATOM   2416  CB  PRO A 260      77.563  81.915 100.980
ATOM   2417  CG  PRO A 260      76.266  81.393 101.568
ATOM   2418  CD  PRO A 260      75.647  82.673 102.133
ATOM   2419  C   PRO A 260      79.110  83.762 101.431
ATOM   2420  O   PRO A 260      80.232  83.512 101.864
ATOM   2421  N   ALA A 261      78.845  84.719 100.530
ATOM   2422  H   ALA A 261      77.921  84.930 100.219
ATOM   2423  CA  ALA A 261      79.921  85.453  99.930
ATOM   2424  CB  ALA A 261      79.505  86.124  98.613
ATOM   2425  C   ALA A 261      80.444  86.526 100.845
ATOM   2426  O   ALA A 261      81.651  86.770 100.865
ATOM   2427  N   ILE A 262      79.541  87.163 101.636
ATOM   2428  H   ILE A 262      78.587  86.875 101.680
ATOM   2429  CA  ILE A 262      79.911  88.252 102.511
ATOM   2430  CB  ILE A 262      78.688  89.061 102.937
ATOM   2431  CG2 ILE A 262      79.070  90.169 103.960
ATOM   2432  CG1 ILE A 262      78.016  89.688 101.713
ATOM   2433  CD1 ILE A 262      76.662  90.289 102.064
ATOM   2434  C   ILE A 262      80.600  87.772 103.760
ATOM   2435  O   ILE A 262      81.747  88.154 103.994
ATOM   2436  N   THR A 263      79.923  86.913 104.563
ATOM   2437  H   THR A 263      79.016  86.569 104.331
ATOM   2438  CA  THR A 263      80.476  86.423 105.798
ATOM   2439  CB  THR A 263      80.469  87.418 106.966
ATOM   2440  CG2 THR A 263      79.037  87.812 107.367
ATOM   2441  OG1 THR A 263      81.160  86.882 108.089
ATOM   2442  HG1 THR A 263      81.233  87.599 108.724
ATOM   2443  C   THR A 263      79.825  85.133 106.192
ATOM   2444  O   THR A 263      78.707  84.806 105.782
ATOM   2445  N   PHE A 264      80.580  84.358 106.995
ATOM   2446  H   PHE A 264      81.478  84.655 107.310
ATOM   2447  CA  PHE A 264      80.138  83.087 107.463
ATOM   2448  CB  PHE A 264      81.383  82.244 107.822
ATOM   2449  CG  PHE A 264      81.045  80.817 108.052
ATOM   2450  CD1 PHE A 264      80.947  79.979 106.934
ATOM   2451  CE1 PHE A 264      80.639  78.628 107.081
ATOM   2452  CZ  PHE A 264      80.426  78.112 108.357
ATOM   2453  CE2 PHE A 264      80.523  78.938 109.479
ATOM   2454  CD2 PHE A 264      80.835  80.290 109.327
ATOM   2455  C   PHE A 264      79.258  83.337 108.675
ATOM   2456  O   PHE A 264      78.107  82.905 108.696
ATOM   2457  N   ILE A 265      79.782  84.086 109.685
ATOM   2458  H   ILE A 265      80.702  84.460 109.600
ATOM   2459  CA  ILE A 265      79.121  84.433 110.934
ATOM   2460  CB  ILE A 265      79.317  83.424 112.083
ATOM   2461  CG2 ILE A 265      78.468  82.157 111.845
ATOM   2462  CG1 ILE A 265      80.815  83.171 112.397
ATOM   2463  CD1 ILE A 265      81.081  82.321 113.641
ATOM   2464  C   ILE A 265      79.628  85.772 111.426
ATOM   2465  O   ILE A 265      80.667  86.265 110.976
ATOM   2466  N   ILE A 266      78.870  86.402 112.360
ATOM   2467  H   ILE A 266      78.034  85.991 112.719
ATOM   2468  CA  ILE A 266      79.223  87.676 112.942
ATOM   2469  CB  ILE A 266      78.230  88.809 112.632
ATOM   2470  CG2 ILE A 266      78.695  90.119 113.315
ATOM   2471  CG1 ILE A 266      78.066  89.043 111.112
ATOM   2472  CD1 ILE A 266      76.879  88.302 110.487
ATOM   2473  C   ILE A 266      79.224  87.438 114.439
ATOM   2474  O   ILE A 266      78.305  86.818 114.982
ATOM   2475  N   LEU A 267      80.287  87.920 115.125
ATOM   2476  H   LEU A 267      81.020  88.408 114.656
ATOM   2477  CA  LEU A 267      80.435  87.817 116.555
ATOM   2478  CB  LEU A 267      81.524  86.808 117.000
ATOM   2479  CG  LEU A 267      81.715  86.666 118.531
ATOM   2480  CD1 LEU A 267      80.473  86.082 119.227
ATOM   2481  CD2 LEU A 267      83.018  85.930 118.864
ATOM   2482  C   LEU A 267      80.895  89.205 116.933
ATOM   2483  O   LEU A 267      82.042  89.584 116.670
ATOM   2484  N   THR A 268      79.984  90.002 117.537
ATOM   2485  H   THR A 268      79.062  89.692 117.755
ATOM   2486  CA  THR A 268      80.314  91.352 117.915
ATOM   2487  CB  THR A 268      79.169  92.323 117.666
ATOM   2488  CG2 THR A 268      79.575  93.767 118.043
ATOM   2489  OG1 THR A 268      78.837  92.309 116.284
ATOM   2490  HG1 THR A 268      78.388  91.474 116.127
ATOM   2491  C   THR A 268      80.778  91.433 119.345
ATOM   2492  O   THR A 268      80.053  91.073 120.276
ATOM   2493  N   VAL A 269      82.036  91.902 119.510
ATOM   2494  H   VAL A 269      82.587  92.152 118.717
ATOM   2495  CA  VAL A 269      82.707  92.124 120.771
ATOM   2496  CB  VAL A 269      83.637  91.000 121.258
ATOM   2497  CG1 VAL A 269      82.809  89.761 121.657
ATOM   2498  CG2 VAL A 269      84.706  90.649 120.196
ATOM   2499  C   VAL A 269      83.502  93.400 120.606
ATOM   2500  O   VAL A 269      84.033  93.674 119.524
ATOM   2501  N   LEU A 270      83.551  94.243 121.665
ATOM   2502  H   LEU A 270      83.103  94.042 122.533
ATOM   2503  CA  LEU A 270      84.303  95.471 121.606
ATOM   2504  CB  LEU A 270      83.584  96.711 122.187
ATOM   2505  CG  LEU A 270      82.272  97.117 121.475
ATOM   2506  CD1 LEU A 270      81.624  98.313 122.186
ATOM   2507  CD2 LEU A 270      82.466  97.371 119.966
ATOM   2508  C   LEU A 270      85.597  95.285 122.333
ATOM   2509  O   LEU A 270      85.606  94.879 123.498
ATOM   2510  N   LYS A 271      86.716  95.545 121.622
ATOM   2511  H   LYS A 271      86.667  95.856 120.677
ATOM   2512  CA  LYS A 271      88.041  95.437 122.164
ATOM   2513  CB  LYS A 271      89.034  94.675 121.259
ATOM   2514  CG  LYS A 271      88.721  93.194 121.019
ATOM   2515  CD  LYS A 271      89.767  92.513 120.133
ATOM   2516  CE  LYS A 271      89.528  91.019 119.913
ATOM   2517  NZ  LYS A 271      90.648  90.448 119.139
ATOM   2518  HZ1 LYS A 271      91.526  90.518 119.688
ATOM   2519  HZ2 LYS A 271      90.455  89.452 118.927
ATOM   2520  HZ3 LYS A 271      90.757  90.972 118.251
ATOM   2521  C   LYS A 271      88.549  96.839 122.314
ATOM   2522  O   LYS A 271      88.618  97.597 121.347
ATOM   2523  N   LYS A 272      88.922  97.210 123.551
ATOM   2524  H   LYS A 272      88.862  96.577 124.317
ATOM   2525  CA  LYS A 272      89.418  98.524 123.878
ATOM   2526  CB  LYS A 272      88.695  99.074 125.125
ATOM   2527  CG  LYS A 272      87.189  99.261 124.922
ATOM   2528  CD  LYS A 272      86.449  99.828 126.130
ATOM   2529  CE  LYS A 272      84.940  99.931 125.910
ATOM   2530  NZ  LYS A 272      84.289 100.415 127.139
ATOM   2531  HZ1 LYS A 272      84.532 101.412 127.289
ATOM   2532  HZ2 LYS A 272      83.261 100.319 127.047
ATOM   2533  HZ3 LYS A 272      84.611  99.856 127.951
ATOM   2534  C   LYS A 272      90.906  98.491 124.142
ATOM   2535  O   LYS A 272      91.471  99.452 124.668
ATOM   2536  N   GLU A 273      91.567  97.369 123.781
ATOM   2537  H   GLU A 273      91.077  96.611 123.358
ATOM   2538  CA  GLU A 273      92.971  97.123 123.989
ATOM   2539  CB  GLU A 273      93.302  95.649 123.680
ATOM   2540  CG  GLU A 273      92.723  94.669 124.713
ATOM   2541  CD  GLU A 273      92.833  93.208 124.265
ATOM   2542  OE1 GLU A 273      93.215  92.914 123.100
ATOM   2543  OE2 GLU A 273      92.517  92.343 125.122
ATOM   2544  C   GLU A 273      93.924  97.981 123.203
ATOM   2545  O   GLU A 273      94.937  98.418 123.750
ATOM   2546  N   CYS A 274      93.607  98.237 121.917
ATOM   2547  H   CYS A 274      92.761  97.881 121.527
ATOM   2548  CA  CYS A 274      94.413  98.997 120.992
ATOM   2549  CB  CYS A 274      94.079  98.670 119.520
ATOM   2550  SG  CYS A 274      94.434  96.941 119.082
ATOM   2551  C   CYS A 274      94.451 100.496 121.106
ATOM   2552  O   CYS A 274      93.561 101.137 121.666
ATOM   2553  N   GLU A 275      95.554 101.057 120.551
ATOM   2554  H   GLU A 275      96.236 100.465 120.128
ATOM   2555  CA  GLU A 275      95.899 102.454 120.455
ATOM   2556  CB  GLU A 275      97.429 102.673 120.320
ATOM   2557  CG  GLU A 275      98.260 102.234 121.543
ATOM   2558  CD  GLU A 275      98.595 100.734 121.552
ATOM   2559  OE1 GLU A 275      98.361 100.010 120.547
ATOM   2560  OE2 GLU A 275      99.106 100.288 122.610
ATOM   2561  C   GLU A 275      95.185 103.088 119.274
ATOM   2562  O   GLU A 275      94.386 102.439 118.593
ATOM   2563  N   THR A 276      95.466 104.397 119.023
ATOM   2564  H   THR A 276      96.109 104.890 119.603
ATOM   2565  CA  THR A 276      94.883 105.204 117.974
ATOM   2566  CB  THR A 276      95.489 106.597 118.006
ATOM   2567  CG2 THR A 276      94.900 107.498 116.900
ATOM   2568  OG1 THR A 276      95.215 107.195 119.266
ATOM   2569  HG1 THR A 276      95.804 107.954 119.329
ATOM   2570  C   THR A 276      95.109 104.554 116.624
ATOM   2571  O   THR A 276      94.169 104.479 115.828
ATOM   2572  N   TYR A 277      96.336 104.036 116.357
ATOM   2573  H   TYR A 277      97.089 104.088 117.006
ATOM   2574  CA  TYR A 277      96.608 103.378 115.104
ATOM   2575  CB  TYR A 277      98.103 103.396 114.716
ATOM   2576  CG  TYR A 277      98.505 104.802 114.404
ATOM   2577  CD1 TYR A 277      99.069 105.611 115.400
ATOM   2578  CE1 TYR A 277      99.442 106.928 115.122
ATOM   2579  CZ  TYR A 277      99.260 107.449 113.839
ATOM   2580  OH  TYR A 277      99.634 108.780 113.553
ATOM   2581  HH  TYR A 277      99.952 109.182 114.367
ATOM   2582  CE2 TYR A 277      98.705 106.650 112.837
ATOM   2583  CD2 TYR A 277      98.332 105.332 113.119
ATOM   2584  C   TYR A 277      96.149 101.960 115.302
ATOM   2585  O   TYR A 277      96.766 101.169 116.020
ATOM   2586  N   LYS A 278      95.001 101.645 114.669
ATOM   2587  H   LYS A 278      94.519 102.314 114.108
ATOM   2588  CA  LYS A 278      94.380 100.350 114.741
ATOM   2589  CB  LYS A 278      92.857 100.395 114.536
ATOM   2590  CG  LYS A 278      92.105 101.118 115.653
ATOM   2591  CD  LYS A 278      90.593 101.119 115.445
ATOM   2592  CE  LYS A 278      89.829 101.902 116.509
ATOM   2593  NZ  LYS A 278      88.386 101.855 116.211
ATOM   2594  HZ1 LYS A 278      87.894 102.570 116.778
ATOM   2595  HZ2 LYS A 278      88.233 102.052 115.204
ATOM   2596  HZ3 LYS A 278      88.013 100.915 116.442
ATOM   2597  C   LYS A 278      94.948  99.385 113.745
ATOM   2598  O   LYS A 278      95.271  99.761 112.615
ATOM   2599  N   GLU A 279      95.106  98.117 114.192
ATOM   2600  H   GLU A 279      94.850  97.865 115.123
ATOM   2601  CA  GLU A 279      95.608  97.021 113.397
ATOM   2602  CB  GLU A 279      96.787  96.283 114.063
ATOM   2603  CG  GLU A 279      98.061  97.129 114.216
ATOM   2604  CD  GLU A 279      99.215  96.327 114.831
ATOM   2605  OE1 GLU A 279     100.284  96.960 115.030
ATOM   2606  OE2 GLU A 279      99.085  95.103 115.105
ATOM   2607  C   GLU A 279      94.477  96.029 113.303
ATOM   2608  O   GLU A 279      93.822  95.738 114.309
ATOM   2609  N   LEU A 280      94.203  95.517 112.076
ATOM   2610  H   LEU A 280      94.731  95.776 111.271
ATOM   2611  CA  LEU A 280      93.136  94.571 111.851
ATOM   2612  CB  LEU A 280      92.216  95.011 110.686
ATOM   2613  CG  LEU A 280      91.540  96.395 110.830
ATOM   2614  CD1 LEU A 280      90.732  96.743 109.574
ATOM   2615  CD2 LEU A 280      90.695  96.511 112.103
ATOM   2616  C   LEU A 280      93.609  93.182 111.488
ATOM   2617  O   LEU A 280      92.957  92.194 111.830
ATOM   2618  N   LYS A 281      94.786  93.078 110.830
ATOM   2619  H   LYS A 281      95.316  93.892 110.608
ATOM   2620  CA  LYS A 281      95.349  91.840 110.338
ATOM   2621  CB  LYS A 281      96.237  92.072 109.095
ATOM   2622  CG  LYS A 281      95.519  92.602 107.849
ATOM   2623  CD  LYS A 281      94.464  91.658 107.268
ATOM   2624  CE  LYS A 281      93.842  92.190 105.981
ATOM   2625  NZ  LYS A 281      92.836  91.238 105.471
ATOM   2626  HZ1 LYS A 281      91.886  91.606 105.675
ATOM   2627  HZ2 LYS A 281      92.942  91.134 104.444
ATOM   2628  HZ3 LYS A 281      92.960  90.314 105.925
ATOM   2629  C   LYS A 281      96.146  90.999 111.303
ATOM   2630  O   LYS A 281      96.737  89.996 110.895
ATOM   2631  N   ALA A 282      96.165  91.368 112.599
ATOM   2632  H   ALA A 282      95.656  92.169 112.905
ATOM   2633  CA  ALA A 282      96.916  90.702 113.637
ATOM   2634  CB  ALA A 282      96.817  91.456 114.976
ATOM   2635  C   ALA A 282      96.608  89.253 113.922
ATOM   2636  O   ALA A 282      97.524  88.505 114.273
ATOM   2637  N   HIS A 283      95.330  88.822 113.754
ATOM   2638  H   HIS A 283      94.622  89.455 113.452
ATOM   2639  CA  HIS A 283      94.854  87.477 114.022
ATOM   2640  CB  HIS A 283      95.393  86.390 113.044
ATOM   2641  CG  HIS A 283      94.951  86.553 111.620
ATOM   2642  ND1 HIS A 283      95.637  87.277 110.670
ATOM   2643  CE1 HIS A 283      94.926  87.182 109.518
ATOM   2644  NE2 HIS A 283      93.835  86.451 109.661
ATOM   2645  CD2 HIS A 283      93.853  86.055 110.986
ATOM   2646  C   HIS A 283      95.057  87.124 115.488
ATOM   2647  O   HIS A 283      94.789  87.976 116.339
ATOM   2648  N   GLY A 284      95.505  85.888 115.834
ATOM   2649  H   GLY A 284      95.716  85.180 115.167
ATOM   2650  CA  GLY A 284      95.696  85.501 117.209
ATOM   2651  C   GLY A 284      96.872  84.595 117.253
ATOM   2652  O   GLY A 284      96.743  83.405 117.535
ATOM   2653  N   VAL A 285      98.059  85.184 117.026
ATOM   2654  H   VAL A 285      98.097  86.166 116.860
ATOM   2655  CA  VAL A 285      99.334  84.514 116.976
ATOM   2656  CB  VAL A 285     100.426  85.495 116.526
ATOM   2657  CG1 VAL A 285     101.858  84.923 116.617
ATOM   2658  CG2 VAL A 285     100.084  85.962 115.095
ATOM   2659  C   VAL A 285      99.647  83.854 118.307
ATOM   2660  O   VAL A 285      99.247  84.329 119.375
ATOM   2661  N   SER A 286     100.374  82.711 118.220
ATOM   2662  H   SER A 286     100.651  82.365 117.328
ATOM   2663  CA  SER A 286     100.809  81.892 119.317
ATOM   2664  CB  SER A 286     101.835  82.597 120.251
ATOM   2665  OG  SER A 286     102.413  81.678 121.170
ATOM   2666  HG  SER A 286     102.856  82.217 121.832
ATOM   2667  C   SER A 286      99.724  81.203 120.095
ATOM   2668  O   SER A 286      99.457  81.487 121.266
ATOM   2669  N   CYS A 287      99.017  80.311 119.372
ATOM   2670  H   CYS A 287      99.228  80.155 118.412
ATOM   2671  CA  CYS A 287      97.979  79.465 119.898
ATOM   2672  CB  CYS A 287      97.261  78.742 118.760
ATOM   2673  SG  CYS A 287      96.426  79.942 117.703
ATOM   2674  C   CYS A 287      98.694  78.395 120.700
ATOM   2675  O   CYS A 287      99.771  77.973 120.262
ATOM   2676  N   PRO A 288      98.205  77.948 121.863
ATOM   2677  CA  PRO A 288      98.874  76.926 122.642
ATOM   2678  CB  PRO A 288      98.109  76.856 123.967
ATOM   2679  CG  PRO A 288      96.715  77.434 123.642
ATOM   2680  CD  PRO A 288      96.975  78.421 122.493
ATOM   2681  C   PRO A 288      98.966  75.604 121.925
ATOM   2682  O   PRO A 288     100.094  75.139 121.757
ATOM   2683  N   GLN A 289      97.827  75.018 121.473
ATOM   2684  H   GLN A 289      96.942  75.326 121.816
ATOM   2685  CA  GLN A 289      97.713  74.252 120.251
ATOM   2686  CB  GLN A 289      98.569  72.954 120.182
ATOM   2687  CG  GLN A 289      98.252  71.857 121.206
ATOM   2688  CD  GLN A 289      99.215  70.703 120.980
ATOM   2689  OE1 GLN A 289      99.060  69.928 120.037
ATOM   2690  NE2 GLN A 289     100.232  70.567 121.871
ATOM   2691 1HE2 GLN A 289     100.323  71.209 122.632
ATOM   2692 2HE2 GLN A 289     100.883  69.814 121.778
ATOM   2693  C   GLN A 289      96.263  73.873 120.045
ATOM   2694  O   GLN A 289      95.505  73.755 121.014
ATOM   2695  N   SER A 290      95.835  73.746 118.764
ATOM   2696  H   SER A 290      96.453  73.903 117.996
ATOM   2697  CA  SER A 290      94.501  73.318 118.410
ATOM   2698  CB  SER A 290      93.377  74.337 118.707
ATOM   2699  OG  SER A 290      92.113  73.804 118.334
ATOM   2700  HG  SER A 290      91.463  74.460 118.600
ATOM   2701  C   SER A 290      94.587  73.017 116.939
ATOM   2702  O   SER A 290      94.747  73.942 116.137
ATOM   2703  N   GLN A 291      94.508  71.718 116.559
ATOM   2704  H   GLN A 291      94.391  70.970 117.207
ATOM   2705  CA  GLN A 291      94.626  71.344 115.174
ATOM   2706  CB  GLN A 291      96.036  70.758 114.909
ATOM   2707  CG  GLN A 291      96.404  70.365 113.469
ATOM   2708  CD  GLN A 291      97.875  69.929 113.400
ATOM   2709  OE1 GLN A 291      98.671  70.002 114.338
ATOM   2710  NE2 GLN A 291      98.270  69.445 112.195
ATOM   2711 1HE2 GLN A 291      97.610  69.352 111.450
ATOM   2712 2HE2 GLN A 291      99.223  69.177 112.054
ATOM   2713  C   GLN A 291      93.552  70.393 114.719
ATOM   2714  O   GLN A 291      93.133  69.497 115.456
ATOM   2715  N   CYS A 292      93.080  70.615 113.468
ATOM   2716  H   CYS A 292      93.439  71.360 112.911
ATOM   2717  CA  CYS A 292      92.070  69.820 112.812
ATOM   2718  CB  CYS A 292      90.769  70.603 112.530
ATOM   2719  SG  CYS A 292      89.947  71.159 114.055
ATOM   2720  C   CYS A 292      92.666  69.392 111.483
ATOM   2721  O   CYS A 292      93.373  70.194 110.869
ATOM   2722  N   PRO A 293      92.403  68.178 110.996
ATOM   2723  CA  PRO A 293      92.958  67.653 109.761
ATOM   2724  CB  PRO A 293      92.600  66.163 109.737
ATOM   2725  CG  PRO A 293      92.308  65.799 111.197
ATOM   2726  CD  PRO A 293      91.812  67.115 111.808
ATOM   2727  C   PRO A 293      92.601  68.272 108.438
ATOM   2728  O   PRO A 293      93.445  68.186 107.544
ATOM   2729  N   TYR A 294      91.391  68.861 108.274
ATOM   2730  H   TYR A 294      90.824  69.108 109.054
ATOM   2731  CA  TYR A 294      90.668  68.696 107.028
ATOM   2732  CB  TYR A 294      89.125  68.764 107.205
ATOM   2733  CG  TYR A 294      88.632  67.567 107.954
ATOM   2734  CD1 TYR A 294      88.492  67.599 109.348
ATOM   2735  CE1 TYR A 294      88.027  66.478 110.043
ATOM   2736  CZ  TYR A 294      87.692  65.312 109.347
ATOM   2737  OH  TYR A 294      87.220  64.177 110.043
ATOM   2738  HH  TYR A 294      87.185  64.395 110.979
ATOM   2739  CE2 TYR A 294      87.825  65.272 107.957
ATOM   2740  CD2 TYR A 294      88.291  66.395 107.266
ATOM   2741  C   TYR A 294      91.090  69.636 105.925
ATOM   2742  O   TYR A 294      90.400  70.601 105.598
ATOM   2743  N   LYS A 295      92.250  69.323 105.307
ATOM   2744  H   LYS A 295      92.784  68.545 105.630
ATOM   2745  CA  LYS A 295      92.855  70.062 104.228
ATOM   2746  CB  LYS A 295      94.203  69.411 103.853
ATOM   2747  CG  LYS A 295      95.010  70.032 102.711
ATOM   2748  CD  LYS A 295      96.354  69.323 102.497
ATOM   2749  CE  LYS A 295      96.254  67.945 101.837
ATOM   2750  NZ  LYS A 295      97.601  67.381 101.632
ATOM   2751  HZ1 LYS A 295      98.114  67.942 100.927
ATOM   2752  HZ2 LYS A 295      98.125  67.395 102.527
ATOM   2753  HZ3 LYS A 295      97.518  66.401 101.298
ATOM   2754  C   LYS A 295      91.975  70.040 103.012
ATOM   2755  O   LYS A 295      91.618  68.969 102.509
ATOM   2756  N   LYS A 296      91.614  71.250 102.524
ATOM   2757  H   LYS A 296      91.786  72.100 103.020
ATOM   2758  CA  LYS A 296      90.787  71.358 101.359
ATOM   2759  CB  LYS A 296      89.363  71.875 101.645
ATOM   2760  CG  LYS A 296      88.471  70.825 102.305
ATOM   2761  CD  LYS A 296      87.050  71.311 102.592
ATOM   2762  CE  LYS A 296      86.241  70.357 103.478
ATOM   2763  NZ  LYS A 296      86.055  69.048 102.809
ATOM   2764  HZ1 LYS A 296      85.415  69.163 102.001
ATOM   2765  HZ2 LYS A 296      86.964  68.678 102.472
ATOM   2766  HZ3 LYS A 296      85.643  68.369 103.477
ATOM   2767  C   LYS A 296      91.434  72.280 100.384
ATOM   2768  O   LYS A 296      91.498  73.497 100.581
ATOM   2769  N   ILE A 297      91.979  71.670  99.308
ATOM   2770  H   ILE A 297      91.936  70.680  99.201
ATOM   2771  CA  ILE A 297      92.618  72.378  98.235
ATOM   2772  CB  ILE A 297      93.505  71.487  97.380
ATOM   2773  CG2 ILE A 297      94.067  72.264  96.163
ATOM   2774  CG1 ILE A 297      94.639  70.962  98.291
ATOM   2775  CD1 ILE A 297      95.497  69.844  97.705
ATOM   2776  C   ILE A 297      91.537  73.088  97.472
ATOM   2777  O   ILE A 297      90.494  72.510  97.162
ATOM   2778  N   GLY A 298      91.765  74.390  97.215
ATOM   2779  H   GLY A 298      92.612  74.843  97.478
ATOM   2780  CA  GLY A 298      90.809  75.179  96.492
ATOM   2781  C   GLY A 298      91.484  75.662  95.269
ATOM   2782  O   GLY A 298      92.701  75.830  95.234
ATOM   2783  N   VAL A 299      90.701  75.848  94.196
ATOM   2784  H   VAL A 299      89.721  75.661  94.210
ATOM   2785  CA  VAL A 299      91.239  76.320  92.953
ATOM   2786  CB  VAL A 299      91.538  75.189  91.950
ATOM   2787  CG1 VAL A 299      92.177  75.783  90.698
ATOM   2788  CG2 VAL A 299      92.427  74.060  92.514
ATOM   2789  C   VAL A 299      90.140  77.146  92.336
ATOM   2790  O   VAL A 299      88.958  76.833  92.505
ATOM   2791  N   ASP A 300      90.498  78.278  91.687
ATOM   2792  H   ASP A 300      91.430  78.621  91.589
ATOM   2793  CA  ASP A 300      89.541  79.049  90.952
ATOM   2794  CB  ASP A 300      89.632  80.560  91.228
ATOM   2795  CG  ASP A 300      89.227  80.808  92.696
ATOM   2796  OD1 ASP A 300      88.276  80.154  93.204
ATOM   2797  OD2 ASP A 300      89.885  81.660  93.347
ATOM   2798  C   ASP A 300      89.944  78.576  89.565
ATOM   2799  O   ASP A 300      91.129  78.529  89.220
ATOM   2800  N   VAL A 301      88.963  78.133  88.752
ATOM   2801  H   VAL A 301      88.001  78.169  89.009
ATOM   2802  CA  VAL A 301      89.267  77.554  87.461
ATOM   2803  CB  VAL A 301      88.850  76.084  87.332
ATOM   2804  CG1 VAL A 301      89.715  75.199  88.235
ATOM   2805  CG2 VAL A 301      87.345  75.897  87.642
ATOM   2806  C   VAL A 301      88.787  78.196  86.198
ATOM   2807  O   VAL A 301      87.643  78.637  86.084
ATOM   2808  N   HIS A 302      89.702  78.247  85.208
ATOM   2809  H   HIS A 302      90.632  77.914  85.346
ATOM   2810  CA  HIS A 302      89.418  78.746  83.891
ATOM   2811  CB  HIS A 302      90.623  79.491  83.267
ATOM   2812  CG  HIS A 302      90.454  80.110  81.907
ATOM   2813  ND1 HIS A 302      90.507  79.401  80.728
ATOM   2814  CE1 HIS A 302      90.381  80.301  79.720
ATOM   2815  NE2 HIS A 302      90.245  81.536  80.168
ATOM   2816  CD2 HIS A 302      90.289  81.412  81.545
ATOM   2817  C   HIS A 302      89.187  77.484  83.109
ATOM   2818  O   HIS A 302      90.127  76.733  82.843
ATOM   2819  N   ALA A 303      87.917  77.203  82.746
ATOM   2820  H   ALA A 303      87.155  77.799  82.983
ATOM   2821  CA  ALA A 303      87.606  76.028  81.970
ATOM   2822  CB  ALA A 303      86.108  75.685  81.917
ATOM   2823  C   ALA A 303      88.110  76.262  80.573
ATOM   2824  O   ALA A 303      87.850  77.305  79.972
ATOM   2825  N   LEU A 304      88.882  75.287  80.057
ATOM   2826  H   LEU A 304      89.074  74.459  80.575
ATOM   2827  CA  LEU A 304      89.471  75.340  78.744
ATOM   2828  CB  LEU A 304      90.921  74.802  78.732
ATOM   2829  CG  LEU A 304      91.948  75.603  79.562
ATOM   2830  CD1 LEU A 304      93.301  74.881  79.611
ATOM   2831  CD2 LEU A 304      92.125  77.029  79.016
ATOM   2832  C   LEU A 304      88.693  74.556  77.725
ATOM   2833  O   LEU A 304      89.072  74.529  76.551
ATOM   2834  N   GLY A 305      87.568  73.931  78.138
ATOM   2835  H   GLY A 305      87.256  73.976  79.083
ATOM   2836  CA  GLY A 305      86.774  73.117  77.262
ATOM   2837  C   GLY A 305      87.317  71.715  77.302
ATOM   2838  O   GLY A 305      87.961  71.296  78.271
ATOM   2839  N   HIS A 306      87.020  70.950  76.231
ATOM   2840  H   HIS A 306      86.503  71.305  75.456
ATOM   2841  CA  HIS A 306      87.439  69.580  76.111
ATOM   2842  CB  HIS A 306      86.258  68.638  75.797
ATOM   2843  CG  HIS A 306      85.244  68.601  76.904
ATOM   2844  ND1 HIS A 306      85.231  67.670  77.918
ATOM   2845  CE1 HIS A 306      84.194  67.993  78.731
ATOM   2846  NE2 HIS A 306      83.542  69.063  78.315
ATOM   2847  CD2 HIS A 306      84.206  69.445  77.163
ATOM   2848  C   HIS A 306      88.447  69.435  75.018
ATOM   2849  O   HIS A 306      88.295  70.019  73.943
ATOM   2850  N   TRP A 307      89.529  68.667  75.296
ATOM   2851  H   TRP A 307      89.609  68.183  76.165
ATOM   2852  CA  TRP A 307      90.550  68.429  74.310
ATOM   2853  CB  TRP A 307      91.942  68.030  74.847
ATOM   2854  CG  TRP A 307      92.688  69.133  75.571
ATOM   2855  CD1 TRP A 307      92.989  69.222  76.900
ATOM   2856  NE1 TRP A 307      93.645  70.402  77.168
ATOM   2857  HE1 TRP A 307      93.978  70.686  78.040
ATOM   2858  CE2 TRP A 307      93.757  71.116  75.997
ATOM   2859  CZ2 TRP A 307      94.312  72.363  75.731
ATOM   2860  CH2 TRP A 307      94.274  72.837  74.413
ATOM   2861  CZ3 TRP A 307      93.690  72.076  73.391
ATOM   2862  CE3 TRP A 307      93.127  70.821  73.659
ATOM   2863  CD2 TRP A 307      93.168  70.351  74.969
ATOM   2864  C   TRP A 307      90.066  67.370  73.373
ATOM   2865  O   TRP A 307      89.581  66.320  73.805
ATOM   2866  N   PHE A 308      90.154  67.677  72.060
ATOM   2867  H   PHE A 308      90.545  68.539  71.749
ATOM   2868  CA  PHE A 308      89.739  66.786  71.016
ATOM   2869  CB  PHE A 308      88.970  67.479  69.864
ATOM   2870  CG  PHE A 308      87.648  68.030  70.291
ATOM   2871  CD1 PHE A 308      87.551  69.349  70.751
ATOM   2872  CE1 PHE A 308      86.318  69.877  71.146
ATOM   2873  CZ  PHE A 308      85.169  69.086  71.075
ATOM   2874  CE2 PHE A 308      85.255  67.773  70.607
ATOM   2875  CD2 PHE A 308      86.490  67.248  70.214
ATOM   2876  C   PHE A 308      90.970  66.224  70.376
ATOM   2877  O   PHE A 308      91.846  66.974  69.933
ATOM   2878  N   ASP A 309      91.069  64.879  70.341
ATOM   2879  H   ASP A 309      90.366  64.281  70.722
ATOM   2880  CA  ASP A 309      92.174  64.211  69.703
ATOM   2881  CB  ASP A 309      92.850  63.097  70.537
ATOM   2882  CG  ASP A 309      93.636  63.643  71.737
ATOM   2883  OD1 ASP A 309      93.898  64.872  71.837
ATOM   2884  OD2 ASP A 309      94.016  62.794  72.585
ATOM   2885  C   ASP A 309      91.605  63.605  68.456
ATOM   2886  O   ASP A 309      90.488  63.083  68.469
ATOM   2887  N   GLY A 310      92.360  63.668  67.337
ATOM   2888  H   GLY A 310      93.265  64.084  67.313
ATOM   2889  CA  GLY A 310      91.864  63.124  66.102
ATOM   2890  C   GLY A 310      92.954  62.686  65.189
ATOM   2891  O   GLY A 310      94.138  62.961  65.400
ATOM   2892  N   ARG A 311      92.525  61.958  64.140
ATOM   2893  H   ARG A 311      91.550  61.810  63.985
ATOM   2894  CA  ARG A 311      93.381  61.415  63.128
ATOM   2895  CB  ARG A 311      92.821  60.108  62.543
ATOM   2896  CG  ARG A 311      92.775  58.971  63.563
ATOM   2897  CD  ARG A 311      92.177  57.681  63.015
ATOM   2898  NE  ARG A 311      92.074  56.724  64.155
ATOM   2899  HE  ARG A 311      92.583  56.919  64.994
ATOM   2900  CZ  ARG A 311      91.342  55.570  64.072
ATOM   2901  NH1 ARG A 311      90.577  55.276  62.977
ATOM   2902 1HH1 ARG A 311      90.517  55.920  62.214
ATOM   2903 2HH1 ARG A 311      90.046  54.429  62.945
ATOM   2904  NH2 ARG A 311      91.371  54.702  65.125
ATOM   2905 1HH2 ARG A 311      91.928  54.907  65.930
ATOM   2906 2HH2 ARG A 311      90.842  53.855  65.096
ATOM   2907  C   ARG A 311      93.567  62.378  61.997
ATOM   2908  O   ARG A 311      92.646  63.108  61.624
ATOM   2909  N   LEU A 312      94.813  62.418  61.475
ATOM   2910  H   LEU A 312      95.533  61.829  61.833
ATOM   2911  CA  LEU A 312      95.200  63.229  60.348
ATOM   2912  CB  LEU A 312      96.716  63.510  60.250
ATOM   2913  CG  LEU A 312      97.372  64.328  61.378
ATOM   2914  CD1 LEU A 312      98.892  64.388  61.174
ATOM   2915  CD2 LEU A 312      96.787  65.745  61.467
ATOM   2916  C   LEU A 312      94.866  62.461  59.104
ATOM   2917  O   LEU A 312      95.059  61.242  59.062
ATOM   2918  N   ASN A 313      94.303  63.152  58.084
ATOM   2919  H   ASN A 313      94.071  64.119  58.172
ATOM   2920  CA  ASN A 313      93.965  62.535  56.821
ATOM   2921  CB  ASN A 313      92.464  62.226  56.634
ATOM   2922  CG  ASN A 313      92.052  61.191  57.673
ATOM   2923  OD1 ASN A 313      92.273  59.988  57.533
ATOM   2924  ND2 ASN A 313      91.494  61.688  58.802
ATOM   2925 1HD2 ASN A 313      91.360  62.675  58.897
ATOM   2926 2HD2 ASN A 313      91.233  61.079  59.551
ATOM   2927  C   ASN A 313      94.415  63.424  55.706
ATOM   2928  O   ASN A 313      94.192  64.636  55.728
ATOM   2929  N   LEU A 314      95.104  62.817  54.715
ATOM   2930  H   LEU A 314      95.272  61.835  54.732
ATOM   2931  CA  LEU A 314      95.615  63.502  53.563
ATOM   2932  CB  LEU A 314      97.021  62.997  53.165
ATOM   2933  CG  LEU A 314      97.693  63.689  51.960
ATOM   2934  CD1 LEU A 314      98.046  65.146  52.289
ATOM   2935  CD2 LEU A 314      98.893  62.882  51.444
ATOM   2936  C   LEU A 314      94.668  63.252  52.425
ATOM   2937  O   LEU A 314      94.299  62.103  52.158
ATOM   2938  N   LYS A 315      94.246  64.338  51.740
ATOM   2939  H   LYS A 315      94.531  65.266  51.965
ATOM   2940  CA  LYS A 315      93.354  64.207  50.629
ATOM   2941  CB  LYS A 315      91.870  64.471  50.990
ATOM   2942  CG  LYS A 315      90.833  64.321  49.861
ATOM   2943  CD  LYS A 315      90.564  62.884  49.409
ATOM   2944  CE  LYS A 315      89.475  62.773  48.339
ATOM   2945  NZ  LYS A 315      89.453  61.403  47.788
ATOM   2946  HZ1 LYS A 315      90.271  61.272  47.161
ATOM   2947  HZ2 LYS A 315      89.506  60.714  48.561
ATOM   2948  HZ3 LYS A 315      88.581  61.247  47.248
ATOM   2949  C   LYS A 315      93.784  65.135  49.541
ATOM   2950  O   LYS A 315      93.873  66.355  49.710
ATOM   2951  N   THR A 316      94.147  64.512  48.405
ATOM   2952  H   THR A 316      94.113  63.521  48.312
ATOM   2953  CA  THR A 316      94.527  65.215  47.221
ATOM   2954  CB  THR A 316      95.585  64.529  46.392
ATOM   2955  CG2 THR A 316      96.899  64.503  47.195
ATOM   2956  OG1 THR A 316      95.191  63.208  46.045
ATOM   2957  HG1 THR A 316      95.750  62.958  45.305
ATOM   2958  C   THR A 316      93.253  65.404  46.442
ATOM   2959  O   THR A 316      92.372  64.538  46.433
ATOM   2960  N   SER A 317      93.115  66.592  45.837
ATOM   2961  H   SER A 317      93.837  67.276  45.880
ATOM   2962  CA  SER A 317      91.982  66.950  45.042
ATOM   2963  CB  SER A 317      91.146  68.068  45.691
ATOM   2964  OG  SER A 317      91.964  69.183  46.007
ATOM   2965  HG  SER A 317      92.513  68.908  46.746
ATOM   2966  C   SER A 317      92.525  67.373  43.714
ATOM   2967  O   SER A 317      93.509  68.111  43.637
ATOM   2968  N   PHE A 318      91.906  66.864  42.628
ATOM   2969  H   PHE A 318      91.116  66.264  42.694
ATOM   2970  CA  PHE A 318      92.353  67.171  41.302
ATOM   2971  CB  PHE A 318      92.849  65.933  40.508
ATOM   2972  CG  PHE A 318      94.027  65.269  41.149
ATOM   2973  CD1 PHE A 318      93.840  64.220  42.059
ATOM   2974  CE1 PHE A 318      94.931  63.594  42.660
ATOM   2975  CZ  PHE A 318      96.227  64.006  42.354
ATOM   2976  CE2 PHE A 318      96.430  65.046  41.442
ATOM   2977  CD2 PHE A 318      95.329  65.673  40.841
ATOM   2978  C   PHE A 318      91.233  67.727  40.500
ATOM   2979  O   PHE A 318      90.151  67.144  40.419
ATOM   2980  N   HIS A 319      91.488  68.910  39.923
ATOM   2981  H   HIS A 319      92.336  69.401  40.108
ATOM   2982  CA  HIS A 319      90.579  69.607  39.055
ATOM   2983  CB  HIS A 319      90.019  70.915  39.659
ATOM   2984  CG  HIS A 319      89.268  70.737  40.953
ATOM   2985  ND1 HIS A 319      87.977  70.267  41.062
ATOM   2986  CE1 HIS A 319      87.677  70.248  42.387
ATOM   2987  NE2 HIS A 319      88.680  70.672  43.134
ATOM   2988  CD2 HIS A 319      89.681  70.978  42.229
ATOM   2989  C   HIS A 319      91.460  69.988  37.886
ATOM   2990  O   HIS A 319      92.691  69.948  37.975
ATOM   2991  N   CYS A 320      90.851  70.266  36.719
ATOM   2992  H   CYS A 320      89.860  70.239  36.611
ATOM   2993  CA  CYS A 320      91.605  70.660  35.558
ATOM   2994  CB  CYS A 320      91.548  69.582  34.453
ATOM   2995  SG  CYS A 320      89.895  69.385  33.720
ATOM   2996  C   CYS A 320      91.142  71.970  34.989
ATOM   2997  O   CYS A 320      91.720  72.439  34.007
ATOM   2998  N   TYR A 321      90.088  72.584  35.581
ATOM   2999  H   TYR A 321      89.630  72.217  36.386
ATOM   3000  CA  TYR A 321      89.545  73.812  35.062
ATOM   3001  CB  TYR A 321      88.295  73.468  34.187
ATOM   3002  CG  TYR A 321      87.671  74.626  33.471
ATOM   3003  CD1 TYR A 321      88.296  75.235  32.375
ATOM   3004  CE1 TYR A 321      87.688  76.315  31.726
ATOM   3005  CZ  TYR A 321      86.448  76.787  32.167
ATOM   3006  OH  TYR A 321      85.836  77.877  31.513
ATOM   3007  HH  TYR A 321      85.002  78.060  31.957
ATOM   3008  CE2 TYR A 321      85.813  76.178  33.252
ATOM   3009  CD2 TYR A 321      86.422  75.101  33.895
ATOM   3010  C   TYR A 321      89.170  74.777  36.158
ATOM   3011  O   TYR A 321      88.997  74.390  37.314
ATOM   3012  N   GLY A 322      89.038  76.073  35.772
ATOM   3013  H   GLY A 322      89.222  76.334  34.827
ATOM   3014  CA  GLY A 322      88.641  77.167  36.614
ATOM   3015  C   GLY A 322      89.724  77.829  37.389
ATOM   3016  O   GLY A 322      90.883  77.882  36.973
ATOM   3017  N   ALA A 323      89.280  78.440  38.509
ATOM   3018  H   ALA A 323      88.317  78.388  38.760
ATOM   3019  CA  ALA A 323      90.097  79.135  39.461
ATOM   3020  CB  ALA A 323      89.710  80.613  39.649
ATOM   3021  C   ALA A 323      89.833  78.418  40.758
ATOM   3022  O   ALA A 323      88.723  77.931  40.994
ATOM   3023  N   CYS A 324      90.851  78.397  41.652
ATOM   3024  H   CYS A 324      91.720  78.834  41.437
ATOM   3025  CA  CYS A 324      90.817  77.718  42.926
ATOM   3026  CB  CYS A 324      92.160  77.838  43.675
ATOM   3027  SG  CYS A 324      93.507  76.917  42.864
ATOM   3028  C   CYS A 324      89.725  78.201  43.835
ATOM   3029  O   CYS A 324      89.102  77.395  44.528
ATOM   3030  N   THR A 325      89.436  79.521  43.798
ATOM   3031  H   THR A 325      89.935  80.139  43.195
ATOM   3032  CA  THR A 325      88.413  80.148  44.601
ATOM   3033  CB  THR A 325      88.384  81.655  44.444
ATOM   3034  CG2 THR A 325      89.680  82.262  45.011
ATOM   3035  OG1 THR A 325      88.212  82.017  43.078
ATOM   3036  HG1 THR A 325      87.895  82.925  43.087
ATOM   3037  C   THR A 325      87.040  79.604  44.294
ATOM   3038  O   THR A 325      86.202  79.520  45.193
ATOM   3039  N   LYS A 326      86.793  79.246  43.011
ATOM   3040  H   LYS A 326      87.502  79.310  42.312
ATOM   3041  CA  LYS A 326      85.539  78.712  42.554
ATOM   3042  CB  LYS A 326      85.354  78.880  41.032
ATOM   3043  CG  LYS A 326      85.184  80.344  40.618
ATOM   3044  CD  LYS A 326      84.928  80.574  39.129
ATOM   3045  CE  LYS A 326      84.741  82.054  38.786
ATOM   3046  NZ  LYS A 326      84.483  82.224  37.342
ATOM   3047  HZ1 LYS A 326      85.352  82.048  36.805
ATOM   3048  HZ2 LYS A 326      83.747  81.560  37.036
ATOM   3049  HZ3 LYS A 326      84.162  83.193  37.161
ATOM   3050  C   LYS A 326      85.341  77.259  42.896
ATOM   3051  O   LYS A 326      84.236  76.882  43.283
ATOM   3052  N   TYR A 327      86.394  76.415  42.752
ATOM   3053  H   TYR A 327      87.282  76.737  42.430
ATOM   3054  CA  TYR A 327      86.289  75.000  43.029
ATOM   3055  CB  TYR A 327      87.157  74.125  42.100
ATOM   3056  CG  TYR A 327      86.519  74.047  40.753
ATOM   3057  CD1 TYR A 327      86.742  75.018  39.769
ATOM   3058  CE1 TYR A 327      86.130  74.906  38.516
ATOM   3059  CZ  TYR A 327      85.302  73.816  38.234
ATOM   3060  OH  TYR A 327      84.684  73.693  36.971
ATOM   3061  HH  TYR A 327      84.968  74.433  36.428
ATOM   3062  CE2 TYR A 327      85.087  72.839  39.207
ATOM   3063  CD2 TYR A 327      85.695  72.955  40.458
ATOM   3064  C   TYR A 327      86.560  74.596  44.444
ATOM   3065  O   TYR A 327      87.693  74.671  44.924
ATOM   3066  N   GLU A 328      85.483  74.110  45.110
ATOM   3067  H   GLU A 328      84.594  74.046  44.664
ATOM   3068  CA  GLU A 328      85.504  73.654  46.475
ATOM   3069  CB  GLU A 328      84.113  73.543  47.133
ATOM   3070  CG  GLU A 328      83.429  74.900  47.364
ATOM   3071  CD  GLU A 328      82.134  74.699  48.145
ATOM   3072  OE1 GLU A 328      82.196  74.205  49.302
ATOM   3073  OE2 GLU A 328      81.054  75.028  47.585
ATOM   3074  C   GLU A 328      86.191  72.326  46.570
ATOM   3075  O   GLU A 328      86.087  71.480  45.677
ATOM   3076  N   TYR A 329      86.933  72.140  47.681
ATOM   3077  H   TYR A 329      87.001  72.839  48.389
ATOM   3078  CA  TYR A 329      87.679  70.939  47.911
ATOM   3079  CB  TYR A 329      88.977  71.240  48.690
ATOM   3080  CG  TYR A 329      89.776  72.167  47.818
ATOM   3081  CD1 TYR A 329      89.948  73.497  48.223
ATOM   3082  CE1 TYR A 329      90.658  74.402  47.431
ATOM   3083  CZ  TYR A 329      91.184  73.987  46.207
ATOM   3084  OH  TYR A 329      91.900  74.903  45.408
ATOM   3085  HH  TYR A 329      92.264  74.429  44.657
ATOM   3086  CE2 TYR A 329      90.992  72.672  45.773
ATOM   3087  CD2 TYR A 329      90.283  71.774  46.573
ATOM   3088  C   TYR A 329      86.793  69.949  48.641
ATOM   3089  O   TYR A 329      85.967  70.376  49.451
ATOM   3090  N   PRO A 330      86.931  68.636  48.413
ATOM   3091  CA  PRO A 330      86.118  67.600  49.035
ATOM   3092  CB  PRO A 330      86.548  66.281  48.390
ATOM   3093  CG  PRO A 330      87.148  66.692  47.037
ATOM   3094  CD  PRO A 330      87.701  68.102  47.291
ATOM   3095  C   PRO A 330      86.200  67.533  50.538
ATOM   3096  O   PRO A 330      85.347  66.907  51.163
ATOM   3097  N   TRP A 331      87.258  68.127  51.103
ATOM   3098  H   TRP A 331      87.918  68.603  50.528
ATOM   3099  CA  TRP A 331      87.560  68.195  52.501
ATOM   3100  CB  TRP A 331      89.038  67.793  52.738
ATOM   3101  CG  TRP A 331      90.063  68.379  51.779
ATOM   3102  CD1 TRP A 331      90.513  67.800  50.626
ATOM   3103  NE1 TRP A 331      91.400  68.620  49.978
ATOM   3104  HE1 TRP A 331      91.870  68.411  49.148
ATOM   3105  CE2 TRP A 331      91.529  69.774  50.710
ATOM   3106  CZ2 TRP A 331      92.277  70.919  50.481
ATOM   3107  CH2 TRP A 331      92.198  71.945  51.424
ATOM   3108  CZ3 TRP A 331      91.385  71.833  52.556
ATOM   3109  CE3 TRP A 331      90.620  70.685  52.782
ATOM   3110  CD2 TRP A 331      90.705  69.660  51.852
ATOM   3111  C   TRP A 331      87.232  69.523  53.134
ATOM   3112  O   TRP A 331      87.541  69.721  54.307
ATOM   3113  N   HIS A 332      86.524  70.429  52.411
ATOM   3114  H   HIS A 332      86.233  70.225  51.479
ATOM   3115  CA  HIS A 332      86.195  71.767  52.872
ATOM   3116  CB  HIS A 332      85.340  72.546  51.826
ATOM   3117  CG  HIS A 332      84.857  73.920  52.232
ATOM   3118  ND1 HIS A 332      85.669  75.026  52.363
ATOM   3119  CE1 HIS A 332      84.874  76.051  52.759
ATOM   3120  NE2 HIS A 332      83.611  75.687  52.885
ATOM   3121  CD2 HIS A 332      83.601  74.345  52.550
ATOM   3122  C   HIS A 332      85.508  71.851  54.215
ATOM   3123  O   HIS A 332      85.826  72.750  54.995
ATOM   3124  N   THR A 333      84.606  70.901  54.530
ATOM   3125  H   THR A 333      84.392  70.155  53.903
ATOM   3126  CA  THR A 333      83.865  70.897  55.771
ATOM   3127  CB  THR A 333      82.545  70.169  55.635
ATOM   3128  CG2 THR A 333      81.629  70.929  54.652
ATOM   3129  OG1 THR A 333      82.754  68.836  55.192
ATOM   3130  HG1 THR A 333      81.933  68.372  55.375
ATOM   3131  C   THR A 333      84.610  70.419  57.005
ATOM   3132  O   THR A 333      84.061  70.458  58.110
ATOM   3133  N   ALA A 334      85.897  70.027  56.850
ATOM   3134  H   ALA A 334      86.326  70.039  55.947
ATOM   3135  CA  ALA A 334      86.761  69.498  57.881
ATOM   3136  CB  ALA A 334      88.153  69.184  57.350
ATOM   3137  C   ALA A 334      86.988  70.308  59.127
ATOM   3138  O   ALA A 334      87.334  69.717  60.152
ATOM   3139  N   LYS A 335      86.847  71.658  59.063
ATOM   3140  H   LYS A 335      86.602  72.094  58.200
ATOM   3141  CA  LYS A 335      87.022  72.589  60.167
ATOM   3142  CB  LYS A 335      86.295  72.211  61.491
ATOM   3143  CG  LYS A 335      84.765  72.248  61.403
ATOM   3144  CD  LYS A 335      84.061  71.845  62.704
ATOM   3145  CE  LYS A 335      82.537  72.025  62.689
ATOM   3146  NZ  LYS A 335      81.904  71.106  61.721
ATOM   3147  HZ1 LYS A 335      82.203  71.353  60.759
ATOM   3148  HZ2 LYS A 335      82.180  70.129  61.931
ATOM   3149  HZ3 LYS A 335      80.872  71.190  61.788
ATOM   3150  C   LYS A 335      88.474  72.879  60.440
ATOM   3151  O   LYS A 335      88.866  74.045  60.390
ATOM   3152  N   CYS A 336      89.302  71.845  60.741
ATOM   3153  H   CYS A 336      88.981  70.901  60.777
ATOM   3154  CA  CYS A 336      90.704  72.066  60.990
ATOM   3155  CB  CYS A 336      91.193  71.498  62.334
ATOM   3156  SG  CYS A 336      90.389  72.306  63.754
ATOM   3157  C   CYS A 336      91.431  71.446  59.838
ATOM   3158  O   CYS A 336      91.681  70.237  59.795
ATOM   3159  N   HIS A 337      91.761  72.312  58.855
ATOM   3160  H   HIS A 337      91.543  73.283  58.925
ATOM   3161  CA  HIS A 337      92.433  71.918  57.650
ATOM   3162  CB  HIS A 337      91.446  71.704  56.472
ATOM   3163  CG  HIS A 337      90.558  72.880  56.151
ATOM   3164  ND1 HIS A 337      89.334  73.082  56.751
ATOM   3165  CE1 HIS A 337      88.825  74.226  56.229
ATOM   3166  NE2 HIS A 337      89.633  74.773  55.339
ATOM   3167  CD2 HIS A 337      90.725  73.924  55.292
ATOM   3168  C   HIS A 337      93.521  72.856  57.211
ATOM   3169  O   HIS A 337      93.510  74.049  57.519
ATOM   3170  N   TYR A 338      94.504  72.267  56.491
ATOM   3171  H   TYR A 338      94.455  71.293  56.300
ATOM   3172  CA  TYR A 338      95.663  72.897  55.908
ATOM   3173  CB  TYR A 338      97.003  72.243  56.317
ATOM   3174  CG  TYR A 338      97.198  72.410  57.790
ATOM   3175  CD1 TYR A 338      96.794  71.401  58.675
ATOM   3176  CE1 TYR A 338      96.965  71.552  60.054
ATOM   3177  CZ  TYR A 338      97.542  72.721  60.559
ATOM   3178  OH  TYR A 338      97.720  72.889  61.950
ATOM   3179  HH  TYR A 338      97.388  72.102  62.391
ATOM   3180  CE2 TYR A 338      97.946  73.733  59.686
ATOM   3181  CD2 TYR A 338      97.773  73.577  58.309
ATOM   3182  C   TYR A 338      95.492  72.697  54.425
ATOM   3183  O   TYR A 338      95.031  71.635  53.993
ATOM   3184  N   GLU A 339      95.872  73.722  53.623
ATOM   3185  H   GLU A 339      96.271  74.558  53.992
ATOM   3186  CA  GLU A 339      95.717  73.691  52.188
ATOM   3187  CB  GLU A 339      94.568  74.651  51.802
ATOM   3188  CG  GLU A 339      94.186  74.795  50.325
ATOM   3189  CD  GLU A 339      93.024  75.783  50.249
ATOM   3190  OE1 GLU A 339      91.911  75.462  50.745
ATOM   3191  OE2 GLU A 339      93.243  76.897  49.704
ATOM   3192  C   GLU A 339      96.965  74.126  51.457
ATOM   3193  O   GLU A 339      97.673  75.031  51.906
ATOM   3194  N   ARG A 340      97.261  73.455  50.312
ATOM   3195  H   ARG A 340      96.709  72.676  50.021
ATOM   3196  CA  ARG A 340      98.386  73.755  49.455
ATOM   3197  CB  ARG A 340      99.564  72.757  49.565
ATOM   3198  CG  ARG A 340     100.322  72.778  50.898
ATOM   3199  CD  ARG A 340     101.547  71.857  50.950
ATOM   3200  NE  ARG A 340     102.577  72.362  49.986
ATOM   3201  HE  ARG A 340     102.589  71.992  49.057
ATOM   3202  CZ  ARG A 340     103.514  73.301  50.331
ATOM   3203  NH1 ARG A 340     103.567  73.838  51.588
ATOM   3204 1HH1 ARG A 340     102.918  73.543  52.288
ATOM   3205 2HH1 ARG A 340     104.263  74.515  51.824
ATOM   3206  NH2 ARG A 340     104.415  73.703  49.387
ATOM   3207 1HH2 ARG A 340     104.395  73.297  48.473
ATOM   3208 2HH2 ARG A 340     105.106  74.392  49.606
ATOM   3209  C   ARG A 340      97.870  73.653  48.043
ATOM   3210  O   ARG A 340      97.514  72.562  47.593
ATOM   3211  N   ASP A 341      97.790  74.807  47.336
ATOM   3212  H   ASP A 341      98.068  75.675  47.739
ATOM   3213  CA  ASP A 341      97.312  74.891  45.974
ATOM   3214  CB  ASP A 341      96.478  76.159  45.680
ATOM   3215  CG  ASP A 341      95.118  76.163  46.379
ATOM   3216  OD1 ASP A 341      94.625  75.099  46.840
ATOM   3217  OD2 ASP A 341      94.548  77.283  46.456
ATOM   3218  C   ASP A 341      98.424  74.894  44.967
ATOM   3219  O   ASP A 341      99.458  75.539  45.157
ATOM   3220  N   TYR A 342      98.218  74.150  43.859
ATOM   3221  H   TYR A 342      97.387  73.613  43.745
ATOM   3222  CA  TYR A 342      99.157  74.053  42.773
ATOM   3223  CB  TYR A 342      99.791  72.647  42.592
ATOM   3224  CG  TYR A 342     100.548  72.261  43.823
ATOM   3225  CD1 TYR A 342      99.962  71.400  44.762
ATOM   3226  CE1 TYR A 342     100.652  71.034  45.922
ATOM   3227  CZ  TYR A 342     101.938  71.533  46.152
ATOM   3228  OH  TYR A 342     102.644  71.170  47.319
ATOM   3229  HH  TYR A 342     102.103  70.544  47.809
ATOM   3230  CE2 TYR A 342     102.528  72.394  45.224
ATOM   3231  CD2 TYR A 342     101.835  72.757  44.066
ATOM   3232  C   TYR A 342      98.298  74.332  41.569
ATOM   3233  O   TYR A 342      97.486  73.500  41.154
ATOM   3234  N   GLN A 343      98.441  75.549  41.007
ATOM   3235  H   GLN A 343      99.092  76.217  41.360
ATOM   3236  CA  GLN A 343      97.685  75.976  39.855
ATOM   3237  CB  GLN A 343      96.738  77.158  40.195
ATOM   3238  CG  GLN A 343      95.813  77.674  39.073
ATOM   3239  CD  GLN A 343      94.899  78.792  39.593
ATOM   3240  OE1 GLN A 343      95.016  79.315  40.702
ATOM   3241  NE2 GLN A 343      93.915  79.183  38.742
ATOM   3242 1HE2 GLN A 343      93.802  78.730  37.858
ATOM   3243 2HE2 GLN A 343      93.287  79.912  39.012
ATOM   3244  C   GLN A 343      98.667  76.441  38.815
ATOM   3245  O   GLN A 343      99.692  77.037  39.158
ATOM   3246  N   TYR A 344      98.392  76.143  37.518
ATOM   3247  H   TYR A 344      97.569  75.658  37.233
ATOM   3248  CA  TYR A 344      99.281  76.565  36.470
ATOM   3249  CB  TYR A 344      99.716  75.392  35.545
ATOM   3250  CG  TYR A 344     100.503  74.399  36.347
ATOM   3251  CD1 TYR A 344      99.899  73.234  36.843
ATOM   3252  CE1 TYR A 344     100.639  72.315  37.597
ATOM   3253  CZ  TYR A 344     101.991  72.558  37.862
ATOM   3254  OH  TYR A 344     102.750  71.641  38.621
ATOM   3255  HH  TYR A 344     102.170  70.919  38.880
ATOM   3256  CE2 TYR A 344     102.598  73.715  37.373
ATOM   3257  CD2 TYR A 344     101.856  74.629  36.622
ATOM   3258  C   TYR A 344      98.622  77.671  35.688
ATOM   3259  O   TYR A 344      98.835  78.842  36.006
ATOM   3260  N   GLU A 345      97.766  77.342  34.687
ATOM   3261  H   GLU A 345      97.560  76.399  34.446
ATOM   3262  CA  GLU A 345      97.088  78.340  33.908
ATOM   3263  CB  GLU A 345      96.804  77.895  32.455
ATOM   3264  CG  GLU A 345      96.156  78.965  31.559
ATOM   3265  CD  GLU A 345      95.938  78.469  30.124
ATOM   3266  OE1 GLU A 345      96.266  77.301  29.783
ATOM   3267  OE2 GLU A 345      95.434  79.295  29.320
ATOM   3268  C   GLU A 345      95.844  78.702  34.667
ATOM   3269  O   GLU A 345      95.041  77.840  35.033
ATOM   3270  N   THR A 346      95.657  80.024  34.862
ATOM   3271  H   THR A 346      96.313  80.681  34.499
ATOM   3272  CA  THR A 346      94.568  80.614  35.599
ATOM   3273  CB  THR A 346      94.726  82.106  35.787
ATOM   3274  CG2 THR A 346      95.960  82.370  36.671
ATOM   3275  OG1 THR A 346      94.852  82.768  34.535
ATOM   3276  HG1 THR A 346      94.746  83.704  34.730
ATOM   3277  C   THR A 346      93.197  80.310  35.067
ATOM   3278  O   THR A 346      92.232  80.363  35.830
ATOM   3279  N   LYS A 347      93.077  80.050  33.746
ATOM   3280  H   LYS A 347      93.863  80.046  33.134
ATOM   3281  CA  LYS A 347      91.808  79.726  33.158
ATOM   3282  CB  LYS A 347      91.448  80.608  31.935
ATOM   3283  CG  LYS A 347      92.401  80.520  30.738
ATOM   3284  CD  LYS A 347      91.906  81.282  29.509
ATOM   3285  CE  LYS A 347      92.826  81.154  28.295
ATOM   3286  NZ  LYS A 347      92.221  81.830  27.130
ATOM   3287  HZ1 LYS A 347      91.576  82.573  27.459
ATOM   3288  HZ2 LYS A 347      92.963  82.253  26.542
ATOM   3289  HZ3 LYS A 347      91.688  81.147  26.560
ATOM   3290  C   LYS A 347      91.686  78.287  32.728
ATOM   3291  O   LYS A 347      90.574  77.870  32.391
ATOM   3292  N   LYS A 348      92.802  77.505  32.694
ATOM   3293  H   LYS A 348      93.695  77.820  33.006
ATOM   3294  CA  LYS A 348      92.719  76.131  32.261
ATOM   3295  CB  LYS A 348      93.279  75.886  30.833
ATOM   3296  CG  LYS A 348      92.501  76.533  29.685
ATOM   3297  CD  LYS A 348      93.097  76.232  28.310
ATOM   3298  CE  LYS A 348      92.363  76.913  27.156
ATOM   3299  NZ  LYS A 348      93.021  76.578  25.878
ATOM   3300  HZ1 LYS A 348      94.043  76.736  25.961
ATOM   3301  HZ2 LYS A 348      92.847  75.582  25.645
ATOM   3302  HZ3 LYS A 348      92.641  77.176  25.121
ATOM   3303  C   LYS A 348      93.308  75.174  33.264
ATOM   3304  O   LYS A 348      92.769  75.081  34.369
ATOM   3305  N   THR A 349      94.421  74.451  32.922
ATOM   3306  H   THR A 349      94.882  74.554  32.047
ATOM   3307  CA  THR A 349      95.034  73.473  33.785
ATOM   3308  CB  THR A 349      96.161  72.729  33.094
ATOM   3309  CG2 THR A 349      96.733  71.628  34.015
ATOM   3310  OG1 THR A 349      95.658  72.107  31.918
ATOM   3311  HG1 THR A 349      95.488  72.819  31.294
ATOM   3312  C   THR A 349      95.508  74.116  35.049
ATOM   3313  O   THR A 349      96.350  75.011  35.056
ATOM   3314  N   GLY A 350      94.965  73.608  36.161
ATOM   3315  H   GLY A 350      94.285  72.878  36.125
ATOM   3316  CA  GLY A 350      95.276  74.100  37.464
ATOM   3317  C   GLY A 350      94.350  73.465  38.444
ATOM   3318  O   GLY A 350      93.563  72.583  38.098
ATOM   3319  N   CYS A 351      94.413  73.969  39.695
ATOM   3320  H   CYS A 351      95.054  74.699  39.912
ATOM   3321  CA  CYS A 351      93.622  73.534  40.814
ATOM   3322  CB  CYS A 351      92.113  73.826  40.626
ATOM   3323  SG  CYS A 351      91.783  75.591  40.376
ATOM   3324  C   CYS A 351      93.856  72.108  41.248
ATOM   3325  O   CYS A 351      92.948  71.276  41.337
ATOM   3326  N   THR A 352      95.151  71.781  41.420
ATOM   3327  H   THR A 352      95.885  72.436  41.266
ATOM   3328  CA  THR A 352      95.580  70.518  41.948
ATOM   3329  CB  THR A 352      96.837  69.988  41.304
ATOM   3330  CG2 THR A 352      97.249  68.661  41.968
ATOM   3331  OG1 THR A 352      96.608  69.777  39.918
ATOM   3332  HG1 THR A 352      96.569  70.653  39.525
ATOM   3333  C   THR A 352      95.842  70.958  43.370
ATOM   3334  O   THR A 352      96.565  71.930  43.590
ATOM   3335  N   ALA A 353      95.229  70.296  44.368
ATOM   3336  H   ALA A 353      94.641  69.508  44.223
ATOM   3337  CA  ALA A 353      95.449  70.708  45.725
ATOM   3338  CB  ALA A 353      94.297  71.525  46.329
ATOM   3339  C   ALA A 353      95.695  69.556  46.624
ATOM   3340  O   ALA A 353      95.234  68.443  46.383
ATOM   3341  N   CYS A 354      96.470  69.829  47.688
ATOM   3342  H   CYS A 354      96.838  70.744  47.835
ATOM   3343  CA  CYS A 354      96.812  68.868  48.687
ATOM   3344  CB  CYS A 354      98.338  68.697  48.808
ATOM   3345  SG  CYS A 354      98.850  67.463  50.034
ATOM   3346  C   CYS A 354      96.282  69.441  49.968
ATOM   3347  O   CYS A 354      96.527  70.610  50.284
ATOM   3348  N   GLY A 355      95.513  68.625  50.721
ATOM   3349  H   GLY A 355      95.247  67.705  50.445
ATOM   3350  CA  GLY A 355      94.975  69.095  51.964
ATOM   3351  C   GLY A 355      95.187  68.100  53.046
ATOM   3352  O   GLY A 355      95.124  66.892  52.816
ATOM   3353  N   LEU A 356      95.437  68.626  54.264
ATOM   3354  H   LEU A 356      95.453  69.616  54.400
ATOM   3355  CA  LEU A 356      95.643  67.818  55.437
ATOM   3356  CB  LEU A 356      97.015  68.051  56.116
ATOM   3357  CG  LEU A 356      97.291  67.208  57.384
ATOM   3358  CD1 LEU A 356      97.427  65.711  57.056
ATOM   3359  CD2 LEU A 356      98.484  67.759  58.180
ATOM   3360  C   LEU A 356      94.554  68.258  56.367
ATOM   3361  O   LEU A 356      94.422  69.452  56.643
ATOM   3362  N   TYR A 357      93.746  67.301  56.872
ATOM   3363  H   TYR A 357      93.844  66.335  56.647
ATOM   3364  CA  TYR A 357      92.663  67.658  57.746
ATOM   3365  CB  TYR A 357      91.333  67.830  56.965
ATOM   3366  CG  TYR A 357      90.792  66.579  56.331
ATOM   3367  CD1 TYR A 357      91.245  66.155  55.077
ATOM   3368  CE1 TYR A 357      90.724  65.001  54.485
ATOM   3369  CZ  TYR A 357      89.728  64.269  55.136
ATOM   3370  OH  TYR A 357      89.200  63.104  54.537
ATOM   3371  HH  TYR A 357      89.633  62.987  53.688
ATOM   3372  CE2 TYR A 357      89.252  64.691  56.378
ATOM   3373  CD2 TYR A 357      89.779  65.844  56.964
ATOM   3374  C   TYR A 357      92.454  66.712  58.886
ATOM   3375  O   TYR A 357      92.794  65.531  58.792
ATOM   3376  N   LEU A 358      91.923  67.259  60.008
ATOM   3377  H   LEU A 358      91.689  68.228  60.049
ATOM   3378  CA  LEU A 358      91.591  66.489  61.181
ATOM   3379  CB  LEU A 358      91.523  67.268  62.515
ATOM   3380  CG  LEU A 358      92.848  67.846  63.049
ATOM   3381  CD1 LEU A 358      92.607  68.699  64.302
ATOM   3382  CD2 LEU A 358      93.849  66.725  63.367
ATOM   3383  C   LEU A 358      90.254  65.841  60.983
ATOM   3384  O   LEU A 358      89.325  66.462  60.465
ATOM   3385  N   ASP A 359      90.161  64.556  61.384
ATOM   3386  H   ASP A 359      90.948  64.075  61.762
ATOM   3387  CA  ASP A 359      88.963  63.770  61.277
ATOM   3388  CB  ASP A 359      88.926  62.950  59.964
ATOM   3389  CG  ASP A 359      87.543  62.491  59.497
ATOM   3390  OD1 ASP A 359      87.522  61.773  58.464
ATOM   3391  OD2 ASP A 359      86.505  62.820  60.129
ATOM   3392  C   ASP A 359      88.911  62.833  62.453
ATOM   3393  O   ASP A 359      89.900  62.636  63.163
ATOM   3394  N   GLN A 360      87.709  62.253  62.697
ATOM   3395  H   GLN A 360      86.934  62.460  62.105
ATOM   3396  CA  GLN A 360      87.413  61.320  63.760
ATOM   3397  CB  GLN A 360      88.010  59.908  63.520
ATOM   3398  CG  GLN A 360      87.452  59.182  62.291
ATOM   3399  CD  GLN A 360      88.118  57.814  62.210
ATOM   3400  OE1 GLN A 360      89.137  57.629  61.547
ATOM   3401  NE2 GLN A 360      87.546  56.817  62.933
ATOM   3402 1HE2 GLN A 360      86.729  57.000  63.479
ATOM   3403 2HE2 GLN A 360      87.957  55.905  62.933
ATOM   3404  C   GLN A 360      87.789  61.860  65.117
ATOM   3405  O   GLN A 360      88.322  61.140  65.966
ATOM   3406  N   LEU A 361      87.496  63.169  65.334
ATOM   3407  H   LEU A 361      87.049  63.720  64.635
ATOM   3408  CA  LEU A 361      87.784  63.854  66.569
ATOM   3409  CB  LEU A 361      87.480  65.371  66.566
ATOM   3410  CG  LEU A 361      88.353  66.264  65.659
ATOM   3411  CD1 LEU A 361      87.812  67.702  65.642
ATOM   3412  CD2 LEU A 361      89.832  66.240  66.072
ATOM   3413  C   LEU A 361      86.945  63.269  67.661
ATOM   3414  O   LEU A 361      85.727  63.123  67.521
ATOM   3415  N   LYS A 362      87.628  62.892  68.763
ATOM   3416  H   LYS A 362      88.617  62.998  68.822
ATOM   3417  CA  LYS A 362      87.016  62.309  69.921
ATOM   3418  CB  LYS A 362      87.366  60.806  70.096
ATOM   3419  CG  LYS A 362      86.811  59.924  68.967
ATOM   3420  CD  LYS A 362      87.059  58.420  69.099
ATOM   3421  CE  LYS A 362      86.531  57.636  67.891
ATOM   3422  NZ  LYS A 362      86.776  56.187  68.052
ATOM   3423  HZ1 LYS A 362      87.794  56.008  68.138
ATOM   3424  HZ2 LYS A 362      86.294  55.845  68.904
ATOM   3425  HZ3 LYS A 362      86.409  55.678  67.225
ATOM   3426  C   LYS A 362      87.497  63.056  71.142
ATOM   3427  O   LYS A 362      88.704  63.278  71.279
ATOM   3428  N   PRO A 363      86.596  63.499  72.025
ATOM   3429  CA  PRO A 363      86.959  64.206  73.237
ATOM   3430  CB  PRO A 363      85.663  64.757  73.817
ATOM   3431  CG  PRO A 363      84.690  64.755  72.627
ATOM   3432  CD  PRO A 363      85.170  63.605  71.742
ATOM   3433  C   PRO A 363      87.637  63.264  74.192
ATOM   3434  O   PRO A 363      87.078  62.200  74.474
ATOM   3435  N   VAL A 364      88.827  63.652  74.693
ATOM   3436  H   VAL A 364      89.240  64.520  74.434
ATOM   3437  CA  VAL A 364      89.592  62.822  75.593
ATOM   3438  CB  VAL A 364      91.033  62.602  75.165
ATOM   3439  CG1 VAL A 364      91.017  61.854  73.823
ATOM   3440  CG2 VAL A 364      91.819  63.934  75.119
ATOM   3441  C   VAL A 364      89.577  63.280  77.022
ATOM   3442  O   VAL A 364      89.900  62.485  77.908
ATOM   3443  N   GLY A 365      89.162  64.543  77.286
ATOM   3444  H   GLY A 365      88.887  65.186  76.575
ATOM   3445  CA  GLY A 365      89.118  65.027  78.640
ATOM   3446  C   GLY A 365      88.785  66.480  78.710
ATOM   3447  O   GLY A 365      88.878  67.198  77.714
ATOM   3448  N   SER A 366      88.407  66.924  79.932
ATOM   3449  H   SER A 366      88.404  66.297  80.708
ATOM   3450  CA  SER A 366      88.056  68.294  80.210
ATOM   3451  CB  SER A 366      86.804  68.445  81.102
ATOM   3452  OG  SER A 366      86.528  69.813  81.376
ATOM   3453  HG  SER A 366      85.694  69.824  81.853
ATOM   3454  C   SER A 366      89.225  68.903  80.928
ATOM   3455  O   SER A 366      89.728  68.342  81.907
ATOM   3456  N   ALA A 367      89.676  70.073  80.425
ATOM   3457  H   ALA A 367      89.232  70.513  79.646
ATOM   3458  CA  ALA A 367      90.799  70.778  80.982
ATOM   3459  CB  ALA A 367      91.800  71.220  79.907
ATOM   3460  C   ALA A 367      90.403  71.996  81.766
ATOM   3461  O   ALA A 367      89.543  72.766  81.338
ATOM   3462  N   TYR A 368      91.032  72.175  82.954
ATOM   3463  H   TYR A 368      91.698  71.510  83.276
ATOM   3464  CA  TYR A 368      90.794  73.298  83.827
ATOM   3465  CB  TYR A 368      90.065  72.946  85.150
ATOM   3466  CG  TYR A 368      88.687  72.404  84.932
ATOM   3467  CD1 TYR A 368      88.459  71.024  84.866
ATOM   3468  CE1 TYR A 368      87.169  70.524  84.668
ATOM   3469  CZ  TYR A 368      86.092  71.405  84.535
ATOM   3470  OH  TYR A 368      84.786  70.910  84.334
ATOM   3471  HH  TYR A 368      84.829  69.950  84.333
ATOM   3472  CE2 TYR A 368      86.307  72.783  84.601
ATOM   3473  CD2 TYR A 368      87.599  73.275  84.799
ATOM   3474  C   TYR A 368      92.115  73.912  84.216
ATOM   3475  O   TYR A 368      92.960  73.259  84.831
ATOM   3476  N   LYS A 369      92.328  75.192  83.831
ATOM   3477  H   LYS A 369      91.639  75.705  83.332
ATOM   3478  CA  LYS A 369      93.532  75.924  84.138
ATOM   3479  CB  LYS A 369      93.817  77.009  83.083
ATOM   3480  CG  LYS A 369      95.180  77.696  83.164
ATOM   3481  CD  LYS A 369      95.381  78.693  82.021
ATOM   3482  CE  LYS A 369      96.784  79.294  81.958
ATOM   3483  NZ  LYS A 369      96.861  80.293  80.869
ATOM   3484  HZ1 LYS A 369      97.800  80.735  80.872
ATOM   3485  HZ2 LYS A 369      96.698  79.829  79.956
ATOM   3486  HZ3 LYS A 369      96.147  81.034  81.009
ATOM   3487  C   LYS A 369      93.366  76.515  85.518
ATOM   3488  O   LYS A 369      92.384  77.203  85.807
ATOM   3489  N   ILE A 370      94.345  76.219  86.395
ATOM   3490  H   ILE A 370      95.120  75.663  86.108
ATOM   3491  CA  ILE A 370      94.392  76.636  87.773
ATOM   3492  CB  ILE A 370      95.347  75.722  88.560
ATOM   3493  CG2 ILE A 370      95.655  76.225  89.985
ATOM   3494  CG1 ILE A 370      94.841  74.268  88.561
ATOM   3495  CD1 ILE A 370      95.868  73.284  89.124
ATOM   3496  C   ILE A 370      94.813  78.067  87.968
ATOM   3497  O   ILE A 370      95.911  78.467  87.580
ATOM   3498  N   ILE A 371      93.927  78.867  88.598
ATOM   3499  H   ILE A 371      93.016  78.567  88.865
ATOM   3500  CA  ILE A 371      94.236  80.227  88.936
ATOM   3501  CB  ILE A 371      93.409  81.331  88.307
ATOM   3502  CG2 ILE A 371      93.984  82.677  88.787
ATOM   3503  CG1 ILE A 371      93.443  81.275  86.778
ATOM   3504  CD1 ILE A 371      92.267  80.499  86.219
ATOM   3505  C   ILE A 371      93.916  80.142  90.403
ATOM   3506  O   ILE A 371      92.770  79.929  90.788
ATOM   3507  N   THR A 372      94.951  80.336  91.242
ATOM   3508  H   THR A 372      95.853  80.514  90.858
ATOM   3509  CA  THR A 372      94.969  80.283  92.695
ATOM   3510  CB  THR A 372      93.956  81.138  93.480
ATOM   3511  CG2 THR A 372      94.060  82.613  93.061
ATOM   3512  OG1 THR A 372      92.620  80.669  93.373
ATOM   3513  HG1 THR A 372      92.321  80.870  92.482
ATOM   3514  C   THR A 372      95.001  78.872  93.244
ATOM   3515  O   THR A 372      95.037  77.894  92.497
ATOM   3516  N   ILE A 373      95.093  78.770  94.592
ATOM   3517  H   ILE A 373      95.114  79.595  95.152
ATOM   3518  CA  ILE A 373      95.161  77.564  95.383
ATOM   3519  CB  ILE A 373      96.629  77.163  95.630
ATOM   3520  CG2 ILE A 373      97.342  78.251  96.470
ATOM   3521  CG1 ILE A 373      96.793  75.731  96.188
ATOM   3522  CD1 ILE A 373      98.222  75.187  96.128
ATOM   3523  C   ILE A 373      94.397  77.877  96.682
ATOM   3524  O   ILE A 373      93.807  78.948  96.797
ATOM   3525  N   ARG A 374      94.254  76.895  97.613
ATOM   3526  H   ARG A 374      94.624  75.990  97.424
ATOM   3527  CA  ARG A 374      93.640  76.978  98.938
ATOM   3528  CB  ARG A 374      92.098  77.191  99.047
ATOM   3529  CG  ARG A 374      91.614  78.635  98.825
ATOM   3530  CD  ARG A 374      90.108  78.889  98.942
ATOM   3531  NE  ARG A 374      89.467  78.286  97.729
ATOM   3532  HE  ARG A 374      89.152  77.338  97.784
ATOM   3533  CZ  ARG A 374      89.331  78.974  96.546
ATOM   3534  NH1 ARG A 374      89.676  80.293  96.409
ATOM   3535 1HH1 ARG A 374      90.025  80.813  97.189
ATOM   3536 2HH1 ARG A 374      89.558  80.756  95.526
ATOM   3537  NH2 ARG A 374      88.820  78.323  95.460
ATOM   3538 1HH2 ARG A 374      88.510  77.375  95.538
ATOM   3539 2HH2 ARG A 374      88.628  78.835  94.617
ATOM   3540  C   ARG A 374      94.039  75.731  99.692
ATOM   3541  O   ARG A 374      94.411  74.728  99.084
ATOM   3542  N   TYR A 375      94.046  75.799 101.042
ATOM   3543  H   TYR A 375      93.779  76.642 101.500
ATOM   3544  CA  TYR A 375      94.413  74.717 101.942
ATOM   3545  CB  TYR A 375      95.807  75.060 102.540
ATOM   3546  CG  TYR A 375      96.483  74.153 103.530
ATOM   3547  CD1 TYR A 375      97.160  73.004 103.125
ATOM   3548  CE1 TYR A 375      97.800  72.186 104.062
ATOM   3549  CZ  TYR A 375      97.775  72.511 105.416
ATOM   3550  OH  TYR A 375      98.430  71.671 106.340
ATOM   3551  HH  TYR A 375      98.317  72.048 107.217
ATOM   3552  CE2 TYR A 375      97.109  73.662 105.840
ATOM   3553  CD2 TYR A 375      96.474  74.475 104.897
ATOM   3554  C   TYR A 375      93.430  74.573 103.086
ATOM   3555  O   TYR A 375      93.546  73.635 103.877
ATOM   3556  N   SER A 376      92.377  75.419 103.110
ATOM   3557  H   SER A 376      92.240  76.064 102.363
ATOM   3558  CA  SER A 376      91.403  75.560 104.167
ATOM   3559  CB  SER A 376      90.227  76.441 103.701
ATOM   3560  OG  SER A 376      89.587  75.870 102.566
ATOM   3561  HG  SER A 376      88.869  76.466 102.340
ATOM   3562  C   SER A 376      90.863  74.369 104.905
ATOM   3563  O   SER A 376      90.696  73.275 104.369
ATOM   3564  N   ARG A 377      90.709  74.594 106.231
ATOM   3565  H   ARG A 377      90.919  75.496 106.605
ATOM   3566  CA  ARG A 377      90.215  73.642 107.191
ATOM   3567  CB  ARG A 377      91.287  73.327 108.252
ATOM   3568  CG  ARG A 377      92.478  72.555 107.675
ATOM   3569  CD  ARG A 377      93.630  72.344 108.647
ATOM   3570  NE  ARG A 377      94.634  71.457 107.984
ATOM   3571  HE  ARG A 377      94.382  71.001 107.130
ATOM   3572  CZ  ARG A 377      95.852  71.193 108.551
ATOM   3573  NH1 ARG A 377      96.300  71.872 109.650
ATOM   3574 1HH1 ARG A 377      95.745  72.596 110.058
ATOM   3575 2HH1 ARG A 377      97.198  71.663 110.036
ATOM   3576  NH2 ARG A 377      96.648  70.229 108.004
ATOM   3577 1HH2 ARG A 377      96.338  69.701 107.214
ATOM   3578 2HH2 ARG A 377      97.544  70.031 108.403
ATOM   3579  C   ARG A 377      89.016  74.240 107.873
ATOM   3580  O   ARG A 377      88.949  75.454 108.043
ATOM   3581  N   ARG A 378      87.998  73.413 108.228
ATOM   3582  H   ARG A 378      88.034  72.427 108.079
ATOM   3583  CA  ARG A 378      86.825  73.917 108.914
ATOM   3584  CB  ARG A 378      85.493  73.228 108.524
ATOM   3585  CG  ARG A 378      85.049  73.357 107.063
ATOM   3586  CD  ARG A 378      83.770  72.562 106.770
ATOM   3587  NE  ARG A 378      83.560  72.521 105.290
ATOM   3588  HE  ARG A 378      84.279  72.875 104.690
ATOM   3589  CZ  ARG A 378      82.445  71.946 104.735
ATOM   3590  NH1 ARG A 378      81.397  71.499 105.492
ATOM   3591 1HH1 ARG A 378      81.417  71.575 106.488
ATOM   3592 2HH1 ARG A 378      80.601  71.080 105.054
ATOM   3593  NH2 ARG A 378      82.379  71.809 103.379
ATOM   3594 1HH2 ARG A 378      83.134  72.110 102.799
ATOM   3595 2HH2 ARG A 378      81.577  71.395 102.951
ATOM   3596  C   ARG A 378      87.051  73.607 110.366
ATOM   3597  O   ARG A 378      87.125  72.436 110.753
ATOM   3598  N   VAL A 379      87.188  74.656 111.209
ATOM   3599  H   VAL A 379      87.114  75.605 110.913
ATOM   3600  CA  VAL A 379      87.402  74.436 112.614
ATOM   3601  CB  VAL A 379      88.694  75.037 113.150
ATOM   3602  CG1 VAL A 379      88.840  74.808 114.669
ATOM   3603  CG2 VAL A 379      89.878  74.408 112.385
ATOM   3604  C   VAL A 379      86.211  74.912 113.395
ATOM   3605  O   VAL A 379      85.718  76.027 113.207
ATOM   3606  N   CYS A 380      85.717  74.003 114.263
ATOM   3607  H   CYS A 380      86.143  73.107 114.359
ATOM   3608  CA  CYS A 380      84.613  74.233 115.148
ATOM   3609  CB  CYS A 380      83.569  73.103 115.109
ATOM   3610  SG  CYS A 380      82.814  72.903 113.464
ATOM   3611  C   CYS A 380      85.226  74.262 116.524
ATOM   3612  O   CYS A 380      86.033  73.395 116.874
ATOM   3613  N   VAL A 381      84.886  75.299 117.319
ATOM   3614  H   VAL A 381      84.270  76.012 117.003
ATOM   3615  CA  VAL A 381      85.379  75.489 118.660
ATOM   3616  CB  VAL A 381      86.163  76.792 118.813
ATOM   3617  CG1 VAL A 381      86.639  76.992 120.265
ATOM   3618  CG2 VAL A 381      87.336  76.820 117.818
ATOM   3619  C   VAL A 381      84.182  75.588 119.559
ATOM   3620  O   VAL A 381      83.224  76.296 119.239
ATOM   3621  N   GLN A 382      84.213  74.855 120.697
ATOM   3622  H   GLN A 382      84.983  74.271 120.946
ATOM   3623  CA  GLN A 382      83.136  74.935 121.635
ATOM   3624  CB  GLN A 382      82.090  73.800 121.558
ATOM   3625  CG  GLN A 382      80.906  74.010 122.516
ATOM   3626  CD  GLN A 382      79.857  72.934 122.297
ATOM   3627  OE1 GLN A 382      79.218  72.852 121.249
ATOM   3628  NE2 GLN A 382      79.639  72.099 123.343
ATOM   3629 1HE2 GLN A 382      80.123  72.244 124.206
ATOM   3630 2HE2 GLN A 382      78.969  71.361 123.263
ATOM   3631  C   GLN A 382      83.753  74.948 122.996
ATOM   3632  O   GLN A 382      84.518  74.046 123.351
ATOM   3633  N   PHE A 383      83.473  76.027 123.757
ATOM   3634  H   PHE A 383      82.860  76.751 123.444
ATOM   3635  CA  PHE A 383      83.966  76.130 125.098
ATOM   3636  CB  PHE A 383      85.006  77.253 125.336
ATOM   3637  CG  PHE A 383      85.576  77.121 126.720
ATOM   3638  CD1 PHE A 383      86.600  76.194 126.965
ATOM   3639  CE1 PHE A 383      87.146  76.054 128.243
ATOM   3640  CZ  PHE A 383      86.670  76.839 129.294
ATOM   3641  CE2 PHE A 383      85.647  77.762 129.068
ATOM   3642  CD2 PHE A 383      85.104  77.898 127.787
ATOM   3643  C   PHE A 383      82.704  76.459 125.832
ATOM   3644  O   PHE A 383      82.092  77.506 125.597
ATOM   3645  N   GLY A 384      82.310  75.562 126.765
ATOM   3646  H   GLY A 384      82.829  74.731 126.944
ATOM   3647  CA  GLY A 384      81.102  75.723 127.532
ATOM   3648  C   GLY A 384      79.947  75.653 126.576
ATOM   3649  O   GLY A 384      79.800  74.678 125.834
ATOM   3650  N   GLU A 385      79.090  76.692 126.625
ATOM   3651  H   GLU A 385      79.237  77.456 127.247
ATOM   3652  CA  GLU A 385      77.940  76.814 125.774
ATOM   3653  CB  GLU A 385      76.770  77.574 126.440
ATOM   3654  CG  GLU A 385      76.119  76.842 127.632
ATOM   3655  CD  GLU A 385      76.862  77.043 128.959
ATOM   3656  OE1 GLU A 385      76.468  76.343 129.928
ATOM   3657  OE2 GLU A 385      77.802  77.877 129.052
ATOM   3658  C   GLU A 385      78.255  77.492 124.462
ATOM   3659  O   GLU A 385      77.574  77.229 123.469
ATOM   3660  N   GLU A 386      79.299  78.365 124.426
ATOM   3661  H   GLU A 386      79.880  78.511 125.222
ATOM   3662  CA  GLU A 386      79.681  79.098 123.239
ATOM   3663  CB  GLU A 386      80.670  80.256 123.545
ATOM   3664  CG  GLU A 386      81.083  81.138 122.352
ATOM   3665  CD  GLU A 386      81.898  82.339 122.834
ATOM   3666  OE1 GLU A 386      81.449  83.485 122.562
ATOM   3667  OE2 GLU A 386      82.970  82.149 123.468
ATOM   3668  C   GLU A 386      80.246  78.180 122.194
ATOM   3669  O   GLU A 386      81.093  77.337 122.492
ATOM   3670  N   ASN A 387      79.734  78.316 120.948
ATOM   3671  H   ASN A 387      79.041  79.000 120.736
ATOM   3672  CA  ASN A 387      80.180  77.513 119.843
ATOM   3673  CB  ASN A 387      79.194  76.368 119.478
ATOM   3674  CG  ASN A 387      79.727  75.479 118.347
ATOM   3675  OD1 ASN A 387      79.807  75.855 117.178
ATOM   3676  ND2 ASN A 387      80.104  74.227 118.710
ATOM   3677 1HD2 ASN A 387      79.993  73.926 119.656
ATOM   3678 2HD2 ASN A 387      80.473  73.596 118.029
ATOM   3679  C   ASN A 387      80.363  78.441 118.675
ATOM   3680  O   ASN A 387      79.473  79.231 118.351
ATOM   3681  N   LEU A 388      81.554  78.363 118.039
ATOM   3682  H   LEU A 388      82.244  77.707 118.333
ATOM   3683  CA  LEU A 388      81.911  79.170 116.901
ATOM   3684  CB  LEU A 388      82.934  80.273 117.247
ATOM   3685  CG  LEU A 388      82.455  81.396 118.190
ATOM   3686  CD1 LEU A 388      83.636  82.272 118.623
ATOM   3687  CD2 LEU A 388      81.322  82.236 117.575
ATOM   3688  C   LEU A 388      82.576  78.283 115.888
ATOM   3689  O   LEU A 388      83.509  77.550 116.216
ATOM   3690  N   CYS A 389      82.105  78.331 114.624
ATOM   3691  H   CYS A 389      81.363  78.941 114.357
ATOM   3692  CA  CYS A 389      82.666  77.528 113.568
ATOM   3693  CB  CYS A 389      81.660  76.519 112.981
ATOM   3694  SG  CYS A 389      81.037  75.339 114.215
ATOM   3695  C   CYS A 389      83.054  78.436 112.443
ATOM   3696  O   CYS A 389      82.270  79.311 112.077
ATOM   3697  N   LYS A 390      84.291  78.278 111.906
ATOM   3698  H   LYS A 390      84.920  77.581 112.245
ATOM   3699  CA  LYS A 390      84.775  79.057 110.784
ATOM   3700  CB  LYS A 390      85.412  80.446 111.068
ATOM   3701  CG  LYS A 390      84.445  81.598 111.364
ATOM   3702  CD  LYS A 390      85.113  82.979 111.385
ATOM   3703  CE  LYS A 390      85.322  83.639 110.015
ATOM   3704  NZ  LYS A 390      85.804  85.028 110.203
ATOM   3705  HZ1 LYS A 390      85.765  85.560 109.309
ATOM   3706  HZ2 LYS A 390      85.210  85.505 110.907
ATOM   3707  HZ3 LYS A 390      86.783  85.008 110.550
ATOM   3708  C   LYS A 390      85.790  78.325 109.958
ATOM   3709  O   LYS A 390      86.472  77.407 110.419
ATOM   3710  N   ILE A 391      85.858  78.734 108.669
ATOM   3711  H   ILE A 391      85.268  79.468 108.345
ATOM   3712  CA  ILE A 391      86.773  78.229 107.679
ATOM   3713  CB  ILE A 391      86.230  78.450 106.276
ATOM   3714  CG2 ILE A 391      87.278  78.055 105.217
ATOM   3715  CG1 ILE A 391      84.903  77.674 106.112
ATOM   3716  CD1 ILE A 391      84.115  78.010 104.848
ATOM   3717  C   ILE A 391      88.047  79.015 107.916
ATOM   3718  O   ILE A 391      88.039  80.249 107.906
ATOM   3719  N   ILE A 392      89.164  78.293 108.158
ATOM   3720  H   ILE A 392      89.157  77.301 108.162
ATOM   3721  CA  ILE A 392      90.451  78.881 108.421
ATOM   3722  CB  ILE A 392      91.091  78.351 109.695
ATOM   3723  CG2 ILE A 392      92.461  79.022 109.918
ATOM   3724  CG1 ILE A 392      90.210  78.620 110.918
ATOM   3725  CD1 ILE A 392      90.741  77.892 112.145
ATOM   3726  C   ILE A 392      91.366  78.543 107.270
ATOM   3727  O   ILE A 392      91.474  77.381 106.874
ATOM   3728  N   ASP A 393      92.049  79.586 106.742
ATOM   3729  H   ASP A 393      91.930  80.502 107.116
ATOM   3730  CA  ASP A 393      93.002  79.518 105.658
ATOM   3731  CB  ASP A 393      93.164  80.848 104.887
ATOM   3732  CG  ASP A 393      91.956  81.131 103.986
ATOM   3733  OD1 ASP A 393      91.120  80.223 103.722
ATOM   3734  OD2 ASP A 393      91.870  82.299 103.527
ATOM   3735  C   ASP A 393      94.348  79.012 106.111
ATOM   3736  O   ASP A 393      94.616  78.933 107.308
ATOM   3737  N   MET A 394      95.252  78.772 105.127
ATOM   3738  H   MET A 394      94.978  78.923 104.181
ATOM   3739  CA  MET A 394      96.573  78.182 105.244
ATOM   3740  CB  MET A 394      97.500  78.605 104.071
ATOM   3741  CG  MET A 394      97.188  78.123 102.659
ATOM   3742  SD  MET A 394      98.301  78.741 101.359
ATOM   3743  CE  MET A 394      99.766  77.814 101.905
ATOM   3744  C   MET A 394      97.419  78.603 106.410
ATOM   3745  O   MET A 394      97.910  77.737 107.137
ATOM   3746  N   ASN A 395      97.596  79.924 106.623
ATOM   3747  H   ASN A 395      97.168  80.617 106.048
ATOM   3748  CA  ASN A 395      98.410  80.411 107.706
ATOM   3749  CB  ASN A 395      99.706  81.114 107.226
ATOM   3750  CG  ASN A 395     100.616  80.079 106.556
ATOM   3751  OD1 ASN A 395     101.221  79.230 107.212
ATOM   3752  ND2 ASN A 395     100.699  80.124 105.201
ATOM   3753 1HD2 ASN A 395     100.192  80.819 104.691
ATOM   3754 2HD2 ASN A 395     101.249  79.446 104.714
ATOM   3755  C   ASN A 395      97.638  81.272 108.659
ATOM   3756  O   ASN A 395      98.223  82.041 109.428
ATOM   3757  N   ASP A 396      96.291  81.185 108.599
ATOM   3758  H   ASP A 396      95.831  80.528 108.006
ATOM   3759  CA  ASP A 396      95.422  81.945 109.453
ATOM   3760  CB  ASP A 396      94.056  82.282 108.810
ATOM   3761  CG  ASP A 396      94.212  83.350 107.721
ATOM   3762  OD1 ASP A 396      95.270  84.030 107.625
ATOM   3763  OD2 ASP A 396      93.232  83.501 106.950
ATOM   3764  C   ASP A 396      95.229  81.332 110.811
ATOM   3765  O   ASP A 396      95.577  80.173 111.071
ATOM   3766  N   CYS A 397      94.715  82.177 111.733
ATOM   3767  H   CYS A 397      94.461  83.115 111.507
ATOM   3768  CA  CYS A 397      94.443  81.775 113.078
ATOM   3769  CB  CYS A 397      95.441  82.328 114.108
ATOM   3770  SG  CYS A 397      95.052  81.766 115.790
ATOM   3771  C   CYS A 397      93.088  82.250 113.498
ATOM   3772  O   CYS A 397      92.791  83.446 113.435
ATOM   3773  N   PHE A 398      92.236  81.281 113.917
ATOM   3774  H   PHE A 398      92.540  80.337 113.970
ATOM   3775  CA  PHE A 398      90.908  81.527 114.414
ATOM   3776  CB  PHE A 398      90.009  80.271 114.492
ATOM   3777  CG  PHE A 398      88.628  80.619 114.940
ATOM   3778  CD1 PHE A 398      87.765  81.311 114.084
ATOM   3779  CE1 PHE A 398      86.475  81.639 114.501
ATOM   3780  CZ  PHE A 398      86.037  81.267 115.768
ATOM   3781  CE2 PHE A 398      86.883  80.559 116.622
ATOM   3782  CD2 PHE A 398      88.175  80.233 116.206
ATOM   3783  C   PHE A 398      91.098  82.060 115.799
ATOM   3784  O   PHE A 398      91.849  81.485 116.593
ATOM   3785  N   VAL A 399      90.407  83.180 116.084
ATOM   3786  H   VAL A 399      89.802  83.614 115.422
ATOM   3787  CA  VAL A 399      90.497  83.819 117.362
ATOM   3788  CB  VAL A 399      90.878  85.292 117.262
ATOM   3789  CG1 VAL A 399      90.979  85.960 118.653
ATOM   3790  CG2 VAL A 399      92.147  85.432 116.421
ATOM   3791  C   VAL A 399      89.142  83.762 117.998
ATOM   3792  O   VAL A 399      88.131  84.124 117.387
ATOM   3793  N   SER A 400      89.113  83.265 119.246
ATOM   3794  H   SER A 400      89.928  82.917 119.705
ATOM   3795  CA  SER A 400      87.922  83.225 120.034
ATOM   3796  CB  SER A 400      87.209  81.850 120.178
ATOM   3797  OG  SER A 400      87.955  80.889 120.904
ATOM   3798  HG  SER A 400      87.490  80.057 120.789
ATOM   3799  C   SER A 400      88.337  83.783 121.361
ATOM   3800  O   SER A 400      89.525  83.901 121.680
ATOM   3801  N   ARG A 401      87.329  84.138 122.168
ATOM   3802  H   ARG A 401      86.386  84.013 121.870
ATOM   3803  CA  ARG A 401      87.477  84.718 123.472
ATOM   3804  CB  ARG A 401      86.068  84.993 124.034
ATOM   3805  CG  ARG A 401      85.352  86.124 123.278
ATOM   3806  CD  ARG A 401      83.829  86.146 123.430
ATOM   3807  NE  ARG A 401      83.462  86.433 124.846
ATOM   3808  HE  ARG A 401      84.133  86.870 125.445
ATOM   3809  CZ  ARG A 401      82.214  86.139 125.328
ATOM   3810  NH1 ARG A 401      81.266  85.509 124.570
ATOM   3811 1HH1 ARG A 401      81.479  85.188 123.645
ATOM   3812 2HH1 ARG A 401      80.370  85.298 124.960
ATOM   3813  NH2 ARG A 401      81.909  86.480 126.612
ATOM   3814 1HH2 ARG A 401      82.587  86.934 127.189
ATOM   3815 2HH2 ARG A 401      81.004  86.279 126.985
ATOM   3816  C   ARG A 401      88.220  83.792 124.401
ATOM   3817  O   ARG A 401      89.030  84.253 125.208
ATOM   3818  N   HIS A 402      87.960  82.469 124.294
ATOM   3819  H   HIS A 402      87.309  82.116 123.626
ATOM   3820  CA  HIS A 402      88.584  81.488 125.135
ATOM   3821  CB  HIS A 402      87.595  80.389 125.551
ATOM   3822  CG  HIS A 402      86.464  80.960 126.355
ATOM   3823  ND1 HIS A 402      85.279  81.382 125.793
ATOM   3824  CE1 HIS A 402      84.513  81.863 126.804
ATOM   3825  NE2 HIS A 402      85.122  81.780 127.973
ATOM   3826  CD2 HIS A 402      86.352  81.212 127.688
ATOM   3827  C   HIS A 402      89.807  80.823 124.573
ATOM   3828  O   HIS A 402      90.736  80.566 125.340
ATOM   3829  N   VAL A 403      89.849  80.521 123.246
ATOM   3830  H   VAL A 403      89.112  80.752 122.615
ATOM   3831  CA  VAL A 403      90.991  79.839 122.681
ATOM   3832  CB  VAL A 403      90.799  78.312 122.690
ATOM   3833  CG1 VAL A 403      89.814  77.860 121.598
ATOM   3834  CG2 VAL A 403      92.148  77.568 122.726
ATOM   3835  C   VAL A 403      91.350  80.362 121.301
ATOM   3836  O   VAL A 403      90.597  81.100 120.663
ATOM   3837  N   LYS A 404      92.571  80.021 120.840
ATOM   3838  H   LYS A 404      93.192  79.460 121.380
ATOM   3839  CA  LYS A 404      93.079  80.397 119.552
ATOM   3840  CB  LYS A 404      94.320  81.305 119.642
ATOM   3841  CG  LYS A 404      94.086  82.646 120.351
ATOM   3842  CD  LYS A 404      95.369  83.451 120.552
ATOM   3843  CE  LYS A 404      96.297  82.893 121.632
ATOM   3844  NZ  LYS A 404      97.516  83.723 121.741
ATOM   3845  HZ1 LYS A 404      98.329  83.103 121.927
ATOM   3846  HZ2 LYS A 404      97.686  84.247 120.860
ATOM   3847  HZ3 LYS A 404      97.411  84.395 122.524
ATOM   3848  C   LYS A 404      93.431  79.098 118.864
ATOM   3849  O   LYS A 404      93.956  78.171 119.489
ATOM   3850  N   VAL A 405      93.113  79.004 117.549
ATOM   3851  H   VAL A 405      92.699  79.781 117.079
ATOM   3852  CA  VAL A 405      93.347  77.825 116.739
ATOM   3853  CB  VAL A 405      92.039  77.188 116.253
ATOM   3854  CG1 VAL A 405      92.322  75.933 115.403
ATOM   3855  CG2 VAL A 405      91.073  76.938 117.425
ATOM   3856  C   VAL A 405      94.100  78.287 115.515
ATOM   3857  O   VAL A 405      93.508  78.858 114.600
ATOM   3858  N   CYS A 406      95.427  78.049 115.466
ATOM   3859  H   CYS A 406      95.909  77.579 116.200
ATOM   3860  CA  CYS A 406      96.228  78.466 114.341
ATOM   3861  CB  CYS A 406      97.526  79.196 114.754
ATOM   3862  SG  CYS A 406      98.529  79.787 113.355
ATOM   3863  C   CYS A 406      96.639  77.303 113.499
ATOM   3864  O   CYS A 406      96.814  76.192 114.003
ATOM   3865  N   ILE A 407      96.714  77.519 112.165
ATOM   3866  H   ILE A 407      96.497  78.402 111.741
ATOM   3867  CA  ILE A 407      97.195  76.478 111.294
ATOM   3868  CB  ILE A 407      96.187  75.768 110.395
ATOM   3869  CG2 ILE A 407      95.245  74.931 111.286
ATOM   3870  CG1 ILE A 407      95.451  76.702 109.427
ATOM   3871  CD1 ILE A 407      94.612  75.946 108.395
ATOM   3872  C   ILE A 407      98.325  77.075 110.506
ATOM   3873  O   ILE A 407      98.348  78.280 110.246
ATOM   3874  N   ILE A 408      99.350  76.245 110.210
ATOM   3875  H   ILE A 408      99.336  75.286 110.480
ATOM   3876  CA  ILE A 408     100.501  76.643 109.434
ATOM   3877  CB  ILE A 408     101.764  76.969 110.240
ATOM   3878  CG2 ILE A 408     101.580  78.323 110.957
ATOM   3879  CG1 ILE A 408     102.216  75.799 111.147
ATOM   3880  CD1 ILE A 408     103.568  76.002 111.829
ATOM   3881  C   ILE A 408     100.799  75.540 108.455
ATOM   3882  O   ILE A 408     100.523  74.368 108.734
ATOM   3883  N   GLY A 409     101.338  75.899 107.265
ATOM   3884  H   GLY A 409     101.521  76.849 107.017
ATOM   3885  CA  GLY A 409     101.676  74.890 106.294
ATOM   3886  C   GLY A 409     101.960  75.436 104.934
ATOM   3887  O   GLY A 409     101.635  76.583 104.620
ATOM   3888  N   THR A 410     102.606  74.582 104.104
ATOM   3889  H   THR A 410     102.867  73.668 104.405
ATOM   3890  CA  THR A 410     102.957  74.892 102.744
ATOM   3891  CB  THR A 410     104.404  75.347 102.596
ATOM   3892  CG2 THR A 410     104.709  75.727 101.129
ATOM   3893  OG1 THR A 410     104.641  76.484 103.417
ATOM   3894  HG1 THR A 410     105.595  76.534 103.529
ATOM   3895  C   THR A 410     102.770  73.608 101.965
ATOM   3896  O   THR A 410     103.182  72.535 102.415
ATOM   3897  N   VAL A 411     102.112  73.705 100.783
ATOM   3898  H   VAL A 411     101.781  74.583 100.449
ATOM   3899  CA  VAL A 411     101.876  72.588  99.894
ATOM   3900  CB  VAL A 411     100.412  72.202  99.704
ATOM   3901  CG1 VAL A 411     100.277  71.025  98.712
ATOM   3902  CG2 VAL A 411      99.813  71.826 101.063
ATOM   3903  C   VAL A 411     102.419  73.081  98.579
ATOM   3904  O   VAL A 411     101.971  74.102  98.050
ATOM   3905  N   SER A 412     103.391  72.332  98.024
ATOM   3906  H   SER A 412     103.721  71.503  98.468
ATOM   3907  CA  SER A 412     104.049  72.685  96.795
ATOM   3908  CB  SER A 412     105.580  72.531  96.941
ATOM   3909  OG  SER A 412     106.069  73.406  97.950
ATOM   3910  HG  SER A 412     107.023  73.283  97.963
ATOM   3911  C   SER A 412     103.600  71.915  95.576
ATOM   3912  O   SER A 412     104.200  72.081  94.511
ATOM   3913  N   LYS A 413     102.550  71.063  95.688
ATOM   3914  H   LYS A 413     102.069  70.935  96.551
ATOM   3915  CA  LYS A 413     102.090  70.255  94.578
ATOM   3916  CB  LYS A 413     101.134  69.136  95.044
ATOM   3917  CG  LYS A 413     101.805  68.034  95.868
ATOM   3918  CD  LYS A 413     100.843  66.934  96.322
ATOM   3919  CE  LYS A 413     101.507  65.864  97.190
ATOM   3920  NZ  LYS A 413     100.512  64.850  97.589
ATOM   3921  HZ1 LYS A 413     100.159  64.349  96.752
ATOM   3922  HZ2 LYS A 413     100.950  64.167  98.236
ATOM   3923  HZ3 LYS A 413      99.721  65.318  98.069
ATOM   3924  C   LYS A 413     101.388  70.985  93.460
ATOM   3925  O   LYS A 413     101.811  70.872  92.308
ATOM   3926  N   PHE A 414     100.322  71.761  93.769
ATOM   3927  H   PHE A 414     100.011  71.869  94.709
ATOM   3928  CA  PHE A 414      99.571  72.491  92.775
ATOM   3929  CB  PHE A 414      98.089  72.706  93.161
ATOM   3930  CG  PHE A 414      97.357  71.402  93.121
ATOM   3931  CD1 PHE A 414      97.219  70.630  94.282
ATOM   3932  CE1 PHE A 414      96.530  69.414  94.249
ATOM   3933  CZ  PHE A 414      95.966  68.962  93.056
ATOM   3934  CE2 PHE A 414      96.090  69.729  91.897
ATOM   3935  CD2 PHE A 414      96.780  70.944  91.932
ATOM   3936  C   PHE A 414     100.195  73.833  92.560
ATOM   3937  O   PHE A 414     100.605  74.488  93.521
ATOM   3938  N   SER A 415     100.286  74.265  91.282
ATOM   3939  H   SER A 415      99.961  73.733  90.502
ATOM   3940  CA  SER A 415     100.868  75.542  90.975
ATOM   3941  CB  SER A 415     102.234  75.430  90.268
ATOM   3942  OG  SER A 415     103.162  74.750  91.101
ATOM   3943  HG  SER A 415     102.956  73.814  91.005
ATOM   3944  C   SER A 415      99.939  76.284  90.066
ATOM   3945  O   SER A 415      99.203  75.684  89.278
ATOM   3946  N   GLN A 416      99.934  77.632  90.196
ATOM   3947  H   GLN A 416     100.527  78.094  90.850
ATOM   3948  CA  GLN A 416      99.117  78.488  89.378
ATOM   3949  CB  GLN A 416      99.073  79.955  89.867
ATOM   3950  CG  GLN A 416      98.164  80.909  89.072
ATOM   3951  CD  GLN A 416      98.004  82.249  89.799
ATOM   3952  OE1 GLN A 416      98.386  82.457  90.952
ATOM   3953  NE2 GLN A 416      97.394  83.226  89.081
ATOM   3954 1HE2 GLN A 416      97.120  83.057  88.134
ATOM   3955 2HE2 GLN A 416      97.235  84.121  89.498
ATOM   3956  C   GLN A 416      99.632  78.392  87.968
ATOM   3957  O   GLN A 416     100.835  78.490  87.715
ATOM   3958  N   GLY A 417      98.694  78.178  87.029
ATOM   3959  H   GLY A 417      97.731  78.098  87.268
ATOM   3960  CA  GLY A 417      98.991  78.034  85.634
ATOM   3961  C   GLY A 417      99.037  76.588  85.220
ATOM   3962  O   GLY A 417      99.141  76.318  84.022
ATOM   3963  N   ASP A 418      98.968  75.628  86.183
ATOM   3964  H   ASP A 418      98.907  75.849  87.155
ATOM   3965  CA  ASP A 418      98.969  74.218  85.873
ATOM   3966  CB  ASP A 418      99.283  73.281  87.062
ATOM   3967  CG  ASP A 418     100.752  73.340  87.484
ATOM   3968  OD1 ASP A 418     101.613  73.923  86.770
ATOM   3969  OD2 ASP A 418     101.034  72.771  88.571
ATOM   3970  C   ASP A 418      97.603  73.854  85.367
ATOM   3971  O   ASP A 418      96.592  74.429  85.781
ATOM   3972  N   THR A 419      97.560  72.914  84.404
ATOM   3973  H   THR A 419      98.379  72.464  84.057
ATOM   3974  CA  THR A 419      96.315  72.486  83.840
ATOM   3975  CB  THR A 419      96.346  72.536  82.323
ATOM   3976  CG2 THR A 419      95.000  72.086  81.719
ATOM   3977  OG1 THR A 419      96.596  73.872  81.904
ATOM   3978  HG1 THR A 419      97.492  74.071  82.188
ATOM   3979  C   THR A 419      95.961  71.108  84.334
ATOM   3980  O   THR A 419      96.744  70.161  84.210
ATOM   3981  N   LEU A 420      94.765  71.008  84.960
ATOM   3982  H   LEU A 420      94.170  71.799  85.064
ATOM   3983  CA  LEU A 420      94.211  69.768  85.440
ATOM   3984  CB  LEU A 420      93.188  69.906  86.588
ATOM   3985  CG  LEU A 420      93.720  70.493  87.907
ATOM   3986  CD1 LEU A 420      92.583  70.676  88.929
ATOM   3987  CD2 LEU A 420      94.869  69.644  88.476
ATOM   3988  C   LEU A 420      93.459  69.191  84.279
ATOM   3989  O   LEU A 420      92.741  69.922  83.594
ATOM   3990  N   LEU A 421      93.619  67.874  84.026
ATOM   3991  H   LEU A 421      94.207  67.285  84.575
ATOM   3992  CA  LEU A 421      92.934  67.248  82.930
ATOM   3993  CB  LEU A 421      93.906  66.869  81.778
ATOM   3994  CG  LEU A 421      93.305  66.206  80.517
ATOM   3995  CD1 LEU A 421      92.295  67.117  79.809
ATOM   3996  CD2 LEU A 421      94.419  65.787  79.544
ATOM   3997  C   LEU A 421      92.217  66.046  83.470
ATOM   3998  O   LEU A 421      92.845  65.095  83.943
ATOM   3999  N   PHE A 422      90.864  66.100  83.439
ATOM   4000  H   PHE A 422      90.384  66.880  83.042
ATOM   4001  CA  PHE A 422      90.028  65.023  83.916
ATOM   4002  CB  PHE A 422      88.781  65.489  84.700
ATOM   4003  CG  PHE A 422      89.205  66.126  85.988
ATOM   4004  CD1 PHE A 422      89.398  67.511  86.068
ATOM   4005  CE1 PHE A 422      89.792  68.112  87.267
ATOM   4006  CZ  PHE A 422      89.997  67.325  88.403
ATOM   4007  CE2 PHE A 422      89.806  65.943  88.337
ATOM   4008  CD2 PHE A 422      89.411  65.348  87.135
ATOM   4009  C   PHE A 422      89.589  64.226  82.722
ATOM   4010  O   PHE A 422      88.964  64.762  81.807
ATOM   4011  N   PHE A 423      89.886  62.909  82.753
ATOM   4012  H   PHE A 423      90.363  62.525  83.539
ATOM   4013  CA  PHE A 423      89.612  61.955  81.703
ATOM   4014  CB  PHE A 423      90.671  60.829  81.667
ATOM   4015  CG  PHE A 423      91.999  61.343  81.229
ATOM   4016  CD1 PHE A 423      92.982  61.665  82.172
ATOM   4017  CE1 PHE A 423      94.230  62.137  81.760
ATOM   4018  CZ  PHE A 423      94.502  62.284  80.398
ATOM   4019  CE2 PHE A 423      93.530  61.960  79.448
ATOM   4020  CD2 PHE A 423      92.285  61.489  79.867
ATOM   4021  C   PHE A 423      88.276  61.264  81.781
ATOM   4022  O   PHE A 423      87.991  60.378  80.972
ATOM   4023  N   GLY A 424      87.426  61.644  82.748
ATOM   4024  H   GLY A 424      87.653  62.372  83.391
ATOM   4025  CA  GLY A 424      86.141  61.027  82.933
ATOM   4026  C   GLY A 424      85.351  61.855  83.906
ATOM   4027  O   GLY A 424      85.678  63.028  84.111
ATOM   4028  N   PRO A 425      84.311  61.286  84.521
ATOM   4029  CA  PRO A 425      83.460  61.985  85.461
ATOM   4030  CB  PRO A 425      82.431  60.958  85.924
ATOM   4031  CG  PRO A 425      82.332  59.992  84.733
ATOM   4032  CD  PRO A 425      83.753  59.987  84.151
ATOM   4033  C   PRO A 425      84.210  62.631  86.591
ATOM   4034  O   PRO A 425      85.057  61.997  87.223
ATOM   4035  N   LEU A 426      83.864  63.913  86.818
ATOM   4036  H   LEU A 426      83.053  64.289  86.378
ATOM   4037  CA  LEU A 426      84.705  64.911  87.428
ATOM   4038  CB  LEU A 426      84.113  66.330  87.279
ATOM   4039  CG  LEU A 426      84.058  66.914  85.851
ATOM   4040  CD1 LEU A 426      83.296  68.245  85.844
ATOM   4041  CD2 LEU A 426      85.436  67.026  85.184
ATOM   4042  C   LEU A 426      84.909  64.719  88.905
ATOM   4043  O   LEU A 426      85.914  65.177  89.452
ATOM   4044  N   LYS A 427      83.948  64.039  89.578
ATOM   4045  H   LYS A 427      83.153  63.686  89.092
ATOM   4046  CA  LYS A 427      83.947  63.764  90.998
ATOM   4047  CB  LYS A 427      84.961  62.678  91.448
ATOM   4048  CG  LYS A 427      84.677  61.278  90.901
ATOM   4049  CD  LYS A 427      85.636  60.221  91.451
ATOM   4050  CE  LYS A 427      85.376  58.805  90.935
ATOM   4051  NZ  LYS A 427      86.368  57.871  91.505
ATOM   4052  HZ1 LYS A 427      85.910  56.963  91.707
ATOM   4053  HZ2 LYS A 427      87.141  57.720  90.829
ATOM   4054  HZ3 LYS A 427      86.755  58.258  92.386
ATOM   4055  C   LYS A 427      84.023  64.993  91.881
ATOM   4056  O   LYS A 427      84.793  65.048  92.844
ATOM   4057  N   LYS A 428      83.180  66.004  91.540
ATOM   4058  H   LYS A 428      82.587  65.906  90.746
ATOM   4059  CA  LYS A 428      83.028  67.272  92.224
ATOM   4060  CB  LYS A 428      82.485  67.214  93.677
ATOM   4061  CG  LYS A 428      81.030  66.754  93.805
ATOM   4062  CD  LYS A 428      80.515  66.758  95.246
ATOM   4063  CE  LYS A 428      79.053  66.329  95.379
ATOM   4064  NZ  LYS A 428      78.609  66.451  96.783
ATOM   4065  HZ1 LYS A 428      78.896  65.609  97.314
ATOM   4066  HZ2 LYS A 428      79.032  67.291  97.221
ATOM   4067  HZ3 LYS A 428      77.576  66.538  96.817
ATOM   4068  C   LYS A 428      84.183  68.227  92.174
ATOM   4069  O   LYS A 428      85.119  68.157  92.973
ATOM   4070  N   THR A 429      84.135  69.125  91.168
ATOM   4071  H   THR A 429      83.369  69.144  90.530
ATOM   4072  CA  THR A 429      85.124  70.148  90.951
ATOM   4073  CB  THR A 429      85.199  70.619  89.515
ATOM   4074  CG2 THR A 429      85.750  69.489  88.628
ATOM   4075  OG1 THR A 429      83.929  71.066  89.058
ATOM   4076  HG1 THR A 429      84.102  71.564  88.254
ATOM   4077  C   THR A 429      85.007  71.353  91.860
ATOM   4078  O   THR A 429      86.035  71.931  92.210
ATOM   4079  N   LYS A 430      83.766  71.764  92.241
ATOM   4080  H   LYS A 430      82.957  71.275  91.929
ATOM   4081  CA  LYS A 430      83.488  72.920  93.082
ATOM   4082  CB  LYS A 430      82.023  73.404  93.024
ATOM   4083  CG  LYS A 430      81.633  74.029  91.682
ATOM   4084  CD  LYS A 430      80.214  74.598  91.663
ATOM   4085  CE  LYS A 430      79.843  75.269  90.341
ATOM   4086  NZ  LYS A 430      78.477  75.823  90.423
ATOM   4087  HZ1 LYS A 430      78.289  76.147  91.390
ATOM   4088  HZ2 LYS A 430      78.387  76.625  89.771
ATOM   4089  HZ3 LYS A 430      77.786  75.094  90.164
ATOM   4090  C   LYS A 430      83.895  72.885  94.535
ATOM   4091  O   LYS A 430      83.877  71.831  95.174
ATOM   4092  N   ASP A 431      84.271  74.087  95.063
ATOM   4093  H   ASP A 431      84.248  74.908  94.497
ATOM   4094  CA  ASP A 431      84.724  74.325  96.421
ATOM   4095  CB  ASP A 431      86.236  74.682  96.493
ATOM   4096  CG  ASP A 431      87.113  73.506  96.067
ATOM   4097  OD1 ASP A 431      86.983  72.402  96.660
ATOM   4098  OD2 ASP A 431      87.927  73.700  95.126
ATOM   4099  C   ASP A 431      83.971  75.479  97.064
ATOM   4100  O   ASP A 431      83.104  76.097  96.437
ATOM   4101  N   ILE A 432      84.248  75.749  98.375
ATOM   4102  H   ILE A 432      84.922  75.227  98.890
ATOM   4103  CA  ILE A 432      83.606  76.828  99.100
ATOM   4104  CB  ILE A 432      83.451  76.574 100.603
ATOM   4105  CG2 ILE A 432      82.708  77.790 101.215
ATOM   4106  CG1 ILE A 432      82.670  75.291 100.921
ATOM   4107  CD1 ILE A 432      82.681  74.916 102.402
ATOM   4108  C   ILE A 432      84.583  77.988  98.992
ATOM   4109  O   ILE A 432      85.617  77.989  99.662
ATOM   4110  N   ASP A 433      84.269  79.005  98.161
ATOM   4111  H   ASP A 433      83.425  79.000  97.630
ATOM   4112  CA  ASP A 433      85.101  80.178  97.989
ATOM   4113  CB  ASP A 433      84.841  80.914  96.657
ATOM   4114  CG  ASP A 433      85.214  80.050  95.460
ATOM   4115  OD1 ASP A 433      86.306  79.430  95.456
ATOM   4116  OD2 ASP A 433      84.381  79.992  94.520
ATOM   4117  C   ASP A 433      84.712  81.154  99.070
ATOM   4118  O   ASP A 433      83.527  81.482  99.188
ATOM   4119  N   PHE A 434      85.693  81.617  99.892
ATOM   4120  H   PHE A 434      86.645  81.339  99.791
ATOM   4121  CA  PHE A 434      85.416  82.553 100.958
ATOM   4122  CB  PHE A 434      84.797  81.795 102.176
ATOM   4123  CG  PHE A 434      84.310  82.738 103.221
ATOM   4124  CD1 PHE A 434      83.300  83.660 102.938
ATOM   4125  CE1 PHE A 434      82.853  84.529 103.927
ATOM   4126  CZ  PHE A 434      83.396  84.462 105.213
ATOM   4127  CE2 PHE A 434      84.373  83.516 105.520
ATOM   4128  CD2 PHE A 434      84.820  82.651 104.522
ATOM   4129  C   PHE A 434      86.664  83.347 101.301
ATOM   4130  O   PHE A 434      87.191  83.274 102.413
ATOM   4131  N   ASP A 435      87.155  84.163 100.345
ATOM   4132  H   ASP A 435      86.715  84.240  99.454
ATOM   4133  CA  ASP A 435      88.352  84.954 100.522
ATOM   4134  CB  ASP A 435      89.000  85.366  99.183
ATOM   4135  CG  ASP A 435      89.749  84.165  98.593
ATOM   4136  OD1 ASP A 435      89.106  83.125  98.287
ATOM   4137  OD2 ASP A 435      90.993  84.283  98.431
ATOM   4138  C   ASP A 435      88.213  86.163 101.410
ATOM   4139  O   ASP A 435      89.196  86.578 102.027
ATOM   4140  N   ASN A 436      86.984  86.725 101.515
ATOM   4141  H   ASN A 436      86.212  86.337 101.020
ATOM   4142  CA  ASN A 436      86.672  87.911 102.288
ATOM   4143  CB  ASN A 436      85.184  88.318 102.143
ATOM   4144  CG  ASN A 436      84.901  88.931 100.765
ATOM   4145  OD1 ASN A 436      85.770  89.434 100.053
ATOM   4146  ND2 ASN A 436      83.609  88.870 100.352
ATOM   4147 1HD2 ASN A 436      82.924  88.395 100.907
ATOM   4148 2HD2 ASN A 436      83.354  89.244  99.461
ATOM   4149  C   ASN A 436      86.960  87.789 103.761
ATOM   4150  O   ASN A 436      87.526  88.720 104.337
ATOM   4151  N   LEU A 437      86.583  86.647 104.391
ATOM   4152  H   LEU A 437      86.127  85.924 103.878
ATOM   4153  CA  LEU A 437      86.798  86.327 105.790
ATOM   4154  CB  LEU A 437      88.286  86.176 106.201
ATOM   4155  CG  LEU A 437      89.043  85.038 105.479
ATOM   4156  CD1 LEU A 437      90.529  85.060 105.852
ATOM   4157  CD2 LEU A 437      88.414  83.655 105.738
ATOM   4158  C   LEU A 437      86.052  87.115 106.831
ATOM   4159  O   LEU A 437      85.411  86.511 107.693
ATOM   4160  N   GLY A 438      86.134  88.463 106.794
ATOM   4161  H   GLY A 438      86.676  88.927 106.100
ATOM   4162  CA  GLY A 438      85.458  89.321 107.729
ATOM   4163  C   GLY A 438      86.423  89.777 108.774
ATOM   4164  O   GLY A 438      86.587  89.110 109.797
ATOM   4165  N   GLU A 439      87.043  90.956 108.518
ATOM   4166  H   GLU A 439      86.837  91.441 107.672
ATOM   4167  CA  GLU A 439      88.011  91.637 109.360
ATOM   4168  CB  GLU A 439      88.657  92.819 108.615
ATOM   4169  CG  GLU A 439      89.516  92.372 107.419
ATOM   4170  CD  GLU A 439      90.098  93.552 106.636
ATOM   4171  OE1 GLU A 439      90.804  93.250 105.640
ATOM   4172  OE2 GLU A 439      89.870  94.743 106.979
ATOM   4173  C   GLU A 439      87.251  92.187 110.544
ATOM   4174  O   GLU A 439      86.076  92.535 110.391
ATOM   4175  N   ASN A 440      87.882  92.275 111.748
ATOM   4176  H   ASN A 440      88.825  91.999 111.903
ATOM   4177  CA  ASN A 440      87.117  92.720 112.888
ATOM   4178  CB  ASN A 440      86.969  91.605 113.978
ATOM   4179  CG  ASN A 440      86.071  90.457 113.515
ATOM   4180  OD1 ASN A 440      85.129  90.610 112.737
ATOM   4181  ND2 ASN A 440      86.386  89.232 114.007
ATOM   4182 1HD2 ASN A 440      87.160  89.126 114.632
ATOM   4183 2HD2 ASN A 440      85.837  88.437 113.754
ATOM   4184  C   ASN A 440      87.138  94.061 113.612
ATOM   4185  O   ASN A 440      86.184  94.790 113.335
ATOM   4186  N   PRO A 441      88.106  94.539 114.414
ATOM   4187  CA  PRO A 441      87.969  95.766 115.203
ATOM   4188  CB  PRO A 441      89.008  95.596 116.324
ATOM   4189  CG  PRO A 441      90.126  94.772 115.665
ATOM   4190  CD  PRO A 441      89.374  93.863 114.688
ATOM   4191  C   PRO A 441      88.028  97.150 114.582
ATOM   4192  O   PRO A 441      88.938  97.924 114.893
ATOM   4193  N   CYS A 442      87.041  97.482 113.720
ATOM   4194  H   CYS A 442      86.394  96.790 113.410
ATOM   4195  CA  CYS A 442      86.701  98.839 113.365
ATOM   4196  CB  CYS A 442      87.649  99.456 112.307
ATOM   4197  SG  CYS A 442      87.611  98.594 110.706
ATOM   4198  C   CYS A 442      85.300  98.834 112.808
ATOM   4199  O   CYS A 442      84.708  97.771 112.603
ATOM   4200  N   LYS A 443      84.711 100.041 112.630
ATOM   4201  H   LYS A 443      85.183 100.894 112.842
ATOM   4202  CA  LYS A 443      83.391 100.175 112.061
ATOM   4203  CB  LYS A 443      82.467 101.148 112.825
ATOM   4204  CG  LYS A 443      82.099 100.616 114.214
ATOM   4205  CD  LYS A 443      81.184 101.515 115.045
ATOM   4206  CE  LYS A 443      80.904 100.946 116.439
ATOM   4207  NZ  LYS A 443      79.989 101.834 117.180
ATOM   4208  HZ1 LYS A 443      79.020 101.665 116.851
ATOM   4209  HZ2 LYS A 443      80.046 101.633 118.196
ATOM   4210  HZ3 LYS A 443      80.237 102.827 117.012
ATOM   4211  C   LYS A 443      83.598 100.656 110.653
ATOM   4212  O   LYS A 443      84.289 101.655 110.433
ATOM   4213  N   ILE A 444      83.027  99.926 109.663
ATOM   4214  H   ILE A 444      82.476  99.120 109.868
ATOM   4215  CA  ILE A 444      83.157 100.255 108.258
ATOM   4216  CB  ILE A 444      84.169  99.389 107.492
ATOM   4217  CG2 ILE A 444      85.599  99.753 107.930
ATOM   4218  CG1 ILE A 444      83.821  97.879 107.544
ATOM   4219  CD1 ILE A 444      84.669  96.993 106.627
ATOM   4220  C   ILE A 444      81.850 100.197 107.509
ATOM   4221  O   ILE A 444      80.884  99.571 107.950
ATOM   4222  N   GLY A 445      81.819 100.897 106.350
ATOM   4223  H   GLY A 445      82.620 101.399 106.037
ATOM   4224  CA  GLY A 445      80.695 100.951 105.454
ATOM   4225  C   GLY A 445      81.277 100.623 104.109
ATOM   4226  O   GLY A 445      82.318 101.172 103.735
ATOM   4227  N   LEU A 446      80.608  99.727 103.347
ATOM   4228  H   LEU A 446      79.760  99.298 103.648
ATOM   4229  CA  LEU A 446      81.096  99.318 102.053
ATOM   4230  CB  LEU A 446      81.597  97.847 102.002
ATOM   4231  CG  LEU A 446      82.814  97.486 102.885
ATOM   4232  CD1 LEU A 446      83.054  95.968 102.883
ATOM   4233  CD2 LEU A 446      84.082  98.252 102.464
ATOM   4234  C   LEU A 446      80.094  99.442 100.945
ATOM   4235  O   LEU A 446      78.878  99.413 101.152
ATOM   4236  N   GLN A 447      80.650  99.636  99.730
ATOM   4237  H   GLN A 447      81.643  99.703  99.657
ATOM   4238  CA  GLN A 447      79.975  99.742  98.460
ATOM   4239  CB  GLN A 447      79.326 101.125  98.165
ATOM   4240  CG  GLN A 447      80.273 102.334  98.083
ATOM   4241  CD  GLN A 447      79.459 103.561  97.694
ATOM   4242  OE1 GLN A 447      78.781 104.175  98.517
ATOM   4243  NE2 GLN A 447      79.545 103.951  96.394
ATOM   4244 1HE2 GLN A 447      80.137 103.454  95.760
ATOM   4245 2HE2 GLN A 447      79.049 104.760  96.081
ATOM   4246  C   GLN A 447      81.027  99.470  97.402
ATOM   4247  O   GLN A 447      82.216  99.357  97.719
ATOM   4248  N   THR A 448      80.610  99.278  96.124
ATOM   4249  H   THR A 448      79.654  99.300  95.852
ATOM   4250  CA  THR A 448      81.585  99.092  95.080
ATOM   4251  CB  THR A 448      81.660  97.711  94.481
ATOM   4252  CG2 THR A 448      82.841  97.675  93.484
ATOM   4253  OG1 THR A 448      81.939  96.768  95.508
ATOM   4254  HG1 THR A 448      81.786  95.903  95.118
ATOM   4255  C   THR A 448      81.253 100.130  94.046
ATOM   4256  O   THR A 448      80.126 100.202  93.550
ATOM   4257  N   SER A 449      82.258 100.981  93.743
ATOM   4258  H   SER A 449      83.153 100.898  94.171
ATOM   4259  CA  SER A 449      82.125 102.055  92.800
ATOM   4260  CB  SER A 449      83.241 103.108  92.991
ATOM   4261  OG  SER A 449      83.080 104.204  92.102
ATOM   4262  HG  SER A 449      83.802 104.808  92.300
ATOM   4263  C   SER A 449      82.137 101.576  91.375
ATOM   4264  O   SER A 449      81.224 101.929  90.627
ATOM   4265  N   SER A 450      83.154 100.767  90.973
ATOM   4266  H   SER A 450      83.889 100.489  91.587
ATOM   4267  CA  SER A 450      83.238 100.263  89.621
ATOM   4268  CB  SER A 450      83.637 101.347  88.578
ATOM   4269  OG  SER A 450      83.730 100.814  87.263
ATOM   4270  HG  SER A 450      83.843 101.571  86.680
ATOM   4271  C   SER A 450      84.261  99.159  89.552
ATOM   4272  O   SER A 450      85.295  99.199  90.224
ATOM   4273  N   ILE A 451      83.954  98.139  88.719
ATOM   4274  H   ILE A 451      83.113  98.166  88.187
ATOM   4275  CA  ILE A 451      84.786  96.989  88.469
ATOM   4276  CB  ILE A 451      84.098  95.651  88.666
ATOM   4277  CG2 ILE A 451      84.034  95.371  90.175
ATOM   4278  CG1 ILE A 451      82.776  95.549  87.863
ATOM   4279  CD1 ILE A 451      82.139  94.164  87.809
ATOM   4280  C   ILE A 451      85.430  97.023  87.115
ATOM   4281  O   ILE A 451      84.815  97.397  86.113
ATOM   4282  N   GLU A 452      86.720  96.631  87.090
ATOM   4283  H   GLU A 452      87.185  96.341  87.923
ATOM   4284  CA  GLU A 452      87.537  96.576  85.907
ATOM   4285  CB  GLU A 452      88.711  97.583  85.960
ATOM   4286  CG  GLU A 452      88.299  99.067  86.012
ATOM   4287  CD  GLU A 452      89.507 100.013  86.084
ATOM   4288  OE1 GLU A 452      89.252 101.245  86.078
ATOM   4289  OE2 GLU A 452      90.681  99.559  86.153
ATOM   4290  C   GLU A 452      88.152  95.199  85.879
ATOM   4291  O   GLU A 452      88.397  94.599  86.930
ATOM   4292  N   GLY A 453      88.444  94.685  84.662
ATOM   4293  H   GLY A 453      88.240  95.179  83.820
ATOM   4294  CA  GLY A 453      89.038  93.386  84.493
ATOM   4295  C   GLY A 453      88.054  92.337  84.083
ATOM   4296  O   GLY A 453      86.929  92.635  83.678
ATOM   4297  N   ALA A 454      88.512  91.065  84.140
ATOM   4298  H   ALA A 454      89.426  90.850  84.472
ATOM   4299  CA  ALA A 454      87.712  89.934  83.770
ATOM   4300  CB  ALA A 454      88.097  89.350  82.396
ATOM   4301  C   ALA A 454      87.833  88.830  84.774
ATOM   4302  O   ALA A 454      88.799  88.742  85.536
ATOM   4303  N   TRP A 455      86.788  87.977  84.793
ATOM   4304  H   TRP A 455      86.028  88.091  84.159
ATOM   4305  CA  TRP A 455      86.692  86.832  85.648
ATOM   4306  CB  TRP A 455      85.263  86.640  86.225
ATOM   4307  CG  TRP A 455      84.098  86.636  85.247
ATOM   4308  CD1 TRP A 455      83.577  85.612  84.509
ATOM   4309  NE1 TRP A 455      82.515  86.057  83.750
ATOM   4310  HE1 TRP A 455      81.984  85.505  83.143
ATOM   4311  CE2 TRP A 455      82.341  87.404  83.987
ATOM   4312  CZ2 TRP A 455      81.427  88.319  83.472
ATOM   4313  CH2 TRP A 455      81.502  89.648  83.911
ATOM   4314  CZ3 TRP A 455      82.476  90.046  84.839
ATOM   4315  CE3 TRP A 455      83.398  89.123  85.352
ATOM   4316  CD2 TRP A 455      83.318  87.803  84.921
ATOM   4317  C   TRP A 455      87.211  85.621  84.920
ATOM   4318  O   TRP A 455      87.127  85.528  83.695
ATOM   4319  N   GLY A 456      87.852  84.710  85.681
ATOM   4320  H   GLY A 456      87.929  84.856  86.661
ATOM   4321  CA  GLY A 456      88.425  83.473  85.203
ATOM   4322  C   GLY A 456      89.816  83.647  84.663
ATOM   4323  O   GLY A 456      90.503  82.652  84.436
ATOM   4324  N   SER A 457      90.273  84.908  84.495
ATOM   4325  H   SER A 457      89.720  85.701  84.735
ATOM   4326  CA  SER A 457      91.558  85.220  83.947
ATOM   4327  CB  SER A 457      91.508  86.543  83.140
ATOM   4328  OG  SER A 457      92.777  86.911  82.614
ATOM   4329  HG  SER A 457      92.630  87.732  82.136
ATOM   4330  C   SER A 457      92.640  85.303  84.980
ATOM   4331  O   SER A 457      92.402  85.660  86.135
ATOM   4332  N   GLU A 458      93.871  84.958  84.530
ATOM   4333  H   GLU A 458      93.994  84.682  83.580
ATOM   4334  CA  GLU A 458      95.092  84.992  85.296
ATOM   4335  CB  GLU A 458      96.298  84.363  84.572
ATOM   4336  CG  GLU A 458      96.239  82.844  84.394
ATOM   4337  CD  GLU A 458      97.503  82.388  83.668
ATOM   4338  OE1 GLU A 458      97.735  82.826  82.509
ATOM   4339  OE2 GLU A 458      98.269  81.590  84.269
ATOM   4340  C   GLU A 458      95.456  86.427  85.566
ATOM   4341  O   GLU A 458      96.103  86.709  86.573
ATOM   4342  N   PHE A 459      95.068  87.345  84.640
ATOM   4343  H   PHE A 459      94.565  87.048  83.831
ATOM   4344  CA  PHE A 459      95.283  88.768  84.690
ATOM   4345  CB  PHE A 459      94.324  89.487  85.682
ATOM   4346  CG  PHE A 459      93.621  90.561  84.918
ATOM   4347  CD1 PHE A 459      92.661  90.246  83.946
ATOM   4348  CE1 PHE A 459      92.016  91.257  83.230
ATOM   4349  CZ  PHE A 459      92.328  92.594  83.486
ATOM   4350  CE2 PHE A 459      93.276  92.921  84.457
ATOM   4351  CD2 PHE A 459      93.919  91.905  85.169
ATOM   4352  C   PHE A 459      96.760  89.161  84.900
ATOM   4353  O   PHE A 459      97.065  90.071  85.714
ATOM   4354  OXT PHE A 459      97.616  88.551  84.207
TER
END
