# Supplementary material for: DNA Vaccines Encoding HTNV GP-Derived Th Epitopes Benefited from a LAMP-Targeting Strategy and Established Cellular Immunoprotection
Source: Vaccines (Basel). 2024 Aug 19;12(8):928. doi: 10.3390/vaccines12080928 (PMC11359959; doi:10.3390/vaccines12080928)
Supplement: Supplementary file 1 [file vaccines-12-00928-s001.zip › Supplementary Material_S3/I-TASSER model 5/optimized model_2.pdb]

ATOM      1  N   MET A   1      54.575  92.708  69.392
ATOM      2  H1  MET A   1      55.225  91.941  69.645
ATOM      3  H2  MET A   1      54.241  93.181  70.253
ATOM      4  H3  MET A   1      53.761  92.323  68.875
ATOM      5  CA  MET A   1      55.253  93.696  68.532
ATOM      6  CB  MET A   1      56.490  94.316  69.255
ATOM      7  CG  MET A   1      57.121  93.519  70.411
ATOM      8  SD  MET A   1      57.514  91.780  70.044
ATOM      9  CE  MET A   1      59.134  91.802  70.862
ATOM     10  C   MET A   1      55.583  93.049  67.214
ATOM     11  O   MET A   1      54.690  92.915  66.376
ATOM     12  N   ALA A   2      56.856  92.627  66.994
ATOM     13  H   ALA A   2      57.575  92.743  67.673
ATOM     14  CA  ALA A   2      57.298  91.973  65.785
ATOM     15  CB  ALA A   2      58.831  91.833  65.708
ATOM     16  C   ALA A   2      56.717  90.587  65.727
ATOM     17  O   ALA A   2      56.381  90.098  64.648
ATOM     18  N   LEU A   3      56.605  89.934  66.915
ATOM     19  H   LEU A   3      56.919  90.380  67.748
ATOM     20  CA  LEU A   3      56.075  88.607  67.143
ATOM     21  CB  LEU A   3      54.545  88.506  66.868
ATOM     22  CG  LEU A   3      53.624  89.478  67.642
ATOM     23  CD1 LEU A   3      52.162  89.287  67.214
ATOM     24  CD2 LEU A   3      53.799  89.387  69.168
ATOM     25  C   LEU A   3      56.801  87.531  66.364
ATOM     26  O   LEU A   3      56.248  86.461  66.100
ATOM     27  N   ARG A   4      58.096  87.769  66.050
ATOM     28  H   ARG A   4      58.556  88.609  66.325
ATOM     29  CA  ARG A   4      58.890  86.847  65.287
ATOM     30  CB  ARG A   4      60.130  87.545  64.680
ATOM     31  CG  ARG A   4      61.035  86.689  63.781
ATOM     32  CD  ARG A   4      62.214  87.463  63.179
ATOM     33  NE  ARG A   4      61.656  88.561  62.327
ATOM     34  HE  ARG A   4      60.662  88.655  62.257
ATOM     35  CZ  ARG A   4      62.451  89.437  61.636
ATOM     36  NH1 ARG A   4      63.816  89.380  61.684
ATOM     37 1HH1 ARG A   4      64.278  88.699  62.254
ATOM     38 2HH1 ARG A   4      64.364  90.031  61.159
ATOM     39  NH2 ARG A   4      61.853  90.397  60.873
ATOM     40 1HH2 ARG A   4      60.857  90.450  60.821
ATOM     41 2HH2 ARG A   4      62.407  91.043  60.348
ATOM     42  C   ARG A   4      59.315  85.664  66.113
ATOM     43  O   ARG A   4      60.040  85.804  67.098
ATOM     44  N   ASN A   5      58.838  84.477  65.676
ATOM     45  H   ASN A   5      58.251  84.454  64.871
ATOM     46  CA  ASN A   5      59.093  83.171  66.240
ATOM     47  CB  ASN A   5      58.234  82.037  65.617
ATOM     48  CG  ASN A   5      56.744  82.084  65.882
ATOM     49  OD1 ASN A   5      56.294  81.869  67.003
ATOM     50  ND2 ASN A   5      55.944  82.382  64.825
ATOM     51 1HD2 ASN A   5      56.345  82.560  63.926
ATOM     52 2HD2 ASN A   5      54.952  82.425  64.945
ATOM     53  C   ASN A   5      60.462  82.697  65.854
ATOM     54  O   ASN A   5      60.833  82.789  64.682
ATOM     55  N   VAL A   6      61.254  82.210  66.838
ATOM     56  H   VAL A   6      60.939  82.193  67.781
ATOM     57  CA  VAL A   6      62.568  81.646  66.603
ATOM     58  CB  VAL A   6      63.781  82.576  66.698
ATOM     59  CG1 VAL A   6      65.074  81.779  66.397
ATOM     60  CG2 VAL A   6      63.646  83.754  65.721
ATOM     61  C   VAL A   6      62.733  80.569  67.645
ATOM     62  O   VAL A   6      62.572  80.822  68.839
ATOM     63  N   TYR A   7      63.015  79.324  67.209
ATOM     64  H   TYR A   7      63.111  79.108  66.240
ATOM     65  CA  TYR A   7      63.235  78.230  68.118
ATOM     66  CB  TYR A   7      62.220  77.060  68.031
ATOM     67  CG  TYR A   7      60.822  77.439  68.387
ATOM     68  CD1 TYR A   7      59.947  77.958  67.425
ATOM     69  CE1 TYR A   7      58.634  78.292  67.767
ATOM     70  CZ  TYR A   7      58.184  78.092  69.074
ATOM     71  OH  TYR A   7      56.860  78.424  69.434
ATOM     72  HH  TYR A   7      56.434  78.822  68.669
ATOM     73  CE2 TYR A   7      59.046  77.557  70.035
ATOM     74  CD2 TYR A   7      60.358  77.228  69.689
ATOM     75  C   TYR A   7      64.542  77.611  67.731
ATOM     76  O   TYR A   7      64.693  77.156  66.594
ATOM     77  N   ASP A   8      65.537  77.629  68.649
ATOM     78  H   ASP A   8      65.432  78.033  69.557
ATOM     79  CA  ASP A   8      66.803  77.001  68.365
ATOM     80  CB  ASP A   8      67.810  77.873  67.586
ATOM     81  CG  ASP A   8      68.873  77.066  66.823
ATOM     82  OD1 ASP A   8      68.837  75.805  66.805
ATOM     83  OD2 ASP A   8      69.752  77.735  66.218
ATOM     84  C   ASP A   8      67.406  76.575  69.669
ATOM     85  O   ASP A   8      67.169  77.190  70.709
ATOM     86  N   MET A   9      68.179  75.472  69.655
ATOM     87  H   MET A   9      68.398  74.978  68.817
ATOM     88  CA  MET A   9      68.802  75.010  70.864
ATOM     89  CB  MET A   9      68.148  73.777  71.541
ATOM     90  CG  MET A   9      68.200  72.463  70.755
ATOM     91  SD  MET A   9      67.396  71.061  71.576
ATOM     92  CE  MET A   9      65.746  71.688  71.195
ATOM     93  C   MET A   9      70.232  74.657  70.609
ATOM     94  O   MET A   9      70.716  74.757  69.479
ATOM     95  N   LYS A  10      70.991  74.646  71.721
ATOM     96  H   LYS A  10      70.603  74.829  72.621
ATOM     97  CA  LYS A  10      72.380  74.307  71.724
ATOM     98  CB  LYS A  10      73.259  75.423  72.302
ATOM     99  CG  LYS A  10      73.249  76.693  71.458
ATOM    100  CD  LYS A  10      74.118  77.799  72.032
ATOM    101  CE  LYS A  10      75.613  77.508  72.016
ATOM    102  NZ  LYS A  10      76.324  78.675  72.563
ATOM    103  HZ1 LYS A  10      75.664  79.267  73.105
ATOM    104  HZ2 LYS A  10      77.089  78.344  73.185
ATOM    105  HZ3 LYS A  10      76.726  79.233  71.786
ATOM    106  C   LYS A  10      72.524  73.133  72.642
ATOM    107  O   LYS A  10      72.082  73.188  73.791
ATOM    108  N   ILE A  11      73.107  72.026  72.127
ATOM    109  H   ILE A  11      73.402  71.983  71.178
ATOM    110  CA  ILE A  11      73.339  70.847  72.917
ATOM    111  CB  ILE A  11      72.400  69.664  72.655
ATOM    112  CG2 ILE A  11      72.776  68.552  73.667
ATOM    113  CG1 ILE A  11      70.902  70.035  72.774
ATOM    114  CD1 ILE A  11      69.934  68.896  72.437
ATOM    115  C   ILE A  11      74.745  70.439  72.531
ATOM    116  O   ILE A  11      74.960  69.770  71.518
ATOM    117  N   GLU A  12      75.755  70.900  73.302
ATOM    118  H   GLU A  12      75.564  71.401  74.144
ATOM    119  CA  GLU A  12      77.132  70.528  73.044
ATOM    120  CB  GLU A  12      78.194  71.459  73.656
ATOM    121  CG  GLU A  12      78.247  72.881  73.071
ATOM    122  CD  GLU A  12      79.447  73.667  73.626
ATOM    123  OE1 GLU A  12      79.627  74.824  73.160
ATOM    124  OE2 GLU A  12      80.215  73.146  74.481
ATOM    125  C   GLU A  12      77.280  69.187  73.700
ATOM    126  O   GLU A  12      76.938  69.078  74.877
ATOM    127  N   CYS A  13      77.780  68.148  72.978
ATOM    128  H   CYS A  13      78.075  68.230  72.029
ATOM    129  CA  CYS A  13      77.888  66.843  73.584
ATOM    130  CB  CYS A  13      76.690  65.939  73.201
ATOM    131  SG  CYS A  13      76.611  64.393  74.157
ATOM    132  C   CYS A  13      79.188  66.084  73.383
ATOM    133  O   CYS A  13      79.279  65.285  72.443
ATOM    134  N   PRO A  14      80.231  66.323  74.185
ATOM    135  CA  PRO A  14      81.474  65.592  74.074
ATOM    136  CB  PRO A  14      82.493  66.389  74.886
ATOM    137  CG  PRO A  14      81.903  67.803  74.960
ATOM    138  CD  PRO A  14      80.396  67.570  74.926
ATOM    139  C   PRO A  14      81.288  64.178  74.577
ATOM    140  O   PRO A  14      80.977  63.995  75.757
ATOM    141  N   HIS A  15      81.535  63.182  73.699
ATOM    142  H   HIS A  15      81.832  63.389  72.770
ATOM    143  CA  HIS A  15      81.348  61.776  73.978
ATOM    144  CB  HIS A  15      80.955  60.952  72.725
ATOM    145  CG  HIS A  15      81.943  60.927  71.590
ATOM    146  ND1 HIS A  15      82.149  61.973  70.717
ATOM    147  CE1 HIS A  15      83.080  61.557  69.821
ATOM    148  NE2 HIS A  15      83.488  60.324  70.058
ATOM    149  CD2 HIS A  15      82.770  59.930  71.172
ATOM    150  C   HIS A  15      82.543  61.158  74.662
ATOM    151  O   HIS A  15      83.590  61.798  74.773
ATOM    152  N   THR A  16      82.379  59.902  75.175
ATOM    153  H   THR A  16      81.494  59.453  75.092
ATOM    154  CA  THR A  16      83.367  59.086  75.871
ATOM    155  CB  THR A  16      84.679  58.913  75.119
ATOM    156  CG2 THR A  16      85.647  57.989  75.879
ATOM    157  OG1 THR A  16      84.408  58.348  73.846
ATOM    158  HG1 THR A  16      84.060  59.063  73.310
ATOM    159  C   THR A  16      83.574  59.606  77.267
ATOM    160  O   THR A  16      83.257  58.917  78.239
ATOM    161  N   VAL A  17      84.083  60.856  77.385
ATOM    162  H   VAL A  17      84.309  61.384  76.571
ATOM    163  CA  VAL A  17      84.313  61.553  78.635
ATOM    164  CB  VAL A  17      85.118  62.811  78.416
ATOM    165  CG1 VAL A  17      85.281  63.650  79.695
ATOM    166  CG2 VAL A  17      86.465  62.342  77.877
ATOM    167  C   VAL A  17      82.916  61.823  79.169
ATOM    168  O   VAL A  17      82.693  61.803  80.381
ATOM    169  N   SER A  18      81.958  62.032  78.223
ATOM    170  H   SER A  18      82.206  62.054  77.258
ATOM    171  CA  SER A  18      80.556  62.209  78.443
ATOM    172  CB  SER A  18      79.850  60.882  78.809
ATOM    173  OG  SER A  18      80.016  59.947  77.751
ATOM    174  HG  SER A  18      80.782  59.418  77.992
ATOM    175  C   SER A  18      79.997  63.342  79.235
ATOM    176  O   SER A  18      79.678  63.208  80.418
ATOM    177  N   PHE A  19      79.990  64.527  78.596
ATOM    178  H   PHE A  19      80.323  64.607  77.657
ATOM    179  CA  PHE A  19      79.408  65.722  79.155
ATOM    180  CB  PHE A  19      80.388  66.823  79.639
ATOM    181  CG  PHE A  19      81.126  66.317  80.839
ATOM    182  CD1 PHE A  19      82.378  65.705  80.741
ATOM    183  CE1 PHE A  19      83.035  65.239  81.883
ATOM    184  CZ  PHE A  19      82.440  65.377  83.136
ATOM    185  CE2 PHE A  19      81.189  65.984  83.251
ATOM    186  CD2 PHE A  19      80.540  66.450  82.105
ATOM    187  C   PHE A  19      78.444  66.276  78.147
ATOM    188  O   PHE A  19      78.564  66.002  76.952
ATOM    189  N   GLY A  20      77.424  67.029  78.622
ATOM    190  H   GLY A  20      77.312  67.227  79.592
ATOM    191  CA  GLY A  20      76.447  67.606  77.740
ATOM    192  C   GLY A  20      76.002  68.908  78.311
ATOM    193  O   GLY A  20      75.481  68.960  79.426
ATOM    194  N   GLU A  21      76.179  69.991  77.526
ATOM    195  H   GLU A  21      76.536  69.894  76.601
ATOM    196  CA  GLU A  21      75.793  71.306  77.955
ATOM    197  CB  GLU A  21      76.900  72.372  77.742
ATOM    198  CG  GLU A  21      76.546  73.817  78.146
ATOM    199  CD  GLU A  21      76.232  73.913  79.639
ATOM    200  OE1 GLU A  21      77.127  73.591  80.465
ATOM    201  OE2 GLU A  21      75.086  74.314  79.972
ATOM    202  C   GLU A  21      74.605  71.662  77.122
ATOM    203  O   GLU A  21      74.713  71.780  75.898
ATOM    204  N   ASN A  22      73.446  71.835  77.791
ATOM    205  H   ASN A  22      73.381  71.758  78.782
ATOM    206  CA  ASN A  22      72.230  72.163  77.106
ATOM    207  CB  ASN A  22      71.097  71.144  77.394
ATOM    208  CG  ASN A  22      69.840  71.393  76.549
ATOM    209  OD1 ASN A  22      69.863  71.956  75.455
ATOM    210  ND2 ASN A  22      68.672  70.961  77.090
ATOM    211 1HD2 ASN A  22      68.663  70.519  77.987
ATOM    212 2HD2 ASN A  22      67.817  71.089  76.588
ATOM    213  C   ASN A  22      71.769  73.554  77.441
ATOM    214  O   ASN A  22      71.779  73.967  78.602
ATOM    215  N   SER A  23      71.384  74.309  76.388
ATOM    216  H   SER A  23      71.440  73.948  75.460
ATOM    217  CA  SER A  23      70.872  75.652  76.492
ATOM    218  CB  SER A  23      71.925  76.743  76.195
ATOM    219  OG  SER A  23      72.942  76.745  77.189
ATOM    220  HG  SER A  23      73.536  76.024  76.961
ATOM    221  C   SER A  23      69.775  75.739  75.457
ATOM    222  O   SER A  23      70.055  75.696  74.257
ATOM    223  N   VAL A  24      68.493  75.821  75.901
ATOM    224  H   VAL A  24      68.275  75.850  76.873
ATOM    225  CA  VAL A  24      67.359  75.890  74.996
ATOM    226  CB  VAL A  24      66.161  75.046  75.431
ATOM    227  CG1 VAL A  24      64.984  75.194  74.441
ATOM    228  CG2 VAL A  24      66.599  73.575  75.558
ATOM    229  C   VAL A  24      66.937  77.326  74.836
ATOM    230  O   VAL A  24      66.569  77.973  75.822
ATOM    231  N   LYS A  25      66.959  77.839  73.577
ATOM    232  H   LYS A  25      67.202  77.313  72.764
ATOM    233  CA  LYS A  25      66.596  79.216  73.340
ATOM    234  CB  LYS A  25      67.663  79.992  72.532
ATOM    235  CG  LYS A  25      67.760  81.485  72.874
ATOM    236  CD  LYS A  25      66.842  82.382  72.058
ATOM    237  CE  LYS A  25      67.259  82.597  70.609
ATOM    238  NZ  LYS A  25      68.349  83.587  70.474
ATOM    239  HZ1 LYS A  25      69.252  83.222  70.841
ATOM    240  HZ2 LYS A  25      68.446  83.816  69.463
ATOM    241  HZ3 LYS A  25      68.098  84.451  70.995
ATOM    242  C   LYS A  25      65.282  79.264  72.613
ATOM    243  O   LYS A  25      65.161  78.803  71.476
ATOM    244  N   LYS A  26      64.281  79.904  73.246
ATOM    245  H   LYS A  26      64.398  80.323  74.143
ATOM    246  CA  LYS A  26      62.960  79.974  72.692
ATOM    247  CB  LYS A  26      62.028  79.129  73.596
ATOM    248  CG  LYS A  26      60.553  79.023  73.218
ATOM    249  CD  LYS A  26      59.741  78.113  74.143
ATOM    250  CE  LYS A  26      59.572  78.671  75.561
ATOM    251  NZ  LYS A  26      58.626  77.843  76.333
ATOM    252  HZ1 LYS A  26      58.683  78.099  77.337
ATOM    253  HZ2 LYS A  26      57.661  78.017  75.993
ATOM    254  HZ3 LYS A  26      58.861  76.840  76.217
ATOM    255  C   LYS A  26      62.437  81.385  72.628
ATOM    256  O   LYS A  26      62.054  81.955  73.651
ATOM    257  N   ILE A  27      62.438  81.994  71.418
ATOM    258  H   ILE A  27      62.712  81.528  70.585
ATOM    259  CA  ILE A  27      61.895  83.317  71.233
ATOM    260  CB  ILE A  27      62.728  84.321  70.440
ATOM    261  CG2 ILE A  27      61.939  85.613  70.110
ATOM    262  CG1 ILE A  27      64.043  84.568  71.189
ATOM    263  CD1 ILE A  27      65.031  85.450  70.448
ATOM    264  C   ILE A  27      60.532  83.128  70.652
ATOM    265  O   ILE A  27      60.383  82.763  69.489
ATOM    266  N   VAL A  28      59.505  83.422  71.471
ATOM    267  H   VAL A  28      59.657  83.758  72.396
ATOM    268  CA  VAL A  28      58.124  83.265  71.096
ATOM    269  CB  VAL A  28      57.403  82.147  71.865
ATOM    270  CG1 VAL A  28      58.032  80.803  71.511
ATOM    271  CG2 VAL A  28      57.460  82.396  73.385
ATOM    272  C   VAL A  28      57.316  84.538  71.206
ATOM    273  O   VAL A  28      57.697  85.438  71.959
ATOM    274  N   PRO A  29      56.213  84.659  70.450
ATOM    275  CA  PRO A  29      55.332  85.803  70.472
ATOM    276  CB  PRO A  29      54.267  85.557  69.406
ATOM    277  CG  PRO A  29      54.933  84.589  68.432
ATOM    278  CD  PRO A  29      55.891  83.793  69.320
ATOM    279  C   PRO A  29      54.677  85.981  71.808
ATOM    280  O   PRO A  29      54.364  84.992  72.476
ATOM    281  N   ILE A  30      54.431  87.257  72.165
ATOM    282  H   ILE A  30      54.686  88.003  71.556
ATOM    283  CA  ILE A  30      53.854  87.674  73.419
ATOM    284  CB  ILE A  30      53.855  89.197  73.526
ATOM    285  CG2 ILE A  30      53.032  89.681  74.747
ATOM    286  CG1 ILE A  30      55.318  89.685  73.613
ATOM    287  CD1 ILE A  30      55.492  91.193  73.436
ATOM    288  C   ILE A  30      52.441  87.122  73.501
ATOM    289  O   ILE A  30      52.026  86.659  74.564
ATOM    290  N   HIS A  31      51.710  87.091  72.357
ATOM    291  H   HIS A  31      52.079  87.448  71.503
ATOM    292  CA  HIS A  31      50.354  86.602  72.277
ATOM    293  CB  HIS A  31      49.719  86.861  70.889
ATOM    294  CG  HIS A  31      48.286  86.415  70.763
ATOM    295  ND1 HIS A  31      47.237  87.012  71.426
ATOM    296  CE1 HIS A  31      46.114  86.339  71.071
ATOM    297  NE2 HIS A  31      46.367  85.355  70.227
ATOM    298  CD2 HIS A  31      47.736  85.405  70.034
ATOM    299  C   HIS A  31      50.302  85.126  72.594
ATOM    300  O   HIS A  31      49.402  84.682  73.311
ATOM    301  N   ALA A  32      51.298  84.353  72.097
ATOM    302  H   ALA A  32      52.029  84.744  71.545
ATOM    303  CA  ALA A  32      51.397  82.932  72.321
ATOM    304  CB  ALA A  32      52.529  82.283  71.505
ATOM    305  C   ALA A  32      51.675  82.677  73.778
ATOM    306  O   ALA A  32      51.088  81.768  74.361
ATOM    307  N   CYS A  33      52.537  83.525  74.397
ATOM    308  H   CYS A  33      52.988  84.249  73.879
ATOM    309  CA  CYS A  33      52.916  83.446  75.790
ATOM    310  CB  CYS A  33      53.991  84.475  76.190
ATOM    311  SG  CYS A  33      55.610  84.168  75.433
ATOM    312  C   CYS A  33      51.734  83.703  76.684
ATOM    313  O   CYS A  33      51.670  83.161  77.787
ATOM    314  N   ASN A  34      50.792  84.564  76.231
ATOM    315  H   ASN A  34      50.901  85.030  75.356
ATOM    316  CA  ASN A  34      49.601  84.907  76.962
ATOM    317  CB  ASN A  34      48.870  86.124  76.350
ATOM    318  CG  ASN A  34      49.643  87.420  76.612
ATOM    319  OD1 ASN A  34      50.439  87.570  77.538
ATOM    320  ND2 ASN A  34      49.423  88.410  75.708
ATOM    321 1HD2 ASN A  34      48.797  88.261  74.943
ATOM    322 2HD2 ASN A  34      49.902  89.283  75.798
ATOM    323  C   ASN A  34      48.628  83.762  76.990
ATOM    324  O   ASN A  34      48.015  83.522  78.031
ATOM    325  N   MET A  35      48.458  83.045  75.847
ATOM    326  H   MET A  35      48.938  83.288  75.006
ATOM    327  CA  MET A  35      47.532  81.941  75.757
ATOM    328  CB  MET A  35      47.064  81.720  74.303
ATOM    329  CG  MET A  35      46.195  82.861  73.761
ATOM    330  SD  MET A  35      45.686  82.692  72.024
ATOM    331  CE  MET A  35      44.476  81.370  72.313
ATOM    332  C   MET A  35      48.011  80.608  76.290
ATOM    333  O   MET A  35      47.388  80.066  77.204
ATOM    334  N   MET A  36      49.192  80.129  75.828
ATOM    335  H   MET A  36      49.710  80.636  75.145
ATOM    336  CA  MET A  36      49.772  78.854  76.200
ATOM    337  CB  MET A  36      50.646  78.249  75.084
ATOM    338  CG  MET A  36      49.864  77.745  73.868
ATOM    339  SD  MET A  36      50.873  76.914  72.603
ATOM    340  CE  MET A  36      51.604  78.432  71.922
ATOM    341  C   MET A  36      50.629  78.851  77.429
ATOM    342  O   MET A  36      51.266  79.860  77.745
ATOM    343  N   LYS A  37      50.452  77.793  78.265
ATOM    344  H   LYS A  37      49.835  77.044  78.041
ATOM    345  CA  LYS A  37      51.220  77.614  79.466
ATOM    346  CB  LYS A  37      50.407  77.047  80.647
ATOM    347  CG  LYS A  37      49.341  78.003  81.181
ATOM    348  CD  LYS A  37      48.606  77.461  82.407
ATOM    349  CE  LYS A  37      47.514  78.389  82.943
ATOM    350  NZ  LYS A  37      48.119  79.617  83.499
ATOM    351  HZ1 LYS A  37      47.401  80.163  84.012
ATOM    352  HZ2 LYS A  37      48.886  79.361  84.149
ATOM    353  HZ3 LYS A  37      48.501  80.195  82.728
ATOM    354  C   LYS A  37      52.377  76.688  79.225
ATOM    355  O   LYS A  37      53.501  77.016  79.603
ATOM    356  N   SER A  38      52.118  75.524  78.576
ATOM    357  H   SER A  38      51.202  75.300  78.255
ATOM    358  CA  SER A  38      53.128  74.540  78.302
ATOM    359  CB  SER A  38      52.790  73.157  78.910
ATOM    360  OG  SER A  38      53.784  72.188  78.604
ATOM    361  HG  SER A  38      53.519  71.387  79.064
ATOM    362  C   SER A  38      53.326  74.405  76.820
ATOM    363  O   SER A  38      52.369  74.505  76.046
ATOM    364  N   CYS A  39      54.603  74.211  76.404
ATOM    365  H   CYS A  39      55.362  74.135  77.045
ATOM    366  CA  CYS A  39      54.935  74.060  75.012
ATOM    367  CB  CYS A  39      55.381  75.374  74.331
ATOM    368  SG  CYS A  39      54.112  76.676  74.323
ATOM    369  C   CYS A  39      56.088  73.121  74.844
ATOM    370  O   CYS A  39      57.067  73.197  75.591
ATOM    371  N   LEU A  40      55.983  72.197  73.853
ATOM    372  H   LEU A  40      55.178  72.146  73.268
ATOM    373  CA  LEU A  40      57.045  71.264  73.540
ATOM    374  CB  LEU A  40      56.677  70.055  72.646
ATOM    375  CG  LEU A  40      56.136  68.809  73.374
ATOM    376  CD1 LEU A  40      54.705  69.007  73.899
ATOM    377  CD2 LEU A  40      56.322  67.546  72.519
ATOM    378  C   LEU A  40      58.114  72.008  72.796
ATOM    379  O   LEU A  40      57.858  73.081  72.247
ATOM    380  N   ILE A  41      59.367  71.499  72.836
ATOM    381  H   ILE A  41      59.587  70.623  73.261
ATOM    382  CA  ILE A  41      60.428  72.147  72.106
ATOM    383  CB  ILE A  41      61.683  72.429  72.917
ATOM    384  CG2 ILE A  41      62.669  73.229  72.041
ATOM    385  CG1 ILE A  41      61.365  73.218  74.206
ATOM    386  CD1 ILE A  41      60.736  74.602  74.016
ATOM    387  C   ILE A  41      60.715  71.215  70.956
ATOM    388  O   ILE A  41      60.680  69.997  71.121
ATOM    389  N   ALA A  42      60.967  71.752  69.745
ATOM    390  H   ALA A  42      60.996  72.734  69.578
ATOM    391  CA  ALA A  42      61.231  70.897  68.625
ATOM    392  CB  ALA A  42      59.979  70.666  67.753
ATOM    393  C   ALA A  42      62.300  71.427  67.728
ATOM    394  O   ALA A  42      62.617  72.618  67.723
ATOM    395  N   LEU A  43      62.912  70.476  66.994
ATOM    396  H   LEU A  43      62.666  69.515  67.117
ATOM    397  CA  LEU A  43      63.924  70.673  65.990
ATOM    398  CB  LEU A  43      65.358  70.218  66.352
ATOM    399  CG  LEU A  43      66.047  70.929  67.525
ATOM    400  CD1 LEU A  43      67.363  70.217  67.868
ATOM    401  CD2 LEU A  43      66.252  72.432  67.253
ATOM    402  C   LEU A  43      63.477  69.805  64.837
ATOM    403  O   LEU A  43      62.504  69.048  64.959
ATOM    404  N   GLY A  44      64.187  69.897  63.676
ATOM    405  H   GLY A  44      64.971  70.506  63.593
ATOM    406  CA  GLY A  44      63.882  69.121  62.492
ATOM    407  C   GLY A  44      64.009  67.670  62.888
ATOM    408  O   GLY A  44      65.026  67.312  63.489
ATOM    409  N   PRO A  45      62.990  66.852  62.558
ATOM    410  CA  PRO A  45      62.936  65.448  62.942
ATOM    411  CB  PRO A  45      63.352  64.671  61.697
ATOM    412  CG  PRO A  45      62.748  65.531  60.565
ATOM    413  CD  PRO A  45      62.608  66.952  61.151
ATOM    414  C   PRO A  45      63.443  65.007  64.300
ATOM    415  O   PRO A  45      63.784  63.832  64.455
ATOM    416  N   TYR A  46      63.461  65.934  65.293
ATOM    417  H   TYR A  46      63.148  66.872  65.142
ATOM    418  CA  TYR A  46      63.945  65.664  66.616
ATOM    419  CB  TYR A  46      65.444  66.069  66.724
ATOM    420  CG  TYR A  46      66.125  65.713  68.009
ATOM    421  CD1 TYR A  46      66.239  64.389  68.451
ATOM    422  CE1 TYR A  46      66.902  64.094  69.646
ATOM    423  CZ  TYR A  46      67.476  65.121  70.401
ATOM    424  OH  TYR A  46      68.148  64.828  71.607
ATOM    425  HH  TYR A  46      68.492  65.653  71.963
ATOM    426  CE2 TYR A  46      67.391  66.442  69.957
ATOM    427  CD2 TYR A  46      66.725  66.728  68.763
ATOM    428  C   TYR A  46      63.072  66.468  67.543
ATOM    429  O   TYR A  46      63.327  67.647  67.808
ATOM    430  N   ARG A  47      61.976  65.839  68.023
ATOM    431  H   ARG A  47      61.762  64.893  67.794
ATOM    432  CA  ARG A  47      61.073  66.491  68.935
ATOM    433  CB  ARG A  47      59.597  66.062  68.812
ATOM    434  CG  ARG A  47      58.859  66.793  67.685
ATOM    435  CD  ARG A  47      58.804  66.031  66.358
ATOM    436  NE  ARG A  47      57.797  64.938  66.514
ATOM    437  HE  ARG A  47      57.255  64.905  67.355
ATOM    438  CZ  ARG A  47      57.571  64.001  65.540
ATOM    439  NH1 ARG A  47      58.295  63.966  64.381
ATOM    440 1HH1 ARG A  47      59.010  64.642  64.208
ATOM    441 2HH1 ARG A  47      58.106  63.266  63.693
ATOM    442  NH2 ARG A  47      56.588  63.076  65.738
ATOM    443 1HH2 ARG A  47      56.037  63.097  66.571
ATOM    444 2HH2 ARG A  47      56.397  62.386  65.041
ATOM    445  C   ARG A  47      61.544  66.231  70.327
ATOM    446  O   ARG A  47      61.867  65.093  70.673
ATOM    447  N   VAL A  48      61.628  67.303  71.145
ATOM    448  H   VAL A  48      61.357  68.219  70.864
ATOM    449  CA  VAL A  48      62.058  67.186  72.514
ATOM    450  CB  VAL A  48      63.440  67.748  72.857
ATOM    451  CG1 VAL A  48      64.516  67.000  72.061
ATOM    452  CG2 VAL A  48      63.500  69.265  72.664
ATOM    453  C   VAL A  48      61.009  67.718  73.461
ATOM    454  O   VAL A  48      59.985  68.279  73.065
ATOM    455  N   GLN A  49      61.267  67.514  74.765
ATOM    456  H   GLN A  49      62.107  67.059  75.049
ATOM    457  CA  GLN A  49      60.423  67.898  75.856
ATOM    458  CB  GLN A  49      60.831  67.231  77.190
ATOM    459  CG  GLN A  49      60.514  65.732  77.275
ATOM    460  CD  GLN A  49      58.994  65.550  77.306
ATOM    461  OE1 GLN A  49      58.406  64.962  76.399
ATOM    462  NE2 GLN A  49      58.334  66.056  78.382
ATOM    463 1HE2 GLN A  49      58.844  66.509  79.114
ATOM    464 2HE2 GLN A  49      57.341  65.963  78.453
ATOM    465  C   GLN A  49      60.222  69.359  76.105
ATOM    466  O   GLN A  49      60.942  70.227  75.608
ATOM    467  N   VAL A  50      59.134  69.608  76.864
ATOM    468  H   VAL A  50      58.594  68.837  77.192
ATOM    469  CA  VAL A  50      58.637  70.876  77.319
ATOM    470  CB  VAL A  50      57.277  70.785  78.036
ATOM    471  CG1 VAL A  50      56.223  70.204  77.088
ATOM    472  CG2 VAL A  50      57.352  69.960  79.343
ATOM    473  C   VAL A  50      59.576  71.562  78.280
ATOM    474  O   VAL A  50      60.353  70.919  78.991
ATOM    475  N   VAL A  51      59.562  72.911  78.233
ATOM    476  H   VAL A  51      58.963  73.399  77.601
ATOM    477  CA  VAL A  51      60.315  73.738  79.140
ATOM    478  CB  VAL A  51      61.260  74.740  78.489
ATOM    479  CG1 VAL A  51      61.952  75.589  79.577
ATOM    480  CG2 VAL A  51      62.310  73.973  77.665
ATOM    481  C   VAL A  51      59.186  74.448  79.845
ATOM    482  O   VAL A  51      58.397  75.160  79.214
ATOM    483  N   TYR A  52      59.081  74.239  81.176
ATOM    484  H   TYR A  52      59.721  73.658  81.674
ATOM    485  CA  TYR A  52      58.036  74.842  81.958
ATOM    486  CB  TYR A  52      57.007  73.777  82.426
ATOM    487  CG  TYR A  52      55.755  74.377  82.987
ATOM    488  CD1 TYR A  52      54.713  74.727  82.119
ATOM    489  CE1 TYR A  52      53.526  75.278  82.611
ATOM    490  CZ  TYR A  52      53.368  75.482  83.983
ATOM    491  OH  TYR A  52      52.169  76.039  84.482
ATOM    492  HH  TYR A  52      51.575  76.183  83.740
ATOM    493  CE2 TYR A  52      54.399  75.132  84.859
ATOM    494  CD2 TYR A  52      55.584  74.579  84.362
ATOM    495  C   TYR A  52      58.773  75.420  83.133
ATOM    496  O   TYR A  52      59.161  74.705  84.061
ATOM    497  N   GLU A  53      59.010  76.748  83.074
ATOM    498  H   GLU A  53      58.681  77.295  82.308
ATOM    499  CA  GLU A  53      59.714  77.479  84.091
ATOM    500  CB  GLU A  53      60.292  78.782  83.499
ATOM    501  CG  GLU A  53      61.209  79.613  84.401
ATOM    502  CD  GLU A  53      61.774  80.834  83.657
ATOM    503  OE1 GLU A  53      61.393  81.118  82.489
ATOM    504  OE2 GLU A  53      62.641  81.506  84.275
ATOM    505  C   GLU A  53      58.819  77.709  85.289
ATOM    506  O   GLU A  53      57.656  78.095  85.150
ATOM    507  N   ARG A  54      59.371  77.423  86.492
ATOM    508  H   ARG A  54      60.313  77.099  86.544
ATOM    509  CA  ARG A  54      58.711  77.541  87.775
ATOM    510  CB  ARG A  54      58.885  76.256  88.620
ATOM    511  CG  ARG A  54      58.244  74.977  88.072
ATOM    512  CD  ARG A  54      56.717  74.959  88.172
ATOM    513  NE  ARG A  54      56.259  73.586  87.800
ATOM    514  HE  ARG A  54      56.928  72.935  87.440
ATOM    515  CZ  ARG A  54      54.953  73.195  87.933
ATOM    516  NH1 ARG A  54      53.994  74.040  88.417
ATOM    517 1HH1 ARG A  54      54.233  74.972  88.688
ATOM    518 2HH1 ARG A  54      53.047  73.732  88.506
ATOM    519  NH2 ARG A  54      54.604  71.928  87.566
ATOM    520 1HH2 ARG A  54      55.295  71.298  87.212
ATOM    521 2HH2 ARG A  54      53.659  71.616  87.658
ATOM    522  C   ARG A  54      59.197  78.694  88.631
ATOM    523  O   ARG A  54      58.787  78.817  89.788
ATOM    524  N   SER A  55      60.059  79.576  88.079
ATOM    525  H   SER A  55      60.344  79.477  87.129
ATOM    526  CA  SER A  55      60.660  80.704  88.757
ATOM    527  CB  SER A  55      61.814  81.323  87.933
ATOM    528  OG  SER A  55      61.311  81.954  86.765
ATOM    529  HG  SER A  55      62.071  82.099  86.195
ATOM    530  C   SER A  55      59.728  81.813  89.197
ATOM    531  O   SER A  55      58.526  81.800  88.922
ATOM    532  N   TYR A  56      60.315  82.781  89.953
ATOM    533  H   TYR A  56      61.286  82.715  90.167
ATOM    534  CA  TYR A  56      59.683  83.954  90.514
ATOM    535  CB  TYR A  56      60.685  84.861  91.264
ATOM    536  CG  TYR A  56      61.099  84.255  92.564
ATOM    537  CD1 TYR A  56      62.368  83.676  92.693
ATOM    538  CE1 TYR A  56      62.772  83.109  93.905
ATOM    539  CZ  TYR A  56      61.908  83.122  95.002
ATOM    540  OH  TYR A  56      62.315  82.552  96.227
ATOM    541  HH  TYR A  56      61.597  82.663  96.858
ATOM    542  CE2 TYR A  56      60.642  83.702  94.885
ATOM    543  CD2 TYR A  56      60.241  84.267  93.671
ATOM    544  C   TYR A  56      59.097  84.828  89.436
ATOM    545  O   TYR A  56      58.030  85.407  89.650
ATOM    546  N   CYS A  57      59.781  84.930  88.262
ATOM    547  H   CYS A  57      60.635  84.433  88.127
ATOM    548  CA  CYS A  57      59.354  85.708  87.122
ATOM    549  CB  CYS A  57      58.174  85.067  86.348
ATOM    550  SG  CYS A  57      58.663  83.525  85.517
ATOM    551  C   CYS A  57      59.113  87.166  87.429
ATOM    552  O   CYS A  57      57.998  87.680  87.299
ATOM    553  N   MET A  58      60.195  87.846  87.892
ATOM    554  H   MET A  58      61.074  87.389  87.995
ATOM    555  CA  MET A  58      60.192  89.246  88.251
ATOM    556  CB  MET A  58      61.584  89.736  88.717
ATOM    557  CG  MET A  58      61.640  91.159  89.292
ATOM    558  SD  MET A  58      63.292  91.701  89.834
ATOM    559  CE  MET A  58      63.340  90.713  91.359
ATOM    560  C   MET A  58      59.788  90.075  87.056
ATOM    561  O   MET A  58      60.241  89.852  85.931
ATOM    562  N   THR A  59      58.764  90.917  87.298
ATOM    563  H   THR A  59      58.389  90.990  88.219
ATOM    564  CA  THR A  59      58.139  91.806  86.355
ATOM    565  CB  THR A  59      56.780  92.287  86.823
ATOM    566  CG2 THR A  59      55.827  91.081  86.939
ATOM    567  OG1 THR A  59      56.884  92.952  88.077
ATOM    568  HG1 THR A  59      57.320  93.790  87.896
ATOM    569  C   THR A  59      58.953  92.993  85.939
ATOM    570  O   THR A  59      59.732  93.540  86.724
ATOM    571  N   GLY A  60      58.776  93.390  84.655
ATOM    572  H   GLY A  60      58.140  92.921  84.049
ATOM    573  CA  GLY A  60      59.456  94.516  84.081
ATOM    574  C   GLY A  60      58.910  95.789  84.649
ATOM    575  O   GLY A  60      57.700  96.032  84.654
ATOM    576  N   VAL A  61      59.844  96.629  85.130
ATOM    577  H   VAL A  61      60.811  96.407  85.072
ATOM    578  CA  VAL A  61      59.563  97.910  85.710
ATOM    579  CB  VAL A  61      60.544  98.280  86.819
ATOM    580  CG1 VAL A  61      60.243  99.686  87.379
ATOM    581  CG2 VAL A  61      60.527  97.182  87.903
ATOM    582  C   VAL A  61      59.691  98.878  84.564
ATOM    583  O   VAL A  61      60.687  98.872  83.835
ATOM    584  N   LEU A  62      58.652  99.716  84.369
ATOM    585  H   LEU A  62      57.848  99.706  84.959
ATOM    586  CA  LEU A  62      58.655 100.698  83.319
ATOM    587  CB  LEU A  62      57.232 101.170  82.948
ATOM    588  CG  LEU A  62      57.126 102.160  81.770
ATOM    589  CD1 LEU A  62      57.547 101.506  80.445
ATOM    590  CD2 LEU A  62      55.734 102.801  81.702
ATOM    591  C   LEU A  62      59.454 101.874  83.825
ATOM    592  O   LEU A  62      59.150 102.424  84.888
ATOM    593  N   ILE A  63      60.515 102.259  83.075
ATOM    594  H   ILE A  63      60.760 101.790  82.230
ATOM    595  CA  ILE A  63      61.370 103.367  83.430
ATOM    596  CB  ILE A  63      62.753 102.948  83.958
ATOM    597  CG2 ILE A  63      63.603 104.211  84.253
ATOM    598  CG1 ILE A  63      62.651 102.057  85.216
ATOM    599  CD1 ILE A  63      63.979 101.460  85.692
ATOM    600  C   ILE A  63      61.582 104.139  82.150
ATOM    601  O   ILE A  63      62.097 103.598  81.170
ATOM    602  N   GLU A  64      61.159 105.428  82.145
ATOM    603  H   GLU A  64      60.732 105.814  82.959
ATOM    604  CA  GLU A  64      61.291 106.366  81.050
ATOM    605  CB  GLU A  64      62.709 106.992  80.970
ATOM    606  CG  GLU A  64      63.075 107.833  82.206
ATOM    607  CD  GLU A  64      64.471 108.459  82.109
ATOM    608  OE1 GLU A  64      65.226 108.212  81.131
ATOM    609  OE2 GLU A  64      64.801 109.222  83.054
ATOM    610  C   GLU A  64      60.815 105.882  79.697
ATOM    611  O   GLU A  64      61.453 106.110  78.665
ATOM    612  N   GLY A  65      59.670 105.167  79.690
ATOM    613  H   GLY A  65      59.170 104.980  80.531
ATOM    614  CA  GLY A  65      59.067 104.658  78.486
ATOM    615  C   GLY A  65      59.624 103.352  78.000
ATOM    616  O   GLY A  65      59.123 102.829  77.003
ATOM    617  N   LYS A  66      60.657 102.793  78.676
ATOM    618  H   LYS A  66      61.070 103.210  79.483
ATOM    619  CA  LYS A  66      61.233 101.538  78.272
ATOM    620  CB  LYS A  66      62.726 101.620  77.898
ATOM    621  CG  LYS A  66      63.031 102.438  76.643
ATOM    622  CD  LYS A  66      64.517 102.473  76.287
ATOM    623  CE  LYS A  66      64.823 103.286  75.028
ATOM    624  NZ  LYS A  66      66.273 103.268  74.751
ATOM    625  HZ1 LYS A  66      66.600 102.287  74.673
ATOM    626  HZ2 LYS A  66      66.464 103.764  73.861
ATOM    627  HZ3 LYS A  66      66.783 103.740  75.521
ATOM    628  C   LYS A  66      61.116 100.584  79.418
ATOM    629  O   LYS A  66      61.317 100.951  80.577
ATOM    630  N   CYS A  67      60.741  99.328  79.107
ATOM    631  H   CYS A  67      60.567  99.049  78.166
ATOM    632  CA  CYS A  67      60.605  98.306  80.104
ATOM    633  CB  CYS A  67      59.645  97.181  79.677
ATOM    634  SG  CYS A  67      59.458  95.877  80.927
ATOM    635  C   CYS A  67      61.958  97.721  80.393
ATOM    636  O   CYS A  67      62.667  97.292  79.479
ATOM    637  N   PHE A  68      62.344  97.732  81.688
ATOM    638  H   PHE A  68      61.767  98.113  82.406
ATOM    639  CA  PHE A  68      63.596  97.181  82.137
ATOM    640  CB  PHE A  68      64.646  98.182  82.687
ATOM    641  CG  PHE A  68      65.159  99.161  81.687
ATOM    642  CD1 PHE A  68      64.619 100.447  81.590
ATOM    643  CE1 PHE A  68      65.121 101.357  80.655
ATOM    644  CZ  PHE A  68      66.170 100.985  79.810
ATOM    645  CE2 PHE A  68      66.716  99.703  79.900
ATOM    646  CD2 PHE A  68      66.212  98.798  80.837
ATOM    647  C   PHE A  68      63.355  96.267  83.303
ATOM    648  O   PHE A  68      62.415  96.456  84.074
ATOM    649  N   VAL A  69      64.195  95.215  83.424
ATOM    650  H   VAL A  69      64.928  95.054  82.768
ATOM    651  CA  VAL A  69      64.141  94.288  84.528
ATOM    652  CB  VAL A  69      63.752  92.851  84.158
ATOM    653  CG1 VAL A  69      64.679  92.211  83.100
ATOM    654  CG2 VAL A  69      63.591  92.038  85.457
ATOM    655  C   VAL A  69      65.516  94.468  85.166
ATOM    656  O   VAL A  69      66.523  94.073  84.577
ATOM    657  N   PRO A  70      65.603  95.099  86.334
ATOM    658  CA  PRO A  70      66.857  95.393  86.993
ATOM    659  CB  PRO A  70      66.576  96.732  87.700
ATOM    660  CG  PRO A  70      65.085  96.668  88.061
ATOM    661  CD  PRO A  70      64.484  95.835  86.928
ATOM    662  C   PRO A  70      67.486  94.337  87.885
ATOM    663  O   PRO A  70      67.537  94.570  89.096
ATOM    664  N   ASP A  71      68.052  93.234  87.322
ATOM    665  H   ASP A  71      68.117  93.138  86.330
ATOM    666  CA  ASP A  71      68.438  92.049  88.080
ATOM    667  CB  ASP A  71      69.025  90.915  87.212
ATOM    668  CG  ASP A  71      67.950  90.214  86.371
ATOM    669  OD1 ASP A  71      66.724  90.429  86.577
ATOM    670  OD2 ASP A  71      68.367  89.426  85.483
ATOM    671  C   ASP A  71      69.410  92.357  89.196
ATOM    672  O   ASP A  71      70.258  93.242  89.063
ATOM    673  N   GLN A  72      69.316  91.574  90.304
ATOM    674  H   GLN A  72      68.655  90.828  90.334
ATOM    675  CA  GLN A  72      70.065  91.768  91.529
ATOM    676  CB  GLN A  72      69.846  90.562  92.474
ATOM    677  CG  GLN A  72      70.463  90.641  93.874
ATOM    678  CD  GLN A  72      70.090  89.354  94.596
ATOM    679  OE1 GLN A  72      70.668  88.290  94.375
ATOM    680  NE2 GLN A  72      69.078  89.452  95.494
ATOM    681 1HE2 GLN A  72      68.627  90.333  95.641
ATOM    682 2HE2 GLN A  72      68.784  88.647  96.008
ATOM    683  C   GLN A  72      71.540  91.963  91.347
ATOM    684  O   GLN A  72      72.298  91.050  91.014
ATOM    685  N   SER A  73      71.951  93.215  91.650
ATOM    686  H   SER A  73      71.312  93.919  91.948
ATOM    687  CA  SER A  73      73.311  93.627  91.535
ATOM    688  CB  SER A  73      73.499  95.064  90.989
ATOM    689  OG  SER A  73      74.876  95.428  90.940
ATOM    690  HG  SER A  73      74.898  96.314  90.568
ATOM    691  C   SER A  73      73.984  93.514  92.853
ATOM    692  O   SER A  73      73.474  93.931  93.899
ATOM    693  N   VAL A  74      75.156  92.866  92.803
ATOM    694  H   VAL A  74      75.532  92.493  91.959
ATOM    695  CA  VAL A  74      75.951  92.718  93.976
ATOM    696  CB  VAL A  74      76.363  91.285  94.274
ATOM    697  CG1 VAL A  74      75.082  90.441  94.448
ATOM    698  CG2 VAL A  74      77.320  90.722  93.212
ATOM    699  C   VAL A  74      77.122  93.673  93.915
ATOM    700  O   VAL A  74      77.807  93.846  94.922
ATOM    701  N   VAL A  75      77.380  94.329  92.746
ATOM    702  H   VAL A  75      76.804  94.238  91.937
ATOM    703  CA  VAL A  75      78.515  95.215  92.632
ATOM    704  CB  VAL A  75      79.550  94.651  91.644
ATOM    705  CG1 VAL A  75      80.756  95.573  91.429
ATOM    706  CG2 VAL A  75      80.118  93.364  92.261
ATOM    707  C   VAL A  75      78.260  96.682  92.398
ATOM    708  O   VAL A  75      78.324  97.456  93.357
ATOM    709  N   SER A  76      77.942  97.099  91.144
ATOM    710  H   SER A  76      77.861  96.488  90.361
ATOM    711  CA  SER A  76      77.772  98.501  90.892
ATOM    712  CB  SER A  76      79.110  99.199  90.531
ATOM    713  OG  SER A  76      78.926 100.587  90.293
ATOM    714  HG  SER A  76      79.790 100.934  90.059
ATOM    715  C   SER A  76      76.810  98.773  89.786
ATOM    716  O   SER A  76      76.642  97.996  88.846
ATOM    717  N   ILE A  77      76.159  99.939  89.950
ATOM    718  H   ILE A  77      76.381 100.492  90.750
ATOM    719  CA  ILE A  77      75.189 100.570  89.094
ATOM    720  CB  ILE A  77      73.777 100.507  89.689
ATOM    721  CG2 ILE A  77      72.787 101.222  88.748
ATOM    722  CG1 ILE A  77      73.316  99.041  89.869
ATOM    723  CD1 ILE A  77      72.128  98.866  90.816
ATOM    724  C   ILE A  77      75.727 102.010  89.098
ATOM    725  O   ILE A  77      76.521 102.382  89.967
ATOM    726  N   ILE A  78      75.284 102.874  88.149
ATOM    727  H   ILE A  78      74.622 102.571  87.469
ATOM    728  CA  ILE A  78      75.733 104.244  87.988
ATOM    729  CB  ILE A  78      74.980 104.913  86.843
ATOM    730  CG2 ILE A  78      75.360 106.401  86.741
ATOM    731  CG1 ILE A  78      75.333 104.206  85.516
ATOM    732  CD1 ILE A  78      74.487 104.640  84.317
ATOM    733  C   ILE A  78      75.596 105.007  89.295
ATOM    734  O   ILE A  78      74.560 104.999  89.962
ATOM    735  N   LYS A  79      76.719 105.663  89.660
ATOM    736  H   LYS A  79      77.523 105.622  89.071
ATOM    737  CA  LYS A  79      76.926 106.427  90.863
ATOM    738  CB  LYS A  79      78.338 106.178  91.458
ATOM    739  CG  LYS A  79      78.647 104.728  91.851
ATOM    740  CD  LYS A  79      77.793 104.203  93.008
ATOM    741  CE  LYS A  79      78.068 102.743  93.354
ATOM    742  NZ  LYS A  79      77.074 102.254  94.329
ATOM    743  HZ1 LYS A  79      77.106 102.836  95.188
ATOM    744  HZ2 LYS A  79      76.125 102.313  93.915
ATOM    745  HZ3 LYS A  79      77.281 101.267  94.574
ATOM    746  C   LYS A  79      76.721 107.911  90.721
ATOM    747  O   LYS A  79      77.068 108.670  91.630
ATOM    748  N   HIS A  80      76.120 108.373  89.599
ATOM    749  H   HIS A  80      75.799 107.758  88.886
ATOM    750  CA  HIS A  80      75.889 109.784  89.381
ATOM    751  CB  HIS A  80      75.715 110.208  87.901
ATOM    752  CG  HIS A  80      76.941 110.101  87.039
ATOM    753  ND1 HIS A  80      78.103 110.807  87.264
ATOM    754  CE1 HIS A  80      78.953 110.498  86.252
ATOM    755  NE2 HIS A  80      78.422 109.647  85.395
ATOM    756  CD2 HIS A  80      77.154 109.398  85.892
ATOM    757  C   HIS A  80      74.693 110.310  90.145
ATOM    758  O   HIS A  80      74.348 111.487  90.021
ATOM    759  N   GLY A  81      74.018 109.456  90.952
ATOM    760  H   GLY A  81      74.285 108.502  91.066
ATOM    761  CA  GLY A  81      72.875 109.867  91.726
ATOM    762  C   GLY A  81      71.591 109.727  90.963
ATOM    763  O   GLY A  81      70.535 110.127  91.455
ATOM    764  N   ILE A  82      71.665 109.159  89.739
ATOM    765  H   ILE A  82      72.535 108.841  89.375
ATOM    766  CA  ILE A  82      70.531 108.926  88.883
ATOM    767  CB  ILE A  82      70.847 108.967  87.392
ATOM    768  CG2 ILE A  82      71.287 110.405  87.050
ATOM    769  CG1 ILE A  82      71.844 107.871  86.951
ATOM    770  CD1 ILE A  82      71.989 107.738  85.434
ATOM    771  C   ILE A  82      69.883 107.611  89.262
ATOM    772  O   ILE A  82      70.330 106.927  90.188
ATOM    773  N   PHE A  83      68.771 107.271  88.568
ATOM    774  H   PHE A  83      68.424 107.866  87.848
ATOM    775  CA  PHE A  83      67.992 106.065  88.764
ATOM    776  CB  PHE A  83      66.827 105.908  87.757
ATOM    777  CG  PHE A  83      65.765 106.938  87.936
ATOM    778  CD1 PHE A  83      65.641 107.962  86.987
ATOM    779  CE1 PHE A  83      64.653 108.940  87.120
ATOM    780  CZ  PHE A  83      63.777 108.897  88.207
ATOM    781  CE2 PHE A  83      63.889 107.879  89.157
ATOM    782  CD2 PHE A  83      64.879 106.901  89.020
ATOM    783  C   PHE A  83      68.822 104.832  88.512
ATOM    784  O   PHE A  83      69.624 104.790  87.575
ATOM    785  N   ASP A  84      68.653 103.818  89.395
ATOM    786  H   ASP A  84      68.018 103.903  90.159
ATOM    787  CA  ASP A  84      69.340 102.555  89.307
ATOM    788  CB  ASP A  84      69.301 101.744  90.626
ATOM    789  CG  ASP A  84      70.232 102.308  91.705
ATOM    790  OD1 ASP A  84      71.103 103.173  91.418
ATOM    791  OD2 ASP A  84      70.078 101.851  92.867
ATOM    792  C   ASP A  84      68.711 101.697  88.246
ATOM    793  O   ASP A  84      67.497 101.473  88.263
ATOM    794  N   ILE A  85      69.537 101.209  87.288
ATOM    795  H   ILE A  85      70.512 101.418  87.286
ATOM    796  CA  ILE A  85      69.078 100.353  86.218
ATOM    797  CB  ILE A  85      68.986 101.000  84.834
ATOM    798  CG2 ILE A  85      68.449  99.942  83.839
ATOM    799  CG1 ILE A  85      68.099 102.268  84.846
ATOM    800  CD1 ILE A  85      68.048 103.030  83.520
ATOM    801  C   ILE A  85      70.091  99.240  86.230
ATOM    802  O   ILE A  85      71.121  99.285  85.553
ATOM    803  N   ALA A  86      69.786  98.204  87.038
ATOM    804  H   ALA A  86      68.938  98.193  87.561
ATOM    805  CA  ALA A  86      70.635  97.064  87.224
ATOM    806  CB  ALA A  86      70.333  96.298  88.518
ATOM    807  C   ALA A  86      70.763  96.145  86.043
ATOM    808  O   ALA A  86      69.907  96.086  85.157
ATOM    809  N   SER A  87      71.878  95.389  86.075
ATOM    810  H   SER A  87      72.497  95.471  86.851
ATOM    811  CA  SER A  87      72.355  94.477  85.074
ATOM    812  CB  SER A  87      73.648  93.758  85.515
ATOM    813  OG  SER A  87      74.703  94.694  85.681
ATOM    814  HG  SER A  87      74.613  95.037  86.574
ATOM    815  C   SER A  87      71.455  93.424  84.516
ATOM    816  O   SER A  87      70.569  92.884  85.177
ATOM    817  N   VAL A  88      71.657  93.225  83.192
ATOM    818  H   VAL A  88      72.345  93.770  82.717
ATOM    819  CA  VAL A  88      71.016  92.250  82.349
ATOM    820  CB  VAL A  88      69.941  92.776  81.397
ATOM    821  CG1 VAL A  88      69.371  91.600  80.571
ATOM    822  CG2 VAL A  88      68.838  93.523  82.170
ATOM    823  C   VAL A  88      72.203  91.811  81.522
ATOM    824  O   VAL A  88      72.744  92.590  80.728
ATOM    825  N   HIS A  89      72.672  90.565  81.759
ATOM    826  H   HIS A  89      72.224  89.960  82.412
ATOM    827  CA  HIS A  89      73.799  90.001  81.055
ATOM    828  CB  HIS A  89      74.532  88.906  81.849
ATOM    829  CG  HIS A  89      75.184  89.481  83.070
ATOM    830  ND1 HIS A  89      76.337  90.236  83.057
ATOM    831  CE1 HIS A  89      76.576  90.604  84.340
ATOM    832  NE2 HIS A  89      75.662  90.137  85.172
ATOM    833  CD2 HIS A  89      74.787  89.430  84.370
ATOM    834  C   HIS A  89      73.317  89.440  79.755
ATOM    835  O   HIS A  89      72.343  88.687  79.716
ATOM    836  N   ILE A  90      74.013  89.839  78.670
ATOM    837  H   ILE A  90      74.787  90.458  78.782
ATOM    838  CA  ILE A  90      73.747  89.492  77.300
ATOM    839  CB  ILE A  90      72.696  90.487  76.758
ATOM    840  CG2 ILE A  90      73.058  91.965  77.064
ATOM    841  CG1 ILE A  90      72.330  90.217  75.307
ATOM    842  CD1 ILE A  90      71.097  90.938  74.797
ATOM    843  C   ILE A  90      75.128  89.519  76.648
ATOM    844  O   ILE A  90      75.685  90.597  76.444
ATOM    845  N   VAL A  91      75.723  88.333  76.307
ATOM    846  H   VAL A  91      75.311  87.446  76.486
ATOM    847  CA  VAL A  91      77.086  88.331  75.801
ATOM    848  CB  VAL A  91      77.860  87.117  76.353
ATOM    849  CG1 VAL A  91      79.309  86.989  75.825
ATOM    850  CG2 VAL A  91      77.838  87.178  77.895
ATOM    851  C   VAL A  91      77.461  88.588  74.346
ATOM    852  O   VAL A  91      78.013  89.659  74.089
ATOM    853  N   CYS A  92      77.144  87.699  73.360
ATOM    854  H   CYS A  92      76.648  86.851  73.530
ATOM    855  CA  CYS A  92      77.591  87.925  71.995
ATOM    856  CB  CYS A  92      79.093  87.576  71.812
ATOM    857  SG  CYS A  92      79.458  85.815  72.094
ATOM    858  C   CYS A  92      76.819  87.155  70.955
ATOM    859  O   CYS A  92      75.881  86.415  71.237
ATOM    860  N   PHE A  93      77.198  87.372  69.685
ATOM    861  H   PHE A  93      77.952  87.992  69.484
ATOM    862  CA  PHE A  93      76.613  86.773  68.513
ATOM    863  CB  PHE A  93      75.423  87.705  68.060
ATOM    864  CG  PHE A  93      75.912  89.112  67.771
ATOM    865  CD1 PHE A  93      76.206  89.528  66.468
ATOM    866  CE1 PHE A  93      76.684  90.809  66.208
ATOM    867  CZ  PHE A  93      76.883  91.704  67.259
ATOM    868  CE2 PHE A  93      76.604  91.309  68.563
ATOM    869  CD2 PHE A  93      76.127  90.025  68.814
ATOM    870  C   PHE A  93      77.768  86.755  67.530
ATOM    871  O   PHE A  93      78.917  86.560  67.927
ATOM    872  N   PHE A  94      77.403  86.703  66.235
ATOM    873  H   PHE A  94      76.427  86.622  66.044
ATOM    874  CA  PHE A  94      78.190  86.895  65.050
ATOM    875  CB  PHE A  94      79.499  86.141  64.701
ATOM    876  CG  PHE A  94      80.061  87.073  63.652
ATOM    877  CD1 PHE A  94      80.724  88.228  64.097
ATOM    878  CE1 PHE A  94      81.246  89.168  63.206
ATOM    879  CZ  PHE A  94      81.099  88.969  61.834
ATOM    880  CE2 PHE A  94      80.438  87.831  61.368
ATOM    881  CD2 PHE A  94      79.923  86.892  62.272
ATOM    882  C   PHE A  94      77.104  86.576  64.041
ATOM    883  O   PHE A  94      76.488  85.504  64.088
ATOM    884  N   VAL A  95      76.846  87.545  63.139
ATOM    885  H   VAL A  95      77.367  88.395  63.145
ATOM    886  CA  VAL A  95      75.842  87.454  62.115
ATOM    887  CB  VAL A  95      75.473  88.884  61.699
ATOM    888  CG1 VAL A  95      74.502  88.926  60.518
ATOM    889  CG2 VAL A  95      74.860  89.606  62.916
ATOM    890  C   VAL A  95      76.352  86.627  60.953
ATOM    891  O   VAL A  95      76.070  85.434  60.927
ATOM    892  N   ALA A  96      77.274  87.194  60.130
ATOM    893  H   ALA A  96      77.554  88.133  60.308
ATOM    894  CA  ALA A  96      77.923  86.668  58.944
ATOM    895  CB  ALA A  96      78.682  85.367  59.251
ATOM    896  C   ALA A  96      77.128  86.484  57.660
ATOM    897  O   ALA A  96      77.448  85.614  56.843
ATOM    898  N   VAL A  97      76.100  87.340  57.438
ATOM    899  H   VAL A  97      75.893  88.050  58.106
ATOM    900  CA  VAL A  97      75.228  87.343  56.275
ATOM    901  CB  VAL A  97      73.865  87.968  56.598
ATOM    902  CG1 VAL A  97      72.944  88.171  55.376
ATOM    903  CG2 VAL A  97      73.173  87.030  57.597
ATOM    904  C   VAL A  97      75.913  88.022  55.114
ATOM    905  O   VAL A  97      76.687  88.958  55.319
ATOM    906  N   LYS A  98      75.548  87.575  53.880
ATOM    907  H   LYS A  98      74.870  86.847  53.828
ATOM    908  CA  LYS A  98      76.046  87.966  52.584
ATOM    909  CB  LYS A  98      75.276  87.212  51.466
ATOM    910  CG  LYS A  98      75.698  87.457  50.010
ATOM    911  CD  LYS A  98      74.917  86.603  49.007
ATOM    912  CE  LYS A  98      75.275  86.852  47.539
ATOM    913  NZ  LYS A  98      74.833  88.195  47.113
ATOM    914  HZ1 LYS A  98      73.862  88.142  46.752
ATOM    915  HZ2 LYS A  98      74.864  88.859  47.909
ATOM    916  HZ3 LYS A  98      75.457  88.544  46.360
ATOM    917  C   LYS A  98      76.068  89.432  52.278
ATOM    918  O   LYS A  98      75.118  90.181  52.515
ATOM    919  N   LYS A  99      77.256  89.817  51.760
ATOM    920  H   LYS A  99      77.963  89.125  51.632
ATOM    921  CA  LYS A  99      77.687  91.121  51.327
ATOM    922  CB  LYS A  99      78.717  91.704  52.318
ATOM    923  CG  LYS A  99      78.116  91.935  53.712
ATOM    924  CD  LYS A  99      79.074  92.489  54.759
ATOM    925  CE  LYS A  99      78.435  92.630  56.142
ATOM    926  NZ  LYS A  99      79.441  93.093  57.118
ATOM    927  HZ1 LYS A  99      79.730  94.062  56.889
ATOM    928  HZ2 LYS A  99      79.038  93.069  58.074
ATOM    929  HZ3 LYS A  99      80.271  92.471  57.081
ATOM    930  C   LYS A  99      78.416  90.791  50.039
ATOM    931  O   LYS A  99      79.120  89.778  49.961
ATOM    932  N   ASP A 100      78.227  91.618  48.987
ATOM    933  H   ASP A 100      77.637  92.419  49.049
ATOM    934  CA  ASP A 100      78.847  91.392  47.703
ATOM    935  CB  ASP A 100      78.036  91.978  46.524
ATOM    936  CG  ASP A 100      76.721  91.220  46.375
ATOM    937  OD1 ASP A 100      76.764  89.966  46.268
ATOM    938  OD2 ASP A 100      75.650  91.880  46.371
ATOM    939  C   ASP A 100      80.277  91.806  47.519
ATOM    940  O   ASP A 100      81.058  91.026  46.972
ATOM    941  N   THR A 101      80.654  93.029  47.967
ATOM    942  H   THR A 101      80.012  93.634  48.430
ATOM    943  CA  THR A 101      81.999  93.545  47.810
ATOM    944  CB  THR A 101      82.081  95.037  48.053
ATOM    945  CG2 THR A 101      81.291  95.778  46.958
ATOM    946  OG1 THR A 101      81.571  95.367  49.340
ATOM    947  HG1 THR A 101      81.948  96.224  49.558
ATOM    948  C   THR A 101      83.003  92.859  48.694
ATOM    949  O   THR A 101      84.074  92.463  48.230
ATOM    950  N   GLU A 102      82.647  92.686  49.984
ATOM    951  H   GLU A 102      81.768  93.024  50.312
ATOM    952  CA  GLU A 102      83.463  92.050  50.987
ATOM    953  CB  GLU A 102      83.048  92.407  52.437
ATOM    954  CG  GLU A 102      83.173  93.906  52.762
ATOM    955  CD  GLU A 102      82.993  94.184  54.256
ATOM    956  OE1 GLU A 102      83.803  94.993  54.776
ATOM    957  OE2 GLU A 102      82.069  93.626  54.904
ATOM    958  C   GLU A 102      83.450  90.555  50.805
ATOM    959  O   GLU A 102      82.773  90.030  49.916
ATOM    960  N   ASN A 103      84.273  89.836  51.612
ATOM    961  H   ASN A 103      84.846  90.279  52.297
ATOM    962  CA  ASN A 103      84.364  88.394  51.561
ATOM    963  CB  ASN A 103      85.314  87.814  52.636
ATOM    964  CG  ASN A 103      86.782  88.142  52.360
ATOM    965  OD1 ASN A 103      87.214  88.484  51.259
ATOM    966  ND2 ASN A 103      87.600  88.037  53.440
ATOM    967 1HD2 ASN A 103      87.222  87.800  54.335
ATOM    968 2HD2 ASN A 103      88.581  88.206  53.346
ATOM    969  C   ASN A 103      83.002  87.832  51.862
ATOM    970  O   ASN A 103      82.400  88.143  52.893
ATOM    971  N   LYS A 104      82.491  86.999  50.922
ATOM    972  H   LYS A 104      82.990  86.770  50.090
ATOM    973  CA  LYS A 104      81.199  86.385  51.065
ATOM    974  CB  LYS A 104      80.720  85.728  49.752
ATOM    975  CG  LYS A 104      79.330  85.087  49.797
ATOM    976  CD  LYS A 104      78.916  84.493  48.453
ATOM    977  CE  LYS A 104      77.583  83.748  48.494
ATOM    978  NZ  LYS A 104      77.282  83.198  47.158
ATOM    979  HZ1 LYS A 104      77.198  83.969  46.470
ATOM    980  HZ2 LYS A 104      78.046  82.560  46.864
ATOM    981  HZ3 LYS A 104      76.390  82.669  47.193
ATOM    982  C   LYS A 104      81.314  85.318  52.114
ATOM    983  O   LYS A 104      82.092  84.376  51.966
ATOM    984  N   VAL A 105      80.532  85.484  53.202
ATOM    985  H   VAL A 105      79.923  86.268  53.285
ATOM    986  CA  VAL A 105      80.481  84.563  54.309
ATOM    987  CB  VAL A 105      80.858  85.170  55.653
ATOM    988  CG1 VAL A 105      80.768  84.093  56.749
ATOM    989  CG2 VAL A 105      82.270  85.782  55.579
ATOM    990  C   VAL A 105      79.031  84.117  54.292
ATOM    991  O   VAL A 105      78.116  84.927  54.113
ATOM    992  N   GLN A 106      78.812  82.799  54.483
ATOM    993  H   GLN A 106      79.569  82.174  54.655
ATOM    994  CA  GLN A 106      77.514  82.176  54.419
ATOM    995  CB  GLN A 106      77.655  80.807  53.717
ATOM    996  CG  GLN A 106      78.133  80.856  52.256
ATOM    997  CD  GLN A 106      78.335  79.435  51.710
ATOM    998  OE1 GLN A 106      77.889  78.419  52.245
ATOM    999  NE2 GLN A 106      79.087  79.355  50.581
ATOM   1000 1HE2 GLN A 106      79.453  80.184  50.160
ATOM   1001 2HE2 GLN A 106      79.294  78.462  50.181
ATOM   1002  C   GLN A 106      76.809  81.893  55.725
ATOM   1003  O   GLN A 106      75.703  81.347  55.699
ATOM   1004  N   GLY A 107      77.405  82.230  56.889
ATOM   1005  H   GLY A 107      78.280  82.705  56.923
ATOM   1006  CA  GLY A 107      76.788  81.922  58.157
ATOM   1007  C   GLY A 107      75.813  82.892  58.733
ATOM   1008  O   GLY A 107      75.642  84.013  58.263
ATOM   1009  N   TYR A 108      75.073  82.410  59.747
ATOM   1010  H   TYR A 108      75.166  81.470  60.066
ATOM   1011  CA  TYR A 108      74.172  83.233  60.500
ATOM   1012  CB  TYR A 108      72.735  83.538  59.952
ATOM   1013  CG  TYR A 108      72.161  84.562  60.905
ATOM   1014  CD1 TYR A 108      72.578  85.897  60.860
ATOM   1015  CE1 TYR A 108      72.083  86.847  61.760
ATOM   1016  CZ  TYR A 108      71.165  86.474  62.732
ATOM   1017  OH  TYR A 108      70.654  87.419  63.649
ATOM   1018  HH  TYR A 108      70.057  86.955  64.242
ATOM   1019  CE2 TYR A 108      70.750  85.147  62.785
ATOM   1020  CD2 TYR A 108      71.236  84.203  61.889
ATOM   1021  C   TYR A 108      74.066  82.567  61.829
ATOM   1022  O   TYR A 108      74.029  81.336  61.891
ATOM   1023  N   TYR A 109      74.096  83.371  62.924
ATOM   1024  H   TYR A 109      74.184  84.364  62.894
ATOM   1025  CA  TYR A 109      73.873  82.748  64.191
ATOM   1026  CB  TYR A 109      75.122  82.065  64.756
ATOM   1027  CG  TYR A 109      74.848  80.970  65.740
ATOM   1028  CD1 TYR A 109      74.152  79.831  65.308
ATOM   1029  CE1 TYR A 109      73.909  78.761  66.172
ATOM   1030  CZ  TYR A 109      74.409  78.801  67.476
ATOM   1031  OH  TYR A 109      74.183  77.731  68.367
ATOM   1032  HH  TYR A 109      73.646  77.074  67.915
ATOM   1033  CE2 TYR A 109      75.156  79.901  67.895
ATOM   1034  CD2 TYR A 109      75.387  80.973  67.028
ATOM   1035  C   TYR A 109      73.127  83.752  65.025
ATOM   1036  O   TYR A 109      73.266  84.972  64.883
ATOM   1037  N   ILE A 110      72.226  83.192  65.847
ATOM   1038  H   ILE A 110      72.177  82.198  65.899
ATOM   1039  CA  ILE A 110      71.285  83.872  66.696
ATOM   1040  CB  ILE A 110      69.991  83.094  66.837
ATOM   1041  CG2 ILE A 110      69.340  82.998  65.441
ATOM   1042  CG1 ILE A 110      70.176  81.733  67.499
ATOM   1043  CD1 ILE A 110      68.853  81.093  67.856
ATOM   1044  C   ILE A 110      71.724  84.489  68.001
ATOM   1045  O   ILE A 110      72.780  84.180  68.548
ATOM   1046  N   CYS A 111      70.839  85.376  68.520
ATOM   1047  H   CYS A 111      70.001  85.553  68.024
ATOM   1048  CA  CYS A 111      70.967  86.193  69.700
ATOM   1049  CB  CYS A 111      69.915  87.319  69.786
ATOM   1050  SG  CYS A 111      68.250  86.696  70.118
ATOM   1051  C   CYS A 111      71.138  85.560  71.050
ATOM   1052  O   CYS A 111      70.860  84.383  71.288
ATOM   1053  N   ILE A 112      71.657  86.407  71.962
ATOM   1054  H   ILE A 112      71.798  87.360  71.717
ATOM   1055  CA  ILE A 112      72.011  86.073  73.313
ATOM   1056  CB  ILE A 112      72.796  87.151  74.009
ATOM   1057  CG2 ILE A 112      73.300  86.565  75.339
ATOM   1058  CG1 ILE A 112      73.998  87.673  73.227
ATOM   1059  CD1 ILE A 112      73.719  88.740  72.159
ATOM   1060  C   ILE A 112      70.830  85.848  74.214
ATOM   1061  O   ILE A 112      70.789  84.828  74.882
ATOM   1062  N   VAL A 113      69.880  86.801  74.286
ATOM   1063  H   VAL A 113      69.955  87.634  73.745
ATOM   1064  CA  VAL A 113      68.688  86.730  75.101
ATOM   1065  CB  VAL A 113      67.553  85.986  74.401
ATOM   1066  CG1 VAL A 113      66.294  85.859  75.271
ATOM   1067  CG2 VAL A 113      67.219  86.780  73.135
ATOM   1068  C   VAL A 113      68.783  86.364  76.574
ATOM   1069  O   VAL A 113      69.054  85.228  76.985
ATOM   1070  N   GLY A 114      68.596  87.407  77.410
ATOM   1071  H   GLY A 114      68.410  88.328  77.077
ATOM   1072  CA  GLY A 114      68.512  87.228  78.831
ATOM   1073  C   GLY A 114      67.039  86.894  78.980
ATOM   1074  O   GLY A 114      66.186  87.474  78.296
ATOM   1075  N   GLY A 115      66.700  85.969  79.898
ATOM   1076  H   GLY A 115      67.378  85.495  80.449
ATOM   1077  CA  GLY A 115      65.328  85.592  80.105
ATOM   1078  C   GLY A 115      64.853  84.584  79.109
ATOM   1079  O   GLY A 115      65.428  83.500  79.011
ATOM   1080  N   ASN A 116      63.732  84.893  78.414
ATOM   1081  H   ASN A 116      63.252  85.759  78.528
ATOM   1082  CA  ASN A 116      63.182  83.971  77.461
ATOM   1083  CB  ASN A 116      61.724  83.569  77.824
ATOM   1084  CG  ASN A 116      61.203  82.422  76.945
ATOM   1085  OD1 ASN A 116      61.735  81.312  76.940
ATOM   1086  ND2 ASN A 116      60.129  82.703  76.162
ATOM   1087 1HD2 ASN A 116      59.703  83.607  76.201
ATOM   1088 2HD2 ASN A 116      59.771  82.007  75.541
ATOM   1089  C   ASN A 116      63.186  84.428  76.030
ATOM   1090  O   ASN A 116      63.703  83.702  75.177
ATOM   1091  N   SER A 117      62.661  85.648  75.739
ATOM   1092  H   SER A 117      62.289  86.265  76.427
ATOM   1093  CA  SER A 117      62.538  86.065  74.362
ATOM   1094  CB  SER A 117      61.178  85.557  73.824
ATOM   1095  OG  SER A 117      60.078  86.172  74.483
ATOM   1096  HG  SER A 117      59.959  85.685  75.303
ATOM   1097  C   SER A 117      62.585  87.533  74.036
ATOM   1098  O   SER A 117      62.453  88.367  74.930
ATOM   1099  N   ALA A 118      62.734  87.810  72.701
ATOM   1100  H   ALA A 118      62.849  87.040  72.081
ATOM   1101  CA  ALA A 118      62.760  89.071  71.974
ATOM   1102  CB  ALA A 118      62.412  90.361  72.775
ATOM   1103  C   ALA A 118      64.022  89.381  71.213
ATOM   1104  O   ALA A 118      65.108  88.974  71.631
ATOM   1105  N   PRO A 119      63.916  90.042  70.044
ATOM   1106  CA  PRO A 119      65.078  90.442  69.270
ATOM   1107  CB  PRO A 119      64.530  90.958  67.937
ATOM   1108  CG  PRO A 119      63.137  90.321  67.810
ATOM   1109  CD  PRO A 119      62.680  90.149  69.262
ATOM   1110  C   PRO A 119      65.782  91.531  70.046
ATOM   1111  O   PRO A 119      65.136  92.544  70.334
ATOM   1112  N   ILE A 120      67.085  91.356  70.389
ATOM   1113  H   ILE A 120      67.622  90.561  70.116
ATOM   1114  CA  ILE A 120      67.723  92.293  71.287
ATOM   1115  CB  ILE A 120      67.838  91.788  72.740
ATOM   1116  CG2 ILE A 120      68.392  92.948  73.599
ATOM   1117  CG1 ILE A 120      66.483  91.398  73.374
ATOM   1118  CD1 ILE A 120      66.585  90.686  74.727
ATOM   1119  C   ILE A 120      69.137  92.547  70.802
ATOM   1120  O   ILE A 120      69.881  91.626  70.458
ATOM   1121  N   TYR A 121      69.509  93.842  70.772
ATOM   1122  H   TYR A 121      68.860  94.551  71.042
ATOM   1123  CA  TYR A 121      70.805  94.357  70.415
ATOM   1124  CB  TYR A 121      70.764  95.109  69.059
ATOM   1125  CG  TYR A 121      72.068  95.692  68.601
ATOM   1126  CD1 TYR A 121      73.167  94.887  68.286
ATOM   1127  CE1 TYR A 121      74.369  95.440  67.835
ATOM   1128  CZ  TYR A 121      74.472  96.822  67.670
ATOM   1129  OH  TYR A 121      75.680  97.388  67.213
ATOM   1130  HH  TYR A 121      75.534  98.328  67.070
ATOM   1131  CE2 TYR A 121      73.372  97.638  67.947
ATOM   1132  CD2 TYR A 121      72.177  97.072  68.399
ATOM   1133  C   TYR A 121      71.058  95.299  71.559
ATOM   1134  O   TYR A 121      70.177  96.094  71.903
ATOM   1135  N   VAL A 122      72.252  95.230  72.205
ATOM   1136  H   VAL A 122      72.979  94.599  71.951
ATOM   1137  CA  VAL A 122      72.514  96.120  73.315
ATOM   1138  CB  VAL A 122      72.642  95.466  74.689
ATOM   1139  CG1 VAL A 122      72.761  96.566  75.757
ATOM   1140  CG2 VAL A 122      71.410  94.605  74.985
ATOM   1141  C   VAL A 122      73.741  96.953  73.008
ATOM   1142  O   VAL A 122      74.862  96.596  73.389
ATOM   1143  N   PRO A 123      73.562  98.062  72.289
ATOM   1144  CA  PRO A 123      74.638  98.960  71.948
ATOM   1145  CB  PRO A 123      74.082  99.896  70.875
ATOM   1146  CG  PRO A 123      72.564  99.911  71.122
ATOM   1147  CD  PRO A 123      72.273  98.571  71.812
ATOM   1148  C   PRO A 123      75.108  99.743  73.143
ATOM   1149  O   PRO A 123      76.246 100.210  73.100
ATOM   1150  N   THR A 124      74.240  99.958  74.167
ATOM   1151  H   THR A 124      73.319  99.581  74.186
ATOM   1152  CA  THR A 124      74.595 100.829  75.247
ATOM   1153  CB  THR A 124      74.325 102.311  74.947
ATOM   1154  CG2 THR A 124      72.844 102.549  74.577
ATOM   1155  OG1 THR A 124      74.701 103.135  76.044
ATOM   1156  HG1 THR A 124      75.662 103.156  76.037
ATOM   1157  C   THR A 124      73.975 100.438  76.559
ATOM   1158  O   THR A 124      72.789 100.126  76.677
ATOM   1159  N   LEU A 125      74.866 100.421  77.558
ATOM   1160  H   LEU A 125      75.815 100.625  77.331
ATOM   1161  CA  LEU A 125      74.687 100.171  78.962
ATOM   1162  CB  LEU A 125      74.570  98.697  79.449
ATOM   1163  CG  LEU A 125      73.347  97.846  79.060
ATOM   1164  CD1 LEU A 125      73.575  96.375  79.445
ATOM   1165  CD2 LEU A 125      72.043  98.393  79.666
ATOM   1166  C   LEU A 125      75.959 100.681  79.584
ATOM   1167  O   LEU A 125      76.955 100.957  78.901
ATOM   1168  N   ASP A 126      75.945 100.800  80.930
ATOM   1169  H   ASP A 126      75.136 100.557  81.461
ATOM   1170  CA  ASP A 126      77.078 101.231  81.705
ATOM   1171  CB  ASP A 126      76.769 101.452  83.215
ATOM   1172  CG  ASP A 126      76.135 100.266  83.967
ATOM   1173  OD1 ASP A 126      75.754  99.233  83.352
ATOM   1174  OD2 ASP A 126      76.027 100.402  85.214
ATOM   1175  C   ASP A 126      78.185 100.220  81.558
ATOM   1176  O   ASP A 126      79.361 100.587  81.621
ATOM   1177  N   ASP A 127      77.817  98.924  81.348
ATOM   1178  H   ASP A 127      76.860  98.645  81.320
ATOM   1179  CA  ASP A 127      78.787  97.891  81.171
ATOM   1180  CB  ASP A 127      78.244  96.462  81.421
ATOM   1181  CG  ASP A 127      79.377  95.436  81.364
ATOM   1182  OD1 ASP A 127      80.338  95.529  82.175
ATOM   1183  OD2 ASP A 127      79.289  94.531  80.497
ATOM   1184  C   ASP A 127      79.313  98.031  79.775
ATOM   1185  O   ASP A 127      78.700  97.675  78.762
ATOM   1186  N   PHE A 128      80.545  98.553  79.770
ATOM   1187  H   PHE A 128      80.970  98.802  80.637
ATOM   1188  CA  PHE A 128      81.355  98.828  78.628
ATOM   1189  CB  PHE A 128      82.591  99.706  79.017
ATOM   1190  CG  PHE A 128      83.600  99.001  79.888
ATOM   1191  CD1 PHE A 128      84.677  98.281  79.347
ATOM   1192  CE1 PHE A 128      85.591  97.627  80.176
ATOM   1193  CZ  PHE A 128      85.435  97.684  81.563
ATOM   1194  CE2 PHE A 128      84.370  98.395  82.120
ATOM   1195  CD2 PHE A 128      83.461  99.047  81.283
ATOM   1196  C   PHE A 128      81.751  97.551  77.958
ATOM   1197  O   PHE A 128      81.917  97.546  76.745
ATOM   1198  N   ARG A 129      81.882  96.449  78.738
ATOM   1199  H   ARG A 129      81.705  96.495  79.718
ATOM   1200  CA  ARG A 129      82.279  95.152  78.250
ATOM   1201  CB  ARG A 129      82.359  94.096  79.365
ATOM   1202  CG  ARG A 129      83.457  94.277  80.407
ATOM   1203  CD  ARG A 129      83.480  93.100  81.383
ATOM   1204  NE  ARG A 129      84.383  93.436  82.522
ATOM   1205  HE  ARG A 129      85.357  93.210  82.453
ATOM   1206  CZ  ARG A 129      83.906  94.002  83.675
ATOM   1207  NH1 ARG A 129      82.592  94.360  83.825
ATOM   1208 1HH1 ARG A 129      81.941  94.245  83.072
ATOM   1209 2HH1 ARG A 129      82.267  94.757  84.683
ATOM   1210  NH2 ARG A 129      84.783  94.198  84.702
ATOM   1211 1HH2 ARG A 129      85.733  93.896  84.603
ATOM   1212 2HH2 ARG A 129      84.472  94.591  85.567
ATOM   1213  C   ARG A 129      81.267  94.606  77.284
ATOM   1214  O   ARG A 129      81.653  94.101  76.229
ATOM   1215  N   SER A 130      79.952  94.734  77.607
ATOM   1216  H   SER A 130      79.658  95.160  78.461
ATOM   1217  CA  SER A 130      78.892  94.245  76.759
ATOM   1218  CB  SER A 130      77.502  94.299  77.423
ATOM   1219  OG  SER A 130      77.448  93.396  78.517
ATOM   1220  HG  SER A 130      76.567  93.482  78.889
ATOM   1221  C   SER A 130      78.840  95.046  75.495
ATOM   1222  O   SER A 130      78.775  94.463  74.413
ATOM   1223  N   MET A 131      78.977  96.392  75.617
ATOM   1224  H   MET A 131      79.074  96.812  76.518
ATOM   1225  CA  MET A 131      78.952  97.324  74.511
ATOM   1226  CB  MET A 131      79.220  98.772  74.957
ATOM   1227  CG  MET A 131      78.129  99.433  75.793
ATOM   1228  SD  MET A 131      78.578 101.087  76.411
ATOM   1229  CE  MET A 131      78.574 101.949  74.813
ATOM   1230  C   MET A 131      80.083  97.006  73.570
ATOM   1231  O   MET A 131      79.836  96.811  72.379
ATOM   1232  N   GLU A 132      81.267  96.663  74.143
ATOM   1233  H   GLU A 132      81.384  96.687  75.130
ATOM   1234  CA  GLU A 132      82.448  96.318  73.401
ATOM   1235  CB  GLU A 132      83.741  96.128  74.221
ATOM   1236  CG  GLU A 132      84.378  97.394  74.796
ATOM   1237  CD  GLU A 132      85.656  96.993  75.528
ATOM   1238  OE1 GLU A 132      86.727  97.535  75.149
ATOM   1239  OE2 GLU A 132      85.597  96.164  76.475
ATOM   1240  C   GLU A 132      82.271  95.047  72.651
ATOM   1241  O   GLU A 132      82.721  94.984  71.516
ATOM   1242  N   ALA A 133      81.599  94.023  73.231
ATOM   1243  H   ALA A 133      81.247  94.088  74.163
ATOM   1244  CA  ALA A 133      81.396  92.762  72.550
ATOM   1245  CB  ALA A 133      80.727  91.710  73.452
ATOM   1246  C   ALA A 133      80.525  92.959  71.335
ATOM   1247  O   ALA A 133      80.862  92.486  70.244
ATOM   1248  N   PHE A 134      79.441  93.755  71.509
ATOM   1249  H   PHE A 134      79.251  94.168  72.399
ATOM   1250  CA  PHE A 134      78.484  94.079  70.481
ATOM   1251  CB  PHE A 134      77.271  94.882  71.016
ATOM   1252  CG  PHE A 134      76.283  93.957  71.657
ATOM   1253  CD1 PHE A 134      76.326  93.666  73.022
ATOM   1254  CE1 PHE A 134      75.399  92.811  73.619
ATOM   1255  CZ  PHE A 134      74.395  92.243  72.838
ATOM   1256  CE2 PHE A 134      74.321  92.537  71.478
ATOM   1257  CD2 PHE A 134      75.257  93.394  70.897
ATOM   1258  C   PHE A 134      79.101  94.859  69.353
ATOM   1259  O   PHE A 134      78.641  94.729  68.221
ATOM   1260  N   THR A 135      80.102  95.724  69.650
ATOM   1261  H   THR A 135      80.408  95.866  70.590
ATOM   1262  CA  THR A 135      80.785  96.515  68.654
ATOM   1263  CB  THR A 135      81.263  97.854  69.173
ATOM   1264  CG2 THR A 135      80.046  98.712  69.568
ATOM   1265  OG1 THR A 135      82.137  97.689  70.281
ATOM   1266  HG1 THR A 135      82.586  98.532  70.389
ATOM   1267  C   THR A 135      81.939  95.822  67.966
ATOM   1268  O   THR A 135      82.105  95.986  66.756
ATOM   1269  N   LYS A 136      82.747  95.024  68.719
ATOM   1270  H   LYS A 136      82.544  94.887  69.681
ATOM   1271  CA  LYS A 136      83.913  94.311  68.224
ATOM   1272  CB  LYS A 136      84.779  93.671  69.331
ATOM   1273  CG  LYS A 136      85.543  94.726  70.142
ATOM   1274  CD  LYS A 136      86.387  94.194  71.300
ATOM   1275  CE  LYS A 136      87.050  95.321  72.097
ATOM   1276  NZ  LYS A 136      87.769  94.784  73.269
ATOM   1277  HZ1 LYS A 136      87.153  94.132  73.791
ATOM   1278  HZ2 LYS A 136      88.621  94.280  72.960
ATOM   1279  HZ3 LYS A 136      88.040  95.568  73.895
ATOM   1280  C   LYS A 136      83.503  93.291  67.224
ATOM   1281  O   LYS A 136      84.188  93.110  66.213
ATOM   1282  N   LYS A 137      82.381  92.584  67.491
ATOM   1283  H   LYS A 137      81.831  92.708  68.320
ATOM   1284  CA  LYS A 137      81.885  91.675  66.506
ATOM   1285  CB  LYS A 137      81.193  90.432  67.095
ATOM   1286  CG  LYS A 137      82.232  89.489  67.708
ATOM   1287  CD  LYS A 137      81.676  88.218  68.342
ATOM   1288  CE  LYS A 137      82.763  87.296  68.899
ATOM   1289  NZ  LYS A 137      83.349  87.875  70.126
ATOM   1290  HZ1 LYS A 137      83.236  88.906  70.116
ATOM   1291  HZ2 LYS A 137      82.870  87.486  70.960
ATOM   1292  HZ3 LYS A 137      84.359  87.647  70.171
ATOM   1293  C   LYS A 137      80.954  92.613  65.804
ATOM   1294  O   LYS A 137      79.829  92.847  66.253
ATOM   1295  N   ALA A 138      81.468  93.232  64.704
ATOM   1296  H   ALA A 138      82.390  93.040  64.378
ATOM   1297  CA  ALA A 138      80.706  94.177  63.934
ATOM   1298  CB  ALA A 138      81.522  94.889  62.840
ATOM   1299  C   ALA A 138      79.607  93.396  63.304
ATOM   1300  O   ALA A 138      79.851  92.484  62.510
ATOM   1301  N   GLY A 139      78.371  93.774  63.668
ATOM   1302  H   GLY A 139      78.214  94.516  64.315
ATOM   1303  CA  GLY A 139      77.213  93.098  63.183
ATOM   1304  C   GLY A 139      76.045  93.757  63.818
ATOM   1305  O   GLY A 139      75.559  93.339  64.868
ATOM   1306  N   GLU A 140      75.541  94.802  63.145
ATOM   1307  H   GLU A 140      75.932  95.109  62.283
ATOM   1308  CA  GLU A 140      74.419  95.559  63.621
ATOM   1309  CB  GLU A 140      74.386  96.983  63.042
ATOM   1310  CG  GLU A 140      75.583  97.837  63.482
ATOM   1311  CD  GLU A 140      75.435  99.252  62.938
ATOM   1312  OE1 GLU A 140      75.317  99.416  61.696
ATOM   1313  OE2 GLU A 140      75.438 100.200  63.766
ATOM   1314  C   GLU A 140      73.103  94.882  63.326
ATOM   1315  O   GLU A 140      72.061  95.349  63.790
ATOM   1316  N   GLU A 141      73.130  93.746  62.582
ATOM   1317  H   GLU A 141      73.989  93.377  62.237
ATOM   1318  CA  GLU A 141      71.953  93.016  62.190
ATOM   1319  CB  GLU A 141      72.148  91.991  61.053
ATOM   1320  CG  GLU A 141      72.385  92.678  59.696
ATOM   1321  CD  GLU A 141      72.479  91.702  58.518
ATOM   1322  OE1 GLU A 141      72.344  90.462  58.690
ATOM   1323  OE2 GLU A 141      72.699  92.215  57.390
ATOM   1324  C   GLU A 141      71.121  92.388  63.266
ATOM   1325  O   GLU A 141      69.935  92.164  63.019
ATOM   1326  N   ILE A 142      71.664  92.108  64.486
ATOM   1327  H   ILE A 142      72.617  92.293  64.712
ATOM   1328  CA  ILE A 142      70.832  91.511  65.517
ATOM   1329  CB  ILE A 142      71.483  90.752  66.651
ATOM   1330  CG2 ILE A 142      72.171  89.522  66.028
ATOM   1331  CG1 ILE A 142      72.386  91.601  67.540
ATOM   1332  CD1 ILE A 142      72.730  90.873  68.833
ATOM   1333  C   ILE A 142      69.755  92.446  66.035
ATOM   1334  O   ILE A 142      68.937  92.052  66.868
ATOM   1335  N   ALA A 143      69.755  93.730  65.580
ATOM   1336  H   ALA A 143      70.464  94.077  64.969
ATOM   1337  CA  ALA A 143      68.730  94.687  65.919
ATOM   1338  CB  ALA A 143      69.028  96.091  65.366
ATOM   1339  C   ALA A 143      67.432  94.188  65.293
ATOM   1340  O   ALA A 143      66.360  94.359  65.875
ATOM   1341  N   SER A 144      67.514  93.588  64.072
ATOM   1342  H   SER A 144      68.395  93.458  63.622
ATOM   1343  CA  SER A 144      66.397  93.024  63.347
ATOM   1344  CB  SER A 144      66.565  93.138  61.814
ATOM   1345  OG  SER A 144      67.708  92.427  61.359
ATOM   1346  HG  SER A 144      67.769  92.601  60.415
ATOM   1347  C   SER A 144      66.177  91.581  63.717
ATOM   1348  O   SER A 144      65.033  91.132  63.816
ATOM   1349  N   TYR A 145      67.293  90.838  63.931
ATOM   1350  H   TYR A 145      68.196  91.247  63.804
ATOM   1351  CA  TYR A 145      67.313  89.461  64.319
ATOM   1352  CB  TYR A 145      66.851  89.339  65.786
ATOM   1353  CG  TYR A 145      66.861  87.963  66.292
ATOM   1354  CD1 TYR A 145      68.071  87.298  66.457
ATOM   1355  CE1 TYR A 145      68.056  86.006  66.949
ATOM   1356  CZ  TYR A 145      66.869  85.380  67.296
ATOM   1357  OH  TYR A 145      66.906  84.068  67.803
ATOM   1358  HH  TYR A 145      66.000  83.785  67.948
ATOM   1359  CE2 TYR A 145      65.665  86.065  67.148
ATOM   1360  CD2 TYR A 145      65.655  87.360  66.651
ATOM   1361  C   TYR A 145      66.789  88.434  63.350
ATOM   1362  O   TYR A 145      65.634  88.003  63.409
ATOM   1363  N   SER A 146      67.657  88.090  62.368
ATOM   1364  H   SER A 146      68.574  88.477  62.312
ATOM   1365  CA  SER A 146      67.362  87.076  61.391
ATOM   1366  CB  SER A 146      68.087  87.214  60.029
ATOM   1367  OG  SER A 146      69.484  87.020  60.125
ATOM   1368  HG  SER A 146      69.636  86.094  59.918
ATOM   1369  C   SER A 146      67.501  85.707  62.033
ATOM   1370  O   SER A 146      67.941  85.581  63.180
ATOM   1371  N   ILE A 147      67.038  84.662  61.319
ATOM   1372  H   ILE A 147      66.665  84.805  60.407
ATOM   1373  CA  ILE A 147      67.012  83.290  61.773
ATOM   1374  CB  ILE A 147      65.736  82.568  61.353
ATOM   1375  CG2 ILE A 147      64.541  83.256  62.044
ATOM   1376  CG1 ILE A 147      65.604  82.459  59.817
ATOM   1377  CD1 ILE A 147      64.482  81.534  59.351
ATOM   1378  C   ILE A 147      68.157  82.318  61.568
ATOM   1379  O   ILE A 147      68.958  82.426  60.639
ATOM   1380  N   VAL A 148      68.136  81.310  62.485
ATOM   1381  H   VAL A 148      67.414  81.382  63.168
ATOM   1382  CA  VAL A 148      68.914  80.109  62.758
ATOM   1383  CB  VAL A 148      68.104  78.848  62.442
ATOM   1384  CG1 VAL A 148      66.864  78.796  63.358
ATOM   1385  CG2 VAL A 148      67.793  78.758  60.932
ATOM   1386  C   VAL A 148      70.354  79.928  62.332
ATOM   1387  O   VAL A 148      71.007  80.873  61.895
ATOM   1388  N   GLY A 149      70.898  78.693  62.552
ATOM   1389  H   GLY A 149      70.382  77.952  62.973
ATOM   1390  CA  GLY A 149      72.246  78.339  62.201
ATOM   1391  C   GLY A 149      72.309  77.649  60.862
ATOM   1392  O   GLY A 149      71.330  77.019  60.440
ATOM   1393  N   PRO A 150      73.465  77.701  60.198
ATOM   1394  CA  PRO A 150      73.658  77.090  58.910
ATOM   1395  CB  PRO A 150      74.970  77.656  58.360
ATOM   1396  CG  PRO A 150      75.757  78.102  59.607
ATOM   1397  CD  PRO A 150      74.671  78.394  60.658
ATOM   1398  C   PRO A 150      73.648  75.594  58.960
ATOM   1399  O   PRO A 150      74.407  75.008  59.737
ATOM   1400  N   ALA A 151      72.827  74.972  58.087
ATOM   1401  H   ALA A 151      72.161  75.478  57.545
ATOM   1402  CA  ALA A 151      73.097  73.634  57.641
ATOM   1403  CB  ALA A 151      71.885  72.932  57.003
ATOM   1404  C   ALA A 151      74.163  73.804  56.598
ATOM   1405  O   ALA A 151      73.976  74.480  55.583
ATOM   1406  N   ASN A 152      75.322  73.188  56.871
ATOM   1407  H   ASN A 152      75.432  72.654  57.706
ATOM   1408  CA  ASN A 152      76.484  73.258  56.028
ATOM   1409  CB  ASN A 152      77.778  73.215  56.864
ATOM   1410  CG  ASN A 152      77.860  74.492  57.684
ATOM   1411  OD1 ASN A 152      77.997  75.600  57.167
ATOM   1412  ND2 ASN A 152      77.676  74.337  59.020
ATOM   1413 1HD2 ASN A 152      77.485  73.430  59.395
ATOM   1414 2HD2 ASN A 152      77.653  75.140  59.614
ATOM   1415  C   ASN A 152      76.610  72.189  54.993
ATOM   1416  O   ASN A 152      77.411  72.351  54.069
ATOM   1417  N   ALA A 153      75.813  71.096  55.092
ATOM   1418  H   ALA A 153      75.145  70.985  55.823
ATOM   1419  CA  ALA A 153      75.938  70.001  54.160
ATOM   1420  CB  ALA A 153      75.137  68.749  54.567
ATOM   1421  C   ALA A 153      75.600  70.327  52.739
ATOM   1422  O   ALA A 153      74.480  70.718  52.402
ATOM   1423  N   LYS A 154      76.618  70.145  51.872
ATOM   1424  H   LYS A 154      77.512  69.824  52.173
ATOM   1425  CA  LYS A 154      76.489  70.389  50.465
ATOM   1426  CB  LYS A 154      77.818  70.866  49.832
ATOM   1427  CG  LYS A 154      77.743  71.256  48.353
ATOM   1428  CD  LYS A 154      79.056  71.798  47.785
ATOM   1429  CE  LYS A 154      78.930  72.277  46.338
ATOM   1430  NZ  LYS A 154      80.222  72.805  45.857
ATOM   1431  HZ1 LYS A 154      80.955  72.076  45.936
ATOM   1432  HZ2 LYS A 154      80.132  73.099  44.866
ATOM   1433  HZ3 LYS A 154      80.487  73.629  46.431
ATOM   1434  C   LYS A 154      76.025  69.081  49.888
ATOM   1435  O   LYS A 154      76.740  68.076  49.888
ATOM   1436  N   VAL A 155      74.759  69.101  49.431
ATOM   1437  H   VAL A 155      74.229  69.944  49.482
ATOM   1438  CA  VAL A 155      74.054  67.991  48.846
ATOM   1439  CB  VAL A 155      72.589  67.896  49.274
ATOM   1440  CG1 VAL A 155      72.542  67.746  50.807
ATOM   1441  CG2 VAL A 155      71.760  69.094  48.769
ATOM   1442  C   VAL A 155      74.180  67.728  47.366
ATOM   1443  O   VAL A 155      74.029  66.544  47.048
ATOM   1444  N   PRO A 156      74.388  68.662  46.412
ATOM   1445  CA  PRO A 156      74.502  68.321  45.012
ATOM   1446  CB  PRO A 156      74.583  69.638  44.239
ATOM   1447  CG  PRO A 156      75.050  70.668  45.278
ATOM   1448  CD  PRO A 156      74.539  70.103  46.612
ATOM   1449  C   PRO A 156      75.664  67.412  44.779
ATOM   1450  O   PRO A 156      76.749  67.651  45.314
ATOM   1451  N   HIS A 157      75.433  66.379  43.948
ATOM   1452  H   HIS A 157      74.587  66.342  43.423
ATOM   1453  CA  HIS A 157      76.174  65.141  43.958
ATOM   1454  CB  HIS A 157      75.494  64.048  43.111
ATOM   1455  CG  HIS A 157      74.203  63.578  43.717
ATOM   1456  ND1 HIS A 157      73.007  64.250  43.588
ATOM   1457  CE1 HIS A 157      72.081  63.536  44.277
ATOM   1458  NE2 HIS A 157      72.596  62.456  44.835
ATOM   1459  CD2 HIS A 157      73.933  62.484  44.481
ATOM   1460  C   HIS A 157      77.591  65.299  43.493
ATOM   1461  O   HIS A 157      78.401  64.387  43.679
ATOM   1462  N   SER A 158      77.913  66.480  42.904
ATOM   1463  H   SER A 158      77.221  67.185  42.779
ATOM   1464  CA  SER A 158      79.214  66.856  42.421
ATOM   1465  CB  SER A 158      79.207  68.288  41.837
ATOM   1466  OG  SER A 158      78.857  69.248  42.829
ATOM   1467  HG  SER A 158      78.891  70.103  42.391
ATOM   1468  C   SER A 158      80.187  66.782  43.570
ATOM   1469  O   SER A 158      81.335  66.384  43.362
ATOM   1470  N   ALA A 159      79.729  67.149  44.804
ATOM   1471  H   ALA A 159      78.789  67.456  44.938
ATOM   1472  CA  ALA A 159      80.535  67.069  45.997
ATOM   1473  CB  ALA A 159      79.882  67.695  47.245
ATOM   1474  C   ALA A 159      80.679  65.591  46.212
ATOM   1475  O   ALA A 159      79.694  64.874  46.403
ATOM   1476  N   LYS A 160      81.949  65.142  46.230
ATOM   1477  H   LYS A 160      82.709  65.778  46.127
ATOM   1478  CA  LYS A 160      82.323  63.758  46.323
ATOM   1479  CB  LYS A 160      83.856  63.602  46.267
ATOM   1480  CG  LYS A 160      84.473  63.917  44.899
ATOM   1481  CD  LYS A 160      86.002  63.803  44.885
ATOM   1482  CE  LYS A 160      86.683  64.289  43.599
ATOM   1483  NZ  LYS A 160      86.386  63.383  42.471
ATOM   1484  HZ1 LYS A 160      85.361  63.328  42.321
ATOM   1485  HZ2 LYS A 160      86.842  63.739  41.609
ATOM   1486  HZ3 LYS A 160      86.756  62.438  42.685
ATOM   1487  C   LYS A 160      81.844  63.059  47.556
ATOM   1488  O   LYS A 160      81.341  61.938  47.444
ATOM   1489  N   LYS A 161      81.967  63.696  48.743
ATOM   1490  H   LYS A 161      82.353  64.610  48.835
ATOM   1491  CA  LYS A 161      81.521  63.064  49.953
ATOM   1492  CB  LYS A 161      82.576  62.112  50.595
ATOM   1493  CG  LYS A 161      83.862  62.770  51.127
ATOM   1494  CD  LYS A 161      84.827  61.789  51.793
ATOM   1495  CE  LYS A 161      86.091  62.451  52.342
ATOM   1496  NZ  LYS A 161      86.911  61.457  53.065
ATOM   1497  HZ1 LYS A 161      86.403  61.150  53.916
ATOM   1498  HZ2 LYS A 161      87.085  60.633  52.458
ATOM   1499  HZ3 LYS A 161      87.819  61.878  53.341
ATOM   1500  C   LYS A 161      81.133  64.065  51.000
ATOM   1501  O   LYS A 161      81.386  65.266  50.879
ATOM   1502  N   TYR A 162      80.439  63.539  52.032
ATOM   1503  H   TYR A 162      80.228  62.565  52.045
ATOM   1504  CA  TYR A 162      80.001  64.233  53.211
ATOM   1505  CB  TYR A 162      78.694  63.655  53.810
ATOM   1506  CG  TYR A 162      77.539  63.892  52.891
ATOM   1507  CD1 TYR A 162      77.110  62.877  52.027
ATOM   1508  CE1 TYR A 162      76.028  63.082  51.168
ATOM   1509  CZ  TYR A 162      75.360  64.309  51.170
ATOM   1510  OH  TYR A 162      74.266  64.509  50.301
ATOM   1511  HH  TYR A 162      73.912  65.386  50.466
ATOM   1512  CE2 TYR A 162      75.776  65.329  52.032
ATOM   1513  CD2 TYR A 162      76.860  65.118  52.889
ATOM   1514  C   TYR A 162      81.112  64.050  54.238
ATOM   1515  O   TYR A 162      82.155  63.449  53.957
ATOM   1516  N   TYR A 163      80.933  64.638  55.443
ATOM   1517  H   TYR A 163      80.109  65.161  55.644
ATOM   1518  CA  TYR A 163      81.867  64.546  56.542
ATOM   1519  CB  TYR A 163      82.708  65.848  56.653
ATOM   1520  CG  TYR A 163      83.760  65.835  57.716
ATOM   1521  CD1 TYR A 163      84.980  65.168  57.549
ATOM   1522  CE1 TYR A 163      85.940  65.192  58.567
ATOM   1523  CZ  TYR A 163      85.686  65.892  59.752
ATOM   1524  OH  TYR A 163      86.635  65.930  60.792
ATOM   1525  HH  TYR A 163      87.443  65.522  60.469
ATOM   1526  CE2 TYR A 163      84.481  66.572  59.918
ATOM   1527  CD2 TYR A 163      83.529  66.546  58.901
ATOM   1528  C   TYR A 163      80.991  64.380  57.761
ATOM   1529  O   TYR A 163      80.396  65.353  58.229
ATOM   1530  N   GLU A 164      80.866  63.130  58.272
ATOM   1531  H   GLU A 164      81.340  62.348  57.876
ATOM   1532  CA  GLU A 164      80.030  62.842  59.417
ATOM   1533  CB  GLU A 164      78.750  62.075  58.995
ATOM   1534  CG  GLU A 164      78.964  60.685  58.377
ATOM   1535  CD  GLU A 164      77.604  60.095  58.023
ATOM   1536  OE1 GLU A 164      77.227  59.076  58.658
ATOM   1537  OE2 GLU A 164      76.924  60.638  57.113
ATOM   1538  C   GLU A 164      80.674  62.147  60.600
ATOM   1539  O   GLU A 164      79.972  61.781  61.547
ATOM   1540  N   ALA A 165      82.016  61.964  60.588
ATOM   1541  H   ALA A 165      82.567  62.280  59.821
ATOM   1542  CA  ALA A 165      82.750  61.271  61.625
ATOM   1543  CB  ALA A 165      84.217  61.045  61.233
ATOM   1544  C   ALA A 165      82.751  61.881  63.002
ATOM   1545  O   ALA A 165      82.656  61.135  63.978
ATOM   1546  N   VAL A 166      82.883  63.228  63.117
ATOM   1547  H   VAL A 166      82.959  63.803  62.307
ATOM   1548  CA  VAL A 166      82.879  63.936  64.387
ATOM   1549  CB  VAL A 166      83.383  65.376  64.306
ATOM   1550  CG1 VAL A 166      84.828  65.332  63.786
ATOM   1551  CG2 VAL A 166      82.491  66.282  63.425
ATOM   1552  C   VAL A 166      81.474  63.879  64.945
ATOM   1553  O   VAL A 166      80.500  64.000  64.201
ATOM   1554  N   HIS A 167      81.349  63.631  66.265
ATOM   1555  H   HIS A 167      82.143  63.521  66.857
ATOM   1556  CA  HIS A 167      80.057  63.511  66.897
ATOM   1557  CB  HIS A 167      79.980  62.316  67.870
ATOM   1558  CG  HIS A 167      80.091  61.000  67.154
ATOM   1559  ND1 HIS A 167      79.156  60.527  66.258
ATOM   1560  CE1 HIS A 167      79.615  59.333  65.808
ATOM   1561  NE2 HIS A 167      80.773  59.005  66.350
ATOM   1562  CD2 HIS A 167      81.071  60.057  67.198
ATOM   1563  C   HIS A 167      79.342  64.676  67.539
ATOM   1564  O   HIS A 167      78.117  64.659  67.396
ATOM   1565  N   PRO A 168      79.940  65.700  68.178
ATOM   1566  CA  PRO A 168      79.202  66.742  68.874
ATOM   1567  CB  PRO A 168      80.260  67.646  69.506
ATOM   1568  CG  PRO A 168      81.451  66.703  69.727
ATOM   1569  CD  PRO A 168      81.357  65.729  68.544
ATOM   1570  C   PRO A 168      78.122  67.505  68.182
ATOM   1571  O   PRO A 168      78.317  68.036  67.086
ATOM   1572  N   CYS A 169      76.978  67.580  68.897
ATOM   1573  H   CYS A 169      76.937  67.201  69.818
ATOM   1574  CA  CYS A 169      75.701  67.958  68.362
ATOM   1575  CB  CYS A 169      74.539  67.602  69.308
ATOM   1576  SG  CYS A 169      74.303  65.807  69.485
ATOM   1577  C   CYS A 169      75.634  69.422  68.027
ATOM   1578  O   CYS A 169      74.908  69.799  67.106
ATOM   1579  N   THR A 170      76.361  70.283  68.780
ATOM   1580  H   THR A 170      76.937  69.981  69.536
ATOM   1581  CA  THR A 170      76.369  71.697  68.507
ATOM   1582  CB  THR A 170      75.448  72.487  69.419
ATOM   1583  CG2 THR A 170      75.480  73.998  69.117
ATOM   1584  OG1 THR A 170      74.118  72.007  69.275
ATOM   1585  HG1 THR A 170      74.134  71.096  69.580
ATOM   1586  C   THR A 170      77.778  72.195  68.631
ATOM   1587  O   THR A 170      78.389  72.087  69.695
ATOM   1588  N   VAL A 171      78.322  72.699  67.496
ATOM   1589  H   VAL A 171      77.793  72.718  66.651
ATOM   1590  CA  VAL A 171      79.649  73.267  67.390
ATOM   1591  CB  VAL A 171      80.708  72.344  66.768
ATOM   1592  CG1 VAL A 171      82.069  73.067  66.727
ATOM   1593  CG2 VAL A 171      80.811  71.002  67.518
ATOM   1594  C   VAL A 171      79.442  74.434  66.440
ATOM   1595  O   VAL A 171      79.366  74.231  65.223
ATOM   1596  N   PHE A 172      79.323  75.684  66.963
ATOM   1597  H   PHE A 172      79.380  75.873  67.941
ATOM   1598  CA  PHE A 172      79.111  76.819  66.091
ATOM   1599  CB  PHE A 172      77.680  77.406  65.979
ATOM   1600  CG  PHE A 172      76.756  76.468  65.278
ATOM   1601  CD1 PHE A 172      75.963  75.548  65.964
ATOM   1602  CE1 PHE A 172      75.105  74.689  65.271
ATOM   1603  CZ  PHE A 172      75.034  74.749  63.877
ATOM   1604  CE2 PHE A 172      75.819  75.668  63.178
ATOM   1605  CD2 PHE A 172      76.673  76.524  63.879
ATOM   1606  C   PHE A 172      80.025  77.973  66.172
ATOM   1607  O   PHE A 172      80.074  78.700  67.164
ATOM   1608  N   CYS A 173      80.734  78.167  65.046
ATOM   1609  H   CYS A 173      80.612  77.572  64.258
ATOM   1610  CA  CYS A 173      81.692  79.204  64.859
ATOM   1611  CB  CYS A 173      83.122  78.714  65.005
ATOM   1612  SG  CYS A 173      84.407  79.982  64.750
ATOM   1613  C   CYS A 173      81.745  79.793  63.500
ATOM   1614  O   CYS A 173      81.771  79.083  62.495
ATOM   1615  N   VAL A 174      81.747  81.138  63.472
ATOM   1616  H   VAL A 174      81.683  81.689  64.300
ATOM   1617  CA  VAL A 174      81.950  81.869  62.262
ATOM   1618  CB  VAL A 174      80.980  82.991  61.963
ATOM   1619  CG1 VAL A 174      81.420  83.666  60.651
ATOM   1620  CG2 VAL A 174      79.556  82.424  61.824
ATOM   1621  C   VAL A 174      83.340  82.434  62.522
ATOM   1622  O   VAL A 174      83.622  82.958  63.616
ATOM   1623  N   LEU A 175      84.247  82.273  61.528
ATOM   1624  H   LEU A 175      83.990  81.807  60.687
ATOM   1625  CA  LEU A 175      85.616  82.747  61.569
ATOM   1626  CB  LEU A 175      86.466  82.224  60.377
ATOM   1627  CG  LEU A 175      88.000  81.988  60.541
ATOM   1628  CD1 LEU A 175      88.623  81.704  59.174
ATOM   1629  CD2 LEU A 175      88.801  83.074  61.269
ATOM   1630  C   LEU A 175      85.603  84.246  61.394
ATOM   1631  O   LEU A 175      86.297  84.962  62.110
ATOM   1632  N   SER A 176      84.806  84.747  60.419
ATOM   1633  H   SER A 176      84.249  84.133  59.867
ATOM   1634  CA  SER A 176      84.642  86.145  60.078
ATOM   1635  CB  SER A 176      84.175  86.951  61.315
ATOM   1636  OG  SER A 176      83.016  86.346  61.864
ATOM   1637  HG  SER A 176      82.842  86.808  62.687
ATOM   1638  C   SER A 176      85.919  86.791  59.559
ATOM   1639  O   SER A 176      86.020  88.022  59.531
ATOM   1640  N   LYS A 177      86.926  85.989  59.121
ATOM   1641  H   LYS A 177      86.872  84.995  59.134
ATOM   1642  CA  LYS A 177      88.142  86.562  58.594
ATOM   1643  CB  LYS A 177      89.445  86.239  59.359
ATOM   1644  CG  LYS A 177      89.506  86.797  60.784
ATOM   1645  CD  LYS A 177      90.833  86.507  61.486
ATOM   1646  CE  LYS A 177      90.910  87.016  62.925
ATOM   1647  NZ  LYS A 177      92.265  86.775  63.461
ATOM   1648  HZ1 LYS A 177      92.932  87.407  62.978
ATOM   1649  HZ2 LYS A 177      92.286  86.978  64.478
ATOM   1650  HZ3 LYS A 177      92.550  85.792  63.293
ATOM   1651  C   LYS A 177      88.378  86.270  57.140
ATOM   1652  O   LYS A 177      89.221  86.932  56.535
ATOM   1653  N   LYS A 178      87.665  85.286  56.538
ATOM   1654  H   LYS A 178      86.964  84.762  57.016
ATOM   1655  CA  LYS A 178      87.854  84.966  55.139
ATOM   1656  CB  LYS A 178      88.942  83.889  54.861
ATOM   1657  CG  LYS A 178      88.709  82.488  55.438
ATOM   1658  CD  LYS A 178      89.899  81.547  55.206
ATOM   1659  CE  LYS A 178      90.102  81.030  53.774
ATOM   1660  NZ  LYS A 178      89.034  80.081  53.392
ATOM   1661  HZ1 LYS A 178      88.978  79.326  54.100
ATOM   1662  HZ2 LYS A 178      88.118  80.565  53.320
ATOM   1663  HZ3 LYS A 178      89.273  79.658  52.475
ATOM   1664  C   LYS A 178      86.561  84.549  54.488
ATOM   1665  O   LYS A 178      85.503  84.561  55.120
ATOM   1666  N   GLN A 179      86.635  84.218  53.170
ATOM   1667  H   GLN A 179      87.505  84.254  52.684
ATOM   1668  CA  GLN A 179      85.528  83.760  52.369
ATOM   1669  CB  GLN A 179      85.837  83.565  50.870
ATOM   1670  CG  GLN A 179      86.047  84.856  50.078
ATOM   1671  CD  GLN A 179      86.224  84.496  48.607
ATOM   1672  OE1 GLN A 179      87.191  83.851  48.204
ATOM   1673  NE2 GLN A 179      85.253  84.936  47.763
ATOM   1674 1HE2 GLN A 179      84.483  85.469  48.114
ATOM   1675 2HE2 GLN A 179      85.310  84.726  46.787
ATOM   1676  C   GLN A 179      85.056  82.429  52.889
ATOM   1677  O   GLN A 179      85.828  81.647  53.457
ATOM   1678  N   GLN A 180      83.747  82.169  52.666
ATOM   1679  H   GLN A 180      83.186  82.844  52.198
ATOM   1680  CA  GLN A 180      83.012  81.009  53.093
ATOM   1681  CB  GLN A 180      83.363  79.675  52.374
ATOM   1682  CG  GLN A 180      83.028  79.683  50.876
ATOM   1683  CD  GLN A 180      83.250  78.290  50.295
ATOM   1684  OE1 GLN A 180      82.465  77.376  50.542
ATOM   1685  NE2 GLN A 180      84.326  78.116  49.486
ATOM   1686 1HE2 GLN A 180      84.945  78.879  49.301
ATOM   1687 2HE2 GLN A 180      84.486  77.228  49.056
ATOM   1688  C   GLN A 180      83.068  80.964  54.596
ATOM   1689  O   GLN A 180      82.650  81.949  55.207
ATOM   1690  N   VAL A 181      83.533  79.860  55.235
ATOM   1691  H   VAL A 181      83.872  79.049  54.764
ATOM   1692  CA  VAL A 181      83.591  79.814  56.673
ATOM   1693  CB  VAL A 181      82.191  79.665  57.317
ATOM   1694  CG1 VAL A 181      81.515  78.337  56.909
ATOM   1695  CG2 VAL A 181      82.226  79.937  58.836
ATOM   1696  C   VAL A 181      84.525  78.750  57.170
ATOM   1697  O   VAL A 181      84.715  77.714  56.531
ATOM   1698  N   ASN A 182      85.200  79.060  58.297
ATOM   1699  H   ASN A 182      85.076  79.936  58.756
ATOM   1700  CA  ASN A 182      86.045  78.130  58.991
ATOM   1701  CB  ASN A 182      87.582  78.260  58.929
ATOM   1702  CG  ASN A 182      88.062  78.010  57.506
ATOM   1703  OD1 ASN A 182      88.038  76.876  57.030
ATOM   1704  ND2 ASN A 182      88.531  79.066  56.801
ATOM   1705 1HD2 ASN A 182      88.531  79.980  57.204
ATOM   1706 2HD2 ASN A 182      88.920  78.915  55.895
ATOM   1707  C   ASN A 182      85.556  78.171  60.395
ATOM   1708  O   ASN A 182      85.387  79.238  60.991
ATOM   1709  N   PHE A 183      85.239  76.967  60.896
ATOM   1710  H   PHE A 183      85.382  76.139  60.360
ATOM   1711  CA  PHE A 183      84.721  76.738  62.206
ATOM   1712  CB  PHE A 183      83.678  75.585  62.258
ATOM   1713  CG  PHE A 183      82.361  75.844  61.617
ATOM   1714  CD1 PHE A 183      82.192  75.767  60.231
ATOM   1715  CE1 PHE A 183      80.938  75.995  59.661
ATOM   1716  CZ  PHE A 183      79.837  76.267  60.477
ATOM   1717  CE2 PHE A 183      79.983  76.292  61.863
ATOM   1718  CD2 PHE A 183      81.241  76.063  62.425
ATOM   1719  C   PHE A 183      85.736  76.264  63.197
ATOM   1720  O   PHE A 183      86.374  75.229  62.995
ATOM   1721  N   VAL A 184      85.934  77.043  64.283
ATOM   1722  H   VAL A 184      85.470  77.912  64.418
ATOM   1723  CA  VAL A 184      86.761  76.577  65.369
ATOM   1724  CB  VAL A 184      88.041  77.315  65.720
ATOM   1725  CG1 VAL A 184      88.994  77.286  64.510
ATOM   1726  CG2 VAL A 184      87.763  78.700  66.254
ATOM   1727  C   VAL A 184      85.724  76.424  66.485
ATOM   1728  O   VAL A 184      84.523  76.367  66.186
ATOM   1729  N   CYS A 185      86.098  76.259  67.776
ATOM   1730  H   CYS A 185      87.039  76.257  68.103
ATOM   1731  CA  CYS A 185      85.034  76.108  68.737
ATOM   1732  CB  CYS A 185      84.618  74.619  68.916
ATOM   1733  SG  CYS A 185      83.199  74.382  70.034
ATOM   1734  C   CYS A 185      85.244  76.753  70.067
ATOM   1735  O   CYS A 185      84.950  77.930  70.253
ATOM   1736  N   GLN A 186      85.761  75.996  71.049
ATOM   1737  H   GLN A 186      86.030  75.050  70.894
ATOM   1738  CA  GLN A 186      85.975  76.429  72.399
ATOM   1739  CB  GLN A 186      87.178  77.350  72.726
ATOM   1740  CG  GLN A 186      88.545  76.678  72.576
ATOM   1741  CD  GLN A 186      89.601  77.646  73.100
ATOM   1742  OE1 GLN A 186      89.974  78.632  72.466
ATOM   1743  NE2 GLN A 186      90.108  77.347  74.326
ATOM   1744 1HE2 GLN A 186      89.781  76.542  74.822
ATOM   1745 2HE2 GLN A 186      90.811  77.930  74.731
ATOM   1746  C   GLN A 186      84.720  76.873  73.109
ATOM   1747  O   GLN A 186      83.630  77.011  72.539
ATOM   1748  N   ARG A 187      84.895  77.019  74.428
ATOM   1749  H   ARG A 187      85.791  76.831  74.825
ATOM   1750  CA  ARG A 187      83.922  77.411  75.394
ATOM   1751  CB  ARG A 187      82.945  76.258  75.713
ATOM   1752  CG  ARG A 187      81.792  76.560  76.662
ATOM   1753  CD  ARG A 187      80.872  75.347  76.822
ATOM   1754  NE  ARG A 187      79.738  75.709  77.724
ATOM   1755  HE  ARG A 187      78.874  76.000  77.304
ATOM   1756  CZ  ARG A 187      79.842  75.623  79.088
ATOM   1757  NH1 ARG A 187      80.976  75.158  79.696
ATOM   1758 1HH1 ARG A 187      81.759  74.864  79.149
ATOM   1759 2HH1 ARG A 187      81.023  75.094  80.692
ATOM   1760  NH2 ARG A 187      78.791  76.012  79.865
ATOM   1761 1HH2 ARG A 187      77.938  76.322  79.447
ATOM   1762 2HH2 ARG A 187      78.841  75.918  80.859
ATOM   1763  C   ARG A 187      84.760  77.620  76.627
ATOM   1764  O   ARG A 187      85.618  76.782  76.930
ATOM   1765  N   VAL A 188      84.576  78.765  77.325
ATOM   1766  H   VAL A 188      83.918  79.460  77.051
ATOM   1767  CA  VAL A 188      85.313  79.008  78.539
ATOM   1768  CB  VAL A 188      86.102  80.314  78.551
ATOM   1769  CG1 VAL A 188      86.818  80.496  79.905
ATOM   1770  CG2 VAL A 188      87.089  80.334  77.365
ATOM   1771  C   VAL A 188      84.310  78.971  79.662
ATOM   1772  O   VAL A 188      84.324  78.013  80.436
ATOM   1773  N   ASP A 189      83.400  79.980  79.762
ATOM   1774  H   ASP A 189      83.381  80.769  79.155
ATOM   1775  CA  ASP A 189      82.430  79.959  80.820
ATOM   1776  CB  ASP A 189      82.656  81.051  81.916
ATOM   1777  CG  ASP A 189      82.622  82.511  81.453
ATOM   1778  OD1 ASP A 189      82.462  82.799  80.238
ATOM   1779  OD2 ASP A 189      82.734  83.377  82.356
ATOM   1780  C   ASP A 189      80.998  79.840  80.353
ATOM   1781  O   ASP A 189      80.588  78.722  80.037
ATOM   1782  N   MET A 190      80.240  80.963  80.178
ATOM   1783  H   MET A 190      80.592  81.880  80.348
ATOM   1784  CA  MET A 190      78.846  80.920  79.795
ATOM   1785  CB  MET A 190      78.048  82.167  80.236
ATOM   1786  CG  MET A 190      77.909  82.335  81.749
ATOM   1787  SD  MET A 190      76.945  83.797  82.224
ATOM   1788  CE  MET A 190      78.291  84.965  81.861
ATOM   1789  C   MET A 190      78.727  80.784  78.311
ATOM   1790  O   MET A 190      78.709  81.776  77.581
ATOM   1791  N   ASP A 191      79.018  79.542  77.866
ATOM   1792  H   ASP A 191      79.232  78.839  78.541
ATOM   1793  CA  ASP A 191      79.024  79.031  76.522
ATOM   1794  CB  ASP A 191      77.633  78.545  76.058
ATOM   1795  CG  ASP A 191      77.832  77.254  75.286
ATOM   1796  OD1 ASP A 191      78.344  77.304  74.137
ATOM   1797  OD2 ASP A 191      77.498  76.189  75.862
ATOM   1798  C   ASP A 191      79.731  79.934  75.544
ATOM   1799  O   ASP A 191      79.322  80.059  74.391
ATOM   1800  N   ILE A 192      80.858  80.542  75.985
ATOM   1801  H   ILE A 192      81.196  80.399  76.912
ATOM   1802  CA  ILE A 192      81.591  81.485  75.175
ATOM   1803  CB  ILE A 192      82.272  82.615  75.938
ATOM   1804  CG2 ILE A 192      81.177  83.517  76.539
ATOM   1805  CG1 ILE A 192      83.325  82.138  76.934
ATOM   1806  CD1 ILE A 192      84.165  83.279  77.510
ATOM   1807  C   ILE A 192      82.440  80.986  74.033
ATOM   1808  O   ILE A 192      82.650  79.793  73.824
ATOM   1809  N   VAL A 193      82.858  81.977  73.221
ATOM   1810  H   VAL A 193      82.586  82.905  73.458
ATOM   1811  CA  VAL A 193      83.656  81.965  72.017
ATOM   1812  CB  VAL A 193      83.615  83.346  71.337
ATOM   1813  CG1 VAL A 193      82.161  83.723  70.985
ATOM   1814  CG2 VAL A 193      84.312  84.433  72.175
ATOM   1815  C   VAL A 193      85.109  81.566  72.230
ATOM   1816  O   VAL A 193      85.515  81.259  73.352
ATOM   1817  N   VAL A 194      85.878  81.425  71.113
ATOM   1818  H   VAL A 194      85.546  81.708  70.213
ATOM   1819  CA  VAL A 194      87.304  81.128  71.138
ATOM   1820  CB  VAL A 194      87.917  80.631  69.813
ATOM   1821  CG1 VAL A 194      89.455  80.533  69.768
ATOM   1822  CG2 VAL A 194      87.562  79.174  69.700
ATOM   1823  C   VAL A 194      88.085  82.350  71.509
ATOM   1824  O   VAL A 194      87.810  83.446  71.023
ATOM   1825  N   TYR A 195      89.060  82.129  72.416
ATOM   1826  H   TYR A 195      89.177  81.207  72.779
ATOM   1827  CA  TYR A 195      90.036  83.071  72.895
ATOM   1828  CB  TYR A 195      89.806  83.712  74.296
ATOM   1829  CG  TYR A 195      88.596  84.568  74.428
ATOM   1830  CD1 TYR A 195      87.421  84.075  75.002
ATOM   1831  CE1 TYR A 195      86.305  84.905  75.131
ATOM   1832  CZ  TYR A 195      86.357  86.232  74.694
ATOM   1833  OH  TYR A 195      85.228  87.069  74.824
ATOM   1834  HH  TYR A 195      84.534  86.567  75.261
ATOM   1835  CE2 TYR A 195      87.531  86.730  74.128
ATOM   1836  CD2 TYR A 195      88.646  85.899  74.001
ATOM   1837  C   TYR A 195      91.240  82.162  73.014
ATOM   1838  O   TYR A 195      91.604  81.726  74.110
ATOM   1839  N   CYS A 196      91.847  81.788  71.863
ATOM   1840  H   CYS A 196      91.554  82.129  70.973
ATOM   1841  CA  CYS A 196      92.981  80.896  71.868
ATOM   1842  CB  CYS A 196      93.080  80.011  70.608
ATOM   1843  SG  CYS A 196      94.486  78.857  70.646
ATOM   1844  C   CYS A 196      94.294  81.594  72.052
ATOM   1845  O   CYS A 196      94.652  82.497  71.294
ATOM   1846  N   ASN A 197      95.037  81.155  73.091
ATOM   1847  H   ASN A 197      94.710  80.418  73.677
ATOM   1848  CA  ASN A 197      96.343  81.663  73.422
ATOM   1849  CB  ASN A 197      96.706  81.564  74.935
ATOM   1850  CG  ASN A 197      96.632  80.152  75.544
ATOM   1851  OD1 ASN A 197      96.311  79.139  74.923
ATOM   1852  ND2 ASN A 197      96.950  80.086  76.864
ATOM   1853 1HD2 ASN A 197      97.231  80.912  77.353
ATOM   1854 2HD2 ASN A 197      96.921  79.208  77.342
ATOM   1855  C   ASN A 197      97.392  80.994  72.570
ATOM   1856  O   ASN A 197      97.217  79.858  72.121
ATOM   1857  N   GLY A 198      98.499  81.722  72.286
ATOM   1858  H   GLY A 198      98.615  82.650  72.629
ATOM   1859  CA  GLY A 198      99.584  81.219  71.481
ATOM   1860  C   GLY A 198      99.286  81.511  70.040
ATOM   1861  O   GLY A 198     100.035  82.246  69.392
ATOM   1862  N   GLN A 199      98.181  80.918  69.521
ATOM   1863  H   GLN A 199      97.623  80.316  70.088
ATOM   1864  CA  GLN A 199      97.718  81.082  68.164
ATOM   1865  CB  GLN A 199      96.630  80.074  67.751
ATOM   1866  CG  GLN A 199      97.101  78.624  67.605
ATOM   1867  CD  GLN A 199      95.923  77.797  67.098
ATOM   1868  OE1 GLN A 199      94.930  77.571  67.787
ATOM   1869  NE2 GLN A 199      96.027  77.331  65.826
ATOM   1870 1HE2 GLN A 199      96.849  77.521  65.288
ATOM   1871 2HE2 GLN A 199      95.284  76.795  65.427
ATOM   1872  C   GLN A 199      97.125  82.450  67.934
ATOM   1873  O   GLN A 199      97.278  82.998  66.841
ATOM   1874  N   ARG A 200      96.488  83.036  68.986
ATOM   1875  H   ARG A 200      96.399  82.549  69.852
ATOM   1876  CA  ARG A 200      95.844  84.332  69.003
ATOM   1877  CB  ARG A 200      96.847  85.510  68.873
ATOM   1878  CG  ARG A 200      97.807  85.634  70.062
ATOM   1879  CD  ARG A 200      98.736  86.851  69.983
ATOM   1880  NE  ARG A 200      99.765  86.761  71.071
ATOM   1881  HE  ARG A 200     100.688  86.468  70.818
ATOM   1882  CZ  ARG A 200      99.511  87.056  72.386
ATOM   1883  NH1 ARG A 200      98.285  87.481  72.816
ATOM   1884 1HH1 ARG A 200      97.532  87.587  72.168
ATOM   1885 2HH1 ARG A 200      98.137  87.693  73.782
ATOM   1886  NH2 ARG A 200     100.522  86.925  73.294
ATOM   1887 1HH2 ARG A 200     101.430  86.626  72.999
ATOM   1888 2HH2 ARG A 200     100.367  87.141  74.257
ATOM   1889  C   ARG A 200      94.663  84.485  68.063
ATOM   1890  O   ARG A 200      94.603  85.410  67.246
ATOM   1891  N   LYS A 201      93.711  83.518  68.151
ATOM   1892  H   LYS A 201      93.794  82.780  68.816
ATOM   1893  CA  LYS A 201      92.492  83.497  67.369
ATOM   1894  CB  LYS A 201      92.123  82.107  66.810
ATOM   1895  CG  LYS A 201      93.071  81.504  65.775
ATOM   1896  CD  LYS A 201      92.597  80.125  65.313
ATOM   1897  CE  LYS A 201      93.538  79.438  64.326
ATOM   1898  NZ  LYS A 201      93.015  78.101  63.986
ATOM   1899  HZ1 LYS A 201      92.098  78.199  63.511
ATOM   1900  HZ2 LYS A 201      93.679  77.620  63.351
ATOM   1901  HZ3 LYS A 201      92.897  77.537  64.849
ATOM   1902  C   LYS A 201      91.350  83.832  68.300
ATOM   1903  O   LYS A 201      91.202  83.190  69.344
ATOM   1904  N   VAL A 202      90.512  84.842  67.946
ATOM   1905  H   VAL A 202      90.639  85.355  67.100
ATOM   1906  CA  VAL A 202      89.374  85.238  68.752
ATOM   1907  CB  VAL A 202      89.530  86.555  69.517
ATOM   1908  CG1 VAL A 202      88.245  86.845  70.326
ATOM   1909  CG2 VAL A 202      90.767  86.503  70.435
ATOM   1910  C   VAL A 202      88.261  85.367  67.757
ATOM   1911  O   VAL A 202      88.139  86.376  67.056
ATOM   1912  N   ILE A 203      87.442  84.296  67.660
ATOM   1913  H   ILE A 203      87.571  83.512  68.262
ATOM   1914  CA  ILE A 203      86.328  84.158  66.738
ATOM   1915  CB  ILE A 203      86.776  83.558  65.401
ATOM   1916  CG2 ILE A 203      87.716  84.521  64.652
ATOM   1917  CG1 ILE A 203      87.421  82.177  65.589
ATOM   1918  CD1 ILE A 203      87.676  81.445  64.279
ATOM   1919  C   ILE A 203      85.269  83.275  67.370
ATOM   1920  O   ILE A 203      85.428  82.917  68.541
ATOM   1921  N   LEU A 204      84.181  82.928  66.600
ATOM   1922  H   LEU A 204      84.127  83.225  65.640
ATOM   1923  CA  LEU A 204      83.019  82.100  66.924
ATOM   1924  CB  LEU A 204      82.934  81.529  68.365
ATOM   1925  CG  LEU A 204      83.549  80.178  68.722
ATOM   1926  CD1 LEU A 204      82.561  79.038  68.614
ATOM   1927  CD2 LEU A 204      84.775  79.880  67.880
ATOM   1928  C   LEU A 204      81.767  82.904  66.735
ATOM   1929  O   LEU A 204      81.771  83.958  66.097
ATOM   1930  N   THR A 205      80.633  82.307  67.161
ATOM   1931  H   THR A 205      80.628  81.370  67.509
ATOM   1932  CA  THR A 205      79.346  82.917  67.172
ATOM   1933  CB  THR A 205      78.635  82.908  65.846
ATOM   1934  CG2 THR A 205      78.536  81.501  65.218
ATOM   1935  OG1 THR A 205      77.383  83.552  66.010
ATOM   1936  HG1 THR A 205      77.175  83.958  65.164
ATOM   1937  C   THR A 205      78.646  82.174  68.274
ATOM   1938  O   THR A 205      78.552  80.943  68.221
ATOM   1939  N   LYS A 206      78.167  82.886  69.328
ATOM   1940  H   LYS A 206      78.215  83.878  69.409
ATOM   1941  CA  LYS A 206      77.562  82.140  70.402
ATOM   1942  CB  LYS A 206      78.517  81.850  71.594
ATOM   1943  CG  LYS A 206      79.643  80.811  71.364
ATOM   1944  CD  LYS A 206      79.185  79.346  71.242
ATOM   1945  CE  LYS A 206      80.280  78.267  71.341
ATOM   1946  NZ  LYS A 206      80.771  78.078  72.729
ATOM   1947  HZ1 LYS A 206      81.609  77.457  72.722
ATOM   1948  HZ2 LYS A 206      81.044  78.994  73.137
ATOM   1949  HZ3 LYS A 206      80.021  77.654  73.314
ATOM   1950  C   LYS A 206      76.269  82.638  70.960
ATOM   1951  O   LYS A 206      76.190  83.672  71.625
ATOM   1952  N   THR A 207      75.215  81.843  70.677
ATOM   1953  H   THR A 207      75.342  81.026  70.124
ATOM   1954  CA  THR A 207      73.860  82.036  71.135
ATOM   1955  CB  THR A 207      72.876  81.118  70.426
ATOM   1956  CG2 THR A 207      71.433  81.223  70.961
ATOM   1957  OG1 THR A 207      72.880  81.417  69.042
ATOM   1958  HG1 THR A 207      72.513  80.645  68.606
ATOM   1959  C   THR A 207      73.853  81.696  72.599
ATOM   1960  O   THR A 207      74.635  80.860  73.058
ATOM   1961  N   LEU A 208      73.019  82.402  73.386
ATOM   1962  H   LEU A 208      72.395  83.099  73.039
ATOM   1963  CA  LEU A 208      72.917  82.094  74.784
ATOM   1964  CB  LEU A 208      73.726  83.007  75.740
ATOM   1965  CG  LEU A 208      75.253  82.992  75.583
ATOM   1966  CD1 LEU A 208      75.903  84.118  76.376
ATOM   1967  CD2 LEU A 208      75.825  81.642  76.000
ATOM   1968  C   LEU A 208      71.488  82.096  75.220
ATOM   1969  O   LEU A 208      70.564  82.274  74.419
ATOM   1970  N   VAL A 209      71.291  81.756  76.509
ATOM   1971  H   VAL A 209      72.068  81.508  77.083
ATOM   1972  CA  VAL A 209      70.026  81.763  77.196
ATOM   1973  CB  VAL A 209      69.344  80.412  77.367
ATOM   1974  CG1 VAL A 209      67.996  80.603  78.096
ATOM   1975  CG2 VAL A 209      69.255  79.671  76.035
ATOM   1976  C   VAL A 209      70.546  82.112  78.572
ATOM   1977  O   VAL A 209      71.246  81.292  79.176
ATOM   1978  N   ILE A 210      70.298  83.346  79.071
ATOM   1979  H   ILE A 210      69.794  84.037  78.548
ATOM   1980  CA  ILE A 210      70.767  83.693  80.403
ATOM   1981  CB  ILE A 210      71.358  85.098  80.513
ATOM   1982  CG2 ILE A 210      71.797  85.371  81.971
ATOM   1983  CG1 ILE A 210      72.514  85.313  79.503
ATOM   1984  CD1 ILE A 210      73.718  84.372  79.648
ATOM   1985  C   ILE A 210      69.561  83.527  81.291
ATOM   1986  O   ILE A 210      68.549  84.197  81.093
ATOM   1987  N   GLY A 211      69.662  82.639  82.308
ATOM   1988  H   GLY A 211      70.494  82.119  82.483
ATOM   1989  CA  GLY A 211      68.539  82.368  83.164
ATOM   1990  C   GLY A 211      68.639  82.704  84.612
ATOM   1991  O   GLY A 211      68.347  83.822  85.043
ATOM   1992  N   GLN A 212      69.083  81.689  85.381
ATOM   1993  H   GLN A 212      69.334  80.822  84.958
ATOM   1994  CA  GLN A 212      69.196  81.694  86.813
ATOM   1995  CB  GLN A 212      69.780  80.379  87.372
ATOM   1996  CG  GLN A 212      68.851  79.164  87.258
ATOM   1997  CD  GLN A 212      69.518  77.902  87.821
ATOM   1998  OE1 GLN A 212      70.617  77.876  88.375
ATOM   1999  NE2 GLN A 212      68.787  76.767  87.674
ATOM   2000 1HE2 GLN A 212      67.888  76.803  87.238
ATOM   2001 2HE2 GLN A 212      69.144  75.895  88.011
ATOM   2002  C   GLN A 212      69.974  82.797  87.446
ATOM   2003  O   GLN A 212      70.979  83.288  86.928
ATOM   2004  N   CYS A 213      69.472  83.169  88.649
ATOM   2005  H   CYS A 213      68.655  82.721  89.004
ATOM   2006  CA  CYS A 213      69.995  84.188  89.519
ATOM   2007  CB  CYS A 213      69.163  84.376  90.801
ATOM   2008  SG  CYS A 213      67.514  85.072  90.472
ATOM   2009  C   CYS A 213      71.392  83.824  89.923
ATOM   2010  O   CYS A 213      72.178  84.716  90.224
ATOM   2011  N   ILE A 214      71.723  82.506  89.933
ATOM   2012  H   ILE A 214      71.049  81.811  89.697
ATOM   2013  CA  ILE A 214      73.027  81.996  90.270
ATOM   2014  CB  ILE A 214      73.016  80.476  90.404
ATOM   2015  CG2 ILE A 214      74.452  79.913  90.538
ATOM   2016  CG1 ILE A 214      72.157  80.094  91.629
ATOM   2017  CD1 ILE A 214      71.830  78.604  91.733
ATOM   2018  C   ILE A 214      73.996  82.456  89.195
ATOM   2019  O   ILE A 214      75.076  82.927  89.539
ATOM   2020  N   TYR A 215      73.612  82.404  87.889
ATOM   2021  H   TYR A 215      72.701  82.100  87.619
ATOM   2022  CA  TYR A 215      74.478  82.819  86.802
ATOM   2023  CB  TYR A 215      73.905  82.536  85.393
ATOM   2024  CG  TYR A 215      74.020  81.087  85.055
ATOM   2025  CD1 TYR A 215      72.889  80.263  85.092
ATOM   2026  CE1 TYR A 215      72.987  78.906  84.771
ATOM   2027  CZ  TYR A 215      74.221  78.364  84.403
ATOM   2028  OH  TYR A 215      74.320  76.994  84.078
ATOM   2029  HH  TYR A 215      75.235  76.809  83.844
ATOM   2030  CE2 TYR A 215      75.356  79.180  84.356
ATOM   2031  CD2 TYR A 215      75.253  80.536  84.678
ATOM   2032  C   TYR A 215      74.733  84.299  86.858
ATOM   2033  O   TYR A 215      75.875  84.737  86.701
ATOM   2034  N   THR A 216      73.668  85.086  87.145
ATOM   2035  H   THR A 216      72.758  84.694  87.274
ATOM   2036  CA  THR A 216      73.743  86.522  87.227
ATOM   2037  CB  THR A 216      72.355  87.126  87.367
ATOM   2038  CG2 THR A 216      72.412  88.667  87.453
ATOM   2039  OG1 THR A 216      71.581  86.774  86.228
ATOM   2040  HG1 THR A 216      70.680  87.040  86.428
ATOM   2041  C   THR A 216      74.624  86.918  88.392
ATOM   2042  O   THR A 216      75.501  87.764  88.216
ATOM   2043  N   ILE A 217      74.465  86.268  89.577
ATOM   2044  H   ILE A 217      73.796  85.544  89.704
ATOM   2045  CA  ILE A 217      75.266  86.607  90.729
ATOM   2046  CB  ILE A 217      74.732  86.256  92.111
ATOM   2047  CG2 ILE A 217      73.460  87.102  92.320
ATOM   2048  CG1 ILE A 217      74.566  84.750  92.383
ATOM   2049  CD1 ILE A 217      74.209  84.430  93.836
ATOM   2050  C   ILE A 217      76.691  86.180  90.588
ATOM   2051  O   ILE A 217      77.543  86.853  91.151
ATOM   2052  N   THR A 218      76.996  85.074  89.862
ATOM   2053  H   THR A 218      76.299  84.511  89.426
ATOM   2054  CA  THR A 218      78.366  84.642  89.667
ATOM   2055  CB  THR A 218      78.525  83.213  89.197
ATOM   2056  CG2 THR A 218      78.091  82.252  90.321
ATOM   2057  OG1 THR A 218      77.791  82.979  88.004
ATOM   2058  HG1 THR A 218      78.111  82.142  87.658
ATOM   2059  C   THR A 218      79.096  85.582  88.742
ATOM   2060  O   THR A 218      80.283  85.841  88.948
ATOM   2061  N   SER A 219      78.393  86.116  87.711
ATOM   2062  H   SER A 219      77.447  85.844  87.538
ATOM   2063  CA  SER A 219      78.952  87.052  86.761
ATOM   2064  CB  SER A 219      77.971  87.333  85.613
ATOM   2065  OG  SER A 219      77.740  86.147  84.869
ATOM   2066  HG  SER A 219      77.080  85.653  85.364
ATOM   2067  C   SER A 219      79.218  88.362  87.461
ATOM   2068  O   SER A 219      80.263  88.980  87.251
ATOM   2069  N   LEU A 220      78.264  88.795  88.324
ATOM   2070  H   LEU A 220      77.423  88.275  88.452
ATOM   2071  CA  LEU A 220      78.352  90.005  89.099
ATOM   2072  CB  LEU A 220      76.998  90.529  89.606
ATOM   2073  CG  LEU A 220      76.137  91.087  88.452
ATOM   2074  CD1 LEU A 220      74.718  91.415  88.908
ATOM   2075  CD2 LEU A 220      76.798  92.314  87.794
ATOM   2076  C   LEU A 220      79.374  89.875  90.181
ATOM   2077  O   LEU A 220      80.004  90.869  90.532
ATOM   2078  N   PHE A 221      79.591  88.646  90.723
ATOM   2079  H   PHE A 221      79.065  87.858  90.422
ATOM   2080  CA  PHE A 221      80.599  88.345  91.719
ATOM   2081  CB  PHE A 221      80.297  87.036  92.495
ATOM   2082  CG  PHE A 221      81.107  86.849  93.737
ATOM   2083  CD1 PHE A 221      82.122  85.884  93.766
ATOM   2084  CE1 PHE A 221      82.884  85.681  94.920
ATOM   2085  CZ  PHE A 221      82.631  86.445  96.061
ATOM   2086  CE2 PHE A 221      81.620  87.409  96.044
ATOM   2087  CD2 PHE A 221      80.863  87.607  94.886
ATOM   2088  C   PHE A 221      81.800  88.169  90.813
ATOM   2089  O   PHE A 221      82.319  87.077  90.568
ATOM   2090  N   SER A 222      82.272  89.337  90.338
ATOM   2091  H   SER A 222      81.815  90.180  90.612
ATOM   2092  CA  SER A 222      83.350  89.580  89.426
ATOM   2093  CB  SER A 222      83.406  91.068  89.035
ATOM   2094  OG  SER A 222      83.657  91.879  90.176
ATOM   2095  HG  SER A 222      83.626  92.786  89.865
ATOM   2096  C   SER A 222      84.686  89.142  89.927
ATOM   2097  O   SER A 222      85.659  89.157  89.172
ATOM   2098  N   LEU A 223      84.761  88.804  91.233
ATOM   2099  H   LEU A 223      83.964  88.848  91.828
ATOM   2100  CA  LEU A 223      85.955  88.330  91.850
ATOM   2101  CB  LEU A 223      85.839  88.052  93.360
ATOM   2102  CG  LEU A 223      85.697  89.273  94.263
ATOM   2103  CD1 LEU A 223      85.428  88.841  95.711
ATOM   2104  CD2 LEU A 223      86.970  90.127  94.167
ATOM   2105  C   LEU A 223      86.437  87.057  91.250
ATOM   2106  O   LEU A 223      85.676  86.205  90.786
ATOM   2107  N   LEU A 224      87.774  86.950  91.239
ATOM   2108  H   LEU A 224      88.351  87.676  91.605
ATOM   2109  CA  LEU A 224      88.477  85.801  90.751
ATOM   2110  CB  LEU A 224      89.308  86.387  89.619
ATOM   2111  CG  LEU A 224      89.660  85.564  88.401
ATOM   2112  CD1 LEU A 224      90.291  86.564  87.442
ATOM   2113  CD2 LEU A 224      90.502  84.304  88.651
ATOM   2114  C   LEU A 224      89.404  85.525  91.939
ATOM   2115  O   LEU A 224      90.532  85.088  91.716
ATOM   2116  N   PRO A 225      88.878  85.554  93.177
ATOM   2117  CA  PRO A 225      89.629  85.460  94.416
ATOM   2118  CB  PRO A 225      89.100  84.252  95.192
ATOM   2119  CG  PRO A 225      87.638  84.163  94.767
ATOM   2120  CD  PRO A 225      87.637  84.774  93.360
ATOM   2121  C   PRO A 225      91.124  85.588  94.554
ATOM   2122  O   PRO A 225      91.840  84.659  94.184
ATOM   2123  N   GLY A 226      91.614  86.754  95.043
ATOM   2124  H   GLY A 226      91.010  87.510  95.283
ATOM   2125  CA  GLY A 226      93.019  86.971  95.317
ATOM   2126  C   GLY A 226      93.893  87.256  94.133
ATOM   2127  O   GLY A 226      94.431  88.351  94.014
ATOM   2128  N   VAL A 227      94.086  86.232  93.271
ATOM   2129  H   VAL A 227      93.623  85.371  93.469
ATOM   2130  CA  VAL A 227      94.839  86.177  92.028
ATOM   2131  CB  VAL A 227      94.330  87.118  90.921
ATOM   2132  CG1 VAL A 227      95.129  86.944  89.609
ATOM   2133  CG2 VAL A 227      92.831  86.935  90.698
ATOM   2134  C   VAL A 227      96.349  86.316  92.140
ATOM   2135  O   VAL A 227      97.058  85.429  91.668
ATOM   2136  N   ALA A 228      96.837  87.429  92.751
ATOM   2137  H   ALA A 228      96.176  88.074  93.125
ATOM   2138  CA  ALA A 228      98.211  87.876  92.956
ATOM   2139  CB  ALA A 228      99.391  87.042  92.385
ATOM   2140  C   ALA A 228      98.173  89.166  92.193
ATOM   2141  O   ALA A 228      98.439  90.229  92.757
ATOM   2142  N   HIS A 229      97.791  89.102  90.882
ATOM   2143  H   HIS A 229      97.571  88.226  90.461
ATOM   2144  CA  HIS A 229      97.622  90.259  90.020
ATOM   2145  CB  HIS A 229      97.922  89.947  88.545
ATOM   2146  CG  HIS A 229      99.336  89.491  88.327
ATOM   2147  ND1 HIS A 229     100.441  90.309  88.412
ATOM   2148  CE1 HIS A 229     101.526  89.526  88.186
ATOM   2149  NE2 HIS A 229     101.197  88.267  87.964
ATOM   2150  CD2 HIS A 229      99.817  88.246  88.053
ATOM   2151  C   HIS A 229      96.147  90.480  90.259
ATOM   2152  O   HIS A 229      95.270  90.238  89.428
ATOM   2153  N   SER A 230      95.907  90.949  91.491
ATOM   2154  H   SER A 230      96.687  91.166  92.074
ATOM   2155  CA  SER A 230      94.666  91.158  92.150
ATOM   2156  CB  SER A 230      94.944  91.399  93.664
ATOM   2157  OG  SER A 230      93.767  91.577  94.444
ATOM   2158  HG  SER A 230      93.603  90.725  94.859
ATOM   2159  C   SER A 230      93.630  92.131  91.727
ATOM   2160  O   SER A 230      93.876  93.301  91.437
ATOM   2161  N   ILE A 231      92.408  91.564  91.709
ATOM   2162  H   ILE A 231      92.303  90.597  91.932
ATOM   2163  CA  ILE A 231      91.170  92.240  91.488
ATOM   2164  CB  ILE A 231      90.197  91.529  90.566
ATOM   2165  CG2 ILE A 231      88.869  92.323  90.534
ATOM   2166  CG1 ILE A 231      90.813  91.340  89.165
ATOM   2167  CD1 ILE A 231      89.992  90.440  88.243
ATOM   2168  C   ILE A 231      90.698  92.096  92.924
ATOM   2169  O   ILE A 231      90.582  90.975  93.438
ATOM   2170  N   ALA A 232      90.479  93.231  93.620
ATOM   2171  H   ALA A 232      90.594  94.139  93.226
ATOM   2172  CA  ALA A 232      90.043  93.167  94.989
ATOM   2173  CB  ALA A 232      91.049  93.779  95.982
ATOM   2174  C   ALA A 232      88.753  93.900  95.120
ATOM   2175  O   ALA A 232      88.681  95.101  94.844
ATOM   2176  N   VAL A 233      87.688  93.165  95.517
ATOM   2177  H   VAL A 233      87.769  92.195  95.734
ATOM   2178  CA  VAL A 233      86.378  93.734  95.699
ATOM   2179  CB  VAL A 233      85.380  93.493  94.550
ATOM   2180  CG1 VAL A 233      84.022  94.152  94.867
ATOM   2181  CG2 VAL A 233      85.934  93.976  93.195
ATOM   2182  C   VAL A 233      85.817  93.087  96.941
ATOM   2183  O   VAL A 233      85.601  91.874  96.983
ATOM   2184  N   GLU A 234      85.640  93.897  98.006
ATOM   2185  H   GLU A 234      85.846  94.870  97.954
ATOM   2186  CA  GLU A 234      85.049  93.462  99.250
ATOM   2187  CB  GLU A 234      85.409  94.353 100.453
ATOM   2188  CG  GLU A 234      86.883  94.290 100.869
ATOM   2189  CD  GLU A 234      87.109  95.180 102.088
ATOM   2190  OE1 GLU A 234      87.983  96.080 101.981
ATOM   2191  OE2 GLU A 234      86.446  94.979 103.140
ATOM   2192  C   GLU A 234      83.557  93.576  99.034
ATOM   2193  O   GLU A 234      83.105  94.526  98.385
ATOM   2194  N   LEU A 235      82.757  92.596  99.531
ATOM   2195  H   LEU A 235      83.107  91.815 100.041
ATOM   2196  CA  LEU A 235      81.326  92.659  99.334
ATOM   2197  CB  LEU A 235      80.768  91.616  98.331
ATOM   2198  CG  LEU A 235      81.172  91.841  96.859
ATOM   2199  CD1 LEU A 235      82.427  91.043  96.498
ATOM   2200  CD2 LEU A 235      80.021  91.580  95.891
ATOM   2201  C   LEU A 235      80.537  92.464 100.599
ATOM   2202  O   LEU A 235      80.799  91.542 101.374
ATOM   2203  N   CYS A 236      79.556  93.374 100.822
ATOM   2204  H   CYS A 236      79.405  94.118 100.176
ATOM   2205  CA  CYS A 236      78.642  93.359 101.944
ATOM   2206  CB  CYS A 236      79.115  94.206 103.145
ATOM   2207  SG  CYS A 236      78.133  93.896 104.643
ATOM   2208  C   CYS A 236      77.361  93.918 101.362
ATOM   2209  O   CYS A 236      76.966  95.055 101.637
ATOM   2210  N   VAL A 237      76.678  93.103 100.520
ATOM   2211  H   VAL A 237      76.983  92.173 100.328
ATOM   2212  CA  VAL A 237      75.485  93.528  99.817
ATOM   2213  CB  VAL A 237      75.679  93.304  98.309
ATOM   2214  CG1 VAL A 237      74.447  93.667  97.454
ATOM   2215  CG2 VAL A 237      76.912  94.118  97.875
ATOM   2216  C   VAL A 237      74.219  92.850 100.309
ATOM   2217  O   VAL A 237      74.226  91.634 100.515
ATOM   2218  N   PRO A 238      73.104  93.598 100.445
ATOM   2219  CA  PRO A 238      71.823  93.092 100.901
ATOM   2220  CB  PRO A 238      70.893  94.299 100.985
ATOM   2221  CG  PRO A 238      71.844  95.475 101.235
ATOM   2222  CD  PRO A 238      73.139  95.061 100.527
ATOM   2223  C   PRO A 238      71.256  91.971 100.083
ATOM   2224  O   PRO A 238      70.481  91.190 100.640
ATOM   2225  N   GLY A 239      71.629  91.868  98.784
ATOM   2226  H   GLY A 239      72.241  92.528  98.360
ATOM   2227  CA  GLY A 239      71.165  90.812  97.925
ATOM   2228  C   GLY A 239      71.751  89.498  98.378
ATOM   2229  O   GLY A 239      71.073  88.471  98.302
ATOM   2230  N   PHE A 240      73.016  89.514  98.886
ATOM   2231  H   PHE A 240      73.524  90.361  99.029
ATOM   2232  CA  PHE A 240      73.653  88.316  99.385
ATOM   2233  CB  PHE A 240      75.179  88.349  99.596
ATOM   2234  CG  PHE A 240      75.957  88.261  98.330
ATOM   2235  CD1 PHE A 240      75.808  87.162  97.477
ATOM   2236  CE1 PHE A 240      76.555  87.048  96.304
ATOM   2237  CZ  PHE A 240      77.489  88.034  95.996
ATOM   2238  CE2 PHE A 240      77.675  89.115  96.862
ATOM   2239  CD2 PHE A 240      76.920  89.224  98.030
ATOM   2240  C   PHE A 240      73.091  87.934 100.727
ATOM   2241  O   PHE A 240      73.069  86.749 101.074
ATOM   2242  N   HIS A 241      72.568  88.935 101.489
ATOM   2243  H   HIS A 241      72.586  89.883 101.180
ATOM   2244  CA  HIS A 241      71.980  88.712 102.792
ATOM   2245  CB  HIS A 241      71.622  89.998 103.575
ATOM   2246  CG  HIS A 241      72.776  90.778 104.144
ATOM   2247  ND1 HIS A 241      73.557  90.352 105.194
ATOM   2248  CE1 HIS A 241      74.462  91.335 105.437
ATOM   2249  NE2 HIS A 241      74.321  92.358 104.619
ATOM   2250  CD2 HIS A 241      73.259  92.005 103.809
ATOM   2251  C   HIS A 241      70.715  87.889 102.680
ATOM   2252  O   HIS A 241      70.242  87.358 103.686
ATOM   2253  N   GLY A 242      70.161  87.737 101.450
ATOM   2254  H   GLY A 242      70.548  88.168 100.638
ATOM   2255  CA  GLY A 242      68.974  86.962 101.199
ATOM   2256  C   GLY A 242      69.256  85.484 101.017
ATOM   2257  O   GLY A 242      68.320  84.740 100.721
ATOM   2258  N   TRP A 243      70.537  85.044 101.201
ATOM   2259  H   TRP A 243      71.263  85.705 101.390
ATOM   2260  CA  TRP A 243      71.069  83.695 101.073
ATOM   2261  CB  TRP A 243      70.194  82.475 101.464
ATOM   2262  CG  TRP A 243      69.908  82.278 102.940
ATOM   2263  CD1 TRP A 243      70.309  82.995 104.035
ATOM   2264  NE1 TRP A 243      69.799  82.436 105.187
ATOM   2265  HE1 TRP A 243      69.944  82.765 106.095
ATOM   2266  CE2 TRP A 243      69.049  81.334 104.842
ATOM   2267  CZ2 TRP A 243      68.328  80.433 105.617
ATOM   2268  CH2 TRP A 243      67.653  79.391 104.966
ATOM   2269  CZ3 TRP A 243      67.703  79.262 103.571
ATOM   2270  CE3 TRP A 243      68.428  80.171 102.790
ATOM   2271  CD2 TRP A 243      69.096  81.203 103.439
ATOM   2272  C   TRP A 243      71.601  83.511  99.692
ATOM   2273  O   TRP A 243      70.893  83.661  98.692
ATOM   2274  N   ALA A 244      72.900  83.144  99.660
ATOM   2275  H   ALA A 244      73.395  82.980 100.509
ATOM   2276  CA  ALA A 244      73.687  82.989  98.474
ATOM   2277  CB  ALA A 244      74.853  83.997  98.516
ATOM   2278  C   ALA A 244      74.237  81.618  98.166
ATOM   2279  O   ALA A 244      73.961  80.619  98.833
ATOM   2280  N   THR A 245      75.023  81.600  97.070
ATOM   2281  H   THR A 245      75.178  82.452  96.576
ATOM   2282  CA  THR A 245      75.675  80.501  96.423
ATOM   2283  CB  THR A 245      75.887  80.886  94.953
ATOM   2284  CG2 THR A 245      76.556  79.805  94.074
ATOM   2285  OG1 THR A 245      74.620  81.183  94.379
ATOM   2286  HG1 THR A 245      74.098  80.381  94.465
ATOM   2287  C   THR A 245      76.911  79.845  96.998
ATOM   2288  O   THR A 245      77.020  78.631  96.824
ATOM   2289  N   ALA A 246      77.819  80.548  97.735
ATOM   2290  H   ALA A 246      77.711  81.516  97.943
ATOM   2291  CA  ALA A 246      79.054  79.920  98.175
ATOM   2292  CB  ALA A 246      80.122  80.942  98.626
ATOM   2293  C   ALA A 246      78.918  78.839  99.214
ATOM   2294  O   ALA A 246      79.093  79.047 100.416
ATOM   2295  N   ALA A 247      78.577  77.630  98.690
ATOM   2296  H   ALA A 247      78.415  77.560  97.710
ATOM   2297  CA  ALA A 247      78.383  76.386  99.384
ATOM   2298  CB  ALA A 247      79.663  75.569  99.593
ATOM   2299  C   ALA A 247      77.587  76.566 100.635
ATOM   2300  O   ALA A 247      78.087  76.319 101.734
ATOM   2301  N   LEU A 248      76.331  77.048 100.461
ATOM   2302  H   LEU A 248      75.984  77.223  99.543
ATOM   2303  CA  LEU A 248      75.405  77.349 101.526
ATOM   2304  CB  LEU A 248      74.045  77.773 100.910
ATOM   2305  CG  LEU A 248      72.918  78.297 101.823
ATOM   2306  CD1 LEU A 248      73.271  79.633 102.486
ATOM   2307  CD2 LEU A 248      71.597  78.397 101.046
ATOM   2308  C   LEU A 248      75.251  76.112 102.376
ATOM   2309  O   LEU A 248      74.754  75.072 101.942
ATOM   2310  N   LEU A 249      75.691  76.260 103.645
ATOM   2311  H   LEU A 249      76.081  77.123 103.953
ATOM   2312  CA  LEU A 249      75.704  75.209 104.630
ATOM   2313  CB  LEU A 249      77.066  75.093 105.381
ATOM   2314  CG  LEU A 249      78.320  74.761 104.537
ATOM   2315  CD1 LEU A 249      79.591  74.777 105.403
ATOM   2316  CD2 LEU A 249      78.169  73.442 103.755
ATOM   2317  C   LEU A 249      74.594  75.297 105.649
ATOM   2318  O   LEU A 249      74.728  74.744 106.745
ATOM   2319  N   VAL A 250      73.477  76.007 105.327
ATOM   2320  H   VAL A 250      73.374  76.444 104.438
ATOM   2321  CA  VAL A 250      72.354  76.138 106.237
ATOM   2322  CB  VAL A 250      71.240  77.081 105.788
ATOM   2323  CG1 VAL A 250      71.806  78.506 105.744
ATOM   2324  CG2 VAL A 250      70.606  76.656 104.444
ATOM   2325  C   VAL A 250      71.768  74.787 106.553
ATOM   2326  O   VAL A 250      71.553  73.959 105.663
ATOM   2327  N   THR A 251      71.554  74.533 107.862
ATOM   2328  H   THR A 251      71.742  75.208 108.573
ATOM   2329  CA  THR A 251      71.014  73.269 108.279
ATOM   2330  CB  THR A 251      72.026  72.432 109.028
ATOM   2331  CG2 THR A 251      71.418  71.050 109.348
ATOM   2332  OG1 THR A 251      73.174  72.228 108.215
ATOM   2333  HG1 THR A 251      73.598  73.088 108.136
ATOM   2334  C   THR A 251      69.833  73.580 109.146
ATOM   2335  O   THR A 251      69.951  74.251 110.171
ATOM   2336  N   PHE A 252      68.664  73.054 108.733
ATOM   2337  H   PHE A 252      68.625  72.491 107.912
ATOM   2338  CA  PHE A 252      67.399  73.236 109.396
ATOM   2339  CB  PHE A 252      66.210  72.851 108.494
ATOM   2340  CG  PHE A 252      66.076  73.960 107.497
ATOM   2341  CD1 PHE A 252      66.562  73.799 106.192
ATOM   2342  CE1 PHE A 252      66.451  74.831 105.256
ATOM   2343  CZ  PHE A 252      65.853  76.040 105.621
ATOM   2344  CE2 PHE A 252      65.368  76.214 106.919
ATOM   2345  CD2 PHE A 252      65.481  75.179 107.851
ATOM   2346  C   PHE A 252      67.313  72.524 110.713
ATOM   2347  O   PHE A 252      66.600  72.985 111.606
ATOM   2348  N   CYS A 253      68.049  71.394 110.858
ATOM   2349  H   CYS A 253      68.599  71.040 110.106
ATOM   2350  CA  CYS A 253      68.069  70.607 112.065
ATOM   2351  CB  CYS A 253      68.879  69.304 111.915
ATOM   2352  SG  CYS A 253      68.075  68.115 110.800
ATOM   2353  C   CYS A 253      68.660  71.386 113.210
ATOM   2354  O   CYS A 253      68.112  71.324 114.313
ATOM   2355  N   PHE A 254      69.772  72.136 112.977
ATOM   2356  H   PHE A 254      70.207  72.193 112.083
ATOM   2357  CA  PHE A 254      70.364  72.912 114.038
ATOM   2358  CB  PHE A 254      71.777  72.441 114.496
ATOM   2359  CG  PHE A 254      72.866  72.432 113.473
ATOM   2360  CD1 PHE A 254      73.640  73.566 113.202
ATOM   2361  CE1 PHE A 254      74.666  73.511 112.252
ATOM   2362  CZ  PHE A 254      74.936  72.320 111.575
ATOM   2363  CE2 PHE A 254      74.179  71.180 111.853
ATOM   2364  CD2 PHE A 254      73.155  71.237 112.801
ATOM   2365  C   PHE A 254      70.204  74.412 113.947
ATOM   2366  O   PHE A 254      70.582  75.126 114.877
ATOM   2367  N   GLY A 255      69.629  74.924 112.833
ATOM   2368  H   GLY A 255      69.332  74.337 112.085
ATOM   2369  CA  GLY A 255      69.353  76.329 112.648
ATOM   2370  C   GLY A 255      70.469  77.266 112.302
ATOM   2371  O   GLY A 255      70.286  78.474 112.474
ATOM   2372  N   TRP A 256      71.635  76.768 111.819
ATOM   2373  H   TRP A 256      71.785  75.795 111.670
ATOM   2374  CA  TRP A 256      72.714  77.662 111.483
ATOM   2375  CB  TRP A 256      74.096  76.964 111.456
ATOM   2376  CG  TRP A 256      75.340  77.803 111.198
ATOM   2377  CD1 TRP A 256      75.588  79.119 111.480
ATOM   2378  NE1 TRP A 256      76.866  79.459 111.103
ATOM   2379  HE1 TRP A 256      77.265  80.345 111.188
ATOM   2380  CE2 TRP A 256      77.478  78.348 110.572
ATOM   2381  CZ2 TRP A 256      78.758  78.161 110.060
ATOM   2382  CH2 TRP A 256      79.097  76.890 109.579
ATOM   2383  CZ3 TRP A 256      78.172  75.836 109.614
ATOM   2384  CE3 TRP A 256      76.884  76.024 110.135
ATOM   2385  CD2 TRP A 256      76.549  77.287 110.610
ATOM   2386  C   TRP A 256      72.421  78.261 110.141
ATOM   2387  O   TRP A 256      72.260  77.550 109.149
ATOM   2388  N   VAL A 257      72.308  79.606 110.136
ATOM   2389  H   VAL A 257      72.410  80.121 110.983
ATOM   2390  CA  VAL A 257      72.065  80.405 108.961
ATOM   2391  CB  VAL A 257      70.933  81.421 109.085
ATOM   2392  CG1 VAL A 257      69.617  80.646 109.290
ATOM   2393  CG2 VAL A 257      71.203  82.446 110.209
ATOM   2394  C   VAL A 257      73.358  81.069 108.587
ATOM   2395  O   VAL A 257      74.206  81.285 109.452
ATOM   2396  N   LEU A 258      73.569  81.330 107.276
ATOM   2397  H   LEU A 258      72.896  81.107 106.575
ATOM   2398  CA  LEU A 258      74.762  81.984 106.807
ATOM   2399  CB  LEU A 258      76.002  81.044 106.774
ATOM   2400  CG  LEU A 258      75.882  79.721 105.995
ATOM   2401  CD1 LEU A 258      76.306  79.823 104.534
ATOM   2402  CD2 LEU A 258      76.592  78.601 106.760
ATOM   2403  C   LEU A 258      74.519  82.821 105.584
ATOM   2404  O   LEU A 258      73.531  82.636 104.875
ATOM   2405  N   ILE A 259      75.409  83.814 105.345
ATOM   2406  H   ILE A 259      76.195  83.949 105.944
ATOM   2407  CA  ILE A 259      75.354  84.739 104.220
ATOM   2408  CB  ILE A 259      75.044  86.166 104.679
ATOM   2409  CG2 ILE A 259      73.557  86.215 105.081
ATOM   2410  CG1 ILE A 259      76.007  86.674 105.783
ATOM   2411  CD1 ILE A 259      75.900  88.153 106.129
ATOM   2412  C   ILE A 259      76.711  84.514 103.584
ATOM   2413  O   ILE A 259      77.582  85.388 103.570
ATOM   2414  N   PRO A 260      76.818  83.385 102.881
ATOM   2415  CA  PRO A 260      78.069  82.876 102.372
ATOM   2416  CB  PRO A 260      77.733  81.622 101.584
ATOM   2417  CG  PRO A 260      76.263  81.770 101.206
ATOM   2418  CD  PRO A 260      75.680  82.682 102.285
ATOM   2419  C   PRO A 260      79.109  83.668 101.678
ATOM   2420  O   PRO A 260      80.264  83.446 102.036
ATOM   2421  N   ALA A 261      78.777  84.577 100.748
ATOM   2422  H   ALA A 261      77.833  84.754 100.482
ATOM   2423  CA  ALA A 261      79.804  85.339 100.093
ATOM   2424  CB  ALA A 261      79.315  86.000  98.796
ATOM   2425  C   ALA A 261      80.343  86.423 100.985
ATOM   2426  O   ALA A 261      81.543  86.700 100.936
ATOM   2427  N   ILE A 262      79.472  87.032 101.835
ATOM   2428  H   ILE A 262      78.536  86.708 101.958
ATOM   2429  CA  ILE A 262      79.873  88.117 102.698
ATOM   2430  CB  ILE A 262      78.668  88.897 103.222
ATOM   2431  CG2 ILE A 262      79.122  89.997 104.218
ATOM   2432  CG1 ILE A 262      77.888  89.532 102.060
ATOM   2433  CD1 ILE A 262      76.544  90.112 102.498
ATOM   2434  C   ILE A 262      80.640  87.577 103.878
ATOM   2435  O   ILE A 262      81.801  87.947 104.054
ATOM   2436  N   THR A 263      80.007  86.685 104.684
ATOM   2437  H   THR A 263      79.075  86.379 104.503
ATOM   2438  CA  THR A 263      80.633  86.110 105.851
ATOM   2439  CB  THR A 263      80.876  87.091 107.011
ATOM   2440  CG2 THR A 263      79.551  87.652 107.575
ATOM   2441  OG1 THR A 263      81.614  86.461 108.052
ATOM   2442  HG1 THR A 263      81.898  87.167 108.640
ATOM   2443  C   THR A 263      79.837  84.929 106.343
ATOM   2444  O   THR A 263      78.664  84.759 106.002
ATOM   2445  N   PHE A 264      80.503  84.047 107.122
ATOM   2446  H   PHE A 264      81.457  84.174 107.385
ATOM   2447  CA  PHE A 264      79.808  82.923 107.677
ATOM   2448  CB  PHE A 264      80.644  81.644 107.933
ATOM   2449  CG  PHE A 264      80.887  80.953 106.631
ATOM   2450  CD1 PHE A 264      82.158  80.920 106.060
ATOM   2451  CE1 PHE A 264      82.369  80.275 104.838
ATOM   2452  CZ  PHE A 264      81.310  79.660 104.170
ATOM   2453  CE2 PHE A 264      80.035  79.689 104.730
ATOM   2454  CD2 PHE A 264      79.830  80.334 105.952
ATOM   2455  C   PHE A 264      79.095  83.269 108.948
ATOM   2456  O   PHE A 264      77.908  82.973 109.078
ATOM   2457  N   ILE A 265      79.803  83.942 109.891
ATOM   2458  H   ILE A 265      80.747  84.219 109.724
ATOM   2459  CA  ILE A 265      79.291  84.315 111.193
ATOM   2460  CB  ILE A 265      79.731  83.352 112.309
ATOM   2461  CG2 ILE A 265      78.993  82.006 112.174
ATOM   2462  CG1 ILE A 265      81.278  83.242 112.411
ATOM   2463  CD1 ILE A 265      81.800  82.462 113.617
ATOM   2464  C   ILE A 265      79.726  85.698 111.609
ATOM   2465  O   ILE A 265      80.676  86.263 111.061
ATOM   2466  N   ILE A 266      78.995  86.282 112.594
ATOM   2467  H   ILE A 266      78.219  85.815 113.012
ATOM   2468  CA  ILE A 266      79.286  87.585 113.135
ATOM   2469  CB  ILE A 266      78.217  88.634 112.820
ATOM   2470  CG2 ILE A 266      78.604  89.973 113.496
ATOM   2471  CG1 ILE A 266      78.051  88.805 111.289
ATOM   2472  CD1 ILE A 266      76.872  89.677 110.850
ATOM   2473  C   ILE A 266      79.374  87.366 114.631
ATOM   2474  O   ILE A 266      78.421  86.894 115.257
ATOM   2475  N   LEU A 267      80.556  87.670 115.216
ATOM   2476  H   LEU A 267      81.315  88.037 114.684
ATOM   2477  CA  LEU A 267      80.816  87.548 116.630
ATOM   2478  CB  LEU A 267      82.112  86.744 116.916
ATOM   2479  CG  LEU A 267      82.521  86.565 118.398
ATOM   2480  CD1 LEU A 267      81.511  85.711 119.185
ATOM   2481  CD2 LEU A 267      83.965  86.050 118.515
ATOM   2482  C   LEU A 267      81.001  88.966 117.102
ATOM   2483  O   LEU A 267      81.878  89.676 116.606
ATOM   2484  N   THR A 268      80.171  89.407 118.075
ATOM   2485  H   THR A 268      79.471  88.824 118.480
ATOM   2486  CA  THR A 268      80.245  90.755 118.580
ATOM   2487  CB  THR A 268      78.873  91.314 118.905
ATOM   2488  CG2 THR A 268      78.975  92.784 119.374
ATOM   2489  OG1 THR A 268      78.072  91.285 117.731
ATOM   2490  HG1 THR A 268      77.862  90.358 117.585
ATOM   2491  C   THR A 268      81.137  90.830 119.792
ATOM   2492  O   THR A 268      80.929  90.127 120.785
ATOM   2493  N   VAL A 269      82.169  91.700 119.691
ATOM   2494  H   VAL A 269      82.293  92.232 118.857
ATOM   2495  CA  VAL A 269      83.145  91.986 120.719
ATOM   2496  CB  VAL A 269      84.485  91.235 120.600
ATOM   2497  CG1 VAL A 269      84.279  89.722 120.811
ATOM   2498  CG2 VAL A 269      85.173  91.524 119.242
ATOM   2499  C   VAL A 269      83.423  93.475 120.693
ATOM   2500  O   VAL A 269      83.266  94.129 119.658
ATOM   2501  N   LEU A 270      83.812  94.048 121.857
ATOM   2502  H   LEU A 270      83.918  93.517 122.693
ATOM   2503  CA  LEU A 270      84.138  95.449 121.965
ATOM   2504  CB  LEU A 270      83.084  96.326 122.695
ATOM   2505  CG  LEU A 270      81.701  96.451 122.015
ATOM   2506  CD1 LEU A 270      80.699  97.160 122.937
ATOM   2507  CD2 LEU A 270      81.793  97.128 120.635
ATOM   2508  C   LEU A 270      85.426  95.495 122.728
ATOM   2509  O   LEU A 270      85.438  95.454 123.962
ATOM   2510  N   LYS A 271      86.547  95.518 121.970
ATOM   2511  H   LYS A 271      86.499  95.532 120.975
ATOM   2512  CA  LYS A 271      87.877  95.559 122.514
ATOM   2513  CB  LYS A 271      88.905  94.771 121.674
ATOM   2514  CG  LYS A 271      88.669  93.258 121.662
ATOM   2515  CD  LYS A 271      89.684  92.478 120.826
ATOM   2516  CE  LYS A 271      89.407  90.973 120.782
ATOM   2517  NZ  LYS A 271      90.439  90.292 119.977
ATOM   2518  HZ1 LYS A 271      90.136  89.322 119.769
ATOM   2519  HZ2 LYS A 271      90.588  90.806 119.088
ATOM   2520  HZ3 LYS A 271      91.329  90.264 120.509
ATOM   2521  C   LYS A 271      88.337  96.984 122.574
ATOM   2522  O   LYS A 271      88.323  97.707 121.575
ATOM   2523  N   LYS A 272      88.752  97.410 123.781
ATOM   2524  H   LYS A 272      88.752  96.802 124.571
ATOM   2525  CA  LYS A 272      89.230  98.746 124.032
ATOM   2526  CB  LYS A 272      88.493  99.414 125.216
ATOM   2527  CG  LYS A 272      86.994  99.608 124.964
ATOM   2528  CD  LYS A 272      86.249 100.360 126.067
ATOM   2529  CE  LYS A 272      84.751 100.496 125.785
ATOM   2530  NZ  LYS A 272      84.093 101.288 126.843
ATOM   2531  HZ1 LYS A 272      84.597 102.185 126.972
ATOM   2532  HZ2 LYS A 272      83.115 101.488 126.562
ATOM   2533  HZ3 LYS A 272      84.091 100.763 127.738
ATOM   2534  C   LYS A 272      90.717  98.755 124.296
ATOM   2535  O   LYS A 272      91.261  99.760 124.760
ATOM   2536  N   GLU A 273      91.403  97.624 124.011
ATOM   2537  H   GLU A 273      90.937  96.827 123.637
ATOM   2538  CA  GLU A 273      92.817  97.447 124.233
ATOM   2539  CB  GLU A 273      93.233  95.962 124.137
ATOM   2540  CG  GLU A 273      92.675  95.065 125.260
ATOM   2541  CD  GLU A 273      93.333  95.322 126.625
ATOM   2542  OE1 GLU A 273      92.752  94.827 127.625
ATOM   2543  OE2 GLU A 273      94.410  95.971 126.713
ATOM   2544  C   GLU A 273      93.734  98.234 123.340
ATOM   2545  O   GLU A 273      94.785  98.687 123.794
ATOM   2546  N   CYS A 274      93.336  98.409 122.063
ATOM   2547  H   CYS A 274      92.461  98.038 121.762
ATOM   2548  CA  CYS A 274      94.071  99.085 121.023
ATOM   2549  CB  CYS A 274      93.453  98.838 119.630
ATOM   2550  SG  CYS A 274      93.509  97.091 119.127
ATOM   2551  C   CYS A 274      94.292 100.567 121.136
ATOM   2552  O   CYS A 274      93.532 101.302 121.767
ATOM   2553  N   GLU A 275      95.407 100.994 120.494
ATOM   2554  H   GLU A 275      95.963 100.326 120.007
ATOM   2555  CA  GLU A 275      95.921 102.335 120.367
ATOM   2556  CB  GLU A 275      97.417 102.352 119.957
ATOM   2557  CG  GLU A 275      98.398 101.733 120.972
ATOM   2558  CD  GLU A 275      98.516 100.204 120.852
ATOM   2559  OE1 GLU A 275      99.156  99.623 121.765
ATOM   2560  OE2 GLU A 275      98.005  99.589 119.877
ATOM   2561  C   GLU A 275      95.144 103.072 119.294
ATOM   2562  O   GLU A 275      94.253 102.509 118.651
ATOM   2563  N   THR A 276      95.481 104.376 119.092
ATOM   2564  H   THR A 276      96.198 104.802 119.637
ATOM   2565  CA  THR A 276      94.862 105.261 118.132
ATOM   2566  CB  THR A 276      95.505 106.633 118.204
ATOM   2567  CG2 THR A 276      94.866 107.607 117.191
ATOM   2568  OG1 THR A 276      95.324 107.159 119.512
ATOM   2569  HG1 THR A 276      96.010 107.824 119.626
ATOM   2570  C   THR A 276      95.017 104.660 116.750
ATOM   2571  O   THR A 276      94.060 104.681 115.971
ATOM   2572  N   TYR A 277      96.206 104.080 116.438
ATOM   2573  H   TYR A 277      96.968 104.039 117.079
ATOM   2574  CA  TYR A 277      96.411 103.458 115.158
ATOM   2575  CB  TYR A 277      97.891 103.415 114.715
ATOM   2576  CG  TYR A 277      98.367 104.807 114.448
ATOM   2577  CD1 TYR A 277      98.175 105.413 113.200
ATOM   2578  CE1 TYR A 277      98.629 106.714 112.966
ATOM   2579  CZ  TYR A 277      99.283 107.420 113.978
ATOM   2580  OH  TYR A 277      99.740 108.733 113.738
ATOM   2581  HH  TYR A 277     100.160 109.053 114.543
ATOM   2582  CE2 TYR A 277      99.482 106.823 115.225
ATOM   2583  CD2 TYR A 277      99.027 105.523 115.455
ATOM   2584  C   TYR A 277      95.914 102.051 115.341
ATOM   2585  O   TYR A 277      96.541 101.227 116.012
ATOM   2586  N   LYS A 278      94.728 101.777 114.761
ATOM   2587  H   LYS A 278      94.227 102.468 114.247
ATOM   2588  CA  LYS A 278      94.098 100.486 114.835
ATOM   2589  CB  LYS A 278      92.560 100.557 114.791
ATOM   2590  CG  LYS A 278      91.976 101.235 116.034
ATOM   2591  CD  LYS A 278      90.454 101.362 116.025
ATOM   2592  CE  LYS A 278      89.903 102.071 117.263
ATOM   2593  NZ  LYS A 278      88.433 102.165 117.176
ATOM   2594  HZ1 LYS A 278      88.084 102.793 117.923
ATOM   2595  HZ2 LYS A 278      88.163 102.550 116.251
ATOM   2596  HZ3 LYS A 278      88.011 101.224 117.294
ATOM   2597  C   LYS A 278      94.588  99.575 113.751
ATOM   2598  O   LYS A 278      94.804 100.009 112.616
ATOM   2599  N   GLU A 279      94.800  98.288 114.112
ATOM   2600  H   GLU A 279      94.635  97.974 115.044
ATOM   2601  CA  GLU A 279      95.262  97.277 113.195
ATOM   2602  CB  GLU A 279      96.667  96.767 113.580
ATOM   2603  CG  GLU A 279      97.555  96.334 112.406
ATOM   2604  CD  GLU A 279      97.251  94.915 111.963
ATOM   2605  OE1 GLU A 279      97.027  94.740 110.738
ATOM   2606  OE2 GLU A 279      97.245  93.988 112.815
ATOM   2607  C   GLU A 279      94.265  96.143 113.292
ATOM   2608  O   GLU A 279      93.808  95.800 114.387
ATOM   2609  N   LEU A 280      93.883  95.569 112.123
ATOM   2610  H   LEU A 280      94.266  95.867 111.252
ATOM   2611  CA  LEU A 280      92.918  94.496 112.044
ATOM   2612  CB  LEU A 280      91.887  94.723 110.913
ATOM   2613  CG  LEU A 280      91.010  95.989 111.010
ATOM   2614  CD1 LEU A 280      90.115  96.129 109.769
ATOM   2615  CD2 LEU A 280      90.195  96.035 112.305
ATOM   2616  C   LEU A 280      93.462  93.113 111.776
ATOM   2617  O   LEU A 280      92.932  92.134 112.301
ATOM   2618  N   LYS A 281      94.561  93.012 110.997
ATOM   2619  H   LYS A 281      95.019  93.830 110.657
ATOM   2620  CA  LYS A 281      95.165  91.771 110.559
ATOM   2621  CB  LYS A 281      96.005  91.960 109.273
ATOM   2622  CG  LYS A 281      95.206  92.340 108.023
ATOM   2623  CD  LYS A 281      94.295  91.215 107.525
ATOM   2624  CE  LYS A 281      93.512  91.555 106.258
ATOM   2625  NZ  LYS A 281      92.646  90.415 105.890
ATOM   2626  HZ1 LYS A 281      92.130  90.637 105.018
ATOM   2627  HZ2 LYS A 281      93.232  89.573 105.738
ATOM   2628  HZ3 LYS A 281      91.966  90.219 106.652
ATOM   2629  C   LYS A 281      95.969  90.939 111.524
ATOM   2630  O   LYS A 281      96.523  89.916 111.119
ATOM   2631  N   ALA A 282      96.043  91.333 112.811
ATOM   2632  H   ALA A 282      95.588  92.168 113.112
ATOM   2633  CA  ALA A 282      96.807  90.652 113.833
ATOM   2634  CB  ALA A 282      96.738  91.394 115.180
ATOM   2635  C   ALA A 282      96.466  89.208 114.118
ATOM   2636  O   ALA A 282      97.376  88.425 114.401
ATOM   2637  N   HIS A 283      95.168  88.824 114.017
ATOM   2638  H   HIS A 283      94.469  89.492 113.775
ATOM   2639  CA  HIS A 283      94.651  87.494 114.287
ATOM   2640  CB  HIS A 283      95.044  86.409 113.241
ATOM   2641  CG  HIS A 283      94.555  86.698 111.849
ATOM   2642  ND1 HIS A 283      93.226  86.738 111.489
ATOM   2643  CE1 HIS A 283      93.186  87.032 110.164
ATOM   2644  NE2 HIS A 283      94.393  87.181 109.649
ATOM   2645  CD2 HIS A 283      95.254  86.968 110.712
ATOM   2646  C   HIS A 283      94.923  87.092 115.727
ATOM   2647  O   HIS A 283      94.728  87.930 116.611
ATOM   2648  N   GLY A 284      95.351  85.835 116.021
ATOM   2649  H   GLY A 284      95.513  85.134 115.332
ATOM   2650  CA  GLY A 284      95.594  85.426 117.384
ATOM   2651  C   GLY A 284      96.777  84.529 117.390
ATOM   2652  O   GLY A 284      96.662  83.339 117.677
ATOM   2653  N   VAL A 285      97.955  85.128 117.135
ATOM   2654  H   VAL A 285      97.986  86.112 116.982
ATOM   2655  CA  VAL A 285      99.233  84.467 117.039
ATOM   2656  CB  VAL A 285     100.299  85.456 116.546
ATOM   2657  CG1 VAL A 285     101.739  84.903 116.592
ATOM   2658  CG2 VAL A 285      99.904  85.898 115.121
ATOM   2659  C   VAL A 285      99.609  83.786 118.339
ATOM   2660  O   VAL A 285      99.276  84.249 119.434
ATOM   2661  N   SER A 286     100.323  82.642 118.189
ATOM   2662  H   SER A 286     100.546  82.316 117.274
ATOM   2663  CA  SER A 286     100.817  81.789 119.231
ATOM   2664  CB  SER A 286     101.919  82.445 120.112
ATOM   2665  OG  SER A 286     102.565  81.480 120.933
ATOM   2666  HG  SER A 286     103.267  81.951 121.391
ATOM   2667  C   SER A 286      99.767  81.094 120.050
ATOM   2668  O   SER A 286      99.583  81.331 121.247
ATOM   2669  N   CYS A 287      98.999  80.239 119.341
ATOM   2670  H   CYS A 287      99.143  80.118 118.362
ATOM   2671  CA  CYS A 287      97.979  79.398 119.908
ATOM   2672  CB  CYS A 287      97.208  78.666 118.806
ATOM   2673  SG  CYS A 287      96.324  79.861 117.784
ATOM   2674  C   CYS A 287      98.723  78.323 120.680
ATOM   2675  O   CYS A 287      99.798  77.918 120.219
ATOM   2676  N   PRO A 288      98.248  77.853 121.842
ATOM   2677  CA  PRO A 288      98.934  76.829 122.605
ATOM   2678  CB  PRO A 288      98.171  76.736 123.932
ATOM   2679  CG  PRO A 288      96.766  77.294 123.616
ATOM   2680  CD  PRO A 288      97.009  78.300 122.480
ATOM   2681  C   PRO A 288      99.087  75.520 121.876
ATOM   2682  O   PRO A 288     100.236  75.106 121.723
ATOM   2683  N   GLN A 289      97.981  74.901 121.396
ATOM   2684  H   GLN A 289      97.095  75.120 121.796
ATOM   2685  CA  GLN A 289      97.869  74.310 120.086
ATOM   2686  CB  GLN A 289      98.869  73.168 119.742
ATOM   2687  CG  GLN A 289      98.788  71.874 120.563
ATOM   2688  CD  GLN A 289      99.922  70.971 120.097
ATOM   2689  OE1 GLN A 289     101.030  71.019 120.630
ATOM   2690  NE2 GLN A 289      99.655  70.133 119.063
ATOM   2691 1HE2 GLN A 289      98.747  70.128 118.644
ATOM   2692 2HE2 GLN A 289     100.372  69.534 118.708
ATOM   2693  C   GLN A 289      96.461  73.807 119.916
ATOM   2694  O   GLN A 289      95.770  73.532 120.901
ATOM   2695  N   SER A 290      95.990  73.741 118.650
ATOM   2696  H   SER A 290      96.552  74.013 117.872
ATOM   2697  CA  SER A 290      94.685  73.224 118.323
ATOM   2698  CB  SER A 290      93.509  74.152 118.706
ATOM   2699  OG  SER A 290      92.259  73.572 118.353
ATOM   2700  HG  SER A 290      91.590  74.191 118.659
ATOM   2701  C   SER A 290      94.730  73.010 116.838
ATOM   2702  O   SER A 290      94.864  73.983 116.091
ATOM   2703  N   GLN A 291      94.657  71.733 116.381
ATOM   2704  H   GLN A 291      94.555  70.945 116.982
ATOM   2705  CA  GLN A 291      94.713  71.470 114.967
ATOM   2706  CB  GLN A 291      96.135  71.046 114.513
ATOM   2707  CG  GLN A 291      96.327  70.815 113.007
ATOM   2708  CD  GLN A 291      97.797  70.517 112.751
ATOM   2709  OE1 GLN A 291      98.298  69.416 112.980
ATOM   2710  NE2 GLN A 291      98.522  71.550 112.249
ATOM   2711 1HE2 GLN A 291      98.098  72.446 112.126
ATOM   2712 2HE2 GLN A 291      99.496  71.435 112.058
ATOM   2713  C   GLN A 291      93.686  70.457 114.537
ATOM   2714  O   GLN A 291      93.403  69.483 115.240
ATOM   2715  N   CYS A 292      93.098  70.716 113.346
ATOM   2716  H   CYS A 292      93.354  71.524 112.821
ATOM   2717  CA  CYS A 292      92.102  69.896 112.702
ATOM   2718  CB  CYS A 292      90.802  70.674 112.390
ATOM   2719  SG  CYS A 292      89.970  71.321 113.874
ATOM   2720  C   CYS A 292      92.718  69.484 111.374
ATOM   2721  O   CYS A 292      93.380  70.313 110.744
ATOM   2722  N   PRO A 293      92.536  68.252 110.901
ATOM   2723  CA  PRO A 293      93.110  67.752 109.665
ATOM   2724  CB  PRO A 293      92.978  66.227 109.740
ATOM   2725  CG  PRO A 293      91.809  65.983 110.703
ATOM   2726  CD  PRO A 293      91.844  67.197 111.642
ATOM   2727  C   PRO A 293      92.667  68.281 108.324
ATOM   2728  O   PRO A 293      93.455  68.127 107.388
ATOM   2729  N   TYR A 294      91.449  68.861 108.185
ATOM   2730  H   TYR A 294      90.918  69.152 108.975
ATOM   2731  CA  TYR A 294      90.683  68.699 106.964
ATOM   2732  CB  TYR A 294      89.150  68.819 107.201
ATOM   2733  CG  TYR A 294      88.664  67.694 108.060
ATOM   2734  CD1 TYR A 294      88.498  67.881 109.439
ATOM   2735  CE1 TYR A 294      88.047  66.836 110.252
ATOM   2736  CZ  TYR A 294      87.759  65.589 109.691
ATOM   2737  OH  TYR A 294      87.305  64.538 110.518
ATOM   2738  HH  TYR A 294      87.148  63.767 109.965
ATOM   2739  CE2 TYR A 294      87.922  65.392 108.317
ATOM   2740  CD2 TYR A 294      88.372  66.440 107.507
ATOM   2741  C   TYR A 294      91.096  69.665 105.873
ATOM   2742  O   TYR A 294      90.410  70.647 105.587
ATOM   2743  N   LYS A 295      92.245  69.372 105.220
ATOM   2744  H   LYS A 295      92.776  68.571 105.482
ATOM   2745  CA  LYS A 295      92.816  70.159 104.155
ATOM   2746  CB  LYS A 295      94.192  69.600 103.734
ATOM   2747  CG  LYS A 295      94.980  70.411 102.703
ATOM   2748  CD  LYS A 295      96.375  69.841 102.425
ATOM   2749  CE  LYS A 295      96.407  68.663 101.450
ATOM   2750  NZ  LYS A 295      97.803  68.243 101.214
ATOM   2751  HZ1 LYS A 295      98.366  68.401 102.071
ATOM   2752  HZ2 LYS A 295      97.828  67.235 100.970
ATOM   2753  HZ3 LYS A 295      98.208  68.791 100.432
ATOM   2754  C   LYS A 295      91.921  70.131 102.945
ATOM   2755  O   LYS A 295      91.581  69.062 102.427
ATOM   2756  N   LYS A 296      91.529  71.338 102.480
ATOM   2757  H   LYS A 296      91.719  72.185 102.971
ATOM   2758  CA  LYS A 296      90.682  71.482 101.335
ATOM   2759  CB  LYS A 296      89.315  72.154 101.628
ATOM   2760  CG  LYS A 296      88.304  71.285 102.378
ATOM   2761  CD  LYS A 296      86.957  71.986 102.582
ATOM   2762  CE  LYS A 296      86.089  72.029 101.320
ATOM   2763  NZ  LYS A 296      85.466  70.713 101.083
ATOM   2764  HZ1 LYS A 296      86.062  69.969 101.493
ATOM   2765  HZ2 LYS A 296      84.521  70.674 101.511
ATOM   2766  HZ3 LYS A 296      85.384  70.558 100.061
ATOM   2767  C   LYS A 296      91.382  72.344 100.337
ATOM   2768  O   LYS A 296      91.500  73.562 100.511
ATOM   2769  N   ILE A 297      91.889  71.690  99.266
ATOM   2770  H   ILE A 297      91.787  70.702  99.164
ATOM   2771  CA  ILE A 297      92.557  72.364  98.182
ATOM   2772  CB  ILE A 297      93.405  71.431  97.335
ATOM   2773  CG2 ILE A 297      93.993  72.180  96.113
ATOM   2774  CG1 ILE A 297      94.521  70.857  98.240
ATOM   2775  CD1 ILE A 297      95.325  69.705  97.641
ATOM   2776  C   ILE A 297      91.482  73.077  97.405
ATOM   2777  O   ILE A 297      90.420  72.512  97.133
ATOM   2778  N   GLY A 298      91.732  74.363  97.086
ATOM   2779  H   GLY A 298      92.592  74.813  97.314
ATOM   2780  CA  GLY A 298      90.769  75.134  96.345
ATOM   2781  C   GLY A 298      91.423  75.592  95.101
ATOM   2782  O   GLY A 298      92.647  75.692  95.023
ATOM   2783  N   VAL A 299      90.601  75.844  94.068
ATOM   2784  H   VAL A 299      89.607  75.778  94.154
ATOM   2785  CA  VAL A 299      91.103  76.287  92.797
ATOM   2786  CB  VAL A 299      91.308  75.119  91.794
ATOM   2787  CG1 VAL A 299      91.850  75.633  90.458
ATOM   2788  CG2 VAL A 299      92.235  73.998  92.315
ATOM   2789  C   VAL A 299      90.039  77.179  92.200
ATOM   2790  O   VAL A 299      88.848  76.894  92.336
ATOM   2791  N   ASP A 300      90.445  78.323  91.592
ATOM   2792  H   ASP A 300      91.395  78.616  91.525
ATOM   2793  CA  ASP A 300      89.545  79.176  90.853
ATOM   2794  CB  ASP A 300      89.853  80.685  90.947
ATOM   2795  CG  ASP A 300      89.569  81.200  92.368
ATOM   2796  OD1 ASP A 300      88.819  80.570  93.165
ATOM   2797  OD2 ASP A 300      90.162  82.261  92.686
ATOM   2798  C   ASP A 300      89.868  78.586  89.493
ATOM   2799  O   ASP A 300      91.035  78.426  89.117
ATOM   2800  N   VAL A 301      88.823  78.196  88.741
ATOM   2801  H   VAL A 301      87.881  78.347  89.030
ATOM   2802  CA  VAL A 301      88.994  77.481  87.498
ATOM   2803  CB  VAL A 301      88.145  76.197  87.567
ATOM   2804  CG1 VAL A 301      88.214  75.372  86.282
ATOM   2805  CG2 VAL A 301      88.524  75.341  88.789
ATOM   2806  C   VAL A 301      88.653  78.165  86.197
ATOM   2807  O   VAL A 301      87.550  78.680  86.024
ATOM   2808  N   HIS A 302      89.606  78.131  85.235
ATOM   2809  H   HIS A 302      90.504  77.733  85.406
ATOM   2810  CA  HIS A 302      89.394  78.642  83.905
ATOM   2811  CB  HIS A 302      90.622  79.374  83.312
ATOM   2812  CG  HIS A 302      90.473  79.976  81.942
ATOM   2813  ND1 HIS A 302      90.508  79.240  80.779
ATOM   2814  CE1 HIS A 302      90.391  80.118  79.752
ATOM   2815  NE2 HIS A 302      90.279  81.365  80.171
ATOM   2816  CD2 HIS A 302      90.330  81.273  81.551
ATOM   2817  C   HIS A 302      89.165  77.385  83.106
ATOM   2818  O   HIS A 302      90.103  76.633  82.833
ATOM   2819  N   ALA A 303      87.897  77.110  82.728
ATOM   2820  H   ALA A 303      87.132  77.708  82.952
ATOM   2821  CA  ALA A 303      87.588  75.940  81.943
ATOM   2822  CB  ALA A 303      86.087  75.613  81.866
ATOM   2823  C   ALA A 303      88.102  76.170  80.552
ATOM   2824  O   ALA A 303      87.855  77.219  79.955
ATOM   2825  N   LEU A 304      88.871  75.191  80.035
ATOM   2826  H   LEU A 304      89.072  74.359  80.547
ATOM   2827  CA  LEU A 304      89.445  75.264  78.716
ATOM   2828  CB  LEU A 304      90.899  74.734  78.662
ATOM   2829  CG  LEU A 304      91.950  75.521  79.474
ATOM   2830  CD1 LEU A 304      93.305  74.801  79.466
ATOM   2831  CD2 LEU A 304      92.109  76.955  78.944
ATOM   2832  C   LEU A 304      88.654  74.485  77.703
ATOM   2833  O   LEU A 304      88.985  74.516  76.515
ATOM   2834  N   GLY A 305      87.567  73.806  78.138
ATOM   2835  H   GLY A 305      87.305  73.795  79.100
ATOM   2836  CA  GLY A 305      86.765  72.991  77.269
ATOM   2837  C   GLY A 305      87.369  71.611  77.232
ATOM   2838  O   GLY A 305      88.112  71.205  78.131
ATOM   2839  N   HIS A 306      87.014  70.851  76.174
ATOM   2840  H   HIS A 306      86.416  71.199  75.457
ATOM   2841  CA  HIS A 306      87.477  69.503  75.983
ATOM   2842  CB  HIS A 306      86.346  68.534  75.595
ATOM   2843  CG  HIS A 306      85.378  68.273  76.706
ATOM   2844  ND1 HIS A 306      85.401  67.142  77.488
ATOM   2845  CE1 HIS A 306      84.389  67.267  78.381
ATOM   2846  NE2 HIS A 306      83.722  68.398  78.233
ATOM   2847  CD2 HIS A 306      84.351  69.032  77.178
ATOM   2848  C   HIS A 306      88.512  69.389  74.917
ATOM   2849  O   HIS A 306      88.404  70.013  73.859
ATOM   2850  N   TRP A 307      89.568  68.592  75.205
ATOM   2851  H   TRP A 307      89.602  68.071  76.055
ATOM   2852  CA  TRP A 307      90.606  68.359  74.239
ATOM   2853  CB  TRP A 307      92.019  68.078  74.788
ATOM   2854  CG  TRP A 307      92.680  69.288  75.412
ATOM   2855  CD1 TRP A 307      92.888  69.568  76.730
ATOM   2856  NE1 TRP A 307      93.484  70.803  76.872
ATOM   2857  HE1 TRP A 307      93.746  71.219  77.716
ATOM   2858  CE2 TRP A 307      93.652  71.355  75.624
ATOM   2859  CZ2 TRP A 307      94.183  72.576  75.224
ATOM   2860  CH2 TRP A 307      94.220  72.863  73.853
ATOM   2861  CZ3 TRP A 307      93.735  71.943  72.912
ATOM   2862  CE3 TRP A 307      93.197  70.714  73.315
ATOM   2863  CD2 TRP A 307      93.162  70.431  74.678
ATOM   2864  C   TRP A 307      90.167  67.232  73.362
ATOM   2865  O   TRP A 307      89.735  66.181  73.845
ATOM   2866  N   PHE A 308      90.233  67.488  72.040
ATOM   2867  H   PHE A 308      90.578  68.359  71.698
ATOM   2868  CA  PHE A 308      89.853  66.547  71.028
ATOM   2869  CB  PHE A 308      89.079  67.188  69.849
ATOM   2870  CG  PHE A 308      87.736  67.721  70.231
ATOM   2871  CD1 PHE A 308      87.604  69.038  70.691
ATOM   2872  CE1 PHE A 308      86.351  69.550  71.039
ATOM   2873  CZ  PHE A 308      85.213  68.749  70.916
ATOM   2874  CE2 PHE A 308      85.333  67.442  70.440
ATOM   2875  CD2 PHE A 308      86.589  66.932  70.094
ATOM   2876  C   PHE A 308      91.084  65.982  70.387
ATOM   2877  O   PHE A 308      91.978  66.735  69.985
ATOM   2878  N   ASP A 309      91.169  64.633  70.313
ATOM   2879  H   ASP A 309      90.458  64.026  70.662
ATOM   2880  CA  ASP A 309      92.271  63.998  69.633
ATOM   2881  CB  ASP A 309      92.922  62.741  70.286
ATOM   2882  CG  ASP A 309      92.043  61.498  70.498
ATOM   2883  OD1 ASP A 309      92.661  60.464  70.864
ATOM   2884  OD2 ASP A 309      90.796  61.521  70.330
ATOM   2885  C   ASP A 309      91.699  63.602  68.295
ATOM   2886  O   ASP A 309      90.490  63.385  68.175
ATOM   2887  N   GLY A 310      92.543  63.520  67.249
ATOM   2888  H   GLY A 310      93.522  63.694  67.317
ATOM   2889  CA  GLY A 310      92.030  63.146  65.961
ATOM   2890  C   GLY A 310      93.108  62.654  65.066
ATOM   2891  O   GLY A 310      94.297  62.907  65.279
ATOM   2892  N   ARG A 311      92.668  61.912  64.030
ATOM   2893  H   ARG A 311      91.694  61.780  63.864
ATOM   2894  CA  ARG A 311      93.539  61.349  63.043
ATOM   2895  CB  ARG A 311      93.046  60.005  62.484
ATOM   2896  CG  ARG A 311      93.039  58.891  63.529
ATOM   2897  CD  ARG A 311      92.593  57.543  62.974
ATOM   2898  NE  ARG A 311      92.451  56.610  64.130
ATOM   2899  HE  ARG A 311      92.700  56.935  65.043
ATOM   2900  CZ  ARG A 311      91.989  55.330  63.975
ATOM   2901  NH1 ARG A 311      91.639  54.831  62.751
ATOM   2902 1HH1 ARG A 311      91.729  55.392  61.930
ATOM   2903 2HH1 ARG A 311      91.309  53.891  62.667
ATOM   2904  NH2 ARG A 311      91.874  54.531  65.075
ATOM   2905 1HH2 ARG A 311      92.125  54.876  65.979
ATOM   2906 2HH2 ARG A 311      91.542  53.593  64.984
ATOM   2907  C   ARG A 311      93.671  62.301  61.900
ATOM   2908  O   ARG A 311      92.714  62.973  61.520
ATOM   2909  N   LEU A 312      94.903  62.406  61.368
ATOM   2910  H   LEU A 312      95.663  61.865  61.717
ATOM   2911  CA  LEU A 312      95.210  63.246  60.243
ATOM   2912  CB  LEU A 312      96.683  63.700  60.212
ATOM   2913  CG  LEU A 312      97.162  64.547  61.410
ATOM   2914  CD1 LEU A 312      98.664  64.840  61.295
ATOM   2915  CD2 LEU A 312      96.345  65.837  61.574
ATOM   2916  C   LEU A 312      94.979  62.461  58.984
ATOM   2917  O   LEU A 312      95.224  61.250  58.964
ATOM   2918  N   ASN A 313      94.447  63.123  57.926
ATOM   2919  H   ASN A 313      94.159  64.077  57.980
ATOM   2920  CA  ASN A 313      94.241  62.455  56.667
ATOM   2921  CB  ASN A 313      92.786  61.977  56.407
ATOM   2922  CG  ASN A 313      92.738  61.129  55.124
ATOM   2923  OD1 ASN A 313      93.392  60.091  55.032
ATOM   2924  ND2 ASN A 313      91.967  61.573  54.100
ATOM   2925 1HD2 ASN A 313      91.433  62.410  54.199
ATOM   2926 2HD2 ASN A 313      91.929  61.059  53.243
ATOM   2927  C   ASN A 313      94.654  63.381  55.552
ATOM   2928  O   ASN A 313      94.306  64.565  55.554
ATOM   2929  N   LEU A 314      95.460  62.840  54.604
ATOM   2930  H   LEU A 314      95.739  61.884  54.651
ATOM   2931  CA  LEU A 314      95.919  63.551  53.438
ATOM   2932  CB  LEU A 314      97.310  63.143  52.901
ATOM   2933  CG  LEU A 314      98.528  63.426  53.798
ATOM   2934  CD1 LEU A 314      99.798  62.821  53.184
ATOM   2935  CD2 LEU A 314      98.704  64.934  54.040
ATOM   2936  C   LEU A 314      94.962  63.273  52.327
ATOM   2937  O   LEU A 314      94.613  62.114  52.076
ATOM   2938  N   LYS A 315      94.504  64.345  51.646
ATOM   2939  H   LYS A 315      94.765  65.279  51.873
ATOM   2940  CA  LYS A 315      93.594  64.177  50.558
ATOM   2941  CB  LYS A 315      92.127  64.365  50.975
ATOM   2942  CG  LYS A 315      91.102  63.771  50.011
ATOM   2943  CD  LYS A 315      89.712  63.660  50.635
ATOM   2944  CE  LYS A 315      88.643  63.148  49.672
ATOM   2945  NZ  LYS A 315      88.800  61.694  49.472
ATOM   2946  HZ1 LYS A 315      88.899  61.215  50.387
ATOM   2947  HZ2 LYS A 315      87.974  61.316  48.971
ATOM   2948  HZ3 LYS A 315      89.651  61.521  48.904
ATOM   2949  C   LYS A 315      93.942  65.128  49.463
ATOM   2950  O   LYS A 315      94.021  66.345  49.656
ATOM   2951  N   THR A 316      94.257  64.541  48.294
ATOM   2952  H   THR A 316      94.240  63.551  48.181
ATOM   2953  CA  THR A 316      94.565  65.290  47.114
ATOM   2954  CB  THR A 316      95.623  64.670  46.227
ATOM   2955  CG2 THR A 316      96.971  64.684  46.971
ATOM   2956  OG1 THR A 316      95.275  63.342  45.858
ATOM   2957  HG1 THR A 316      94.531  63.424  45.254
ATOM   2958  C   THR A 316      93.271  65.479  46.366
ATOM   2959  O   THR A 316      92.412  64.593  46.348
ATOM   2960  N   SER A 317      93.094  66.683  45.794
ATOM   2961  H   SER A 317      93.804  67.378  45.843
ATOM   2962  CA  SER A 317      91.935  67.032  45.023
ATOM   2963  CB  SER A 317      91.118  68.200  45.616
ATOM   2964  OG  SER A 317      90.012  68.515  44.776
ATOM   2965  HG  SER A 317      89.700  69.384  45.042
ATOM   2966  C   SER A 317      92.483  67.474  43.699
ATOM   2967  O   SER A 317      93.475  68.203  43.641
ATOM   2968  N   PHE A 318      91.849  67.015  42.600
ATOM   2969  H   PHE A 318      91.037  66.439  42.647
ATOM   2970  CA  PHE A 318      92.296  67.368  41.284
ATOM   2971  CB  PHE A 318      92.838  66.186  40.437
ATOM   2972  CG  PHE A 318      94.030  65.549  41.076
ATOM   2973  CD1 PHE A 318      93.876  64.429  41.903
ATOM   2974  CE1 PHE A 318      94.985  63.830  42.505
ATOM   2975  CZ  PHE A 318      96.263  64.348  42.283
ATOM   2976  CE2 PHE A 318      96.429  65.463  41.459
ATOM   2977  CD2 PHE A 318      95.316  66.059  40.859
ATOM   2978  C   PHE A 318      91.161  67.937  40.509
ATOM   2979  O   PHE A 318      90.077  67.353  40.420
ATOM   2980  N   HIS A 319      91.411  69.136  39.960
ATOM   2981  H   HIS A 319      92.275  69.608  40.126
ATOM   2982  CA  HIS A 319      90.496  69.860  39.123
ATOM   2983  CB  HIS A 319      89.980  71.170  39.763
ATOM   2984  CG  HIS A 319      89.263  70.958  41.073
ATOM   2985  ND1 HIS A 319      87.974  70.488  41.197
ATOM   2986  CE1 HIS A 319      87.713  70.402  42.528
ATOM   2987  NE2 HIS A 319      88.739  70.785  43.265
ATOM   2988  CD2 HIS A 319      89.712  71.137  42.347
ATOM   2989  C   HIS A 319      91.348  70.198  37.924
ATOM   2990  O   HIS A 319      92.581  70.143  37.983
ATOM   2991  N   CYS A 320      90.708  70.471  36.772
ATOM   2992  H   CYS A 320      89.713  70.484  36.704
ATOM   2993  CA  CYS A 320      91.450  70.796  35.583
ATOM   2994  CB  CYS A 320      91.164  69.791  34.449
ATOM   2995  SG  CYS A 320      91.575  68.083  34.919
ATOM   2996  C   CYS A 320      91.150  72.162  35.060
ATOM   2997  O   CYS A 320      91.886  72.646  34.198
ATOM   2998  N   TYR A 321      90.054  72.805  35.532
ATOM   2999  H   TYR A 321      89.467  72.417  36.237
ATOM   3000  CA  TYR A 321      89.667  74.113  35.054
ATOM   3001  CB  TYR A 321      88.559  74.115  33.954
ATOM   3002  CG  TYR A 321      89.014  73.451  32.692
ATOM   3003  CD1 TYR A 321      88.753  72.098  32.435
ATOM   3004  CE1 TYR A 321      89.196  71.502  31.249
ATOM   3005  CZ  TYR A 321      89.904  72.257  30.309
ATOM   3006  OH  TYR A 321      90.354  71.665  29.109
ATOM   3007  HH  TYR A 321      90.060  70.750  29.100
ATOM   3008  CE2 TYR A 321      90.168  73.605  30.557
ATOM   3009  CD2 TYR A 321      89.723  74.195  31.743
ATOM   3010  C   TYR A 321      89.190  75.024  36.144
ATOM   3011  O   TYR A 321      88.970  74.596  37.278
ATOM   3012  N   GLY A 322      89.037  76.324  35.782
ATOM   3013  H   GLY A 322      89.269  76.620  34.859
ATOM   3014  CA  GLY A 322      88.562  77.379  36.633
ATOM   3015  C   GLY A 322      89.612  78.051  37.448
ATOM   3016  O   GLY A 322      90.778  78.141  37.058
ATOM   3017  N   ALA A 323      89.133  78.624  38.573
ATOM   3018  H   ALA A 323      88.168  78.545  38.809
ATOM   3019  CA  ALA A 323      89.921  79.315  39.553
ATOM   3020  CB  ALA A 323      89.517  80.788  39.746
ATOM   3021  C   ALA A 323      89.637  78.582  40.837
ATOM   3022  O   ALA A 323      88.531  78.071  41.039
ATOM   3023  N   CYS A 324      90.629  78.575  41.761
ATOM   3024  H   CYS A 324      91.494  79.036  41.578
ATOM   3025  CA  CYS A 324      90.566  77.880  43.027
ATOM   3026  CB  CYS A 324      91.869  78.011  43.842
ATOM   3027  SG  CYS A 324      93.277  77.148  43.079
ATOM   3028  C   CYS A 324      89.433  78.320  43.907
ATOM   3029  O   CYS A 324      88.834  77.488  44.590
ATOM   3030  N   THR A 325      89.083  79.627  43.862
ATOM   3031  H   THR A 325      89.567  80.269  43.273
ATOM   3032  CA  THR A 325      88.015  80.203  44.644
ATOM   3033  CB  THR A 325      87.918  81.709  44.492
ATOM   3034  CG2 THR A 325      89.191  82.363  45.060
ATOM   3035  OG1 THR A 325      87.740  82.074  43.127
ATOM   3036  HG1 THR A 325      86.797  81.995  42.955
ATOM   3037  C   THR A 325      86.676  79.592  44.307
ATOM   3038  O   THR A 325      85.827  79.453  45.190
ATOM   3039  N   LYS A 326      86.468  79.235  43.018
ATOM   3040  H   LYS A 326      87.185  79.334  42.331
ATOM   3041  CA  LYS A 326      85.249  78.642  42.538
ATOM   3042  CB  LYS A 326      85.073  78.815  41.017
ATOM   3043  CG  LYS A 326      84.771  80.260  40.615
ATOM   3044  CD  LYS A 326      84.539  80.457  39.116
ATOM   3045  CE  LYS A 326      84.268  81.910  38.715
ATOM   3046  NZ  LYS A 326      82.936  82.341  39.194
ATOM   3047  HZ1 LYS A 326      82.222  81.641  38.919
ATOM   3048  HZ2 LYS A 326      82.942  82.434  40.227
ATOM   3049  HZ3 LYS A 326      82.696  83.257  38.771
ATOM   3050  C   LYS A 326      85.115  77.178  42.858
ATOM   3051  O   LYS A 326      84.015  76.733  43.184
ATOM   3052  N   TYR A 327      86.221  76.399  42.758
ATOM   3053  H   TYR A 327      87.104  76.775  42.485
ATOM   3054  CA  TYR A 327      86.186  74.978  43.013
ATOM   3055  CB  TYR A 327      87.132  74.186  42.085
ATOM   3056  CG  TYR A 327      86.545  74.125  40.713
ATOM   3057  CD1 TYR A 327      86.726  75.161  39.788
ATOM   3058  CE1 TYR A 327      86.170  75.069  38.509
ATOM   3059  CZ  TYR A 327      85.442  73.935  38.140
ATOM   3060  OH  TYR A 327      84.886  73.844  36.845
ATOM   3061  HH  TYR A 327      84.468  72.982  36.763
ATOM   3062  CE2 TYR A 327      85.269  72.893  39.053
ATOM   3063  CD2 TYR A 327      85.822  72.990  40.331
ATOM   3064  C   TYR A 327      86.460  74.566  44.427
ATOM   3065  O   TYR A 327      87.589  74.662  44.913
ATOM   3066  N   GLU A 328      85.398  74.049  45.092
ATOM   3067  H   GLU A 328      84.506  73.974  44.653
ATOM   3068  CA  GLU A 328      85.446  73.578  46.451
ATOM   3069  CB  GLU A 328      84.075  73.455  47.145
ATOM   3070  CG  GLU A 328      83.399  74.808  47.407
ATOM   3071  CD  GLU A 328      82.095  74.586  48.165
ATOM   3072  OE1 GLU A 328      82.126  74.003  49.281
ATOM   3073  OE2 GLU A 328      81.035  74.996  47.625
ATOM   3074  C   GLU A 328      86.155  72.261  46.542
ATOM   3075  O   GLU A 328      86.094  71.429  45.632
ATOM   3076  N   TYR A 329      86.870  72.073  47.670
ATOM   3077  H   TYR A 329      86.891  72.761  48.391
ATOM   3078  CA  TYR A 329      87.639  70.891  47.923
ATOM   3079  CB  TYR A 329      88.923  71.238  48.711
ATOM   3080  CG  TYR A 329      89.704  72.139  47.796
ATOM   3081  CD1 TYR A 329      89.725  73.516  48.054
ATOM   3082  CE1 TYR A 329      90.409  74.395  47.213
ATOM   3083  CZ  TYR A 329      91.068  73.903  46.085
ATOM   3084  OH  TYR A 329      91.754  74.796  45.236
ATOM   3085  HH  TYR A 329      92.270  74.282  44.609
ATOM   3086  CE2 TYR A 329      91.038  72.535  45.803
ATOM   3087  CD2 TYR A 329      90.353  71.660  46.651
ATOM   3088  C   TYR A 329      86.755  69.904  48.656
ATOM   3089  O   TYR A 329      85.952  70.330  49.490
ATOM   3090  N   PRO A 330      86.856  68.595  48.401
ATOM   3091  CA  PRO A 330      86.042  67.565  49.030
ATOM   3092  CB  PRO A 330      86.343  66.270  48.272
ATOM   3093  CG  PRO A 330      87.719  66.510  47.630
ATOM   3094  CD  PRO A 330      87.749  68.027  47.393
ATOM   3095  C   PRO A 330      86.188  67.429  50.524
ATOM   3096  O   PRO A 330      85.374  66.759  51.156
ATOM   3097  N   TRP A 331      87.255  68.014  51.076
ATOM   3098  H   TRP A 331      87.894  68.511  50.497
ATOM   3099  CA  TRP A 331      87.571  68.079  52.469
ATOM   3100  CB  TRP A 331      89.040  67.632  52.683
ATOM   3101  CG  TRP A 331      90.058  68.159  51.680
ATOM   3102  CD1 TRP A 331      90.447  67.527  50.532
ATOM   3103  NE1 TRP A 331      91.335  68.296  49.826
ATOM   3104  HE1 TRP A 331      91.769  68.044  48.988
ATOM   3105  CE2 TRP A 331      91.529  69.467  50.513
ATOM   3106  CZ2 TRP A 331      92.305  70.577  50.218
ATOM   3107  CH2 TRP A 331      92.299  71.635  51.129
ATOM   3108  CZ3 TRP A 331      91.528  71.587  52.296
ATOM   3109  CE3 TRP A 331      90.732  70.475  52.588
ATOM   3110  CD2 TRP A 331      90.746  69.418  51.690
ATOM   3111  C   TRP A 331      87.276  69.413  53.106
ATOM   3112  O   TRP A 331      87.596  69.599  54.278
ATOM   3113  N   HIS A 332      86.581  70.338  52.393
ATOM   3114  H   HIS A 332      86.270  70.151  51.464
ATOM   3115  CA  HIS A 332      86.300  71.681  52.873
ATOM   3116  CB  HIS A 332      85.523  72.532  51.832
ATOM   3117  CG  HIS A 332      85.301  73.977  52.203
ATOM   3118  ND1 HIS A 332      86.318  74.906  52.235
ATOM   3119  CE1 HIS A 332      85.763  76.085  52.608
ATOM   3120  NE2 HIS A 332      84.464  75.981  52.818
ATOM   3121  CD2 HIS A 332      84.173  74.652  52.562
ATOM   3122  C   HIS A 332      85.571  71.746  54.199
ATOM   3123  O   HIS A 332      85.859  72.631  55.004
ATOM   3124  N   THR A 333      84.654  70.794  54.471
ATOM   3125  H   THR A 333      84.452  70.069  53.817
ATOM   3126  CA  THR A 333      83.875  70.748  55.690
ATOM   3127  CB  THR A 333      82.603  69.946  55.512
ATOM   3128  CG2 THR A 333      81.681  70.665  54.505
ATOM   3129  OG1 THR A 333      82.899  68.633  55.055
ATOM   3130  HG1 THR A 333      82.080  68.139  55.144
ATOM   3131  C   THR A 333      84.610  70.283  56.939
ATOM   3132  O   THR A 333      84.053  70.344  58.037
ATOM   3133  N   ALA A 334      85.896  69.877  56.804
ATOM   3134  H   ALA A 334      86.332  69.879  55.906
ATOM   3135  CA  ALA A 334      86.748  69.350  57.847
ATOM   3136  CB  ALA A 334      88.148  69.045  57.331
ATOM   3137  C   ALA A 334      86.957  70.145  59.104
ATOM   3138  O   ALA A 334      87.317  69.545  60.120
ATOM   3139  N   LYS A 335      86.794  71.494  59.062
ATOM   3140  H   LYS A 335      86.534  71.935  58.207
ATOM   3141  CA  LYS A 335      86.942  72.409  60.183
ATOM   3142  CB  LYS A 335      86.185  71.991  61.478
ATOM   3143  CG  LYS A 335      84.661  71.973  61.299
ATOM   3144  CD  LYS A 335      83.872  71.578  62.548
ATOM   3145  CE  LYS A 335      82.366  71.475  62.295
ATOM   3146  NZ  LYS A 335      81.684  70.972  63.503
ATOM   3147  HZ1 LYS A 335      82.163  71.329  64.351
ATOM   3148  HZ2 LYS A 335      80.692  71.281  63.501
ATOM   3149  HZ3 LYS A 335      81.715  69.935  63.505
ATOM   3150  C   LYS A 335      88.386  72.714  60.481
ATOM   3151  O   LYS A 335      88.752  73.891  60.521
ATOM   3152  N   CYS A 336      89.233  71.676  60.700
ATOM   3153  H   CYS A 336      88.928  70.727  60.668
ATOM   3154  CA  CYS A 336      90.628  71.889  60.974
ATOM   3155  CB  CYS A 336      91.083  71.259  62.304
ATOM   3156  SG  CYS A 336      90.238  72.003  63.734
ATOM   3157  C   CYS A 336      91.387  71.310  59.817
ATOM   3158  O   CYS A 336      91.634  70.102  59.744
ATOM   3159  N   HIS A 337      91.744  72.201  58.861
ATOM   3160  H   HIS A 337      91.532  73.172  58.942
ATOM   3161  CA  HIS A 337      92.464  71.816  57.678
ATOM   3162  CB  HIS A 337      91.547  71.513  56.459
ATOM   3163  CG  HIS A 337      90.650  72.633  56.005
ATOM   3164  ND1 HIS A 337      89.390  72.852  56.516
ATOM   3165  CE1 HIS A 337      88.885  73.927  55.861
ATOM   3166  NE2 HIS A 337      89.728  74.413  54.968
ATOM   3167  CD2 HIS A 337      90.840  73.597  55.062
ATOM   3168  C   HIS A 337      93.507  72.806  57.239
ATOM   3169  O   HIS A 337      93.441  73.996  57.554
ATOM   3170  N   TYR A 338      94.517  72.271  56.513
ATOM   3171  H   TYR A 338      94.516  71.295  56.319
ATOM   3172  CA  TYR A 338      95.630  72.972  55.922
ATOM   3173  CB  TYR A 338      97.017  72.453  56.373
ATOM   3174  CG  TYR A 338      97.195  72.716  57.840
ATOM   3175  CD1 TYR A 338      96.849  71.748  58.793
ATOM   3176  CE1 TYR A 338      97.013  71.997  60.160
ATOM   3177  CZ  TYR A 338      97.527  73.224  60.589
ATOM   3178  OH  TYR A 338      97.694  73.477  61.969
ATOM   3179  HH  TYR A 338      98.073  74.356  62.070
ATOM   3180  CE2 TYR A 338      97.875  74.197  59.648
ATOM   3181  CD2 TYR A 338      97.708  73.942  58.284
ATOM   3182  C   TYR A 338      95.468  72.729  54.441
ATOM   3183  O   TYR A 338      95.114  71.620  54.029
ATOM   3184  N   GLU A 339      95.718  73.774  53.617
ATOM   3185  H   GLU A 339      96.014  74.657  53.971
ATOM   3186  CA  GLU A 339      95.555  73.715  52.184
ATOM   3187  CB  GLU A 339      94.346  74.600  51.797
ATOM   3188  CG  GLU A 339      93.947  74.726  50.322
ATOM   3189  CD  GLU A 339      92.714  75.623  50.282
ATOM   3190  OE1 GLU A 339      92.837  76.765  49.768
ATOM   3191  OE2 GLU A 339      91.630  75.190  50.757
ATOM   3192  C   GLU A 339      96.770  74.219  51.450
ATOM   3193  O   GLU A 339      97.379  75.211  51.860
ATOM   3194  N   ARG A 340      97.152  73.519  50.349
ATOM   3195  H   ARG A 340      96.688  72.677  50.080
ATOM   3196  CA  ARG A 340      98.272  73.888  49.512
ATOM   3197  CB  ARG A 340      99.512  72.978  49.689
ATOM   3198  CG  ARG A 340     100.151  73.074  51.081
ATOM   3199  CD  ARG A 340     101.290  72.091  51.366
ATOM   3200  NE  ARG A 340     102.458  72.443  50.504
ATOM   3201  HE  ARG A 340     102.437  73.300  49.987
ATOM   3202  CZ  ARG A 340     103.561  71.634  50.412
ATOM   3203  NH1 ARG A 340     103.652  70.447  51.084
ATOM   3204 1HH1 ARG A 340     102.896  70.127  51.654
ATOM   3205 2HH1 ARG A 340     104.467  69.876  50.988
ATOM   3206  NH2 ARG A 340     104.596  72.028  49.617
ATOM   3207 1HH2 ARG A 340     104.529  72.872  49.084
ATOM   3208 2HH2 ARG A 340     105.414  71.460  49.536
ATOM   3209  C   ARG A 340      97.781  73.755  48.095
ATOM   3210  O   ARG A 340      97.511  72.645  47.629
ATOM   3211  N   ASP A 341      97.634  74.912  47.401
ATOM   3212  H   ASP A 341      97.856  75.790  47.815
ATOM   3213  CA  ASP A 341      97.155  74.989  46.040
ATOM   3214  CB  ASP A 341      96.234  76.200  45.765
ATOM   3215  CG  ASP A 341      94.932  76.099  46.545
ATOM   3216  OD1 ASP A 341      94.273  75.029  46.501
ATOM   3217  OD2 ASP A 341      94.581  77.114  47.202
ATOM   3218  C   ASP A 341      98.253  75.105  45.031
ATOM   3219  O   ASP A 341      99.208  75.868  45.206
ATOM   3220  N   TYR A 342      98.125  74.320  43.935
ATOM   3221  H   TYR A 342      97.372  73.685  43.836
ATOM   3222  CA  TYR A 342      99.064  74.330  42.850
ATOM   3223  CB  TYR A 342      99.817  72.999  42.619
ATOM   3224  CG  TYR A 342     100.613  72.677  43.840
ATOM   3225  CD1 TYR A 342     100.063  71.853  44.837
ATOM   3226  CE1 TYR A 342     100.798  71.552  45.985
ATOM   3227  CZ  TYR A 342     102.084  72.077  46.144
ATOM   3228  OH  TYR A 342     102.832  71.782  47.301
ATOM   3229  HH  TYR A 342     102.306  71.200  47.855
ATOM   3230  CE2 TYR A 342     102.634  72.895  45.156
ATOM   3231  CD2 TYR A 342     101.898  73.191  44.008
ATOM   3232  C   TYR A 342      98.198  74.583  41.647
ATOM   3233  O   TYR A 342      97.367  73.752  41.272
ATOM   3234  N   GLN A 343      98.359  75.780  41.050
ATOM   3235  H   GLN A 343      99.022  76.452  41.372
ATOM   3236  CA  GLN A 343      97.598  76.154  39.886
ATOM   3237  CB  GLN A 343      96.529  77.247  40.184
ATOM   3238  CG  GLN A 343      95.622  77.639  39.000
ATOM   3239  CD  GLN A 343      94.517  78.624  39.398
ATOM   3240  OE1 GLN A 343      94.442  79.187  40.490
ATOM   3241  NE2 GLN A 343      93.572  78.823  38.441
ATOM   3242 1HE2 GLN A 343      93.640  78.355  37.558
ATOM   3243 2HE2 GLN A 343      92.796  79.430  38.614
ATOM   3244  C   GLN A 343      98.577  76.658  38.864
ATOM   3245  O   GLN A 343      99.559  77.315  39.225
ATOM   3246  N   TYR A 344      98.345  76.330  37.564
ATOM   3247  H   TYR A 344      97.557  75.797  37.267
ATOM   3248  CA  TYR A 344      99.243  76.777  36.533
ATOM   3249  CB  TYR A 344      99.601  75.654  35.519
ATOM   3250  CG  TYR A 344     100.265  74.510  36.220
ATOM   3251  CD1 TYR A 344      99.510  73.372  36.534
ATOM   3252  CE1 TYR A 344     100.094  72.285  37.190
ATOM   3253  CZ  TYR A 344     101.446  72.330  37.540
ATOM   3254  OH  TYR A 344     102.036  71.233  38.202
ATOM   3255  HH  TYR A 344     101.356  70.564  38.330
ATOM   3256  CE2 TYR A 344     102.208  73.460  37.233
ATOM   3257  CD2 TYR A 344     101.619  74.546  36.576
ATOM   3258  C   TYR A 344      98.578  77.923  35.813
ATOM   3259  O   TYR A 344      98.828  79.078  36.157
ATOM   3260  N   GLU A 345      97.671  77.643  34.841
ATOM   3261  H   GLU A 345      97.418  76.714  34.591
ATOM   3262  CA  GLU A 345      96.991  78.683  34.125
ATOM   3263  CB  GLU A 345      96.675  78.342  32.650
ATOM   3264  CG  GLU A 345      96.011  79.487  31.858
ATOM   3265  CD  GLU A 345      95.732  79.126  30.396
ATOM   3266  OE1 GLU A 345      96.096  78.015  29.925
ATOM   3267  OE2 GLU A 345      95.122  79.991  29.715
ATOM   3268  C   GLU A 345      95.759  79.013  34.917
ATOM   3269  O   GLU A 345      94.988  78.134  35.307
ATOM   3270  N   THR A 346      95.556  80.330  35.123
ATOM   3271  H   THR A 346      96.202  80.996  34.759
ATOM   3272  CA  THR A 346      94.473  80.911  35.875
ATOM   3273  CB  THR A 346      94.669  82.418  35.974
ATOM   3274  CG2 THR A 346      93.558  83.112  36.792
ATOM   3275  OG1 THR A 346      95.915  82.682  36.607
ATOM   3276  HG1 THR A 346      95.851  82.299  37.487
ATOM   3277  C   THR A 346      93.132  80.576  35.254
ATOM   3278  O   THR A 346      92.127  80.496  35.962
ATOM   3279  N   LYS A 347      93.095  80.405  33.915
ATOM   3280  H   LYS A 347      93.915  80.488  33.356
ATOM   3281  CA  LYS A 347      91.887  80.094  33.206
ATOM   3282  CB  LYS A 347      91.749  80.955  31.927
ATOM   3283  CG  LYS A 347      91.749  82.472  32.171
ATOM   3284  CD  LYS A 347      90.557  83.000  32.975
ATOM   3285  CE  LYS A 347      90.593  84.513  33.190
ATOM   3286  NZ  LYS A 347      89.431  84.932  33.997
ATOM   3287  HZ1 LYS A 347      89.251  84.234  34.742
ATOM   3288  HZ2 LYS A 347      89.620  85.855  34.431
ATOM   3289  HZ3 LYS A 347      88.597  85.007  33.386
ATOM   3290  C   LYS A 347      91.760  78.652  32.789
ATOM   3291  O   LYS A 347      90.644  78.230  32.472
ATOM   3292  N   LYS A 348      92.875  77.869  32.750
ATOM   3293  H   LYS A 348      93.775  78.197  33.024
ATOM   3294  CA  LYS A 348      92.792  76.490  32.328
ATOM   3295  CB  LYS A 348      93.376  76.218  30.915
ATOM   3296  CG  LYS A 348      92.626  76.839  29.736
ATOM   3297  CD  LYS A 348      93.265  76.478  28.396
ATOM   3298  CE  LYS A 348      92.589  77.118  27.187
ATOM   3299  NZ  LYS A 348      93.315  76.739  25.959
ATOM   3300  HZ1 LYS A 348      93.049  77.374  25.184
ATOM   3301  HZ2 LYS A 348      94.336  76.812  26.127
ATOM   3302  HZ3 LYS A 348      93.081  75.763  25.698
ATOM   3303  C   LYS A 348      93.334  75.511  33.339
ATOM   3304  O   LYS A 348      92.767  75.423  34.429
ATOM   3305  N   THR A 349      94.436  74.761  33.016
ATOM   3306  H   THR A 349      94.925  74.860  32.155
ATOM   3307  CA  THR A 349      94.998  73.755  33.882
ATOM   3308  CB  THR A 349      96.122  72.976  33.225
ATOM   3309  CG2 THR A 349      96.612  71.842  34.154
ATOM   3310  OG1 THR A 349      95.640  72.384  32.026
ATOM   3311  HG1 THR A 349      95.574  73.101  31.389
ATOM   3312  C   THR A 349      95.455  74.363  35.166
ATOM   3313  O   THR A 349      96.304  75.251  35.206
ATOM   3314  N   GLY A 350      94.882  73.837  36.255
ATOM   3315  H   GLY A 350      94.192  73.119  36.199
ATOM   3316  CA  GLY A 350      95.189  74.305  37.564
ATOM   3317  C   GLY A 350      94.257  73.689  38.545
ATOM   3318  O   GLY A 350      93.440  72.834  38.202
ATOM   3319  N   CYS A 351      94.350  74.187  39.797
ATOM   3320  H   CYS A 351      95.016  74.897  40.007
ATOM   3321  CA  CYS A 351      93.570  73.771  40.927
ATOM   3322  CB  CYS A 351      92.065  74.104  40.772
ATOM   3323  SG  CYS A 351      91.789  75.881  40.541
ATOM   3324  C   CYS A 351      93.784  72.337  41.337
ATOM   3325  O   CYS A 351      92.855  71.540  41.486
ATOM   3326  N   THR A 352      95.076  71.959  41.421
ATOM   3327  H   THR A 352      95.828  72.586  41.233
ATOM   3328  CA  THR A 352      95.468  70.671  41.913
ATOM   3329  CB  THR A 352      96.609  70.012  41.163
ATOM   3330  CG2 THR A 352      96.136  69.710  39.727
ATOM   3331  OG1 THR A 352      97.765  70.835  41.125
ATOM   3332  HG1 THR A 352      98.498  70.253  40.906
ATOM   3333  C   THR A 352      95.824  71.057  43.328
ATOM   3334  O   THR A 352      96.594  71.995  43.540
ATOM   3335  N   ALA A 353      95.226  70.395  44.337
ATOM   3336  H   ALA A 353      94.604  69.632  44.195
ATOM   3337  CA  ALA A 353      95.513  70.767  45.695
ATOM   3338  CB  ALA A 353      94.411  71.618  46.345
ATOM   3339  C   ALA A 353      95.731  69.607  46.588
ATOM   3340  O   ALA A 353      95.232  68.511  46.345
ATOM   3341  N   CYS A 354      96.524  69.853  47.648
ATOM   3342  H   CYS A 354      96.922  70.755  47.801
ATOM   3343  CA  CYS A 354      96.823  68.869  48.640
ATOM   3344  CB  CYS A 354      98.327  68.578  48.789
ATOM   3345  SG  CYS A 354      99.055  67.894  47.270
ATOM   3346  C   CYS A 354      96.339  69.450  49.928
ATOM   3347  O   CYS A 354      96.649  70.599  50.264
ATOM   3348  N   GLY A 355      95.527  68.662  50.662
ATOM   3349  H   GLY A 355      95.185  67.778  50.352
ATOM   3350  CA  GLY A 355      95.022  69.120  51.918
ATOM   3351  C   GLY A 355      95.268  68.119  52.986
ATOM   3352  O   GLY A 355      95.317  66.914  52.736
ATOM   3353  N   LEU A 356      95.431  68.647  54.214
ATOM   3354  H   LEU A 356      95.365  69.634  54.350
ATOM   3355  CA  LEU A 356      95.652  67.874  55.405
ATOM   3356  CB  LEU A 356      96.958  68.261  56.143
ATOM   3357  CG  LEU A 356      97.229  67.539  57.486
ATOM   3358  CD1 LEU A 356      97.432  66.028  57.312
ATOM   3359  CD2 LEU A 356      98.374  68.211  58.256
ATOM   3360  C   LEU A 356      94.498  68.239  56.280
ATOM   3361  O   LEU A 356      94.299  69.422  56.559
ATOM   3362  N   TYR A 357      93.713  67.236  56.731
ATOM   3363  H   TYR A 357      93.855  66.277  56.492
ATOM   3364  CA  TYR A 357      92.592  67.545  57.571
ATOM   3365  CB  TYR A 357      91.256  67.639  56.789
ATOM   3366  CG  TYR A 357      90.741  66.363  56.195
ATOM   3367  CD1 TYR A 357      91.183  65.920  54.946
ATOM   3368  CE1 TYR A 357      90.674  64.742  54.397
ATOM   3369  CZ  TYR A 357      89.706  64.004  55.083
ATOM   3370  OH  TYR A 357      89.201  62.813  54.514
ATOM   3371  HH  TYR A 357      88.631  62.396  55.167
ATOM   3372  CE2 TYR A 357      89.243  64.447  56.322
ATOM   3373  CD2 TYR A 357      89.754  65.625  56.866
ATOM   3374  C   TYR A 357      92.449  66.605  58.722
ATOM   3375  O   TYR A 357      92.845  65.441  58.642
ATOM   3376  N   LEU A 358      91.907  67.141  59.841
ATOM   3377  H   LEU A 358      91.635  68.100  59.874
ATOM   3378  CA  LEU A 358      91.648  66.388  61.040
ATOM   3379  CB  LEU A 358      91.572  67.241  62.322
ATOM   3380  CG  LEU A 358      92.941  67.526  62.987
ATOM   3381  CD1 LEU A 358      93.805  68.506  62.172
ATOM   3382  CD2 LEU A 358      92.769  67.971  64.445
ATOM   3383  C   LEU A 358      90.340  65.668  60.846
ATOM   3384  O   LEU A 358      89.378  66.235  60.322
ATOM   3385  N   ASP A 359      90.307  64.383  61.259
ATOM   3386  H   ASP A 359      91.112  63.953  61.653
ATOM   3387  CA  ASP A 359      89.171  63.513  61.137
ATOM   3388  CB  ASP A 359      89.344  62.562  59.921
ATOM   3389  CG  ASP A 359      88.036  61.984  59.371
ATOM   3390  OD1 ASP A 359      86.926  62.345  59.844
ATOM   3391  OD2 ASP A 359      88.145  61.148  58.436
ATOM   3392  C   ASP A 359      89.061  62.670  62.379
ATOM   3393  O   ASP A 359      90.016  62.535  63.145
ATOM   3394  N   GLN A 360      87.850  62.099  62.607
ATOM   3395  H   GLN A 360      87.101  62.257  61.967
ATOM   3396  CA  GLN A 360      87.512  61.230  63.713
ATOM   3397  CB  GLN A 360      88.103  59.801  63.563
ATOM   3398  CG  GLN A 360      87.627  59.030  62.327
ATOM   3399  CD  GLN A 360      88.342  57.685  62.300
ATOM   3400  OE1 GLN A 360      87.918  56.712  62.923
ATOM   3401  NE2 GLN A 360      89.469  57.617  61.544
ATOM   3402 1HE2 GLN A 360      89.777  58.419  61.032
ATOM   3403 2HE2 GLN A 360      89.985  56.762  61.492
ATOM   3404  C   GLN A 360      87.849  61.818  65.061
ATOM   3405  O   GLN A 360      88.393  61.134  65.933
ATOM   3406  N   LEU A 361      87.519  63.122  65.246
ATOM   3407  H   LEU A 361      87.078  63.651  64.527
ATOM   3408  CA  LEU A 361      87.776  63.832  66.477
ATOM   3409  CB  LEU A 361      87.432  65.337  66.436
ATOM   3410  CG  LEU A 361      88.310  66.217  65.520
ATOM   3411  CD1 LEU A 361      87.752  67.647  65.439
ATOM   3412  CD2 LEU A 361      89.779  66.212  65.962
ATOM   3413  C   LEU A 361      86.969  63.228  67.589
ATOM   3414  O   LEU A 361      85.759  63.023  67.458
ATOM   3415  N   LYS A 362      87.667  62.914  68.701
ATOM   3416  H   LYS A 362      88.650  63.072  68.760
ATOM   3417  CA  LYS A 362      87.073  62.305  69.858
ATOM   3418  CB  LYS A 362      87.480  60.815  69.920
ATOM   3419  CG  LYS A 362      86.859  59.928  70.996
ATOM   3420  CD  LYS A 362      87.297  58.477  70.800
ATOM   3421  CE  LYS A 362      86.748  57.497  71.830
ATOM   3422  NZ  LYS A 362      87.156  56.122  71.485
ATOM   3423  HZ1 LYS A 362      87.941  56.147  70.807
ATOM   3424  HZ2 LYS A 362      87.459  55.625  72.343
ATOM   3425  HZ3 LYS A 362      86.354  55.617  71.062
ATOM   3426  C   LYS A 362      87.544  63.021  71.103
ATOM   3427  O   LYS A 362      88.748  63.241  71.248
ATOM   3428  N   PRO A 363      86.651  63.431  72.009
ATOM   3429  CA  PRO A 363      87.020  64.104  73.238
ATOM   3430  CB  PRO A 363      85.724  64.612  73.856
ATOM   3431  CG  PRO A 363      84.731  64.629  72.685
ATOM   3432  CD  PRO A 363      85.222  63.526  71.750
ATOM   3433  C   PRO A 363      87.710  63.129  74.151
ATOM   3434  O   PRO A 363      87.145  62.065  74.417
ATOM   3435  N   VAL A 364      88.915  63.492  74.640
ATOM   3436  H   VAL A 364      89.337  64.360  74.391
ATOM   3437  CA  VAL A 364      89.661  62.655  75.550
ATOM   3438  CB  VAL A 364      91.115  62.429  75.168
ATOM   3439  CG1 VAL A 364      91.137  61.679  73.832
ATOM   3440  CG2 VAL A 364      91.904  63.754  75.118
ATOM   3441  C   VAL A 364      89.622  63.116  76.974
ATOM   3442  O   VAL A 364      89.916  62.322  77.871
ATOM   3443  N   GLY A 365      89.213  64.381  77.213
ATOM   3444  H   GLY A 365      88.957  65.010  76.482
ATOM   3445  CA  GLY A 365      89.148  64.878  78.556
ATOM   3446  C   GLY A 365      88.834  66.331  78.583
ATOM   3447  O   GLY A 365      88.895  67.018  77.562
ATOM   3448  N   SER A 366      88.508  66.812  79.801
ATOM   3449  H   SER A 366      88.546  66.201  80.590
ATOM   3450  CA  SER A 366      88.179  68.197  80.014
ATOM   3451  CB  SER A 366      86.851  68.417  80.764
ATOM   3452  OG  SER A 366      86.600  69.806  80.929
ATOM   3453  HG  SER A 366      85.915  69.880  81.601
ATOM   3454  C   SER A 366      89.311  68.805  80.796
ATOM   3455  O   SER A 366      89.751  68.258  81.814
ATOM   3456  N   ALA A 367      89.807  69.955  80.281
ATOM   3457  H   ALA A 367      89.388  70.378  79.480
ATOM   3458  CA  ALA A 367      90.906  70.687  80.850
ATOM   3459  CB  ALA A 367      91.892  71.184  79.792
ATOM   3460  C   ALA A 367      90.476  71.869  81.658
ATOM   3461  O   ALA A 367      89.578  72.618  81.263
ATOM   3462  N   TYR A 368      91.140  72.053  82.826
ATOM   3463  H   TYR A 368      91.858  71.428  83.117
ATOM   3464  CA  TYR A 368      90.843  73.132  83.731
ATOM   3465  CB  TYR A 368      90.095  72.654  85.004
ATOM   3466  CG  TYR A 368      88.801  71.988  84.631
ATOM   3467  CD1 TYR A 368      88.690  70.595  84.657
ATOM   3468  CE1 TYR A 368      87.494  69.970  84.297
ATOM   3469  CZ  TYR A 368      86.398  70.736  83.889
ATOM   3470  OH  TYR A 368      85.185  70.116  83.516
ATOM   3471  HH  TYR A 368      85.192  69.218  83.855
ATOM   3472  CE2 TYR A 368      86.504  72.123  83.832
ATOM   3473  CD2 TYR A 368      87.702  72.737  84.196
ATOM   3474  C   TYR A 368      92.122  73.799  84.173
ATOM   3475  O   TYR A 368      92.957  73.184  84.839
ATOM   3476  N   LYS A 369      92.308  75.082  83.774
ATOM   3477  H   LYS A 369      91.614  75.565  83.252
ATOM   3478  CA  LYS A 369      93.465  75.872  84.123
ATOM   3479  CB  LYS A 369      93.724  77.030  83.138
ATOM   3480  CG  LYS A 369      95.058  77.757  83.333
ATOM   3481  CD  LYS A 369      95.257  78.965  82.415
ATOM   3482  CE  LYS A 369      95.574  78.622  80.957
ATOM   3483  NZ  LYS A 369      95.822  79.864  80.196
ATOM   3484  HZ1 LYS A 369      96.462  80.478  80.738
ATOM   3485  HZ2 LYS A 369      96.257  79.632  79.284
ATOM   3486  HZ3 LYS A 369      94.927  80.364  80.035
ATOM   3487  C   LYS A 369      93.281  76.412  85.517
ATOM   3488  O   LYS A 369      92.272  77.049  85.829
ATOM   3489  N   ILE A 370      94.291  76.147  86.370
ATOM   3490  H   ILE A 370      95.091  75.636  86.063
ATOM   3491  CA  ILE A 370      94.320  76.537  87.755
ATOM   3492  CB  ILE A 370      95.272  75.621  88.537
ATOM   3493  CG2 ILE A 370      95.512  76.088  89.986
ATOM   3494  CG1 ILE A 370      94.784  74.163  88.494
ATOM   3495  CD1 ILE A 370      95.818  73.183  89.044
ATOM   3496  C   ILE A 370      94.750  77.966  87.959
ATOM   3497  O   ILE A 370      95.864  78.348  87.599
ATOM   3498  N   ILE A 371      93.853  78.784  88.548
ATOM   3499  H   ILE A 371      92.927  78.501  88.779
ATOM   3500  CA  ILE A 371      94.173  80.144  88.894
ATOM   3501  CB  ILE A 371      93.299  81.253  88.335
ATOM   3502  CG2 ILE A 371      93.847  82.609  88.829
ATOM   3503  CG1 ILE A 371      93.257  81.219  86.807
ATOM   3504  CD1 ILE A 371      92.056  80.438  86.314
ATOM   3505  C   ILE A 371      93.923  80.042  90.373
ATOM   3506  O   ILE A 371      92.798  79.804  90.802
ATOM   3507  N   THR A 372      94.985  80.238  91.176
ATOM   3508  H   THR A 372      95.873  80.433  90.771
ATOM   3509  CA  THR A 372      95.025  80.168  92.626
ATOM   3510  CB  THR A 372      94.106  81.110  93.425
ATOM   3511  CG2 THR A 372      94.291  82.562  92.960
ATOM   3512  OG1 THR A 372      92.737  80.721  93.401
ATOM   3513  HG1 THR A 372      92.432  80.826  92.496
ATOM   3514  C   THR A 372      94.960  78.757  93.163
ATOM   3515  O   THR A 372      94.835  77.792  92.412
ATOM   3516  N   ILE A 373      95.154  78.631  94.496
ATOM   3517  H   ILE A 373      95.297  79.444  95.054
ATOM   3518  CA  ILE A 373      95.145  77.420  95.282
ATOM   3519  CB  ILE A 373      96.534  76.880  95.649
ATOM   3520  CG2 ILE A 373      97.224  76.351  94.374
ATOM   3521  CG1 ILE A 373      97.375  77.889  96.470
ATOM   3522  CD1 ILE A 373      98.645  77.298  97.086
ATOM   3523  C   ILE A 373      94.364  77.734  96.550
ATOM   3524  O   ILE A 373      93.685  78.762  96.615
ATOM   3525  N   ARG A 374      94.313  76.782  97.521
ATOM   3526  H   ARG A 374      94.773  75.905  97.408
ATOM   3527  CA  ARG A 374      93.659  76.981  98.805
ATOM   3528  CB  ARG A 374      92.142  77.148  98.661
ATOM   3529  CG  ARG A 374      91.268  77.751  99.753
ATOM   3530  CD  ARG A 374      89.882  77.985  99.128
ATOM   3531  NE  ARG A 374      90.094  78.986  98.017
ATOM   3532  HE  ARG A 374      90.955  79.496  98.003
ATOM   3533  CZ  ARG A 374      89.196  79.181  97.000
ATOM   3534  NH1 ARG A 374      87.983  78.554  97.007
ATOM   3535 1HH1 ARG A 374      87.725  77.946  97.758
ATOM   3536 2HH1 ARG A 374      87.342  78.691  96.251
ATOM   3537  NH2 ARG A 374      89.549  79.984  95.947
ATOM   3538 1HH2 ARG A 374      90.459  80.400  95.913
ATOM   3539 2HH2 ARG A 374      88.952  80.094  95.146
ATOM   3540  C   ARG A 374      94.046  75.767  99.622
ATOM   3541  O   ARG A 374      94.394  74.726  99.062
ATOM   3542  N   TYR A 375      94.059  75.893 100.967
ATOM   3543  H   TYR A 375      93.813  76.752 101.406
ATOM   3544  CA  TYR A 375      94.452  74.826 101.874
ATOM   3545  CB  TYR A 375      95.818  75.252 102.459
ATOM   3546  CG  TYR A 375      96.610  74.391 103.398
ATOM   3547  CD1 TYR A 375      97.438  73.371 102.923
ATOM   3548  CE1 TYR A 375      98.190  72.597 103.812
ATOM   3549  CZ  TYR A 375      98.127  72.838 105.184
ATOM   3550  OH  TYR A 375      98.894  72.049 106.068
ATOM   3551  HH  TYR A 375      98.806  72.415 106.953
ATOM   3552  CE2 TYR A 375      97.309  73.860 105.673
ATOM   3553  CD2 TYR A 375      96.562  74.631 104.779
ATOM   3554  C   TYR A 375      93.487  74.654 103.025
ATOM   3555  O   TYR A 375      93.623  73.710 103.804
ATOM   3556  N   SER A 376      92.431  75.491 103.066
ATOM   3557  H   SER A 376      92.298  76.148 102.329
ATOM   3558  CA  SER A 376      91.457  75.620 104.121
ATOM   3559  CB  SER A 376      90.268  76.459 103.621
ATOM   3560  OG  SER A 376      89.658  75.855 102.486
ATOM   3561  HG  SER A 376      88.860  75.428 102.806
ATOM   3562  C   SER A 376      90.927  74.425 104.858
ATOM   3563  O   SER A 376      90.718  73.345 104.311
ATOM   3564  N   ARG A 377      90.805  74.631 106.190
ATOM   3565  H   ARG A 377      91.040  75.515 106.589
ATOM   3566  CA  ARG A 377      90.323  73.660 107.136
ATOM   3567  CB  ARG A 377      91.405  73.303 108.178
ATOM   3568  CG  ARG A 377      92.623  72.596 107.564
ATOM   3569  CD  ARG A 377      93.806  72.432 108.512
ATOM   3570  NE  ARG A 377      94.863  71.643 107.806
ATOM   3571  HE  ARG A 377      94.651  71.242 106.915
ATOM   3572  CZ  ARG A 377      96.097  71.425 108.362
ATOM   3573  NH1 ARG A 377      96.464  71.986 109.554
ATOM   3574 1HH1 ARG A 377      95.826  72.574 110.051
ATOM   3575 2HH1 ARG A 377      97.369  71.801 109.936
ATOM   3576  NH2 ARG A 377      96.987  70.625 107.704
ATOM   3577 1HH2 ARG A 377      96.741  70.200 106.833
ATOM   3578 2HH2 ARG A 377      97.893  70.451 108.089
ATOM   3579  C   ARG A 377      89.129  74.247 107.839
ATOM   3580  O   ARG A 377      89.008  75.466 107.942
ATOM   3581  N   ARG A 378      88.169  73.389 108.272
ATOM   3582  H   ARG A 378      88.248  72.402 108.159
ATOM   3583  CA  ARG A 378      86.998  73.850 108.978
ATOM   3584  CB  ARG A 378      85.709  73.049 108.705
ATOM   3585  CG  ARG A 378      85.170  73.046 107.274
ATOM   3586  CD  ARG A 378      83.924  72.164 107.179
ATOM   3587  NE  ARG A 378      83.444  72.104 105.765
ATOM   3588  HE  ARG A 378      83.972  72.557 105.048
ATOM   3589  CZ  ARG A 378      82.304  71.416 105.438
ATOM   3590  NH1 ARG A 378      81.537  70.802 106.390
ATOM   3591 1HH1 ARG A 378      81.795  70.849 107.355
ATOM   3592 2HH1 ARG A 378      80.719  70.291 106.128
ATOM   3593  NH2 ARG A 378      81.921  71.331 104.131
ATOM   3594 1HH2 ARG A 378      82.473  71.751 103.412
ATOM   3595 2HH2 ARG A 378      81.102  70.814 103.882
ATOM   3596  C   ARG A 378      87.280  73.683 110.444
ATOM   3597  O   ARG A 378      87.444  72.561 110.933
ATOM   3598  N   VAL A 379      87.353  74.813 111.173
ATOM   3599  H   VAL A 379      87.211  75.716 110.774
ATOM   3600  CA  VAL A 379      87.610  74.798 112.586
ATOM   3601  CB  VAL A 379      88.608  75.865 113.016
ATOM   3602  CG1 VAL A 379      88.807  75.852 114.544
ATOM   3603  CG2 VAL A 379      89.937  75.634 112.268
ATOM   3604  C   VAL A 379      86.302  75.003 113.296
ATOM   3605  O   VAL A 379      85.554  75.924 112.970
ATOM   3606  N   CYS A 380      85.999  74.111 114.266
ATOM   3607  H   CYS A 380      86.614  73.360 114.496
ATOM   3608  CA  CYS A 380      84.808  74.200 115.064
ATOM   3609  CB  CYS A 380      83.810  73.046 114.846
ATOM   3610  SG  CYS A 380      82.292  73.223 115.834
ATOM   3611  C   CYS A 380      85.298  74.163 116.483
ATOM   3612  O   CYS A 380      86.089  73.295 116.860
ATOM   3613  N   VAL A 381      84.864  75.161 117.282
ATOM   3614  H   VAL A 381      84.256  75.866 116.934
ATOM   3615  CA  VAL A 381      85.218  75.306 118.671
ATOM   3616  CB  VAL A 381      85.957  76.611 118.963
ATOM   3617  CG1 VAL A 381      86.264  76.762 120.467
ATOM   3618  CG2 VAL A 381      87.252  76.653 118.130
ATOM   3619  C   VAL A 381      83.941  75.288 119.463
ATOM   3620  O   VAL A 381      82.957  75.934 119.092
ATOM   3621  N   GLN A 382      83.953  74.517 120.576
ATOM   3622  H   GLN A 382      84.761  74.001 120.850
ATOM   3623  CA  GLN A 382      82.831  74.405 121.461
ATOM   3624  CB  GLN A 382      82.163  73.010 121.464
ATOM   3625  CG  GLN A 382      81.530  72.584 120.132
ATOM   3626  CD  GLN A 382      80.863  71.207 120.239
ATOM   3627  OE1 GLN A 382      80.773  70.552 121.278
ATOM   3628  NE2 GLN A 382      80.362  70.731 119.070
ATOM   3629 1HE2 GLN A 382      80.458  71.264 118.230
ATOM   3630 2HE2 GLN A 382      79.909  69.840 119.046
ATOM   3631  C   GLN A 382      83.393  74.614 122.834
ATOM   3632  O   GLN A 382      84.258  73.850 123.273
ATOM   3633  N   PHE A 383      82.964  75.701 123.515
ATOM   3634  H   PHE A 383      82.279  76.329 123.148
ATOM   3635  CA  PHE A 383      83.426  75.936 124.855
ATOM   3636  CB  PHE A 383      84.449  77.088 125.010
ATOM   3637  CG  PHE A 383      85.053  77.037 126.386
ATOM   3638  CD1 PHE A 383      86.174  76.229 126.614
ATOM   3639  CE1 PHE A 383      86.761  76.160 127.880
ATOM   3640  CZ  PHE A 383      86.227  76.899 128.937
ATOM   3641  CE2 PHE A 383      85.107  77.705 128.729
ATOM   3642  CD2 PHE A 383      84.525  77.770 127.460
ATOM   3643  C   PHE A 383      82.164  76.301 125.571
ATOM   3644  O   PHE A 383      81.617  77.390 125.362
ATOM   3645  N   GLY A 384      81.696  75.393 126.459
ATOM   3646  H   GLY A 384      82.156  74.522 126.612
ATOM   3647  CA  GLY A 384      80.486  75.600 127.210
ATOM   3648  C   GLY A 384      79.347  75.681 126.238
ATOM   3649  O   GLY A 384      79.105  74.755 125.460
ATOM   3650  N   GLU A 385      78.615  76.810 126.313
ATOM   3651  H   GLU A 385      78.846  77.526 126.967
ATOM   3652  CA  GLU A 385      77.496  77.106 125.464
ATOM   3653  CB  GLU A 385      76.551  78.145 126.093
ATOM   3654  CG  GLU A 385      75.795  77.642 127.330
ATOM   3655  CD  GLU A 385      74.914  78.757 127.885
ATOM   3656  OE1 GLU A 385      74.122  79.361 127.114
ATOM   3657  OE2 GLU A 385      75.025  79.025 129.109
ATOM   3658  C   GLU A 385      77.913  77.659 124.123
ATOM   3659  O   GLU A 385      77.176  77.511 123.147
ATOM   3660  N   GLU A 386      79.105  78.305 124.048
ATOM   3661  H   GLU A 386      79.731  78.326 124.825
ATOM   3662  CA  GLU A 386      79.614  78.920 122.845
ATOM   3663  CB  GLU A 386      80.834  79.831 123.136
ATOM   3664  CG  GLU A 386      81.278  80.769 122.003
ATOM   3665  CD  GLU A 386      82.359  81.720 122.527
ATOM   3666  OE1 GLU A 386      82.083  82.496 123.483
ATOM   3667  OE2 GLU A 386      83.484  81.690 121.964
ATOM   3668  C   GLU A 386      79.970  77.883 121.814
ATOM   3669  O   GLU A 386      80.611  76.875 122.121
ATOM   3670  N   ASN A 387      79.502  78.120 120.566
ATOM   3671  H   ASN A 387      78.973  78.939 120.358
ATOM   3672  CA  ASN A 387      79.743  77.243 119.448
ATOM   3673  CB  ASN A 387      78.500  76.438 118.986
ATOM   3674  CG  ASN A 387      78.058  75.423 120.032
ATOM   3675  OD1 ASN A 387      77.196  75.704 120.862
ATOM   3676  ND2 ASN A 387      78.639  74.199 119.988
ATOM   3677 1HD2 ASN A 387      79.305  73.990 119.273
ATOM   3678 2HD2 ASN A 387      78.385  73.503 120.660
ATOM   3679  C   ASN A 387      80.093  78.142 118.298
ATOM   3680  O   ASN A 387      79.260  78.944 117.863
ATOM   3681  N   LEU A 388      81.352  78.055 117.801
ATOM   3682  H   LEU A 388      82.020  77.412 118.173
ATOM   3683  CA  LEU A 388      81.784  78.871 116.691
ATOM   3684  CB  LEU A 388      82.766  80.003 117.068
ATOM   3685  CG  LEU A 388      82.252  81.107 118.016
ATOM   3686  CD1 LEU A 388      83.409  82.023 118.439
ATOM   3687  CD2 LEU A 388      81.077  81.901 117.422
ATOM   3688  C   LEU A 388      82.503  78.025 115.682
ATOM   3689  O   LEU A 388      83.461  77.327 116.019
ATOM   3690  N   CYS A 389      82.043  78.069 114.412
ATOM   3691  H   CYS A 389      81.268  78.638 114.148
ATOM   3692  CA  CYS A 389      82.652  77.318 113.346
ATOM   3693  CB  CYS A 389      81.740  76.216 112.765
ATOM   3694  SG  CYS A 389      82.536  75.226 111.459
ATOM   3695  C   CYS A 389      82.997  78.270 112.239
ATOM   3696  O   CYS A 389      82.171  79.100 111.852
ATOM   3697  N   LYS A 390      84.251  78.185 111.733
ATOM   3698  H   LYS A 390      84.911  77.519 112.071
ATOM   3699  CA  LYS A 390      84.697  79.034 110.657
ATOM   3700  CB  LYS A 390      85.269  80.386 111.160
ATOM   3701  CG  LYS A 390      85.596  81.444 110.096
ATOM   3702  CD  LYS A 390      86.049  82.789 110.669
ATOM   3703  CE  LYS A 390      86.309  83.837 109.586
ATOM   3704  NZ  LYS A 390      86.823  85.088 110.182
ATOM   3705  HZ1 LYS A 390      86.388  85.238 111.113
ATOM   3706  HZ2 LYS A 390      87.853  85.024 110.297
ATOM   3707  HZ3 LYS A 390      86.590  85.890 109.562
ATOM   3708  C   LYS A 390      85.750  78.326 109.843
ATOM   3709  O   LYS A 390      86.508  77.496 110.352
ATOM   3710  N   ILE A 391      85.772  78.625 108.521
ATOM   3711  H   ILE A 391      85.136  79.284 108.128
ATOM   3712  CA  ILE A 391      86.733  78.078 107.599
ATOM   3713  CB  ILE A 391      86.203  78.016 106.179
ATOM   3714  CG2 ILE A 391      87.303  77.536 105.219
ATOM   3715  CG1 ILE A 391      84.975  77.080 106.142
ATOM   3716  CD1 ILE A 391      84.201  77.090 104.828
ATOM   3717  C   ILE A 391      87.957  78.957 107.739
ATOM   3718  O   ILE A 391      87.888  80.180 107.594
ATOM   3719  N   ILE A 392      89.101  78.321 108.072
ATOM   3720  H   ILE A 392      89.127  77.333 108.179
ATOM   3721  CA  ILE A 392      90.367  78.974 108.284
ATOM   3722  CB  ILE A 392      90.889  78.707 109.698
ATOM   3723  CG2 ILE A 392      92.277  79.325 109.920
ATOM   3724  CG1 ILE A 392      89.874  79.183 110.766
ATOM   3725  CD1 ILE A 392      89.559  80.686 110.743
ATOM   3726  C   ILE A 392      91.360  78.556 107.229
ATOM   3727  O   ILE A 392      91.536  77.365 106.966
ATOM   3728  N   ASP A 393      92.016  79.562 106.596
ATOM   3729  H   ASP A 393      91.855  80.516 106.836
ATOM   3730  CA  ASP A 393      93.012  79.360 105.568
ATOM   3731  CB  ASP A 393      93.029  80.413 104.427
ATOM   3732  CG  ASP A 393      93.437  81.788 104.913
ATOM   3733  OD1 ASP A 393      94.543  82.254 104.536
ATOM   3734  OD2 ASP A 393      92.614  82.409 105.630
ATOM   3735  C   ASP A 393      94.393  79.049 106.093
ATOM   3736  O   ASP A 393      94.650  79.166 107.289
ATOM   3737  N   MET A 394      95.326  78.750 105.154
ATOM   3738  H   MET A 394      95.050  78.744 104.196
ATOM   3739  CA  MET A 394      96.692  78.296 105.333
ATOM   3740  CB  MET A 394      97.611  78.736 104.159
ATOM   3741  CG  MET A 394      97.419  78.166 102.764
ATOM   3742  SD  MET A 394      98.517  78.855 101.485
ATOM   3743  CE  MET A 394     100.050  78.116 102.122
ATOM   3744  C   MET A 394      97.503  78.882 106.450
ATOM   3745  O   MET A 394      98.086  78.124 107.228
ATOM   3746  N   ASN A 395      97.528  80.224 106.572
ATOM   3747  H   ASN A 395      97.007  80.820 105.967
ATOM   3748  CA  ASN A 395      98.328  80.882 107.571
ATOM   3749  CB  ASN A 395      99.209  81.988 106.936
ATOM   3750  CG  ASN A 395     100.237  81.370 105.991
ATOM   3751  OD1 ASN A 395     101.158  80.659 106.392
ATOM   3752  ND2 ASN A 395     100.052  81.629 104.670
ATOM   3753 1HD2 ASN A 395      99.290  82.207 104.377
ATOM   3754 2HD2 ASN A 395     100.666  81.230 103.989
ATOM   3755  C   ASN A 395      97.520  81.528 108.651
ATOM   3756  O   ASN A 395      98.100  82.143 109.549
ATOM   3757  N   ASP A 396      96.173  81.430 108.583
ATOM   3758  H   ASP A 396      95.707  80.859 107.910
ATOM   3759  CA  ASP A 396      95.331  82.051 109.563
ATOM   3760  CB  ASP A 396      93.963  82.557 109.042
ATOM   3761  CG  ASP A 396      94.137  83.843 108.227
ATOM   3762  OD1 ASP A 396      95.247  84.442 108.191
ATOM   3763  OD2 ASP A 396      93.105  84.293 107.670
ATOM   3764  C   ASP A 396      95.162  81.360 110.878
ATOM   3765  O   ASP A 396      95.529  80.196 111.073
ATOM   3766  N   CYS A 397      94.661  82.164 111.841
ATOM   3767  H   CYS A 397      94.413  83.112 111.652
ATOM   3768  CA  CYS A 397      94.392  81.727 113.169
ATOM   3769  CB  CYS A 397      95.329  82.329 114.227
ATOM   3770  SG  CYS A 397      94.930  81.730 115.894
ATOM   3771  C   CYS A 397      93.007  82.132 113.557
ATOM   3772  O   CYS A 397      92.647  83.310 113.482
ATOM   3773  N   PHE A 398      92.203  81.119 113.959
ATOM   3774  H   PHE A 398      92.555  80.192 114.002
ATOM   3775  CA  PHE A 398      90.857  81.285 114.436
ATOM   3776  CB  PHE A 398      90.049  79.961 114.505
ATOM   3777  CG  PHE A 398      88.644  80.235 114.944
ATOM   3778  CD1 PHE A 398      87.736  80.859 114.080
ATOM   3779  CE1 PHE A 398      86.428  81.117 114.489
ATOM   3780  CZ  PHE A 398      86.016  80.744 115.766
ATOM   3781  CE2 PHE A 398      86.906  80.110 116.634
ATOM   3782  CD2 PHE A 398      88.215  79.854 116.221
ATOM   3783  C   PHE A 398      91.012  81.853 115.815
ATOM   3784  O   PHE A 398      91.797  81.340 116.619
ATOM   3785  N   VAL A 399      90.257  82.938 116.087
ATOM   3786  H   VAL A 399      89.618  83.326 115.428
ATOM   3787  CA  VAL A 399      90.327  83.595 117.359
ATOM   3788  CB  VAL A 399      90.725  85.067 117.253
ATOM   3789  CG1 VAL A 399      90.804  85.743 118.642
ATOM   3790  CG2 VAL A 399      92.012  85.198 116.436
ATOM   3791  C   VAL A 399      88.964  83.554 117.980
ATOM   3792  O   VAL A 399      87.962  83.921 117.359
ATOM   3793  N   SER A 400      88.925  83.061 119.228
ATOM   3794  H   SER A 400      89.739  82.699 119.682
ATOM   3795  CA  SER A 400      87.736  83.028 120.022
ATOM   3796  CB  SER A 400      87.011  81.658 120.146
ATOM   3797  OG  SER A 400      87.770  80.667 120.817
ATOM   3798  HG  SER A 400      87.308  79.839 120.663
ATOM   3799  C   SER A 400      88.186  83.570 121.353
ATOM   3800  O   SER A 400      89.384  83.669 121.645
ATOM   3801  N   ARG A 401      87.208  83.948 122.197
ATOM   3802  H   ARG A 401      86.248  83.849 121.948
ATOM   3803  CA  ARG A 401      87.454  84.520 123.496
ATOM   3804  CB  ARG A 401      86.131  84.857 124.215
ATOM   3805  CG  ARG A 401      85.308  85.974 123.568
ATOM   3806  CD  ARG A 401      84.094  86.375 124.408
ATOM   3807  NE  ARG A 401      83.210  87.255 123.585
ATOM   3808  HE  ARG A 401      83.454  88.220 123.477
ATOM   3809  CZ  ARG A 401      82.089  86.770 122.960
ATOM   3810  NH1 ARG A 401      81.690  85.467 123.095
ATOM   3811 1HH1 ARG A 401      82.213  84.825 123.657
ATOM   3812 2HH1 ARG A 401      80.849  85.148 122.659
ATOM   3813  NH2 ARG A 401      81.337  87.617 122.197
ATOM   3814 1HH2 ARG A 401      81.593  88.579 122.095
ATOM   3815 2HH2 ARG A 401      80.501  87.288 121.758
ATOM   3816  C   ARG A 401      88.172  83.528 124.374
ATOM   3817  O   ARG A 401      89.064  83.898 125.139
ATOM   3818  N   HIS A 402      87.774  82.244 124.262
ATOM   3819  H   HIS A 402      87.064  81.987 123.612
ATOM   3820  CA  HIS A 402      88.309  81.161 125.031
ATOM   3821  CB  HIS A 402      87.218  80.111 125.287
ATOM   3822  CG  HIS A 402      86.117  80.680 126.136
ATOM   3823  ND1 HIS A 402      86.245  80.984 127.474
ATOM   3824  CE1 HIS A 402      85.059  81.511 127.871
ATOM   3825  NE2 HIS A 402      84.181  81.566 126.887
ATOM   3826  CD2 HIS A 402      84.849  81.043 125.793
ATOM   3827  C   HIS A 402      89.531  80.474 124.487
ATOM   3828  O   HIS A 402      90.410  80.136 125.282
ATOM   3829  N   VAL A 403      89.623  80.235 123.150
ATOM   3830  H   VAL A 403      88.932  80.529 122.495
ATOM   3831  CA  VAL A 403      90.769  79.543 122.604
ATOM   3832  CB  VAL A 403      90.545  78.021 122.530
ATOM   3833  CG1 VAL A 403      89.599  77.640 121.379
ATOM   3834  CG2 VAL A 403      91.879  77.249 122.569
ATOM   3835  C   VAL A 403      91.195  80.119 121.266
ATOM   3836  O   VAL A 403      90.455  80.845 120.601
ATOM   3837  N   LYS A 404      92.455  79.829 120.880
ATOM   3838  H   LYS A 404      93.053  79.268 121.446
ATOM   3839  CA  LYS A 404      93.049  80.252 119.644
ATOM   3840  CB  LYS A 404      94.293  81.126 119.880
ATOM   3841  CG  LYS A 404      93.990  82.476 120.533
ATOM   3842  CD  LYS A 404      95.239  83.308 120.811
ATOM   3843  CE  LYS A 404      94.937  84.672 121.429
ATOM   3844  NZ  LYS A 404      96.197  85.392 121.695
ATOM   3845  HZ1 LYS A 404      96.683  84.945 122.495
ATOM   3846  HZ2 LYS A 404      96.813  85.363 120.860
ATOM   3847  HZ3 LYS A 404      95.989  86.380 121.933
ATOM   3848  C   LYS A 404      93.425  78.979 118.923
ATOM   3849  O   LYS A 404      93.922  78.031 119.541
ATOM   3850  N   VAL A 405      93.171  78.929 117.589
ATOM   3851  H   VAL A 405      92.777  79.717 117.121
ATOM   3852  CA  VAL A 405      93.440  77.768 116.762
ATOM   3853  CB  VAL A 405      92.143  77.088 116.289
ATOM   3854  CG1 VAL A 405      92.449  75.852 115.419
ATOM   3855  CG2 VAL A 405      91.198  76.778 117.467
ATOM   3856  C   VAL A 405      94.193  78.224 115.524
ATOM   3857  O   VAL A 405      93.587  78.737 114.583
ATOM   3858  N   CYS A 406      95.540  78.078 115.507
ATOM   3859  H   CYS A 406      96.033  77.680 116.276
ATOM   3860  CA  CYS A 406      96.348  78.463 114.365
ATOM   3861  CB  CYS A 406      97.765  79.022 114.659
ATOM   3862  SG  CYS A 406      97.880  80.590 115.565
ATOM   3863  C   CYS A 406      96.642  77.306 113.470
ATOM   3864  O   CYS A 406      96.754  76.163 113.921
ATOM   3865  N   ILE A 407      96.706  77.574 112.146
ATOM   3866  H   ILE A 407      96.527  78.482 111.762
ATOM   3867  CA  ILE A 407      97.094  76.540 111.226
ATOM   3868  CB  ILE A 407      96.040  75.914 110.321
ATOM   3869  CG2 ILE A 407      95.073  75.096 111.203
ATOM   3870  CG1 ILE A 407      95.337  76.899 109.388
ATOM   3871  CD1 ILE A 407      94.468  76.176 108.357
ATOM   3872  C   ILE A 407      98.281  77.071 110.481
ATOM   3873  O   ILE A 407      98.410  78.275 110.243
ATOM   3874  N   ILE A 408      99.227  76.153 110.196
ATOM   3875  H   ILE A 408      99.097  75.194 110.437
ATOM   3876  CA  ILE A 408     100.457  76.422 109.500
ATOM   3877  CB  ILE A 408     101.678  76.483 110.429
ATOM   3878  CG2 ILE A 408     101.603  77.757 111.297
ATOM   3879  CG1 ILE A 408     101.883  75.162 111.216
ATOM   3880  CD1 ILE A 408     103.190  75.076 112.003
ATOM   3881  C   ILE A 408     100.679  75.348 108.463
ATOM   3882  O   ILE A 408     100.000  74.316 108.455
ATOM   3883  N   GLY A 409     101.651  75.596 107.556
ATOM   3884  H   GLY A 409     102.171  76.446 107.568
ATOM   3885  CA  GLY A 409     102.020  74.663 106.523
ATOM   3886  C   GLY A 409     101.786  75.144 105.129
ATOM   3887  O   GLY A 409     100.978  76.040 104.887
ATOM   3888  N   THR A 410     102.538  74.535 104.179
ATOM   3889  H   THR A 410     103.184  73.811 104.406
ATOM   3890  CA  THR A 410     102.446  74.856 102.781
ATOM   3891  CB  THR A 410     103.481  75.882 102.319
ATOM   3892  CG2 THR A 410     104.925  75.363 102.496
ATOM   3893  OG1 THR A 410     103.254  76.248 100.964
ATOM   3894  HG1 THR A 410     102.498  76.843 100.979
ATOM   3895  C   THR A 410     102.527  73.586 101.968
ATOM   3896  O   THR A 410     103.183  72.616 102.360
ATOM   3897  N   VAL A 411     101.798  73.573 100.827
ATOM   3898  H   VAL A 411     101.269  74.371 100.548
ATOM   3899  CA  VAL A 411     101.769  72.470  99.899
ATOM   3900  CB  VAL A 411     100.426  71.757  99.738
ATOM   3901  CG1 VAL A 411     100.155  70.963 101.028
ATOM   3902  CG2 VAL A 411      99.271  72.735  99.414
ATOM   3903  C   VAL A 411     102.263  73.011  98.584
ATOM   3904  O   VAL A 411     101.786  74.034  98.087
ATOM   3905  N   SER A 412     103.255  72.318  97.999
ATOM   3906  H   SER A 412     103.636  71.495  98.409
ATOM   3907  CA  SER A 412     103.874  72.725  96.768
ATOM   3908  CB  SER A 412     105.409  72.699  96.915
ATOM   3909  OG  SER A 412     105.824  73.652  97.885
ATOM   3910  HG  SER A 412     106.786  73.631  97.873
ATOM   3911  C   SER A 412     103.490  71.933  95.544
ATOM   3912  O   SER A 412     104.111  72.121  94.494
ATOM   3913  N   LYS A 413     102.480  71.030  95.635
ATOM   3914  H   LYS A 413     101.979  70.886  96.484
ATOM   3915  CA  LYS A 413     102.088  70.207  94.511
ATOM   3916  CB  LYS A 413     101.215  69.014  94.982
ATOM   3917  CG  LYS A 413     100.814  68.000  93.902
ATOM   3918  CD  LYS A 413     100.067  66.782  94.450
ATOM   3919  CE  LYS A 413      99.667  65.772  93.373
ATOM   3920  NZ  LYS A 413      98.953  64.634  93.986
ATOM   3921  HZ1 LYS A 413      98.710  63.939  93.256
ATOM   3922  HZ2 LYS A 413      99.558  64.182  94.697
ATOM   3923  HZ3 LYS A 413      98.084  64.971  94.441
ATOM   3924  C   LYS A 413     101.375  70.961  93.411
ATOM   3925  O   LYS A 413     101.805  70.905  92.257
ATOM   3926  N   PHE A 414     100.293  71.697  93.751
ATOM   3927  H   PHE A 414      99.978  71.744  94.694
ATOM   3928  CA  PHE A 414      99.523  72.463  92.801
ATOM   3929  CB  PHE A 414      98.082  72.741  93.279
ATOM   3930  CG  PHE A 414      97.266  71.496  93.171
ATOM   3931  CD1 PHE A 414      97.142  70.619  94.255
ATOM   3932  CE1 PHE A 414      96.370  69.459  94.143
ATOM   3933  CZ  PHE A 414      95.707  69.172  92.948
ATOM   3934  CE2 PHE A 414      95.817  70.047  91.868
ATOM   3935  CD2 PHE A 414      96.590  71.203  91.983
ATOM   3936  C   PHE A 414     100.180  73.781  92.541
ATOM   3937  O   PHE A 414     100.634  74.446  93.475
ATOM   3938  N   SER A 415     100.243  74.180  91.252
ATOM   3939  H   SER A 415      99.879  73.638  90.497
ATOM   3940  CA  SER A 415     100.848  75.431  90.893
ATOM   3941  CB  SER A 415     102.184  75.269  90.138
ATOM   3942  OG  SER A 415     103.133  74.593  90.953
ATOM   3943  HG  SER A 415     102.945  73.655  90.845
ATOM   3944  C   SER A 415      99.900  76.177  90.008
ATOM   3945  O   SER A 415      99.148  75.581  89.233
ATOM   3946  N   GLN A 416      99.896  77.523  90.150
ATOM   3947  H   GLN A 416     100.505  77.976  90.797
ATOM   3948  CA  GLN A 416      99.070  78.399  89.362
ATOM   3949  CB  GLN A 416      99.087  79.854  89.886
ATOM   3950  CG  GLN A 416      98.162  80.872  89.192
ATOM   3951  CD  GLN A 416      98.117  82.188  89.993
ATOM   3952  OE1 GLN A 416      98.796  82.401  90.998
ATOM   3953  NE2 GLN A 416      97.240  83.125  89.545
ATOM   3954 1HE2 GLN A 416      96.710  82.962  88.713
ATOM   3955 2HE2 GLN A 416      97.123  83.979  90.058
ATOM   3956  C   GLN A 416      99.588  78.306  87.951
ATOM   3957  O   GLN A 416     100.792  78.406  87.703
ATOM   3958  N   GLY A 417      98.658  78.090  87.004
ATOM   3959  H   GLY A 417      97.691  78.023  87.227
ATOM   3960  CA  GLY A 417      98.974  77.946  85.614
ATOM   3961  C   GLY A 417      99.015  76.501  85.201
ATOM   3962  O   GLY A 417      99.125  76.234  84.003
ATOM   3963  N   ASP A 418      98.936  75.538  86.163
ATOM   3964  H   ASP A 418      98.872  75.755  87.136
ATOM   3965  CA  ASP A 418      98.925  74.129  85.845
ATOM   3966  CB  ASP A 418      99.202  73.162  87.022
ATOM   3967  CG  ASP A 418     100.661  73.171  87.479
ATOM   3968  OD1 ASP A 418     101.550  73.741  86.791
ATOM   3969  OD2 ASP A 418     100.907  72.568  88.556
ATOM   3970  C   ASP A 418      97.564  73.782  85.314
ATOM   3971  O   ASP A 418      96.551  74.367  85.709
ATOM   3972  N   THR A 419      97.535  72.840  84.351
ATOM   3973  H   THR A 419      98.356  72.381  84.024
ATOM   3974  CA  THR A 419      96.302  72.422  83.760
ATOM   3975  CB  THR A 419      96.370  72.465  82.245
ATOM   3976  CG2 THR A 419      95.030  72.032  81.620
ATOM   3977  OG1 THR A 419      96.645  73.796  81.825
ATOM   3978  HG1 THR A 419      96.932  73.728  80.911
ATOM   3979  C   THR A 419      95.952  71.039  84.245
ATOM   3980  O   THR A 419      96.731  70.092  84.102
ATOM   3981  N   LEU A 420      94.765  70.935  84.884
ATOM   3982  H   LEU A 420      94.185  71.735  85.013
ATOM   3983  CA  LEU A 420      94.202  69.695  85.361
ATOM   3984  CB  LEU A 420      93.130  69.850  86.464
ATOM   3985  CG  LEU A 420      93.614  70.432  87.803
ATOM   3986  CD1 LEU A 420      92.438  70.671  88.765
ATOM   3987  CD2 LEU A 420      94.699  69.544  88.437
ATOM   3988  C   LEU A 420      93.498  69.090  84.182
ATOM   3989  O   LEU A 420      92.863  69.818  83.417
ATOM   3990  N   LEU A 421      93.604  67.756  83.993
ATOM   3991  H   LEU A 421      94.118  67.158  84.603
ATOM   3992  CA  LEU A 421      92.938  67.132  82.881
ATOM   3993  CB  LEU A 421      93.915  66.723  81.746
ATOM   3994  CG  LEU A 421      93.305  66.080  80.477
ATOM   3995  CD1 LEU A 421      92.356  67.034  79.739
ATOM   3996  CD2 LEU A 421      94.407  65.575  79.537
ATOM   3997  C   LEU A 421      92.213  65.933  83.417
ATOM   3998  O   LEU A 421      92.835  64.983  83.901
ATOM   3999  N   PHE A 422      90.860  65.993  83.376
ATOM   4000  H   PHE A 422      90.384  66.767  82.956
ATOM   4001  CA  PHE A 422      90.028  64.909  83.845
ATOM   4002  CB  PHE A 422      88.770  65.343  84.626
ATOM   4003  CG  PHE A 422      89.180  65.946  85.931
ATOM   4004  CD1 PHE A 422      89.361  67.328  86.052
ATOM   4005  CE1 PHE A 422      89.742  67.900  87.269
ATOM   4006  CZ  PHE A 422      89.945  67.084  88.384
ATOM   4007  CE2 PHE A 422      89.766  65.702  88.278
ATOM   4008  CD2 PHE A 422      89.384  65.138  87.056
ATOM   4009  C   PHE A 422      89.602  64.114  82.649
ATOM   4010  O   PHE A 422      89.017  64.666  81.717
ATOM   4011  N   PHE A 423      89.865  62.789  82.694
ATOM   4012  H   PHE A 423      90.303  62.391  83.497
ATOM   4013  CA  PHE A 423      89.588  61.835  81.644
ATOM   4014  CB  PHE A 423      90.631  60.689  81.615
ATOM   4015  CG  PHE A 423      91.978  61.161  81.178
ATOM   4016  CD1 PHE A 423      92.940  61.527  82.126
ATOM   4017  CE1 PHE A 423      94.206  61.958  81.722
ATOM   4018  CZ  PHE A 423      94.520  62.015  80.363
ATOM   4019  CE2 PHE A 423      93.573  61.640  79.408
ATOM   4020  CD2 PHE A 423      92.308  61.210  79.818
ATOM   4021  C   PHE A 423      88.238  61.169  81.737
ATOM   4022  O   PHE A 423      87.939  60.260  80.958
ATOM   4023  N   GLY A 424      87.390  61.600  82.688
ATOM   4024  H   GLY A 424      87.628  62.348  83.303
ATOM   4025  CA  GLY A 424      86.089  61.020  82.886
ATOM   4026  C   GLY A 424      85.312  61.893  83.832
ATOM   4027  O   GLY A 424      85.699  63.046  84.051
ATOM   4028  N   PRO A 425      84.221  61.388  84.414
ATOM   4029  CA  PRO A 425      83.384  62.138  85.326
ATOM   4030  CB  PRO A 425      82.263  61.190  85.739
ATOM   4031  CG  PRO A 425      82.154  60.231  84.544
ATOM   4032  CD  PRO A 425      83.597  60.126  84.030
ATOM   4033  C   PRO A 425      84.124  62.733  86.484
ATOM   4034  O   PRO A 425      84.941  62.055  87.107
ATOM   4035  N   LEU A 426      83.811  64.019  86.742
ATOM   4036  H   LEU A 426      83.020  64.431  86.298
ATOM   4037  CA  LEU A 426      84.668  64.975  87.399
ATOM   4038  CB  LEU A 426      84.118  66.413  87.310
ATOM   4039  CG  LEU A 426      84.103  67.035  85.902
ATOM   4040  CD1 LEU A 426      83.417  68.408  85.915
ATOM   4041  CD2 LEU A 426      85.495  67.060  85.260
ATOM   4042  C   LEU A 426      84.875  64.708  88.861
ATOM   4043  O   LEU A 426      85.904  65.098  89.417
ATOM   4044  N   LYS A 427      83.886  64.042  89.505
ATOM   4045  H   LYS A 427      83.071  63.751  89.010
ATOM   4046  CA  LYS A 427      83.900  63.680  90.901
ATOM   4047  CB  LYS A 427      84.858  62.496  91.195
ATOM   4048  CG  LYS A 427      84.418  61.215  90.476
ATOM   4049  CD  LYS A 427      85.342  60.013  90.656
ATOM   4050  CE  LYS A 427      84.882  58.797  89.851
ATOM   4051  NZ  LYS A 427      85.856  57.698  89.980
ATOM   4052  HZ1 LYS A 427      85.746  57.238  90.904
ATOM   4053  HZ2 LYS A 427      85.693  57.001  89.229
ATOM   4054  HZ3 LYS A 427      86.819  58.074  89.894
ATOM   4055  C   LYS A 427      84.071  64.837  91.861
ATOM   4056  O   LYS A 427      84.960  64.843  92.719
ATOM   4057  N   LYS A 428      83.167  65.842  91.712
ATOM   4058  H   LYS A 428      82.477  65.788  90.995
ATOM   4059  CA  LYS A 428      83.084  67.043  92.516
ATOM   4060  CB  LYS A 428      82.632  66.801  93.979
ATOM   4061  CG  LYS A 428      81.228  66.216  94.134
ATOM   4062  CD  LYS A 428      80.838  65.999  95.596
ATOM   4063  CE  LYS A 428      79.441  65.413  95.787
ATOM   4064  NZ  LYS A 428      79.201  65.170  97.222
ATOM   4065  HZ1 LYS A 428      79.367  66.030  97.781
ATOM   4066  HZ2 LYS A 428      78.223  64.855  97.362
ATOM   4067  HZ3 LYS A 428      79.848  64.427  97.541
ATOM   4068  C   LYS A 428      84.208  68.048  92.504
ATOM   4069  O   LYS A 428      85.013  68.129  93.435
ATOM   4070  N   THR A 429      84.305  68.805  91.388
ATOM   4071  H   THR A 429      83.658  68.700  90.637
ATOM   4072  CA  THR A 429      85.287  69.844  91.186
ATOM   4073  CB  THR A 429      85.490  70.199  89.730
ATOM   4074  CG2 THR A 429      86.158  69.020  89.001
ATOM   4075  OG1 THR A 429      84.259  70.559  89.115
ATOM   4076  HG1 THR A 429      84.067  71.453  89.411
ATOM   4077  C   THR A 429      85.072  71.121  91.984
ATOM   4078  O   THR A 429      86.044  71.830  92.240
ATOM   4079  N   LYS A 430      83.807  71.451  92.365
ATOM   4080  H   LYS A 430      83.043  70.852  92.142
ATOM   4081  CA  LYS A 430      83.430  72.645  93.110
ATOM   4082  CB  LYS A 430      81.904  72.871  93.178
ATOM   4083  CG  LYS A 430      81.239  73.212  91.841
ATOM   4084  CD  LYS A 430      79.741  73.533  91.939
ATOM   4085  CE  LYS A 430      79.407  74.851  92.653
ATOM   4086  NZ  LYS A 430      77.951  75.111  92.603
ATOM   4087  HZ1 LYS A 430      77.525  74.503  91.879
ATOM   4088  HZ2 LYS A 430      77.515  74.908  93.522
ATOM   4089  HZ3 LYS A 430      77.780  76.106  92.360
ATOM   4090  C   LYS A 430      83.938  72.757  94.530
ATOM   4091  O   LYS A 430      84.075  71.753  95.233
ATOM   4092  N   ASP A 431      84.210  74.023  94.962
ATOM   4093  H   ASP A 431      84.062  74.807  94.363
ATOM   4094  CA  ASP A 431      84.725  74.381  96.266
ATOM   4095  CB  ASP A 431      86.244  74.746  96.229
ATOM   4096  CG  ASP A 431      86.604  75.933  95.316
ATOM   4097  OD1 ASP A 431      87.833  76.169  95.180
ATOM   4098  OD2 ASP A 431      85.707  76.594  94.726
ATOM   4099  C   ASP A 431      83.932  75.475  96.963
ATOM   4100  O   ASP A 431      82.932  75.970  96.433
ATOM   4101  N   ILE A 432      84.351  75.832  98.212
ATOM   4102  H   ILE A 432      85.153  75.415  98.631
ATOM   4103  CA  ILE A 432      83.689  76.840  99.008
ATOM   4104  CB  ILE A 432      83.594  76.438 100.486
ATOM   4105  CG2 ILE A 432      82.813  77.552 101.232
ATOM   4106  CG1 ILE A 432      82.886  75.081 100.686
ATOM   4107  CD1 ILE A 432      82.958  74.520 102.109
ATOM   4108  C   ILE A 432      84.601  78.064  98.951
ATOM   4109  O   ILE A 432      85.589  78.138  99.686
ATOM   4110  N   ASP A 433      84.295  79.049  98.072
ATOM   4111  H   ASP A 433      83.508  78.974  97.465
ATOM   4112  CA  ASP A 433      85.063  80.276  97.953
ATOM   4113  CB  ASP A 433      84.714  81.126  96.705
ATOM   4114  CG  ASP A 433      85.218  80.575  95.373
ATOM   4115  OD1 ASP A 433      86.038  79.624  95.326
ATOM   4116  OD2 ASP A 433      84.765  81.143  94.345
ATOM   4117  C   ASP A 433      84.702  81.176  99.113
ATOM   4118  O   ASP A 433      83.512  81.408  99.351
ATOM   4119  N   PHE A 434      85.719  81.679  99.867
ATOM   4120  H   PHE A 434      86.673  81.473  99.665
ATOM   4121  CA  PHE A 434      85.493  82.557 100.999
ATOM   4122  CB  PHE A 434      85.042  81.723 102.241
ATOM   4123  CG  PHE A 434      84.633  82.586 103.388
ATOM   4124  CD1 PHE A 434      83.508  83.414 103.308
ATOM   4125  CE1 PHE A 434      83.150  84.202 104.400
ATOM   4126  CZ  PHE A 434      83.894  84.157 105.582
ATOM   4127  CE2 PHE A 434      85.001  83.312 105.677
ATOM   4128  CD2 PHE A 434      85.361  82.526 104.584
ATOM   4129  C   PHE A 434      86.724  83.410 101.272
ATOM   4130  O   PHE A 434      87.358  83.311 102.324
ATOM   4131  N   ASP A 435      87.084  84.296 100.323
ATOM   4132  H   ASP A 435      86.568  84.385  99.475
ATOM   4133  CA  ASP A 435      88.242  85.158 100.447
ATOM   4134  CB  ASP A 435      88.750  85.721  99.092
ATOM   4135  CG  ASP A 435      87.702  86.472  98.257
ATOM   4136  OD1 ASP A 435      86.481  86.441  98.570
ATOM   4137  OD2 ASP A 435      88.150  87.114  97.272
ATOM   4138  C   ASP A 435      88.110  86.320 101.402
ATOM   4139  O   ASP A 435      89.097  86.707 102.033
ATOM   4140  N   ASN A 436      86.878  86.863 101.547
ATOM   4141  H   ASN A 436      86.118  86.497 101.016
ATOM   4142  CA  ASN A 436      86.547  88.019 102.357
ATOM   4143  CB  ASN A 436      85.044  88.384 102.245
ATOM   4144  CG  ASN A 436      84.726  89.023 100.883
ATOM   4145  OD1 ASN A 436      85.568  89.575 100.176
ATOM   4146  ND2 ASN A 436      83.432  88.925 100.479
ATOM   4147 1HD2 ASN A 436      82.765  88.436 101.043
ATOM   4148 2HD2 ASN A 436      83.163  89.288  99.587
ATOM   4149  C   ASN A 436      86.892  87.924 103.818
ATOM   4150  O   ASN A 436      87.389  88.905 104.375
ATOM   4151  N   LEU A 437      86.645  86.756 104.465
ATOM   4152  H   LEU A 437      86.241  85.986 103.977
ATOM   4153  CA  LEU A 437      86.947  86.477 105.856
ATOM   4154  CB  LEU A 437      88.460  86.538 106.202
ATOM   4155  CG  LEU A 437      89.346  85.543 105.413
ATOM   4156  CD1 LEU A 437      90.828  85.757 105.747
ATOM   4157  CD2 LEU A 437      88.918  84.078 105.624
ATOM   4158  C   LEU A 437      86.152  87.201 106.911
ATOM   4159  O   LEU A 437      85.560  86.541 107.766
ATOM   4160  N   GLY A 438      86.137  88.555 106.899
ATOM   4161  H   GLY A 438      86.642  89.075 106.216
ATOM   4162  CA  GLY A 438      85.400  89.334 107.860
ATOM   4163  C   GLY A 438      86.275  89.699 109.020
ATOM   4164  O   GLY A 438      86.195  89.059 110.070
ATOM   4165  N   GLU A 439      87.119  90.749 108.834
ATOM   4166  H   GLU A 439      87.133  91.239 107.967
ATOM   4167  CA  GLU A 439      88.031  91.271 109.837
ATOM   4168  CB  GLU A 439      89.076  92.252 109.278
ATOM   4169  CG  GLU A 439      90.064  91.649 108.265
ATOM   4170  CD  GLU A 439      90.890  90.508 108.856
ATOM   4171  OE1 GLU A 439      91.512  90.674 109.938
ATOM   4172  OE2 GLU A 439      90.948  89.452 108.174
ATOM   4173  C   GLU A 439      87.201  91.999 110.869
ATOM   4174  O   GLU A 439      86.145  92.537 110.523
ATOM   4175  N   ASN A 440      87.644  92.024 112.159
ATOM   4176  H   ASN A 440      88.501  91.613 112.459
ATOM   4177  CA  ASN A 440      86.796  92.623 113.167
ATOM   4178  CB  ASN A 440      86.421  91.607 114.288
ATOM   4179  CG  ASN A 440      85.541  90.466 113.791
ATOM   4180  OD1 ASN A 440      84.724  90.574 112.877
ATOM   4181  ND2 ASN A 440      85.722  89.295 114.453
ATOM   4182 1HD2 ASN A 440      86.390  89.243 115.196
ATOM   4183 2HD2 ASN A 440      85.194  88.486 114.199
ATOM   4184  C   ASN A 440      86.842  93.974 113.868
ATOM   4185  O   ASN A 440      85.944  94.747 113.528
ATOM   4186  N   PRO A 441      87.792  94.409 114.718
ATOM   4187  CA  PRO A 441      87.670  95.653 115.480
ATOM   4188  CB  PRO A 441      88.602  95.425 116.680
ATOM   4189  CG  PRO A 441      89.722  94.538 116.111
ATOM   4190  CD  PRO A 441      88.992  93.654 115.092
ATOM   4191  C   PRO A 441      87.796  97.028 114.868
ATOM   4192  O   PRO A 441      88.754  97.740 115.178
ATOM   4193  N   CYS A 442      86.823  97.421 114.016
ATOM   4194  H   CYS A 442      86.135  96.768 113.707
ATOM   4195  CA  CYS A 442      86.548  98.802 113.680
ATOM   4196  CB  CYS A 442      87.574  99.422 112.695
ATOM   4197  SG  CYS A 442      87.596  98.630 111.057
ATOM   4198  C   CYS A 442      85.183  98.874 113.036
ATOM   4199  O   CYS A 442      84.541  97.844 112.815
ATOM   4200  N   LYS A 443      84.679 100.113 112.799
ATOM   4201  H   LYS A 443      85.187 100.939 113.028
ATOM   4202  CA  LYS A 443      83.415 100.332 112.135
ATOM   4203  CB  LYS A 443      82.607 101.553 112.620
ATOM   4204  CG  LYS A 443      82.022 101.461 114.030
ATOM   4205  CD  LYS A 443      81.216 102.711 114.389
ATOM   4206  CE  LYS A 443      80.592 102.707 115.785
ATOM   4207  NZ  LYS A 443      79.842 103.964 115.989
ATOM   4208  HZ1 LYS A 443      80.487 104.775 115.932
ATOM   4209  HZ2 LYS A 443      79.117 104.056 115.252
ATOM   4210  HZ3 LYS A 443      79.383 103.957 116.918
ATOM   4211  C   LYS A 443      83.731 100.579 110.685
ATOM   4212  O   LYS A 443      84.608 101.390 110.373
ATOM   4213  N   ILE A 444      83.036  99.861 109.768
ATOM   4214  H   ILE A 444      82.339  99.203 110.043
ATOM   4215  CA  ILE A 444      83.231  99.992 108.340
ATOM   4216  CB  ILE A 444      84.077  98.883 107.692
ATOM   4217  CG2 ILE A 444      85.550  99.033 108.130
ATOM   4218  CG1 ILE A 444      83.486  97.466 107.902
ATOM   4219  CD1 ILE A 444      84.178  96.363 107.096
ATOM   4220  C   ILE A 444      81.911 100.058 107.608
ATOM   4221  O   ILE A 444      80.871  99.636 108.121
ATOM   4222  N   GLY A 445      81.952 100.634 106.383
ATOM   4223  H   GLY A 445      82.808 100.984 106.011
ATOM   4224  CA  GLY A 445      80.818 100.765 105.504
ATOM   4225  C   GLY A 445      81.351 100.379 104.156
ATOM   4226  O   GLY A 445      82.442 100.816 103.776
ATOM   4227  N   LEU A 446      80.581  99.566 103.393
ATOM   4228  H   LEU A 446      79.687  99.238 103.688
ATOM   4229  CA  LEU A 446      81.024  99.115 102.097
ATOM   4230  CB  LEU A 446      81.364  97.598 102.039
ATOM   4231  CG  LEU A 446      82.533  97.121 102.937
ATOM   4232  CD1 LEU A 446      82.641  95.589 102.945
ATOM   4233  CD2 LEU A 446      83.870  97.775 102.546
ATOM   4234  C   LEU A 446      80.057  99.378 100.982
ATOM   4235  O   LEU A 446      78.840  99.440 101.170
ATOM   4236  N   GLN A 447      80.648  99.573  99.784
ATOM   4237  H   GLN A 447      81.642  99.530  99.724
ATOM   4238  CA  GLN A 447      80.014  99.813  98.511
ATOM   4239  CB  GLN A 447      79.606 101.297  98.260
ATOM   4240  CG  GLN A 447      80.754 102.327  98.226
ATOM   4241  CD  GLN A 447      80.196 103.708  97.902
ATOM   4242  OE1 GLN A 447      79.631 104.381  98.763
ATOM   4243  NE2 GLN A 447      80.382 104.165  96.634
ATOM   4244 1HE2 GLN A 447      80.913 103.631  95.975
ATOM   4245 2HE2 GLN A 447      80.026 105.061  96.369
ATOM   4246  C   GLN A 447      81.041  99.434  97.461
ATOM   4247  O   GLN A 447      82.205  99.179  97.788
ATOM   4248  N   THR A 448      80.623  99.320  96.177
ATOM   4249  H   THR A 448      79.679  99.464  95.890
ATOM   4250  CA  THR A 448      81.583  99.043  95.142
ATOM   4251  CB  THR A 448      81.549  97.659  94.555
ATOM   4252  CG2 THR A 448      82.749  97.541  93.588
ATOM   4253  OG1 THR A 448      81.730  96.692  95.582
ATOM   4254  HG1 THR A 448      81.503  95.845  95.191
ATOM   4255  C   THR A 448      81.286 100.086  94.102
ATOM   4256  O   THR A 448      80.176 100.153  93.568
ATOM   4257  N   SER A 449      82.291 100.950  93.837
ATOM   4258  H   SER A 449      83.177 100.883  94.288
ATOM   4259  CA  SER A 449      82.156 102.021  92.891
ATOM   4260  CB  SER A 449      83.174 103.145  93.150
ATOM   4261  OG  SER A 449      82.900 103.749  94.407
ATOM   4262  HG  SER A 449      83.562 103.402  95.011
ATOM   4263  C   SER A 449      82.239 101.593  91.455
ATOM   4264  O   SER A 449      81.359 101.969  90.680
ATOM   4265  N   SER A 450      83.272 100.797  91.071
ATOM   4266  H   SER A 450      83.984 100.501  91.704
ATOM   4267  CA  SER A 450      83.414 100.348  89.703
ATOM   4268  CB  SER A 450      83.961 101.450  88.754
ATOM   4269  OG  SER A 450      84.091 100.989  87.415
ATOM   4270  HG  SER A 450      84.513 101.705  86.931
ATOM   4271  C   SER A 450      84.366  99.182  89.637
ATOM   4272  O   SER A 450      85.298  99.070  90.436
ATOM   4273  N   ILE A 451      84.126  98.287  88.650
ATOM   4274  H   ILE A 451      83.372  98.425  88.013
ATOM   4275  CA  ILE A 451      84.927  97.114  88.397
ATOM   4276  CB  ILE A 451      84.211  95.788  88.586
ATOM   4277  CG2 ILE A 451      84.064  95.540  90.095
ATOM   4278  CG1 ILE A 451      82.928  95.687  87.719
ATOM   4279  CD1 ILE A 451      82.260  94.315  87.682
ATOM   4280  C   ILE A 451      85.530  97.135  87.022
ATOM   4281  O   ILE A 451      84.932  97.615  86.056
ATOM   4282  N   GLU A 452      86.772  96.614  86.943
ATOM   4283  H   GLU A 452      87.219  96.241  87.752
ATOM   4284  CA  GLU A 452      87.555  96.508  85.738
ATOM   4285  CB  GLU A 452      88.700  97.551  85.665
ATOM   4286  CG  GLU A 452      88.264  99.031  85.632
ATOM   4287  CD  GLU A 452      87.703  99.451  84.266
ATOM   4288  OE1 GLU A 452      87.031 100.515  84.234
ATOM   4289  OE2 GLU A 452      87.954  98.766  83.238
ATOM   4290  C   GLU A 452      88.200  95.145  85.749
ATOM   4291  O   GLU A 452      88.438  94.569  86.815
ATOM   4292  N   GLY A 453      88.529  94.616  84.547
ATOM   4293  H   GLY A 453      88.347  95.100  83.694
ATOM   4294  CA  GLY A 453      89.148  93.322  84.412
ATOM   4295  C   GLY A 453      88.165  92.253  84.045
ATOM   4296  O   GLY A 453      87.017  92.535  83.693
ATOM   4297  N   ALA A 454      88.637  90.985  84.089
ATOM   4298  H   ALA A 454      89.566  90.778  84.384
ATOM   4299  CA  ALA A 454      87.826  89.850  83.749
ATOM   4300  CB  ALA A 454      88.209  89.225  82.390
ATOM   4301  C   ALA A 454      87.934  88.770  84.779
ATOM   4302  O   ALA A 454      88.894  88.712  85.549
ATOM   4303  N   TRP A 455      86.893  87.910  84.819
ATOM   4304  H   TRP A 455      86.139  87.993  84.172
ATOM   4305  CA  TRP A 455      86.807  86.783  85.706
ATOM   4306  CB  TRP A 455      85.393  86.596  86.317
ATOM   4307  CG  TRP A 455      84.227  86.540  85.348
ATOM   4308  CD1 TRP A 455      83.723  85.483  84.646
ATOM   4309  NE1 TRP A 455      82.663  85.886  83.867
ATOM   4310  HE1 TRP A 455      82.149  85.301  83.275
ATOM   4311  CE2 TRP A 455      82.466  87.237  84.057
ATOM   4312  CZ2 TRP A 455      81.540  88.117  83.509
ATOM   4313  CH2 TRP A 455      81.593  89.462  83.903
ATOM   4314  CZ3 TRP A 455      82.556  89.907  84.821
ATOM   4315  CE3 TRP A 455      83.490  89.018  85.371
ATOM   4316  CD2 TRP A 455      83.433  87.682  84.981
ATOM   4317  C   TRP A 455      87.321  85.557  85.000
ATOM   4318  O   TRP A 455      87.247  85.455  83.775
ATOM   4319  N   GLY A 456      87.939  84.636  85.773
ATOM   4320  H   GLY A 456      87.968  84.750  86.760
ATOM   4321  CA  GLY A 456      88.508  83.396  85.299
ATOM   4322  C   GLY A 456      89.882  83.569  84.697
ATOM   4323  O   GLY A 456      90.534  82.574  84.391
ATOM   4324  N   SER A 457      90.363  84.826  84.550
ATOM   4325  H   SER A 457      89.835  85.616  84.845
ATOM   4326  CA  SER A 457      91.631  85.153  83.954
ATOM   4327  CB  SER A 457      91.576  86.547  83.276
ATOM   4328  OG  SER A 457      92.825  86.929  82.712
ATOM   4329  HG  SER A 457      92.696  87.818  82.370
ATOM   4330  C   SER A 457      92.791  85.119  84.910
ATOM   4331  O   SER A 457      92.660  85.386  86.102
ATOM   4332  N   GLU A 458      93.983  84.802  84.359
ATOM   4333  H   GLU A 458      94.047  84.609  83.383
ATOM   4334  CA  GLU A 458      95.239  84.746  85.071
ATOM   4335  CB  GLU A 458      96.390  84.174  84.215
ATOM   4336  CG  GLU A 458      96.259  82.678  83.892
ATOM   4337  CD  GLU A 458      97.457  82.227  83.058
ATOM   4338  OE1 GLU A 458      97.234  81.759  81.910
ATOM   4339  OE2 GLU A 458      98.611  82.314  83.557
ATOM   4340  C   GLU A 458      95.626  86.148  85.485
ATOM   4341  O   GLU A 458      96.315  86.316  86.492
ATOM   4342  N   PHE A 459      95.189  87.165  84.686
ATOM   4343  H   PHE A 459      94.643  86.951  83.880
ATOM   4344  CA  PHE A 459      95.398  88.579  84.870
ATOM   4345  CB  PHE A 459      94.858  89.127  86.217
ATOM   4346  CG  PHE A 459      94.143  90.418  86.006
ATOM   4347  CD1 PHE A 459      92.927  90.470  85.312
ATOM   4348  CE1 PHE A 459      92.272  91.689  85.132
ATOM   4349  CZ  PHE A 459      92.823  92.866  85.648
ATOM   4350  CE2 PHE A 459      94.031  92.821  86.347
ATOM   4351  CD2 PHE A 459      94.685  91.600  86.524
ATOM   4352  C   PHE A 459      96.863  88.972  84.671
ATOM   4353  O   PHE A 459      97.709  88.707  85.562
ATOM   4354  OXT PHE A 459      97.152  89.558  83.596
TER
END
