# Supplementary material for: DNA Vaccines Encoding HTNV GP-Derived Th Epitopes Benefited from a LAMP-Targeting Strategy and Established Cellular Immunoprotection
Source: Vaccines (Basel). 2024 Aug 19;12(8):928. doi: 10.3390/vaccines12080928 (PMC11359959; doi:10.3390/vaccines12080928)
Supplement: Supplementary file 1 [file vaccines-12-00928-s001.zip › Supplementary Material_S3/I-TASSER model 5/optimized model_3.pdb]

ATOM      1  N   MET A   1      55.786  92.993  69.775
ATOM      2  H1  MET A   1      55.100  92.219  69.707
ATOM      3  H2  MET A   1      56.750  92.623  69.670
ATOM      4  H3  MET A   1      55.695  93.456  70.699
ATOM      5  CA  MET A   1      55.519  93.982  68.709
ATOM      6  CB  MET A   1      56.438  95.216  68.872
ATOM      7  CG  MET A   1      56.162  96.061  70.120
ATOM      8  SD  MET A   1      57.650  96.709  70.941
ATOM      9  CE  MET A   1      56.789  98.013  71.865
ATOM     10  C   MET A   1      55.768  93.347  67.379
ATOM     11  O   MET A   1      54.852  93.248  66.561
ATOM     12  N   ALA A   2      57.024  92.892  67.147
ATOM     13  H   ALA A   2      57.743  92.997  67.830
ATOM     14  CA  ALA A   2      57.445  92.238  65.932
ATOM     15  CB  ALA A   2      58.973  92.062  65.853
ATOM     16  C   ALA A   2      56.824  90.870  65.852
ATOM     17  O   ALA A   2      56.476  90.410  64.764
ATOM     18  N   LEU A   3      56.695  90.200  67.030
ATOM     19  H   LEU A   3      57.025  90.623  67.870
ATOM     20  CA  LEU A   3      56.126  88.887  67.240
ATOM     21  CB  LEU A   3      54.593  88.837  66.954
ATOM     22  CG  LEU A   3      53.695  89.828  67.730
ATOM     23  CD1 LEU A   3      52.230  89.680  67.295
ATOM     24  CD2 LEU A   3      53.864  89.721  69.253
ATOM     25  C   LEU A   3      56.817  87.807  66.438
ATOM     26  O   LEU A   3      56.238  86.748  66.185
ATOM     27  N   ARG A   4      58.112  88.019  66.098
ATOM     28  H   ARG A   4      58.607  88.843  66.359
ATOM     29  CA  ARG A   4      58.829  87.068  65.298
ATOM     30  CB  ARG A   4      59.972  87.727  64.495
ATOM     31  CG  ARG A   4      60.720  86.804  63.530
ATOM     32  CD  ARG A   4      61.774  87.545  62.712
ATOM     33  NE  ARG A   4      62.354  86.574  61.739
ATOM     34  HE  ARG A   4      61.952  85.660  61.670
ATOM     35  CZ  ARG A   4      63.387  86.915  60.908
ATOM     36  NH1 ARG A   4      63.969  88.152  60.949
ATOM     37 1HH1 ARG A   4      63.669  88.830  61.619
ATOM     38 2HH1 ARG A   4      64.702  88.386  60.310
ATOM     39  NH2 ARG A   4      63.824  86.000  59.995
ATOM     40 1HH2 ARG A   4      63.387  85.103  59.936
ATOM     41 2HH2 ARG A   4      64.539  86.241  59.339
ATOM     42  C   ARG A   4      59.344  85.947  66.150
ATOM     43  O   ARG A   4      60.216  86.123  67.002
ATOM     44  N   ASN A   5      58.757  84.763  65.897
ATOM     45  H   ASN A   5      58.051  84.712  65.195
ATOM     46  CA  ASN A   5      59.037  83.505  66.530
ATOM     47  CB  ASN A   5      57.857  82.516  66.317
ATOM     48  CG  ASN A   5      58.018  81.183  67.050
ATOM     49  OD1 ASN A   5      58.844  80.358  66.665
ATOM     50  ND2 ASN A   5      57.188  80.931  68.095
ATOM     51 1HD2 ASN A   5      56.463  81.577  68.327
ATOM     52 2HD2 ASN A   5      57.261  80.069  68.596
ATOM     53  C   ASN A   5      60.288  82.885  65.973
ATOM     54  O   ASN A   5      60.496  82.889  64.759
ATOM     55  N   VAL A   6      61.165  82.376  66.877
ATOM     56  H   VAL A   6      60.960  82.414  67.847
ATOM     57  CA  VAL A   6      62.393  81.689  66.537
ATOM     58  CB  VAL A   6      63.661  82.543  66.464
ATOM     59  CG1 VAL A   6      64.885  81.674  66.073
ATOM     60  CG2 VAL A   6      63.493  83.690  65.450
ATOM     61  C   VAL A   6      62.632  80.653  67.612
ATOM     62  O   VAL A   6      62.653  80.982  68.801
ATOM     63  N   TYR A   7      62.775  79.367  67.214
ATOM     64  H   TYR A   7      62.737  79.100  66.254
ATOM     65  CA  TYR A   7      63.077  78.314  68.152
ATOM     66  CB  TYR A   7      62.175  77.055  68.173
ATOM     67  CG  TYR A   7      60.779  77.263  68.631
ATOM     68  CD1 TYR A   7      59.738  77.457  67.719
ATOM     69  CE1 TYR A   7      58.427  77.635  68.173
ATOM     70  CZ  TYR A   7      58.152  77.614  69.542
ATOM     71  OH  TYR A   7      56.838  77.795  70.023
ATOM     72  HH  TYR A   7      56.262  77.938  69.266
ATOM     73  CE2 TYR A   7      59.191  77.412  70.447
ATOM     74  CD2 TYR A   7      60.498  77.233  69.999
ATOM     75  C   TYR A   7      64.392  77.727  67.748
ATOM     76  O   TYR A   7      64.556  77.327  66.591
ATOM     77  N   ASP A   8      65.373  77.693  68.680
ATOM     78  H   ASP A   8      65.256  78.043  69.611
ATOM     79  CA  ASP A   8      66.641  77.076  68.380
ATOM     80  CB  ASP A   8      67.646  77.953  67.600
ATOM     81  CG  ASP A   8      68.725  77.150  66.851
ATOM     82  OD1 ASP A   8      68.696  75.889  66.837
ATOM     83  OD2 ASP A   8      69.614  77.821  66.263
ATOM     84  C   ASP A   8      67.242  76.643  69.683
ATOM     85  O   ASP A   8      66.960  77.215  70.735
ATOM     86  N   MET A   9      68.055  75.571  69.655
ATOM     87  H   MET A   9      68.308  75.108  68.810
ATOM     88  CA  MET A   9      68.679  75.109  70.859
ATOM     89  CB  MET A   9      67.905  74.001  71.618
ATOM     90  CG  MET A   9      67.776  72.649  70.920
ATOM     91  SD  MET A   9      66.670  71.484  71.764
ATOM     92  CE  MET A   9      65.163  72.315  71.178
ATOM     93  C   MET A   9      70.082  74.668  70.598
ATOM     94  O   MET A   9      70.568  74.743  69.467
ATOM     95  N   LYS A  10      70.849  74.674  71.701
ATOM     96  H   LYS A  10      70.466  74.865  72.601
ATOM     97  CA  LYS A  10      72.224  74.293  71.710
ATOM     98  CB  LYS A  10      73.108  75.371  72.325
ATOM     99  CG  LYS A  10      73.155  76.665  71.524
ATOM    100  CD  LYS A  10      73.987  77.699  72.252
ATOM    101  CE  LYS A  10      75.465  77.356  72.338
ATOM    102  NZ  LYS A  10      76.123  78.457  73.037
ATOM    103  HZ1 LYS A  10      75.799  78.432  74.028
ATOM    104  HZ2 LYS A  10      77.153  78.328  73.013
ATOM    105  HZ3 LYS A  10      75.862  79.374  72.625
ATOM    106  C   LYS A  10      72.346  73.098  72.600
ATOM    107  O   LYS A  10      71.817  73.090  73.714
ATOM    108  N   ILE A  11      73.032  72.053  72.088
ATOM    109  H   ILE A  11      73.422  72.098  71.175
ATOM    110  CA  ILE A  11      73.275  70.826  72.797
ATOM    111  CB  ILE A  11      72.409  69.644  72.334
ATOM    112  CG2 ILE A  11      72.761  68.412  73.203
ATOM    113  CG1 ILE A  11      70.894  69.965  72.382
ATOM    114  CD1 ILE A  11      69.975  68.866  71.839
ATOM    115  C   ILE A  11      74.733  70.538  72.490
ATOM    116  O   ILE A  11      75.057  69.912  71.480
ATOM    117  N   GLU A  12      75.666  71.058  73.323
ATOM    118  H   GLU A  12      75.400  71.544  74.153
ATOM    119  CA  GLU A  12      77.087  70.819  73.137
ATOM    120  CB  GLU A  12      77.962  71.898  73.821
ATOM    121  CG  GLU A  12      77.814  73.309  73.209
ATOM    122  CD  GLU A  12      78.716  74.364  73.876
ATOM    123  OE1 GLU A  12      78.662  75.535  73.409
ATOM    124  OE2 GLU A  12      79.463  74.042  74.840
ATOM    125  C   GLU A  12      77.315  69.480  73.794
ATOM    126  O   GLU A  12      76.999  69.345  74.972
ATOM    127  N   CYS A  13      77.855  68.462  73.064
ATOM    128  H   CYS A  13      78.131  68.556  72.111
ATOM    129  CA  CYS A  13      78.017  67.159  73.670
ATOM    130  CB  CYS A  13      76.828  66.228  73.326
ATOM    131  SG  CYS A  13      76.827  64.665  74.262
ATOM    132  C   CYS A  13      79.311  66.389  73.469
ATOM    133  O   CYS A  13      79.424  65.637  72.491
ATOM    134  N   PRO A  14      80.323  66.563  74.322
ATOM    135  CA  PRO A  14      81.551  65.806  74.218
ATOM    136  CB  PRO A  14      82.572  66.553  75.074
ATOM    137  CG  PRO A  14      82.005  67.976  75.197
ATOM    138  CD  PRO A  14      80.491  67.767  75.130
ATOM    139  C   PRO A  14      81.303  64.393  74.704
ATOM    140  O   PRO A  14      80.971  64.208  75.878
ATOM    141  N   HIS A  15      81.525  63.393  73.824
ATOM    142  H   HIS A  15      81.832  63.593  72.897
ATOM    143  CA  HIS A  15      81.323  61.992  74.115
ATOM    144  CB  HIS A  15      80.898  61.175  72.870
ATOM    145  CG  HIS A  15      81.918  61.038  71.774
ATOM    146  ND1 HIS A  15      82.918  60.091  71.743
ATOM    147  CE1 HIS A  15      83.611  60.292  70.594
ATOM    148  NE2 HIS A  15      83.132  61.300  69.890
ATOM    149  CD2 HIS A  15      82.067  61.769  70.637
ATOM    150  C   HIS A  15      82.524  61.375  74.795
ATOM    151  O   HIS A  15      83.551  62.029  74.944
ATOM    152  N   THR A  16      82.374  60.109  75.284
ATOM    153  H   THR A  16      81.502  59.641  75.177
ATOM    154  CA  THR A  16      83.381  59.296  75.956
ATOM    155  CB  THR A  16      84.703  59.203  75.195
ATOM    156  CG2 THR A  16      85.698  58.274  75.921
ATOM    157  OG1 THR A  16      84.463  58.660  73.904
ATOM    158  HG1 THR A  16      85.069  59.118  73.316
ATOM    159  C   THR A  16      83.568  59.804  77.369
ATOM    160  O   THR A  16      83.258  59.090  78.324
ATOM    161  N   VAL A  17      84.055  61.066  77.521
ATOM    162  H   VAL A  17      84.285  61.615  76.722
ATOM    163  CA  VAL A  17      84.263  61.738  78.793
ATOM    164  CB  VAL A  17      84.997  63.053  78.623
ATOM    165  CG1 VAL A  17      85.103  63.850  79.936
ATOM    166  CG2 VAL A  17      86.363  62.715  78.041
ATOM    167  C   VAL A  17      82.857  61.960  79.321
ATOM    168  O   VAL A  17      82.620  61.857  80.526
ATOM    169  N   SER A  18      81.916  62.238  78.379
ATOM    170  H   SER A  18      82.188  62.351  77.428
ATOM    171  CA  SER A  18      80.509  62.403  78.584
ATOM    172  CB  SER A  18      79.806  61.080  79.007
ATOM    173  OG  SER A  18      78.395  61.228  79.104
ATOM    174  HG  SER A  18      78.063  60.372  79.390
ATOM    175  C   SER A  18      79.987  63.566  79.366
ATOM    176  O   SER A  18      79.822  63.512  80.585
ATOM    177  N   PHE A  19      79.807  64.683  78.637
ATOM    178  H   PHE A  19      80.030  64.691  77.664
ATOM    179  CA  PHE A  19      79.221  65.904  79.133
ATOM    180  CB  PHE A  19      80.172  67.066  79.522
ATOM    181  CG  PHE A  19      80.930  66.690  80.751
ATOM    182  CD1 PHE A  19      82.204  66.121  80.703
ATOM    183  CE1 PHE A  19      82.871  65.779  81.882
ATOM    184  CZ  PHE A  19      82.262  66.002  83.116
ATOM    185  CE2 PHE A  19      80.989  66.568  83.180
ATOM    186  CD2 PHE A  19      80.330  66.909  81.998
ATOM    187  C   PHE A  19      78.240  66.383  78.107
ATOM    188  O   PHE A  19      78.398  66.098  76.918
ATOM    189  N   GLY A  20      77.171  67.086  78.555
ATOM    190  H   GLY A  20      77.025  67.288  79.520
ATOM    191  CA  GLY A  20      76.182  67.588  77.641
ATOM    192  C   GLY A  20      75.606  68.857  78.170
ATOM    193  O   GLY A  20      74.824  68.831  79.125
ATOM    194  N   GLU A  21      75.974  69.995  77.543
ATOM    195  H   GLU A  21      76.562  69.986  76.736
ATOM    196  CA  GLU A  21      75.471  71.273  77.959
ATOM    197  CB  GLU A  21      76.467  72.442  77.810
ATOM    198  CG  GLU A  21      75.972  73.782  78.394
ATOM    199  CD  GLU A  21      75.902  73.721  79.920
ATOM    200  OE1 GLU A  21      76.977  73.574  80.561
ATOM    201  OE2 GLU A  21      74.772  73.808  80.468
ATOM    202  C   GLU A  21      74.276  71.589  77.116
ATOM    203  O   GLU A  21      74.362  71.630  75.887
ATOM    204  N   ASN A  22      73.135  71.818  77.793
ATOM    205  H   ASN A  22      73.103  71.798  78.789
ATOM    206  CA  ASN A  22      71.904  72.142  77.132
ATOM    207  CB  ASN A  22      70.718  71.248  77.552
ATOM    208  CG  ASN A  22      70.995  69.810  77.123
ATOM    209  OD1 ASN A  22      70.989  69.476  75.939
ATOM    210  ND2 ASN A  22      71.300  68.934  78.114
ATOM    211 1HD2 ASN A  22      71.326  69.240  79.066
ATOM    212 2HD2 ASN A  22      71.534  67.989  77.888
ATOM    213  C   ASN A  22      71.539  73.564  77.406
ATOM    214  O   ASN A  22      71.582  74.020  78.552
ATOM    215  N   SER A  23      71.197  74.297  76.326
ATOM    216  H   SER A  23      71.234  73.905  75.408
ATOM    217  CA  SER A  23      70.793  75.679  76.406
ATOM    218  CB  SER A  23      71.936  76.640  76.000
ATOM    219  OG  SER A  23      71.544  78.001  76.092
ATOM    220  HG  SER A  23      72.336  78.512  75.906
ATOM    221  C   SER A  23      69.647  75.769  75.429
ATOM    222  O   SER A  23      69.859  75.691  74.219
ATOM    223  N   VAL A  24      68.397  75.894  75.946
ATOM    224  H   VAL A  24      68.239  75.954  76.928
ATOM    225  CA  VAL A  24      67.213  75.956  75.109
ATOM    226  CB  VAL A  24      66.040  75.146  75.646
ATOM    227  CG1 VAL A  24      64.812  75.295  74.719
ATOM    228  CG2 VAL A  24      66.476  73.678  75.814
ATOM    229  C   VAL A  24      66.770  77.376  74.912
ATOM    230  O   VAL A  24      66.404  78.047  75.883
ATOM    231  N   LYS A  25      66.749  77.838  73.634
ATOM    232  H   LYS A  25      66.988  77.291  72.833
ATOM    233  CA  LYS A  25      66.358  79.193  73.347
ATOM    234  CB  LYS A  25      67.365  79.915  72.449
ATOM    235  CG  LYS A  25      67.083  81.395  72.265
ATOM    236  CD  LYS A  25      68.011  81.953  71.220
ATOM    237  CE  LYS A  25      67.861  83.432  70.989
ATOM    238  NZ  LYS A  25      68.693  83.804  69.841
ATOM    239  HZ1 LYS A  25      69.574  83.249  69.860
ATOM    240  HZ2 LYS A  25      68.168  83.614  68.963
ATOM    241  HZ3 LYS A  25      68.920  84.814  69.902
ATOM    242  C   LYS A  25      65.020  79.206  72.673
ATOM    243  O   LYS A  25      64.847  78.654  71.584
ATOM    244  N   LYS A  26      64.068  79.931  73.289
ATOM    245  H   LYS A  26      64.243  80.435  74.131
ATOM    246  CA  LYS A  26      62.726  79.980  72.796
ATOM    247  CB  LYS A  26      61.863  79.165  73.797
ATOM    248  CG  LYS A  26      60.371  78.977  73.546
ATOM    249  CD  LYS A  26      59.721  78.133  74.648
ATOM    250  CE  LYS A  26      58.198  78.026  74.566
ATOM    251  NZ  LYS A  26      57.806  77.221  73.392
ATOM    252  HZ1 LYS A  26      58.356  77.519  72.565
ATOM    253  HZ2 LYS A  26      57.990  76.218  73.586
ATOM    254  HZ3 LYS A  26      56.796  77.359  73.195
ATOM    255  C   LYS A  26      62.238  81.402  72.704
ATOM    256  O   LYS A  26      61.820  81.982  73.706
ATOM    257  N   ILE A  27      62.324  82.016  71.494
ATOM    258  H   ILE A  27      62.619  81.552  70.664
ATOM    259  CA  ILE A  27      61.825  83.357  71.303
ATOM    260  CB  ILE A  27      62.702  84.308  70.496
ATOM    261  CG2 ILE A  27      61.972  85.611  70.094
ATOM    262  CG1 ILE A  27      64.026  84.508  71.244
ATOM    263  CD1 ILE A  27      65.023  85.356  70.480
ATOM    264  C   ILE A  27      60.461  83.191  70.723
ATOM    265  O   ILE A  27      60.312  82.821  69.562
ATOM    266  N   VAL A  28      59.436  83.508  71.535
ATOM    267  H   VAL A  28      59.590  83.847  72.459
ATOM    268  CA  VAL A  28      58.059  83.351  71.141
ATOM    269  CB  VAL A  28      57.339  82.228  71.909
ATOM    270  CG1 VAL A  28      57.945  80.869  71.530
ATOM    271  CG2 VAL A  28      57.415  82.468  73.430
ATOM    272  C   VAL A  28      57.238  84.620  71.214
ATOM    273  O   VAL A  28      57.573  85.522  71.988
ATOM    274  N   PRO A  29      56.171  84.728  70.402
ATOM    275  CA  PRO A  29      55.275  85.863  70.369
ATOM    276  CB  PRO A  29      54.278  85.599  69.241
ATOM    277  CG  PRO A  29      55.006  84.627  68.314
ATOM    278  CD  PRO A  29      55.911  83.845  69.266
ATOM    279  C   PRO A  29      54.543  86.050  71.664
ATOM    280  O   PRO A  29      54.201  85.066  72.327
ATOM    281  N   ILE A  30      54.262  87.328  71.991
ATOM    282  H   ILE A  30      54.533  88.067  71.380
ATOM    283  CA  ILE A  30      53.639  87.761  73.219
ATOM    284  CB  ILE A  30      53.570  89.289  73.267
ATOM    285  CG2 ILE A  30      52.692  89.779  74.448
ATOM    286  CG1 ILE A  30      55.000  89.864  73.363
ATOM    287  CD1 ILE A  30      55.092  91.373  73.127
ATOM    288  C   ILE A  30      52.239  87.172  73.275
ATOM    289  O   ILE A  30      51.817  86.695  74.328
ATOM    290  N   HIS A  31      51.532  87.124  72.118
ATOM    291  H   HIS A  31      51.909  87.497  71.275
ATOM    292  CA  HIS A  31      50.186  86.616  72.010
ATOM    293  CB  HIS A  31      49.561  86.920  70.624
ATOM    294  CG  HIS A  31      48.123  86.503  70.473
ATOM    295  ND1 HIS A  31      47.093  87.092  71.173
ATOM    296  CE1 HIS A  31      45.947  86.489  70.771
ATOM    297  NE2 HIS A  31      46.166  85.556  69.863
ATOM    298  CD2 HIS A  31      47.538  85.567  69.676
ATOM    299  C   HIS A  31      50.129  85.137  72.318
ATOM    300  O   HIS A  31      49.199  84.685  72.990
ATOM    301  N   ALA A  32      51.148  84.368  71.864
ATOM    302  H   ALA A  32      51.894  84.761  71.333
ATOM    303  CA  ALA A  32      51.242  82.945  72.097
ATOM    304  CB  ALA A  32      52.395  82.288  71.317
ATOM    305  C   ALA A  32      51.474  82.701  73.565
ATOM    306  O   ALA A  32      50.869  81.794  74.139
ATOM    307  N   CYS A  33      52.316  83.559  74.200
ATOM    308  H   CYS A  33      52.778  84.283  73.690
ATOM    309  CA  CYS A  33      52.655  83.504  75.604
ATOM    310  CB  CYS A  33      53.707  84.551  76.021
ATOM    311  SG  CYS A  33      55.350  84.248  75.320
ATOM    312  C   CYS A  33      51.443  83.772  76.449
ATOM    313  O   CYS A  33      51.342  83.252  77.559
ATOM    314  N   ASN A  34      50.512  84.617  75.947
ATOM    315  H   ASN A  34      50.648  85.066  75.065
ATOM    316  CA  ASN A  34      49.298  84.965  76.636
ATOM    317  CB  ASN A  34      48.577  86.165  75.984
ATOM    318  CG  ASN A  34      49.336  87.469  76.242
ATOM    319  OD1 ASN A  34      50.105  87.652  77.187
ATOM    320  ND2 ASN A  34      49.134  88.426  75.301
ATOM    321 1HD2 ASN A  34      48.530  88.238  74.526
ATOM    322 2HD2 ASN A  34      49.608  89.303  75.361
ATOM    323  C   ASN A  34      48.334  83.812  76.666
ATOM    324  O   ASN A  34      47.689  83.601  77.695
ATOM    325  N   MET A  35      48.204  83.057  75.542
ATOM    326  H   MET A  35      48.700  83.277  74.704
ATOM    327  CA  MET A  35      47.287  81.943  75.482
ATOM    328  CB  MET A  35      46.864  81.592  74.043
ATOM    329  CG  MET A  35      46.013  82.646  73.332
ATOM    330  SD  MET A  35      45.371  82.097  71.722
ATOM    331  CE  MET A  35      46.968  82.183  70.862
ATOM    332  C   MET A  35      47.758  80.642  76.089
ATOM    333  O   MET A  35      47.123  80.154  77.024
ATOM    334  N   MET A  36      48.949  80.136  75.674
ATOM    335  H   MET A  36      49.489  80.594  74.972
ATOM    336  CA  MET A  36      49.482  78.869  76.135
ATOM    337  CB  MET A  36      50.219  78.094  75.022
ATOM    338  CG  MET A  36      49.290  77.607  73.902
ATOM    339  SD  MET A  36      50.081  76.673  72.556
ATOM    340  CE  MET A  36      50.347  75.144  73.497
ATOM    341  C   MET A  36      50.397  78.927  77.322
ATOM    342  O   MET A  36      51.062  79.943  77.542
ATOM    343  N   LYS A  37      50.207  77.954  78.254
ATOM    344  H   LYS A  37      49.549  77.217  78.115
ATOM    345  CA  LYS A  37      51.012  77.845  79.443
ATOM    346  CB  LYS A  37      50.285  77.154  80.613
ATOM    347  CG  LYS A  37      49.130  77.937  81.230
ATOM    348  CD  LYS A  37      48.487  77.183  82.396
ATOM    349  CE  LYS A  37      47.297  77.893  83.041
ATOM    350  NZ  LYS A  37      47.764  79.073  83.795
ATOM    351  HZ1 LYS A  37      48.497  78.780  84.467
ATOM    352  HZ2 LYS A  37      48.160  79.770  83.137
ATOM    353  HZ3 LYS A  37      46.974  79.501  84.314
ATOM    354  C   LYS A  37      52.247  77.034  79.188
ATOM    355  O   LYS A  37      53.349  77.505  79.471
ATOM    356  N   SER A  38      52.078  75.812  78.619
ATOM    357  H   SER A  38      51.179  75.468  78.361
ATOM    358  CA  SER A  38      53.172  74.922  78.351
ATOM    359  CB  SER A  38      53.053  73.578  79.115
ATOM    360  OG  SER A  38      54.119  72.689  78.803
ATOM    361  HG  SER A  38      53.955  71.892  79.315
ATOM    362  C   SER A  38      53.245  74.649  76.883
ATOM    363  O   SER A  38      52.219  74.595  76.199
ATOM    364  N   CYS A  39      54.493  74.504  76.376
ATOM    365  H   CYS A  39      55.309  74.554  76.947
ATOM    366  CA  CYS A  39      54.715  74.237  74.987
ATOM    367  CB  CYS A  39      55.057  75.497  74.169
ATOM    368  SG  CYS A  39      53.726  76.737  74.124
ATOM    369  C   CYS A  39      55.848  73.281  74.802
ATOM    370  O   CYS A  39      56.838  73.296  75.538
ATOM    371  N   LEU A  40      55.688  72.407  73.785
ATOM    372  H   LEU A  40      54.867  72.440  73.222
ATOM    373  CA  LEU A  40      56.646  71.409  73.384
ATOM    374  CB  LEU A  40      55.993  70.378  72.437
ATOM    375  CG  LEU A  40      56.760  69.069  72.183
ATOM    376  CD1 LEU A  40      56.786  68.181  73.440
ATOM    377  CD2 LEU A  40      56.215  68.351  70.940
ATOM    378  C   LEU A  40      57.733  72.134  72.632
ATOM    379  O   LEU A  40      57.498  73.225  72.108
ATOM    380  N   ILE A  41      58.975  71.602  72.639
ATOM    381  H   ILE A  41      59.195  70.725  73.063
ATOM    382  CA  ILE A  41      60.033  72.229  71.879
ATOM    383  CB  ILE A  41      61.169  72.859  72.672
ATOM    384  CG2 ILE A  41      60.645  74.117  73.397
ATOM    385  CG1 ILE A  41      61.851  71.833  73.575
ATOM    386  CD1 ILE A  41      63.115  72.300  74.274
ATOM    387  C   ILE A  41      60.497  71.229  70.859
ATOM    388  O   ILE A  41      60.361  70.022  71.054
ATOM    389  N   ALA A  42      61.000  71.698  69.700
ATOM    390  H   ALA A  42      61.110  72.667  69.494
ATOM    391  CA  ALA A  42      61.422  70.761  68.699
ATOM    392  CB  ALA A  42      60.271  70.327  67.760
ATOM    393  C   ALA A  42      62.537  71.256  67.846
ATOM    394  O   ALA A  42      62.880  72.439  67.831
ATOM    395  N   LEU A  43      63.150  70.274  67.161
ATOM    396  H   LEU A  43      62.845  69.330  67.277
ATOM    397  CA  LEU A  43      64.215  70.401  66.204
ATOM    398  CB  LEU A  43      65.571  69.799  66.647
ATOM    399  CG  LEU A  43      66.235  70.469  67.860
ATOM    400  CD1 LEU A  43      67.423  69.641  68.375
ATOM    401  CD2 LEU A  43      66.633  71.920  67.521
ATOM    402  C   LEU A  43      63.735  69.621  65.007
ATOM    403  O   LEU A  43      62.687  68.963  65.063
ATOM    404  N   GLY A  44      64.499  69.681  63.881
ATOM    405  H   GLY A  44      65.340  70.214  63.852
ATOM    406  CA  GLY A  44      64.166  68.982  62.657
ATOM    407  C   GLY A  44      64.098  67.513  62.999
ATOM    408  O   GLY A  44      65.041  67.004  63.612
ATOM    409  N   PRO A  45      62.991  66.851  62.615
ATOM    410  CA  PRO A  45      62.747  65.454  62.936
ATOM    411  CB  PRO A  45      63.108  64.681  61.672
ATOM    412  CG  PRO A  45      62.648  65.654  60.564
ATOM    413  CD  PRO A  45      62.657  67.056  61.207
ATOM    414  C   PRO A  45      63.136  64.893  64.287
ATOM    415  O   PRO A  45      63.292  63.675  64.400
ATOM    416  N   TYR A  46      63.258  65.767  65.319
ATOM    417  H   TYR A  46      63.101  66.749  65.209
ATOM    418  CA  TYR A  46      63.581  65.345  66.649
ATOM    419  CB  TYR A  46      65.097  65.522  66.959
ATOM    420  CG  TYR A  46      65.487  65.015  68.314
ATOM    421  CD1 TYR A  46      65.475  63.644  68.598
ATOM    422  CE1 TYR A  46      65.846  63.175  69.860
ATOM    423  CZ  TYR A  46      66.249  64.074  70.848
ATOM    424  OH  TYR A  46      66.622  63.593  72.121
ATOM    425  HH  TYR A  46      66.859  64.352  72.662
ATOM    426  CE2 TYR A  46      66.291  65.443  70.571
ATOM    427  CD2 TYR A  46      65.918  65.907  69.306
ATOM    428  C   TYR A  46      62.732  66.133  67.605
ATOM    429  O   TYR A  46      62.844  67.356  67.721
ATOM    430  N   ARG A  47      61.838  65.402  68.300
ATOM    431  H   ARG A  47      61.775  64.417  68.164
ATOM    432  CA  ARG A  47      60.939  65.930  69.290
ATOM    433  CB  ARG A  47      59.779  64.954  69.591
ATOM    434  CG  ARG A  47      58.742  65.433  70.612
ATOM    435  CD  ARG A  47      57.634  64.415  70.878
ATOM    436  NE  ARG A  47      56.738  64.993  71.924
ATOM    437  HE  ARG A  47      56.951  65.900  72.287
ATOM    438  CZ  ARG A  47      55.638  64.326  72.397
ATOM    439  NH1 ARG A  47      55.304  63.077  71.949
ATOM    440 1HH1 ARG A  47      55.861  62.622  71.254
ATOM    441 2HH1 ARG A  47      54.501  62.606  72.313
ATOM    442  NH2 ARG A  47      54.860  64.924  73.346
ATOM    443 1HH2 ARG A  47      55.083  65.836  73.691
ATOM    444 2HH2 ARG A  47      54.061  64.449  73.714
ATOM    445  C   ARG A  47      61.708  66.128  70.568
ATOM    446  O   ARG A  47      62.482  65.252  70.964
ATOM    447  N   VAL A  48      61.538  67.302  71.222
ATOM    448  H   VAL A  48      60.940  68.038  70.907
ATOM    449  CA  VAL A  48      62.207  67.548  72.476
ATOM    450  CB  VAL A  48      63.231  68.678  72.452
ATOM    451  CG1 VAL A  48      63.937  68.779  73.821
ATOM    452  CG2 VAL A  48      64.211  68.524  71.278
ATOM    453  C   VAL A  48      61.045  67.879  73.411
ATOM    454  O   VAL A  48      60.008  68.403  72.999
ATOM    455  N   GLN A  49      61.183  67.559  74.711
ATOM    456  H   GLN A  49      62.022  67.148  75.057
ATOM    457  CA  GLN A  49      60.156  67.783  75.697
ATOM    458  CB  GLN A  49      60.338  66.932  76.972
ATOM    459  CG  GLN A  49      60.250  65.415  76.734
ATOM    460  CD  GLN A  49      58.878  65.019  76.173
ATOM    461  OE1 GLN A  49      57.820  65.346  76.710
ATOM    462  NE2 GLN A  49      58.897  64.283  75.030
ATOM    463 1HE2 GLN A  49      59.771  64.020  74.619
ATOM    464 2HE2 GLN A  49      58.040  63.988  74.608
ATOM    465  C   GLN A  49      59.892  69.209  76.084
ATOM    466  O   GLN A  49      60.687  70.109  75.824
ATOM    467  N   VAL A  50      58.700  69.412  76.693
ATOM    468  H   VAL A  50      58.096  68.636  76.854
ATOM    469  CA  VAL A  50      58.179  70.666  77.179
ATOM    470  CB  VAL A  50      56.758  70.560  77.755
ATOM    471  CG1 VAL A  50      55.787  70.085  76.664
ATOM    472  CG2 VAL A  50      56.692  69.643  78.998
ATOM    473  C   VAL A  50      59.055  71.294  78.237
ATOM    474  O   VAL A  50      59.688  70.602  79.040
ATOM    475  N   VAL A  51      59.167  72.641  78.176
ATOM    476  H   VAL A  51      58.676  73.172  77.490
ATOM    477  CA  VAL A  51      59.920  73.409  79.136
ATOM    478  CB  VAL A  51      60.990  74.304  78.521
ATOM    479  CG1 VAL A  51      61.715  75.111  79.620
ATOM    480  CG2 VAL A  51      61.975  73.442  77.709
ATOM    481  C   VAL A  51      58.862  74.255  79.800
ATOM    482  O   VAL A  51      58.125  74.983  79.128
ATOM    483  N   TYR A  52      58.759  74.152  81.143
ATOM    484  H   TYR A  52      59.350  73.553  81.677
ATOM    485  CA  TYR A  52      57.795  74.917  81.882
ATOM    486  CB  TYR A  52      56.584  74.074  82.370
ATOM    487  CG  TYR A  52      55.518  74.936  82.979
ATOM    488  CD1 TYR A  52      54.654  75.670  82.157
ATOM    489  CE1 TYR A  52      53.650  76.471  82.706
ATOM    490  CZ  TYR A  52      53.494  76.542  84.091
ATOM    491  OH  TYR A  52      52.475  77.354  84.635
ATOM    492  HH  TYR A  52      52.516  77.280  85.593
ATOM    493  CE2 TYR A  52      54.341  75.807  84.925
ATOM    494  CD2 TYR A  52      55.345  75.006  84.369
ATOM    495  C   TYR A  52      58.557  75.468  83.047
ATOM    496  O   TYR A  52      58.956  74.734  83.956
ATOM    497  N   GLU A  53      58.802  76.795  83.000
ATOM    498  H   GLU A  53      58.471  77.358  82.247
ATOM    499  CA  GLU A  53      59.512  77.501  84.028
ATOM    500  CB  GLU A  53      60.072  78.861  83.557
ATOM    501  CG  GLU A  53      61.136  78.727  82.453
ATOM    502  CD  GLU A  53      61.636  80.101  82.019
ATOM    503  OE1 GLU A  53      60.808  80.943  81.583
ATOM    504  OE2 GLU A  53      62.871  80.329  82.112
ATOM    505  C   GLU A  53      58.647  77.705  85.241
ATOM    506  O   GLU A  53      57.476  78.080  85.142
ATOM    507  N   ARG A  54      59.240  77.402  86.415
ATOM    508  H   ARG A  54      60.182  77.076  86.430
ATOM    509  CA  ARG A  54      58.640  77.522  87.722
ATOM    510  CB  ARG A  54      58.761  76.214  88.538
ATOM    511  CG  ARG A  54      57.974  75.010  88.007
ATOM    512  CD  ARG A  54      56.469  75.111  88.269
ATOM    513  NE  ARG A  54      55.840  73.827  87.837
ATOM    514  HE  ARG A  54      56.414  73.129  87.408
ATOM    515  CZ  ARG A  54      54.503  73.580  88.013
ATOM    516  NH1 ARG A  54      53.666  74.497  88.587
ATOM    517 1HH1 ARG A  54      54.019  75.379  88.897
ATOM    518 2HH1 ARG A  54      52.694  74.292  88.702
ATOM    519  NH2 ARG A  54      53.998  72.378  87.611
ATOM    520 1HH2 ARG A  54      54.597  71.689  87.204
ATOM    521 2HH2 ARG A  54      53.033  72.161  87.756
ATOM    522  C   ARG A  54      59.290  78.642  88.510
ATOM    523  O   ARG A  54      59.131  78.735  89.729
ATOM    524  N   SER A  55      60.024  79.531  87.806
ATOM    525  H   SER A  55      60.092  79.437  86.816
ATOM    526  CA  SER A  55      60.765  80.655  88.314
ATOM    527  CB  SER A  55      61.724  81.206  87.228
ATOM    528  OG  SER A  55      60.994  81.759  86.141
ATOM    529  HG  SER A  55      61.641  81.934  85.451
ATOM    530  C   SER A  55      59.966  81.775  88.937
ATOM    531  O   SER A  55      58.732  81.780  88.924
ATOM    532  N   TYR A  56      60.715  82.734  89.543
ATOM    533  H   TYR A  56      61.708  82.648  89.540
ATOM    534  CA  TYR A  56      60.246  83.915  90.238
ATOM    535  CB  TYR A  56      61.410  84.831  90.683
ATOM    536  CG  TYR A  56      62.221  84.225  91.780
ATOM    537  CD1 TYR A  56      63.501  83.732  91.492
ATOM    538  CE1 TYR A  56      64.291  83.165  92.496
ATOM    539  CZ  TYR A  56      63.804  83.089  93.804
ATOM    540  OH  TYR A  56      64.595  82.519  94.825
ATOM    541  HH  TYR A  56      65.437  82.255  94.440
ATOM    542  CE2 TYR A  56      62.530  83.581  94.101
ATOM    543  CD2 TYR A  56      61.743  84.148  93.094
ATOM    544  C   TYR A  56      59.420  84.790  89.332
ATOM    545  O   TYR A  56      58.433  85.372  89.786
ATOM    546  N   CYS A  57      59.814  84.888  88.035
ATOM    547  H   CYS A  57      60.625  84.403  87.717
ATOM    548  CA  CYS A  57      59.143  85.667  87.022
ATOM    549  CB  CYS A  57      57.802  85.045  86.550
ATOM    550  SG  CYS A  57      58.027  83.410  85.789
ATOM    551  C   CYS A  57      59.006  87.131  87.362
ATOM    552  O   CYS A  57      57.910  87.701  87.345
ATOM    553  N   MET A  58      60.161  87.759  87.706
ATOM    554  H   MET A  58      61.029  87.268  87.707
ATOM    555  CA  MET A  58      60.259  89.158  88.055
ATOM    556  CB  MET A  58      61.707  89.546  88.443
ATOM    557  CG  MET A  58      61.955  91.000  88.866
ATOM    558  SD  MET A  58      63.649  91.324  89.446
ATOM    559  CE  MET A  58      63.414  93.116  89.615
ATOM    560  C   MET A  58      59.853  89.961  86.846
ATOM    561  O   MET A  58      60.342  89.736  85.737
ATOM    562  N   THR A  59      58.850  90.840  87.057
ATOM    563  H   THR A  59      58.456  90.957  87.965
ATOM    564  CA  THR A  59      58.275  91.683  86.043
ATOM    565  CB  THR A  59      56.831  92.057  86.323
ATOM    566  CG2 THR A  59      55.980  90.772  86.374
ATOM    567  OG1 THR A  59      56.713  92.771  87.547
ATOM    568  HG1 THR A  59      56.955  93.680  87.344
ATOM    569  C   THR A  59      59.062  92.914  85.708
ATOM    570  O   THR A  59      59.788  93.463  86.541
ATOM    571  N   GLY A  60      58.920  93.350  84.433
ATOM    572  H   GLY A  60      58.322  92.882  83.789
ATOM    573  CA  GLY A  60      59.585  94.510  83.917
ATOM    574  C   GLY A  60      59.023  95.771  84.492
ATOM    575  O   GLY A  60      57.811  96.002  84.501
ATOM    576  N   VAL A  61      59.950  96.617  84.974
ATOM    577  H   VAL A  61      60.918  96.395  84.920
ATOM    578  CA  VAL A  61      59.663  97.897  85.552
ATOM    579  CB  VAL A  61      60.653  98.288  86.641
ATOM    580  CG1 VAL A  61      60.336  99.696  87.188
ATOM    581  CG2 VAL A  61      60.684  97.194  87.727
ATOM    582  C   VAL A  61      59.802  98.841  84.389
ATOM    583  O   VAL A  61      60.825  98.854  83.700
ATOM    584  N   LEU A  62      58.742  99.634  84.135
ATOM    585  H   LEU A  62      57.917  99.604  84.693
ATOM    586  CA  LEU A  62      58.749 100.582  83.055
ATOM    587  CB  LEU A  62      57.317 100.928  82.587
ATOM    588  CG  LEU A  62      57.199 101.858  81.364
ATOM    589  CD1 LEU A  62      57.739 101.186  80.092
ATOM    590  CD2 LEU A  62      55.766 102.378  81.199
ATOM    591  C   LEU A  62      59.435 101.829  83.558
ATOM    592  O   LEU A  62      59.003 102.420  84.551
ATOM    593  N   ILE A  63      60.543 102.231  82.886
ATOM    594  H   ILE A  63      60.895 101.727  82.100
ATOM    595  CA  ILE A  63      61.297 103.410  83.252
ATOM    596  CB  ILE A  63      62.654 103.113  83.910
ATOM    597  CG2 ILE A  63      63.394 104.443  84.210
ATOM    598  CG1 ILE A  63      62.500 102.283  85.204
ATOM    599  CD1 ILE A  63      63.817 101.776  85.797
ATOM    600  C   ILE A  63      61.563 104.137  81.953
ATOM    601  O   ILE A  63      62.161 103.576  81.031
ATOM    602  N   GLU A  64      61.096 105.408  81.866
ATOM    603  H   GLU A  64      60.595 105.809  82.629
ATOM    604  CA  GLU A  64      61.257 106.308  80.742
ATOM    605  CB  GLU A  64      62.646 107.000  80.700
ATOM    606  CG  GLU A  64      62.925 107.921  81.898
ATOM    607  CD  GLU A  64      64.288 108.614  81.792
ATOM    608  OE1 GLU A  64      65.083 108.350  80.849
ATOM    609  OE2 GLU A  64      64.548 109.458  82.688
ATOM    610  C   GLU A  64      60.880 105.760  79.384
ATOM    611  O   GLU A  64      61.560 105.989  78.379
ATOM    612  N   GLY A  65      59.773 104.991  79.342
ATOM    613  H   GLY A  65      59.247 104.799  80.166
ATOM    614  CA  GLY A  65      59.260 104.416  78.127
ATOM    615  C   GLY A  65      59.922 103.135  77.706
ATOM    616  O   GLY A  65      59.528 102.572  76.682
ATOM    617  N   LYS A  66      60.932 102.648  78.465
ATOM    618  H   LYS A  66      61.257 103.096  79.294
ATOM    619  CA  LYS A  66      61.600 101.420  78.132
ATOM    620  CB  LYS A  66      63.121 101.534  77.911
ATOM    621  CG  LYS A  66      63.561 102.323  76.678
ATOM    622  CD  LYS A  66      65.079 102.297  76.488
ATOM    623  CE  LYS A  66      65.568 103.018  75.233
ATOM    624  NZ  LYS A  66      67.033 102.870  75.112
ATOM    625  HZ1 LYS A  66      67.515 103.623  75.639
ATOM    626  HZ2 LYS A  66      67.319 101.948  75.494
ATOM    627  HZ3 LYS A  66      67.305 102.924  74.112
ATOM    628  C   LYS A  66      61.411 100.472  79.268
ATOM    629  O   LYS A  66      61.487 100.854  80.438
ATOM    630  N   CYS A  67      61.114  99.202  78.929
ATOM    631  H   CYS A  67      61.045  98.911  77.978
ATOM    632  CA  CYS A  67      60.932  98.179  79.915
ATOM    633  CB  CYS A  67      60.085  96.994  79.416
ATOM    634  SG  CYS A  67      59.872  95.694  80.668
ATOM    635  C   CYS A  67      62.285  97.667  80.312
ATOM    636  O   CYS A  67      63.088  97.274  79.459
ATOM    637  N   PHE A  68      62.563  97.704  81.630
ATOM    638  H   PHE A  68      61.918  98.066  82.299
ATOM    639  CA  PHE A  68      63.800  97.214  82.174
ATOM    640  CB  PHE A  68      64.729  98.249  82.861
ATOM    641  CG  PHE A  68      65.282  99.294  81.955
ATOM    642  CD1 PHE A  68      64.661 100.541  81.828
ATOM    643  CE1 PHE A  68      65.203 101.517  80.987
ATOM    644  CZ  PHE A  68      66.374 101.253  80.272
ATOM    645  CE2 PHE A  68      67.005 100.014  80.400
ATOM    646  CD2 PHE A  68      66.461  99.042  81.243
ATOM    647  C   PHE A  68      63.512  96.238  83.272
ATOM    648  O   PHE A  68      62.517  96.360  83.983
ATOM    649  N   VAL A  69      64.375  95.209  83.399
ATOM    650  H   VAL A  69      65.155  95.106  82.785
ATOM    651  CA  VAL A  69      64.284  94.229  84.451
ATOM    652  CB  VAL A  69      63.915  92.810  83.997
ATOM    653  CG1 VAL A  69      64.856  92.241  82.910
ATOM    654  CG2 VAL A  69      63.767  91.924  85.247
ATOM    655  C   VAL A  69      65.643  94.392  85.126
ATOM    656  O   VAL A  69      66.660  93.973  84.574
ATOM    657  N   PRO A  70      65.707  95.035  86.290
ATOM    658  CA  PRO A  70      66.944  95.318  86.985
ATOM    659  CB  PRO A  70      66.652  96.657  87.687
ATOM    660  CG  PRO A  70      65.154  96.597  88.014
ATOM    661  CD  PRO A  70      64.577  95.774  86.860
ATOM    662  C   PRO A  70      67.552  94.260  87.883
ATOM    663  O   PRO A  70      67.592  94.500  89.092
ATOM    664  N   ASP A  71      68.122  93.154  87.331
ATOM    665  H   ASP A  71      68.212  93.057  86.342
ATOM    666  CA  ASP A  71      68.498  91.977  88.105
ATOM    667  CB  ASP A  71      69.064  90.820  87.252
ATOM    668  CG  ASP A  71      67.963  90.127  86.436
ATOM    669  OD1 ASP A  71      66.745  90.368  86.659
ATOM    670  OD2 ASP A  71      68.349  89.323  85.549
ATOM    671  C   ASP A  71      69.474  92.303  89.210
ATOM    672  O   ASP A  71      70.311  93.195  89.057
ATOM    673  N   GLN A  72      69.393  91.536  90.334
ATOM    674  H   GLN A  72      68.738  90.786  90.387
ATOM    675  CA  GLN A  72      70.154  91.767  91.546
ATOM    676  CB  GLN A  72      69.973  90.601  92.554
ATOM    677  CG  GLN A  72      70.661  90.768  93.918
ATOM    678  CD  GLN A  72      70.421  89.514  94.745
ATOM    679  OE1 GLN A  72      69.318  89.244  95.220
ATOM    680  NE2 GLN A  72      71.512  88.729  94.956
ATOM    681 1HE2 GLN A  72      72.393  88.982  94.559
ATOM    682 2HE2 GLN A  72      71.433  87.903  95.514
ATOM    683  C   GLN A  72      71.627  91.954  91.341
ATOM    684  O   GLN A  72      72.383  91.028  91.036
ATOM    685  N   SER A  73      72.034  93.215  91.598
ATOM    686  H   SER A  73      71.390  93.922  91.877
ATOM    687  CA  SER A  73      73.388  93.640  91.473
ATOM    688  CB  SER A  73      73.574  95.061  90.906
ATOM    689  OG  SER A  73      73.156  95.106  89.549
ATOM    690  HG  SER A  73      73.292  96.012  89.263
ATOM    691  C   SER A  73      74.086  93.543  92.772
ATOM    692  O   SER A  73      73.596  93.979  93.823
ATOM    693  N   VAL A  74      75.250  92.885  92.713
ATOM    694  H   VAL A  74      75.610  92.504  91.864
ATOM    695  CA  VAL A  74      76.052  92.743  93.882
ATOM    696  CB  VAL A  74      76.493  91.318  94.162
ATOM    697  CG1 VAL A  74      75.229  90.446  94.334
ATOM    698  CG2 VAL A  74      77.465  90.788  93.096
ATOM    699  C   VAL A  74      77.207  93.710  93.837
ATOM    700  O   VAL A  74      77.825  93.946  94.872
ATOM    701  N   VAL A  75      77.527  94.305  92.654
ATOM    702  H   VAL A  75      77.023  94.139  91.811
ATOM    703  CA  VAL A  75      78.657  95.199  92.566
ATOM    704  CB  VAL A  75      79.753  94.604  91.654
ATOM    705  CG1 VAL A  75      80.971  95.522  91.469
ATOM    706  CG2 VAL A  75      80.280  93.322  92.323
ATOM    707  C   VAL A  75      78.402  96.653  92.248
ATOM    708  O   VAL A  75      78.424  97.477  93.166
ATOM    709  N   SER A  76      78.110  97.000  90.966
ATOM    710  H   SER A  76      78.045  96.344  90.220
ATOM    711  CA  SER A  76      77.955  98.387  90.617
ATOM    712  CB  SER A  76      79.260  99.009  90.077
ATOM    713  OG  SER A  76      80.304  98.882  91.030
ATOM    714  HG  SER A  76      80.128  99.555  91.693
ATOM    715  C   SER A  76      76.934  98.653  89.571
ATOM    716  O   SER A  76      76.707  97.866  88.654
ATOM    717  N   ILE A  77      76.312  99.831  89.749
ATOM    718  H   ILE A  77      76.584 100.384  90.533
ATOM    719  CA  ILE A  77      75.295 100.486  88.969
ATOM    720  CB  ILE A  77      73.893 100.259  89.529
ATOM    721  CG2 ILE A  77      73.443  98.815  89.227
ATOM    722  CG1 ILE A  77      73.789 100.713  91.005
ATOM    723  CD1 ILE A  77      72.392 100.630  91.604
ATOM    724  C   ILE A  77      75.712 101.943  88.959
ATOM    725  O   ILE A  77      76.653 102.325  89.652
ATOM    726  N   ILE A  78      75.034 102.805  88.174
ATOM    727  H   ILE A  78      74.258 102.498  87.630
ATOM    728  CA  ILE A  78      75.375 104.207  88.046
ATOM    729  CB  ILE A  78      74.480 104.852  86.994
ATOM    730  CG2 ILE A  78      74.758 106.361  86.914
ATOM    731  CG1 ILE A  78      74.743 104.199  85.617
ATOM    732  CD1 ILE A  78      73.737 104.576  84.527
ATOM    733  C   ILE A  78      75.274 104.908  89.396
ATOM    734  O   ILE A  78      74.264 104.833  90.097
ATOM    735  N   LYS A  79      76.385 105.587  89.770
ATOM    736  H   LYS A  79      77.186 105.606  89.178
ATOM    737  CA  LYS A  79      76.542 106.322  91.002
ATOM    738  CB  LYS A  79      77.854 105.968  91.746
ATOM    739  CG  LYS A  79      77.670 104.957  92.886
ATOM    740  CD  LYS A  79      77.531 103.502  92.434
ATOM    741  CE  LYS A  79      77.169 102.499  93.533
ATOM    742  NZ  LYS A  79      78.221 102.428  94.564
ATOM    743  HZ1 LYS A  79      78.572 101.451  94.626
ATOM    744  HZ2 LYS A  79      79.002 103.068  94.319
ATOM    745  HZ3 LYS A  79      77.821 102.717  95.479
ATOM    746  C   LYS A  79      76.486 107.814  90.792
ATOM    747  O   LYS A  79      76.762 108.589  91.711
ATOM    748  N   HIS A  80      76.072 108.257  89.582
ATOM    749  H   HIS A  80      75.826 107.617  88.862
ATOM    750  CA  HIS A  80      75.987 109.651  89.220
ATOM    751  CB  HIS A  80      76.043 109.878  87.692
ATOM    752  CG  HIS A  80      77.370 109.513  87.090
ATOM    753  ND1 HIS A  80      78.540 110.199  87.330
ATOM    754  CE1 HIS A  80      79.517 109.563  86.636
ATOM    755  NE2 HIS A  80      79.059 108.521  85.967
ATOM    756  CD2 HIS A  80      77.706 108.492  86.253
ATOM    757  C   HIS A  80      74.755 110.334  89.770
ATOM    758  O   HIS A  80      74.535 111.516  89.505
ATOM    759  N   GLY A  81      73.913 109.606  90.541
ATOM    760  H   GLY A  81      74.081 108.647  90.750
ATOM    761  CA  GLY A  81      72.727 110.163  91.139
ATOM    762  C   GLY A  81      71.505 110.037  90.283
ATOM    763  O   GLY A  81      70.436 110.503  90.678
ATOM    764  N   ILE A  82      71.632 109.413  89.091
ATOM    765  H   ILE A  82      72.505 109.043  88.786
ATOM    766  CA  ILE A  82      70.518 109.211  88.198
ATOM    767  CB  ILE A  82      70.840 109.413  86.721
ATOM    768  CG2 ILE A  82      71.216 110.895  86.527
ATOM    769  CG1 ILE A  82      71.889 108.419  86.186
ATOM    770  CD1 ILE A  82      72.049 108.428  84.665
ATOM    771  C   ILE A  82      69.892 107.859  88.479
ATOM    772  O   ILE A  82      70.262 107.192  89.449
ATOM    773  N   PHE A  83      68.893 107.455  87.651
ATOM    774  H   PHE A  83      68.602 108.027  86.889
ATOM    775  CA  PHE A  83      68.160 106.209  87.761
ATOM    776  CB  PHE A  83      67.128 105.977  86.629
ATOM    777  CG  PHE A  83      65.949 106.882  86.744
ATOM    778  CD1 PHE A  83      65.832 107.997  85.905
ATOM    779  CE1 PHE A  83      64.724 108.843  86.001
ATOM    780  CZ  PHE A  83      63.719 108.574  86.933
ATOM    781  CE2 PHE A  83      63.822 107.458  87.767
ATOM    782  CD2 PHE A  83      64.932 106.614  87.670
ATOM    783  C   PHE A  83      69.045 104.997  87.715
ATOM    784  O   PHE A  83      69.995 104.917  86.933
ATOM    785  N   ASP A  84      68.723 104.043  88.617
ATOM    786  H   ASP A  84      67.939 104.165  89.220
ATOM    787  CA  ASP A  84      69.416 102.797  88.782
ATOM    788  CB  ASP A  84      69.252 102.251  90.216
ATOM    789  CG  ASP A  84      69.905 103.197  91.228
ATOM    790  OD1 ASP A  84      69.228 103.490  92.248
ATOM    791  OD2 ASP A  84      71.069 103.632  91.025
ATOM    792  C   ASP A  84      68.825 101.801  87.831
ATOM    793  O   ASP A  84      67.625 101.516  87.891
ATOM    794  N   ILE A  85      69.669 101.260  86.923
ATOM    795  H   ILE A  85      70.630 101.523  86.889
ATOM    796  CA  ILE A  85      69.262 100.277  85.948
ATOM    797  CB  ILE A  85      69.046 100.795  84.515
ATOM    798  CG2 ILE A  85      67.739 101.614  84.471
ATOM    799  CG1 ILE A  85      70.279 101.512  83.909
ATOM    800  CD1 ILE A  85      70.164 101.822  82.416
ATOM    801  C   ILE A  85      70.231  99.131  86.035
ATOM    802  O   ILE A  85      71.266  99.079  85.369
ATOM    803  N   ALA A  86      69.876  98.160  86.904
ATOM    804  H   ALA A  86      69.027  98.221  87.422
ATOM    805  CA  ALA A  86      70.680  97.000  87.169
ATOM    806  CB  ALA A  86      70.311  96.300  88.481
ATOM    807  C   ALA A  86      70.825  96.037  86.023
ATOM    808  O   ALA A  86      69.992  95.963  85.116
ATOM    809  N   SER A  87      71.922  95.259  86.108
ATOM    810  H   SER A  87      72.522  95.341  86.899
ATOM    811  CA  SER A  87      72.404  94.317  85.138
ATOM    812  CB  SER A  87      73.651  93.567  85.644
ATOM    813  OG  SER A  87      74.719  94.483  85.845
ATOM    814  HG  SER A  87      75.483  93.949  86.077
ATOM    815  C   SER A  87      71.498  93.291  84.538
ATOM    816  O   SER A  87      70.579  92.761  85.161
ATOM    817  N   VAL A  88      71.742  93.107  83.219
ATOM    818  H   VAL A  88      72.460  93.643  82.779
ATOM    819  CA  VAL A  88      71.111  92.167  82.330
ATOM    820  CB  VAL A  88      70.067  92.748  81.371
ATOM    821  CG1 VAL A  88      69.497  91.617  80.486
ATOM    822  CG2 VAL A  88      68.958  93.489  82.142
ATOM    823  C   VAL A  88      72.304  91.730  81.506
ATOM    824  O   VAL A  88      72.847  92.512  80.719
ATOM    825  N   HIS A  89      72.777  90.483  81.733
ATOM    826  H   HIS A  89      72.347  89.874  82.394
ATOM    827  CA  HIS A  89      73.900  89.927  81.014
ATOM    828  CB  HIS A  89      74.625  88.811  81.783
ATOM    829  CG  HIS A  89      75.307  89.380  82.984
ATOM    830  ND1 HIS A  89      74.676  89.531  84.196
ATOM    831  CE1 HIS A  89      75.566  90.126  85.024
ATOM    832  NE2 HIS A  89      76.723  90.363  84.434
ATOM    833  CD2 HIS A  89      76.559  89.888  83.146
ATOM    834  C   HIS A  89      73.403  89.383  79.712
ATOM    835  O   HIS A  89      72.399  88.671  79.672
ATOM    836  N   ILE A  90      74.121  89.743  78.627
ATOM    837  H   ILE A  90      74.922  90.327  78.739
ATOM    838  CA  ILE A  90      73.841  89.393  77.259
ATOM    839  CB  ILE A  90      72.815  90.408  76.713
ATOM    840  CG2 ILE A  90      73.228  91.877  76.989
ATOM    841  CG1 ILE A  90      72.429  90.118  75.273
ATOM    842  CD1 ILE A  90      71.213  90.865  74.761
ATOM    843  C   ILE A  90      75.223  89.381  76.606
ATOM    844  O   ILE A  90      75.833  90.436  76.443
ATOM    845  N   VAL A  91      75.758  88.185  76.217
ATOM    846  H   VAL A  91      75.305  87.316  76.376
ATOM    847  CA  VAL A  91      77.119  88.110  75.711
ATOM    848  CB  VAL A  91      77.753  86.771  76.145
ATOM    849  CG1 VAL A  91      79.191  86.560  75.613
ATOM    850  CG2 VAL A  91      77.705  86.663  77.685
ATOM    851  C   VAL A  91      77.522  88.440  74.273
ATOM    852  O   VAL A  91      78.093  89.515  74.079
ATOM    853  N   CYS A  92      77.206  87.610  73.235
ATOM    854  H   CYS A  92      76.703  86.756  73.350
ATOM    855  CA  CYS A  92      77.680  87.894  71.889
ATOM    856  CB  CYS A  92      79.181  87.528  71.724
ATOM    857  SG  CYS A  92      79.497  85.747  71.929
ATOM    858  C   CYS A  92      76.927  87.167  70.807
ATOM    859  O   CYS A  92      75.972  86.432  71.047
ATOM    860  N   PHE A  93      77.346  87.416  69.552
ATOM    861  H   PHE A  93      78.107  88.035  69.374
ATOM    862  CA  PHE A  93      76.771  86.842  68.372
ATOM    863  CB  PHE A  93      75.620  87.784  67.869
ATOM    864  CG  PHE A  93      76.124  89.171  67.583
ATOM    865  CD1 PHE A  93      76.496  89.563  66.295
ATOM    866  CE1 PHE A  93      76.974  90.846  66.053
ATOM    867  CZ  PHE A  93      77.092  91.753  67.106
ATOM    868  CE2 PHE A  93      76.744  91.374  68.397
ATOM    869  CD2 PHE A  93      76.267  90.089  68.631
ATOM    870  C   PHE A  93      77.923  86.586  67.405
ATOM    871  O   PHE A  93      79.007  86.183  67.827
ATOM    872  N   PHE A  94      77.590  86.688  66.102
ATOM    873  H   PHE A  94      76.624  86.863  65.938
ATOM    874  CA  PHE A  94      78.202  86.623  64.804
ATOM    875  CB  PHE A  94      79.492  85.856  64.433
ATOM    876  CG  PHE A  94      80.720  86.684  64.628
ATOM    877  CD1 PHE A  94      81.633  86.489  65.665
ATOM    878  CE1 PHE A  94      82.777  87.284  65.773
ATOM    879  CZ  PHE A  94      83.013  88.297  64.840
ATOM    880  CE2 PHE A  94      82.105  88.513  63.803
ATOM    881  CD2 PHE A  94      80.969  87.706  63.702
ATOM    882  C   PHE A  94      77.101  86.323  63.861
ATOM    883  O   PHE A  94      76.462  85.270  63.933
ATOM    884  N   VAL A  95      76.824  87.340  63.019
ATOM    885  H   VAL A  95      77.365  88.177  63.041
ATOM    886  CA  VAL A  95      75.802  87.307  62.016
ATOM    887  CB  VAL A  95      75.436  88.752  61.655
ATOM    888  CG1 VAL A  95      74.444  88.841  60.494
ATOM    889  CG2 VAL A  95      74.859  89.442  62.905
ATOM    890  C   VAL A  95      76.366  86.548  60.839
ATOM    891  O   VAL A  95      76.139  85.346  60.760
ATOM    892  N   ALA A  96      77.285  87.193  60.077
ATOM    893  H   ALA A  96      77.523  88.131  60.308
ATOM    894  CA  ALA A  96      77.993  86.762  58.894
ATOM    895  CB  ALA A  96      78.915  85.580  59.208
ATOM    896  C   ALA A  96      77.230  86.518  57.602
ATOM    897  O   ALA A  96      77.579  85.634  56.814
ATOM    898  N   VAL A  97      76.180  87.342  57.354
ATOM    899  H   VAL A  97      75.945  88.055  58.009
ATOM    900  CA  VAL A  97      75.325  87.312  56.181
ATOM    901  CB  VAL A  97      73.936  87.890  56.477
ATOM    902  CG1 VAL A  97      73.035  88.037  55.232
ATOM    903  CG2 VAL A  97      73.266  86.959  57.498
ATOM    904  C   VAL A  97      76.020  88.050  55.060
ATOM    905  O   VAL A  97      76.747  89.013  55.310
ATOM    906  N   LYS A  98      75.723  87.620  53.806
ATOM    907  H   LYS A  98      75.088  86.858  53.704
ATOM    908  CA  LYS A  98      76.256  88.072  52.548
ATOM    909  CB  LYS A  98      75.583  87.302  51.379
ATOM    910  CG  LYS A  98      76.084  87.578  49.955
ATOM    911  CD  LYS A  98      75.387  86.727  48.894
ATOM    912  CE  LYS A  98      75.821  87.056  47.467
ATOM    913  NZ  LYS A  98      75.136  86.166  46.511
ATOM    914  HZ1 LYS A  98      75.182  86.576  45.559
ATOM    915  HZ2 LYS A  98      75.592  85.234  46.506
ATOM    916  HZ3 LYS A  98      74.142  86.058  46.788
ATOM    917  C   LYS A  98      76.215  89.544  52.249
ATOM    918  O   LYS A  98      75.226  90.247  52.466
ATOM    919  N   LYS A  99      77.394  89.991  51.763
ATOM    920  H   LYS A  99      78.145  89.341  51.665
ATOM    921  CA  LYS A  99      77.761  91.310  51.317
ATOM    922  CB  LYS A  99      78.774  91.998  52.249
ATOM    923  CG  LYS A  99      78.245  92.326  53.646
ATOM    924  CD  LYS A  99      79.287  93.055  54.484
ATOM    925  CE  LYS A  99      78.856  93.414  55.903
ATOM    926  NZ  LYS A  99      79.980  94.080  56.592
ATOM    927  HZ1 LYS A  99      80.717  94.324  55.901
ATOM    928  HZ2 LYS A  99      79.640  94.946  57.051
ATOM    929  HZ3 LYS A  99      80.380  93.447  57.311
ATOM    930  C   LYS A  99      78.506  90.991  50.037
ATOM    931  O   LYS A  99      79.241  90.000  49.974
ATOM    932  N   ASP A 100      78.308  91.807  48.978
ATOM    933  H   ASP A 100      77.705  92.599  49.035
ATOM    934  CA  ASP A 100      78.939  91.582  47.700
ATOM    935  CB  ASP A 100      78.129  92.153  46.515
ATOM    936  CG  ASP A 100      76.827  91.370  46.356
ATOM    937  OD1 ASP A 100      76.879  90.120  46.198
ATOM    938  OD2 ASP A 100      75.750  92.018  46.402
ATOM    939  C   ASP A 100      80.372  91.996  47.521
ATOM    940  O   ASP A 100      81.147  91.229  46.947
ATOM    941  N   THR A 101      80.756  93.201  48.002
ATOM    942  H   THR A 101      80.116  93.796  48.480
ATOM    943  CA  THR A 101      82.101  93.721  47.858
ATOM    944  CB  THR A 101      82.172  95.198  48.190
ATOM    945  CG2 THR A 101      81.355  95.997  47.157
ATOM    946  OG1 THR A 101      81.671  95.440  49.500
ATOM    947  HG1 THR A 101      81.998  96.309  49.751
ATOM    948  C   THR A 101      83.120  92.993  48.694
ATOM    949  O   THR A 101      84.191  92.627  48.206
ATOM    950  N   GLU A 102      82.776  92.752  49.974
ATOM    951  H   GLU A 102      81.890  93.056  50.315
ATOM    952  CA  GLU A 102      83.597  92.072  50.943
ATOM    953  CB  GLU A 102      83.158  92.366  52.396
ATOM    954  CG  GLU A 102      83.383  93.825  52.827
ATOM    955  CD  GLU A 102      82.902  94.033  54.262
ATOM    956  OE1 GLU A 102      83.439  93.363  55.183
ATOM    957  OE2 GLU A 102      82.001  94.888  54.469
ATOM    958  C   GLU A 102      83.583  90.584  50.706
ATOM    959  O   GLU A 102      82.883  90.089  49.817
ATOM    960  N   ASN A 103      84.433  89.841  51.463
ATOM    961  H   ASN A 103      85.021  90.263  52.148
ATOM    962  CA  ASN A 103      84.507  88.401  51.363
ATOM    963  CB  ASN A 103      85.555  87.763  52.300
ATOM    964  CG  ASN A 103      86.986  88.063  51.848
ATOM    965  OD1 ASN A 103      87.295  88.422  50.711
ATOM    966  ND2 ASN A 103      87.930  87.892  52.809
ATOM    967 1HD2 ASN A 103      87.663  87.620  53.733
ATOM    968 2HD2 ASN A 103      88.894  88.042  52.593
ATOM    969  C   ASN A 103      83.157  87.866  51.747
ATOM    970  O   ASN A 103      82.615  88.189  52.810
ATOM    971  N   LYS A 104      82.582  87.052  50.833
ATOM    972  H   LYS A 104      83.038  86.808  49.981
ATOM    973  CA  LYS A 104      81.275  86.493  51.035
ATOM    974  CB  LYS A 104      80.645  85.989  49.722
ATOM    975  CG  LYS A 104      80.402  87.141  48.747
ATOM    976  CD  LYS A 104      79.776  86.763  47.409
ATOM    977  CE  LYS A 104      79.566  87.994  46.528
ATOM    978  NZ  LYS A 104      78.920  87.638  45.251
ATOM    979  HZ1 LYS A 104      79.523  86.984  44.718
ATOM    980  HZ2 LYS A 104      78.002  87.190  45.434
ATOM    981  HZ3 LYS A 104      78.772  88.501  44.695
ATOM    982  C   LYS A 104      81.358  85.368  52.016
ATOM    983  O   LYS A 104      82.033  84.365  51.777
ATOM    984  N   VAL A 105      80.673  85.563  53.164
ATOM    985  H   VAL A 105      80.149  86.398  53.313
ATOM    986  CA  VAL A 105      80.598  84.613  54.245
ATOM    987  CB  VAL A 105      80.965  85.190  55.604
ATOM    988  CG1 VAL A 105      80.855  84.102  56.688
ATOM    989  CG2 VAL A 105      82.381  85.793  55.539
ATOM    990  C   VAL A 105      79.155  84.146  54.203
ATOM    991  O   VAL A 105      78.232  84.939  53.998
ATOM    992  N   GLN A 106      78.956  82.826  54.408
ATOM    993  H   GLN A 106      79.724  82.223  54.606
ATOM    994  CA  GLN A 106      77.674  82.173  54.321
ATOM    995  CB  GLN A 106      77.884  80.802  53.640
ATOM    996  CG  GLN A 106      78.414  80.873  52.199
ATOM    997  CD  GLN A 106      78.698  79.470  51.651
ATOM    998  OE1 GLN A 106      78.219  78.438  52.123
ATOM    999  NE2 GLN A 106      79.569  79.429  50.608
ATOM   1000 1HE2 GLN A 106      79.964  80.275  50.249
ATOM   1001 2HE2 GLN A 106      79.820  78.551  50.200
ATOM   1002  C   GLN A 106      76.925  81.884  55.603
ATOM   1003  O   GLN A 106      75.828  81.322  55.535
ATOM   1004  N   GLY A 107      77.466  82.234  56.790
ATOM   1005  H   GLY A 107      78.334  82.718  56.864
ATOM   1006  CA  GLY A 107      76.793  81.910  58.027
ATOM   1007  C   GLY A 107      75.825  82.883  58.613
ATOM   1008  O   GLY A 107      75.693  84.024  58.178
ATOM   1009  N   TYR A 108      75.052  82.383  59.597
ATOM   1010  H   TYR A 108      75.128  81.435  59.895
ATOM   1011  CA  TYR A 108      74.146  83.193  60.361
ATOM   1012  CB  TYR A 108      72.720  83.522  59.796
ATOM   1013  CG  TYR A 108      72.129  84.504  60.781
ATOM   1014  CD1 TYR A 108      72.549  85.839  60.816
ATOM   1015  CE1 TYR A 108      72.035  86.741  61.755
ATOM   1016  CZ  TYR A 108      71.093  86.318  62.683
ATOM   1017  OH  TYR A 108      70.560  87.211  63.640
ATOM   1018  HH  TYR A 108      69.877  86.741  64.127
ATOM   1019  CE2 TYR A 108      70.676  84.990  62.651
ATOM   1020  CD2 TYR A 108      71.179  84.094  61.718
ATOM   1021  C   TYR A 108      74.021  82.502  61.680
ATOM   1022  O   TYR A 108      73.959  81.274  61.721
ATOM   1023  N   TYR A 109      74.056  83.284  62.791
ATOM   1024  H   TYR A 109      74.160  84.277  62.773
ATOM   1025  CA  TYR A 109      73.819  82.652  64.053
ATOM   1026  CB  TYR A 109      75.058  81.959  64.616
ATOM   1027  CG  TYR A 109      74.785  80.873  65.607
ATOM   1028  CD1 TYR A 109      74.105  79.720  65.187
ATOM   1029  CE1 TYR A 109      73.872  78.659  66.065
ATOM   1030  CZ  TYR A 109      74.359  78.728  67.372
ATOM   1031  OH  TYR A 109      74.141  77.666  68.275
ATOM   1032  HH  TYR A 109      73.622  76.998  67.820
ATOM   1033  CE2 TYR A 109      75.087  79.845  67.782
ATOM   1034  CD2 TYR A 109      75.307  80.906  66.901
ATOM   1035  C   TYR A 109      73.100  83.672  64.896
ATOM   1036  O   TYR A 109      73.263  84.890  64.757
ATOM   1037  N   ILE A 110      72.195  83.133  65.728
ATOM   1038  H   ILE A 110      72.123  82.141  65.783
ATOM   1039  CA  ILE A 110      71.275  83.837  66.582
ATOM   1040  CB  ILE A 110      69.972  83.081  66.741
ATOM   1041  CG2 ILE A 110      69.308  82.973  65.352
ATOM   1042  CG1 ILE A 110      70.142  81.724  67.420
ATOM   1043  CD1 ILE A 110      68.803  81.123  67.789
ATOM   1044  C   ILE A 110      71.735  84.446  67.884
ATOM   1045  O   ILE A 110      72.772  84.089  68.438
ATOM   1046  N   CYS A 111      70.883  85.370  68.403
ATOM   1047  H   CYS A 111      70.060  85.596  67.897
ATOM   1048  CA  CYS A 111      71.064  86.183  69.584
ATOM   1049  CB  CYS A 111      70.085  87.381  69.670
ATOM   1050  SG  CYS A 111      68.372  86.921  70.035
ATOM   1051  C   CYS A 111      71.235  85.547  70.939
ATOM   1052  O   CYS A 111      70.996  84.359  71.166
ATOM   1053  N   ILE A 112      71.730  86.389  71.869
ATOM   1054  H   ILE A 112      71.859  87.348  71.642
ATOM   1055  CA  ILE A 112      72.070  86.031  73.218
ATOM   1056  CB  ILE A 112      72.887  87.072  73.925
ATOM   1057  CG2 ILE A 112      73.403  86.433  75.225
ATOM   1058  CG1 ILE A 112      74.088  87.578  73.133
ATOM   1059  CD1 ILE A 112      73.817  88.684  72.103
ATOM   1060  C   ILE A 112      70.890  85.814  74.122
ATOM   1061  O   ILE A 112      70.844  84.794  74.787
ATOM   1062  N   VAL A 113      69.945  86.768  74.206
ATOM   1063  H   VAL A 113      70.022  87.605  73.669
ATOM   1064  CA  VAL A 113      68.758  86.694  75.030
ATOM   1065  CB  VAL A 113      67.619  85.949  74.336
ATOM   1066  CG1 VAL A 113      66.354  85.822  75.203
ATOM   1067  CG2 VAL A 113      67.298  86.732  73.061
ATOM   1068  C   VAL A 113      68.864  86.326  76.501
ATOM   1069  O   VAL A 113      69.126  85.189  76.913
ATOM   1070  N   GLY A 114      68.704  87.371  77.338
ATOM   1071  H   GLY A 114      68.527  88.294  77.006
ATOM   1072  CA  GLY A 114      68.633  87.197  78.758
ATOM   1073  C   GLY A 114      67.153  86.905  78.921
ATOM   1074  O   GLY A 114      66.310  87.498  78.236
ATOM   1075  N   GLY A 115      66.797  86.002  79.854
ATOM   1076  H   GLY A 115      67.463  85.526  80.416
ATOM   1077  CA  GLY A 115      65.419  85.668  80.075
ATOM   1078  C   GLY A 115      64.935  84.621  79.130
ATOM   1079  O   GLY A 115      65.459  83.507  79.127
ATOM   1080  N   ASN A 116      63.856  84.934  78.375
ATOM   1081  H   ASN A 116      63.418  85.830  78.399
ATOM   1082  CA  ASN A 116      63.306  83.971  77.468
ATOM   1083  CB  ASN A 116      61.904  83.501  77.949
ATOM   1084  CG  ASN A 116      61.384  82.298  77.158
ATOM   1085  OD1 ASN A 116      61.981  81.221  77.144
ATOM   1086  ND2 ASN A 116      60.221  82.483  76.483
ATOM   1087 1HD2 ASN A 116      59.746  83.361  76.540
ATOM   1088 2HD2 ASN A 116      59.835  81.737  75.941
ATOM   1089  C   ASN A 116      63.203  84.412  76.035
ATOM   1090  O   ASN A 116      63.656  83.684  75.150
ATOM   1091  N   SER A 117      62.668  85.632  75.780
ATOM   1092  H   SER A 117      62.361  86.248  76.501
ATOM   1093  CA  SER A 117      62.419  86.060  74.423
ATOM   1094  CB  SER A 117      60.922  85.728  74.138
ATOM   1095  OG  SER A 117      60.468  86.104  72.846
ATOM   1096  HG  SER A 117      59.518  85.956  72.843
ATOM   1097  C   SER A 117      62.618  87.522  74.113
ATOM   1098  O   SER A 117      62.646  88.349  75.022
ATOM   1099  N   ALA A 118      62.719  87.806  72.775
ATOM   1100  H   ALA A 118      62.689  87.033  72.148
ATOM   1101  CA  ALA A 118      62.839  89.067  72.056
ATOM   1102  CB  ALA A 118      62.517  90.359  72.865
ATOM   1103  C   ALA A 118      64.104  89.352  71.288
ATOM   1104  O   ALA A 118      65.189  88.938  71.700
ATOM   1105  N   PRO A 119      63.995  90.014  70.117
ATOM   1106  CA  PRO A 119      65.152  90.399  69.324
ATOM   1107  CB  PRO A 119      64.591  90.912  67.996
ATOM   1108  CG  PRO A 119      63.190  90.288  67.891
ATOM   1109  CD  PRO A 119      62.751  90.128  69.351
ATOM   1110  C   PRO A 119      65.880  91.486  70.078
ATOM   1111  O   PRO A 119      65.253  92.512  70.363
ATOM   1112  N   ILE A 120      67.186  91.305  70.402
ATOM   1113  H   ILE A 120      67.714  90.504  70.134
ATOM   1114  CA  ILE A 120      67.832  92.254  71.283
ATOM   1115  CB  ILE A 120      67.951  91.771  72.743
ATOM   1116  CG2 ILE A 120      68.519  92.938  73.585
ATOM   1117  CG1 ILE A 120      66.596  91.405  73.387
ATOM   1118  CD1 ILE A 120      66.700  90.707  74.747
ATOM   1119  C   ILE A 120      69.243  92.513  70.793
ATOM   1120  O   ILE A 120      69.990  91.595  70.448
ATOM   1121  N   TYR A 121      69.605  93.812  70.757
ATOM   1122  H   TYR A 121      68.950  94.519  71.016
ATOM   1123  CA  TYR A 121      70.903  94.325  70.401
ATOM   1124  CB  TYR A 121      70.881  95.080  69.045
ATOM   1125  CG  TYR A 121      72.212  95.621  68.606
ATOM   1126  CD1 TYR A 121      73.269  94.773  68.260
ATOM   1127  CE1 TYR A 121      74.500  95.275  67.834
ATOM   1128  CZ  TYR A 121      74.678  96.654  67.728
ATOM   1129  OH  TYR A 121      75.916  97.175  67.299
ATOM   1130  HH  TYR A 121      75.839  98.132  67.266
ATOM   1131  CE2 TYR A 121      73.624  97.517  68.038
ATOM   1132  CD2 TYR A 121      72.397  97.000  68.464
ATOM   1133  C   TYR A 121      71.150  95.271  71.549
ATOM   1134  O   TYR A 121      70.265  96.063  71.886
ATOM   1135  N   VAL A 122      72.341  95.206  72.206
ATOM   1136  H   VAL A 122      73.064  94.567  71.964
ATOM   1137  CA  VAL A 122      72.591  96.106  73.320
ATOM   1138  CB  VAL A 122      72.732  95.463  74.704
ATOM   1139  CG1 VAL A 122      72.828  96.550  75.797
ATOM   1140  CG2 VAL A 122      71.536  94.551  74.992
ATOM   1141  C   VAL A 122      73.820  96.935  73.004
ATOM   1142  O   VAL A 122      74.939  96.575  73.385
ATOM   1143  N   PRO A 123      73.649  98.035  72.271
ATOM   1144  CA  PRO A 123      74.728  98.924  71.915
ATOM   1145  CB  PRO A 123      74.169  99.859  70.845
ATOM   1146  CG  PRO A 123      72.654  99.884  71.109
ATOM   1147  CD  PRO A 123      72.359  98.548  71.804
ATOM   1148  C   PRO A 123      75.220  99.721  73.088
ATOM   1149  O   PRO A 123      76.374 100.145  73.046
ATOM   1150  N   THR A 124      74.352  99.986  74.096
ATOM   1151  H   THR A 124      73.421  99.630  74.121
ATOM   1152  CA  THR A 124      74.721 100.863  75.166
ATOM   1153  CB  THR A 124      74.443 102.345  74.885
ATOM   1154  CG2 THR A 124      72.949 102.599  74.572
ATOM   1155  OG1 THR A 124      74.874 103.157  75.971
ATOM   1156  HG1 THR A 124      75.835 103.176  75.919
ATOM   1157  C   THR A 124      74.097 100.427  76.453
ATOM   1158  O   THR A 124      72.918 100.074  76.542
ATOM   1159  N   LEU A 125      74.968 100.421  77.468
ATOM   1160  H   LEU A 125      75.908 100.697  77.284
ATOM   1161  CA  LEU A 125      74.709 100.090  78.837
ATOM   1162  CB  LEU A 125      74.503  98.559  79.035
ATOM   1163  CG  LEU A 125      74.127  98.051  80.447
ATOM   1164  CD1 LEU A 125      72.718  98.507  80.876
ATOM   1165  CD2 LEU A 125      74.294  96.526  80.535
ATOM   1166  C   LEU A 125      75.978 100.555  79.521
ATOM   1167  O   LEU A 125      77.012 100.776  78.879
ATOM   1168  N   ASP A 126      75.932 100.709  80.863
ATOM   1169  H   ASP A 126      75.098 100.529  81.379
ATOM   1170  CA  ASP A 126      77.063 101.123  81.658
ATOM   1171  CB  ASP A 126      76.728 101.384  83.155
ATOM   1172  CG  ASP A 126      76.204 100.150  83.894
ATOM   1173  OD1 ASP A 126      76.851  99.757  84.900
ATOM   1174  OD2 ASP A 126      75.156  99.592  83.476
ATOM   1175  C   ASP A 126      78.162 100.097  81.548
ATOM   1176  O   ASP A 126      79.341 100.445  81.662
ATOM   1177  N   ASP A 127      77.786  98.810  81.318
ATOM   1178  H   ASP A 127      76.827  98.545  81.254
ATOM   1179  CA  ASP A 127      78.745  97.766  81.163
ATOM   1180  CB  ASP A 127      78.171  96.349  81.407
ATOM   1181  CG  ASP A 127      79.285  95.306  81.397
ATOM   1182  OD1 ASP A 127      79.235  94.426  80.501
ATOM   1183  OD2 ASP A 127      80.197  95.365  82.265
ATOM   1184  C   ASP A 127      79.303  97.894  79.777
ATOM   1185  O   ASP A 127      78.713  97.533  78.753
ATOM   1186  N   PHE A 128      80.535  98.416  79.794
ATOM   1187  H   PHE A 128      80.924  98.691  80.669
ATOM   1188  CA  PHE A 128      81.386  98.681  78.678
ATOM   1189  CB  PHE A 128      82.609  99.554  79.111
ATOM   1190  CG  PHE A 128      83.555  98.882  80.079
ATOM   1191  CD1 PHE A 128      84.656  98.114  79.665
ATOM   1192  CE1 PHE A 128      85.499  97.507  80.603
ATOM   1193  CZ  PHE A 128      85.251  97.661  81.969
ATOM   1194  CE2 PHE A 128      84.162  98.422  82.398
ATOM   1195  CD2 PHE A 128      83.326  99.025  81.455
ATOM   1196  C   PHE A 128      81.807  97.411  78.012
ATOM   1197  O   PHE A 128      82.038  97.414  76.808
ATOM   1198  N   ARG A 129      81.894  96.306  78.791
ATOM   1199  H   ARG A 129      81.669  96.352  79.761
ATOM   1200  CA  ARG A 129      82.301  95.004  78.328
ATOM   1201  CB  ARG A 129      82.324  93.978  79.475
ATOM   1202  CG  ARG A 129      83.372  94.212  80.558
ATOM   1203  CD  ARG A 129      83.362  93.112  81.622
ATOM   1204  NE  ARG A 129      84.280  93.531  82.723
ATOM   1205  HE  ARG A 129      85.237  93.238  82.693
ATOM   1206  CZ  ARG A 129      83.837  94.277  83.787
ATOM   1207  NH1 ARG A 129      82.545  94.724  83.887
ATOM   1208 1HH1 ARG A 129      81.874  94.528  83.170
ATOM   1209 2HH1 ARG A 129      82.256  95.269  84.674
ATOM   1210  NH2 ARG A 129      84.728  94.591  84.772
ATOM   1211 1HH2 ARG A 129      85.668  94.252  84.724
ATOM   1212 2HH2 ARG A 129      84.444  95.160  85.546
ATOM   1213  C   ARG A 129      81.311  94.464  77.335
ATOM   1214  O   ARG A 129      81.718  93.985  76.275
ATOM   1215  N   SER A 130      79.990  94.583  77.639
ATOM   1216  H   SER A 130      79.684  94.995  78.494
ATOM   1217  CA  SER A 130      78.945  94.095  76.771
ATOM   1218  CB  SER A 130      77.544  94.120  77.416
ATOM   1219  OG  SER A 130      77.479  93.192  78.490
ATOM   1220  HG  SER A 130      77.851  93.643  79.252
ATOM   1221  C   SER A 130      78.898  94.901  75.514
ATOM   1222  O   SER A 130      78.881  94.318  74.431
ATOM   1223  N   MET A 131      78.999  96.249  75.639
ATOM   1224  H   MET A 131      79.051  96.671  76.543
ATOM   1225  CA  MET A 131      78.967  97.184  74.534
ATOM   1226  CB  MET A 131      79.222  98.629  74.995
ATOM   1227  CG  MET A 131      78.129  99.280  75.833
ATOM   1228  SD  MET A 131      78.593 100.920  76.470
ATOM   1229  CE  MET A 131      78.623 101.792  74.879
ATOM   1230  C   MET A 131      80.105  96.904  73.589
ATOM   1231  O   MET A 131      79.875  96.728  72.392
ATOM   1232  N   GLU A 132      81.285  96.572  74.169
ATOM   1233  H   GLU A 132      81.382  96.589  75.159
ATOM   1234  CA  GLU A 132      82.500  96.272  73.468
ATOM   1235  CB  GLU A 132      83.698  96.163  74.439
ATOM   1236  CG  GLU A 132      85.072  95.956  73.803
ATOM   1237  CD  GLU A 132      86.155  95.980  74.877
ATOM   1238  OE1 GLU A 132      87.074  96.830  74.750
ATOM   1239  OE2 GLU A 132      86.106  95.145  75.819
ATOM   1240  C   GLU A 132      82.359  94.994  72.690
ATOM   1241  O   GLU A 132      82.854  94.928  71.568
ATOM   1242  N   ALA A 133      81.666  93.966  73.243
ATOM   1243  H   ALA A 133      81.248  94.035  74.147
ATOM   1244  CA  ALA A 133      81.477  92.709  72.558
ATOM   1245  CB  ALA A 133      80.828  91.638  73.450
ATOM   1246  C   ALA A 133      80.597  92.914  71.355
ATOM   1247  O   ALA A 133      80.935  92.468  70.259
ATOM   1248  N   PHE A 134      79.494  93.686  71.534
ATOM   1249  H   PHE A 134      79.289  94.071  72.426
ATOM   1250  CA  PHE A 134      78.539  94.000  70.498
ATOM   1251  CB  PHE A 134      77.323  94.808  71.015
ATOM   1252  CG  PHE A 134      76.337  93.893  71.670
ATOM   1253  CD1 PHE A 134      76.359  93.671  73.049
ATOM   1254  CE1 PHE A 134      75.439  92.825  73.668
ATOM   1255  CZ  PHE A 134      74.466  92.196  72.896
ATOM   1256  CE2 PHE A 134      74.413  92.417  71.521
ATOM   1257  CD2 PHE A 134      75.342  93.266  70.917
ATOM   1258  C   PHE A 134      79.167  94.780  69.378
ATOM   1259  O   PHE A 134      78.697  94.673  68.247
ATOM   1260  N   THR A 135      80.188  95.622  69.683
ATOM   1261  H   THR A 135      80.497  95.747  70.625
ATOM   1262  CA  THR A 135      80.887  96.405  68.693
ATOM   1263  CB  THR A 135      81.407  97.726  69.215
ATOM   1264  CG2 THR A 135      80.209  98.607  69.621
ATOM   1265  OG1 THR A 135      82.280  97.540  70.319
ATOM   1266  HG1 THR A 135      83.118  97.248  69.949
ATOM   1267  C   THR A 135      82.000  95.669  67.984
ATOM   1268  O   THR A 135      82.134  95.819  66.768
ATOM   1269  N   LYS A 136      82.811  94.850  68.718
ATOM   1270  H   LYS A 136      82.660  94.723  69.693
ATOM   1271  CA  LYS A 136      83.921  94.091  68.162
ATOM   1272  CB  LYS A 136      84.839  93.390  69.182
ATOM   1273  CG  LYS A 136      85.755  94.343  69.948
ATOM   1274  CD  LYS A 136      86.676  93.630  70.938
ATOM   1275  CE  LYS A 136      87.646  94.570  71.653
ATOM   1276  NZ  LYS A 136      88.413  93.831  72.674
ATOM   1277  HZ1 LYS A 136      88.365  94.337  73.578
ATOM   1278  HZ2 LYS A 136      88.014  92.881  72.792
ATOM   1279  HZ3 LYS A 136      89.404  93.752  72.377
ATOM   1280  C   LYS A 136      83.434  93.072  67.194
ATOM   1281  O   LYS A 136      84.081  92.809  66.182
ATOM   1282  N   LYS A 137      82.274  92.464  67.504
ATOM   1283  H   LYS A 137      81.777  92.672  68.349
ATOM   1284  CA  LYS A 137      81.640  91.537  66.628
ATOM   1285  CB  LYS A 137      80.673  90.589  67.384
ATOM   1286  CG  LYS A 137      81.315  89.382  68.083
ATOM   1287  CD  LYS A 137      82.224  89.688  69.275
ATOM   1288  CE  LYS A 137      82.902  88.459  69.879
ATOM   1289  NZ  LYS A 137      83.789  88.877  70.983
ATOM   1290  HZ1 LYS A 137      83.590  89.864  71.233
ATOM   1291  HZ2 LYS A 137      83.620  88.276  71.811
ATOM   1292  HZ3 LYS A 137      84.781  88.792  70.692
ATOM   1293  C   LYS A 137      80.861  92.559  65.836
ATOM   1294  O   LYS A 137      79.773  92.973  66.238
ATOM   1295  N   ALA A 138      81.460  93.058  64.718
ATOM   1296  H   ALA A 138      82.356  92.749  64.409
ATOM   1297  CA  ALA A 138      80.802  94.043  63.898
ATOM   1298  CB  ALA A 138      81.704  94.652  62.809
ATOM   1299  C   ALA A 138      79.673  93.309  63.259
ATOM   1300  O   ALA A 138      79.890  92.364  62.497
ATOM   1301  N   GLY A 139      78.445  93.759  63.571
ATOM   1302  H   GLY A 139      78.303  94.528  64.190
ATOM   1303  CA  GLY A 139      77.275  93.122  63.059
ATOM   1304  C   GLY A 139      76.109  93.752  63.725
ATOM   1305  O   GLY A 139      75.660  93.336  64.792
ATOM   1306  N   GLU A 140      75.557  94.765  63.046
ATOM   1307  H   GLU A 140      75.919  95.063  62.167
ATOM   1308  CA  GLU A 140      74.432  95.504  63.541
ATOM   1309  CB  GLU A 140      74.380  96.933  62.973
ATOM   1310  CG  GLU A 140      75.584  97.782  63.399
ATOM   1311  CD  GLU A 140      75.371  99.227  62.972
ATOM   1312  OE1 GLU A 140      75.401 100.105  63.872
ATOM   1313  OE2 GLU A 140      75.201  99.488  61.752
ATOM   1314  C   GLU A 140      73.119  94.819  63.257
ATOM   1315  O   GLU A 140      72.077  95.280  63.727
ATOM   1316  N   GLU A 141      73.152  93.680  62.520
ATOM   1317  H   GLU A 141      74.011  93.310  62.178
ATOM   1318  CA  GLU A 141      71.978  92.945  62.133
ATOM   1319  CB  GLU A 141      72.188  91.940  60.982
ATOM   1320  CG  GLU A 141      72.452  92.655  59.643
ATOM   1321  CD  GLU A 141      72.592  91.709  58.444
ATOM   1322  OE1 GLU A 141      72.414  90.469  58.572
ATOM   1323  OE2 GLU A 141      72.890  92.248  57.346
ATOM   1324  C   GLU A 141      71.160  92.306  63.217
ATOM   1325  O   GLU A 141      69.973  92.077  62.977
ATOM   1326  N   ILE A 142      71.712  92.021  64.433
ATOM   1327  H   ILE A 142      72.669  92.197  64.650
ATOM   1328  CA  ILE A 142      70.888  91.416  65.472
ATOM   1329  CB  ILE A 142      71.546  90.668  66.613
ATOM   1330  CG2 ILE A 142      72.248  89.438  66.004
ATOM   1331  CG1 ILE A 142      72.440  91.530  67.499
ATOM   1332  CD1 ILE A 142      72.870  90.785  68.757
ATOM   1333  C   ILE A 142      69.810  92.347  65.999
ATOM   1334  O   ILE A 142      68.994  91.950  66.835
ATOM   1335  N   ALA A 143      69.803  93.629  65.545
ATOM   1336  H   ALA A 143      70.500  93.971  64.918
ATOM   1337  CA  ALA A 143      68.782  94.586  65.893
ATOM   1338  CB  ALA A 143      69.068  95.985  65.323
ATOM   1339  C   ALA A 143      67.480  94.081  65.283
ATOM   1340  O   ALA A 143      66.414  94.243  65.877
ATOM   1341  N   SER A 144      67.557  93.479  64.065
ATOM   1342  H   SER A 144      68.436  93.350  63.611
ATOM   1343  CA  SER A 144      66.444  92.910  63.347
ATOM   1344  CB  SER A 144      66.608  93.038  61.815
ATOM   1345  OG  SER A 144      67.765  92.356  61.352
ATOM   1346  HG  SER A 144      67.929  92.694  60.466
ATOM   1347  C   SER A 144      66.210  91.471  63.718
ATOM   1348  O   SER A 144      65.059  91.039  63.804
ATOM   1349  N   TYR A 145      67.313  90.713  63.958
ATOM   1350  H   TYR A 145      68.225  91.104  63.842
ATOM   1351  CA  TYR A 145      67.297  89.331  64.344
ATOM   1352  CB  TYR A 145      66.787  89.185  65.798
ATOM   1353  CG  TYR A 145      66.755  87.798  66.301
ATOM   1354  CD1 TYR A 145      67.940  87.106  66.539
ATOM   1355  CE1 TYR A 145      67.878  85.809  67.027
ATOM   1356  CZ  TYR A 145      66.660  85.200  67.297
ATOM   1357  OH  TYR A 145      66.645  83.882  67.798
ATOM   1358  HH  TYR A 145      65.727  83.618  67.908
ATOM   1359  CE2 TYR A 145      65.479  85.908  67.079
ATOM   1360  CD2 TYR A 145      65.523  87.207  66.588
ATOM   1361  C   TYR A 145      66.770  88.333  63.349
ATOM   1362  O   TYR A 145      65.608  87.916  63.387
ATOM   1363  N   SER A 146      67.643  88.006  62.365
ATOM   1364  H   SER A 146      68.565  88.383  62.332
ATOM   1365  CA  SER A 146      67.352  87.016  61.363
ATOM   1366  CB  SER A 146      68.072  87.194  60.004
ATOM   1367  OG  SER A 146      69.471  87.017  60.098
ATOM   1368  HG  SER A 146      69.813  87.151  59.211
ATOM   1369  C   SER A 146      67.477  85.636  61.976
ATOM   1370  O   SER A 146      67.898  85.496  63.132
ATOM   1371  N   ILE A 147      67.035  84.599  61.239
ATOM   1372  H   ILE A 147      66.699  84.751  60.313
ATOM   1373  CA  ILE A 147      66.992  83.220  61.676
ATOM   1374  CB  ILE A 147      65.686  82.542  61.272
ATOM   1375  CG2 ILE A 147      64.526  83.227  62.014
ATOM   1376  CG1 ILE A 147      65.509  82.490  59.736
ATOM   1377  CD1 ILE A 147      64.331  81.638  59.266
ATOM   1378  C   ILE A 147      68.077  82.194  61.415
ATOM   1379  O   ILE A 147      68.839  82.264  60.449
ATOM   1380  N   VAL A 148      68.089  81.207  62.357
ATOM   1381  H   VAL A 148      67.435  81.307  63.102
ATOM   1382  CA  VAL A 148      68.837  79.970  62.529
ATOM   1383  CB  VAL A 148      68.068  78.746  62.018
ATOM   1384  CG1 VAL A 148      66.770  78.593  62.837
ATOM   1385  CG2 VAL A 148      67.875  78.789  60.486
ATOM   1386  C   VAL A 148      70.309  79.837  62.222
ATOM   1387  O   VAL A 148      70.976  80.808  61.872
ATOM   1388  N   GLY A 149      70.849  78.601  62.436
ATOM   1389  H   GLY A 149      70.304  77.841  62.778
ATOM   1390  CA  GLY A 149      72.221  78.265  62.173
ATOM   1391  C   GLY A 149      72.323  77.528  60.860
ATOM   1392  O   GLY A 149      71.387  76.810  60.483
ATOM   1393  N   PRO A 150      73.454  77.635  60.164
ATOM   1394  CA  PRO A 150      73.659  76.985  58.896
ATOM   1395  CB  PRO A 150      74.875  77.669  58.269
ATOM   1396  CG  PRO A 150      75.667  78.240  59.461
ATOM   1397  CD  PRO A 150      74.612  78.435  60.562
ATOM   1398  C   PRO A 150      73.815  75.498  59.008
ATOM   1399  O   PRO A 150      74.698  75.031  59.732
ATOM   1400  N   ALA A 151      72.998  74.747  58.242
ATOM   1401  H   ALA A 151      72.228  75.142  57.748
ATOM   1402  CA  ALA A 151      73.397  73.435  57.821
ATOM   1403  CB  ALA A 151      72.225  72.476  57.548
ATOM   1404  C   ALA A 151      74.129  73.699  56.539
ATOM   1405  O   ALA A 151      73.554  74.162  55.550
ATOM   1406  N   ASN A 152      75.441  73.410  56.556
ATOM   1407  H   ASN A 152      75.882  73.037  57.368
ATOM   1408  CA  ASN A 152      76.304  73.641  55.428
ATOM   1409  CB  ASN A 152      77.678  74.231  55.835
ATOM   1410  CG  ASN A 152      77.500  75.660  56.335
ATOM   1411  OD1 ASN A 152      77.045  76.548  55.615
ATOM   1412  ND2 ASN A 152      77.875  75.897  57.617
ATOM   1413 1HD2 ASN A 152      78.248  75.157  58.175
ATOM   1414 2HD2 ASN A 152      77.799  76.819  57.995
ATOM   1415  C   ASN A 152      76.543  72.448  54.551
ATOM   1416  O   ASN A 152      77.398  72.517  53.662
ATOM   1417  N   ALA A 153      75.802  71.328  54.760
ATOM   1418  H   ALA A 153      75.096  71.274  55.461
ATOM   1419  CA  ALA A 153      76.020  70.145  53.958
ATOM   1420  CB  ALA A 153      75.284  68.894  54.476
ATOM   1421  C   ALA A 153      75.642  70.356  52.521
ATOM   1422  O   ALA A 153      74.485  70.606  52.175
ATOM   1423  N   LYS A 154      76.669  70.241  51.654
ATOM   1424  H   LYS A 154      77.590  70.023  51.967
ATOM   1425  CA  LYS A 154      76.522  70.412  50.237
ATOM   1426  CB  LYS A 154      77.841  70.864  49.566
ATOM   1427  CG  LYS A 154      77.750  71.191  48.073
ATOM   1428  CD  LYS A 154      79.051  71.737  47.485
ATOM   1429  CE  LYS A 154      78.954  72.050  45.992
ATOM   1430  NZ  LYS A 154      80.232  72.602  45.503
ATOM   1431  HZ1 LYS A 154      80.182  72.733  44.475
ATOM   1432  HZ2 LYS A 154      80.406  73.520  45.957
ATOM   1433  HZ3 LYS A 154      81.007  71.951  45.731
ATOM   1434  C   LYS A 154      76.045  69.101  49.685
ATOM   1435  O   LYS A 154      76.725  68.075  49.763
ATOM   1436  N   VAL A 155      74.811  69.150  49.150
ATOM   1437  H   VAL A 155      74.312  70.012  49.129
ATOM   1438  CA  VAL A 155      74.108  68.039  48.567
ATOM   1439  CB  VAL A 155      72.624  67.980  48.942
ATOM   1440  CG1 VAL A 155      72.521  67.877  50.476
ATOM   1441  CG2 VAL A 155      71.826  69.176  48.385
ATOM   1442  C   VAL A 155      74.306  67.748  47.099
ATOM   1443  O   VAL A 155      74.158  66.561  46.793
ATOM   1444  N   PRO A 156      74.591  68.665  46.145
ATOM   1445  CA  PRO A 156      74.763  68.314  44.749
ATOM   1446  CB  PRO A 156      75.012  69.620  43.999
ATOM   1447  CG  PRO A 156      74.362  70.682  44.892
ATOM   1448  CD  PRO A 156      74.555  70.119  46.305
ATOM   1449  C   PRO A 156      75.895  67.358  44.579
ATOM   1450  O   PRO A 156      76.944  67.550  45.196
ATOM   1451  N   HIS A 157      75.693  66.348  43.710
ATOM   1452  H   HIS A 157      74.880  66.331  43.134
ATOM   1453  CA  HIS A 157      76.440  65.114  43.724
ATOM   1454  CB  HIS A 157      75.827  64.019  42.808
ATOM   1455  CG  HIS A 157      75.945  64.231  41.320
ATOM   1456  ND1 HIS A 157      75.160  65.092  40.585
ATOM   1457  CE1 HIS A 157      75.570  64.989  39.295
ATOM   1458  NE2 HIS A 157      76.558  64.125  39.150
ATOM   1459  CD2 HIS A 157      76.792  63.648  40.425
ATOM   1460  C   HIS A 157      77.884  65.310  43.345
ATOM   1461  O   HIS A 157      78.701  64.416  43.577
ATOM   1462  N   SER A 158      78.211  66.499  42.767
ATOM   1463  H   SER A 158      77.510  67.185  42.592
ATOM   1464  CA  SER A 158      79.531  66.897  42.354
ATOM   1465  CB  SER A 158      79.545  68.334  41.778
ATOM   1466  OG  SER A 158      79.148  69.296  42.750
ATOM   1467  HG  SER A 158      79.197  70.150  42.310
ATOM   1468  C   SER A 158      80.444  66.816  43.548
ATOM   1469  O   SER A 158      81.594  66.397  43.396
ATOM   1470  N   ALA A 159      79.926  67.186  44.759
ATOM   1471  H   ALA A 159      78.982  67.497  44.849
ATOM   1472  CA  ALA A 159      80.672  67.094  45.988
ATOM   1473  CB  ALA A 159      79.985  67.757  47.198
ATOM   1474  C   ALA A 159      80.718  65.612  46.211
ATOM   1475  O   ALA A 159      79.695  64.961  46.437
ATOM   1476  N   LYS A 160      81.953  65.080  46.182
ATOM   1477  H   LYS A 160      82.753  65.657  46.035
ATOM   1478  CA  LYS A 160      82.218  63.674  46.276
ATOM   1479  CB  LYS A 160      83.712  63.358  46.042
ATOM   1480  CG  LYS A 160      84.206  63.686  44.626
ATOM   1481  CD  LYS A 160      83.626  62.798  43.520
ATOM   1482  CE  LYS A 160      84.192  63.081  42.126
ATOM   1483  NZ  LYS A 160      83.802  64.432  41.668
ATOM   1484  HZ1 LYS A 160      83.954  64.507  40.644
ATOM   1485  HZ2 LYS A 160      82.802  64.607  41.880
ATOM   1486  HZ3 LYS A 160      84.386  65.141  42.151
ATOM   1487  C   LYS A 160      81.813  63.035  47.564
ATOM   1488  O   LYS A 160      81.275  61.925  47.537
ATOM   1489  N   LYS A 161      82.042  63.717  48.707
ATOM   1490  H   LYS A 161      82.447  64.628  48.726
ATOM   1491  CA  LYS A 161      81.698  63.144  49.975
ATOM   1492  CB  LYS A 161      82.865  62.300  50.562
ATOM   1493  CG  LYS A 161      84.173  63.070  50.834
ATOM   1494  CD  LYS A 161      85.305  62.211  51.402
ATOM   1495  CE  LYS A 161      85.947  61.278  50.372
ATOM   1496  NZ  LYS A 161      87.071  60.545  50.986
ATOM   1497  HZ1 LYS A 161      87.874  61.182  51.149
ATOM   1498  HZ2 LYS A 161      86.763  60.147  51.893
ATOM   1499  HZ3 LYS A 161      87.364  59.774  50.358
ATOM   1500  C   LYS A 161      81.297  64.157  51.002
ATOM   1501  O   LYS A 161      81.516  65.360  50.852
ATOM   1502  N   TYR A 162      80.621  63.636  52.046
ATOM   1503  H   TYR A 162      80.441  62.656  52.081
ATOM   1504  CA  TYR A 162      80.174  64.342  53.215
ATOM   1505  CB  TYR A 162      78.856  63.786  53.810
ATOM   1506  CG  TYR A 162      77.698  64.048  52.904
ATOM   1507  CD1 TYR A 162      77.239  63.052  52.034
ATOM   1508  CE1 TYR A 162      76.150  63.291  51.193
ATOM   1509  CZ  TYR A 162      75.506  64.530  51.219
ATOM   1510  OH  TYR A 162      74.405  64.760  50.366
ATOM   1511  HH  TYR A 162      74.084  65.650  50.531
ATOM   1512  CE2 TYR A 162      75.952  65.531  52.088
ATOM   1513  CD2 TYR A 162      77.043  65.286  52.927
ATOM   1514  C   TYR A 162      81.268  64.178  54.261
ATOM   1515  O   TYR A 162      82.320  63.584  54.000
ATOM   1516  N   TYR A 163      81.060  64.779  55.456
ATOM   1517  H   TYR A 163      80.229  65.303  55.627
ATOM   1518  CA  TYR A 163      81.965  64.718  56.582
ATOM   1519  CB  TYR A 163      82.771  66.045  56.697
ATOM   1520  CG  TYR A 163      83.795  66.090  57.790
ATOM   1521  CD1 TYR A 163      85.058  65.499  57.655
ATOM   1522  CE1 TYR A 163      85.987  65.576  58.699
ATOM   1523  CZ  TYR A 163      85.661  66.252  59.880
ATOM   1524  OH  TYR A 163      86.578  66.341  60.945
ATOM   1525  HH  TYR A 163      87.416  65.978  60.646
ATOM   1526  CE2 TYR A 163      84.413  66.858  60.015
ATOM   1527  CD2 TYR A 163      83.493  66.780  58.972
ATOM   1528  C   TYR A 163      81.054  64.560  57.779
ATOM   1529  O   TYR A 163      80.420  65.532  58.198
ATOM   1530  N   GLU A 164      80.934  63.322  58.327
ATOM   1531  H   GLU A 164      81.436  62.536  57.974
ATOM   1532  CA  GLU A 164      80.065  63.064  59.455
ATOM   1533  CB  GLU A 164      78.764  62.354  59.007
ATOM   1534  CG  GLU A 164      78.941  60.990  58.326
ATOM   1535  CD  GLU A 164      77.576  60.498  57.861
ATOM   1536  OE1 GLU A 164      77.120  59.454  58.396
ATOM   1537  OE2 GLU A 164      76.970  61.140  56.962
ATOM   1538  C   GLU A 164      80.647  62.341  60.655
ATOM   1539  O   GLU A 164      79.907  62.046  61.598
ATOM   1540  N   ALA A 165      81.973  62.059  60.664
ATOM   1541  H   ALA A 165      82.560  62.331  59.905
ATOM   1542  CA  ALA A 165      82.636  61.324  61.720
ATOM   1543  CB  ALA A 165      84.071  60.933  61.346
ATOM   1544  C   ALA A 165      82.691  61.943  63.091
ATOM   1545  O   ALA A 165      82.529  61.212  64.066
ATOM   1546  N   VAL A 166      82.950  63.275  63.202
ATOM   1547  H   VAL A 166      83.079  63.840  62.393
ATOM   1548  CA  VAL A 166      82.992  63.981  64.474
ATOM   1549  CB  VAL A 166      83.628  65.370  64.420
ATOM   1550  CG1 VAL A 166      85.068  65.198  63.913
ATOM   1551  CG2 VAL A 166      82.840  66.355  63.522
ATOM   1552  C   VAL A 166      81.580  64.027  65.001
ATOM   1553  O   VAL A 166      80.638  64.275  64.251
ATOM   1554  N   HIS A 167      81.410  63.732  66.308
ATOM   1555  H   HIS A 167      82.177  63.521  66.909
ATOM   1556  CA  HIS A 167      80.099  63.680  66.907
ATOM   1557  CB  HIS A 167      79.921  62.426  67.784
ATOM   1558  CG  HIS A 167      79.953  61.186  66.938
ATOM   1559  ND1 HIS A 167      79.013  60.894  65.972
ATOM   1560  CE1 HIS A 167      79.396  59.730  65.393
ATOM   1561  NE2 HIS A 167      80.510  59.254  65.919
ATOM   1562  CD2 HIS A 167      80.859  60.173  66.894
ATOM   1563  C   HIS A 167      79.409  64.835  67.590
ATOM   1564  O   HIS A 167      78.182  64.839  67.458
ATOM   1565  N   PRO A 168      80.020  65.823  68.262
ATOM   1566  CA  PRO A 168      79.302  66.859  68.985
ATOM   1567  CB  PRO A 168      80.368  67.695  69.703
ATOM   1568  CG  PRO A 168      81.680  67.378  68.965
ATOM   1569  CD  PRO A 168      81.465  65.961  68.420
ATOM   1570  C   PRO A 168      78.252  67.676  68.298
ATOM   1571  O   PRO A 168      78.481  68.237  67.225
ATOM   1572  N   CYS A 169      77.092  67.753  68.988
ATOM   1573  H   CYS A 169      77.031  67.377  69.909
ATOM   1574  CA  CYS A 169      75.818  68.090  68.415
ATOM   1575  CB  CYS A 169      74.647  67.680  69.323
ATOM   1576  SG  CYS A 169      74.493  65.873  69.464
ATOM   1577  C   CYS A 169      75.705  69.548  68.066
ATOM   1578  O   CYS A 169      74.953  69.901  67.156
ATOM   1579  N   THR A 170      76.416  70.431  68.807
ATOM   1580  H   THR A 170      76.995  70.146  69.566
ATOM   1581  CA  THR A 170      76.396  71.842  68.525
ATOM   1582  CB  THR A 170      75.459  72.628  69.421
ATOM   1583  CG2 THR A 170      75.458  74.130  69.073
ATOM   1584  OG1 THR A 170      74.141  72.116  69.280
ATOM   1585  HG1 THR A 170      74.175  71.218  69.621
ATOM   1586  C   THR A 170      77.803  72.335  68.684
ATOM   1587  O   THR A 170      78.354  72.331  69.787
ATOM   1588  N   VAL A 171      78.417  72.713  67.539
ATOM   1589  H   VAL A 171      77.940  72.652  66.665
ATOM   1590  CA  VAL A 171      79.756  73.247  67.452
ATOM   1591  CB  VAL A 171      80.813  72.283  66.898
ATOM   1592  CG1 VAL A 171      82.198  72.958  66.920
ATOM   1593  CG2 VAL A 171      80.831  70.965  67.689
ATOM   1594  C   VAL A 171      79.584  74.382  66.463
ATOM   1595  O   VAL A 171      79.631  74.165  65.246
ATOM   1596  N   PHE A 172      79.332  75.617  66.969
ATOM   1597  H   PHE A 172      79.288  75.807  67.947
ATOM   1598  CA  PHE A 172      79.140  76.733  66.078
ATOM   1599  CB  PHE A 172      77.731  77.367  66.014
ATOM   1600  CG  PHE A 172      76.826  76.475  65.230
ATOM   1601  CD1 PHE A 172      76.057  75.480  65.839
ATOM   1602  CE1 PHE A 172      75.218  74.660  65.079
ATOM   1603  CZ  PHE A 172      75.145  74.833  63.694
ATOM   1604  CE2 PHE A 172      75.908  75.824  63.073
ATOM   1605  CD2 PHE A 172      76.743  76.640  63.840
ATOM   1606  C   PHE A 172      80.128  77.822  66.102
ATOM   1607  O   PHE A 172      80.317  78.516  67.107
ATOM   1608  N   CYS A 173      80.740  77.994  64.913
ATOM   1609  H   CYS A 173      80.522  77.432  64.118
ATOM   1610  CA  CYS A 173      81.743  78.979  64.710
ATOM   1611  CB  CYS A 173      83.149  78.406  64.725
ATOM   1612  SG  CYS A 173      84.450  79.655  64.523
ATOM   1613  C   CYS A 173      81.743  79.623  63.378
ATOM   1614  O   CYS A 173      81.735  78.953  62.345
ATOM   1615  N   VAL A 174      81.734  80.965  63.399
ATOM   1616  H   VAL A 174      81.697  81.491  64.244
ATOM   1617  CA  VAL A 174      81.893  81.729  62.208
ATOM   1618  CB  VAL A 174      80.855  82.789  61.928
ATOM   1619  CG1 VAL A 174      81.265  83.495  60.629
ATOM   1620  CG2 VAL A 174      79.468  82.140  61.759
ATOM   1621  C   VAL A 174      83.252  82.359  62.485
ATOM   1622  O   VAL A 174      83.528  82.841  63.592
ATOM   1623  N   LEU A 175      84.152  82.267  61.482
ATOM   1624  H   LEU A 175      83.907  81.826  60.623
ATOM   1625  CA  LEU A 175      85.486  82.814  61.529
ATOM   1626  CB  LEU A 175      86.361  82.245  60.380
ATOM   1627  CG  LEU A 175      87.838  82.706  60.246
ATOM   1628  CD1 LEU A 175      88.759  82.301  61.398
ATOM   1629  CD2 LEU A 175      88.409  82.338  58.883
ATOM   1630  C   LEU A 175      85.442  84.309  61.296
ATOM   1631  O   LEU A 175      86.039  85.078  62.046
ATOM   1632  N   SER A 176      84.708  84.742  60.240
ATOM   1633  H   SER A 176      84.212  84.087  59.677
ATOM   1634  CA  SER A 176      84.568  86.116  59.800
ATOM   1635  CB  SER A 176      83.688  87.000  60.717
ATOM   1636  OG  SER A 176      82.363  86.493  60.772
ATOM   1637  HG  SER A 176      81.838  87.183  61.184
ATOM   1638  C   SER A 176      85.887  86.801  59.483
ATOM   1639  O   SER A 176      86.022  88.021  59.613
ATOM   1640  N   LYS A 177      86.905  86.009  59.062
ATOM   1641  H   LYS A 177      86.806  85.022  58.969
ATOM   1642  CA  LYS A 177      88.189  86.546  58.691
ATOM   1643  CB  LYS A 177      89.396  86.016  59.498
ATOM   1644  CG  LYS A 177      89.397  86.358  60.991
ATOM   1645  CD  LYS A 177      90.624  85.805  61.717
ATOM   1646  CE  LYS A 177      90.651  86.078  63.221
ATOM   1647  NZ  LYS A 177      91.893  85.529  63.801
ATOM   1648  HZ1 LYS A 177      92.679  85.698  63.143
ATOM   1649  HZ2 LYS A 177      92.099  86.007  64.699
ATOM   1650  HZ3 LYS A 177      91.793  84.507  63.954
ATOM   1651  C   LYS A 177      88.480  86.308  57.234
ATOM   1652  O   LYS A 177      89.371  86.962  56.692
ATOM   1653  N   LYS A 178      87.758  85.371  56.566
ATOM   1654  H   LYS A 178      87.030  84.851  57.004
ATOM   1655  CA  LYS A 178      87.976  85.087  55.166
ATOM   1656  CB  LYS A 178      89.035  83.976  54.882
ATOM   1657  CG  LYS A 178      88.698  82.553  55.344
ATOM   1658  CD  LYS A 178      89.766  81.512  55.004
ATOM   1659  CE  LYS A 178      89.424  80.102  55.492
ATOM   1660  NZ  LYS A 178      90.463  79.146  55.060
ATOM   1661  HZ1 LYS A 178      90.571  79.195  54.029
ATOM   1662  HZ2 LYS A 178      91.367  79.382  55.510
ATOM   1663  HZ3 LYS A 178      90.189  78.182  55.330
ATOM   1664  C   LYS A 178      86.671  84.696  54.505
ATOM   1665  O   LYS A 178      85.610  84.706  55.132
ATOM   1666  N   GLN A 179      86.744  84.391  53.183
ATOM   1667  H   GLN A 179      87.621  84.432  52.711
ATOM   1668  CA  GLN A 179      85.664  83.954  52.333
ATOM   1669  CB  GLN A 179      86.127  83.859  50.855
ATOM   1670  CG  GLN A 179      85.078  83.454  49.803
ATOM   1671  CD  GLN A 179      85.695  83.415  48.399
ATOM   1672  OE1 GLN A 179      86.684  84.066  48.060
ATOM   1673  NE2 GLN A 179      85.096  82.556  47.534
ATOM   1674 1HE2 GLN A 179      84.324  81.996  47.836
ATOM   1675 2HE2 GLN A 179      85.459  82.443  46.610
ATOM   1676  C   GLN A 179      85.195  82.597  52.819
ATOM   1677  O   GLN A 179      85.976  81.810  53.364
ATOM   1678  N   GLN A 180      83.887  82.310  52.599
ATOM   1679  H   GLN A 180      83.301  82.987  52.164
ATOM   1680  CA  GLN A 180      83.193  81.108  52.996
ATOM   1681  CB  GLN A 180      83.646  79.815  52.254
ATOM   1682  CG  GLN A 180      83.323  79.814  50.752
ATOM   1683  CD  GLN A 180      83.799  78.503  50.133
ATOM   1684  OE1 GLN A 180      84.972  78.344  49.797
ATOM   1685  NE2 GLN A 180      82.869  77.525  49.976
ATOM   1686 1HE2 GLN A 180      81.924  77.681  50.266
ATOM   1687 2HE2 GLN A 180      83.132  76.642  49.587
ATOM   1688  C   GLN A 180      83.201  81.008  54.499
ATOM   1689  O   GLN A 180      82.678  81.927  55.131
ATOM   1690  N   VAL A 181      83.725  79.916  55.114
ATOM   1691  H   VAL A 181      84.137  79.152  54.626
ATOM   1692  CA  VAL A 181      83.739  79.803  56.551
ATOM   1693  CB  VAL A 181      82.356  79.400  57.108
ATOM   1694  CG1 VAL A 181      81.948  77.989  56.631
ATOM   1695  CG2 VAL A 181      82.259  79.639  58.630
ATOM   1696  C   VAL A 181      84.821  78.857  57.014
ATOM   1697  O   VAL A 181      85.235  77.951  56.287
ATOM   1698  N   ASN A 182      85.351  79.123  58.228
ATOM   1699  H   ASN A 182      85.044  79.903  58.768
ATOM   1700  CA  ASN A 182      86.324  78.283  58.875
ATOM   1701  CB  ASN A 182      87.771  78.820  58.921
ATOM   1702  CG  ASN A 182      88.723  77.780  59.518
ATOM   1703  OD1 ASN A 182      88.827  76.646  59.051
ATOM   1704  ND2 ASN A 182      89.441  78.182  60.600
ATOM   1705 1HD2 ASN A 182      89.349  79.116  60.944
ATOM   1706 2HD2 ASN A 182      90.089  77.553  61.029
ATOM   1707  C   ASN A 182      85.748  78.208  60.263
ATOM   1708  O   ASN A 182      85.480  79.233  60.896
ATOM   1709  N   PHE A 183      85.476  76.971  60.719
ATOM   1710  H   PHE A 183      85.698  76.161  60.181
ATOM   1711  CA  PHE A 183      84.897  76.710  62.005
ATOM   1712  CB  PHE A 183      83.872  75.538  62.007
ATOM   1713  CG  PHE A 183      82.573  75.707  61.300
ATOM   1714  CD1 PHE A 183      82.468  75.510  59.919
ATOM   1715  CE1 PHE A 183      81.232  75.644  59.281
ATOM   1716  CZ  PHE A 183      80.088  75.945  60.023
ATOM   1717  CE2 PHE A 183      80.174  76.096  61.408
ATOM   1718  CD2 PHE A 183      81.412  75.960  62.039
ATOM   1719  C   PHE A 183      85.875  76.198  63.025
ATOM   1720  O   PHE A 183      86.495  75.155  62.810
ATOM   1721  N   VAL A 184      86.071  76.929  64.151
ATOM   1722  H   VAL A 184      85.627  77.800  64.326
ATOM   1723  CA  VAL A 184      86.867  76.369  65.218
ATOM   1724  CB  VAL A 184      88.277  76.870  65.540
ATOM   1725  CG1 VAL A 184      89.188  76.609  64.326
ATOM   1726  CG2 VAL A 184      88.325  78.294  66.039
ATOM   1727  C   VAL A 184      85.877  76.208  66.364
ATOM   1728  O   VAL A 184      84.668  76.182  66.105
ATOM   1729  N   CYS A 185      86.301  76.017  67.635
ATOM   1730  H   CYS A 185      87.258  75.997  67.913
ATOM   1731  CA  CYS A 185      85.305  75.821  68.660
ATOM   1732  CB  CYS A 185      85.028  74.308  68.892
ATOM   1733  SG  CYS A 185      83.662  73.975  70.052
ATOM   1734  C   CYS A 185      85.569  76.537  69.949
ATOM   1735  O   CYS A 185      85.371  77.741  70.044
ATOM   1736  N   GLN A 186      86.000  75.824  71.006
ATOM   1737  H   GLN A 186      86.183  74.847  70.951
ATOM   1738  CA  GLN A 186      86.254  76.374  72.307
ATOM   1739  CB  GLN A 186      87.430  77.391  72.391
ATOM   1740  CG  GLN A 186      88.813  76.799  72.058
ATOM   1741  CD  GLN A 186      89.213  75.790  73.140
ATOM   1742  OE1 GLN A 186      89.236  76.118  74.325
ATOM   1743  NE2 GLN A 186      89.515  74.526  72.740
ATOM   1744 1HE2 GLN A 186      89.483  74.280  71.771
ATOM   1745 2HE2 GLN A 186      89.756  73.837  73.424
ATOM   1746  C   GLN A 186      85.008  76.858  73.013
ATOM   1747  O   GLN A 186      83.914  76.956  72.449
ATOM   1748  N   ARG A 187      85.194  77.060  74.327
ATOM   1749  H   ARG A 187      86.101  76.899  74.706
ATOM   1750  CA  ARG A 187      84.246  77.512  75.306
ATOM   1751  CB  ARG A 187      83.233  76.426  75.717
ATOM   1752  CG  ARG A 187      82.128  76.874  76.671
ATOM   1753  CD  ARG A 187      81.234  75.712  77.079
ATOM   1754  NE  ARG A 187      80.325  76.196  78.154
ATOM   1755  HE  ARG A 187      80.359  77.161  78.420
ATOM   1756  CZ  ARG A 187      79.445  75.350  78.773
ATOM   1757  NH1 ARG A 187      79.427  74.007  78.513
ATOM   1758 1HH1 ARG A 187      80.056  73.609  77.845
ATOM   1759 2HH1 ARG A 187      78.774  73.416  78.989
ATOM   1760  NH2 ARG A 187      78.568  75.849  79.691
ATOM   1761 1HH2 ARG A 187      78.538  76.827  79.893
ATOM   1762 2HH2 ARG A 187      77.931  75.229  80.154
ATOM   1763  C   ARG A 187      85.075  77.729  76.549
ATOM   1764  O   ARG A 187      85.972  76.927  76.830
ATOM   1765  N   VAL A 188      84.827  78.836  77.294
ATOM   1766  H   VAL A 188      84.128  79.500  77.047
ATOM   1767  CA  VAL A 188      85.540  79.068  78.527
ATOM   1768  CB  VAL A 188      86.341  80.366  78.576
ATOM   1769  CG1 VAL A 188      87.041  80.499  79.942
ATOM   1770  CG2 VAL A 188      87.339  80.415  77.401
ATOM   1771  C   VAL A 188      84.514  79.032  79.637
ATOM   1772  O   VAL A 188      84.520  78.093  80.432
ATOM   1773  N   ASP A 189      83.587  80.025  79.694
ATOM   1774  H   ASP A 189      83.580  80.790  79.059
ATOM   1775  CA  ASP A 189      82.574  80.053  80.718
ATOM   1776  CB  ASP A 189      82.687  81.220  81.755
ATOM   1777  CG  ASP A 189      82.614  82.627  81.170
ATOM   1778  OD1 ASP A 189      81.674  83.374  81.547
ATOM   1779  OD2 ASP A 189      83.519  82.991  80.380
ATOM   1780  C   ASP A 189      81.199  79.838  80.130
ATOM   1781  O   ASP A 189      81.013  78.817  79.460
ATOM   1782  N   MET A 190      80.225  80.781  80.300
ATOM   1783  H   MET A 190      80.375  81.634  80.792
ATOM   1784  CA  MET A 190      78.882  80.587  79.810
ATOM   1785  CB  MET A 190      77.870  81.603  80.368
ATOM   1786  CG  MET A 190      77.554  81.440  81.853
ATOM   1787  SD  MET A 190      76.407  82.695  82.490
ATOM   1788  CE  MET A 190      74.956  82.057  81.601
ATOM   1789  C   MET A 190      78.833  80.683  78.326
ATOM   1790  O   MET A 190      78.978  81.756  77.738
ATOM   1791  N   ASP A 191      78.890  79.468  77.735
ATOM   1792  H   ASP A 191      78.902  78.659  78.319
ATOM   1793  CA  ASP A 191      78.868  79.127  76.339
ATOM   1794  CB  ASP A 191      77.433  79.084  75.771
ATOM   1795  CG  ASP A 191      76.604  77.920  76.301
ATOM   1796  OD1 ASP A 191      77.134  76.997  76.977
ATOM   1797  OD2 ASP A 191      75.396  77.931  75.945
ATOM   1798  C   ASP A 191      79.735  79.991  75.455
ATOM   1799  O   ASP A 191      79.445  80.102  74.265
ATOM   1800  N   ILE A 192      80.879  80.524  75.954
ATOM   1801  H   ILE A 192      81.168  80.388  76.897
ATOM   1802  CA  ILE A 192      81.662  81.437  75.149
ATOM   1803  CB  ILE A 192      82.405  82.539  75.893
ATOM   1804  CG2 ILE A 192      81.358  83.494  76.488
ATOM   1805  CG1 ILE A 192      83.446  82.043  76.882
ATOM   1806  CD1 ILE A 192      84.334  83.180  77.384
ATOM   1807  C   ILE A 192      82.483  80.956  73.980
ATOM   1808  O   ILE A 192      82.644  79.763  73.718
ATOM   1809  N   VAL A 193      82.933  81.982  73.218
ATOM   1810  H   VAL A 193      82.697  82.911  73.487
ATOM   1811  CA  VAL A 193      83.728  81.995  72.021
ATOM   1812  CB  VAL A 193      83.672  83.340  71.290
ATOM   1813  CG1 VAL A 193      82.214  83.645  70.897
ATOM   1814  CG2 VAL A 193      84.319  84.469  72.107
ATOM   1815  C   VAL A 193      85.155  81.510  72.183
ATOM   1816  O   VAL A 193      85.585  81.147  73.279
ATOM   1817  N   VAL A 194      85.858  81.362  71.031
ATOM   1818  H   VAL A 194      85.467  81.653  70.163
ATOM   1819  CA  VAL A 194      87.238  80.930  70.923
ATOM   1820  CB  VAL A 194      87.747  80.711  69.489
ATOM   1821  CG1 VAL A 194      89.222  80.269  69.414
ATOM   1822  CG2 VAL A 194      86.838  79.818  68.693
ATOM   1823  C   VAL A 194      88.101  82.090  71.352
ATOM   1824  O   VAL A 194      87.854  83.232  70.957
ATOM   1825  N   TYR A 195      89.119  81.780  72.182
ATOM   1826  H   TYR A 195      89.227  80.841  72.502
ATOM   1827  CA  TYR A 195      90.139  82.679  72.652
ATOM   1828  CB  TYR A 195      89.969  83.299  74.071
ATOM   1829  CG  TYR A 195      88.796  84.195  74.229
ATOM   1830  CD1 TYR A 195      87.602  83.750  74.804
ATOM   1831  CE1 TYR A 195      86.529  84.633  74.946
ATOM   1832  CZ  TYR A 195      86.643  85.959  74.520
ATOM   1833  OH  TYR A 195      85.553  86.844  74.666
ATOM   1834  HH  TYR A 195      85.823  87.699  74.318
ATOM   1835  CE2 TYR A 195      87.834  86.406  73.948
ATOM   1836  CD2 TYR A 195      88.905  85.524  73.808
ATOM   1837  C   TYR A 195      91.358  81.789  72.691
ATOM   1838  O   TYR A 195      91.768  81.330  73.761
ATOM   1839  N   CYS A 196      91.935  81.464  71.507
ATOM   1840  H   CYS A 196      91.618  81.819  70.631
ATOM   1841  CA  CYS A 196      93.094  80.609  71.477
ATOM   1842  CB  CYS A 196      93.173  79.671  70.256
ATOM   1843  SG  CYS A 196      91.862  78.411  70.249
ATOM   1844  C   CYS A 196      94.380  81.361  71.587
ATOM   1845  O   CYS A 196      94.740  82.148  70.709
ATOM   1846  N   ASN A 197      95.095  81.097  72.702
ATOM   1847  H   ASN A 197      94.749  80.447  73.375
ATOM   1848  CA  ASN A 197      96.373  81.679  73.030
ATOM   1849  CB  ASN A 197      96.737  81.588  74.539
ATOM   1850  CG  ASN A 197      96.765  80.147  75.061
ATOM   1851  OD1 ASN A 197      95.767  79.424  75.081
ATOM   1852  ND2 ASN A 197      97.973  79.711  75.497
ATOM   1853 1HD2 ASN A 197      98.764  80.322  75.460
ATOM   1854 2HD2 ASN A 197      98.079  78.777  75.837
ATOM   1855  C   ASN A 197      97.467  81.051  72.206
ATOM   1856  O   ASN A 197      97.389  79.871  71.850
ATOM   1857  N   GLY A 198      98.496  81.854  71.840
ATOM   1858  H   GLY A 198      98.534  82.811  72.118
ATOM   1859  CA  GLY A 198      99.612  81.391  71.050
ATOM   1860  C   GLY A 198      99.267  81.512  69.593
ATOM   1861  O   GLY A 198      99.960  82.203  68.843
ATOM   1862  N   GLN A 199      98.177  80.817  69.184
ATOM   1863  H   GLN A 199      97.678  80.257  69.841
ATOM   1864  CA  GLN A 199      97.638  80.782  67.846
ATOM   1865  CB  GLN A 199      96.535  79.709  67.692
ATOM   1866  CG  GLN A 199      97.011  78.254  67.840
ATOM   1867  CD  GLN A 199      98.030  77.895  66.759
ATOM   1868  OE1 GLN A 199      97.815  78.079  65.561
ATOM   1869  NE2 GLN A 199      99.203  77.375  67.202
ATOM   1870 1HE2 GLN A 199      99.364  77.266  68.184
ATOM   1871 2HE2 GLN A 199      99.909  77.104  66.549
ATOM   1872  C   GLN A 199      97.019  82.109  67.475
ATOM   1873  O   GLN A 199      97.108  82.521  66.317
ATOM   1874  N   ARG A 200      96.432  82.811  68.482
ATOM   1875  H   ARG A 200      96.384  82.421  69.398
ATOM   1876  CA  ARG A 200      95.782  84.098  68.388
ATOM   1877  CB  ARG A 200      96.781  85.264  68.170
ATOM   1878  CG  ARG A 200      97.737  85.432  69.351
ATOM   1879  CD  ARG A 200      98.678  86.624  69.237
ATOM   1880  NE  ARG A 200      99.689  86.452  70.319
ATOM   1881  HE  ARG A 200      99.617  85.653  70.917
ATOM   1882  CZ  ARG A 200     100.695  87.353  70.533
ATOM   1883  NH1 ARG A 200     100.857  88.461  69.749
ATOM   1884 1HH1 ARG A 200     100.239  88.632  68.982
ATOM   1885 2HH1 ARG A 200     101.607  89.097  69.926
ATOM   1886  NH2 ARG A 200     101.562  87.119  71.560
ATOM   1887 1HH2 ARG A 200     101.467  86.292  72.115
ATOM   1888 2HH2 ARG A 200     102.306  87.758  71.750
ATOM   1889  C   ARG A 200      94.568  84.202  67.498
ATOM   1890  O   ARG A 200      94.498  85.045  66.600
ATOM   1891  N   LYS A 201      93.589  83.294  67.724
ATOM   1892  H   LYS A 201      93.688  82.626  68.460
ATOM   1893  CA  LYS A 201      92.346  83.287  66.988
ATOM   1894  CB  LYS A 201      91.987  81.933  66.342
ATOM   1895  CG  LYS A 201      92.898  81.456  65.210
ATOM   1896  CD  LYS A 201      92.399  80.168  64.546
ATOM   1897  CE  LYS A 201      93.291  79.667  63.409
ATOM   1898  NZ  LYS A 201      92.669  78.492  62.768
ATOM   1899  HZ1 LYS A 201      91.753  78.751  62.357
ATOM   1900  HZ2 LYS A 201      93.292  78.149  62.013
ATOM   1901  HZ3 LYS A 201      92.535  77.740  63.471
ATOM   1902  C   LYS A 201      91.247  83.557  67.981
ATOM   1903  O   LYS A 201      91.143  82.863  68.996
ATOM   1904  N   VAL A 202      90.408  84.584  67.719
ATOM   1905  H   VAL A 202      90.529  85.141  66.901
ATOM   1906  CA  VAL A 202      89.294  84.950  68.566
ATOM   1907  CB  VAL A 202      89.448  86.267  69.323
ATOM   1908  CG1 VAL A 202      88.186  86.528  70.174
ATOM   1909  CG2 VAL A 202      90.717  86.228  70.197
ATOM   1910  C   VAL A 202      88.158  85.054  67.600
ATOM   1911  O   VAL A 202      88.035  86.039  66.865
ATOM   1912  N   ILE A 203      87.325  83.985  67.573
ATOM   1913  H   ILE A 203      87.460  83.228  68.207
ATOM   1914  CA  ILE A 203      86.185  83.817  66.691
ATOM   1915  CB  ILE A 203      86.574  83.176  65.354
ATOM   1916  CG2 ILE A 203      87.455  84.126  64.526
ATOM   1917  CG1 ILE A 203      87.217  81.795  65.551
ATOM   1918  CD1 ILE A 203      87.371  81.015  64.257
ATOM   1919  C   ILE A 203      85.120  82.947  67.354
ATOM   1920  O   ILE A 203      85.215  82.662  68.544
ATOM   1921  N   LEU A 204      84.082  82.533  66.573
ATOM   1922  H   LEU A 204      84.043  82.827  65.617
ATOM   1923  CA  LEU A 204      82.911  81.717  66.867
ATOM   1924  CB  LEU A 204      82.635  81.011  68.248
ATOM   1925  CG  LEU A 204      83.390  79.820  68.811
ATOM   1926  CD1 LEU A 204      82.827  79.452  70.174
ATOM   1927  CD2 LEU A 204      83.263  78.581  67.975
ATOM   1928  C   LEU A 204      81.695  82.558  66.644
ATOM   1929  O   LEU A 204      81.751  83.585  65.974
ATOM   1930  N   THR A 205      80.525  82.025  67.048
ATOM   1931  H   THR A 205      80.450  81.082  67.371
ATOM   1932  CA  THR A 205      79.280  82.701  67.026
ATOM   1933  CB  THR A 205      78.579  82.664  65.702
ATOM   1934  CG2 THR A 205      78.437  81.235  65.128
ATOM   1935  OG1 THR A 205      77.356  83.362  65.841
ATOM   1936  HG1 THR A 205      77.145  83.716  64.973
ATOM   1937  C   THR A 205      78.563  82.022  68.156
ATOM   1938  O   THR A 205      78.432  80.791  68.148
ATOM   1939  N   LYS A 206      78.128  82.788  69.189
ATOM   1940  H   LYS A 206      78.217  83.781  69.237
ATOM   1941  CA  LYS A 206      77.501  82.106  70.288
ATOM   1942  CB  LYS A 206      78.435  81.809  71.486
ATOM   1943  CG  LYS A 206      79.416  80.643  71.261
ATOM   1944  CD  LYS A 206      78.739  79.263  71.191
ATOM   1945  CE  LYS A 206      79.674  78.045  71.222
ATOM   1946  NZ  LYS A 206      80.278  77.853  72.566
ATOM   1947  HZ1 LYS A 206      80.136  78.704  73.149
ATOM   1948  HZ2 LYS A 206      79.823  77.034  73.023
ATOM   1949  HZ3 LYS A 206      81.297  77.670  72.467
ATOM   1950  C   LYS A 206      76.213  82.609  70.831
ATOM   1951  O   LYS A 206      76.115  83.677  71.436
ATOM   1952  N   THR A 207      75.185  81.769  70.603
ATOM   1953  H   THR A 207      75.334  80.927  70.091
ATOM   1954  CA  THR A 207      73.836  81.945  71.070
ATOM   1955  CB  THR A 207      72.865  80.998  70.385
ATOM   1956  CG2 THR A 207      71.433  81.079  70.933
ATOM   1957  OG1 THR A 207      72.835  81.287  69.001
ATOM   1958  HG1 THR A 207      72.479  80.502  68.578
ATOM   1959  C   THR A 207      73.857  81.624  72.540
ATOM   1960  O   THR A 207      74.677  80.827  73.005
ATOM   1961  N   LEU A 208      73.005  82.311  73.321
ATOM   1962  H   LEU A 208      72.357  82.976  72.957
ATOM   1963  CA  LEU A 208      72.920  82.015  74.724
ATOM   1964  CB  LEU A 208      73.746  82.932  75.668
ATOM   1965  CG  LEU A 208      75.257  82.638  75.795
ATOM   1966  CD1 LEU A 208      76.110  83.418  74.783
ATOM   1967  CD2 LEU A 208      75.721  82.853  77.239
ATOM   1968  C   LEU A 208      71.483  82.064  75.151
ATOM   1969  O   LEU A 208      70.570  82.271  74.342
ATOM   1970  N   VAL A 209      71.262  81.726  76.437
ATOM   1971  H   VAL A 209      72.028  81.442  77.010
ATOM   1972  CA  VAL A 209      69.995  81.792  77.125
ATOM   1973  CB  VAL A 209      69.177  80.516  77.225
ATOM   1974  CG1 VAL A 209      67.863  80.803  77.984
ATOM   1975  CG2 VAL A 209      68.950  79.928  75.838
ATOM   1976  C   VAL A 209      70.533  82.046  78.509
ATOM   1977  O   VAL A 209      71.158  81.152  79.089
ATOM   1978  N   ILE A 210      70.380  83.279  79.042
ATOM   1979  H   ILE A 210      69.924  84.016  78.540
ATOM   1980  CA  ILE A 210      70.884  83.538  80.380
ATOM   1981  CB  ILE A 210      71.782  84.767  80.462
ATOM   1982  CG2 ILE A 210      72.213  85.025  81.926
ATOM   1983  CG1 ILE A 210      72.997  84.541  79.531
ATOM   1984  CD1 ILE A 210      73.922  85.733  79.316
ATOM   1985  C   ILE A 210      69.677  83.622  81.274
ATOM   1986  O   ILE A 210      68.831  84.497  81.094
ATOM   1987  N   GLY A 211      69.589  82.713  82.276
ATOM   1988  H   GLY A 211      70.282  82.015  82.434
ATOM   1989  CA  GLY A 211      68.435  82.688  83.132
ATOM   1990  C   GLY A 211      68.613  82.870  84.600
ATOM   1991  O   GLY A 211      68.278  83.917  85.155
ATOM   1992  N   GLN A 212      69.175  81.827  85.244
ATOM   1993  H   GLN A 212      69.480  81.031  84.729
ATOM   1994  CA  GLN A 212      69.349  81.737  86.669
ATOM   1995  CB  GLN A 212      69.985  80.401  87.130
ATOM   1996  CG  GLN A 212      69.113  79.136  86.988
ATOM   1997  CD  GLN A 212      68.920  78.711  85.528
ATOM   1998  OE1 GLN A 212      69.815  78.770  84.685
ATOM   1999  NE2 GLN A 212      67.675  78.274  85.205
ATOM   2000 1HE2 GLN A 212      66.964  78.220  85.906
ATOM   2001 2HE2 GLN A 212      67.474  77.974  84.272
ATOM   2002  C   GLN A 212      70.096  82.835  87.355
ATOM   2003  O   GLN A 212      71.102  83.364  86.876
ATOM   2004  N   CYS A 213      69.567  83.150  88.562
ATOM   2005  H   CYS A 213      68.753  82.670  88.880
ATOM   2006  CA  CYS A 213      70.044  84.148  89.484
ATOM   2007  CB  CYS A 213      69.175  84.254  90.755
ATOM   2008  SG  CYS A 213      67.507  84.900  90.413
ATOM   2009  C   CYS A 213      71.437  83.794  89.908
ATOM   2010  O   CYS A 213      72.222  84.690  90.208
ATOM   2011  N   ILE A 214      71.769  82.476  89.926
ATOM   2012  H   ILE A 214      71.097  81.781  89.683
ATOM   2013  CA  ILE A 214      73.066  81.966  90.291
ATOM   2014  CB  ILE A 214      73.041  80.445  90.422
ATOM   2015  CG2 ILE A 214      74.470  79.861  90.561
ATOM   2016  CG1 ILE A 214      72.156  80.070  91.630
ATOM   2017  CD1 ILE A 214      71.808  78.585  91.722
ATOM   2018  C   ILE A 214      74.067  82.411  89.246
ATOM   2019  O   ILE A 214      75.125  82.911  89.620
ATOM   2020  N   TYR A 215      73.730  82.319  87.932
ATOM   2021  H   TYR A 215      72.838  81.992  87.632
ATOM   2022  CA  TYR A 215      74.632  82.707  86.869
ATOM   2023  CB  TYR A 215      74.133  82.339  85.457
ATOM   2024  CG  TYR A 215      74.269  80.869  85.217
ATOM   2025  CD1 TYR A 215      75.527  80.264  85.081
ATOM   2026  CE1 TYR A 215      75.634  78.890  84.845
ATOM   2027  CZ  TYR A 215      74.481  78.110  84.734
ATOM   2028  OH  TYR A 215      74.594  76.723  84.495
ATOM   2029  HH  TYR A 215      73.706  76.361  84.420
ATOM   2030  CE2 TYR A 215      73.223  78.705  84.857
ATOM   2031  CD2 TYR A 215      73.122  80.079  85.093
ATOM   2032  C   TYR A 215      74.872  84.190  86.875
ATOM   2033  O   TYR A 215      76.010  84.636  86.701
ATOM   2034  N   THR A 216      73.794  84.974  87.130
ATOM   2035  H   THR A 216      72.890  84.572  87.266
ATOM   2036  CA  THR A 216      73.851  86.413  87.167
ATOM   2037  CB  THR A 216      72.454  86.996  87.276
ATOM   2038  CG2 THR A 216      72.495  88.540  87.280
ATOM   2039  OG1 THR A 216      71.690  86.583  86.150
ATOM   2040  HG1 THR A 216      71.469  85.659  86.300
ATOM   2041  C   THR A 216      74.708  86.852  88.338
ATOM   2042  O   THR A 216      75.568  87.716  88.164
ATOM   2043  N   ILE A 217      74.543  86.231  89.536
ATOM   2044  H   ILE A 217      73.885  85.499  89.677
ATOM   2045  CA  ILE A 217      75.332  86.619  90.679
ATOM   2046  CB  ILE A 217      74.785  86.333  92.068
ATOM   2047  CG2 ILE A 217      73.513  87.192  92.223
ATOM   2048  CG1 ILE A 217      74.610  84.844  92.407
ATOM   2049  CD1 ILE A 217      74.245  84.610  93.874
ATOM   2050  C   ILE A 217      76.761  86.186  90.569
ATOM   2051  O   ILE A 217      77.612  86.878  91.112
ATOM   2052  N   THR A 218      77.069  85.053  89.886
ATOM   2053  H   THR A 218      76.373  84.475  89.468
ATOM   2054  CA  THR A 218      78.439  84.609  89.726
ATOM   2055  CB  THR A 218      78.594  83.162  89.313
ATOM   2056  CG2 THR A 218      78.130  82.251  90.467
ATOM   2057  OG1 THR A 218      77.877  82.886  88.119
ATOM   2058  HG1 THR A 218      78.191  82.029  87.818
ATOM   2059  C   THR A 218      79.197  85.520  88.795
ATOM   2060  O   THR A 218      80.373  85.795  89.039
ATOM   2061  N   SER A 219      78.534  86.008  87.714
ATOM   2062  H   SER A 219      77.592  85.739  87.508
ATOM   2063  CA  SER A 219      79.141  86.923  86.777
ATOM   2064  CB  SER A 219      78.337  87.020  85.466
ATOM   2065  OG  SER A 219      77.024  87.494  85.713
ATOM   2066  HG  SER A 219      76.574  87.481  84.865
ATOM   2067  C   SER A 219      79.334  88.272  87.431
ATOM   2068  O   SER A 219      80.362  88.914  87.212
ATOM   2069  N   LEU A 220      78.350  88.716  88.261
ATOM   2070  H   LEU A 220      77.506  88.198  88.383
ATOM   2071  CA  LEU A 220      78.422  89.959  88.993
ATOM   2072  CB  LEU A 220      77.082  90.498  89.519
ATOM   2073  CG  LEU A 220      76.193  91.042  88.389
ATOM   2074  CD1 LEU A 220      74.789  91.377  88.884
ATOM   2075  CD2 LEU A 220      76.851  92.261  87.714
ATOM   2076  C   LEU A 220      79.448  89.890  90.075
ATOM   2077  O   LEU A 220      80.068  90.907  90.379
ATOM   2078  N   PHE A 221      79.675  88.687  90.671
ATOM   2079  H   PHE A 221      79.146  87.884  90.418
ATOM   2080  CA  PHE A 221      80.687  88.440  91.674
ATOM   2081  CB  PHE A 221      80.400  87.156  92.496
ATOM   2082  CG  PHE A 221      81.246  87.014  93.719
ATOM   2083  CD1 PHE A 221      80.980  87.767  94.867
ATOM   2084  CE1 PHE A 221      81.761  87.617  96.016
ATOM   2085  CZ  PHE A 221      82.815  86.703  96.027
ATOM   2086  CE2 PHE A 221      83.086  85.939  94.889
ATOM   2087  CD2 PHE A 221      82.299  86.092  93.744
ATOM   2088  C   PHE A 221      81.875  88.236  90.754
ATOM   2089  O   PHE A 221      82.385  87.135  90.537
ATOM   2090  N   SER A 222      82.348  89.386  90.229
ATOM   2091  H   SER A 222      81.898  90.241  90.476
ATOM   2092  CA  SER A 222      83.409  89.586  89.283
ATOM   2093  CB  SER A 222      83.513  91.075  88.868
ATOM   2094  OG  SER A 222      83.849  91.900  89.978
ATOM   2095  HG  SER A 222      83.812  92.804  89.657
ATOM   2096  C   SER A 222      84.742  89.099  89.745
ATOM   2097  O   SER A 222      85.683  89.030  88.953
ATOM   2098  N   LEU A 223      84.863  88.816  91.055
ATOM   2099  H   LEU A 223      84.103  88.934  91.687
ATOM   2100  CA  LEU A 223      86.062  88.316  91.632
ATOM   2101  CB  LEU A 223      85.985  88.130  93.156
ATOM   2102  CG  LEU A 223      85.998  89.390  94.015
ATOM   2103  CD1 LEU A 223      85.740  89.030  95.483
ATOM   2104  CD2 LEU A 223      87.325  90.133  93.842
ATOM   2105  C   LEU A 223      86.442  86.951  91.153
ATOM   2106  O   LEU A 223      85.607  86.078  90.904
ATOM   2107  N   LEU A 224      87.763  86.788  90.975
ATOM   2108  H   LEU A 224      88.386  87.558  91.103
ATOM   2109  CA  LEU A 224      88.390  85.527  90.662
ATOM   2110  CB  LEU A 224      89.031  85.543  89.253
ATOM   2111  CG  LEU A 224      89.409  84.166  88.660
ATOM   2112  CD1 LEU A 224      90.771  83.653  89.128
ATOM   2113  CD2 LEU A 224      88.268  83.143  88.830
ATOM   2114  C   LEU A 224      89.395  85.698  91.784
ATOM   2115  O   LEU A 224      90.589  85.579  91.546
ATOM   2116  N   PRO A 225      88.916  85.714  93.033
ATOM   2117  CA  PRO A 225      89.671  86.112  94.204
ATOM   2118  CB  PRO A 225      88.784  85.768  95.397
ATOM   2119  CG  PRO A 225      87.905  84.612  94.920
ATOM   2120  CD  PRO A 225      87.808  84.823  93.412
ATOM   2121  C   PRO A 225      91.101  85.814  94.503
ATOM   2122  O   PRO A 225      91.616  84.749  94.176
ATOM   2123  N   GLY A 226      91.767  86.859  95.055
ATOM   2124  H   GLY A 226      91.300  87.720  95.236
ATOM   2125  CA  GLY A 226      93.137  86.829  95.486
ATOM   2126  C   GLY A 226      94.118  87.095  94.388
ATOM   2127  O   GLY A 226      94.874  88.062  94.461
ATOM   2128  N   VAL A 227      94.106  86.217  93.358
ATOM   2129  H   VAL A 227      93.450  85.465  93.391
ATOM   2130  CA  VAL A 227      94.926  86.191  92.163
ATOM   2131  CB  VAL A 227      94.535  87.168  91.033
ATOM   2132  CG1 VAL A 227      95.466  86.987  89.812
ATOM   2133  CG2 VAL A 227      93.069  87.014  90.639
ATOM   2134  C   VAL A 227      96.406  86.259  92.517
ATOM   2135  O   VAL A 227      97.021  85.228  92.767
ATOM   2136  N   ALA A 228      96.992  87.479  92.513
ATOM   2137  H   ALA A 228      96.405  88.271  92.361
ATOM   2138  CA  ALA A 228      98.372  87.846  92.771
ATOM   2139  CB  ALA A 228      99.444  86.996  92.043
ATOM   2140  C   ALA A 228      98.382  89.196  92.114
ATOM   2141  O   ALA A 228      98.751  90.197  92.729
ATOM   2142  N   HIS A 229      97.905  89.238  90.837
ATOM   2143  H   HIS A 229      97.623  88.399  90.380
ATOM   2144  CA  HIS A 229      97.744  90.430  90.036
ATOM   2145  CB  HIS A 229      97.990  90.169  88.542
ATOM   2146  CG  HIS A 229      99.328  89.561  88.238
ATOM   2147  ND1 HIS A 229     100.540  90.201  88.378
ATOM   2148  CE1 HIS A 229     101.497  89.306  88.025
ATOM   2149  NE2 HIS A 229     100.988  88.141  87.668
ATOM   2150  CD2 HIS A 229      99.621  88.304  87.802
ATOM   2151  C   HIS A 229      96.266  90.606  90.303
ATOM   2152  O   HIS A 229      95.387  90.402  89.462
ATOM   2153  N   SER A 230      96.014  90.966  91.572
ATOM   2154  H   SER A 230      96.781  91.162  92.178
ATOM   2155  CA  SER A 230      94.753  91.098  92.215
ATOM   2156  CB  SER A 230      94.968  91.180  93.753
ATOM   2157  OG  SER A 230      93.760  91.296  94.496
ATOM   2158  HG  SER A 230      94.026  91.358  95.418
ATOM   2159  C   SER A 230      93.743  92.116  91.833
ATOM   2160  O   SER A 230      94.014  93.300  91.629
ATOM   2161  N   ILE A 231      92.517  91.571  91.726
ATOM   2162  H   ILE A 231      92.391  90.594  91.880
ATOM   2163  CA  ILE A 231      91.297  92.278  91.502
ATOM   2164  CB  ILE A 231      90.370  91.629  90.492
ATOM   2165  CG2 ILE A 231      89.039  92.414  90.451
ATOM   2166  CG1 ILE A 231      91.062  91.535  89.115
ATOM   2167  CD1 ILE A 231      90.313  90.693  88.080
ATOM   2168  C   ILE A 231      90.766  92.075  92.907
ATOM   2169  O   ILE A 231      90.625  90.934  93.367
ATOM   2170  N   ALA A 232      90.530  93.182  93.642
ATOM   2171  H   ALA A 232      90.664  94.104  93.289
ATOM   2172  CA  ALA A 232      90.033  93.074  94.987
ATOM   2173  CB  ALA A 232      90.994  93.641  96.048
ATOM   2174  C   ALA A 232      88.743  93.816  95.071
ATOM   2175  O   ALA A 232      88.679  95.009  94.757
ATOM   2176  N   VAL A 233      87.669  93.097  95.473
ATOM   2177  H   VAL A 233      87.735  92.132  95.717
ATOM   2178  CA  VAL A 233      86.367  93.696  95.597
ATOM   2179  CB  VAL A 233      85.362  93.323  94.495
ATOM   2180  CG1 VAL A 233      84.020  94.053  94.716
ATOM   2181  CG2 VAL A 233      85.951  93.478  93.086
ATOM   2182  C   VAL A 233      85.817  93.102  96.869
ATOM   2183  O   VAL A 233      85.560  91.898  96.941
ATOM   2184  N   GLU A 234      85.697  93.932  97.927
ATOM   2185  H   GLU A 234      85.946  94.897  97.870
ATOM   2186  CA  GLU A 234      85.114  93.499  99.176
ATOM   2187  CB  GLU A 234      85.598  94.266 100.423
ATOM   2188  CG  GLU A 234      87.092  94.046 100.718
ATOM   2189  CD  GLU A 234      87.565  94.759 101.989
ATOM   2190  OE1 GLU A 234      86.781  95.489 102.653
ATOM   2191  OE2 GLU A 234      88.764  94.562 102.318
ATOM   2192  C   GLU A 234      83.625  93.671  99.008
ATOM   2193  O   GLU A 234      83.185  94.646  98.392
ATOM   2194  N   LEU A 235      82.817  92.703  99.513
ATOM   2195  H   LEU A 235      83.173  91.916 100.007
ATOM   2196  CA  LEU A 235      81.382  92.775  99.366
ATOM   2197  CB  LEU A 235      80.767  91.640  98.503
ATOM   2198  CG  LEU A 235      80.932  91.714  96.966
ATOM   2199  CD1 LEU A 235      80.555  93.086  96.394
ATOM   2200  CD2 LEU A 235      82.300  91.197  96.511
ATOM   2201  C   LEU A 235      80.633  92.680 100.664
ATOM   2202  O   LEU A 235      80.934  91.833 101.508
ATOM   2203  N   CYS A 236      79.638  93.585 100.832
ATOM   2204  H   CYS A 236      79.458  94.269 100.129
ATOM   2205  CA  CYS A 236      78.749  93.643 101.972
ATOM   2206  CB  CYS A 236      79.245  94.571 103.104
ATOM   2207  SG  CYS A 236      78.308  94.338 104.646
ATOM   2208  C   CYS A 236      77.443  94.146 101.384
ATOM   2209  O   CYS A 236      76.978  95.251 101.680
ATOM   2210  N   VAL A 237      76.817  93.313 100.515
ATOM   2211  H   VAL A 237      77.188  92.413 100.299
ATOM   2212  CA  VAL A 237      75.607  93.666  99.802
ATOM   2213  CB  VAL A 237      75.792  93.388  98.305
ATOM   2214  CG1 VAL A 237      74.541  93.678  97.449
ATOM   2215  CG2 VAL A 237      76.991  94.230  97.836
ATOM   2216  C   VAL A 237      74.355  92.999 100.334
ATOM   2217  O   VAL A 237      74.354  91.782 100.533
ATOM   2218  N   PRO A 238      73.258  93.757 100.508
ATOM   2219  CA  PRO A 238      71.988  93.261 101.007
ATOM   2220  CB  PRO A 238      71.076  94.480 101.126
ATOM   2221  CG  PRO A 238      72.047  95.650 101.334
ATOM   2222  CD  PRO A 238      73.313  95.220 100.581
ATOM   2223  C   PRO A 238      71.392  92.157 100.178
ATOM   2224  O   PRO A 238      70.625  91.371 100.737
ATOM   2225  N   GLY A 239      71.728  92.074  98.866
ATOM   2226  H   GLY A 239      72.325  92.748  98.441
ATOM   2227  CA  GLY A 239      71.238  91.038  97.996
ATOM   2228  C   GLY A 239      71.834  89.714  98.402
ATOM   2229  O   GLY A 239      71.156  88.687  98.317
ATOM   2230  N   PHE A 240      73.109  89.716  98.885
ATOM   2231  H   PHE A 240      73.623  90.557  99.040
ATOM   2232  CA  PHE A 240      73.758  88.508  99.336
ATOM   2233  CB  PHE A 240      75.273  88.569  99.596
ATOM   2234  CG  PHE A 240      76.129  88.524  98.378
ATOM   2235  CD1 PHE A 240      77.014  89.571  98.111
ATOM   2236  CE1 PHE A 240      77.835  89.528  96.984
ATOM   2237  CZ  PHE A 240      77.769  88.439  96.111
ATOM   2238  CE2 PHE A 240      76.882  87.393  96.360
ATOM   2239  CD2 PHE A 240      76.068  87.442  97.492
ATOM   2240  C   PHE A 240      73.177  88.078 100.654
ATOM   2241  O   PHE A 240      73.168  86.882 100.954
ATOM   2242  N   HIS A 241      72.635  89.042 101.455
ATOM   2243  H   HIS A 241      72.660  90.005 101.199
ATOM   2244  CA  HIS A 241      72.024  88.757 102.737
ATOM   2245  CB  HIS A 241      71.682  89.996 103.594
ATOM   2246  CG  HIS A 241      72.871  90.718 104.155
ATOM   2247  ND1 HIS A 241      73.554  91.720 103.504
ATOM   2248  CE1 HIS A 241      74.543  92.127 104.339
ATOM   2249  NE2 HIS A 241      74.546  91.456 105.476
ATOM   2250  CD2 HIS A 241      73.492  90.569 105.358
ATOM   2251  C   HIS A 241      70.768  87.938 102.579
ATOM   2252  O   HIS A 241      70.264  87.389 103.561
ATOM   2253  N   GLY A 242      70.256  87.812 101.328
ATOM   2254  H   GLY A 242      70.676  88.258 100.542
ATOM   2255  CA  GLY A 242      69.090  87.036 101.009
ATOM   2256  C   GLY A 242      69.404  85.558 100.880
ATOM   2257  O   GLY A 242      68.488  84.779 100.621
ATOM   2258  N   TRP A 243      70.697  85.160 101.063
ATOM   2259  H   TRP A 243      71.403  85.850 101.214
ATOM   2260  CA  TRP A 243      71.274  83.829 101.001
ATOM   2261  CB  TRP A 243      70.431  82.618 101.473
ATOM   2262  CG  TRP A 243      70.140  82.553 102.960
ATOM   2263  CD1 TRP A 243      70.511  83.390 103.979
ATOM   2264  NE1 TRP A 243      69.985  82.953 105.174
ATOM   2265  HE1 TRP A 243      70.107  83.384 106.042
ATOM   2266  CE2 TRP A 243      69.260  81.806 104.936
ATOM   2267  CZ2 TRP A 243      68.535  80.983 105.789
ATOM   2268  CH2 TRP A 243      67.892  79.864 105.245
ATOM   2269  CZ3 TRP A 243      67.976  79.582 103.874
ATOM   2270  CE3 TRP A 243      68.701  80.415 103.013
ATOM   2271  CD2 TRP A 243      69.339  81.523 103.558
ATOM   2272  C   TRP A 243      71.799  83.579  99.627
ATOM   2273  O   TRP A 243      71.063  83.515  98.639
ATOM   2274  N   ALA A 244      73.143  83.480  99.601
ATOM   2275  H   ALA A 244      73.643  83.539 100.461
ATOM   2276  CA  ALA A 244      74.005  83.291  98.471
ATOM   2277  CB  ALA A 244      75.269  84.169  98.613
ATOM   2278  C   ALA A 244      74.415  81.886  98.112
ATOM   2279  O   ALA A 244      74.058  80.894  98.752
ATOM   2280  N   THR A 245      75.182  81.836  97.005
ATOM   2281  H   THR A 245      75.404  82.683  96.528
ATOM   2282  CA  THR A 245      75.721  80.689  96.339
ATOM   2283  CB  THR A 245      75.858  81.024  94.847
ATOM   2284  CG2 THR A 245      76.355  79.852  93.971
ATOM   2285  OG1 THR A 245      74.577  81.397  94.355
ATOM   2286  HG1 THR A 245      74.727  81.799  93.495
ATOM   2287  C   THR A 245      76.969  80.024  96.885
ATOM   2288  O   THR A 245      77.091  78.819  96.672
ATOM   2289  N   ALA A 246      77.872  80.707  97.647
ATOM   2290  H   ALA A 246      77.755  81.667  97.889
ATOM   2291  CA  ALA A 246      79.112  80.075  98.073
ATOM   2292  CB  ALA A 246      80.178  81.086  98.547
ATOM   2293  C   ALA A 246      78.967  78.969  99.086
ATOM   2294  O   ALA A 246      79.141  79.144 100.294
ATOM   2295  N   ALA A 247      78.601  77.783  98.525
ATOM   2296  H   ALA A 247      78.454  77.751  97.541
ATOM   2297  CA  ALA A 247      78.386  76.510  99.156
ATOM   2298  CB  ALA A 247      79.625  75.616  99.227
ATOM   2299  C   ALA A 247      77.652  76.640 100.443
ATOM   2300  O   ALA A 247      78.182  76.324 101.510
ATOM   2301  N   LEU A 248      76.403  77.151 100.331
ATOM   2302  H   LEU A 248      76.043  77.382  99.431
ATOM   2303  CA  LEU A 248      75.517  77.433 101.430
ATOM   2304  CB  LEU A 248      74.123  77.810 100.872
ATOM   2305  CG  LEU A 248      73.073  78.358 101.853
ATOM   2306  CD1 LEU A 248      73.488  79.726 102.410
ATOM   2307  CD2 LEU A 248      71.674  78.388 101.223
ATOM   2308  C   LEU A 248      75.410  76.203 102.301
ATOM   2309  O   LEU A 248      74.945  75.140 101.888
ATOM   2310  N   LEU A 249      75.858  76.387 103.561
ATOM   2311  H   LEU A 249      76.229  77.271 103.829
ATOM   2312  CA  LEU A 249      75.929  75.374 104.587
ATOM   2313  CB  LEU A 249      77.264  75.438 105.386
ATOM   2314  CG  LEU A 249      78.576  75.213 104.597
ATOM   2315  CD1 LEU A 249      79.800  75.407 105.504
ATOM   2316  CD2 LEU A 249      78.612  73.847 103.890
ATOM   2317  C   LEU A 249      74.788  75.404 105.580
ATOM   2318  O   LEU A 249      74.916  74.840 106.671
ATOM   2319  N   VAL A 250      73.651  76.067 105.235
ATOM   2320  H   VAL A 250      73.559  76.504 104.344
ATOM   2321  CA  VAL A 250      72.493  76.170 106.103
ATOM   2322  CB  VAL A 250      71.366  77.026 105.517
ATOM   2323  CG1 VAL A 250      70.086  76.999 106.383
ATOM   2324  CG2 VAL A 250      71.872  78.471 105.407
ATOM   2325  C   VAL A 250      71.969  74.799 106.447
ATOM   2326  O   VAL A 250      71.762  73.953 105.574
ATOM   2327  N   THR A 251      71.780  74.581 107.768
ATOM   2328  H   THR A 251      71.949  75.308 108.431
ATOM   2329  CA  THR A 251      71.287  73.337 108.285
ATOM   2330  CB  THR A 251      72.295  72.666 109.192
ATOM   2331  CG2 THR A 251      71.730  71.319 109.688
ATOM   2332  OG1 THR A 251      73.498  72.421 108.472
ATOM   2333  HG1 THR A 251      73.882  73.283 108.287
ATOM   2334  C   THR A 251      70.043  73.713 109.038
ATOM   2335  O   THR A 251      70.095  74.384 110.071
ATOM   2336  N   PHE A 252      68.893  73.236 108.520
ATOM   2337  H   PHE A 252      68.906  72.677 107.695
ATOM   2338  CA  PHE A 252      67.575  73.487 109.045
ATOM   2339  CB  PHE A 252      66.464  73.098 108.049
ATOM   2340  CG  PHE A 252      66.441  74.149 106.980
ATOM   2341  CD1 PHE A 252      67.026  73.895 105.733
ATOM   2342  CE1 PHE A 252      67.019  74.866 104.727
ATOM   2343  CZ  PHE A 252      66.424  76.107 104.962
ATOM   2344  CE2 PHE A 252      65.837  76.375 106.201
ATOM   2345  CD2 PHE A 252      65.847  75.400 107.203
ATOM   2346  C   PHE A 252      67.320  72.848 110.377
ATOM   2347  O   PHE A 252      66.500  73.357 111.144
ATOM   2348  N   CYS A 253      68.022  71.727 110.676
ATOM   2349  H   CYS A 253      68.663  71.329 110.025
ATOM   2350  CA  CYS A 253      67.883  71.009 111.916
ATOM   2351  CB  CYS A 253      68.710  69.712 111.935
ATOM   2352  SG  CYS A 253      68.066  68.463 110.783
ATOM   2353  C   CYS A 253      68.325  71.854 113.084
ATOM   2354  O   CYS A 253      67.616  71.880 114.094
ATOM   2355  N   PHE A 254      69.480  72.569 112.974
ATOM   2356  H   PHE A 254      70.044  72.571 112.154
ATOM   2357  CA  PHE A 254      69.914  73.391 114.075
ATOM   2358  CB  PHE A 254      71.176  72.888 114.839
ATOM   2359  CG  PHE A 254      72.434  72.708 114.057
ATOM   2360  CD1 PHE A 254      73.348  73.754 113.885
ATOM   2361  CE1 PHE A 254      74.527  73.549 113.164
ATOM   2362  CZ  PHE A 254      74.804  72.297 112.610
ATOM   2363  CE2 PHE A 254      73.901  71.248 112.783
ATOM   2364  CD2 PHE A 254      72.724  71.454 113.507
ATOM   2365  C   PHE A 254      69.892  74.884 113.851
ATOM   2366  O   PHE A 254      70.259  75.643 114.750
ATOM   2367  N   GLY A 255      69.454  75.344 112.652
ATOM   2368  H   GLY A 255      69.182  74.733 111.913
ATOM   2369  CA  GLY A 255      69.341  76.752 112.363
ATOM   2370  C   GLY A 255      70.610  77.484 112.056
ATOM   2371  O   GLY A 255      70.674  78.693 112.286
ATOM   2372  N   TRP A 256      71.649  76.778 111.548
ATOM   2373  H   TRP A 256      71.558  75.808 111.335
ATOM   2374  CA  TRP A 256      72.908  77.393 111.207
ATOM   2375  CB  TRP A 256      73.990  76.313 111.003
ATOM   2376  CG  TRP A 256      75.436  76.684 110.726
ATOM   2377  CD1 TRP A 256      76.127  77.850 110.921
ATOM   2378  NE1 TRP A 256      77.460  77.673 110.613
ATOM   2379  HE1 TRP A 256      78.155  78.356 110.670
ATOM   2380  CE2 TRP A 256      77.645  76.369 110.206
ATOM   2381  CZ2 TRP A 256      78.784  75.681 109.806
ATOM   2382  CH2 TRP A 256      78.663  74.336 109.440
ATOM   2383  CZ3 TRP A 256      77.418  73.694 109.489
ATOM   2384  CE3 TRP A 256      76.270  74.380 109.908
ATOM   2385  CD2 TRP A 256      76.396  75.721 110.258
ATOM   2386  C   TRP A 256      72.620  78.084 109.913
ATOM   2387  O   TRP A 256      72.232  77.443 108.938
ATOM   2388  N   VAL A 257      72.785  79.421 109.911
ATOM   2389  H   VAL A 257      73.096  79.908 110.723
ATOM   2390  CA  VAL A 257      72.549  80.252 108.758
ATOM   2391  CB  VAL A 257      71.394  81.246 108.910
ATOM   2392  CG1 VAL A 257      70.083  80.461 109.107
ATOM   2393  CG2 VAL A 257      71.646  82.241 110.065
ATOM   2394  C   VAL A 257      73.824  80.969 108.445
ATOM   2395  O   VAL A 257      74.706  81.058 109.304
ATOM   2396  N   LEU A 258      73.981  81.417 107.181
ATOM   2397  H   LEU A 258      73.278  81.289 106.487
ATOM   2398  CA  LEU A 258      75.141  82.156 106.762
ATOM   2399  CB  LEU A 258      76.430  81.319 106.500
ATOM   2400  CG  LEU A 258      76.467  80.377 105.290
ATOM   2401  CD1 LEU A 258      77.906  79.961 104.951
ATOM   2402  CD2 LEU A 258      75.606  79.146 105.550
ATOM   2403  C   LEU A 258      74.804  83.058 105.609
ATOM   2404  O   LEU A 258      73.741  82.935 104.993
ATOM   2405  N   ILE A 259      75.700  84.035 105.324
ATOM   2406  H   ILE A 259      76.553  84.132 105.840
ATOM   2407  CA  ILE A 259      75.541  84.987 104.238
ATOM   2408  CB  ILE A 259      75.509  86.425 104.757
ATOM   2409  CG2 ILE A 259      75.305  87.372 103.569
ATOM   2410  CG1 ILE A 259      74.484  86.637 105.902
ATOM   2411  CD1 ILE A 259      73.007  86.432 105.549
ATOM   2412  C   ILE A 259      76.860  84.661 103.564
ATOM   2413  O   ILE A 259      77.779  85.483 103.560
ATOM   2414  N   PRO A 260      76.924  83.538 102.847
ATOM   2415  CA  PRO A 260      78.159  83.002 102.331
ATOM   2416  CB  PRO A 260      77.799  81.720 101.596
ATOM   2417  CG  PRO A 260      76.317  81.851 101.269
ATOM   2418  CD  PRO A 260      75.769  82.808 102.329
ATOM   2419  C   PRO A 260      79.214  83.765 101.631
ATOM   2420  O   PRO A 260      80.362  83.484 101.961
ATOM   2421  N   ALA A 261      78.907  84.708 100.727
ATOM   2422  H   ALA A 261      77.971  84.936 100.474
ATOM   2423  CA  ALA A 261      79.963  85.450 100.098
ATOM   2424  CB  ALA A 261      79.513  86.114  98.788
ATOM   2425  C   ALA A 261      80.514  86.526 100.995
ATOM   2426  O   ALA A 261      81.720  86.773 100.973
ATOM   2427  N   ILE A 262      79.640  87.168 101.815
ATOM   2428  H   ILE A 262      78.693  86.871 101.908
ATOM   2429  CA  ILE A 262      80.049  88.258 102.671
ATOM   2430  CB  ILE A 262      78.860  89.130 103.071
ATOM   2431  CG2 ILE A 262      79.285  90.252 104.062
ATOM   2432  CG1 ILE A 262      78.221  89.758 101.831
ATOM   2433  CD1 ILE A 262      76.897  90.429 102.167
ATOM   2434  C   ILE A 262      80.705  87.793 103.945
ATOM   2435  O   ILE A 262      81.852  88.165 104.200
ATOM   2436  N   THR A 263      79.991  86.961 104.744
ATOM   2437  H   THR A 263      79.091  86.622 104.487
ATOM   2438  CA  THR A 263      80.480  86.503 106.017
ATOM   2439  CB  THR A 263      80.206  87.485 107.162
ATOM   2440  CG2 THR A 263      78.690  87.683 107.397
ATOM   2441  OG1 THR A 263      80.828  87.040 108.360
ATOM   2442  HG1 THR A 263      80.782  87.780 108.972
ATOM   2443  C   THR A 263      79.926  85.153 106.370
ATOM   2444  O   THR A 263      78.852  84.743 105.920
ATOM   2445  N   PHE A 264      80.704  84.426 107.196
ATOM   2446  H   PHE A 264      81.561  84.783 107.561
ATOM   2447  CA  PHE A 264      80.315  83.122 107.625
ATOM   2448  CB  PHE A 264      81.573  82.295 107.981
ATOM   2449  CG  PHE A 264      81.245  80.855 108.168
ATOM   2450  CD1 PHE A 264      81.123  80.068 107.017
ATOM   2451  CE1 PHE A 264      80.825  78.711 107.106
ATOM   2452  CZ  PHE A 264      80.646  78.131 108.359
ATOM   2453  CE2 PHE A 264      80.764  78.903 109.516
ATOM   2454  CD2 PHE A 264      81.065  80.264 109.421
ATOM   2455  C   PHE A 264      79.436  83.322 108.845
ATOM   2456  O   PHE A 264      78.302  82.844 108.868
ATOM   2457  N   ILE A 265      79.943  84.080 109.858
ATOM   2458  H   ILE A 265      80.847  84.492 109.775
ATOM   2459  CA  ILE A 265      79.282  84.378 111.116
ATOM   2460  CB  ILE A 265      79.580  83.379 112.249
ATOM   2461  CG2 ILE A 265      78.821  82.054 112.012
ATOM   2462  CG1 ILE A 265      81.102  83.237 112.521
ATOM   2463  CD1 ILE A 265      81.464  82.420 113.763
ATOM   2464  C   ILE A 265      79.681  85.748 111.620
ATOM   2465  O   ILE A 265      80.693  86.316 111.201
ATOM   2466  N   ILE A 266      78.853  86.316 112.534
ATOM   2467  H   ILE A 266      78.034  85.846 112.854
ATOM   2468  CA  ILE A 266      79.082  87.608 113.132
ATOM   2469  CB  ILE A 266      78.006  88.631 112.758
ATOM   2470  CG2 ILE A 266      78.265  89.969 113.495
ATOM   2471  CG1 ILE A 266      77.963  88.829 111.222
ATOM   2472  CD1 ILE A 266      76.774  89.638 110.702
ATOM   2473  C   ILE A 266      79.068  87.373 114.627
ATOM   2474  O   ILE A 266      78.157  86.727 115.153
ATOM   2475  N   LEU A 267      80.108  87.882 115.328
ATOM   2476  H   LEU A 267      80.845  88.376 114.873
ATOM   2477  CA  LEU A 267      80.232  87.773 116.760
ATOM   2478  CB  LEU A 267      81.269  86.710 117.202
ATOM   2479  CG  LEU A 267      81.403  86.477 118.726
ATOM   2480  CD1 LEU A 267      80.104  85.956 119.363
ATOM   2481  CD2 LEU A 267      82.631  85.620 119.050
ATOM   2482  C   LEU A 267      80.721  89.131 117.197
ATOM   2483  O   LEU A 267      81.894  89.470 117.007
ATOM   2484  N   THR A 268      79.806  89.947 117.772
ATOM   2485  H   THR A 268      78.861  89.667 117.916
ATOM   2486  CA  THR A 268      80.140  91.277 118.220
ATOM   2487  CB  THR A 268      78.952  92.223 118.151
ATOM   2488  CG2 THR A 268      79.366  93.652 118.573
ATOM   2489  OG1 THR A 268      78.477  92.284 116.812
ATOM   2490  HG1 THR A 268      77.609  92.695 116.860
ATOM   2491  C   THR A 268      80.698  91.240 119.625
ATOM   2492  O   THR A 268      80.049  90.757 120.556
ATOM   2493  N   VAL A 269      81.950  91.736 119.773
ATOM   2494  H   VAL A 269      82.441  92.094 118.982
ATOM   2495  CA  VAL A 269      82.683  91.846 121.020
ATOM   2496  CB  VAL A 269      83.716  90.738 121.287
ATOM   2497  CG1 VAL A 269      84.414  90.976 122.646
ATOM   2498  CG2 VAL A 269      83.075  89.338 121.232
ATOM   2499  C   VAL A 269      83.461  93.131 120.839
ATOM   2500  O   VAL A 269      84.121  93.308 119.811
ATOM   2501  N   LEU A 270      83.375  94.068 121.815
ATOM   2502  H   LEU A 270      82.833  93.930 122.640
ATOM   2503  CA  LEU A 270      84.102  95.310 121.724
ATOM   2504  CB  LEU A 270      83.305  96.553 122.183
ATOM   2505  CG  LEU A 270      82.021  96.866 121.380
ATOM   2506  CD1 LEU A 270      81.291  98.070 121.992
ATOM   2507  CD2 LEU A 270      82.290  97.057 119.873
ATOM   2508  C   LEU A 270      85.361  95.225 122.537
ATOM   2509  O   LEU A 270      85.312  94.981 123.746
ATOM   2510  N   LYS A 271      86.517  95.397 121.854
ATOM   2511  H   LYS A 271      86.515  95.576 120.874
ATOM   2512  CA  LYS A 271      87.817  95.375 122.470
ATOM   2513  CB  LYS A 271      88.889  94.553 121.719
ATOM   2514  CG  LYS A 271      88.670  93.037 121.672
ATOM   2515  CD  LYS A 271      89.831  92.304 120.992
ATOM   2516  CE  LYS A 271      89.680  90.783 120.922
ATOM   2517  NZ  LYS A 271      90.876  90.200 120.280
ATOM   2518  HZ1 LYS A 271      90.759  89.174 120.182
ATOM   2519  HZ2 LYS A 271      91.009  90.623 119.342
ATOM   2520  HZ3 LYS A 271      91.713  90.395 120.863
ATOM   2521  C   LYS A 271      88.311  96.791 122.513
ATOM   2522  O   LYS A 271      88.349  97.489 121.497
ATOM   2523  N   LYS A 272      88.709  97.237 123.718
ATOM   2524  H   LYS A 272      88.677  96.651 124.524
ATOM   2525  CA  LYS A 272      89.200  98.572 123.950
ATOM   2526  CB  LYS A 272      88.446  99.238 125.124
ATOM   2527  CG  LYS A 272      86.952  99.450 124.858
ATOM   2528  CD  LYS A 272      86.204 100.114 126.013
ATOM   2529  CE  LYS A 272      84.701 100.251 125.763
ATOM   2530  NZ  LYS A 272      84.061 100.956 126.891
ATOM   2531  HZ1 LYS A 272      84.366 101.947 126.897
ATOM   2532  HZ2 LYS A 272      83.029 100.918 126.794
ATOM   2533  HZ3 LYS A 272      84.337 100.507 127.785
ATOM   2534  C   LYS A 272      90.682  98.541 124.246
ATOM   2535  O   LYS A 272      91.219  99.473 124.849
ATOM   2536  N   GLU A 273      91.374  97.454 123.828
ATOM   2537  H   GLU A 273      90.923  96.720 123.328
ATOM   2538  CA  GLU A 273      92.780  97.251 124.070
ATOM   2539  CB  GLU A 273      93.207  95.815 123.697
ATOM   2540  CG  GLU A 273      92.654  94.712 124.613
ATOM   2541  CD  GLU A 273      92.969  93.308 124.076
ATOM   2542  OE1 GLU A 273      93.548  93.151 122.967
ATOM   2543  OE2 GLU A 273      92.610  92.344 124.800
ATOM   2544  C   GLU A 273      93.709  98.171 123.322
ATOM   2545  O   GLU A 273      94.626  98.733 123.922
ATOM   2546  N   CYS A 274      93.465  98.347 122.007
ATOM   2547  H   CYS A 274      92.693  97.887 121.577
ATOM   2548  CA  CYS A 274      94.268  99.142 121.109
ATOM   2549  CB  CYS A 274      94.132  98.669 119.645
ATOM   2550  SG  CYS A 274      94.742  96.971 119.404
ATOM   2551  C   CYS A 274      94.124 100.639 121.114
ATOM   2552  O   CYS A 274      93.124 101.203 121.561
ATOM   2553  N   GLU A 275      95.196 101.289 120.596
ATOM   2554  H   GLU A 275      95.970 100.755 120.266
ATOM   2555  CA  GLU A 275      95.390 102.708 120.422
ATOM   2556  CB  GLU A 275      96.889 103.077 120.336
ATOM   2557  CG  GLU A 275      97.671 102.794 121.627
ATOM   2558  CD  GLU A 275      99.094 103.338 121.517
ATOM   2559  OE1 GLU A 275      99.774 103.095 120.485
ATOM   2560  OE2 GLU A 275      99.525 104.015 122.486
ATOM   2561  C   GLU A 275      94.682 103.187 119.166
ATOM   2562  O   GLU A 275      93.986 102.418 118.497
ATOM   2563  N   THR A 276      94.844 104.499 118.834
ATOM   2564  H   THR A 276      95.405 105.094 119.404
ATOM   2565  CA  THR A 276      94.245 105.167 117.700
ATOM   2566  CB  THR A 276      94.662 106.627 117.665
ATOM   2567  CG2 THR A 276      94.032 107.368 116.466
ATOM   2568  OG1 THR A 276      94.222 107.262 118.858
ATOM   2569  HG1 THR A 276      94.797 106.936 119.557
ATOM   2570  C   THR A 276      94.626 104.458 116.417
ATOM   2571  O   THR A 276      93.761 104.277 115.555
ATOM   2572  N   TYR A 277      95.906 104.015 116.277
ATOM   2573  H   TYR A 277      96.598 104.142 116.983
ATOM   2574  CA  TYR A 277      96.315 103.293 115.099
ATOM   2575  CB  TYR A 277      97.843 103.290 114.847
ATOM   2576  CG  TYR A 277      98.311 104.654 114.464
ATOM   2577  CD1 TYR A 277      98.841 105.531 115.419
ATOM   2578  CE1 TYR A 277      99.282 106.804 115.044
ATOM   2579  CZ  TYR A 277      99.201 107.206 113.707
ATOM   2580  OH  TYR A 277      99.643 108.488 113.318
ATOM   2581  HH  TYR A 277      99.964 108.943 114.103
ATOM   2582  CE2 TYR A 277      98.683 106.334 112.748
ATOM   2583  CD2 TYR A 277      98.243 105.064 113.126
ATOM   2584  C   TYR A 277      95.866 101.883 115.339
ATOM   2585  O   TYR A 277      96.446 101.146 116.141
ATOM   2586  N   LYS A 278      94.775 101.503 114.643
ATOM   2587  H   LYS A 278      94.319 102.119 114.006
ATOM   2588  CA  LYS A 278      94.202 100.195 114.764
ATOM   2589  CB  LYS A 278      92.664 100.175 114.758
ATOM   2590  CG  LYS A 278      92.091 100.803 116.026
ATOM   2591  CD  LYS A 278      90.568 100.828 116.095
ATOM   2592  CE  LYS A 278      90.061 101.477 117.383
ATOM   2593  NZ  LYS A 278      88.587 101.478 117.407
ATOM   2594  HZ1 LYS A 278      88.261 101.859 118.314
ATOM   2595  HZ2 LYS A 278      88.222 102.069 116.636
ATOM   2596  HZ3 LYS A 278      88.235 100.509 117.296
ATOM   2597  C   LYS A 278      94.710  99.229 113.749
ATOM   2598  O   LYS A 278      94.929  99.581 112.587
ATOM   2599  N   GLU A 279      94.945  97.989 114.228
ATOM   2600  H   GLU A 279      94.763  97.770 115.184
ATOM   2601  CA  GLU A 279      95.417  96.878 113.448
ATOM   2602  CB  GLU A 279      96.675  96.241 114.079
ATOM   2603  CG  GLU A 279      97.279  95.031 113.344
ATOM   2604  CD  GLU A 279      98.505  94.468 114.078
ATOM   2605  OE1 GLU A 279      98.879  94.948 115.182
ATOM   2606  OE2 GLU A 279      99.114  93.530 113.501
ATOM   2607  C   GLU A 279      94.288  95.879 113.453
ATOM   2608  O   GLU A 279      93.671  95.637 114.495
ATOM   2609  N   LEU A 280      93.971  95.319 112.263
ATOM   2610  H   LEU A 280      94.470  95.540 111.429
ATOM   2611  CA  LEU A 280      92.907  94.359 112.116
ATOM   2612  CB  LEU A 280      91.949  94.747 110.964
ATOM   2613  CG  LEU A 280      91.265  96.133 111.073
ATOM   2614  CD1 LEU A 280      90.421  96.429 109.826
ATOM   2615  CD2 LEU A 280      90.452  96.298 112.362
ATOM   2616  C   LEU A 280      93.414  92.975 111.785
ATOM   2617  O   LEU A 280      92.774  91.980 112.125
ATOM   2618  N   LYS A 281      94.611  92.885 111.164
ATOM   2619  H   LYS A 281      95.139  93.703 110.953
ATOM   2620  CA  LYS A 281      95.210  91.653 110.707
ATOM   2621  CB  LYS A 281      95.963  91.851 109.374
ATOM   2622  CG  LYS A 281      95.066  92.284 108.206
ATOM   2623  CD  LYS A 281      94.493  91.118 107.387
ATOM   2624  CE  LYS A 281      93.119  90.617 107.836
ATOM   2625  NZ  LYS A 281      92.632  89.606 106.882
ATOM   2626  HZ1 LYS A 281      91.924  89.004 107.337
ATOM   2627  HZ2 LYS A 281      92.208  90.076 106.059
ATOM   2628  HZ3 LYS A 281      93.432  89.024 106.569
ATOM   2629  C   LYS A 281      96.076  90.874 111.662
ATOM   2630  O   LYS A 281      96.772  89.946 111.245
ATOM   2631  N   ALA A 282      96.044  91.222 112.964
ATOM   2632  H   ALA A 282      95.458  91.962 113.281
ATOM   2633  CA  ALA A 282      96.830  90.585 113.995
ATOM   2634  CB  ALA A 282      96.698  91.310 115.348
ATOM   2635  C   ALA A 282      96.525  89.131 114.257
ATOM   2636  O   ALA A 282      97.443  88.362 114.550
ATOM   2637  N   HIS A 283      95.236  88.726 114.126
ATOM   2638  H   HIS A 283      94.532  89.382 113.868
ATOM   2639  CA  HIS A 283      94.730  87.390 114.372
ATOM   2640  CB  HIS A 283      95.166  86.328 113.319
ATOM   2641  CG  HIS A 283      94.708  86.662 111.927
ATOM   2642  ND1 HIS A 283      93.389  86.675 111.527
ATOM   2643  CE1 HIS A 283      93.378  87.052 110.224
ATOM   2644  NE2 HIS A 283      94.592  87.279 109.758
ATOM   2645  CD2 HIS A 283      95.429  87.028 110.832
ATOM   2646  C   HIS A 283      94.981  86.985 115.815
ATOM   2647  O   HIS A 283      94.752  87.815 116.699
ATOM   2648  N   GLY A 284      95.428  85.734 116.109
ATOM   2649  H   GLY A 284      95.621  85.043 115.418
ATOM   2650  CA  GLY A 284      95.652  85.312 117.469
ATOM   2651  C   GLY A 284      96.848  84.433 117.487
ATOM   2652  O   GLY A 284      96.743  83.228 117.707
ATOM   2653  N   VAL A 285      98.024  85.060 117.319
ATOM   2654  H   VAL A 285      98.044  86.051 117.214
ATOM   2655  CA  VAL A 285      99.315  84.423 117.260
ATOM   2656  CB  VAL A 285     100.387  85.453 116.879
ATOM   2657  CG1 VAL A 285     101.832  84.917 116.971
ATOM   2658  CG2 VAL A 285     100.059  85.980 115.466
ATOM   2659  C   VAL A 285      99.622  83.705 118.561
ATOM   2660  O   VAL A 285      99.198  84.121 119.645
ATOM   2661  N   SER A 286     100.369  82.581 118.428
ATOM   2662  H   SER A 286     100.681  82.292 117.526
ATOM   2663  CA  SER A 286     100.804  81.720 119.494
ATOM   2664  CB  SER A 286     101.835  82.377 120.450
ATOM   2665  OG  SER A 286     103.015  82.722 119.737
ATOM   2666  HG  SER A 286     103.638  83.037 120.399
ATOM   2667  C   SER A 286      99.735  80.991 120.256
ATOM   2668  O   SER A 286      99.489  81.213 121.445
ATOM   2669  N   CYS A 287      99.031  80.117 119.505
ATOM   2670  H   CYS A 287      99.239  79.999 118.538
ATOM   2671  CA  CYS A 287      97.998  79.250 120.004
ATOM   2672  CB  CYS A 287      97.310  78.527 118.848
ATOM   2673  SG  CYS A 287      96.475  79.731 117.792
ATOM   2674  C   CYS A 287      98.703  78.183 120.821
ATOM   2675  O   CYS A 287      99.807  77.787 120.426
ATOM   2676  N   PRO A 288      98.147  77.704 121.944
ATOM   2677  CA  PRO A 288      98.793  76.704 122.770
ATOM   2678  CB  PRO A 288      97.887  76.533 123.990
ATOM   2679  CG  PRO A 288      97.159  77.882 124.099
ATOM   2680  CD  PRO A 288      97.036  78.349 122.639
ATOM   2681  C   PRO A 288      99.014  75.408 122.043
ATOM   2682  O   PRO A 288     100.178  75.019 121.948
ATOM   2683  N   GLN A 289      97.948  74.767 121.496
ATOM   2684  H   GLN A 289      97.025  74.980 121.810
ATOM   2685  CA  GLN A 289      97.962  74.133 120.196
ATOM   2686  CB  GLN A 289      98.954  72.943 120.073
ATOM   2687  CG  GLN A 289      99.147  72.374 118.663
ATOM   2688  CD  GLN A 289     100.265  71.345 118.732
ATOM   2689  OE1 GLN A 289     100.057  70.188 119.097
ATOM   2690  NE2 GLN A 289     101.507  71.789 118.404
ATOM   2691 1HE2 GLN A 289     101.647  72.747 118.151
ATOM   2692 2HE2 GLN A 289     102.291  71.169 118.450
ATOM   2693  C   GLN A 289      96.556  73.634 119.953
ATOM   2694  O   GLN A 289      95.856  73.280 120.906
ATOM   2695  N   SER A 290      96.091  73.650 118.680
ATOM   2696  H   SER A 290      96.644  73.986 117.922
ATOM   2697  CA  SER A 290      94.787  73.144 118.334
ATOM   2698  CB  SER A 290      93.617  74.085 118.691
ATOM   2699  OG  SER A 290      92.376  73.496 118.328
ATOM   2700  HG  SER A 290      91.697  74.106 118.628
ATOM   2701  C   SER A 290      94.838  72.886 116.852
ATOM   2702  O   SER A 290      94.881  73.830 116.058
ATOM   2703  N   GLN A 291      94.882  71.590 116.458
ATOM   2704  H   GLN A 291      94.853  70.838 117.111
ATOM   2705  CA  GLN A 291      94.948  71.199 115.072
ATOM   2706  CB  GLN A 291      96.267  70.482 114.685
ATOM   2707  CG  GLN A 291      97.566  71.298 114.846
ATOM   2708  CD  GLN A 291      97.661  72.407 113.791
ATOM   2709  OE1 GLN A 291      97.388  72.212 112.607
ATOM   2710  NE2 GLN A 291      98.060  73.626 114.236
ATOM   2711 1HE2 GLN A 291      98.288  73.761 115.200
ATOM   2712 2HE2 GLN A 291      98.090  74.404 113.608
ATOM   2713  C   GLN A 291      93.820  70.298 114.666
ATOM   2714  O   GLN A 291      93.391  69.418 115.416
ATOM   2715  N   CYS A 292      93.308  70.555 113.444
ATOM   2716  H   CYS A 292      93.678  71.293 112.887
ATOM   2717  CA  CYS A 292      92.246  69.814 112.813
ATOM   2718  CB  CYS A 292      90.980  70.671 112.590
ATOM   2719  SG  CYS A 292      89.602  69.751 111.842
ATOM   2720  C   CYS A 292      92.825  69.433 111.465
ATOM   2721  O   CYS A 292      93.396  70.304 110.807
ATOM   2722  N   PRO A 293      92.718  68.191 111.007
ATOM   2723  CA  PRO A 293      93.271  67.728 109.749
ATOM   2724  CB  PRO A 293      93.264  66.199 109.835
ATOM   2725  CG  PRO A 293      92.173  65.871 110.865
ATOM   2726  CD  PRO A 293      92.177  67.088 111.800
ATOM   2727  C   PRO A 293      92.729  68.211 108.430
ATOM   2728  O   PRO A 293      93.484  68.109 107.462
ATOM   2729  N   TYR A 294      91.466  68.698 108.344
ATOM   2730  H   TYR A 294      90.946  68.944 109.157
ATOM   2731  CA  TYR A 294      90.673  68.495 107.147
ATOM   2732  CB  TYR A 294      89.145  68.479 107.423
ATOM   2733  CG  TYR A 294      88.787  67.284 108.252
ATOM   2734  CD1 TYR A 294      88.663  67.398 109.643
ATOM   2735  CE1 TYR A 294      88.331  66.291 110.429
ATOM   2736  CZ  TYR A 294      88.119  65.049 109.824
ATOM   2737  OH  TYR A 294      87.783  63.929 110.615
ATOM   2738  HH  TYR A 294      87.633  63.182 110.028
ATOM   2739  CE2 TYR A 294      88.239  64.922 108.438
ATOM   2740  CD2 TYR A 294      88.571  66.033 107.659
ATOM   2741  C   TYR A 294      90.982  69.486 106.051
ATOM   2742  O   TYR A 294      90.249  70.447 105.812
ATOM   2743  N   LYS A 295      92.103  69.227 105.344
ATOM   2744  H   LYS A 295      92.673  68.445 105.583
ATOM   2745  CA  LYS A 295      92.598  70.036 104.263
ATOM   2746  CB  LYS A 295      94.032  69.635 103.840
ATOM   2747  CG  LYS A 295      94.229  68.206 103.292
ATOM   2748  CD  LYS A 295      95.604  67.952 102.672
ATOM   2749  CE  LYS A 295      95.786  66.558 102.071
ATOM   2750  NZ  LYS A 295      97.128  66.456 101.461
ATOM   2751  HZ1 LYS A 295      97.847  66.690 102.171
ATOM   2752  HZ2 LYS A 295      97.288  65.490 101.119
ATOM   2753  HZ3 LYS A 295      97.203  67.118 100.666
ATOM   2754  C   LYS A 295      91.707  70.023 103.056
ATOM   2755  O   LYS A 295      91.298  68.962 102.571
ATOM   2756  N   LYS A 296      91.377  71.237 102.563
ATOM   2757  H   LYS A 296      91.591  72.084 103.044
ATOM   2758  CA  LYS A 296      90.548  71.356 101.405
ATOM   2759  CB  LYS A 296      89.145  71.924 101.719
ATOM   2760  CG  LYS A 296      88.178  71.931 100.536
ATOM   2761  CD  LYS A 296      86.767  72.377 100.920
ATOM   2762  CE  LYS A 296      85.803  72.463  99.735
ATOM   2763  NZ  LYS A 296      85.526  71.112  99.200
ATOM   2764  HZ1 LYS A 296      85.453  71.148  98.166
ATOM   2765  HZ2 LYS A 296      86.297  70.470  99.464
ATOM   2766  HZ3 LYS A 296      84.637  70.755  99.598
ATOM   2767  C   LYS A 296      91.250  72.248 100.429
ATOM   2768  O   LYS A 296      91.389  73.457 100.638
ATOM   2769  N   ILE A 297      91.742  71.620  99.337
ATOM   2770  H   ILE A 297      91.618  70.639  99.209
ATOM   2771  CA  ILE A 297      92.429  72.289  98.263
ATOM   2772  CB  ILE A 297      93.169  71.322  97.351
ATOM   2773  CG2 ILE A 297      93.794  72.073  96.149
ATOM   2774  CG1 ILE A 297      94.254  70.609  98.192
ATOM   2775  CD1 ILE A 297      94.925  69.414  97.517
ATOM   2776  C   ILE A 297      91.394  73.112  97.544
ATOM   2777  O   ILE A 297      90.304  72.627  97.235
ATOM   2778  N   GLY A 298      91.716  74.402  97.317
ATOM   2779  H   GLY A 298      92.602  74.784  97.564
ATOM   2780  CA  GLY A 298      90.808  75.284  96.639
ATOM   2781  C   GLY A 298      91.450  75.703  95.373
ATOM   2782  O   GLY A 298      92.674  75.708  95.261
ATOM   2783  N   VAL A 299      90.620  76.019  94.365
ATOM   2784  H   VAL A 299      89.628  76.002  94.484
ATOM   2785  CA  VAL A 299      91.080  76.461  93.077
ATOM   2786  CB  VAL A 299      91.446  75.352  92.053
ATOM   2787  CG1 VAL A 299      92.728  74.580  92.424
ATOM   2788  CG2 VAL A 299      90.277  74.348  91.901
ATOM   2789  C   VAL A 299      90.023  77.289  92.418
ATOM   2790  O   VAL A 299      88.827  77.052  92.599
ATOM   2791  N   ASP A 300      90.454  78.352  91.710
ATOM   2792  H   ASP A 300      91.407  78.636  91.617
ATOM   2793  CA  ASP A 300      89.567  79.125  90.893
ATOM   2794  CB  ASP A 300      89.766  80.646  90.927
ATOM   2795  CG  ASP A 300      89.325  81.222  92.269
ATOM   2796  OD1 ASP A 300      88.187  80.919  92.718
ATOM   2797  OD2 ASP A 300      90.126  81.990  92.860
ATOM   2798  C   ASP A 300      90.008  78.543  89.572
ATOM   2799  O   ASP A 300      91.208  78.394  89.310
ATOM   2800  N   VAL A 301      89.049  78.125  88.724
ATOM   2801  H   VAL A 301      88.074  78.224  88.909
ATOM   2802  CA  VAL A 301      89.425  77.494  87.484
ATOM   2803  CB  VAL A 301      89.196  75.982  87.422
ATOM   2804  CG1 VAL A 301      90.251  75.262  88.276
ATOM   2805  CG2 VAL A 301      87.753  75.617  87.841
ATOM   2806  C   VAL A 301      88.891  78.064  86.217
ATOM   2807  O   VAL A 301      87.703  78.349  86.073
ATOM   2808  N   HIS A 302      89.826  78.236  85.263
ATOM   2809  H   HIS A 302      90.778  78.000  85.441
ATOM   2810  CA  HIS A 302      89.552  78.722  83.943
ATOM   2811  CB  HIS A 302      90.784  79.476  83.389
ATOM   2812  CG  HIS A 302      90.686  80.136  82.043
ATOM   2813  ND1 HIS A 302      90.079  81.349  81.801
ATOM   2814  CE1 HIS A 302      90.289  81.639  80.493
ATOM   2815  NE2 HIS A 302      90.979  80.698  79.874
ATOM   2816  CD2 HIS A 302      91.224  79.754  80.853
ATOM   2817  C   HIS A 302      89.321  77.459  83.156
ATOM   2818  O   HIS A 302      90.259  76.707  82.881
ATOM   2819  N   ALA A 303      88.046  77.184  82.799
ATOM   2820  H   ALA A 303      87.289  77.783  83.044
ATOM   2821  CA  ALA A 303      87.705  76.012  82.031
ATOM   2822  CB  ALA A 303      86.197  75.715  81.970
ATOM   2823  C   ALA A 303      88.212  76.206  80.634
ATOM   2824  O   ALA A 303      87.982  77.247  80.018
ATOM   2825  N   LEU A 304      88.951  75.198  80.133
ATOM   2826  H   LEU A 304      89.120  74.371  80.661
ATOM   2827  CA  LEU A 304      89.526  75.222  78.814
ATOM   2828  CB  LEU A 304      90.968  74.657  78.784
ATOM   2829  CG  LEU A 304      92.036  75.428  79.592
ATOM   2830  CD1 LEU A 304      93.376  74.675  79.593
ATOM   2831  CD2 LEU A 304      92.220  76.861  79.069
ATOM   2832  C   LEU A 304      88.717  74.424  77.829
ATOM   2833  O   LEU A 304      89.070  74.377  76.649
ATOM   2834  N   GLY A 305      87.598  73.805  78.275
ATOM   2835  H   GLY A 305      87.310  73.865  79.227
ATOM   2836  CA  GLY A 305      86.782  72.979  77.425
ATOM   2837  C   GLY A 305      87.390  71.599  77.393
ATOM   2838  O   GLY A 305      88.102  71.189  78.315
ATOM   2839  N   HIS A 306      87.075  70.844  76.317
ATOM   2840  H   HIS A 306      86.490  71.192  75.589
ATOM   2841  CA  HIS A 306      87.559  69.501  76.128
ATOM   2842  CB  HIS A 306      86.449  68.488  75.789
ATOM   2843  CG  HIS A 306      85.497  68.260  76.919
ATOM   2844  ND1 HIS A 306      84.553  69.167  77.345
ATOM   2845  CE1 HIS A 306      83.904  68.591  78.388
ATOM   2846  NE2 HIS A 306      84.361  67.381  78.655
ATOM   2847  CD2 HIS A 306      85.363  67.175  77.727
ATOM   2848  C   HIS A 306      88.584  69.386  75.049
ATOM   2849  O   HIS A 306      88.456  69.998  73.987
ATOM   2850  N   TRP A 307      89.651  68.598  75.328
ATOM   2851  H   TRP A 307      89.711  68.096  76.188
ATOM   2852  CA  TRP A 307      90.688  68.375  74.356
ATOM   2853  CB  TRP A 307      92.085  68.062  74.928
ATOM   2854  CG  TRP A 307      92.723  69.252  75.616
ATOM   2855  CD1 TRP A 307      92.954  69.436  76.948
ATOM   2856  NE1 TRP A 307      93.489  70.685  77.176
ATOM   2857  HE1 TRP A 307      93.747  71.046  78.045
ATOM   2858  CE2 TRP A 307      93.601  71.341  75.973
ATOM   2859  CZ2 TRP A 307      94.060  72.616  75.664
ATOM   2860  CH2 TRP A 307      94.051  73.014  74.321
ATOM   2861  CZ3 TRP A 307      93.587  72.151  73.318
ATOM   2862  CE3 TRP A 307      93.119  70.868  73.630
ATOM   2863  CD2 TRP A 307      93.132  70.472  74.965
ATOM   2864  C   TRP A 307      90.247  67.280  73.437
ATOM   2865  O   TRP A 307      89.796  66.225  73.890
ATOM   2866  N   PHE A 308      90.328  67.560  72.116
ATOM   2867  H   PHE A 308      90.688  68.431  71.792
ATOM   2868  CA  PHE A 308      89.937  66.642  71.082
ATOM   2869  CB  PHE A 308      89.154  67.313  69.921
ATOM   2870  CG  PHE A 308      87.824  67.859  70.345
ATOM   2871  CD1 PHE A 308      87.708  69.191  70.770
ATOM   2872  CE1 PHE A 308      86.470  69.712  71.160
ATOM   2873  CZ  PHE A 308      85.332  68.902  71.123
ATOM   2874  CE2 PHE A 308      85.434  67.576  70.695
ATOM   2875  CD2 PHE A 308      86.675  67.060  70.306
ATOM   2876  C   PHE A 308      91.169  66.070  70.436
ATOM   2877  O   PHE A 308      92.061  66.814  70.016
ATOM   2878  N   ASP A 309      91.245  64.723  70.361
ATOM   2879  H   ASP A 309      90.533  64.127  70.728
ATOM   2880  CA  ASP A 309      92.343  64.044  69.713
ATOM   2881  CB  ASP A 309      93.021  62.937  70.555
ATOM   2882  CG  ASP A 309      93.818  63.508  71.737
ATOM   2883  OD1 ASP A 309      94.113  64.733  71.788
ATOM   2884  OD2 ASP A 309      94.166  62.683  72.621
ATOM   2885  C   ASP A 309      91.768  63.430  68.469
ATOM   2886  O   ASP A 309      90.636  62.940  68.490
ATOM   2887  N   GLY A 310      92.526  63.446  67.347
ATOM   2888  H   GLY A 310      93.445  63.831  67.311
ATOM   2889  CA  GLY A 310      92.007  62.891  66.124
ATOM   2890  C   GLY A 310      93.066  62.455  65.173
ATOM   2891  O   GLY A 310      94.260  62.701  65.363
ATOM   2892  N   ARG A 311      92.597  61.762  64.114
ATOM   2893  H   ARG A 311      91.617  61.637  63.977
ATOM   2894  CA  ARG A 311      93.413  61.225  63.064
ATOM   2895  CB  ARG A 311      92.818  59.940  62.463
ATOM   2896  CG  ARG A 311      92.783  58.760  63.432
ATOM   2897  CD  ARG A 311      92.182  57.506  62.808
ATOM   2898  NE  ARG A 311      92.109  56.463  63.872
ATOM   2899  HE  ARG A 311      92.567  56.632  64.745
ATOM   2900  CZ  ARG A 311      91.468  55.270  63.672
ATOM   2901  NH1 ARG A 311      90.789  54.999  62.517
ATOM   2902 1HH1 ARG A 311      90.745  55.681  61.787
ATOM   2903 2HH1 ARG A 311      90.333  54.117  62.394
ATOM   2904  NH2 ARG A 311      91.516  54.330  64.658
ATOM   2905 1HH2 ARG A 311      92.020  54.515  65.501
ATOM   2906 2HH2 ARG A 311      91.068  53.445  64.535
ATOM   2907  C   ARG A 311      93.572  62.199  61.939
ATOM   2908  O   ARG A 311      92.661  62.966  61.629
ATOM   2909  N   LEU A 312      94.782  62.202  61.342
ATOM   2910  H   LEU A 312      95.499  61.577  61.638
ATOM   2911  CA  LEU A 312      95.129  63.021  60.209
ATOM   2912  CB  LEU A 312      96.641  63.322  60.080
ATOM   2913  CG  LEU A 312      97.319  64.148  61.188
ATOM   2914  CD1 LEU A 312      98.837  64.197  60.959
ATOM   2915  CD2 LEU A 312      96.758  65.577  61.250
ATOM   2916  C   LEU A 312      94.802  62.257  58.955
ATOM   2917  O   LEU A 312      94.942  61.035  58.917
ATOM   2918  N   ASN A 313      94.294  62.973  57.925
ATOM   2919  H   ASN A 313      94.079  63.942  58.018
ATOM   2920  CA  ASN A 313      93.997  62.402  56.633
ATOM   2921  CB  ASN A 313      92.514  62.130  56.317
ATOM   2922  CG  ASN A 313      91.945  61.089  57.262
ATOM   2923  OD1 ASN A 313      92.192  59.895  57.134
ATOM   2924  ND2 ASN A 313      91.216  61.566  58.297
ATOM   2925 1HD2 ASN A 313      91.077  62.550  58.398
ATOM   2926 2HD2 ASN A 313      90.822  60.928  58.957
ATOM   2927  C   ASN A 313      94.524  63.306  55.570
ATOM   2928  O   ASN A 313      94.330  64.520  55.621
ATOM   2929  N   LEU A 314      95.249  62.703  54.600
ATOM   2930  H   LEU A 314      95.391  61.717  54.602
ATOM   2931  CA  LEU A 314      95.834  63.392  53.484
ATOM   2932  CB  LEU A 314      97.251  62.858  53.162
ATOM   2933  CG  LEU A 314      97.986  63.499  51.966
ATOM   2934  CD1 LEU A 314      98.346  64.964  52.241
ATOM   2935  CD2 LEU A 314      99.191  62.650  51.532
ATOM   2936  C   LEU A 314      94.943  63.162  52.297
ATOM   2937  O   LEU A 314      94.630  62.012  51.970
ATOM   2938  N   LYS A 315      94.510  64.260  51.634
ATOM   2939  H   LYS A 315      94.753  65.186  51.904
ATOM   2940  CA  LYS A 315      93.668  64.127  50.486
ATOM   2941  CB  LYS A 315      92.161  64.242  50.790
ATOM   2942  CG  LYS A 315      91.291  63.724  49.643
ATOM   2943  CD  LYS A 315      89.843  63.427  50.014
ATOM   2944  CE  LYS A 315      89.010  62.978  48.811
ATOM   2945  NZ  LYS A 315      89.361  61.592  48.427
ATOM   2946  HZ1 LYS A 315      88.523  61.106  48.058
ATOM   2947  HZ2 LYS A 315      90.093  61.610  47.691
ATOM   2948  HZ3 LYS A 315      89.723  61.072  49.249
ATOM   2949  C   LYS A 315      94.027  65.100  49.411
ATOM   2950  O   LYS A 315      94.058  66.318  49.610
ATOM   2951  N   THR A 316      94.382  64.524  48.247
ATOM   2952  H   THR A 316      94.395  63.535  48.129
ATOM   2953  CA  THR A 316      94.697  65.274  47.072
ATOM   2954  CB  THR A 316      95.744  64.647  46.181
ATOM   2955  CG2 THR A 316      97.087  64.632  46.935
ATOM   2956  OG1 THR A 316      95.376  63.329  45.797
ATOM   2957  HG1 THR A 316      95.893  63.138  45.009
ATOM   2958  C   THR A 316      93.401  65.474  46.331
ATOM   2959  O   THR A 316      92.515  64.613  46.337
ATOM   2960  N   SER A 317      93.253  66.668  45.737
ATOM   2961  H   SER A 317      93.980  67.344  45.767
ATOM   2962  CA  SER A 317      92.107  67.055  44.971
ATOM   2963  CB  SER A 317      91.340  68.233  45.609
ATOM   2964  OG  SER A 317      92.201  69.344  45.828
ATOM   2965  HG  SER A 317      92.498  69.278  46.738
ATOM   2966  C   SER A 317      92.639  67.472  43.635
ATOM   2967  O   SER A 317      93.616  68.220  43.562
ATOM   2968  N   PHE A 318      92.026  66.968  42.545
ATOM   2969  H   PHE A 318      91.236  66.364  42.605
ATOM   2970  CA  PHE A 318      92.464  67.303  41.221
ATOM   2971  CB  PHE A 318      93.013  66.116  40.386
ATOM   2972  CG  PHE A 318      94.275  65.572  40.974
ATOM   2973  CD1 PHE A 318      94.244  64.498  41.871
ATOM   2974  CE1 PHE A 318      95.427  63.993  42.417
ATOM   2975  CZ  PHE A 318      96.654  64.561  42.069
ATOM   2976  CE2 PHE A 318      96.699  65.632  41.173
ATOM   2977  CD2 PHE A 318      95.512  66.131  40.630
ATOM   2978  C   PHE A 318      91.335  67.872  40.442
ATOM   2979  O   PHE A 318      90.226  67.330  40.406
ATOM   2980  N   HIS A 319      91.624  69.030  39.830
ATOM   2981  H   HIS A 319      92.530  69.439  39.917
ATOM   2982  CA  HIS A 319      90.723  69.758  38.982
ATOM   2983  CB  HIS A 319      90.162  71.050  39.624
ATOM   2984  CG  HIS A 319      89.387  70.830  40.899
ATOM   2985  ND1 HIS A 319      88.098  70.348  40.952
ATOM   2986  CE1 HIS A 319      87.758  70.276  42.265
ATOM   2987  NE2 HIS A 319      88.734  70.679  43.057
ATOM   2988  CD2 HIS A 319      89.759  71.028  42.195
ATOM   2989  C   HIS A 319      91.595  70.157  37.821
ATOM   2990  O   HIS A 319      92.826  70.164  37.924
ATOM   2991  N   CYS A 320      90.980  70.402  36.650
ATOM   2992  H   CYS A 320      89.992  70.333  36.541
ATOM   2993  CA  CYS A 320      91.720  70.811  35.485
ATOM   2994  CB  CYS A 320      91.673  69.745  34.370
ATOM   2995  SG  CYS A 320      92.421  68.168  34.882
ATOM   2996  C   CYS A 320      91.201  72.102  34.918
ATOM   2997  O   CYS A 320      91.734  72.574  33.912
ATOM   2998  N   TYR A 321      90.154  72.704  35.536
ATOM   2999  H   TYR A 321      89.733  72.351  36.367
ATOM   3000  CA  TYR A 321      89.580  73.911  35.001
ATOM   3001  CB  TYR A 321      88.342  73.531  34.128
ATOM   3002  CG  TYR A 321      87.762  74.652  33.322
ATOM   3003  CD1 TYR A 321      88.435  75.165  32.206
ATOM   3004  CE1 TYR A 321      87.879  76.209  31.460
ATOM   3005  CZ  TYR A 321      86.639  76.742  31.824
ATOM   3006  OH  TYR A 321      86.078  77.796  31.071
ATOM   3007  HH  TYR A 321      85.223  78.014  31.456
ATOM   3008  CE2 TYR A 321      85.955  76.229  32.928
ATOM   3009  CD2 TYR A 321      86.514  75.186  33.669
ATOM   3010  C   TYR A 321      89.171  74.869  36.090
ATOM   3011  O   TYR A 321      89.007  74.480  37.247
ATOM   3012  N   GLY A 322      89.001  76.159  35.699
ATOM   3013  H   GLY A 322      89.181  76.422  34.755
ATOM   3014  CA  GLY A 322      88.563  77.246  36.532
ATOM   3015  C   GLY A 322      89.600  77.934  37.347
ATOM   3016  O   GLY A 322      90.770  78.024  36.972
ATOM   3017  N   ALA A 323      89.098  78.523  38.455
ATOM   3018  H   ALA A 323      88.128  78.442  38.669
ATOM   3019  CA  ALA A 323      89.851  79.238  39.446
ATOM   3020  CB  ALA A 323      89.380  80.692  39.647
ATOM   3021  C   ALA A 323      89.580  78.489  40.725
ATOM   3022  O   ALA A 323      88.495  77.930  40.913
ATOM   3023  N   CYS A 324      90.558  78.521  41.661
ATOM   3024  H   CYS A 324      91.405  79.018  41.491
ATOM   3025  CA  CYS A 324      90.512  77.822  42.923
ATOM   3026  CB  CYS A 324      91.804  78.037  43.718
ATOM   3027  SG  CYS A 324      93.196  77.257  42.866
ATOM   3028  C   CYS A 324      89.357  78.210  43.799
ATOM   3029  O   CYS A 324      88.784  77.351  44.471
ATOM   3030  N   THR A 325      88.967  79.505  43.769
ATOM   3031  H   THR A 325      89.434  80.169  43.191
ATOM   3032  CA  THR A 325      87.871  80.037  44.545
ATOM   3033  CB  THR A 325      87.738  81.541  44.436
ATOM   3034  CG2 THR A 325      88.967  82.215  45.070
ATOM   3035  OG1 THR A 325      87.588  81.941  43.079
ATOM   3036  HG1 THR A 325      87.263  82.846  43.109
ATOM   3037  C   THR A 325      86.549  79.417  44.165
ATOM   3038  O   THR A 325      85.664  79.289  45.013
ATOM   3039  N   LYS A 326      86.396  79.053  42.870
ATOM   3040  H   LYS A 326      87.146  79.156  42.219
ATOM   3041  CA  LYS A 326      85.204  78.454  42.336
ATOM   3042  CB  LYS A 326      85.145  78.556  40.800
ATOM   3043  CG  LYS A 326      84.994  79.980  40.267
ATOM   3044  CD  LYS A 326      84.925  80.048  38.742
ATOM   3045  CE  LYS A 326      84.810  81.475  38.207
ATOM   3046  NZ  LYS A 326      84.797  81.459  36.732
ATOM   3047  HZ1 LYS A 326      85.682  81.052  36.376
ATOM   3048  HZ2 LYS A 326      83.997  80.889  36.400
ATOM   3049  HZ3 LYS A 326      84.698  82.428  36.375
ATOM   3050  C   LYS A 326      85.074  76.994  42.677
ATOM   3051  O   LYS A 326      83.973  76.546  42.999
ATOM   3052  N   TYR A 327      86.188  76.221  42.601
ATOM   3053  H   TYR A 327      87.073  76.597  42.333
ATOM   3054  CA  TYR A 327      86.151  74.804  42.870
ATOM   3055  CB  TYR A 327      87.048  73.988  41.911
ATOM   3056  CG  TYR A 327      86.414  73.974  40.555
ATOM   3057  CD1 TYR A 327      86.672  74.992  39.627
ATOM   3058  CE1 TYR A 327      86.074  74.971  38.363
ATOM   3059  CZ  TYR A 327      85.219  73.925  38.011
ATOM   3060  OH  TYR A 327      84.619  73.909  36.733
ATOM   3061  HH  TYR A 327      84.065  73.125  36.673
ATOM   3062  CE2 TYR A 327      84.962  72.901  38.926
ATOM   3063  CD2 TYR A 327      85.559  72.926  40.190
ATOM   3064  C   TYR A 327      86.466  74.429  44.284
ATOM   3065  O   TYR A 327      87.604  74.544  44.746
ATOM   3066  N   GLU A 328      85.419  73.919  44.973
ATOM   3067  H   GLU A 328      84.528  73.824  44.539
ATOM   3068  CA  GLU A 328      85.450  73.484  46.344
ATOM   3069  CB  GLU A 328      84.045  73.348  46.964
ATOM   3070  CG  GLU A 328      83.352  74.708  47.141
ATOM   3071  CD  GLU A 328      82.009  74.526  47.832
ATOM   3072  OE1 GLU A 328      81.966  74.026  48.986
ATOM   3073  OE2 GLU A 328      80.987  74.881  47.189
ATOM   3074  C   GLU A 328      86.210  72.199  46.507
ATOM   3075  O   GLU A 328      86.176  71.318  45.643
ATOM   3076  N   TYR A 329      86.945  72.101  47.637
ATOM   3077  H   TYR A 329      86.952  72.839  48.308
ATOM   3078  CA  TYR A 329      87.767  70.970  47.968
ATOM   3079  CB  TYR A 329      88.928  71.403  48.892
ATOM   3080  CG  TYR A 329      89.785  72.308  48.055
ATOM   3081  CD1 TYR A 329      89.708  73.695  48.250
ATOM   3082  CE1 TYR A 329      90.473  74.574  47.476
ATOM   3083  CZ  TYR A 329      91.318  74.073  46.483
ATOM   3084  OH  TYR A 329      92.093  74.958  45.698
ATOM   3085  HH  TYR A 329      92.708  74.444  45.164
ATOM   3086  CE2 TYR A 329      91.389  72.694  46.276
ATOM   3087  CD2 TYR A 329      90.624  71.820  47.051
ATOM   3088  C   TYR A 329      86.896  69.925  48.641
ATOM   3089  O   TYR A 329      86.022  70.298  49.428
ATOM   3090  N   PRO A 330      87.100  68.626  48.392
ATOM   3091  CA  PRO A 330      86.314  67.539  48.961
ATOM   3092  CB  PRO A 330      86.829  66.260  48.305
ATOM   3093  CG  PRO A 330      87.454  66.729  46.985
ATOM   3094  CD  PRO A 330      87.936  68.155  47.289
ATOM   3095  C   PRO A 330      86.352  67.437  50.463
ATOM   3096  O   PRO A 330      85.505  66.763  51.044
ATOM   3097  N   TRP A 331      87.370  68.047  51.080
ATOM   3098  H   TRP A 331      88.042  68.553  50.547
ATOM   3099  CA  TRP A 331      87.598  68.090  52.493
ATOM   3100  CB  TRP A 331      89.052  67.660  52.797
ATOM   3101  CG  TRP A 331      90.126  68.229  51.884
ATOM   3102  CD1 TRP A 331      90.696  67.601  50.813
ATOM   3103  NE1 TRP A 331      91.580  68.434  50.176
ATOM   3104  HE1 TRP A 331      92.116  68.202  49.394
ATOM   3105  CE2 TRP A 331      91.595  69.638  50.840
ATOM   3106  CZ2 TRP A 331      92.301  70.806  50.599
ATOM   3107  CH2 TRP A 331      92.099  71.881  51.469
ATOM   3108  CZ3 TRP A 331      91.214  71.794  52.546
ATOM   3109  CE3 TRP A 331      90.497  70.619  52.785
ATOM   3110  CD2 TRP A 331      90.697  69.546  51.925
ATOM   3111  C   TRP A 331      87.288  69.428  53.108
ATOM   3112  O   TRP A 331      87.580  69.625  54.286
ATOM   3113  N   HIS A 332      86.627  70.350  52.364
ATOM   3114  H   HIS A 332      86.348  70.148  51.428
ATOM   3115  CA  HIS A 332      86.337  71.702  52.806
ATOM   3116  CB  HIS A 332      85.520  72.491  51.746
ATOM   3117  CG  HIS A 332      85.229  73.935  52.070
ATOM   3118  ND1 HIS A 332      84.090  74.375  52.709
ATOM   3119  CE1 HIS A 332      84.205  75.721  52.832
ATOM   3120  NE2 HIS A 332      85.333  76.176  52.318
ATOM   3121  CD2 HIS A 332      85.977  75.049  51.836
ATOM   3122  C   HIS A 332      85.637  71.818  54.142
ATOM   3123  O   HIS A 332      85.969  72.720  54.912
ATOM   3124  N   THR A 333      84.712  70.891  54.465
ATOM   3125  H   THR A 333      84.476  70.145  53.847
ATOM   3126  CA  THR A 333      83.969  70.921  55.707
ATOM   3127  CB  THR A 333      82.616  70.254  55.576
ATOM   3128  CG2 THR A 333      81.748  71.049  54.580
ATOM   3129  OG1 THR A 333      82.755  68.909  55.145
ATOM   3130  HG1 THR A 333      81.901  68.496  55.299
ATOM   3131  C   THR A 333      84.698  70.401  56.939
ATOM   3132  O   THR A 333      84.142  70.424  58.038
ATOM   3133  N   ALA A 334      85.979  69.987  56.791
ATOM   3134  H   ALA A 334      86.416  70.008  55.893
ATOM   3135  CA  ALA A 334      86.820  69.414  57.822
ATOM   3136  CB  ALA A 334      88.208  69.065  57.297
ATOM   3137  C   ALA A 334      87.055  70.169  59.102
ATOM   3138  O   ALA A 334      87.430  69.536  60.092
ATOM   3139  N   LYS A 335      86.896  71.519  59.105
ATOM   3140  H   LYS A 335      86.617  71.986  58.270
ATOM   3141  CA  LYS A 335      87.068  72.402  60.250
ATOM   3142  CB  LYS A 335      86.363  71.936  61.560
ATOM   3143  CG  LYS A 335      84.834  71.884  61.462
ATOM   3144  CD  LYS A 335      84.137  71.451  62.753
ATOM   3145  CE  LYS A 335      82.622  71.296  62.591
ATOM   3146  NZ  LYS A 335      82.018  70.784  63.838
ATOM   3147  HZ1 LYS A 335      82.690  70.880  64.623
ATOM   3148  HZ2 LYS A 335      81.153  71.320  64.046
ATOM   3149  HZ3 LYS A 335      81.771  69.784  63.714
ATOM   3150  C   LYS A 335      88.524  72.673  60.518
ATOM   3151  O   LYS A 335      88.932  73.836  60.498
ATOM   3152  N   CYS A 336      89.334  71.615  60.785
ATOM   3153  H   CYS A 336      88.992  70.677  60.797
ATOM   3154  CA  CYS A 336      90.741  71.782  61.028
ATOM   3155  CB  CYS A 336      91.226  71.099  62.317
ATOM   3156  SG  CYS A 336      90.470  71.822  63.806
ATOM   3157  C   CYS A 336      91.431  71.201  59.835
ATOM   3158  O   CYS A 336      91.570  69.983  59.694
ATOM   3159  N   HIS A 337      91.869  72.113  58.939
ATOM   3160  H   HIS A 337      91.749  73.089  59.091
ATOM   3161  CA  HIS A 337      92.527  71.760  57.714
ATOM   3162  CB  HIS A 337      91.526  71.594  56.541
ATOM   3163  CG  HIS A 337      90.658  72.797  56.280
ATOM   3164  ND1 HIS A 337      89.463  73.014  56.931
ATOM   3165  CE1 HIS A 337      88.960  74.179  56.451
ATOM   3166  NE2 HIS A 337      89.744  74.724  55.539
ATOM   3167  CD2 HIS A 337      90.815  73.853  55.433
ATOM   3168  C   HIS A 337      93.619  72.699  57.295
ATOM   3169  O   HIS A 337      93.633  73.872  57.671
ATOM   3170  N   TYR A 338      94.566  72.141  56.507
ATOM   3171  H   TYR A 338      94.499  71.175  56.278
ATOM   3172  CA  TYR A 338      95.715  72.794  55.928
ATOM   3173  CB  TYR A 338      97.062  72.136  56.309
ATOM   3174  CG  TYR A 338      97.286  72.221  57.786
ATOM   3175  CD1 TYR A 338      96.917  71.154  58.617
ATOM   3176  CE1 TYR A 338      97.119  71.221  59.998
ATOM   3177  CZ  TYR A 338      97.695  72.364  60.562
ATOM   3178  OH  TYR A 338      97.904  72.444  61.955
ATOM   3179  HH  TYR A 338      97.593  71.623  62.350
ATOM   3180  CE2 TYR A 338      98.063  73.434  59.743
ATOM   3181  CD2 TYR A 338      97.859  73.362  58.362
ATOM   3182  C   TYR A 338      95.555  72.590  54.439
ATOM   3183  O   TYR A 338      95.091  71.529  54.010
ATOM   3184  N   GLU A 339      95.944  73.605  53.625
ATOM   3185  H   GLU A 339      96.332  74.448  53.988
ATOM   3186  CA  GLU A 339      95.814  73.550  52.186
ATOM   3187  CB  GLU A 339      94.643  74.449  51.716
ATOM   3188  CG  GLU A 339      94.290  74.451  50.219
ATOM   3189  CD  GLU A 339      93.110  75.394  49.997
ATOM   3190  OE1 GLU A 339      92.030  75.185  50.611
ATOM   3191  OE2 GLU A 339      93.278  76.353  49.198
ATOM   3192  C   GLU A 339      97.051  74.055  51.485
ATOM   3193  O   GLU A 339      97.692  75.003  51.945
ATOM   3194  N   ARG A 340      97.410  73.400  50.350
ATOM   3195  H   ARG A 340      96.921  72.583  50.051
ATOM   3196  CA  ARG A 340      98.525  73.777  49.514
ATOM   3197  CB  ARG A 340      99.778  72.880  49.619
ATOM   3198  CG  ARG A 340     100.443  72.835  50.997
ATOM   3199  CD  ARG A 340     101.720  71.992  51.042
ATOM   3200  NE  ARG A 340     101.385  70.570  50.721
ATOM   3201  HE  ARG A 340     100.427  70.286  50.731
ATOM   3202  CZ  ARG A 340     102.365  69.647  50.461
ATOM   3203  NH1 ARG A 340     103.685  70.002  50.407
ATOM   3204 1HH1 ARG A 340     103.958  70.955  50.538
ATOM   3205 2HH1 ARG A 340     104.387  69.313  50.228
ATOM   3206  NH2 ARG A 340     102.023  68.344  50.243
ATOM   3207 1HH2 ARG A 340     101.069  68.053  50.289
ATOM   3208 2HH2 ARG A 340     102.732  67.667  50.044
ATOM   3209  C   ARG A 340      98.011  73.650  48.109
ATOM   3210  O   ARG A 340      97.748  72.540  47.641
ATOM   3211  N   ASP A 341      97.821  74.805  47.428
ATOM   3212  H   ASP A 341      98.045  75.688  47.833
ATOM   3213  CA  ASP A 341      97.320  74.857  46.077
ATOM   3214  CB  ASP A 341      96.317  76.011  45.859
ATOM   3215  CG  ASP A 341      95.664  75.897  44.487
ATOM   3216  OD1 ASP A 341      95.955  76.789  43.648
ATOM   3217  OD2 ASP A 341      94.881  74.937  44.255
ATOM   3218  C   ASP A 341      98.429  74.980  45.076
ATOM   3219  O   ASP A 341      99.392  75.725  45.275
ATOM   3220  N   TYR A 342      98.297  74.227  43.964
ATOM   3221  H   TYR A 342      97.513  73.627  43.836
ATOM   3222  CA  TYR A 342      99.246  74.227  42.892
ATOM   3223  CB  TYR A 342      99.949  72.861  42.671
ATOM   3224  CG  TYR A 342     100.638  72.411  43.920
ATOM   3225  CD1 TYR A 342      99.990  71.499  44.766
ATOM   3226  CE1 TYR A 342     100.598  71.059  45.945
ATOM   3227  CZ  TYR A 342     101.864  71.536  46.288
ATOM   3228  OH  TYR A 342     102.480  71.096  47.478
ATOM   3229  HH  TYR A 342     103.328  71.543  47.553
ATOM   3230  CE2 TYR A 342     102.518  72.448  45.454
ATOM   3231  CD2 TYR A 342     101.906  72.884  44.276
ATOM   3232  C   TYR A 342      98.392  74.488  41.678
ATOM   3233  O   TYR A 342      97.594  73.642  41.264
ATOM   3234  N   GLN A 343      98.509  75.705  41.108
ATOM   3235  H   GLN A 343      99.131  76.400  41.459
ATOM   3236  CA  GLN A 343      97.758  76.062  39.928
ATOM   3237  CB  GLN A 343      96.642  77.122  40.151
ATOM   3238  CG  GLN A 343      97.088  78.544  40.523
ATOM   3239  CD  GLN A 343      95.851  79.417  40.696
ATOM   3240  OE1 GLN A 343      95.202  79.419  41.741
ATOM   3241  NE2 GLN A 343      95.499  80.187  39.633
ATOM   3242 1HE2 GLN A 343      96.045  80.171  38.795
ATOM   3243 2HE2 GLN A 343      94.690  80.773  39.689
ATOM   3244  C   GLN A 343      98.716  76.557  38.884
ATOM   3245  O   GLN A 343      99.750  77.140  39.221
ATOM   3246  N   TYR A 344      98.402  76.307  37.587
ATOM   3247  H   TYR A 344      97.575  75.827  37.306
ATOM   3248  CA  TYR A 344      99.276  76.750  36.540
ATOM   3249  CB  TYR A 344      99.675  75.547  35.641
ATOM   3250  CG  TYR A 344     100.830  75.860  34.749
ATOM   3251  CD1 TYR A 344     102.129  75.860  35.274
ATOM   3252  CE1 TYR A 344     103.227  76.137  34.459
ATOM   3253  CZ  TYR A 344     103.037  76.406  33.103
ATOM   3254  OH  TYR A 344     104.155  76.683  32.289
ATOM   3255  HH  TYR A 344     103.842  76.829  31.392
ATOM   3256  CE2 TYR A 344     101.747  76.395  32.563
ATOM   3257  CD2 TYR A 344     100.649  76.117  33.384
ATOM   3258  C   TYR A 344      98.560  77.850  35.788
ATOM   3259  O   TYR A 344      98.735  79.024  36.118
ATOM   3260  N   GLU A 345      97.702  77.503  34.794
ATOM   3261  H   GLU A 345      97.528  76.554  34.552
ATOM   3262  CA  GLU A 345      96.961  78.472  34.031
ATOM   3263  CB  GLU A 345      96.497  77.984  32.646
ATOM   3264  CG  GLU A 345      97.635  77.787  31.638
ATOM   3265  CD  GLU A 345      97.057  77.604  30.239
ATOM   3266  OE1 GLU A 345      96.412  78.550  29.713
ATOM   3267  OE2 GLU A 345      97.255  76.499  29.670
ATOM   3268  C   GLU A 345      95.761  78.876  34.828
ATOM   3269  O   GLU A 345      95.002  78.031  35.306
ATOM   3270  N   THR A 346      95.561  80.204  34.937
ATOM   3271  H   THR A 346      96.184  80.849  34.502
ATOM   3272  CA  THR A 346      94.481  80.814  35.672
ATOM   3273  CB  THR A 346      94.630  82.315  35.772
ATOM   3274  CG2 THR A 346      95.884  82.645  36.606
ATOM   3275  OG1 THR A 346      94.716  82.903  34.478
ATOM   3276  HG1 THR A 346      94.054  83.601  34.462
ATOM   3277  C   THR A 346      93.122  80.486  35.115
ATOM   3278  O   THR A 346      92.134  80.532  35.850
ATOM   3279  N   LYS A 347      93.047  80.216  33.793
ATOM   3280  H   LYS A 347      93.855  80.226  33.208
ATOM   3281  CA  LYS A 347      91.810  79.879  33.148
ATOM   3282  CB  LYS A 347      91.531  80.770  31.908
ATOM   3283  CG  LYS A 347      92.570  80.702  30.779
ATOM   3284  CD  LYS A 347      92.144  81.444  29.511
ATOM   3285  CE  LYS A 347      93.123  81.282  28.348
ATOM   3286  NZ  LYS A 347      92.646  82.043  27.177
ATOM   3287  HZ1 LYS A 347      92.583  83.054  27.404
ATOM   3288  HZ2 LYS A 347      93.306  81.917  26.387
ATOM   3289  HZ3 LYS A 347      91.708  81.695  26.905
ATOM   3290  C   LYS A 347      91.720  78.437  32.714
ATOM   3291  O   LYS A 347      90.622  77.983  32.382
ATOM   3292  N   LYS A 348      92.858  77.694  32.675
ATOM   3293  H   LYS A 348      93.743  78.056  32.955
ATOM   3294  CA  LYS A 348      92.832  76.320  32.238
ATOM   3295  CB  LYS A 348      93.515  76.109  30.858
ATOM   3296  CG  LYS A 348      92.806  76.757  29.666
ATOM   3297  CD  LYS A 348      93.502  76.493  28.333
ATOM   3298  CE  LYS A 348      92.813  77.161  27.146
ATOM   3299  NZ  LYS A 348      93.557  76.866  25.909
ATOM   3300  HZ1 LYS A 348      94.559  77.103  26.041
ATOM   3301  HZ2 LYS A 348      93.470  75.858  25.682
ATOM   3302  HZ3 LYS A 348      93.171  77.427  25.127
ATOM   3303  C   LYS A 348      93.347  75.362  33.286
ATOM   3304  O   LYS A 348      92.780  75.326  34.380
ATOM   3305  N   THR A 349      94.422  74.568  32.988
ATOM   3306  H   THR A 349      94.904  74.602  32.118
ATOM   3307  CA  THR A 349      94.953  73.590  33.901
ATOM   3308  CB  THR A 349      95.993  72.696  33.258
ATOM   3309  CG2 THR A 349      96.442  71.594  34.245
ATOM   3310  OG1 THR A 349      95.415  72.062  32.125
ATOM   3311  HG1 THR A 349      96.148  71.677  31.638
ATOM   3312  C   THR A 349      95.478  74.249  35.134
ATOM   3313  O   THR A 349      96.380  75.084  35.105
ATOM   3314  N   GLY A 350      94.902  73.820  36.261
ATOM   3315  H   GLY A 350      94.179  73.132  36.245
ATOM   3316  CA  GLY A 350      95.242  74.328  37.549
ATOM   3317  C   GLY A 350      94.316  73.717  38.543
ATOM   3318  O   GLY A 350      93.512  72.846  38.215
ATOM   3319  N   CYS A 351      94.407  74.225  39.791
ATOM   3320  H   CYS A 351      95.064  74.944  39.995
ATOM   3321  CA  CYS A 351      93.624  73.826  40.929
ATOM   3322  CB  CYS A 351      92.115  74.119  40.725
ATOM   3323  SG  CYS A 351      91.798  75.872  40.379
ATOM   3324  C   CYS A 351      93.842  72.393  41.355
ATOM   3325  O   CYS A 351      92.906  71.610  41.544
ATOM   3326  N   THR A 352      95.130  71.996  41.422
ATOM   3327  H   THR A 352      95.892  72.606  41.218
ATOM   3328  CA  THR A 352      95.498  70.701  41.915
ATOM   3329  CB  THR A 352      96.600  70.017  41.132
ATOM   3330  CG2 THR A 352      96.063  69.711  39.719
ATOM   3331  OG1 THR A 352      97.769  70.819  41.036
ATOM   3332  HG1 THR A 352      98.127  70.883  41.926
ATOM   3333  C   THR A 352      95.902  71.052  43.323
ATOM   3334  O   THR A 352      96.727  71.945  43.514
ATOM   3335  N   ALA A 353      95.309  70.406  44.347
ATOM   3336  H   ALA A 353      94.647  69.673  44.224
ATOM   3337  CA  ALA A 353      95.669  70.757  45.692
ATOM   3338  CB  ALA A 353      94.666  71.692  46.386
ATOM   3339  C   ALA A 353      95.867  69.581  46.574
ATOM   3340  O   ALA A 353      95.373  68.488  46.308
ATOM   3341  N   CYS A 354      96.649  69.809  47.645
ATOM   3342  H   CYS A 354      97.047  70.709  47.809
ATOM   3343  CA  CYS A 354      96.953  68.823  48.632
ATOM   3344  CB  CYS A 354      98.470  68.587  48.755
ATOM   3345  SG  CYS A 354      98.920  67.314  49.966
ATOM   3346  C   CYS A 354      96.443  69.391  49.923
ATOM   3347  O   CYS A 354      96.732  70.544  50.261
ATOM   3348  N   GLY A 355      95.646  68.587  50.661
ATOM   3349  H   GLY A 355      95.352  67.682  50.363
ATOM   3350  CA  GLY A 355      95.117  69.042  51.913
ATOM   3351  C   GLY A 355      95.303  68.023  52.980
ATOM   3352  O   GLY A 355      95.299  66.820  52.721
ATOM   3353  N   LEU A 356      95.477  68.526  54.222
ATOM   3354  H   LEU A 356      95.447  69.511  54.380
ATOM   3355  CA  LEU A 356      95.652  67.699  55.390
ATOM   3356  CB  LEU A 356      96.968  67.928  56.166
ATOM   3357  CG  LEU A 356      98.228  67.277  55.561
ATOM   3358  CD1 LEU A 356      98.831  68.124  54.425
ATOM   3359  CD2 LEU A 356      99.244  66.930  56.658
ATOM   3360  C   LEU A 356      94.548  68.108  56.308
ATOM   3361  O   LEU A 356      94.390  69.299  56.584
ATOM   3362  N   TYR A 357      93.759  67.131  56.808
ATOM   3363  H   TYR A 357      93.876  66.167  56.579
ATOM   3364  CA  TYR A 357      92.662  67.464  57.674
ATOM   3365  CB  TYR A 357      91.348  67.644  56.869
ATOM   3366  CG  TYR A 357      90.841  66.408  56.179
ATOM   3367  CD1 TYR A 357      91.342  66.034  54.927
ATOM   3368  CE1 TYR A 357      90.855  64.900  54.272
ATOM   3369  CZ  TYR A 357      89.843  64.137  54.861
ATOM   3370  OH  TYR A 357      89.352  62.993  54.196
ATOM   3371  HH  TYR A 357      88.651  62.616  54.735
ATOM   3372  CE2 TYR A 357      89.319  64.510  56.101
ATOM   3373  CD2 TYR A 357      89.813  65.644  56.750
ATOM   3374  C   TYR A 357      92.440  66.499  58.797
ATOM   3375  O   TYR A 357      92.733  65.310  58.667
ATOM   3376  N   LEU A 358      91.955  67.035  59.945
ATOM   3377  H   LEU A 358      91.755  68.009  60.016
ATOM   3378  CA  LEU A 358      91.618  66.252  61.109
ATOM   3379  CB  LEU A 358      91.594  66.994  62.465
ATOM   3380  CG  LEU A 358      92.948  67.486  63.011
ATOM   3381  CD1 LEU A 358      92.750  68.319  64.286
ATOM   3382  CD2 LEU A 358      93.878  66.299  63.304
ATOM   3383  C   LEU A 358      90.279  65.608  60.937
ATOM   3384  O   LEU A 358      89.355  66.209  60.385
ATOM   3385  N   ASP A 359      90.182  64.342  61.397
ATOM   3386  H   ASP A 359      90.969  63.875  61.794
ATOM   3387  CA  ASP A 359      88.982  63.560  61.322
ATOM   3388  CB  ASP A 359      88.936  62.718  60.027
ATOM   3389  CG  ASP A 359      87.539  62.295  59.571
ATOM   3390  OD1 ASP A 359      86.516  62.702  60.182
ATOM   3391  OD2 ASP A 359      87.493  61.535  58.569
ATOM   3392  C   ASP A 359      88.943  62.635  62.511
ATOM   3393  O   ASP A 359      89.939  62.451  63.215
ATOM   3394  N   GLN A 360      87.743  62.055  62.769
ATOM   3395  H   GLN A 360      86.965  62.256  62.178
ATOM   3396  CA  GLN A 360      87.452  61.128  63.839
ATOM   3397  CB  GLN A 360      88.011  59.698  63.580
ATOM   3398  CG  GLN A 360      87.406  58.993  62.357
ATOM   3399  CD  GLN A 360      87.995  57.589  62.238
ATOM   3400  OE1 GLN A 360      89.044  57.373  61.632
ATOM   3401  NE2 GLN A 360      87.300  56.587  62.836
ATOM   3402 1HE2 GLN A 360      86.449  56.789  63.321
ATOM   3403 2HE2 GLN A 360      87.641  55.648  62.790
ATOM   3404  C   GLN A 360      87.857  61.663  65.194
ATOM   3405  O   GLN A 360      88.402  60.938  66.030
ATOM   3406  N   LEU A 361      87.578  62.974  65.422
ATOM   3407  H   LEU A 361      87.126  63.529  64.730
ATOM   3408  CA  LEU A 361      87.892  63.660  66.651
ATOM   3409  CB  LEU A 361      87.610  65.182  66.638
ATOM   3410  CG  LEU A 361      88.479  66.049  65.697
ATOM   3411  CD1 LEU A 361      87.968  67.498  65.668
ATOM   3412  CD2 LEU A 361      89.969  66.001  66.065
ATOM   3413  C   LEU A 361      87.083  63.079  67.773
ATOM   3414  O   LEU A 361      85.868  62.901  67.659
ATOM   3415  N   LYS A 362      87.794  62.750  68.870
ATOM   3416  H   LYS A 362      88.779  62.893  68.908
ATOM   3417  CA  LYS A 362      87.235  62.168  70.054
ATOM   3418  CB  LYS A 362      87.760  60.726  70.265
ATOM   3419  CG  LYS A 362      87.106  59.912  71.387
ATOM   3420  CD  LYS A 362      87.740  58.532  71.599
ATOM   3421  CE  LYS A 362      87.525  57.530  70.457
ATOM   3422  NZ  LYS A 362      86.100  57.160  70.331
ATOM   3423  HZ1 LYS A 362      85.813  56.590  71.149
ATOM   3424  HZ2 LYS A 362      85.514  58.014  70.278
ATOM   3425  HZ3 LYS A 362      85.968  56.603  69.465
ATOM   3426  C   LYS A 362      87.670  62.983  71.248
ATOM   3427  O   LYS A 362      88.877  63.180  71.421
ATOM   3428  N   PRO A 363      86.758  63.527  72.055
ATOM   3429  CA  PRO A 363      87.115  64.268  73.243
ATOM   3430  CB  PRO A 363      85.868  65.039  73.655
ATOM   3431  CG  PRO A 363      84.710  64.272  72.994
ATOM   3432  CD  PRO A 363      85.328  63.565  71.783
ATOM   3433  C   PRO A 363      87.661  63.326  74.284
ATOM   3434  O   PRO A 363      87.001  62.335  74.610
ATOM   3435  N   VAL A 364      88.873  63.635  74.793
ATOM   3436  H   VAL A 364      89.349  64.466  74.522
ATOM   3437  CA  VAL A 364      89.598  62.749  75.669
ATOM   3438  CB  VAL A 364      91.034  62.482  75.231
ATOM   3439  CG1 VAL A 364      90.999  61.783  73.860
ATOM   3440  CG2 VAL A 364      91.881  63.776  75.226
ATOM   3441  C   VAL A 364      89.596  63.190  77.105
ATOM   3442  O   VAL A 364      89.855  62.370  77.988
ATOM   3443  N   GLY A 365      89.261  64.475  77.374
ATOM   3444  H   GLY A 365      89.041  65.136  76.661
ATOM   3445  CA  GLY A 365      89.229  64.959  78.727
ATOM   3446  C   GLY A 365      88.875  66.407  78.788
ATOM   3447  O   GLY A 365      88.966  67.125  77.791
ATOM   3448  N   SER A 366      88.474  66.844  80.005
ATOM   3449  H   SER A 366      88.467  66.213  80.778
ATOM   3450  CA  SER A 366      88.093  68.203  80.294
ATOM   3451  CB  SER A 366      86.824  68.300  81.175
ATOM   3452  OG  SER A 366      86.506  69.652  81.478
ATOM   3453  HG  SER A 366      85.817  69.621  82.149
ATOM   3454  C   SER A 366      89.248  68.816  81.033
ATOM   3455  O   SER A 366      89.726  68.266  82.029
ATOM   3456  N   ALA A 367      89.719  69.977  80.529
ATOM   3457  H   ALA A 367      89.295  70.410  79.736
ATOM   3458  CA  ALA A 367      90.832  70.684  81.101
ATOM   3459  CB  ALA A 367      91.862  71.109  80.052
ATOM   3460  C   ALA A 367      90.438  71.907  81.872
ATOM   3461  O   ALA A 367      89.560  72.663  81.454
ATOM   3462  N   TYR A 368      91.100  72.108  83.038
ATOM   3463  H   TYR A 368      91.786  71.455  83.348
ATOM   3464  CA  TYR A 368      90.860  73.238  83.903
ATOM   3465  CB  TYR A 368      90.118  72.890  85.220
ATOM   3466  CG  TYR A 368      88.756  72.331  84.968
ATOM   3467  CD1 TYR A 368      88.561  70.947  84.905
ATOM   3468  CE1 TYR A 368      87.290  70.419  84.668
ATOM   3469  CZ  TYR A 368      86.200  71.273  84.493
ATOM   3470  OH  TYR A 368      84.919  70.731  84.252
ATOM   3471  HH  TYR A 368      84.295  71.460  84.191
ATOM   3472  CE2 TYR A 368      86.384  72.657  84.558
ATOM   3473  CD2 TYR A 368      87.658  73.181  84.795
ATOM   3474  C   TYR A 368      92.172  73.851  84.322
ATOM   3475  O   TYR A 368      92.988  73.202  84.978
ATOM   3476  N   LYS A 369      92.410  75.124  83.921
ATOM   3477  H   LYS A 369      91.741  75.634  83.392
ATOM   3478  CA  LYS A 369      93.609  75.851  84.266
ATOM   3479  CB  LYS A 369      93.922  76.991  83.278
ATOM   3480  CG  LYS A 369      95.254  77.702  83.525
ATOM   3481  CD  LYS A 369      95.461  78.953  82.671
ATOM   3482  CE  LYS A 369      95.776  78.690  81.196
ATOM   3483  NZ  LYS A 369      96.016  79.977  80.513
ATOM   3484  HZ1 LYS A 369      96.423  79.810  79.573
ATOM   3485  HZ2 LYS A 369      95.122  80.495  80.413
ATOM   3486  HZ3 LYS A 369      96.678  80.542  81.081
ATOM   3487  C   LYS A 369      93.423  76.423  85.650
ATOM   3488  O   LYS A 369      92.477  77.171  85.905
ATOM   3489  N   ILE A 370      94.355  76.066  86.558
ATOM   3490  H   ILE A 370      95.109  75.467  86.300
ATOM   3491  CA  ILE A 370      94.357  76.477  87.939
ATOM   3492  CB  ILE A 370      95.222  75.534  88.777
ATOM   3493  CG2 ILE A 370      95.410  76.024  90.224
ATOM   3494  CG1 ILE A 370      94.656  74.107  88.742
ATOM   3495  CD1 ILE A 370      95.618  73.087  89.350
ATOM   3496  C   ILE A 370      94.866  77.880  88.111
ATOM   3497  O   ILE A 370      95.994  78.209  87.742
ATOM   3498  N   ILE A 371      94.010  78.743  88.691
ATOM   3499  H   ILE A 371      93.081  78.490  88.945
ATOM   3500  CA  ILE A 371      94.367  80.095  88.999
ATOM   3501  CB  ILE A 371      93.652  81.146  88.191
ATOM   3502  CG2 ILE A 371      94.169  82.530  88.650
ATOM   3503  CG1 ILE A 371      93.970  80.905  86.702
ATOM   3504  CD1 ILE A 371      93.167  81.732  85.724
ATOM   3505  C   ILE A 371      93.983  80.086  90.452
ATOM   3506  O   ILE A 371      92.816  79.934  90.799
ATOM   3507  N   THR A 372      94.994  80.257  91.325
ATOM   3508  H   THR A 372      95.915  80.391  90.969
ATOM   3509  CA  THR A 372      94.953  80.238  92.780
ATOM   3510  CB  THR A 372      93.930  81.120  93.517
ATOM   3511  CG2 THR A 372      94.041  82.578  93.047
ATOM   3512  OG1 THR A 372      92.595  80.646  93.408
ATOM   3513  HG1 THR A 372      92.311  80.817  92.506
ATOM   3514  C   THR A 372      94.910  78.828  93.333
ATOM   3515  O   THR A 372      94.842  77.853  92.587
ATOM   3516  N   ILE A 373      95.057  78.714  94.677
ATOM   3517  H   ILE A 373      95.156  79.535  95.234
ATOM   3518  CA  ILE A 373      95.063  77.507  95.474
ATOM   3519  CB  ILE A 373      96.457  76.948  95.797
ATOM   3520  CG2 ILE A 373      97.082  76.346  94.522
ATOM   3521  CG1 ILE A 373      97.352  77.961  96.554
ATOM   3522  CD1 ILE A 373      98.634  77.356  97.130
ATOM   3523  C   ILE A 373      94.331  77.806  96.781
ATOM   3524  O   ILE A 373      93.696  78.849  96.902
ATOM   3525  N   ARG A 374      94.272  76.810  97.706
ATOM   3526  H   ARG A 374      94.697  75.934  97.491
ATOM   3527  CA  ARG A 374      93.727  76.823  99.059
ATOM   3528  CB  ARG A 374      92.252  77.180  99.397
ATOM   3529  CG  ARG A 374      91.937  78.669  99.394
ATOM   3530  CD  ARG A 374      90.576  79.029  99.971
ATOM   3531  NE  ARG A 374      90.621  80.510 100.120
ATOM   3532  HE  ARG A 374      91.370  81.010  99.685
ATOM   3533  CZ  ARG A 374      89.702  81.203 100.855
ATOM   3534  NH1 ARG A 374      88.626  80.601 101.449
ATOM   3535 1HH1 ARG A 374      88.463  79.622 101.325
ATOM   3536 2HH1 ARG A 374      88.010  81.134 102.029
ATOM   3537  NH2 ARG A 374      89.902  82.539 101.034
ATOM   3538 1HH2 ARG A 374      90.687  82.995 100.613
ATOM   3539 2HH2 ARG A 374      89.258  83.071 101.588
ATOM   3540  C   ARG A 374      94.048  75.540  99.761
ATOM   3541  O   ARG A 374      94.362  74.542  99.116
ATOM   3542  N   TYR A 375      94.053  75.572 101.115
ATOM   3543  H   TYR A 375      93.838  76.410 101.609
ATOM   3544  CA  TYR A 375      94.335  74.431 101.958
ATOM   3545  CB  TYR A 375      95.828  74.498 102.382
ATOM   3546  CG  TYR A 375      96.394  73.366 103.176
ATOM   3547  CD1 TYR A 375      96.671  72.130 102.587
ATOM   3548  CE1 TYR A 375      97.216  71.094 103.348
ATOM   3549  CZ  TYR A 375      97.496  71.287 104.702
ATOM   3550  OH  TYR A 375      98.041  70.239 105.476
ATOM   3551  HH  TYR A 375      98.104  69.457 104.918
ATOM   3552  CE2 TYR A 375      97.238  72.526 105.293
ATOM   3553  CD2 TYR A 375      96.697  73.561 104.530
ATOM   3554  C   TYR A 375      93.412  74.419 103.166
ATOM   3555  O   TYR A 375      93.573  73.583 104.054
ATOM   3556  N   SER A 376      92.351  75.260 103.155
ATOM   3557  H   SER A 376      92.171  75.827 102.356
ATOM   3558  CA  SER A 376      91.419  75.484 104.237
ATOM   3559  CB  SER A 376      90.260  76.390 103.781
ATOM   3560  OG  SER A 376      89.545  75.796 102.705
ATOM   3561  HG  SER A 376      88.816  76.392 102.516
ATOM   3562  C   SER A 376      90.852  74.314 104.989
ATOM   3563  O   SER A 376      90.633  73.231 104.451
ATOM   3564  N   ARG A 377      90.711  74.540 106.316
ATOM   3565  H   ARG A 377      90.938  75.429 106.708
ATOM   3566  CA  ARG A 377      90.204  73.575 107.253
ATOM   3567  CB  ARG A 377      91.266  73.251 108.319
ATOM   3568  CG  ARG A 377      92.522  72.593 107.732
ATOM   3569  CD  ARG A 377      93.654  72.478 108.740
ATOM   3570  NE  ARG A 377      94.825  71.791 108.113
ATOM   3571  HE  ARG A 377      94.766  71.503 107.157
ATOM   3572  CZ  ARG A 377      95.980  71.571 108.823
ATOM   3573  NH1 ARG A 377      96.072  71.913 110.144
ATOM   3574 1HH1 ARG A 377      95.292  72.321 110.616
ATOM   3575 2HH1 ARG A 377      96.919  71.757 110.653
ATOM   3576  NH2 ARG A 377      97.063  70.995 108.220
ATOM   3577 1HH2 ARG A 377      97.045  70.734 107.253
ATOM   3578 2HH2 ARG A 377      97.902  70.841 108.742
ATOM   3579  C   ARG A 377      89.003  74.169 107.941
ATOM   3580  O   ARG A 377      88.909  75.388 108.075
ATOM   3581  N   ARG A 378      88.012  73.323 108.329
ATOM   3582  H   ARG A 378      88.063  72.338 108.183
ATOM   3583  CA  ARG A 378      86.842  73.801 109.029
ATOM   3584  CB  ARG A 378      85.515  73.081 108.690
ATOM   3585  CG  ARG A 378      85.009  73.193 107.248
ATOM   3586  CD  ARG A 378      83.731  72.374 107.039
ATOM   3587  NE  ARG A 378      83.340  72.415 105.595
ATOM   3588  HE  ARG A 378      83.943  72.872 104.940
ATOM   3589  CZ  ARG A 378      82.192  71.811 105.151
ATOM   3590  NH1 ARG A 378      81.329  71.180 106.003
ATOM   3591 1HH1 ARG A 378      81.522  71.140 106.983
ATOM   3592 2HH1 ARG A 378      80.514  70.723 105.649
ATOM   3593  NH2 ARG A 378      81.891  71.823 103.821
ATOM   3594 1HH2 ARG A 378      82.515  72.248 103.166
ATOM   3595 2HH2 ARG A 378      81.053  71.387 103.494
ATOM   3596  C   ARG A 378      87.108  73.572 110.489
ATOM   3597  O   ARG A 378      87.227  72.431 110.947
ATOM   3598  N   VAL A 379      87.228  74.680 111.247
ATOM   3599  H   VAL A 379      87.109  75.593 110.866
ATOM   3600  CA  VAL A 379      87.484  74.633 112.659
ATOM   3601  CB  VAL A 379      88.530  75.650 113.103
ATOM   3602  CG1 VAL A 379      88.734  75.613 114.630
ATOM   3603  CG2 VAL A 379      89.847  75.361 112.353
ATOM   3604  C   VAL A 379      86.186  74.860 113.381
ATOM   3605  O   VAL A 379      85.422  75.766 113.045
ATOM   3606  N   CYS A 380      85.915  73.987 114.373
ATOM   3607  H   CYS A 380      86.547  73.250 114.598
ATOM   3608  CA  CYS A 380      84.748  74.058 115.205
ATOM   3609  CB  CYS A 380      83.827  72.830 115.071
ATOM   3610  SG  CYS A 380      82.348  72.931 116.123
ATOM   3611  C   CYS A 380      85.271  74.102 116.611
ATOM   3612  O   CYS A 380      86.109  73.284 117.002
ATOM   3613  N   VAL A 381      84.817  75.114 117.382
ATOM   3614  H   VAL A 381      84.196  75.799 117.015
ATOM   3615  CA  VAL A 381      85.189  75.321 118.758
ATOM   3616  CB  VAL A 381      85.938  76.633 118.989
ATOM   3617  CG1 VAL A 381      86.246  76.856 120.484
ATOM   3618  CG2 VAL A 381      87.246  76.601 118.178
ATOM   3619  C   VAL A 381      83.928  75.324 119.576
ATOM   3620  O   VAL A 381      82.935  75.958 119.212
ATOM   3621  N   GLN A 382      83.964  74.577 120.701
ATOM   3622  H   GLN A 382      84.779  74.062 120.954
ATOM   3623  CA  GLN A 382      82.864  74.495 121.618
ATOM   3624  CB  GLN A 382      82.132  73.134 121.656
ATOM   3625  CG  GLN A 382      81.295  72.787 120.423
ATOM   3626  CD  GLN A 382      80.631  71.438 120.665
ATOM   3627  OE1 GLN A 382      81.254  70.384 120.537
ATOM   3628  NE2 GLN A 382      79.324  71.467 121.036
ATOM   3629 1HE2 GLN A 382      78.851  72.343 121.138
ATOM   3630 2HE2 GLN A 382      78.832  70.616 121.222
ATOM   3631  C   GLN A 382      83.448  74.687 122.980
ATOM   3632  O   GLN A 382      84.299  73.901 123.408
ATOM   3633  N   PHE A 383      83.054  75.786 123.661
ATOM   3634  H   PHE A 383      82.385  76.433 123.296
ATOM   3635  CA  PHE A 383      83.520  76.012 124.999
ATOM   3636  CB  PHE A 383      84.492  77.199 125.197
ATOM   3637  CG  PHE A 383      85.079  77.105 126.579
ATOM   3638  CD1 PHE A 383      86.220  76.319 126.789
ATOM   3639  CE1 PHE A 383      86.788  76.209 128.061
ATOM   3640  CZ  PHE A 383      86.215  76.882 129.141
ATOM   3641  CE2 PHE A 383      85.075  77.663 128.951
ATOM   3642  CD2 PHE A 383      84.511  77.771 127.678
ATOM   3643  C   PHE A 383      82.238  76.320 125.705
ATOM   3644  O   PHE A 383      81.611  77.354 125.454
ATOM   3645  N   GLY A 384      81.855  75.421 126.638
ATOM   3646  H   GLY A 384      82.394  74.605 126.824
ATOM   3647  CA  GLY A 384      80.636  75.550 127.390
ATOM   3648  C   GLY A 384      79.497  75.459 126.417
ATOM   3649  O   GLY A 384      79.394  74.500 125.648
ATOM   3650  N   GLU A 385      78.609  76.470 126.476
ATOM   3651  H   GLU A 385      78.726  77.222 127.119
ATOM   3652  CA  GLU A 385      77.465  76.572 125.614
ATOM   3653  CB  GLU A 385      76.330  77.404 126.243
ATOM   3654  CG  GLU A 385      75.692  76.747 127.480
ATOM   3655  CD  GLU A 385      74.618  77.628 128.131
ATOM   3656  OE1 GLU A 385      74.332  78.759 127.654
ATOM   3657  OE2 GLU A 385      74.056  77.158 129.154
ATOM   3658  C   GLU A 385      77.800  77.195 124.281
ATOM   3659  O   GLU A 385      77.174  76.856 123.274
ATOM   3660  N   GLU A 386      78.804  78.108 124.247
ATOM   3661  H   GLU A 386      79.334  78.323 125.063
ATOM   3662  CA  GLU A 386      79.198  78.817 123.054
ATOM   3663  CB  GLU A 386      80.081  80.044 123.384
ATOM   3664  CG  GLU A 386      80.412  80.995 122.220
ATOM   3665  CD  GLU A 386      81.189  82.229 122.706
ATOM   3666  OE1 GLU A 386      81.512  82.349 123.919
ATOM   3667  OE2 GLU A 386      81.448  83.106 121.841
ATOM   3668  C   GLU A 386      79.854  77.923 122.038
ATOM   3669  O   GLU A 386      80.753  77.141 122.352
ATOM   3670  N   ASN A 387      79.353  78.024 120.786
ATOM   3671  H   ASN A 387      78.618  78.664 120.575
ATOM   3672  CA  ASN A 387      79.840  77.267 119.665
ATOM   3673  CB  ASN A 387      78.822  76.199 119.173
ATOM   3674  CG  ASN A 387      79.250  75.510 117.870
ATOM   3675  OD1 ASN A 387      78.532  75.581 116.873
ATOM   3676  ND2 ASN A 387      80.443  74.861 117.851
ATOM   3677 1HD2 ASN A 387      81.033  74.873 118.658
ATOM   3678 2HD2 ASN A 387      80.746  74.400 117.018
ATOM   3679  C   ASN A 387      80.149  78.232 118.559
ATOM   3680  O   ASN A 387      79.317  79.071 118.204
ATOM   3681  N   LEU A 388      81.383  78.129 118.014
ATOM   3682  H   LEU A 388      82.036  77.452 118.344
ATOM   3683  CA  LEU A 388      81.845  78.965 116.940
ATOM   3684  CB  LEU A 388      82.874  80.025 117.390
ATOM   3685  CG  LEU A 388      82.382  81.109 118.375
ATOM   3686  CD1 LEU A 388      83.561  81.950 118.877
ATOM   3687  CD2 LEU A 388      81.265  81.985 117.779
ATOM   3688  C   LEU A 388      82.530  78.100 115.919
ATOM   3689  O   LEU A 388      83.464  77.364 116.240
ATOM   3690  N   CYS A 389      82.055  78.158 114.658
ATOM   3691  H   CYS A 389      81.297  78.757 114.411
ATOM   3692  CA  CYS A 389      82.626  77.398 113.574
ATOM   3693  CB  CYS A 389      81.646  76.410 112.912
ATOM   3694  SG  CYS A 389      81.032  75.134 114.053
ATOM   3695  C   CYS A 389      83.045  78.374 112.516
ATOM   3696  O   CYS A 389      82.311  79.323 112.235
ATOM   3697  N   LYS A 390      84.258  78.184 111.940
ATOM   3698  H   LYS A 390      84.850  77.423 112.197
ATOM   3699  CA  LYS A 390      84.749  79.051 110.896
ATOM   3700  CB  LYS A 390      85.384  80.362 111.438
ATOM   3701  CG  LYS A 390      85.767  81.421 110.393
ATOM   3702  CD  LYS A 390      86.277  82.740 110.976
ATOM   3703  CE  LYS A 390      86.649  83.765 109.901
ATOM   3704  NZ  LYS A 390      87.219  84.978 110.525
ATOM   3705  HZ1 LYS A 390      87.942  85.388 109.904
ATOM   3706  HZ2 LYS A 390      86.463  85.672 110.678
ATOM   3707  HZ3 LYS A 390      87.652  84.737 111.437
ATOM   3708  C   LYS A 390      85.750  78.319 110.038
ATOM   3709  O   LYS A 390      86.471  77.433 110.503
ATOM   3710  N   ILE A 391      85.770  78.672 108.729
ATOM   3711  H   ILE A 391      85.167  79.386 108.381
ATOM   3712  CA  ILE A 391      86.672  78.116 107.753
ATOM   3713  CB  ILE A 391      86.118  78.227 106.343
ATOM   3714  CG2 ILE A 391      87.160  77.709 105.329
ATOM   3715  CG1 ILE A 391      84.794  77.436 106.243
ATOM   3716  CD1 ILE A 391      84.009  77.674 104.953
ATOM   3717  C   ILE A 391      87.931  78.936 107.914
ATOM   3718  O   ILE A 391      87.916  80.162 107.772
ATOM   3719  N   ILE A 392      89.044  78.251 108.252
ATOM   3720  H   ILE A 392      89.032  77.262 108.356
ATOM   3721  CA  ILE A 392      90.330  78.863 108.469
ATOM   3722  CB  ILE A 392      90.894  78.510 109.845
ATOM   3723  CG2 ILE A 392      92.294  79.110 110.057
ATOM   3724  CG1 ILE A 392      89.918  78.937 110.966
ATOM   3725  CD1 ILE A 392      89.612  80.440 111.025
ATOM   3726  C   ILE A 392      91.272  78.477 107.361
ATOM   3727  O   ILE A 392      91.426  77.293 107.053
ATOM   3728  N   ASP A 393      91.916  79.501 106.743
ATOM   3729  H   ASP A 393      91.780  80.448 107.024
ATOM   3730  CA  ASP A 393      92.856  79.310 105.665
ATOM   3731  CB  ASP A 393      92.901  80.446 104.594
ATOM   3732  CG  ASP A 393      93.476  81.799 105.014
ATOM   3733  OD1 ASP A 393      94.221  81.899 106.021
ATOM   3734  OD2 ASP A 393      93.155  82.779 104.293
ATOM   3735  C   ASP A 393      94.226  78.939 106.174
ATOM   3736  O   ASP A 393      94.489  78.996 107.375
ATOM   3737  N   MET A 394      95.140  78.642 105.225
ATOM   3738  H   MET A 394      94.858  78.682 104.270
ATOM   3739  CA  MET A 394      96.494  78.165 105.397
ATOM   3740  CB  MET A 394      97.337  78.449 104.133
ATOM   3741  CG  MET A 394      96.966  77.672 102.879
ATOM   3742  SD  MET A 394      97.897  78.097 101.375
ATOM   3743  CE  MET A 394      99.473  77.374 101.916
ATOM   3744  C   MET A 394      97.325  78.833 106.457
ATOM   3745  O   MET A 394      98.007  78.131 107.207
ATOM   3746  N   ASN A 395      97.304  80.179 106.537
ATOM   3747  H   ASN A 395      96.724  80.740 105.951
ATOM   3748  CA  ASN A 395      98.105  80.884 107.505
ATOM   3749  CB  ASN A 395      98.999  81.978 106.854
ATOM   3750  CG  ASN A 395      98.183  83.114 106.225
ATOM   3751  OD1 ASN A 395      97.265  82.914 105.430
ATOM   3752  ND2 ASN A 395      98.522  84.365 106.629
ATOM   3753 1HD2 ASN A 395      99.264  84.490 107.288
ATOM   3754 2HD2 ASN A 395      98.018  85.158 106.288
ATOM   3755  C   ASN A 395      97.336  81.508 108.637
ATOM   3756  O   ASN A 395      97.954  82.081 109.540
ATOM   3757  N   ASP A 396      95.986  81.441 108.607
ATOM   3758  H   ASP A 396      95.491  80.958 107.887
ATOM   3759  CA  ASP A 396      95.179  82.037 109.642
ATOM   3760  CB  ASP A 396      93.773  82.523 109.210
ATOM   3761  CG  ASP A 396      93.853  83.827 108.410
ATOM   3762  OD1 ASP A 396      94.930  84.482 108.342
ATOM   3763  OD2 ASP A 396      92.781  84.215 107.882
ATOM   3764  C   ASP A 396      95.061  81.336 110.962
ATOM   3765  O   ASP A 396      95.437  80.174 111.145
ATOM   3766  N   CYS A 397      94.588  82.137 111.946
ATOM   3767  H   CYS A 397      94.336  83.085 111.771
ATOM   3768  CA  CYS A 397      94.366  81.690 113.280
ATOM   3769  CB  CYS A 397      95.354  82.271 114.304
ATOM   3770  SG  CYS A 397      95.027  81.648 115.978
ATOM   3771  C   CYS A 397      92.998  82.101 113.726
ATOM   3772  O   CYS A 397      92.653  83.286 113.708
ATOM   3773  N   PHE A 398      92.189  81.087 114.118
ATOM   3774  H   PHE A 398      92.528  80.155 114.116
ATOM   3775  CA  PHE A 398      90.860  81.250 114.641
ATOM   3776  CB  PHE A 398      90.062  79.922 114.746
ATOM   3777  CG  PHE A 398      88.677  80.202 115.239
ATOM   3778  CD1 PHE A 398      87.736  80.809 114.400
ATOM   3779  CE1 PHE A 398      86.446  81.079 114.856
ATOM   3780  CZ  PHE A 398      86.090  80.735 116.157
ATOM   3781  CE2 PHE A 398      87.013  80.121 117.004
ATOM   3782  CD2 PHE A 398      88.302  79.854 116.543
ATOM   3783  C   PHE A 398      91.057  81.813 116.020
ATOM   3784  O   PHE A 398      91.861  81.287 116.797
ATOM   3785  N   VAL A 399      90.309  82.899 116.318
ATOM   3786  H   VAL A 399      89.652  83.282 115.675
ATOM   3787  CA  VAL A 399      90.405  83.567 117.584
ATOM   3788  CB  VAL A 399      90.804  85.039 117.459
ATOM   3789  CG1 VAL A 399      90.910  85.736 118.836
ATOM   3790  CG2 VAL A 399      92.078  85.158 116.623
ATOM   3791  C   VAL A 399      89.058  83.545 118.249
ATOM   3792  O   VAL A 399      88.031  83.866 117.646
ATOM   3793  N   SER A 400      89.070  83.116 119.522
ATOM   3794  H   SER A 400      89.913  82.792 119.948
ATOM   3795  CA  SER A 400      87.926  83.104 120.384
ATOM   3796  CB  SER A 400      87.143  81.765 120.486
ATOM   3797  OG  SER A 400      87.884  80.712 121.081
ATOM   3798  HG  SER A 400      88.408  80.325 120.373
ATOM   3799  C   SER A 400      88.494  83.530 121.716
ATOM   3800  O   SER A 400      89.708  83.469 121.949
ATOM   3801  N   ARG A 401      87.611  83.982 122.630
ATOM   3802  H   ARG A 401      86.635  84.021 122.431
ATOM   3803  CA  ARG A 401      88.005  84.444 123.940
ATOM   3804  CB  ARG A 401      86.795  84.906 124.773
ATOM   3805  CG  ARG A 401      86.146  86.210 124.302
ATOM   3806  CD  ARG A 401      85.133  86.783 125.302
ATOM   3807  NE  ARG A 401      83.976  85.837 125.415
ATOM   3808  HE  ARG A 401      84.003  85.127 126.120
ATOM   3809  CZ  ARG A 401      82.888  85.904 124.583
ATOM   3810  NH1 ARG A 401      82.787  86.853 123.606
ATOM   3811 1HH1 ARG A 401      83.504  87.541 123.498
ATOM   3812 2HH1 ARG A 401      81.983  86.876 123.013
ATOM   3813  NH2 ARG A 401      81.880  85.000 124.737
ATOM   3814 1HH2 ARG A 401      81.948  84.275 125.423
ATOM   3815 2HH2 ARG A 401      81.099  84.999 124.112
ATOM   3816  C   ARG A 401      88.655  83.338 124.727
ATOM   3817  O   ARG A 401      89.627  83.573 125.449
ATOM   3818  N   HIS A 402      88.118  82.110 124.584
ATOM   3819  H   HIS A 402      87.354  81.949 123.963
ATOM   3820  CA  HIS A 402      88.591  80.950 125.276
ATOM   3821  CB  HIS A 402      87.447  79.956 125.514
ATOM   3822  CG  HIS A 402      86.433  80.547 126.450
ATOM   3823  ND1 HIS A 402      86.634  80.741 127.799
ATOM   3824  CE1 HIS A 402      85.516  81.342 128.278
ATOM   3825  NE2 HIS A 402      84.613  81.546 127.336
ATOM   3826  CD2 HIS A 402      85.194  81.045 126.184
ATOM   3827  C   HIS A 402      89.759  80.233 124.665
ATOM   3828  O   HIS A 402      90.647  79.829 125.416
ATOM   3829  N   VAL A 403      89.796  80.046 123.317
ATOM   3830  H   VAL A 403      89.088  80.379 122.702
ATOM   3831  CA  VAL A 403      90.894  79.336 122.700
ATOM   3832  CB  VAL A 403      90.641  77.818 122.648
ATOM   3833  CG1 VAL A 403      89.566  77.473 121.607
ATOM   3834  CG2 VAL A 403      91.955  77.023 122.491
ATOM   3835  C   VAL A 403      91.288  79.908 121.350
ATOM   3836  O   VAL A 403      90.514  80.588 120.674
ATOM   3837  N   LYS A 404      92.563  79.673 120.976
ATOM   3838  H   LYS A 404      93.182  79.154 121.560
ATOM   3839  CA  LYS A 404      93.148  80.093 119.733
ATOM   3840  CB  LYS A 404      94.443  80.890 119.942
ATOM   3841  CG  LYS A 404      94.301  82.256 120.610
ATOM   3842  CD  LYS A 404      95.665  82.912 120.814
ATOM   3843  CE  LYS A 404      95.621  84.309 121.423
ATOM   3844  NZ  LYS A 404      96.998  84.825 121.575
ATOM   3845  HZ1 LYS A 404      97.402  84.458 122.458
ATOM   3846  HZ2 LYS A 404      97.597  84.529 120.778
ATOM   3847  HZ3 LYS A 404      96.972  85.861 121.620
ATOM   3848  C   LYS A 404      93.478  78.818 118.994
ATOM   3849  O   LYS A 404      93.974  77.856 119.590
ATOM   3850  N   VAL A 405      93.188  78.783 117.669
ATOM   3851  H   VAL A 405      92.793  79.584 117.223
ATOM   3852  CA  VAL A 405      93.423  77.626 116.825
ATOM   3853  CB  VAL A 405      92.116  76.971 116.358
ATOM   3854  CG1 VAL A 405      92.407  75.742 115.474
ATOM   3855  CG2 VAL A 405      91.180  76.664 117.545
ATOM   3856  C   VAL A 405      94.149  78.137 115.599
ATOM   3857  O   VAL A 405      93.526  78.692 114.695
ATOM   3858  N   CYS A 406      95.489  77.969 115.537
ATOM   3859  H   CYS A 406      96.001  77.502 116.252
ATOM   3860  CA  CYS A 406      96.259  78.446 114.410
ATOM   3861  CB  CYS A 406      97.548  79.201 114.812
ATOM   3862  SG  CYS A 406      98.501  79.862 113.408
ATOM   3863  C   CYS A 406      96.691  77.330 113.522
ATOM   3864  O   CYS A 406      96.929  76.213 113.981
ATOM   3865  N   ILE A 407      96.721  77.593 112.196
ATOM   3866  H   ILE A 407      96.458  78.482 111.810
ATOM   3867  CA  ILE A 407      97.218  76.598 111.283
ATOM   3868  CB  ILE A 407      96.213  75.880 110.391
ATOM   3869  CG2 ILE A 407      95.318  75.008 111.294
ATOM   3870  CG1 ILE A 407      95.418  76.809 109.469
ATOM   3871  CD1 ILE A 407      94.522  76.041 108.494
ATOM   3872  C   ILE A 407      98.313  77.248 110.494
ATOM   3873  O   ILE A 407      98.286  78.458 110.241
ATOM   3874  N   ILE A 408      99.359  76.458 110.175
ATOM   3875  H   ILE A 408      99.375  75.492 110.421
ATOM   3876  CA  ILE A 408     100.497  76.901 109.408
ATOM   3877  CB  ILE A 408     101.761  77.199 110.224
ATOM   3878  CG2 ILE A 408     101.543  78.507 111.025
ATOM   3879  CG1 ILE A 408     102.229  75.989 111.071
ATOM   3880  CD1 ILE A 408     103.587  76.185 111.744
ATOM   3881  C   ILE A 408     100.813  75.824 108.394
ATOM   3882  O   ILE A 408     100.462  74.652 108.589
ATOM   3883  N   GLY A 409     101.455  76.214 107.266
ATOM   3884  H   GLY A 409     101.707  77.163 107.089
ATOM   3885  CA  GLY A 409     101.825  75.257 106.257
ATOM   3886  C   GLY A 409     102.085  75.871 104.918
ATOM   3887  O   GLY A 409     101.706  77.012 104.646
ATOM   3888  N   THR A 410     102.776  75.085 104.062
ATOM   3889  H   THR A 410     103.079  74.175 104.334
ATOM   3890  CA  THR A 410     103.117  75.449 102.712
ATOM   3891  CB  THR A 410     104.576  75.833 102.540
ATOM   3892  CG2 THR A 410     104.844  76.281 101.086
ATOM   3893  OG1 THR A 410     104.893  76.911 103.410
ATOM   3894  HG1 THR A 410     104.883  76.541 104.298
ATOM   3895  C   THR A 410     102.832  74.199 101.914
ATOM   3896  O   THR A 410     103.216  73.097 102.319
ATOM   3897  N   VAL A 411     102.124  74.356 100.769
ATOM   3898  H   VAL A 411     101.832  75.257 100.458
ATOM   3899  CA  VAL A 411     101.766  73.258  99.900
ATOM   3900  CB  VAL A 411     100.269  73.184  99.622
ATOM   3901  CG1 VAL A 411      99.923  72.006  98.685
ATOM   3902  CG2 VAL A 411      99.515  73.136 100.953
ATOM   3903  C   VAL A 411     102.456  73.547  98.596
ATOM   3904  O   VAL A 411     102.236  74.601  97.995
ATOM   3905  N   SER A 412     103.283  72.586  98.134
ATOM   3906  H   SER A 412     103.440  71.740  98.641
ATOM   3907  CA  SER A 412     104.032  72.729  96.914
ATOM   3908  CB  SER A 412     105.519  72.396  97.153
ATOM   3909  OG  SER A 412     106.069  73.315  98.087
ATOM   3910  HG  SER A 412     107.009  73.122  98.121
ATOM   3911  C   SER A 412     103.526  71.872  95.777
ATOM   3912  O   SER A 412     104.152  71.854  94.714
ATOM   3913  N   LYS A 413     102.399  71.138  95.965
ATOM   3914  H   LYS A 413     101.893  71.177  96.822
ATOM   3915  CA  LYS A 413     101.860  70.255  94.950
ATOM   3916  CB  LYS A 413     100.798  69.302  95.540
ATOM   3917  CG  LYS A 413     101.358  68.217  96.461
ATOM   3918  CD  LYS A 413     100.281  67.279  97.014
ATOM   3919  CE  LYS A 413     100.823  66.062  97.771
ATOM   3920  NZ  LYS A 413     101.474  66.477  99.030
ATOM   3921  HZ1 LYS A 413     101.025  67.339  99.391
ATOM   3922  HZ2 LYS A 413     101.389  65.721  99.736
ATOM   3923  HZ3 LYS A 413     102.479  66.662  98.850
ATOM   3924  C   LYS A 413     101.223  70.936  93.763
ATOM   3925  O   LYS A 413     101.626  70.676  92.628
ATOM   3926  N   PHE A 414     100.239  71.837  93.995
ATOM   3927  H   PHE A 414      99.931  72.066  94.914
ATOM   3928  CA  PHE A 414      99.569  72.524  92.918
ATOM   3929  CB  PHE A 414      98.044  72.686  93.116
ATOM   3930  CG  PHE A 414      97.397  71.340  93.050
ATOM   3931  CD1 PHE A 414      97.089  70.645  94.226
ATOM   3932  CE1 PHE A 414      96.486  69.385  94.169
ATOM   3933  CZ  PHE A 414      96.188  68.811  92.932
ATOM   3934  CE2 PHE A 414      96.493  69.493  91.753
ATOM   3935  CD2 PHE A 414      97.097  70.751  91.815
ATOM   3936  C   PHE A 414     100.160  73.880  92.736
ATOM   3937  O   PHE A 414     100.469  74.566  93.714
ATOM   3938  N   SER A 415     100.339  74.281  91.461
ATOM   3939  H   SER A 415     100.094  73.711  90.678
ATOM   3940  CA  SER A 415     100.897  75.564  91.146
ATOM   3941  CB  SER A 415     102.286  75.472  90.478
ATOM   3942  OG  SER A 415     103.218  74.851  91.354
ATOM   3943  HG  SER A 415     103.082  73.905  91.249
ATOM   3944  C   SER A 415      99.975  76.265  90.199
ATOM   3945  O   SER A 415      99.237  75.633  89.438
ATOM   3946  N   GLN A 416      99.978  77.617  90.268
ATOM   3947  H   GLN A 416     100.577  78.099  90.902
ATOM   3948  CA  GLN A 416      99.183  78.457  89.413
ATOM   3949  CB  GLN A 416      99.265  79.956  89.781
ATOM   3950  CG  GLN A 416      98.370  80.898  88.956
ATOM   3951  CD  GLN A 416      98.465  82.346  89.455
ATOM   3952  OE1 GLN A 416      99.100  82.695  90.451
ATOM   3953  NE2 GLN A 416      97.810  83.259  88.689
ATOM   3954 1HE2 GLN A 416      97.335  82.969  87.858
ATOM   3955 2HE2 GLN A 416      97.835  84.228  88.933
ATOM   3956  C   GLN A 416      99.709  78.251  88.016
ATOM   3957  O   GLN A 416     100.918  78.294  87.772
ATOM   3958  N   GLY A 417      98.777  78.005  87.081
ATOM   3959  H   GLY A 417      97.811  77.956  87.310
ATOM   3960  CA  GLY A 417      99.096  77.765  85.704
ATOM   3961  C   GLY A 417      99.110  76.297  85.378
ATOM   3962  O   GLY A 417      99.226  75.960  84.198
ATOM   3963  N   ASP A 418      99.004  75.392  86.391
ATOM   3964  H   ASP A 418      98.938  75.662  87.350
ATOM   3965  CA  ASP A 418      98.968  73.968  86.149
ATOM   3966  CB  ASP A 418      99.235  73.077  87.387
ATOM   3967  CG  ASP A 418     100.703  73.106  87.824
ATOM   3968  OD1 ASP A 418     101.589  73.607  87.079
ATOM   3969  OD2 ASP A 418     100.959  72.604  88.950
ATOM   3970  C   ASP A 418      97.603  73.624  85.627
ATOM   3971  O   ASP A 418      96.599  74.229  86.013
ATOM   3972  N   THR A 419      97.556  72.664  84.681
ATOM   3973  H   THR A 419      98.371  72.197  84.350
ATOM   3974  CA  THR A 419      96.311  72.260  84.102
ATOM   3975  CB  THR A 419      96.386  72.256  82.584
ATOM   3976  CG2 THR A 419      95.036  71.852  81.959
ATOM   3977  OG1 THR A 419      96.699  73.566  82.128
ATOM   3978  HG1 THR A 419      96.956  73.468  81.207
ATOM   3979  C   THR A 419      95.879  70.911  84.624
ATOM   3980  O   THR A 419      96.617  69.925  84.547
ATOM   3981  N   LEU A 420      94.664  70.886  85.220
ATOM   3982  H   LEU A 420      94.122  71.716  85.293
ATOM   3983  CA  LEU A 420      94.006  69.700  85.714
ATOM   3984  CB  LEU A 420      92.827  69.961  86.682
ATOM   3985  CG  LEU A 420      93.151  70.614  88.033
ATOM   3986  CD1 LEU A 420      91.865  70.951  88.805
ATOM   3987  CD2 LEU A 420      94.085  69.721  88.866
ATOM   3988  C   LEU A 420      93.364  69.100  84.497
ATOM   3989  O   LEU A 420      92.767  69.834  83.708
ATOM   3990  N   LEU A 421      93.478  67.768  84.310
ATOM   3991  H   LEU A 421      93.963  67.168  84.941
ATOM   3992  CA  LEU A 421      92.873  67.148  83.164
ATOM   3993  CB  LEU A 421      93.908  66.757  82.077
ATOM   3994  CG  LEU A 421      93.368  66.118  80.778
ATOM   3995  CD1 LEU A 421      92.440  67.066  80.006
ATOM   3996  CD2 LEU A 421      94.525  65.648  79.887
ATOM   3997  C   LEU A 421      92.132  65.948  83.673
ATOM   3998  O   LEU A 421      92.732  64.984  84.156
ATOM   3999  N   PHE A 422      90.783  66.029  83.608
ATOM   4000  H   PHE A 422      90.331  66.819  83.198
ATOM   4001  CA  PHE A 422      89.911  64.969  84.050
ATOM   4002  CB  PHE A 422      88.619  65.456  84.746
ATOM   4003  CG  PHE A 422      88.948  66.088  86.061
ATOM   4004  CD1 PHE A 422      89.180  67.466  86.159
ATOM   4005  CE1 PHE A 422      89.482  68.055  87.389
ATOM   4006  CZ  PHE A 422      89.553  67.265  88.539
ATOM   4007  CE2 PHE A 422      89.321  65.890  88.456
ATOM   4008  CD2 PHE A 422      89.018  65.307  87.222
ATOM   4009  C   PHE A 422      89.520  64.157  82.851
ATOM   4010  O   PHE A 422      88.959  64.690  81.895
ATOM   4011  N   PHE A 423      89.781  62.833  82.914
ATOM   4012  H   PHE A 423      90.209  62.441  83.724
ATOM   4013  CA  PHE A 423      89.515  61.884  81.856
ATOM   4014  CB  PHE A 423      90.548  60.732  81.831
ATOM   4015  CG  PHE A 423      91.893  61.216  81.407
ATOM   4016  CD1 PHE A 423      92.865  61.537  82.362
ATOM   4017  CE1 PHE A 423      94.129  61.982  81.966
ATOM   4018  CZ  PHE A 423      94.428  62.100  80.607
ATOM   4019  CE2 PHE A 423      93.470  61.774  79.644
ATOM   4020  CD2 PHE A 423      92.208  61.331  80.048
ATOM   4021  C   PHE A 423      88.156  61.232  81.927
ATOM   4022  O   PHE A 423      87.851  60.343  81.129
ATOM   4023  N   GLY A 424      87.309  61.655  82.882
ATOM   4024  H   GLY A 424      87.556  62.378  83.523
ATOM   4025  CA  GLY A 424      86.001  61.090  83.065
ATOM   4026  C   GLY A 424      85.233  61.971  84.013
ATOM   4027  O   GLY A 424      85.608  63.131  84.208
ATOM   4028  N   PRO A 425      84.158  61.463  84.620
ATOM   4029  CA  PRO A 425      83.329  62.217  85.537
ATOM   4030  CB  PRO A 425      82.223  61.260  85.974
ATOM   4031  CG  PRO A 425      82.100  60.292  84.788
ATOM   4032  CD  PRO A 425      83.535  60.194  84.251
ATOM   4033  C   PRO A 425      84.081  62.829  86.685
ATOM   4034  O   PRO A 425      84.929  62.171  87.294
ATOM   4035  N   LEU A 426      83.740  64.106  86.955
ATOM   4036  H   LEU A 426      82.924  64.491  86.531
ATOM   4037  CA  LEU A 426      84.594  65.101  87.558
ATOM   4038  CB  LEU A 426      83.996  66.520  87.478
ATOM   4039  CG  LEU A 426      83.872  67.136  86.073
ATOM   4040  CD1 LEU A 426      83.143  68.486  86.141
ATOM   4041  CD2 LEU A 426      85.225  67.237  85.349
ATOM   4042  C   LEU A 426      84.907  64.893  89.011
ATOM   4043  O   LEU A 426      85.913  65.416  89.496
ATOM   4044  N   LYS A 427      84.045  64.133  89.730
ATOM   4045  H   LYS A 427      83.243  63.733  89.293
ATOM   4046  CA  LYS A 427      84.180  63.821  91.137
ATOM   4047  CB  LYS A 427      85.397  62.902  91.432
ATOM   4048  CG  LYS A 427      85.360  61.564  90.698
ATOM   4049  CD  LYS A 427      86.541  60.657  91.034
ATOM   4050  CE  LYS A 427      86.533  59.324  90.286
ATOM   4051  NZ  LYS A 427      86.665  59.566  88.833
ATOM   4052  HZ1 LYS A 427      86.847  58.669  88.345
ATOM   4053  HZ2 LYS A 427      85.789  59.987  88.468
ATOM   4054  HZ3 LYS A 427      87.457  60.214  88.660
ATOM   4055  C   LYS A 427      84.207  65.046  92.036
ATOM   4056  O   LYS A 427      85.031  65.149  92.950
ATOM   4057  N   LYS A 428      83.265  65.994  91.780
ATOM   4058  H   LYS A 428      82.623  65.869  91.028
ATOM   4059  CA  LYS A 428      83.072  67.225  92.520
ATOM   4060  CB  LYS A 428      82.595  67.005  93.989
ATOM   4061  CG  LYS A 428      82.214  68.267  94.780
ATOM   4062  CD  LYS A 428      81.754  67.977  96.209
ATOM   4063  CE  LYS A 428      81.394  69.227  97.015
ATOM   4064  NZ  LYS A 428      80.969  68.847  98.380
ATOM   4065  HZ1 LYS A 428      81.614  69.266  99.075
ATOM   4066  HZ2 LYS A 428      80.007  69.192  98.559
ATOM   4067  HZ3 LYS A 428      80.983  67.815  98.481
ATOM   4068  C   LYS A 428      84.191  68.243  92.461
ATOM   4069  O   LYS A 428      85.077  68.284  93.319
ATOM   4070  N   THR A 429      84.197  69.043  91.372
ATOM   4071  H   THR A 429      83.495  68.963  90.668
ATOM   4072  CA  THR A 429      85.160  70.095  91.152
ATOM   4073  CB  THR A 429      85.285  70.501  89.700
ATOM   4074  CG2 THR A 429      85.932  69.357  88.902
ATOM   4075  OG1 THR A 429      84.023  70.869  89.158
ATOM   4076  HG1 THR A 429      83.837  71.750  89.495
ATOM   4077  C   THR A 429      84.958  71.339  91.996
ATOM   4078  O   THR A 429      85.940  72.007  92.323
ATOM   4079  N   LYS A 430      83.691  71.682  92.344
ATOM   4080  H   LYS A 430      82.925  71.108  92.064
ATOM   4081  CA  LYS A 430      83.322  72.857  93.121
ATOM   4082  CB  LYS A 430      81.807  73.148  93.077
ATOM   4083  CG  LYS A 430      81.315  73.639  91.709
ATOM   4084  CD  LYS A 430      79.823  73.982  91.663
ATOM   4085  CE  LYS A 430      79.340  74.471  90.294
ATOM   4086  NZ  LYS A 430      77.899  74.798  90.343
ATOM   4087  HZ1 LYS A 430      77.626  75.306  89.481
ATOM   4088  HZ2 LYS A 430      77.352  73.919  90.407
ATOM   4089  HZ3 LYS A 430      77.691  75.391  91.169
ATOM   4090  C   LYS A 430      83.764  72.887  94.567
ATOM   4091  O   LYS A 430      83.788  71.854  95.242
ATOM   4092  N   ASP A 431      84.110  74.111  95.054
ATOM   4093  H   ASP A 431      84.041  74.920  94.474
ATOM   4094  CA  ASP A 431      84.594  74.393  96.390
ATOM   4095  CB  ASP A 431      86.130  74.665  96.402
ATOM   4096  CG  ASP A 431      86.583  75.859  95.544
ATOM   4097  OD1 ASP A 431      85.747  76.630  94.999
ATOM   4098  OD2 ASP A 431      87.826  76.008  95.432
ATOM   4099  C   ASP A 431      83.840  75.505  97.106
ATOM   4100  O   ASP A 431      82.868  76.044  96.568
ATOM   4101  N   ILE A 432      84.257  75.842  98.366
ATOM   4102  H   ILE A 432      85.035  75.398  98.803
ATOM   4103  CA  ILE A 432      83.598  76.868  99.148
ATOM   4104  CB  ILE A 432      83.372  76.472 100.616
ATOM   4105  CG2 ILE A 432      82.568  77.620 101.289
ATOM   4106  CG1 ILE A 432      82.593  75.160 100.787
ATOM   4107  CD1 ILE A 432      82.539  74.666 102.233
ATOM   4108  C   ILE A 432      84.592  78.026  99.195
ATOM   4109  O   ILE A 432      85.457  78.074 100.076
ATOM   4110  N   ASP A 433      84.518  78.978  98.233
ATOM   4111  H   ASP A 433      83.843  78.951  97.501
ATOM   4112  CA  ASP A 433      85.411  80.116  98.249
ATOM   4113  CB  ASP A 433      85.647  80.766  96.867
ATOM   4114  CG  ASP A 433      86.875  81.677  96.936
ATOM   4115  OD1 ASP A 433      87.901  81.281  96.329
ATOM   4116  OD2 ASP A 433      86.814  82.770  97.562
ATOM   4117  C   ASP A 433      84.883  81.144  99.222
ATOM   4118  O   ASP A 433      83.685  81.445  99.233
ATOM   4119  N   PHE A 434      85.797  81.670 100.076
ATOM   4120  H   PHE A 434      86.754  81.395 100.034
ATOM   4121  CA  PHE A 434      85.484  82.654 101.082
ATOM   4122  CB  PHE A 434      84.989  81.916 102.360
ATOM   4123  CG  PHE A 434      84.466  82.840 103.401
ATOM   4124  CD1 PHE A 434      83.363  83.668 103.177
ATOM   4125  CE1 PHE A 434      82.909  84.511 104.190
ATOM   4126  CZ  PHE A 434      83.542  84.513 105.436
ATOM   4127  CE2 PHE A 434      84.623  83.667 105.675
ATOM   4128  CD2 PHE A 434      85.076  82.829 104.659
ATOM   4129  C   PHE A 434      86.719  83.498 101.321
ATOM   4130  O   PHE A 434      87.392  83.377 102.347
ATOM   4131  N   ASP A 435      87.058  84.372 100.349
ATOM   4132  H   ASP A 435      86.511  84.449  99.519
ATOM   4133  CA  ASP A 435      88.224  85.227 100.410
ATOM   4134  CB  ASP A 435      88.575  85.797  99.019
ATOM   4135  CG  ASP A 435      89.996  86.365  98.973
ATOM   4136  OD1 ASP A 435      90.128  87.586  98.698
ATOM   4137  OD2 ASP A 435      90.965  85.590  99.193
ATOM   4138  C   ASP A 435      88.130  86.374 101.386
ATOM   4139  O   ASP A 435      89.125  86.709 102.034
ATOM   4140  N   ASN A 436      86.915  86.947 101.541
ATOM   4141  H   ASN A 436      86.135  86.604 101.024
ATOM   4142  CA  ASN A 436      86.625  88.096 102.374
ATOM   4143  CB  ASN A 436      85.129  88.499 102.316
ATOM   4144  CG  ASN A 436      84.762  89.172 100.987
ATOM   4145  OD1 ASN A 436      85.579  89.712 100.243
ATOM   4146  ND2 ASN A 436      83.441  89.131 100.669
ATOM   4147 1HD2 ASN A 436      82.797  88.645 101.262
ATOM   4148 2HD2 ASN A 436      83.120  89.544  99.817
ATOM   4149  C   ASN A 436      86.981  87.943 103.826
ATOM   4150  O   ASN A 436      87.538  88.880 104.402
ATOM   4151  N   LEU A 437      86.678  86.770 104.441
ATOM   4152  H   LEU A 437      86.225  86.041 103.935
ATOM   4153  CA  LEU A 437      86.970  86.428 105.820
ATOM   4154  CB  LEU A 437      88.486  86.378 106.152
ATOM   4155  CG  LEU A 437      89.283  85.326 105.340
ATOM   4156  CD1 LEU A 437      90.786  85.446 105.617
ATOM   4157  CD2 LEU A 437      88.779  83.890 105.583
ATOM   4158  C   LEU A 437      86.209  87.154 106.898
ATOM   4159  O   LEU A 437      85.622  86.501 107.763
ATOM   4160  N   GLY A 438      86.220  88.505 106.894
ATOM   4161  H   GLY A 438      86.730  89.014 106.206
ATOM   4162  CA  GLY A 438      85.514  89.298 107.863
ATOM   4163  C   GLY A 438      86.440  89.735 108.951
ATOM   4164  O   GLY A 438      86.556  89.061 109.976
ATOM   4165  N   GLU A 439      87.084  90.907 108.726
ATOM   4166  H   GLU A 439      86.911  91.406 107.881
ATOM   4167  CA  GLU A 439      88.013  91.570 109.622
ATOM   4168  CB  GLU A 439      88.718  92.767 108.955
ATOM   4169  CG  GLU A 439      89.599  92.378 107.760
ATOM   4170  CD  GLU A 439      90.253  93.624 107.175
ATOM   4171  OE1 GLU A 439      91.510  93.685 107.183
ATOM   4172  OE2 GLU A 439      89.514  94.527 106.700
ATOM   4173  C   GLU A 439      87.185  92.104 110.765
ATOM   4174  O   GLU A 439      86.028  92.479 110.545
ATOM   4175  N   ASN A 440      87.740  92.139 112.008
ATOM   4176  H   ASN A 440      88.670  91.846 112.215
ATOM   4177  CA  ASN A 440      86.911  92.569 113.109
ATOM   4178  CB  ASN A 440      86.747  91.458 114.194
ATOM   4179  CG  ASN A 440      85.943  90.257 113.689
ATOM   4180  OD1 ASN A 440      85.036  90.345 112.861
ATOM   4181  ND2 ASN A 440      86.291  89.059 114.226
ATOM   4182 1HD2 ASN A 440      87.030  89.008 114.898
ATOM   4183 2HD2 ASN A 440      85.821  88.227 113.932
ATOM   4184  C   ASN A 440      86.891  93.918 113.815
ATOM   4185  O   ASN A 440      85.941  94.637 113.499
ATOM   4186  N   PRO A 441      87.835  94.411 114.638
ATOM   4187  CA  PRO A 441      87.668  95.647 115.404
ATOM   4188  CB  PRO A 441      88.679  95.494 116.552
ATOM   4189  CG  PRO A 441      89.825  94.687 115.920
ATOM   4190  CD  PRO A 441      89.103  93.745 114.950
ATOM   4191  C   PRO A 441      87.696  97.015 114.767
ATOM   4192  O   PRO A 441      88.621  97.787 115.032
ATOM   4193  N   CYS A 442      86.674  97.335 113.944
ATOM   4194  H   CYS A 442      86.004  96.644 113.682
ATOM   4195  CA  CYS A 442      86.346  98.687 113.557
ATOM   4196  CB  CYS A 442      87.302  99.259 112.478
ATOM   4197  SG  CYS A 442      87.257  98.348 110.904
ATOM   4198  C   CYS A 442      84.940  98.712 113.006
ATOM   4199  O   CYS A 442      84.308  97.664 112.842
ATOM   4200  N   LYS A 443      84.393  99.934 112.788
ATOM   4201  H   LYS A 443      84.904 100.772 112.960
ATOM   4202  CA  LYS A 443      83.085 100.122 112.207
ATOM   4203  CB  LYS A 443      82.250 101.266 112.826
ATOM   4204  CG  LYS A 443      81.912 101.138 114.319
ATOM   4205  CD  LYS A 443      80.934 100.006 114.660
ATOM   4206  CE  LYS A 443      80.381 100.048 116.089
ATOM   4207  NZ  LYS A 443      81.391  99.600 117.067
ATOM   4208  HZ1 LYS A 443      82.266 100.143 116.945
ATOM   4209  HZ2 LYS A 443      81.022  99.754 118.025
ATOM   4210  HZ3 LYS A 443      81.584  98.591 116.929
ATOM   4211  C   LYS A 443      83.335 100.447 110.759
ATOM   4212  O   LYS A 443      84.188 101.285 110.451
ATOM   4213  N   ILE A 444      82.609  99.769 109.836
ATOM   4214  H   ILE A 444      81.917  99.102 110.100
ATOM   4215  CA  ILE A 444      82.776  99.973 108.413
ATOM   4216  CB  ILE A 444      83.539  98.853 107.691
ATOM   4217  CG2 ILE A 444      85.018  98.876 108.123
ATOM   4218  CG1 ILE A 444      82.848  97.472 107.829
ATOM   4219  CD1 ILE A 444      83.445  96.370 106.949
ATOM   4220  C   ILE A 444      81.464 100.154 107.691
ATOM   4221  O   ILE A 444      80.391  99.838 108.211
ATOM   4222  N   GLY A 445      81.564 100.709 106.460
ATOM   4223  H   GLY A 445      82.454 100.978 106.100
ATOM   4224  CA  GLY A 445      80.466 100.944 105.560
ATOM   4225  C   GLY A 445      81.050 100.629 104.215
ATOM   4226  O   GLY A 445      82.110 101.157 103.865
ATOM   4227  N   LEU A 446      80.366  99.768 103.423
ATOM   4228  H   LEU A 446      79.499  99.362 103.702
ATOM   4229  CA  LEU A 446      80.865  99.375 102.126
ATOM   4230  CB  LEU A 446      81.384  97.909 102.060
ATOM   4231  CG  LEU A 446      82.601  97.545 102.942
ATOM   4232  CD1 LEU A 446      82.865  96.031 102.914
ATOM   4233  CD2 LEU A 446      83.857  98.343 102.550
ATOM   4234  C   LEU A 446      79.874  99.494 101.008
ATOM   4235  O   LEU A 446      78.658  99.453 101.204
ATOM   4236  N   GLN A 447      80.439  99.691  99.795
ATOM   4237  H   GLN A 447      81.433  99.751  99.733
ATOM   4238  CA  GLN A 447      79.780  99.797  98.516
ATOM   4239  CB  GLN A 447      79.035 101.141  98.271
ATOM   4240  CG  GLN A 447      79.877 102.425  98.262
ATOM   4241  CD  GLN A 447      78.935 103.602  98.024
ATOM   4242  OE1 GLN A 447      78.558 103.907  96.893
ATOM   4243  NE2 GLN A 447      78.523 104.280  99.127
ATOM   4244 1HE2 GLN A 447      78.835 104.000 100.035
ATOM   4245 2HE2 GLN A 447      77.893 105.051  99.036
ATOM   4246  C   GLN A 447      80.851  99.575  97.466
ATOM   4247  O   GLN A 447      82.038  99.485  97.798
ATOM   4248  N   THR A 448      80.462  99.395  96.179
ATOM   4249  H   THR A 448      79.510  99.388  95.885
ATOM   4250  CA  THR A 448      81.464  99.231  95.158
ATOM   4251  CB  THR A 448      81.533  97.841  94.582
ATOM   4252  CG2 THR A 448      82.733  97.777  93.622
ATOM   4253  OG1 THR A 448      81.762  96.894  95.620
ATOM   4254  HG1 THR A 448      82.532  97.205  96.103
ATOM   4255  C   THR A 448      81.140 100.261  94.105
ATOM   4256  O   THR A 448      79.998 100.353  93.639
ATOM   4257  N   SER A 449      82.151 101.089  93.738
ATOM   4258  H   SER A 449      83.068 101.007  94.122
ATOM   4259  CA  SER A 449      81.966 102.132  92.763
ATOM   4260  CB  SER A 449      82.993 103.277  92.952
ATOM   4261  OG  SER A 449      82.824 104.305  91.983
ATOM   4262  HG  SER A 449      82.165 104.902  92.350
ATOM   4263  C   SER A 449      82.014 101.629  91.341
ATOM   4264  O   SER A 449      81.049 101.842  90.606
ATOM   4265  N   SER A 450      83.113 100.935  90.939
ATOM   4266  H   SER A 450      83.877 100.766  91.557
ATOM   4267  CA  SER A 450      83.272 100.409  89.597
ATOM   4268  CB  SER A 450      83.613 101.495  88.540
ATOM   4269  OG  SER A 450      83.819 100.934  87.248
ATOM   4270  HG  SER A 450      84.341 101.581  86.764
ATOM   4271  C   SER A 450      84.422  99.436  89.601
ATOM   4272  O   SER A 450      85.421  99.658  90.292
ATOM   4273  N   ILE A 451      84.299  98.332  88.816
ATOM   4274  H   ILE A 451      83.487  98.175  88.260
ATOM   4275  CA  ILE A 451      85.324  97.318  88.707
ATOM   4276  CB  ILE A 451      84.960  95.994  89.405
ATOM   4277  CG2 ILE A 451      86.007  94.874  89.178
ATOM   4278  CG1 ILE A 451      84.713  96.241  90.908
ATOM   4279  CD1 ILE A 451      85.939  96.705  91.711
ATOM   4280  C   ILE A 451      85.649  97.079  87.251
ATOM   4281  O   ILE A 451      84.767  97.054  86.388
ATOM   4282  N   GLU A 452      86.965  96.919  86.972
ATOM   4283  H   GLU A 452      87.648  96.962  87.697
ATOM   4284  CA  GLU A 452      87.504  96.650  85.666
ATOM   4285  CB  GLU A 452      88.471  97.734  85.146
ATOM   4286  CG  GLU A 452      87.827  99.101  84.860
ATOM   4287  CD  GLU A 452      88.845 100.108  84.305
ATOM   4288  OE1 GLU A 452      90.056  99.793  84.152
ATOM   4289  OE2 GLU A 452      88.397 101.249  84.021
ATOM   4290  C   GLU A 452      88.308  95.383  85.785
ATOM   4291  O   GLU A 452      88.949  95.129  86.811
ATOM   4292  N   GLY A 453      88.273  94.552  84.719
ATOM   4293  H   GLY A 453      87.755  94.764  83.894
ATOM   4294  CA  GLY A 453      88.995  93.312  84.696
ATOM   4295  C   GLY A 453      88.135  92.227  84.130
ATOM   4296  O   GLY A 453      87.051  92.479  83.594
ATOM   4297  N   ALA A 454      88.650  90.981  84.220
ATOM   4298  H   ALA A 454      89.532  90.804  84.648
ATOM   4299  CA  ALA A 454      87.957  89.822  83.736
ATOM   4300  CB  ALA A 454      88.546  89.265  82.424
ATOM   4301  C   ALA A 454      88.020  88.718  84.748
ATOM   4302  O   ALA A 454      88.968  88.618  85.533
ATOM   4303  N   TRP A 455      86.955  87.885  84.755
ATOM   4304  H   TRP A 455      86.199  88.010  84.118
ATOM   4305  CA  TRP A 455      86.847  86.743  85.619
ATOM   4306  CB  TRP A 455      85.404  86.446  86.110
ATOM   4307  CG  TRP A 455      84.322  86.260  85.061
ATOM   4308  CD1 TRP A 455      83.971  85.144  84.349
ATOM   4309  NE1 TRP A 455      82.921  85.424  83.503
ATOM   4310  HE1 TRP A 455      82.494  84.790  82.894
ATOM   4311  CE2 TRP A 455      82.578  86.750  83.658
ATOM   4312  CZ2 TRP A 455      81.600  87.523  83.045
ATOM   4313  CH2 TRP A 455      81.492  88.870  83.418
ATOM   4314  CZ3 TRP A 455      82.348  89.424  84.382
ATOM   4315  CE3 TRP A 455      83.334  88.644  84.999
ATOM   4316  CD2 TRP A 455      83.438  87.307  84.628
ATOM   4317  C   TRP A 455      87.429  85.560  84.890
ATOM   4318  O   TRP A 455      87.417  85.499  83.659
ATOM   4319  N   GLY A 456      88.025  84.627  85.660
ATOM   4320  H   GLY A 456      88.030  84.730  86.648
ATOM   4321  CA  GLY A 456      88.636  83.419  85.160
ATOM   4322  C   GLY A 456      90.010  83.648  84.601
ATOM   4323  O   GLY A 456      90.661  82.684  84.209
ATOM   4324  N   SER A 457      90.494  84.911  84.590
ATOM   4325  H   SER A 457      89.975  85.677  84.959
ATOM   4326  CA  SER A 457      91.767  85.261  84.037
ATOM   4327  CB  SER A 457      91.699  86.623  83.300
ATOM   4328  OG  SER A 457      92.955  87.011  82.759
ATOM   4329  HG  SER A 457      92.792  87.833  82.287
ATOM   4330  C   SER A 457      92.872  85.293  85.049
ATOM   4331  O   SER A 457      92.668  85.602  86.223
ATOM   4332  N   GLU A 458      94.086  84.968  84.543
ATOM   4333  H   GLU A 458      94.161  84.737  83.576
ATOM   4334  CA  GLU A 458      95.352  84.940  85.236
ATOM   4335  CB  GLU A 458      96.495  84.455  84.322
ATOM   4336  CG  GLU A 458      96.452  82.977  83.903
ATOM   4337  CD  GLU A 458      97.540  82.660  82.862
ATOM   4338  OE1 GLU A 458      98.303  83.567  82.430
ATOM   4339  OE2 GLU A 458      97.610  81.469  82.462
ATOM   4340  C   GLU A 458      95.715  86.362  85.596
ATOM   4341  O   GLU A 458      96.409  86.591  86.587
ATOM   4342  N   PHE A 459      95.258  87.328  84.752
ATOM   4343  H   PHE A 459      94.717  87.063  83.958
ATOM   4344  CA  PHE A 459      95.446  88.751  84.851
ATOM   4345  CB  PHE A 459      94.806  89.380  86.122
ATOM   4346  CG  PHE A 459      94.074  90.623  85.732
ATOM   4347  CD1 PHE A 459      92.993  90.583  84.838
ATOM   4348  CE1 PHE A 459      92.322  91.756  84.485
ATOM   4349  CZ  PHE A 459      92.723  92.979  85.028
ATOM   4350  CE2 PHE A 459      93.794  93.028  85.923
ATOM   4351  CD2 PHE A 459      94.464  91.853  86.273
ATOM   4352  C   PHE A 459      96.928  89.118  84.675
ATOM   4353  O   PHE A 459      97.497  89.882  85.496
ATOM   4354  OXT PHE A 459      97.516  88.635  83.671
TER
END
