# Supplementary material for: DNA Vaccines Encoding HTNV GP-Derived Th Epitopes Benefited from a LAMP-Targeting Strategy and Established Cellular Immunoprotection
Source: Vaccines (Basel). 2024 Aug 19;12(8):928. doi: 10.3390/vaccines12080928 (PMC11359959; doi:10.3390/vaccines12080928)
Supplement: Supplementary file 1 [file vaccines-12-00928-s001.zip › Supplementary Material_S3/I-TASSER model 5/optimized model_4.pdb]

ATOM      1  N   MET A   1      54.607  92.868  69.576
ATOM      2  H1  MET A   1      54.534  93.236  70.543
ATOM      3  H2  MET A   1      53.724  93.060  69.065
ATOM      4  H3  MET A   1      54.768  91.845  69.606
ATOM      5  CA  MET A   1      55.716  93.541  68.873
ATOM      6  CB  MET A   1      57.012  93.375  69.723
ATOM      7  CG  MET A   1      57.288  91.968  70.282
ATOM      8  SD  MET A   1      58.740  91.137  69.573
ATOM      9  CE  MET A   1      58.558  89.630  70.570
ATOM     10  C   MET A   1      55.805  92.993  67.466
ATOM     11  O   MET A   1      54.793  92.970  66.762
ATOM     12  N   ALA A   2      57.011  92.561  67.010
ATOM     13  H   ALA A   2      57.833  92.617  67.567
ATOM     14  CA  ALA A   2      57.258  91.980  65.711
ATOM     15  CB  ALA A   2      58.761  91.785  65.435
ATOM     16  C   ALA A   2      56.614  90.618  65.655
ATOM     17  O   ALA A   2      56.195  90.167  64.588
ATOM     18  N   LEU A   3      56.546  89.941  66.833
ATOM     19  H   LEU A   3      56.937  90.358  67.648
ATOM     20  CA  LEU A   3      55.983  88.635  67.082
ATOM     21  CB  LEU A   3      54.447  88.558  66.813
ATOM     22  CG  LEU A   3      53.532  89.542  67.580
ATOM     23  CD1 LEU A   3      52.068  89.349  67.159
ATOM     24  CD2 LEU A   3      53.707  89.455  69.105
ATOM     25  C   LEU A   3      56.671  87.522  66.326
ATOM     26  O   LEU A   3      56.118  86.424  66.207
ATOM     27  N   ARG A   4      57.937  87.751  65.888
ATOM     28  H   ARG A   4      58.399  88.620  66.040
ATOM     29  CA  ARG A   4      58.668  86.768  65.133
ATOM     30  CB  ARG A   4      59.881  87.351  64.364
ATOM     31  CG  ARG A   4      60.589  86.351  63.438
ATOM     32  CD  ARG A   4      61.749  86.931  62.631
ATOM     33  NE  ARG A   4      62.128  85.892  61.625
ATOM     34  HE  ARG A   4      61.631  85.024  61.621
ATOM     35  CZ  ARG A   4      63.118  86.096  60.701
ATOM     36  NH1 ARG A   4      63.861  87.242  60.670
ATOM     37 1HH1 ARG A   4      63.705  87.963  61.343
ATOM     38 2HH1 ARG A   4      64.571  87.360  59.976
ATOM     39  NH2 ARG A   4      63.364  85.120  59.781
ATOM     40 1HH2 ARG A   4      62.835  84.271  59.793
ATOM     41 2HH2 ARG A   4      64.070  85.247  59.085
ATOM     42  C   ARG A   4      59.127  85.633  66.007
ATOM     43  O   ARG A   4      59.889  85.818  66.957
ATOM     44  N   ASN A   5      58.632  84.431  65.638
ATOM     45  H   ASN A   5      58.020  84.389  64.852
ATOM     46  CA  ASN A   5      58.877  83.140  66.236
ATOM     47  CB  ASN A   5      58.040  81.998  65.602
ATOM     48  CG  ASN A   5      56.534  82.080  65.778
ATOM     49  OD1 ASN A   5      55.985  82.004  66.872
ATOM     50  ND2 ASN A   5      55.825  82.249  64.632
ATOM     51 1HD2 ASN A   5      56.300  82.309  63.753
ATOM     52 2HD2 ASN A   5      54.827  82.306  64.665
ATOM     53  C   ASN A   5      60.257  82.669  65.882
ATOM     54  O   ASN A   5      60.667  82.777  64.722
ATOM     55  N   VAL A   6      61.020  82.168  66.883
ATOM     56  H   VAL A   6      60.686  82.159  67.820
ATOM     57  CA  VAL A   6      62.345  81.619  66.674
ATOM     58  CB  VAL A   6      63.523  82.552  66.914
ATOM     59  CG1 VAL A   6      64.846  81.820  66.585
ATOM     60  CG2 VAL A   6      63.349  83.843  66.109
ATOM     61  C   VAL A   6      62.482  80.490  67.665
ATOM     62  O   VAL A   6      62.260  80.678  68.861
ATOM     63  N   TYR A   7      62.837  79.283  67.180
ATOM     64  H   TYR A   7      62.999  79.130  66.209
ATOM     65  CA  TYR A   7      63.038  78.143  68.037
ATOM     66  CB  TYR A   7      62.011  76.988  67.867
ATOM     67  CG  TYR A   7      60.604  77.356  68.215
ATOM     68  CD1 TYR A   7      59.729  77.903  67.267
ATOM     69  CE1 TYR A   7      58.411  78.223  67.614
ATOM     70  CZ  TYR A   7      57.952  77.976  68.910
ATOM     71  OH  TYR A   7      56.623  78.293  69.269
ATOM     72  HH  TYR A   7      56.500  78.065  70.195
ATOM     73  CE2 TYR A   7      58.811  77.410  69.854
ATOM     74  CD2 TYR A   7      60.126  77.095  69.503
ATOM     75  C   TYR A   7      64.368  77.562  67.663
ATOM     76  O   TYR A   7      64.539  77.114  66.526
ATOM     77  N   ASP A   8      65.359  77.607  68.589
ATOM     78  H   ASP A   8      65.231  77.987  69.506
ATOM     79  CA  ASP A   8      66.650  77.021  68.307
ATOM     80  CB  ASP A   8      67.603  77.912  67.481
ATOM     81  CG  ASP A   8      68.690  77.135  66.717
ATOM     82  OD1 ASP A   8      69.531  77.830  66.089
ATOM     83  OD2 ASP A   8      68.708  75.874  66.722
ATOM     84  C   ASP A   8      67.296  76.634  69.604
ATOM     85  O   ASP A   8      67.004  77.204  70.657
ATOM     86  N   MET A   9      68.177  75.613  69.566
ATOM     87  H   MET A   9      68.430  75.152  68.718
ATOM     88  CA  MET A   9      68.832  75.174  70.765
ATOM     89  CB  MET A   9      68.024  74.099  71.536
ATOM     90  CG  MET A   9      67.804  72.765  70.823
ATOM     91  SD  MET A   9      66.625  71.660  71.654
ATOM     92  CE  MET A   9      65.173  72.565  71.044
ATOM     93  C   MET A   9      70.220  74.670  70.527
ATOM     94  O   MET A   9      70.713  74.717  69.398
ATOM     95  N   LYS A  10      70.987  74.694  71.637
ATOM     96  H   LYS A  10      70.602  74.935  72.523
ATOM     97  CA  LYS A  10      72.338  74.230  71.681
ATOM     98  CB  LYS A  10      73.336  75.169  72.365
ATOM     99  CG  LYS A  10      73.608  76.533  71.735
ATOM    100  CD  LYS A  10      74.716  77.238  72.519
ATOM    101  CE  LYS A  10      76.036  76.459  72.455
ATOM    102  NZ  LYS A  10      77.103  77.131  73.209
ATOM    103  HZ1 LYS A  10      77.976  76.577  73.096
ATOM    104  HZ2 LYS A  10      77.238  78.101  72.863
ATOM    105  HZ3 LYS A  10      76.848  77.152  74.218
ATOM    106  C   LYS A  10      72.368  72.999  72.535
ATOM    107  O   LYS A  10      71.811  72.986  73.637
ATOM    108  N   ILE A  11      73.010  71.930  72.011
ATOM    109  H   ILE A  11      73.408  71.970  71.101
ATOM    110  CA  ILE A  11      73.175  70.670  72.685
ATOM    111  CB  ILE A  11      72.240  69.556  72.185
ATOM    112  CG2 ILE A  11      72.523  68.265  72.998
ATOM    113  CG1 ILE A  11      70.750  69.970  72.249
ATOM    114  CD1 ILE A  11      69.768  68.955  71.663
ATOM    115  C   ILE A  11      74.613  70.305  72.371
ATOM    116  O   ILE A  11      74.894  69.645  71.370
ATOM    117  N   GLU A  12      75.577  70.795  73.187
ATOM    118  H   GLU A  12      75.344  71.301  74.016
ATOM    119  CA  GLU A  12      76.977  70.470  72.985
ATOM    120  CB  GLU A  12      77.947  71.485  73.621
ATOM    121  CG  GLU A  12      77.923  72.882  72.974
ATOM    122  CD  GLU A  12      78.947  73.832  73.612
ATOM    123  OE1 GLU A  12      79.658  73.437  74.575
ATOM    124  OE2 GLU A  12      79.045  74.987  73.111
ATOM    125  C   GLU A  12      77.148  69.144  73.672
ATOM    126  O   GLU A  12      76.830  69.055  74.857
ATOM    127  N   CYS A  13      77.637  68.086  72.968
ATOM    128  H   CYS A  13      77.905  68.135  72.010
ATOM    129  CA  CYS A  13      77.765  66.800  73.615
ATOM    130  CB  CYS A  13      76.551  65.882  73.331
ATOM    131  SG  CYS A  13      76.530  64.384  74.366
ATOM    132  C   CYS A  13      79.050  66.020  73.411
ATOM    133  O   CYS A  13      79.113  65.180  72.504
ATOM    134  N   PRO A  14      80.109  66.285  74.180
ATOM    135  CA  PRO A  14      81.340  65.541  74.067
ATOM    136  CB  PRO A  14      82.402  66.387  74.765
ATOM    137  CG  PRO A  14      81.817  67.806  74.763
ATOM    138  CD  PRO A  14      80.312  67.573  74.834
ATOM    139  C   PRO A  14      81.179  64.156  74.648
ATOM    140  O   PRO A  14      80.928  64.023  75.848
ATOM    141  N   HIS A  15      81.393  63.127  73.800
ATOM    142  H   HIS A  15      81.622  63.304  72.847
ATOM    143  CA  HIS A  15      81.257  61.732  74.144
ATOM    144  CB  HIS A  15      80.845  60.848  72.938
ATOM    145  CG  HIS A  15      81.863  60.693  71.842
ATOM    146  ND1 HIS A  15      82.891  59.777  71.857
ATOM    147  CE1 HIS A  15      83.581  59.941  70.701
ATOM    148  NE2 HIS A  15      83.072  60.899  69.949
ATOM    149  CD2 HIS A  15      81.991  61.372  70.672
ATOM    150  C   HIS A  15      82.504  61.184  74.797
ATOM    151  O   HIS A  15      83.503  61.902  74.922
ATOM    152  N   THR A  16      82.442  59.916  75.288
ATOM    153  H   THR A  16      81.589  59.401  75.212
ATOM    154  CA  THR A  16      83.502  59.157  75.940
ATOM    155  CB  THR A  16      84.813  59.120  75.148
ATOM    156  CG2 THR A  16      85.885  58.276  75.868
ATOM    157  OG1 THR A  16      84.573  58.562  73.864
ATOM    158  HG1 THR A  16      85.294  58.868  73.306
ATOM    159  C   THR A  16      83.692  59.665  77.348
ATOM    160  O   THR A  16      83.418  58.940  78.308
ATOM    161  N   VAL A  17      84.137  60.937  77.487
ATOM    162  H   VAL A  17      84.336  61.487  76.678
ATOM    163  CA  VAL A  17      84.341  61.624  78.750
ATOM    164  CB  VAL A  17      85.089  62.924  78.559
ATOM    165  CG1 VAL A  17      85.220  63.733  79.860
ATOM    166  CG2 VAL A  17      86.451  62.551  77.981
ATOM    167  C   VAL A  17      82.936  61.844  79.289
ATOM    168  O   VAL A  17      82.723  61.808  80.503
ATOM    169  N   SER A  18      81.966  62.030  78.351
ATOM    170  H   SER A  18      82.217  62.070  77.388
ATOM    171  CA  SER A  18      80.558  62.179  78.576
ATOM    172  CB  SER A  18      79.894  60.846  79.026
ATOM    173  OG  SER A  18      78.476  60.907  78.948
ATOM    174  HG  SER A  18      78.177  61.152  79.828
ATOM    175  C   SER A  18      80.014  63.344  79.348
ATOM    176  O   SER A  18      79.703  63.234  80.536
ATOM    177  N   PHE A  19      79.998  64.526  78.694
ATOM    178  H   PHE A  19      80.303  64.597  77.745
ATOM    179  CA  PHE A  19      79.423  65.727  79.256
ATOM    180  CB  PHE A  19      80.401  66.801  79.813
ATOM    181  CG  PHE A  19      81.059  66.249  81.040
ATOM    182  CD1 PHE A  19      82.305  65.618  81.005
ATOM    183  CE1 PHE A  19      82.880  65.104  82.171
ATOM    184  CZ  PHE A  19      82.207  65.214  83.387
ATOM    185  CE2 PHE A  19      80.961  65.841  83.438
ATOM    186  CD2 PHE A  19      80.395  66.352  82.269
ATOM    187  C   PHE A  19      78.483  66.319  78.250
ATOM    188  O   PHE A  19      78.635  66.092  77.048
ATOM    189  N   GLY A  20      77.449  67.053  78.725
ATOM    190  H   GLY A  20      77.309  67.220  79.699
ATOM    191  CA  GLY A  20      76.499  67.651  77.828
ATOM    192  C   GLY A  20      76.074  68.979  78.356
ATOM    193  O   GLY A  20      75.703  69.110  79.523
ATOM    194  N   GLU A  21      76.104  69.998  77.473
ATOM    195  H   GLU A  21      76.370  69.850  76.528
ATOM    196  CA  GLU A  21      75.714  71.328  77.835
ATOM    197  CB  GLU A  21      76.797  72.397  77.535
ATOM    198  CG  GLU A  21      76.474  73.831  77.992
ATOM    199  CD  GLU A  21      76.295  73.886  79.510
ATOM    200  OE1 GLU A  21      75.160  74.191  79.956
ATOM    201  OE2 GLU A  21      77.292  73.658  80.245
ATOM    202  C   GLU A  21      74.499  71.620  77.010
ATOM    203  O   GLU A  21      74.572  71.705  75.782
ATOM    204  N   ASN A  22      73.348  71.764  77.700
ATOM    205  H   ASN A  22      73.319  71.701  78.694
ATOM    206  CA  ASN A  22      72.090  72.040  77.060
ATOM    207  CB  ASN A  22      70.951  71.094  77.501
ATOM    208  CG  ASN A  22      71.280  69.657  77.098
ATOM    209  OD1 ASN A  22      71.365  69.320  75.917
ATOM    210  ND2 ASN A  22      71.487  68.777  78.112
ATOM    211 1HD2 ASN A  22      71.416  69.080  79.063
ATOM    212 2HD2 ASN A  22      71.708  67.823  77.912
ATOM    213  C   ASN A  22      71.662  73.445  77.344
ATOM    214  O   ASN A  22      71.714  73.894  78.492
ATOM    215  N   SER A  23      71.252  74.175  76.282
ATOM    216  H   SER A  23      71.254  73.800  75.356
ATOM    217  CA  SER A  23      70.796  75.537  76.414
ATOM    218  CB  SER A  23      71.950  76.542  76.181
ATOM    219  OG  SER A  23      71.526  77.887  76.337
ATOM    220  HG  SER A  23      72.317  78.422  76.226
ATOM    221  C   SER A  23      69.716  75.684  75.368
ATOM    222  O   SER A  23      70.014  75.710  74.173
ATOM    223  N   VAL A  24      68.427  75.734  75.801
ATOM    224  H   VAL A  24      68.199  75.699  76.771
ATOM    225  CA  VAL A  24      67.302  75.843  74.889
ATOM    226  CB  VAL A  24      66.108  74.964  75.258
ATOM    227  CG1 VAL A  24      64.947  75.157  74.251
ATOM    228  CG2 VAL A  24      66.564  73.495  75.344
ATOM    229  C   VAL A  24      66.832  77.267  74.790
ATOM    230  O   VAL A  24      66.490  77.871  75.814
ATOM    231  N   LYS A  25      66.775  77.817  73.545
ATOM    232  H   LYS A  25      66.997  77.332  72.701
ATOM    233  CA  LYS A  25      66.340  79.182  73.395
ATOM    234  CB  LYS A  25      67.317  80.120  72.659
ATOM    235  CG  LYS A  25      66.831  81.577  72.693
ATOM    236  CD  LYS A  25      67.795  82.583  72.099
ATOM    237  CE  LYS A  25      67.688  82.553  70.585
ATOM    238  NZ  LYS A  25      68.513  83.610  69.991
ATOM    239  HZ1 LYS A  25      69.504  83.458  70.268
ATOM    240  HZ2 LYS A  25      68.419  83.576  68.956
ATOM    241  HZ3 LYS A  25      68.195  84.535  70.339
ATOM    242  C   LYS A  25      65.058  79.191  72.611
ATOM    243  O   LYS A  25      64.983  78.706  71.477
ATOM    244  N   LYS A  26      64.032  79.829  73.200
ATOM    245  H   LYS A  26      64.109  80.256  74.098
ATOM    246  CA  LYS A  26      62.745  79.877  72.581
ATOM    247  CB  LYS A  26      61.800  78.970  73.396
ATOM    248  CG  LYS A  26      60.370  78.799  72.909
ATOM    249  CD  LYS A  26      59.579  77.772  73.721
ATOM    250  CE  LYS A  26      59.245  78.259  75.137
ATOM    251  NZ  LYS A  26      58.440  77.247  75.841
ATOM    252  HZ1 LYS A  26      59.011  76.389  75.963
ATOM    253  HZ2 LYS A  26      58.161  77.614  76.771
ATOM    254  HZ3 LYS A  26      57.588  77.032  75.288
ATOM    255  C   LYS A  26      62.239  81.295  72.592
ATOM    256  O   LYS A  26      61.867  81.829  73.638
ATOM    257  N   ILE A  27      62.255  81.949  71.409
ATOM    258  H   ILE A  27      62.508  81.494  70.563
ATOM    259  CA  ILE A  27      61.760  83.291  71.251
ATOM    260  CB  ILE A  27      62.658  84.208  70.432
ATOM    261  CG2 ILE A  27      61.970  85.536  70.035
ATOM    262  CG1 ILE A  27      63.998  84.346  71.174
ATOM    263  CD1 ILE A  27      65.064  85.108  70.412
ATOM    264  C   ILE A  27      60.387  83.139  70.681
ATOM    265  O   ILE A  27      60.218  82.810  69.511
ATOM    266  N   VAL A  28      59.371  83.419  71.518
ATOM    267  H   VAL A  28      59.540  83.709  72.456
ATOM    268  CA  VAL A  28      57.987  83.274  71.138
ATOM    269  CB  VAL A  28      57.262  82.171  71.925
ATOM    270  CG1 VAL A  28      57.844  80.808  71.539
ATOM    271  CG2 VAL A  28      57.350  82.430  73.443
ATOM    272  C   VAL A  28      57.172  84.546  71.205
ATOM    273  O   VAL A  28      57.530  85.454  71.960
ATOM    274  N   PRO A  29      56.097  84.671  70.406
ATOM    275  CA  PRO A  29      55.226  85.820  70.404
ATOM    276  CB  PRO A  29      54.268  85.644  69.223
ATOM    277  CG  PRO A  29      54.295  84.146  68.914
ATOM    278  CD  PRO A  29      55.691  83.713  69.381
ATOM    279  C   PRO A  29      54.496  85.983  71.704
ATOM    280  O   PRO A  29      54.093  84.992  72.318
ATOM    281  N   ILE A  30      54.294  87.256  72.097
ATOM    282  H   ILE A  30      54.598  88.012  71.524
ATOM    283  CA  ILE A  30      53.732  87.647  73.366
ATOM    284  CB  ILE A  30      53.897  89.148  73.583
ATOM    285  CG2 ILE A  30      53.104  89.645  74.816
ATOM    286  CG1 ILE A  30      55.406  89.445  73.738
ATOM    287  CD1 ILE A  30      55.775  90.927  73.692
ATOM    288  C   ILE A  30      52.285  87.185  73.443
ATOM    289  O   ILE A  30      51.822  86.798  74.517
ATOM    290  N   HIS A  31      51.566  87.154  72.291
ATOM    291  H   HIS A  31      51.962  87.455  71.428
ATOM    292  CA  HIS A  31      50.189  86.724  72.225
ATOM    293  CB  HIS A  31      49.520  86.995  70.852
ATOM    294  CG  HIS A  31      48.062  86.617  70.811
ATOM    295  ND1 HIS A  31      47.082  87.249  71.547
ATOM    296  CE1 HIS A  31      45.917  86.606  71.283
ATOM    297  NE2 HIS A  31      46.076  85.612  70.430
ATOM    298  CD2 HIS A  31      47.427  85.624  70.130
ATOM    299  C   HIS A  31      50.097  85.252  72.564
ATOM    300  O   HIS A  31      49.185  84.849  73.289
ATOM    301  N   ALA A  32      51.073  84.435  72.088
ATOM    302  H   ALA A  32      51.821  84.787  71.532
ATOM    303  CA  ALA A  32      51.127  83.015  72.351
ATOM    304  CB  ALA A  32      52.256  82.295  71.593
ATOM    305  C   ALA A  32      51.372  82.810  73.821
ATOM    306  O   ALA A  32      50.768  81.923  74.427
ATOM    307  N   CYS A  33      52.227  83.681  74.421
ATOM    308  H   CYS A  33      52.698  84.377  73.883
ATOM    309  CA  CYS A  33      52.575  83.658  75.820
ATOM    310  CB  CYS A  33      53.678  84.667  76.186
ATOM    311  SG  CYS A  33      55.288  84.235  75.463
ATOM    312  C   CYS A  33      51.371  83.941  76.680
ATOM    313  O   CYS A  33      51.317  83.459  77.810
ATOM    314  N   ASN A  34      50.402  84.756  76.184
ATOM    315  H   ASN A  34      50.479  85.173  75.282
ATOM    316  CA  ASN A  34      49.192  85.063  76.908
ATOM    317  CB  ASN A  34      48.333  86.196  76.294
ATOM    318  CG  ASN A  34      48.917  87.595  76.478
ATOM    319  OD1 ASN A  34      49.770  87.882  77.317
ATOM    320  ND2 ASN A  34      48.372  88.537  75.664
ATOM    321 1HD2 ASN A  34      47.676  88.278  74.994
ATOM    322 2HD2 ASN A  34      48.622  89.499  75.770
ATOM    323  C   ASN A  34      48.279  83.867  76.935
ATOM    324  O   ASN A  34      47.661  83.600  77.965
ATOM    325  N   MET A  35      48.180  83.134  75.796
ATOM    326  H   MET A  35      48.669  83.405  74.969
ATOM    327  CA  MET A  35      47.316  81.988  75.669
ATOM    328  CB  MET A  35      47.088  81.588  74.201
ATOM    329  CG  MET A  35      46.252  82.564  73.374
ATOM    330  SD  MET A  35      45.790  81.907  71.742
ATOM    331  CE  MET A  35      47.427  82.069  70.972
ATOM    332  C   MET A  35      47.738  80.714  76.356
ATOM    333  O   MET A  35      46.981  80.222  77.193
ATOM    334  N   MET A  36      48.999  80.241  76.153
ATOM    335  H   MET A  36      49.650  80.682  75.542
ATOM    336  CA  MET A  36      49.429  78.991  76.746
ATOM    337  CB  MET A  36      49.639  77.841  75.735
ATOM    338  CG  MET A  36      48.382  77.380  74.996
ATOM    339  SD  MET A  36      48.652  76.001  73.844
ATOM    340  CE  MET A  36      48.832  74.735  75.134
ATOM    341  C   MET A  36      50.705  79.049  77.518
ATOM    342  O   MET A  36      51.504  79.970  77.349
ATOM    343  N   LYS A  37      50.740  78.228  78.598
ATOM    344  H   LYS A  37      49.992  77.600  78.791
ATOM    345  CA  LYS A  37      51.880  78.111  79.463
ATOM    346  CB  LYS A  37      51.497  77.708  80.899
ATOM    347  CG  LYS A  37      50.706  78.770  81.661
ATOM    348  CD  LYS A  37      50.386  78.354  83.095
ATOM    349  CE  LYS A  37      49.580  79.386  83.880
ATOM    350  NZ  LYS A  37      49.142  78.797  85.161
ATOM    351  HZ1 LYS A  37      48.399  78.095  84.984
ATOM    352  HZ2 LYS A  37      49.945  78.334  85.625
ATOM    353  HZ3 LYS A  37      48.769  79.539  85.782
ATOM    354  C   LYS A  37      52.838  77.074  78.947
ATOM    355  O   LYS A  37      54.027  77.358  78.813
ATOM    356  N   SER A  38      52.312  75.859  78.642
ATOM    357  H   SER A  38      51.336  75.696  78.754
ATOM    358  CA  SER A  38      53.051  74.722  78.158
ATOM    359  CB  SER A  38      52.325  73.388  78.455
ATOM    360  OG  SER A  38      53.033  72.271  77.932
ATOM    361  HG  SER A  38      52.432  71.524  78.002
ATOM    362  C   SER A  38      53.345  74.787  76.687
ATOM    363  O   SER A  38      52.469  75.134  75.892
ATOM    364  N   CYS A  39      54.606  74.454  76.306
ATOM    365  H   CYS A  39      55.304  74.178  76.962
ATOM    366  CA  CYS A  39      55.001  74.451  74.923
ATOM    367  CB  CYS A  39      55.597  75.782  74.414
ATOM    368  SG  CYS A  39      54.478  77.209  74.557
ATOM    369  C   CYS A  39      56.046  73.411  74.665
ATOM    370  O   CYS A  39      57.067  73.363  75.355
ATOM    371  N   LEU A  40      55.787  72.538  73.660
ATOM    372  H   LEU A  40      54.941  72.607  73.138
ATOM    373  CA  LEU A  40      56.688  71.495  73.214
ATOM    374  CB  LEU A  40      56.044  70.528  72.193
ATOM    375  CG  LEU A  40      54.890  69.640  72.704
ATOM    376  CD1 LEU A  40      54.194  68.934  71.536
ATOM    377  CD2 LEU A  40      55.394  68.584  73.705
ATOM    378  C   LEU A  40      57.818  72.167  72.490
ATOM    379  O   LEU A  40      57.659  73.293  72.014
ATOM    380  N   ILE A  41      59.014  71.538  72.457
ATOM    381  H   ILE A  41      59.164  70.616  72.815
ATOM    382  CA  ILE A  41      60.117  72.123  71.731
ATOM    383  CB  ILE A  41      61.259  72.695  72.567
ATOM    384  CG2 ILE A  41      60.771  73.962  73.300
ATOM    385  CG1 ILE A  41      61.885  71.635  73.473
ATOM    386  CD1 ILE A  41      63.159  72.038  74.202
ATOM    387  C   ILE A  41      60.546  71.149  70.666
ATOM    388  O   ILE A  41      60.212  69.966  70.727
ATOM    389  N   ALA A  42      61.245  71.617  69.610
ATOM    390  H   ALA A  42      61.517  72.570  69.499
ATOM    391  CA  ALA A  42      61.626  70.699  68.573
ATOM    392  CB  ALA A  42      60.592  70.639  67.427
ATOM    393  C   ALA A  42      62.953  70.967  67.951
ATOM    394  O   ALA A  42      63.511  72.061  68.035
ATOM    395  N   LEU A  43      63.471  69.889  67.333
ATOM    396  H   LEU A  43      62.977  69.021  67.348
ATOM    397  CA  LEU A  43      64.697  69.802  66.586
ATOM    398  CB  LEU A  43      65.630  68.663  67.068
ATOM    399  CG  LEU A  43      66.136  68.728  68.516
ATOM    400  CD1 LEU A  43      66.849  67.427  68.909
ATOM    401  CD2 LEU A  43      67.074  69.926  68.696
ATOM    402  C   LEU A  43      64.229  69.360  65.214
ATOM    403  O   LEU A  43      63.043  69.063  65.014
ATOM    404  N   GLY A  44      65.161  69.309  64.219
ATOM    405  H   GLY A  44      66.117  69.543  64.377
ATOM    406  CA  GLY A  44      64.837  68.874  62.878
ATOM    407  C   GLY A  44      64.405  67.431  63.017
ATOM    408  O   GLY A  44      65.118  66.664  63.671
ATOM    409  N   PRO A  45      63.254  67.072  62.424
ATOM    410  CA  PRO A  45      62.678  65.740  62.520
ATOM    411  CB  PRO A  45      62.965  65.082  61.172
ATOM    412  CG  PRO A  45      62.845  66.274  60.198
ATOM    413  CD  PRO A  45      63.124  67.533  61.043
ATOM    414  C   PRO A  45      62.776  64.903  63.778
ATOM    415  O   PRO A  45      62.614  63.684  63.680
ATOM    416  N   TYR A  46      62.995  65.536  64.961
ATOM    417  H   TYR A  46      63.153  66.520  65.014
ATOM    418  CA  TYR A  46      62.813  64.861  66.217
ATOM    419  CB  TYR A  46      64.127  64.223  66.750
ATOM    420  CG  TYR A  46      63.934  63.448  68.020
ATOM    421  CD1 TYR A  46      63.216  62.243  68.023
ATOM    422  CE1 TYR A  46      63.048  61.514  69.204
ATOM    423  CZ  TYR A  46      63.614  61.975  70.395
ATOM    424  OH  TYR A  46      63.451  61.245  71.592
ATOM    425  HH  TYR A  46      62.926  60.464  71.395
ATOM    426  CE2 TYR A  46      64.350  63.161  70.397
ATOM    427  CD2 TYR A  46      64.515  63.888  69.215
ATOM    428  C   TYR A  46      62.252  65.871  67.181
ATOM    429  O   TYR A  46      62.809  66.953  67.385
ATOM    430  N   ARG A  47      61.099  65.520  67.786
ATOM    431  H   ARG A  47      60.670  64.634  67.630
ATOM    432  CA  ARG A  47      60.435  66.375  68.727
ATOM    433  CB  ARG A  47      58.905  66.190  68.719
ATOM    434  CG  ARG A  47      58.119  67.248  69.498
ATOM    435  CD  ARG A  47      56.609  67.125  69.321
ATOM    436  NE  ARG A  47      56.160  65.950  70.128
ATOM    437  HE  ARG A  47      56.832  65.472  70.694
ATOM    438  CZ  ARG A  47      54.862  65.511  70.121
ATOM    439  NH1 ARG A  47      53.919  66.076  69.308
ATOM    440 1HH1 ARG A  47      54.164  66.831  68.701
ATOM    441 2HH1 ARG A  47      52.990  65.710  69.285
ATOM    442  NH2 ARG A  47      54.503  64.486  70.947
ATOM    443 1HH2 ARG A  47      55.173  64.075  71.565
ATOM    444 2HH2 ARG A  47      53.565  64.140  70.945
ATOM    445  C   ARG A  47      60.964  66.112  70.106
ATOM    446  O   ARG A  47      61.204  64.962  70.480
ATOM    447  N   VAL A  48      61.191  67.201  70.873
ATOM    448  H   VAL A  48      60.968  68.121  70.562
ATOM    449  CA  VAL A  48      61.665  67.135  72.230
ATOM    450  CB  VAL A  48      63.110  67.574  72.476
ATOM    451  CG1 VAL A  48      64.063  66.606  71.758
ATOM    452  CG2 VAL A  48      63.362  68.971  71.901
ATOM    453  C   VAL A  48      60.645  67.744  73.168
ATOM    454  O   VAL A  48      59.775  68.527  72.783
ATOM    455  N   GLN A  49      60.719  67.347  74.450
ATOM    456  H   GLN A  49      61.436  66.721  74.744
ATOM    457  CA  GLN A  49      59.810  67.760  75.487
ATOM    458  CB  GLN A  49      59.855  66.847  76.734
ATOM    459  CG  GLN A  49      59.378  65.411  76.475
ATOM    460  CD  GLN A  49      57.906  65.440  76.044
ATOM    461  OE1 GLN A  49      57.031  65.979  76.722
ATOM    462  NE2 GLN A  49      57.628  64.868  74.845
ATOM    463 1HE2 GLN A  49      58.358  64.441  74.313
ATOM    464 2HE2 GLN A  49      56.694  64.885  74.489
ATOM    465  C   GLN A  49      59.772  69.184  75.936
ATOM    466  O   GLN A  49      60.701  69.961  75.731
ATOM    467  N   VAL A  50      58.618  69.523  76.558
ATOM    468  H   VAL A  50      57.906  68.832  76.666
ATOM    469  CA  VAL A  50      58.259  70.804  77.110
ATOM    470  CB  VAL A  50      56.864  70.837  77.759
ATOM    471  CG1 VAL A  50      55.783  70.528  76.718
ATOM    472  CG2 VAL A  50      56.753  69.874  78.962
ATOM    473  C   VAL A  50      59.225  71.291  78.161
ATOM    474  O   VAL A  50      59.836  70.506  78.892
ATOM    475  N   VAL A  51      59.430  72.625  78.175
ATOM    476  H   VAL A  51      58.963  73.226  77.532
ATOM    477  CA  VAL A  51      60.271  73.277  79.144
ATOM    478  CB  VAL A  51      61.529  73.929  78.577
ATOM    479  CG1 VAL A  51      62.327  74.607  79.712
ATOM    480  CG2 VAL A  51      62.375  72.883  77.825
ATOM    481  C   VAL A  51      59.368  74.351  79.693
ATOM    482  O   VAL A  51      58.879  75.204  78.943
ATOM    483  N   TYR A  52      59.089  74.290  81.016
ATOM    484  H   TYR A  52      59.464  73.584  81.613
ATOM    485  CA  TYR A  52      58.261  75.291  81.626
ATOM    486  CB  TYR A  52      56.774  74.876  81.839
ATOM    487  CG  TYR A  52      55.987  76.012  82.432
ATOM    488  CD1 TYR A  52      55.775  77.179  81.684
ATOM    489  CE1 TYR A  52      55.041  78.247  82.208
ATOM    490  CZ  TYR A  52      54.493  78.149  83.489
ATOM    491  OH  TYR A  52      53.748  79.225  84.019
ATOM    492  HH  TYR A  52      53.451  78.976  84.899
ATOM    493  CE2 TYR A  52      54.676  76.982  84.236
ATOM    494  CD2 TYR A  52      55.413  75.920  83.705
ATOM    495  C   TYR A  52      58.929  75.660  82.918
ATOM    496  O   TYR A  52      59.185  74.816  83.781
ATOM    497  N   GLU A  53      59.235  76.967  83.032
ATOM    498  H   GLU A  53      58.998  77.604  82.303
ATOM    499  CA  GLU A  53      59.875  77.565  84.170
ATOM    500  CB  GLU A  53      60.359  79.003  83.905
ATOM    501  CG  GLU A  53      61.525  79.107  82.908
ATOM    502  CD  GLU A  53      61.974  80.558  82.694
ATOM    503  OE1 GLU A  53      62.999  80.719  81.984
ATOM    504  OE2 GLU A  53      61.338  81.518  83.208
ATOM    505  C   GLU A  53      58.978  77.615  85.377
ATOM    506  O   GLU A  53      57.773  77.854  85.270
ATOM    507  N   ARG A  54      59.582  77.339  86.553
ATOM    508  H   ARG A  54      60.559  77.139  86.586
ATOM    509  CA  ARG A  54      58.933  77.346  87.843
ATOM    510  CB  ARG A  54      59.268  76.092  88.684
ATOM    511  CG  ARG A  54      58.782  74.752  88.130
ATOM    512  CD  ARG A  54      57.263  74.569  88.232
ATOM    513  NE  ARG A  54      56.907  73.198  87.752
ATOM    514  HE  ARG A  54      56.740  72.488  88.437
ATOM    515  CZ  ARG A  54      56.767  72.879  86.427
ATOM    516  NH1 ARG A  54      57.039  73.766  85.425
ATOM    517 1HH1 ARG A  54      57.385  74.682  85.634
ATOM    518 2HH1 ARG A  54      56.973  73.478  84.470
ATOM    519  NH2 ARG A  54      56.358  71.619  86.105
ATOM    520 1HH2 ARG A  54      56.162  70.957  86.828
ATOM    521 2HH2 ARG A  54      56.250  71.352  85.148
ATOM    522  C   ARG A  54      59.363  78.547  88.663
ATOM    523  O   ARG A  54      58.995  78.670  89.833
ATOM    524  N   SER A  55      60.137  79.467  88.047
ATOM    525  H   SER A  55      60.379  79.347  87.088
ATOM    526  CA  SER A  55      60.702  80.657  88.629
ATOM    527  CB  SER A  55      61.762  81.281  87.687
ATOM    528  OG  SER A  55      61.156  81.792  86.507
ATOM    529  HG  SER A  55      61.879  82.028  85.919
ATOM    530  C   SER A  55      59.753  81.727  89.113
ATOM    531  O   SER A  55      58.543  81.687  88.877
ATOM    532  N   TYR A  56      60.345  82.695  89.860
ATOM    533  H   TYR A  56      61.327  82.646  90.027
ATOM    534  CA  TYR A  56      59.721  83.846  90.473
ATOM    535  CB  TYR A  56      60.733  84.705  91.265
ATOM    536  CG  TYR A  56      61.167  83.980  92.499
ATOM    537  CD1 TYR A  56      62.462  83.449  92.567
ATOM    538  CE1 TYR A  56      62.897  82.768  93.707
ATOM    539  CZ  TYR A  56      62.034  82.613  94.795
ATOM    540  OH  TYR A  56      62.475  81.924  95.946
ATOM    541  HH  TYR A  56      61.740  81.879  96.564
ATOM    542  CE2 TYR A  56      60.741  83.140  94.741
ATOM    543  CD2 TYR A  56      60.311  83.820  93.597
ATOM    544  C   TYR A  56      59.107  84.750  89.433
ATOM    545  O   TYR A  56      58.092  85.391  89.711
ATOM    546  N   CYS A  57      59.722  84.814  88.221
ATOM    547  H   CYS A  57      60.542  84.276  88.043
ATOM    548  CA  CYS A  57      59.263  85.596  87.098
ATOM    549  CB  CYS A  57      58.003  84.995  86.419
ATOM    550  SG  CYS A  57      58.342  83.409  85.592
ATOM    551  C   CYS A  57      59.110  87.075  87.351
ATOM    552  O   CYS A  57      58.016  87.638  87.242
ATOM    553  N   MET A  58      60.239  87.724  87.742
ATOM    554  H   MET A  58      61.104  87.236  87.827
ATOM    555  CA  MET A  58      60.307  89.143  88.013
ATOM    556  CB  MET A  58      61.733  89.606  88.409
ATOM    557  CG  MET A  58      61.871  91.075  88.839
ATOM    558  SD  MET A  58      63.562  91.602  89.254
ATOM    559  CE  MET A  58      63.640  90.795  90.878
ATOM    560  C   MET A  58      59.944  89.874  86.743
ATOM    561  O   MET A  58      60.446  89.566  85.659
ATOM    562  N   THR A  59      58.939  90.763  86.864
ATOM    563  H   THR A  59      58.532  90.958  87.753
ATOM    564  CA  THR A  59      58.410  91.545  85.781
ATOM    565  CB  THR A  59      56.928  91.820  85.919
ATOM    566  CG2 THR A  59      56.147  90.495  85.887
ATOM    567  OG1 THR A  59      56.661  92.545  87.112
ATOM    568  HG1 THR A  59      55.781  92.916  87.003
ATOM    569  C   THR A  59      59.145  92.818  85.501
ATOM    570  O   THR A  59      59.817  93.376  86.372
ATOM    571  N   GLY A  60      59.026  93.278  84.232
ATOM    572  H   GLY A  60      58.479  92.794  83.554
ATOM    573  CA  GLY A  60      59.650  94.479  83.764
ATOM    574  C   GLY A  60      59.018  95.693  84.361
ATOM    575  O   GLY A  60      57.799  95.885  84.322
ATOM    576  N   VAL A  61      59.895  96.550  84.912
ATOM    577  H   VAL A  61      60.872  96.366  84.885
ATOM    578  CA  VAL A  61      59.538  97.789  85.533
ATOM    579  CB  VAL A  61      60.406  98.108  86.744
ATOM    580  CG1 VAL A  61      60.013  99.468  87.354
ATOM    581  CG2 VAL A  61      60.308  96.949  87.757
ATOM    582  C   VAL A  61      59.735  98.823  84.457
ATOM    583  O   VAL A  61      60.794  98.898  83.828
ATOM    584  N   LEU A  62      58.678  99.623  84.208
ATOM    585  H   LEU A  62      57.822  99.533  84.711
ATOM    586  CA  LEU A  62      58.718 100.667  83.223
ATOM    587  CB  LEU A  62      57.301 101.106  82.796
ATOM    588  CG  LEU A  62      57.212 102.165  81.680
ATOM    589  CD1 LEU A  62      57.735 101.619  80.341
ATOM    590  CD2 LEU A  62      55.792 102.738  81.577
ATOM    591  C   LEU A  62      59.436 101.836  83.854
ATOM    592  O   LEU A  62      59.041 102.307  84.926
ATOM    593  N   ILE A  63      60.527 102.302  83.200
ATOM    594  H   ILE A  63      60.844 101.894  82.348
ATOM    595  CA  ILE A  63      61.318 103.414  83.676
ATOM    596  CB  ILE A  63      62.677 103.006  84.270
ATOM    597  CG2 ILE A  63      63.456 104.275  84.704
ATOM    598  CG1 ILE A  63      62.522 102.034  85.462
ATOM    599  CD1 ILE A  63      63.835 101.449  85.990
ATOM    600  C   ILE A  63      61.587 104.262  82.454
ATOM    601  O   ILE A  63      62.193 103.795  81.488
ATOM    602  N   GLU A  64      61.108 105.531  82.481
ATOM    603  H   GLU A  64      60.597 105.852  83.274
ATOM    604  CA  GLU A  64      61.273 106.530  81.444
ATOM    605  CB  GLU A  64      62.674 107.208  81.471
ATOM    606  CG  GLU A  64      62.991 107.949  82.779
ATOM    607  CD  GLU A  64      64.381 108.578  82.709
ATOM    608  OE1 GLU A  64      65.381 107.837  82.511
ATOM    609  OE2 GLU A  64      64.463 109.824  82.866
ATOM    610  C   GLU A  64      60.899 106.097  80.043
ATOM    611  O   GLU A  64      61.574 106.427  79.064
ATOM    612  N   GLY A  65      59.802 105.318  79.924
ATOM    613  H   GLY A  65      59.273 105.031  80.718
ATOM    614  CA  GLY A  65      59.310 104.854  78.653
ATOM    615  C   GLY A  65      59.986 103.620  78.127
ATOM    616  O   GLY A  65      59.636 103.174  77.032
ATOM    617  N   LYS A  66      60.966 103.049  78.868
ATOM    618  H   LYS A  66      61.270 103.416  79.744
ATOM    619  CA  LYS A  66      61.645 101.855  78.437
ATOM    620  CB  LYS A  66      63.163 102.031  78.246
ATOM    621  CG  LYS A  66      63.567 102.991  77.126
ATOM    622  CD  LYS A  66      65.077 103.066  76.902
ATOM    623  CE  LYS A  66      65.482 104.083  75.835
ATOM    624  NZ  LYS A  66      66.946 104.062  75.638
ATOM    625  HZ1 LYS A  66      67.285 105.018  75.421
ATOM    626  HZ2 LYS A  66      67.412 103.721  76.500
ATOM    627  HZ3 LYS A  66      67.179 103.431  74.848
ATOM    628  C   LYS A  66      61.461 100.839  79.520
ATOM    629  O   LYS A  66      61.592 101.146  80.706
ATOM    630  N   CYS A  67      61.116  99.596  79.126
ATOM    631  H   CYS A  67      61.010  99.355  78.165
ATOM    632  CA  CYS A  67      60.922  98.535  80.074
ATOM    633  CB  CYS A  67      59.970  97.438  79.564
ATOM    634  SG  CYS A  67      59.720  96.094  80.759
ATOM    635  C   CYS A  67      62.250  97.921  80.403
ATOM    636  O   CYS A  67      62.990  97.509  79.505
ATOM    637  N   PHE A  68      62.580  97.882  81.714
ATOM    638  H   PHE A  68      61.985  98.249  82.425
ATOM    639  CA  PHE A  68      63.806  97.292  82.181
ATOM    640  CB  PHE A  68      64.838  98.246  82.839
ATOM    641  CG  PHE A  68      65.386  99.285  81.922
ATOM    642  CD1 PHE A  68      64.875 100.586  81.924
ATOM    643  CE1 PHE A  68      65.403 101.555  81.067
ATOM    644  CZ  PHE A  68      66.446 101.224  80.197
ATOM    645  CE2 PHE A  68      66.957  99.925  80.181
ATOM    646  CD2 PHE A  68      66.426  98.961  81.042
ATOM    647  C   PHE A  68      63.514  96.303  83.272
ATOM    648  O   PHE A  68      62.528  96.432  83.997
ATOM    649  N   VAL A  69      64.360  95.254  83.373
ATOM    650  H   VAL A  69      65.132  95.145  82.752
ATOM    651  CA  VAL A  69      64.266  94.256  84.409
ATOM    652  CB  VAL A  69      63.962  92.834  83.911
ATOM    653  CG1 VAL A  69      64.977  92.310  82.867
ATOM    654  CG2 VAL A  69      63.773  91.916  85.133
ATOM    655  C   VAL A  69      65.595  94.441  85.136
ATOM    656  O   VAL A  69      66.644  94.128  84.573
ATOM    657  N   PRO A  70      65.609  94.988  86.348
ATOM    658  CA  PRO A  70      66.822  95.268  87.086
ATOM    659  CB  PRO A  70      66.471  96.556  87.857
ATOM    660  CG  PRO A  70      64.964  96.436  88.141
ATOM    661  CD  PRO A  70      64.437  95.629  86.949
ATOM    662  C   PRO A  70      67.448  94.180  87.937
ATOM    663  O   PRO A  70      67.486  94.375  89.153
ATOM    664  N   ASP A  71      68.031  93.098  87.343
ATOM    665  H   ASP A  71      68.098  93.032  86.350
ATOM    666  CA  ASP A  71      68.438  91.904  88.082
ATOM    667  CB  ASP A  71      69.040  90.794  87.192
ATOM    668  CG  ASP A  71      67.973  90.089  86.342
ATOM    669  OD1 ASP A  71      66.746  90.265  86.572
ATOM    670  OD2 ASP A  71      68.394  89.343  85.420
ATOM    671  C   ASP A  71      69.402  92.240  89.196
ATOM    672  O   ASP A  71      70.281  93.087  89.025
ATOM    673  N   GLN A  72      69.263  91.532  90.351
ATOM    674  H   GLN A  72      68.587  90.804  90.425
ATOM    675  CA  GLN A  72      70.008  91.811  91.562
ATOM    676  CB  GLN A  72      69.667  90.797  92.689
ATOM    677  CG  GLN A  72      70.314  91.041  94.067
ATOM    678  CD  GLN A  72      69.763  92.311  94.712
ATOM    679  OE1 GLN A  72      68.559  92.563  94.758
ATOM    680  NE2 GLN A  72      70.691  93.165  95.216
ATOM    681 1HE2 GLN A  72      71.666  92.964  95.117
ATOM    682 2HE2 GLN A  72      70.399  94.012  95.659
ATOM    683  C   GLN A  72      71.494  91.900  91.410
ATOM    684  O   GLN A  72      72.209  90.924  91.178
ATOM    685  N   SER A  73      71.954  93.153  91.622
ATOM    686  H   SER A  73      71.336  93.902  91.842
ATOM    687  CA  SER A  73      73.329  93.510  91.523
ATOM    688  CB  SER A  73      73.585  94.917  90.922
ATOM    689  OG  SER A  73      74.975  95.236  90.904
ATOM    690  HG  SER A  73      75.052  96.040  90.384
ATOM    691  C   SER A  73      73.974  93.410  92.854
ATOM    692  O   SER A  73      73.436  93.812  93.892
ATOM    693  N   VAL A  74      75.152  92.778  92.821
ATOM    694  H   VAL A  74      75.551  92.429  91.978
ATOM    695  CA  VAL A  74      75.932  92.637  94.003
ATOM    696  CB  VAL A  74      76.349  91.206  94.296
ATOM    697  CG1 VAL A  74      75.071  90.358  94.484
ATOM    698  CG2 VAL A  74      77.283  90.642  93.213
ATOM    699  C   VAL A  74      77.097  93.595  93.944
ATOM    700  O   VAL A  74      77.776  93.776  94.958
ATOM    701  N   VAL A  75      77.362  94.249  92.776
ATOM    702  H   VAL A  75      76.779  94.177  91.969
ATOM    703  CA  VAL A  75      78.502  95.128  92.679
ATOM    704  CB  VAL A  75      79.562  94.540  91.728
ATOM    705  CG1 VAL A  75      80.774  95.458  91.557
ATOM    706  CG2 VAL A  75      80.095  93.230  92.330
ATOM    707  C   VAL A  75      78.264  96.592  92.398
ATOM    708  O   VAL A  75      78.342  97.400  93.326
ATOM    709  N   SER A  76      77.941  96.965  91.132
ATOM    710  H   SER A  76      77.834  96.322  90.378
ATOM    711  CA  SER A  76      77.790  98.356  90.817
ATOM    712  CB  SER A  76      79.106  98.984  90.290
ATOM    713  OG  SER A  76      78.943 100.367  90.006
ATOM    714  HG  SER A  76      79.815 100.697  89.779
ATOM    715  C   SER A  76      76.712  98.627  89.823
ATOM    716  O   SER A  76      76.418  97.839  88.926
ATOM    717  N   ILE A  77      76.131  99.818  90.036
ATOM    718  H   ILE A  77      76.494 100.372  90.781
ATOM    719  CA  ILE A  77      75.077 100.508  89.347
ATOM    720  CB  ILE A  77      73.761 100.410  90.116
ATOM    721  CG2 ILE A  77      73.175  98.987  89.988
ATOM    722  CG1 ILE A  77      73.926 100.953  91.559
ATOM    723  CD1 ILE A  77      72.662 101.034  92.400
ATOM    724  C   ILE A  77      75.575 101.935  89.234
ATOM    725  O   ILE A  77      76.521 102.322  89.919
ATOM    726  N   ILE A  78      74.935 102.762  88.380
ATOM    727  H   ILE A  78      74.164 102.437  87.839
ATOM    728  CA  ILE A  78      75.331 104.131  88.133
ATOM    729  CB  ILE A  78      74.430 104.747  87.070
ATOM    730  CG2 ILE A  78      74.841 106.211  86.836
ATOM    731  CG1 ILE A  78      74.591 103.975  85.739
ATOM    732  CD1 ILE A  78      73.567 104.323  84.655
ATOM    733  C   ILE A  78      75.301 104.917  89.440
ATOM    734  O   ILE A  78      74.323 104.909  90.191
ATOM    735  N   LYS A  79      76.443 105.590  89.712
ATOM    736  H   LYS A  79      77.208 105.536  89.075
ATOM    737  CA  LYS A  79      76.714 106.398  90.878
ATOM    738  CB  LYS A  79      78.149 106.187  91.427
ATOM    739  CG  LYS A  79      78.490 104.776  91.920
ATOM    740  CD  LYS A  79      77.721 104.404  93.192
ATOM    741  CE  LYS A  79      78.001 103.006  93.738
ATOM    742  NZ  LYS A  79      77.108 102.748  94.888
ATOM    743  HZ1 LYS A  79      77.118 101.739  95.128
ATOM    744  HZ2 LYS A  79      77.420 103.300  95.712
ATOM    745  HZ3 LYS A  79      76.141 103.030  94.637
ATOM    746  C   LYS A  79      76.516 107.874  90.667
ATOM    747  O   LYS A  79      76.798 108.674  91.563
ATOM    748  N   HIS A  80      75.979 108.273  89.494
ATOM    749  H   HIS A  80      75.749 107.615  88.785
ATOM    750  CA  HIS A  80      75.755 109.659  89.156
ATOM    751  CB  HIS A  80      75.665 109.907  87.634
ATOM    752  CG  HIS A  80      76.973 109.693  86.927
ATOM    753  ND1 HIS A  80      78.068 110.515  87.085
ATOM    754  CE1 HIS A  80      79.056 110.005  86.307
ATOM    755  NE2 HIS A  80      78.675 108.918  85.663
ATOM    756  CD2 HIS A  80      77.363 108.724  86.054
ATOM    757  C   HIS A  80      74.547 110.270  89.831
ATOM    758  O   HIS A  80      74.219 111.431  89.576
ATOM    759  N   GLY A  81      73.841 109.504  90.697
ATOM    760  H   GLY A  81      74.090 108.559  90.891
ATOM    761  CA  GLY A  81      72.693 109.992  91.420
ATOM    762  C   GLY A  81      71.408 109.852  90.663
ATOM    763  O   GLY A  81      70.363 110.303  91.132
ATOM    764  N   ILE A  82      71.465 109.221  89.473
ATOM    765  H   ILE A  82      72.324 108.860  89.124
ATOM    766  CA  ILE A  82      70.320 108.993  88.630
ATOM    767  CB  ILE A  82      70.622 109.118  87.140
ATOM    768  CG2 ILE A  82      71.039 110.580  86.869
ATOM    769  CG1 ILE A  82      71.638 108.066  86.645
ATOM    770  CD1 ILE A  82      71.776 107.995  85.125
ATOM    771  C   ILE A  82      69.696 107.656  88.981
ATOM    772  O   ILE A  82      70.085 107.021  89.965
ATOM    773  N   PHE A  83      68.670 107.239  88.197
ATOM    774  H   PHE A  83      68.361 107.792  87.428
ATOM    775  CA  PHE A  83      67.930 106.004  88.350
ATOM    776  CB  PHE A  83      66.867 105.780  87.247
ATOM    777  CG  PHE A  83      65.726 106.733  87.358
ATOM    778  CD1 PHE A  83      65.632 107.818  86.477
ATOM    779  CE1 PHE A  83      64.562 108.714  86.565
ATOM    780  CZ  PHE A  83      63.574 108.523  87.534
ATOM    781  CE2 PHE A  83      63.655 107.439  88.411
ATOM    782  CD2 PHE A  83      64.726 106.546  88.321
ATOM    783  C   PHE A  83      68.815 104.791  88.242
ATOM    784  O   PHE A  83      69.736 104.742  87.423
ATOM    785  N   ASP A  84      68.540 103.802  89.125
ATOM    786  H   ASP A  84      67.786 103.901  89.768
ATOM    787  CA  ASP A  84      69.245 102.549  89.209
ATOM    788  CB  ASP A  84      69.007 101.834  90.560
ATOM    789  CG  ASP A  84      69.623 102.588  91.746
ATOM    790  OD1 ASP A  84      70.465 103.508  91.563
ATOM    791  OD2 ASP A  84      69.238 102.232  92.890
ATOM    792  C   ASP A  84      68.717 101.645  88.131
ATOM    793  O   ASP A  84      67.506 101.413  88.056
ATOM    794  N   ILE A  85      69.621 101.125  87.267
ATOM    795  H   ILE A  85      70.591 101.341  87.338
ATOM    796  CA  ILE A  85      69.243 100.236  86.195
ATOM    797  CB  ILE A  85      69.327 100.837  84.789
ATOM    798  CG2 ILE A  85      68.861  99.761  83.779
ATOM    799  CG1 ILE A  85      68.504 102.140  84.658
ATOM    800  CD1 ILE A  85      68.642 102.849  83.309
ATOM    801  C   ILE A  85      70.216  99.096  86.324
ATOM    802  O   ILE A  85      71.313  99.118  85.761
ATOM    803  N   ALA A  86      69.811  98.063  87.090
ATOM    804  H   ALA A  86      68.914  98.055  87.524
ATOM    805  CA  ALA A  86      70.630  96.910  87.336
ATOM    806  CB  ALA A  86      70.255  96.167  88.625
ATOM    807  C   ALA A  86      70.795  95.989  86.156
ATOM    808  O   ALA A  86      69.976  95.951  85.235
ATOM    809  N   SER A  87      71.892  95.207  86.223
ATOM    810  H   SER A  87      72.486  95.267  87.022
ATOM    811  CA  SER A  87      72.390  94.296  85.230
ATOM    812  CB  SER A  87      73.646  93.553  85.726
ATOM    813  OG  SER A  87      74.698  94.478  85.967
ATOM    814  HG  SER A  87      75.425  93.961  86.322
ATOM    815  C   SER A  87      71.502  93.261  84.617
ATOM    816  O   SER A  87      70.582  92.726  85.230
ATOM    817  N   VAL A  88      71.759  93.068  83.300
ATOM    818  H   VAL A  88      72.469  93.604  82.850
ATOM    819  CA  VAL A  88      71.129  92.106  82.429
ATOM    820  CB  VAL A  88      70.064  92.661  81.482
ATOM    821  CG1 VAL A  88      69.493  91.512  80.619
ATOM    822  CG2 VAL A  88      68.961  93.404  82.256
ATOM    823  C   VAL A  88      72.313  91.664  81.595
ATOM    824  O   VAL A  88      72.846  92.445  80.798
ATOM    825  N   HIS A  89      72.789  90.417  81.816
ATOM    826  H   HIS A  89      72.364  89.808  82.484
ATOM    827  CA  HIS A  89      73.913  89.872  81.085
ATOM    828  CB  HIS A  89      74.675  88.784  81.861
ATOM    829  CG  HIS A  89      75.440  89.394  82.999
ATOM    830  ND1 HIS A  89      76.681  89.976  82.869
ATOM    831  CE1 HIS A  89      77.012  90.463  84.090
ATOM    832  NE2 HIS A  89      76.075  90.238  84.992
ATOM    833  CD2 HIS A  89      75.083  89.566  84.301
ATOM    834  C   HIS A  89      73.390  89.307  79.798
ATOM    835  O   HIS A  89      72.423  88.540  79.786
ATOM    836  N   ILE A  90      74.042  89.722  78.693
ATOM    837  H   ILE A  90      74.818  90.343  78.790
ATOM    838  CA  ILE A  90      73.735  89.387  77.328
ATOM    839  CB  ILE A  90      72.672  90.389  76.822
ATOM    840  CG2 ILE A  90      73.056  91.865  77.106
ATOM    841  CG1 ILE A  90      72.261  90.112  75.386
ATOM    842  CD1 ILE A  90      71.016  90.833  74.905
ATOM    843  C   ILE A  90      75.103  89.416  76.649
ATOM    844  O   ILE A  90      75.669  90.486  76.441
ATOM    845  N   VAL A  91      75.668  88.227  76.285
ATOM    846  H   VAL A  91      75.225  87.355  76.466
ATOM    847  CA  VAL A  91      77.020  88.161  75.749
ATOM    848  CB  VAL A  91      77.675  86.834  76.185
ATOM    849  CG1 VAL A  91      79.102  86.608  75.626
ATOM    850  CG2 VAL A  91      77.658  86.759  77.725
ATOM    851  C   VAL A  91      77.394  88.482  74.304
ATOM    852  O   VAL A  91      77.976  89.548  74.095
ATOM    853  N   CYS A  92      77.044  87.649  73.280
ATOM    854  H   CYS A  92      76.537  86.801  73.418
ATOM    855  CA  CYS A  92      77.479  87.921  71.919
ATOM    856  CB  CYS A  92      78.981  87.584  71.700
ATOM    857  SG  CYS A  92      79.354  85.814  71.899
ATOM    858  C   CYS A  92      76.698  87.156  70.882
ATOM    859  O   CYS A  92      75.777  86.399  71.166
ATOM    860  N   PHE A  93      77.055  87.399  69.612
ATOM    861  H   PHE A  93      77.789  88.043  69.412
ATOM    862  CA  PHE A  93      76.474  86.814  68.434
ATOM    863  CB  PHE A  93      75.336  87.788  67.946
ATOM    864  CG  PHE A  93      75.887  89.177  67.673
ATOM    865  CD1 PHE A  93      76.245  89.585  66.384
ATOM    866  CE1 PHE A  93      76.778  90.849  66.150
ATOM    867  CZ  PHE A  93      76.966  91.730  67.214
ATOM    868  CE2 PHE A  93      76.626  91.344  68.505
ATOM    869  CD2 PHE A  93      76.095  90.077  68.730
ATOM    870  C   PHE A  93      77.656  86.759  67.493
ATOM    871  O   PHE A  93      78.787  86.547  67.939
ATOM    872  N   PHE A  94      77.338  86.707  66.181
ATOM    873  H   PHE A  94      76.373  86.666  65.932
ATOM    874  CA  PHE A  94      78.226  86.868  65.068
ATOM    875  CB  PHE A  94      79.512  86.031  64.989
ATOM    876  CG  PHE A  94      80.580  86.830  64.289
ATOM    877  CD1 PHE A  94      81.847  86.262  64.168
ATOM    878  CE1 PHE A  94      82.899  86.964  63.585
ATOM    879  CZ  PHE A  94      82.691  88.265  63.119
ATOM    880  CE2 PHE A  94      81.439  88.863  63.231
ATOM    881  CD2 PHE A  94      80.401  88.148  63.821
ATOM    882  C   PHE A  94      77.212  86.543  63.990
ATOM    883  O   PHE A  94      76.616  85.458  63.984
ATOM    884  N   VAL A  95      76.954  87.532  63.108
ATOM    885  H   VAL A  95      77.453  88.394  63.145
ATOM    886  CA  VAL A  95      75.983  87.428  62.051
ATOM    887  CB  VAL A  95      75.543  88.851  61.674
ATOM    888  CG1 VAL A  95      74.591  88.883  60.475
ATOM    889  CG2 VAL A  95      74.889  89.510  62.904
ATOM    890  C   VAL A  95      76.559  86.674  60.872
ATOM    891  O   VAL A  95      76.347  85.467  60.794
ATOM    892  N   ALA A  96      77.450  87.338  60.092
ATOM    893  H   ALA A  96      77.657  88.286  60.316
ATOM    894  CA  ALA A  96      78.159  86.926  58.899
ATOM    895  CB  ALA A  96      79.114  85.766  59.189
ATOM    896  C   ALA A  96      77.395  86.679  57.607
ATOM    897  O   ALA A  96      77.739  85.791  56.821
ATOM    898  N   VAL A  97      76.350  87.507  57.358
ATOM    899  H   VAL A  97      76.126  88.226  58.011
ATOM    900  CA  VAL A  97      75.490  87.485  56.188
ATOM    901  CB  VAL A  97      74.105  88.059  56.510
ATOM    902  CG1 VAL A  97      73.191  88.226  55.279
ATOM    903  CG2 VAL A  97      73.440  87.107  57.518
ATOM    904  C   VAL A  97      76.178  88.210  55.049
ATOM    905  O   VAL A  97      76.925  89.161  55.283
ATOM    906  N   LYS A  98      75.849  87.784  53.801
ATOM    907  H   LYS A  98      75.194  87.037  53.715
ATOM    908  CA  LYS A  98      76.361  88.217  52.524
ATOM    909  CB  LYS A  98      75.661  87.430  51.379
ATOM    910  CG  LYS A  98      76.080  87.714  49.927
ATOM    911  CD  LYS A  98      75.355  86.833  48.908
ATOM    912  CE  LYS A  98      75.676  87.142  47.443
ATOM    913  NZ  LYS A  98      75.146  88.468  47.062
ATOM    914  HZ1 LYS A  98      75.284  88.617  46.044
ATOM    915  HZ2 LYS A  98      74.133  88.515  47.280
ATOM    916  HZ3 LYS A  98      75.644  89.222  47.574
ATOM    917  C   LYS A  98      76.344  89.679  52.185
ATOM    918  O   LYS A  98      75.375  90.408  52.404
ATOM    919  N   LYS A  99      77.519  90.084  51.655
ATOM    920  H   LYS A  99      78.249  89.411  51.560
ATOM    921  CA  LYS A  99      77.911  91.376  51.155
ATOM    922  CB  LYS A  99      78.847  92.144  52.106
ATOM    923  CG  LYS A  99      78.179  92.549  53.426
ATOM    924  CD  LYS A  99      79.092  93.366  54.330
ATOM    925  CE  LYS A  99      78.495  93.762  55.680
ATOM    926  NZ  LYS A  99      79.515  94.500  56.453
ATOM    927  HZ1 LYS A  99      80.461  94.253  56.101
ATOM    928  HZ2 LYS A  99      79.369  95.522  56.345
ATOM    929  HZ3 LYS A  99      79.446  94.248  57.457
ATOM    930  C   LYS A  99      78.705  90.994  49.920
ATOM    931  O   LYS A  99      79.414  89.982  49.916
ATOM    932  N   ASP A 100      78.567  91.777  48.828
ATOM    933  H   ASP A 100      77.985  92.586  48.838
ATOM    934  CA  ASP A 100      79.231  91.509  47.574
ATOM    935  CB  ASP A 100      78.463  92.100  46.374
ATOM    936  CG  ASP A 100      77.123  91.390  46.217
ATOM    937  OD1 ASP A 100      77.108  90.139  46.076
ATOM    938  OD2 ASP A 100      76.081  92.092  46.274
ATOM    939  C   ASP A 100      80.676  91.887  47.412
ATOM    940  O   ASP A 100      81.448  91.075  46.898
ATOM    941  N   THR A 101      81.074  93.109  47.843
ATOM    942  H   THR A 101      80.435  93.738  48.275
ATOM    943  CA  THR A 101      82.433  93.597  47.704
ATOM    944  CB  THR A 101      82.553  95.084  47.973
ATOM    945  CG2 THR A 101      81.730  95.861  46.928
ATOM    946  OG1 THR A 101      82.097  95.402  49.282
ATOM    947  HG1 THR A 101      82.533  96.226  49.517
ATOM    948  C   THR A 101      83.405  92.880  48.602
ATOM    949  O   THR A 101      84.495  92.495  48.174
ATOM    950  N   GLU A 102      82.994  92.678  49.869
ATOM    951  H   GLU A 102      82.098  93.010  50.151
ATOM    952  CA  GLU A 102      83.739  92.013  50.905
ATOM    953  CB  GLU A 102      83.206  92.335  52.321
ATOM    954  CG  GLU A 102      83.400  93.808  52.719
ATOM    955  CD  GLU A 102      82.920  94.046  54.148
ATOM    956  OE1 GLU A 102      83.514  93.447  55.083
ATOM    957  OE2 GLU A 102      81.969  94.848  54.336
ATOM    958  C   GLU A 102      83.748  90.524  50.690
ATOM    959  O   GLU A 102      83.126  90.017  49.753
ATOM    960  N   ASN A 103      84.535  89.792  51.523
ATOM    961  H   ASN A 103      85.060  90.220  52.255
ATOM    962  CA  ASN A 103      84.628  88.350  51.440
ATOM    963  CB  ASN A 103      85.565  87.725  52.502
ATOM    964  CG  ASN A 103      86.978  88.276  52.338
ATOM    965  OD1 ASN A 103      87.331  89.269  52.974
ATOM    966  ND2 ASN A 103      87.808  87.633  51.477
ATOM    967 1HD2 ASN A 103      87.481  86.845  50.959
ATOM    968 2HD2 ASN A 103      88.741  87.965  51.340
ATOM    969  C   ASN A 103      83.251  87.804  51.712
ATOM    970  O   ASN A 103      82.632  88.112  52.734
ATOM    971  N   LYS A 104      82.745  86.992  50.756
ATOM    972  H   LYS A 104      83.265  86.766  49.936
ATOM    973  CA  LYS A 104      81.441  86.391  50.849
ATOM    974  CB  LYS A 104      81.044  85.769  49.495
ATOM    975  CG  LYS A 104      79.659  85.137  49.366
ATOM    976  CD  LYS A 104      79.437  84.646  47.935
ATOM    977  CE  LYS A 104      78.125  83.911  47.671
ATOM    978  NZ  LYS A 104      78.068  83.544  46.241
ATOM    979  HZ1 LYS A 104      77.164  83.089  46.017
ATOM    980  HZ2 LYS A 104      78.172  84.399  45.661
ATOM    981  HZ3 LYS A 104      78.843  82.891  46.019
ATOM    982  C   LYS A 104      81.509  85.316  51.898
ATOM    983  O   LYS A 104      82.294  84.377  51.773
ATOM    984  N   VAL A 105      80.684  85.469  52.958
ATOM    985  H   VAL A 105      80.065  86.248  53.018
ATOM    986  CA  VAL A 105      80.592  84.546  54.066
ATOM    987  CB  VAL A 105      81.006  85.141  55.410
ATOM    988  CG1 VAL A 105      80.857  84.092  56.529
ATOM    989  CG2 VAL A 105      82.449  85.670  55.327
ATOM    990  C   VAL A 105      79.123  84.183  54.097
ATOM    991  O   VAL A 105      78.259  85.056  53.974
ATOM    992  N   GLN A 106      78.819  82.874  54.274
ATOM    993  H   GLN A 106      79.526  82.181  54.389
ATOM    994  CA  GLN A 106      77.460  82.389  54.265
ATOM    995  CB  GLN A 106      77.299  81.084  53.438
ATOM    996  CG  GLN A 106      77.519  81.162  51.918
ATOM    997  CD  GLN A 106      79.002  81.237  51.568
ATOM    998  OE1 GLN A 106      79.449  82.159  50.890
ATOM    999  NE2 GLN A 106      79.788  80.219  52.008
ATOM   1000 1HE2 GLN A 106      79.394  79.483  52.559
ATOM   1001 2HE2 GLN A 106      80.751  80.186  51.746
ATOM   1002  C   GLN A 106      76.818  82.099  55.604
ATOM   1003  O   GLN A 106      75.694  81.590  55.634
ATOM   1004  N   GLY A 107      77.492  82.390  56.737
ATOM   1005  H   GLY A 107      78.380  82.842  56.732
ATOM   1006  CA  GLY A 107      76.937  82.080  58.032
ATOM   1007  C   GLY A 107      75.968  83.046  58.629
ATOM   1008  O   GLY A 107      75.845  84.196  58.218
ATOM   1009  N   TYR A 108      75.188  82.532  59.597
ATOM   1010  H   TYR A 108      75.260  81.577  59.875
ATOM   1011  CA  TYR A 108      74.281  83.334  60.365
ATOM   1012  CB  TYR A 108      72.871  83.701  59.775
ATOM   1013  CG  TYR A 108      72.247  84.636  60.785
ATOM   1014  CD1 TYR A 108      72.678  85.962  60.919
ATOM   1015  CE1 TYR A 108      72.126  86.815  61.884
ATOM   1016  CZ  TYR A 108      71.144  86.339  62.747
ATOM   1017  OH  TYR A 108      70.571  87.175  63.731
ATOM   1018  HH  TYR A 108      69.869  86.679  64.163
ATOM   1019  CE2 TYR A 108      70.714  85.021  62.612
ATOM   1020  CD2 TYR A 108      71.257  84.176  61.654
ATOM   1021  C   TYR A 108      74.136  82.625  61.670
ATOM   1022  O   TYR A 108      74.107  81.394  61.701
ATOM   1023  N   TYR A 109      74.121  83.403  62.781
ATOM   1024  H   TYR A 109      74.214  84.396  62.760
ATOM   1025  CA  TYR A 109      73.875  82.781  64.043
ATOM   1026  CB  TYR A 109      75.116  82.111  64.624
ATOM   1027  CG  TYR A 109      74.861  80.972  65.558
ATOM   1028  CD1 TYR A 109      74.283  79.788  65.079
ATOM   1029  CE1 TYR A 109      74.077  78.693  65.923
ATOM   1030  CZ  TYR A 109      74.497  78.755  67.253
ATOM   1031  OH  TYR A 109      74.304  77.657  68.120
ATOM   1032  HH  TYR A 109      74.640  77.898  68.986
ATOM   1033  CE2 TYR A 109      75.124  79.909  67.721
ATOM   1034  CD2 TYR A 109      75.317  81.004  66.876
ATOM   1035  C   TYR A 109      73.122  83.768  64.887
ATOM   1036  O   TYR A 109      73.256  84.989  64.761
ATOM   1037  N   ILE A 110      72.228  83.188  65.705
ATOM   1038  H   ILE A 110      72.199  82.192  65.743
ATOM   1039  CA  ILE A 110      71.276  83.837  66.570
ATOM   1040  CB  ILE A 110      69.997  83.041  66.704
ATOM   1041  CG2 ILE A 110      69.332  82.968  65.318
ATOM   1042  CG1 ILE A 110      70.215  81.673  67.342
ATOM   1043  CD1 ILE A 110      68.905  81.009  67.692
ATOM   1044  C   ILE A 110      71.688  84.431  67.893
ATOM   1045  O   ILE A 110      72.713  84.086  68.475
ATOM   1046  N   CYS A 111      70.789  85.315  68.398
ATOM   1047  H   CYS A 111      69.976  85.515  67.869
ATOM   1048  CA  CYS A 111      70.894  86.126  69.587
ATOM   1049  CB  CYS A 111      69.819  87.236  69.683
ATOM   1050  SG  CYS A 111      68.155  86.622  70.035
ATOM   1051  C   CYS A 111      71.111  85.506  70.936
ATOM   1052  O   CYS A 111      70.922  84.314  71.189
ATOM   1053  N   ILE A 112      71.586  86.389  71.832
ATOM   1054  H   ILE A 112      71.660  87.348  71.583
ATOM   1055  CA  ILE A 112      71.974  86.085  73.174
ATOM   1056  CB  ILE A 112      72.738  87.204  73.814
ATOM   1057  CG2 ILE A 112      73.382  86.579  75.047
ATOM   1058  CG1 ILE A 112      73.869  87.818  72.987
ATOM   1059  CD1 ILE A 112      73.480  88.859  71.932
ATOM   1060  C   ILE A 112      70.817  85.828  74.105
ATOM   1061  O   ILE A 112      70.811  84.808  74.772
ATOM   1062  N   VAL A 113      69.841  86.752  74.197
ATOM   1063  H   VAL A 113      69.883  87.584  73.652
ATOM   1064  CA  VAL A 113      68.666  86.653  75.035
ATOM   1065  CB  VAL A 113      67.521  85.923  74.335
ATOM   1066  CG1 VAL A 113      66.273  85.772  75.216
ATOM   1067  CG2 VAL A 113      67.170  86.736  73.085
ATOM   1068  C   VAL A 113      68.774  86.268  76.502
ATOM   1069  O   VAL A 113      69.033  85.125  76.902
ATOM   1070  N   GLY A 114      68.613  87.305  77.351
ATOM   1071  H   GLY A 114      68.448  88.232  77.026
ATOM   1072  CA  GLY A 114      68.539  87.116  78.771
ATOM   1073  C   GLY A 114      67.064  86.793  78.921
ATOM   1074  O   GLY A 114      66.213  87.397  78.256
ATOM   1075  N   GLY A 115      66.718  85.852  79.819
ATOM   1076  H   GLY A 115      67.390  85.355  80.359
ATOM   1077  CA  GLY A 115      65.341  85.491  80.017
ATOM   1078  C   GLY A 115      64.876  84.478  79.021
ATOM   1079  O   GLY A 115      65.439  83.385  78.956
ATOM   1080  N   ASN A 116      63.776  84.790  78.290
ATOM   1081  H   ASN A 116      63.317  85.672  78.357
ATOM   1082  CA  ASN A 116      63.257  83.848  77.338
ATOM   1083  CB  ASN A 116      61.844  83.326  77.736
ATOM   1084  CG  ASN A 116      61.402  82.141  76.860
ATOM   1085  OD1 ASN A 116      62.024  81.079  76.848
ATOM   1086  ND2 ASN A 116      60.307  82.332  76.076
ATOM   1087 1HD2 ASN A 116      59.804  83.195  76.114
ATOM   1088 2HD2 ASN A 116      60.026  81.618  75.435
ATOM   1089  C   ASN A 116      63.167  84.324  75.915
ATOM   1090  O   ASN A 116      63.668  83.637  75.024
ATOM   1091  N   SER A 117      62.586  85.527  75.677
ATOM   1092  H   SER A 117      62.237  86.112  76.404
ATOM   1093  CA  SER A 117      62.339  85.973  74.325
ATOM   1094  CB  SER A 117      60.846  85.636  74.038
ATOM   1095  OG  SER A 117      60.396  86.001  72.742
ATOM   1096  HG  SER A 117      59.448  85.841  72.734
ATOM   1097  C   SER A 117      62.507  87.438  74.017
ATOM   1098  O   SER A 117      62.491  88.269  74.923
ATOM   1099  N   ALA A 118      62.618  87.717  72.679
ATOM   1100  H   ALA A 118      62.620  86.941  72.057
ATOM   1101  CA  ALA A 118      62.714  88.976  71.953
ATOM   1102  CB  ALA A 118      62.359  90.263  72.754
ATOM   1103  C   ALA A 118      63.978  89.281  71.189
ATOM   1104  O   ALA A 118      65.065  88.867  71.596
ATOM   1105  N   PRO A 119      63.864  89.959  70.027
ATOM   1106  CA  PRO A 119      65.018  90.366  69.244
ATOM   1107  CB  PRO A 119      64.462  90.903  67.926
ATOM   1108  CG  PRO A 119      63.064  90.277  67.806
ATOM   1109  CD  PRO A 119      62.621  90.090  69.261
ATOM   1110  C   PRO A 119      65.718  91.449  70.024
ATOM   1111  O   PRO A 119      65.068  92.452  70.339
ATOM   1112  N   ILE A 120      67.026  91.282  70.340
ATOM   1113  H   ILE A 120      67.568  90.503  70.036
ATOM   1114  CA  ILE A 120      67.663  92.211  71.243
ATOM   1115  CB  ILE A 120      67.767  91.707  72.700
ATOM   1116  CG2 ILE A 120      68.356  92.846  73.561
ATOM   1117  CG1 ILE A 120      66.402  91.346  73.331
ATOM   1118  CD1 ILE A 120      66.483  90.646  74.691
ATOM   1119  C   ILE A 120      69.073  92.482  70.767
ATOM   1120  O   ILE A 120      69.836  91.573  70.436
ATOM   1121  N   TYR A 121      69.413  93.785  70.733
ATOM   1122  H   TYR A 121      68.741  94.476  70.987
ATOM   1123  CA  TYR A 121      70.700  94.326  70.393
ATOM   1124  CB  TYR A 121      70.672  95.073  69.033
ATOM   1125  CG  TYR A 121      71.969  95.709  68.627
ATOM   1126  CD1 TYR A 121      73.134  94.964  68.413
ATOM   1127  CE1 TYR A 121      74.325  95.576  68.015
ATOM   1128  CZ  TYR A 121      74.352  96.954  67.794
ATOM   1129  OH  TYR A 121      75.551  97.579  67.391
ATOM   1130  HH  TYR A 121      75.371  98.514  67.259
ATOM   1131  CE2 TYR A 121      73.188  97.707  67.963
ATOM   1132  CD2 TYR A 121      72.003  97.083  68.365
ATOM   1133  C   TYR A 121      70.942  95.253  71.553
ATOM   1134  O   TYR A 121      70.051  96.033  71.906
ATOM   1135  N   VAL A 122      72.138  95.184  72.200
ATOM   1136  H   VAL A 122      72.867  94.560  71.934
ATOM   1137  CA  VAL A 122      72.405  96.058  73.328
ATOM   1138  CB  VAL A 122      72.559  95.381  74.694
ATOM   1139  CG1 VAL A 122      72.688  96.442  75.813
ATOM   1140  CG2 VAL A 122      71.347  94.482  74.964
ATOM   1141  C   VAL A 122      73.630  96.894  73.016
ATOM   1142  O   VAL A 122      74.753  96.548  73.399
ATOM   1143  N   PRO A 123      73.446  97.993  72.281
ATOM   1144  CA  PRO A 123      74.513  98.897  71.929
ATOM   1145  CB  PRO A 123      73.946  99.824  70.855
ATOM   1146  CG  PRO A 123      72.429  99.825  71.105
ATOM   1147  CD  PRO A 123      72.153  98.486  71.801
ATOM   1148  C   PRO A 123      74.974  99.702  73.110
ATOM   1149  O   PRO A 123      76.117 100.158  73.070
ATOM   1150  N   THR A 124      74.095  99.942  74.117
ATOM   1151  H   THR A 124      73.172  99.561  74.142
ATOM   1152  CA  THR A 124      74.433 100.838  75.183
ATOM   1153  CB  THR A 124      74.056 102.296  74.894
ATOM   1154  CG2 THR A 124      72.541 102.455  74.626
ATOM   1155  OG1 THR A 124      74.455 103.144  75.961
ATOM   1156  HG1 THR A 124      74.335 104.040  75.634
ATOM   1157  C   THR A 124      73.839 100.370  76.477
ATOM   1158  O   THR A 124      72.677  99.963  76.569
ATOM   1159  N   LEU A 125      74.713 100.402  77.491
ATOM   1160  H   LEU A 125      75.638 100.730  77.312
ATOM   1161  CA  LEU A 125      74.462 100.054  78.858
ATOM   1162  CB  LEU A 125      74.311  98.515  79.059
ATOM   1163  CG  LEU A 125      73.920  98.016  80.471
ATOM   1164  CD1 LEU A 125      72.478  98.424  80.834
ATOM   1165  CD2 LEU A 125      74.163  96.506  80.622
ATOM   1166  C   LEU A 125      75.712 100.554  79.550
ATOM   1167  O   LEU A 125      76.734 100.833  78.914
ATOM   1168  N   ASP A 126      75.660 100.659  80.895
ATOM   1169  H   ASP A 126      74.824 100.444  81.393
ATOM   1170  CA  ASP A 126      76.755 101.095  81.722
ATOM   1171  CB  ASP A 126      76.367 101.116  83.219
ATOM   1172  CG  ASP A 126      77.416 101.858  84.044
ATOM   1173  OD1 ASP A 126      77.609 103.082  83.820
ATOM   1174  OD2 ASP A 126      78.050 101.199  84.908
ATOM   1175  C   ASP A 126      77.909 100.140  81.552
ATOM   1176  O   ASP A 126      79.066 100.567  81.614
ATOM   1177  N   ASP A 127      77.612  98.833  81.312
ATOM   1178  H   ASP A 127      76.675  98.498  81.258
ATOM   1179  CA  ASP A 127      78.652  97.871  81.129
ATOM   1180  CB  ASP A 127      78.186  96.405  81.334
ATOM   1181  CG  ASP A 127      79.348  95.402  81.327
ATOM   1182  OD1 ASP A 127      79.050  94.194  81.517
ATOM   1183  OD2 ASP A 127      80.536  95.802  81.205
ATOM   1184  C   ASP A 127      79.142  98.068  79.718
ATOM   1185  O   ASP A 127      78.541  97.657  78.719
ATOM   1186  N   PHE A 128      80.324  98.705  79.670
ATOM   1187  H   PHE A 128      80.756  99.011  80.515
ATOM   1188  CA  PHE A 128      81.047  99.039  78.480
ATOM   1189  CB  PHE A 128      82.146 100.114  78.748
ATOM   1190  CG  PHE A 128      83.331  99.642  79.546
ATOM   1191  CD1 PHE A 128      84.471  99.111  78.923
ATOM   1192  CE1 PHE A 128      85.562  98.675  79.678
ATOM   1193  CZ  PHE A 128      85.524  98.762  81.072
ATOM   1194  CE2 PHE A 128      84.395  99.285  81.708
ATOM   1195  CD2 PHE A 128      83.308  99.721  80.945
ATOM   1196  C   PHE A 128      81.580  97.806  77.816
ATOM   1197  O   PHE A 128      81.759  97.805  76.604
ATOM   1198  N   ARG A 129      81.837  96.736  78.601
ATOM   1199  H   ARG A 129      81.648  96.768  79.581
ATOM   1200  CA  ARG A 129      82.358  95.474  78.136
ATOM   1201  CB  ARG A 129      82.718  94.585  79.330
ATOM   1202  CG  ARG A 129      83.934  95.115  80.098
ATOM   1203  CD  ARG A 129      84.447  94.187  81.198
ATOM   1204  NE  ARG A 129      83.354  94.148  82.224
ATOM   1205  HE  ARG A 129      82.655  93.438  82.140
ATOM   1206  CZ  ARG A 129      83.237  95.076  83.227
ATOM   1207  NH1 ARG A 129      84.166  96.062  83.425
ATOM   1208 1HH1 ARG A 129      84.966  96.127  82.830
ATOM   1209 2HH1 ARG A 129      84.052  96.723  84.168
ATOM   1210  NH2 ARG A 129      82.132  95.021  84.026
ATOM   1211 1HH2 ARG A 129      81.430  94.329  83.858
ATOM   1212 2HH2 ARG A 129      81.980  95.709  84.735
ATOM   1213  C   ARG A 129      81.345  94.773  77.266
ATOM   1214  O   ARG A 129      81.725  94.193  76.248
ATOM   1215  N   SER A 130      80.034  94.840  77.626
ATOM   1216  H   SER A 130      79.739  95.314  78.452
ATOM   1217  CA  SER A 130      78.975  94.226  76.855
ATOM   1218  CB  SER A 130      77.606  94.285  77.559
ATOM   1219  OG  SER A 130      77.631  93.498  78.742
ATOM   1220  HG  SER A 130      76.770  93.610  79.153
ATOM   1221  C   SER A 130      78.860  94.960  75.545
ATOM   1222  O   SER A 130      78.836  94.329  74.487
ATOM   1223  N   MET A 131      78.917  96.318  75.605
ATOM   1224  H   MET A 131      78.975  96.779  76.489
ATOM   1225  CA  MET A 131      78.835  97.217  74.473
ATOM   1226  CB  MET A 131      79.048  98.679  74.898
ATOM   1227  CG  MET A 131      77.940  99.296  75.747
ATOM   1228  SD  MET A 131      78.348 100.949  76.397
ATOM   1229  CE  MET A 131      78.343 101.844  74.818
ATOM   1230  C   MET A 131      79.985  96.914  73.543
ATOM   1231  O   MET A 131      79.765  96.731  72.345
ATOM   1232  N   GLU A 132      81.181  96.616  74.122
ATOM   1233  H   GLU A 132      81.306  96.669  75.108
ATOM   1234  CA  GLU A 132      82.368  96.285  73.383
ATOM   1235  CB  GLU A 132      83.679  96.149  74.183
ATOM   1236  CG  GLU A 132      84.289  97.451  74.716
ATOM   1237  CD  GLU A 132      85.574  97.185  75.516
ATOM   1238  OE1 GLU A 132      86.168  98.202  75.959
ATOM   1239  OE2 GLU A 132      86.007  96.012  75.687
ATOM   1240  C   GLU A 132      82.213  94.990  72.663
ATOM   1241  O   GLU A 132      82.692  94.902  71.542
ATOM   1242  N   ALA A 133      81.526  93.974  73.246
ATOM   1243  H   ALA A 133      81.072  94.073  74.129
ATOM   1244  CA  ALA A 133      81.350  92.698  72.582
ATOM   1245  CB  ALA A 133      80.695  91.641  73.489
ATOM   1246  C   ALA A 133      80.479  92.878  71.366
ATOM   1247  O   ALA A 133      80.817  92.400  70.277
ATOM   1248  N   PHE A 134      79.390  93.671  71.539
ATOM   1249  H   PHE A 134      79.198  94.078  72.435
ATOM   1250  CA  PHE A 134      78.429  93.986  70.509
ATOM   1251  CB  PHE A 134      77.223  94.803  71.039
ATOM   1252  CG  PHE A 134      76.236  93.905  71.721
ATOM   1253  CD1 PHE A 134      76.279  93.693  73.101
ATOM   1254  CE1 PHE A 134      75.358  92.864  73.742
ATOM   1255  CZ  PHE A 134      74.361  92.243  72.993
ATOM   1256  CE2 PHE A 134      74.290  92.457  71.617
ATOM   1257  CD2 PHE A 134      75.219  93.287  70.990
ATOM   1258  C   PHE A 134      79.054  94.755  69.373
ATOM   1259  O   PHE A 134      78.582  94.641  68.244
ATOM   1260  N   THR A 135      80.074  95.599  69.665
ATOM   1261  H   THR A 135      80.383  95.717  70.606
ATOM   1262  CA  THR A 135      80.774  96.382  68.674
ATOM   1263  CB  THR A 135      81.230  97.730  69.188
ATOM   1264  CG2 THR A 135      80.007  98.604  69.523
ATOM   1265  OG1 THR A 135      82.075  97.591  70.320
ATOM   1266  HG1 THR A 135      81.523  97.214  71.011
ATOM   1267  C   THR A 135      81.942  95.697  67.999
ATOM   1268  O   THR A 135      82.134  95.883  66.796
ATOM   1269  N   LYS A 136      82.739  94.889  68.754
ATOM   1270  H   LYS A 136      82.527  94.739  69.711
ATOM   1271  CA  LYS A 136      83.911  94.176  68.268
ATOM   1272  CB  LYS A 136      84.754  93.513  69.383
ATOM   1273  CG  LYS A 136      85.519  94.543  70.228
ATOM   1274  CD  LYS A 136      86.322  93.983  71.406
ATOM   1275  CE  LYS A 136      86.976  95.090  72.243
ATOM   1276  NZ  LYS A 136      87.617  94.543  73.459
ATOM   1277  HZ1 LYS A 136      87.632  95.274  74.198
ATOM   1278  HZ2 LYS A 136      87.077  93.729  73.807
ATOM   1279  HZ3 LYS A 136      88.590  94.247  73.252
ATOM   1280  C   LYS A 136      83.497  93.161  67.260
ATOM   1281  O   LYS A 136      84.196  92.959  66.262
ATOM   1282  N   LYS A 137      82.355  92.479  67.510
ATOM   1283  H   LYS A 137      81.803  92.619  68.335
ATOM   1284  CA  LYS A 137      81.839  91.571  66.531
ATOM   1285  CB  LYS A 137      81.029  90.395  67.122
ATOM   1286  CG  LYS A 137      81.902  89.196  67.521
ATOM   1287  CD  LYS A 137      82.716  89.403  68.802
ATOM   1288  CE  LYS A 137      83.699  88.273  69.106
ATOM   1289  NZ  LYS A 137      84.503  88.624  70.294
ATOM   1290  HZ1 LYS A 137      84.959  89.544  70.142
ATOM   1291  HZ2 LYS A 137      83.889  88.680  71.129
ATOM   1292  HZ3 LYS A 137      85.231  87.903  70.449
ATOM   1293  C   LYS A 137      80.960  92.550  65.811
ATOM   1294  O   LYS A 137      79.846  92.849  66.250
ATOM   1295  N   ALA A 138      81.505  93.135  64.711
ATOM   1296  H   ALA A 138      82.420  92.899  64.391
ATOM   1297  CA  ALA A 138      80.786  94.108  63.933
ATOM   1298  CB  ALA A 138      81.637  94.794  62.850
ATOM   1299  C   ALA A 138      79.650  93.387  63.292
ATOM   1300  O   ALA A 138      79.858  92.434  62.537
ATOM   1301  N   GLY A 139      78.428  93.860  63.598
ATOM   1302  H   GLY A 139      78.298  94.637  64.209
ATOM   1303  CA  GLY A 139      77.246  93.250  63.083
ATOM   1304  C   GLY A 139      76.084  93.850  63.789
ATOM   1305  O   GLY A 139      75.667  93.398  64.854
ATOM   1306  N   GLU A 140      75.493  94.872  63.152
ATOM   1307  H   GLU A 140      75.816  95.201  62.268
ATOM   1308  CA  GLU A 140      74.363  95.564  63.707
ATOM   1309  CB  GLU A 140      74.281  97.044  63.282
ATOM   1310  CG  GLU A 140      75.486  97.874  63.749
ATOM   1311  CD  GLU A 140      75.234  99.356  63.498
ATOM   1312  OE1 GLU A 140      75.374 100.136  64.475
ATOM   1313  OE2 GLU A 140      74.917  99.742  62.343
ATOM   1314  C   GLU A 140      73.062  94.882  63.364
ATOM   1315  O   GLU A 140      72.000  95.331  63.798
ATOM   1316  N   GLU A 141      73.128  93.755  62.613
ATOM   1317  H   GLU A 141      74.006  93.413  62.290
ATOM   1318  CA  GLU A 141      71.990  92.996  62.161
ATOM   1319  CB  GLU A 141      72.330  91.936  61.099
ATOM   1320  CG  GLU A 141      72.632  92.580  59.738
ATOM   1321  CD  GLU A 141      72.876  91.522  58.672
ATOM   1322  OE1 GLU A 141      71.977  90.672  58.431
ATOM   1323  OE2 GLU A 141      73.981  91.555  58.070
ATOM   1324  C   GLU A 141      71.115  92.377  63.210
ATOM   1325  O   GLU A 141      69.930  92.172  62.939
ATOM   1326  N   ILE A 142      71.632  92.094  64.436
ATOM   1327  H   ILE A 142      72.586  92.268  64.669
ATOM   1328  CA  ILE A 142      70.800  91.506  65.468
ATOM   1329  CB  ILE A 142      71.479  90.793  66.613
ATOM   1330  CG2 ILE A 142      72.183  89.557  66.018
ATOM   1331  CG1 ILE A 142      72.370  91.700  67.456
ATOM   1332  CD1 ILE A 142      72.744  91.042  68.775
ATOM   1333  C   ILE A 142      69.702  92.430  65.963
ATOM   1334  O   ILE A 142      68.867  92.025  66.774
ATOM   1335  N   ALA A 143      69.698  93.712  65.506
ATOM   1336  H   ALA A 143      70.408  94.058  64.896
ATOM   1337  CA  ALA A 143      68.663  94.666  65.827
ATOM   1338  CB  ALA A 143      68.962  96.068  65.267
ATOM   1339  C   ALA A 143      67.372  94.169  65.190
ATOM   1340  O   ALA A 143      66.294  94.344  65.762
ATOM   1341  N   SER A 144      67.466  93.566  63.974
ATOM   1342  H   SER A 144      68.353  93.428  63.537
ATOM   1343  CA  SER A 144      66.353  93.009  63.239
ATOM   1344  CB  SER A 144      66.538  93.117  61.706
ATOM   1345  OG  SER A 144      67.668  92.381  61.254
ATOM   1346  HG  SER A 144      67.610  92.376  60.294
ATOM   1347  C   SER A 144      66.106  91.572  63.610
ATOM   1348  O   SER A 144      64.957  91.135  63.691
ATOM   1349  N   TYR A 145      67.207  90.821  63.860
ATOM   1350  H   TYR A 145      68.118  91.220  63.762
ATOM   1351  CA  TYR A 145      67.200  89.447  64.246
ATOM   1352  CB  TYR A 145      66.726  89.315  65.708
ATOM   1353  CG  TYR A 145      66.762  87.934  66.203
ATOM   1354  CD1 TYR A 145      67.985  87.280  66.329
ATOM   1355  CE1 TYR A 145      68.007  85.984  66.811
ATOM   1356  CZ  TYR A 145      66.838  85.347  67.196
ATOM   1357  OH  TYR A 145      66.896  84.032  67.694
ATOM   1358  HH  TYR A 145      65.998  83.767  67.909
ATOM   1359  CE2 TYR A 145      65.625  86.022  67.094
ATOM   1360  CD2 TYR A 145      65.578  87.319  66.607
ATOM   1361  C   TYR A 145      66.702  88.421  63.262
ATOM   1362  O   TYR A 145      65.554  87.965  63.291
ATOM   1363  N   SER A 146      67.608  88.112  62.301
ATOM   1364  H   SER A 146      68.509  88.538  62.284
ATOM   1365  CA  SER A 146      67.404  87.099  61.301
ATOM   1366  CB  SER A 146      68.200  87.292  59.985
ATOM   1367  OG  SER A 146      69.600  87.182  60.156
ATOM   1368  HG  SER A 146      69.984  87.373  59.295
ATOM   1369  C   SER A 146      67.555  85.748  61.984
ATOM   1370  O   SER A 146      67.936  85.685  63.161
ATOM   1371  N   ILE A 147      67.232  84.630  61.291
ATOM   1372  H   ILE A 147      66.948  84.648  60.336
ATOM   1373  CA  ILE A 147      67.254  83.337  61.945
ATOM   1374  CB  ILE A 147      65.873  82.685  61.979
ATOM   1375  CG2 ILE A 147      64.956  83.524  62.886
ATOM   1376  CG1 ILE A 147      65.307  82.436  60.561
ATOM   1377  CD1 ILE A 147      64.034  81.591  60.530
ATOM   1378  C   ILE A 147      68.199  82.239  61.521
ATOM   1379  O   ILE A 147      68.820  82.271  60.455
ATOM   1380  N   VAL A 148      68.303  81.261  62.468
ATOM   1381  H   VAL A 148      67.786  81.396  63.309
ATOM   1382  CA  VAL A 148      68.996  79.989  62.527
ATOM   1383  CB  VAL A 148      68.200  78.813  61.949
ATOM   1384  CG1 VAL A 148      66.911  78.642  62.776
ATOM   1385  CG2 VAL A 148      67.995  78.935  60.425
ATOM   1386  C   VAL A 148      70.456  79.866  62.195
ATOM   1387  O   VAL A 148      71.109  80.837  61.815
ATOM   1388  N   GLY A 149      71.000  78.640  62.430
ATOM   1389  H   GLY A 149      70.463  77.886  62.800
ATOM   1390  CA  GLY A 149      72.366  78.306  62.144
ATOM   1391  C   GLY A 149      72.432  77.678  60.774
ATOM   1392  O   GLY A 149      71.455  77.057  60.335
ATOM   1393  N   PRO A 150      73.574  77.764  60.096
ATOM   1394  CA  PRO A 150      73.743  77.208  58.778
ATOM   1395  CB  PRO A 150      75.056  77.783  58.240
ATOM   1396  CG  PRO A 150      75.863  78.162  59.496
ATOM   1397  CD  PRO A 150      74.797  78.405  60.581
ATOM   1398  C   PRO A 150      73.709  75.712  58.773
ATOM   1399  O   PRO A 150      74.413  75.089  59.572
ATOM   1400  N   ALA A 151      72.922  75.134  57.837
ATOM   1401  H   ALA A 151      72.303  75.667  57.266
ATOM   1402  CA  ALA A 151      73.146  73.780  57.415
ATOM   1403  CB  ALA A 151      71.990  73.169  56.602
ATOM   1404  C   ALA A 151      74.352  73.878  56.533
ATOM   1405  O   ALA A 151      74.361  74.542  55.493
ATOM   1406  N   ASN A 152      75.412  73.214  56.998
ATOM   1407  H   ASN A 152      75.343  72.698  57.848
ATOM   1408  CA  ASN A 152      76.700  73.171  56.381
ATOM   1409  CB  ASN A 152      77.755  72.814  57.458
ATOM   1410  CG  ASN A 152      79.191  72.967  56.968
ATOM   1411  OD1 ASN A 152      79.655  74.034  56.579
ATOM   1412  ND2 ASN A 152      79.932  71.828  57.018
ATOM   1413 1HD2 ASN A 152      79.517  70.978  57.339
ATOM   1414 2HD2 ASN A 152      80.890  71.845  56.736
ATOM   1415  C   ASN A 152      76.800  72.231  55.206
ATOM   1416  O   ASN A 152      77.599  72.475  54.298
ATOM   1417  N   ALA A 153      75.972  71.158  55.184
ATOM   1418  H   ALA A 153      75.298  70.998  55.901
ATOM   1419  CA  ALA A 153      76.042  70.157  54.145
ATOM   1420  CB  ALA A 153      75.159  68.929  54.435
ATOM   1421  C   ALA A 153      75.742  70.601  52.745
ATOM   1422  O   ALA A 153      74.665  71.113  52.435
ATOM   1423  N   LYS A 154      76.740  70.378  51.860
ATOM   1424  H   LYS A 154      77.598  69.953  52.136
ATOM   1425  CA  LYS A 154      76.637  70.701  50.463
ATOM   1426  CB  LYS A 154      77.997  71.062  49.816
ATOM   1427  CG  LYS A 154      77.913  71.506  48.351
ATOM   1428  CD  LYS A 154      79.248  71.893  47.712
ATOM   1429  CE  LYS A 154      79.092  72.392  46.274
ATOM   1430  NZ  LYS A 154      80.401  72.755  45.698
ATOM   1431  HZ1 LYS A 154      80.283  72.994  44.695
ATOM   1432  HZ2 LYS A 154      80.777  73.583  46.201
ATOM   1433  HZ3 LYS A 154      81.064  71.962  45.785
ATOM   1434  C   LYS A 154      76.058  69.463  49.839
ATOM   1435  O   LYS A 154      76.676  68.396  49.823
ATOM   1436  N   VAL A 155      74.814  69.618  49.350
ATOM   1437  H   VAL A 155      74.372  70.510  49.403
ATOM   1438  CA  VAL A 155      74.017  68.593  48.726
ATOM   1439  CB  VAL A 155      72.530  68.686  49.064
ATOM   1440  CG1 VAL A 155      72.377  68.532  50.590
ATOM   1441  CG2 VAL A 155      71.890  69.988  48.536
ATOM   1442  C   VAL A 155      74.191  68.273  47.264
ATOM   1443  O   VAL A 155      73.975  67.091  46.976
ATOM   1444  N   PRO A 156      74.512  69.158  46.300
ATOM   1445  CA  PRO A 156      74.657  68.774  44.913
ATOM   1446  CB  PRO A 156      74.897  70.059  44.121
ATOM   1447  CG  PRO A 156      75.418  71.062  45.159
ATOM   1448  CD  PRO A 156      74.803  70.580  46.481
ATOM   1449  C   PRO A 156      75.740  67.760  44.735
ATOM   1450  O   PRO A 156      76.791  67.870  45.368
ATOM   1451  N   HIS A 157      75.482  66.784  43.845
ATOM   1452  H   HIS A 157      74.659  66.829  43.285
ATOM   1453  CA  HIS A 157      76.180  65.523  43.767
ATOM   1454  CB  HIS A 157      75.569  64.580  42.712
ATOM   1455  CG  HIS A 157      74.220  64.030  43.068
ATOM   1456  ND1 HIS A 157      73.049  64.753  42.989
ATOM   1457  CE1 HIS A 157      72.047  63.917  43.362
ATOM   1458  NE2 HIS A 157      72.491  62.714  43.674
ATOM   1459  CD2 HIS A 157      73.860  62.787  43.490
ATOM   1460  C   HIS A 157      77.627  65.682  43.402
ATOM   1461  O   HIS A 157      78.409  64.752  43.608
ATOM   1462  N   SER A 158      78.004  66.878  42.876
ATOM   1463  H   SER A 158      77.334  67.602  42.734
ATOM   1464  CA  SER A 158      79.340  67.239  42.484
ATOM   1465  CB  SER A 158      79.405  68.697  41.971
ATOM   1466  OG  SER A 158      79.022  69.621  42.985
ATOM   1467  HG  SER A 158      79.080  70.491  42.580
ATOM   1468  C   SER A 158      80.255  67.074  43.668
ATOM   1469  O   SER A 158      81.389  66.624  43.490
ATOM   1470  N   ALA A 159      79.764  67.414  44.896
ATOM   1471  H   ALA A 159      78.837  67.765  45.012
ATOM   1472  CA  ALA A 159      80.530  67.236  46.102
ATOM   1473  CB  ALA A 159      79.922  67.917  47.344
ATOM   1474  C   ALA A 159      80.496  65.749  46.300
ATOM   1475  O   ALA A 159      79.444  65.158  46.554
ATOM   1476  N   LYS A 160      81.692  65.136  46.208
ATOM   1477  H   LYS A 160      82.522  65.658  46.032
ATOM   1478  CA  LYS A 160      81.867  63.715  46.288
ATOM   1479  CB  LYS A 160      83.299  63.289  45.919
ATOM   1480  CG  LYS A 160      83.612  63.471  44.432
ATOM   1481  CD  LYS A 160      85.031  63.060  44.047
ATOM   1482  CE  LYS A 160      85.348  63.285  42.569
ATOM   1483  NZ  LYS A 160      86.736  62.875  42.283
ATOM   1484  HZ1 LYS A 160      87.395  63.487  42.799
ATOM   1485  HZ2 LYS A 160      86.875  61.892  42.583
ATOM   1486  HZ3 LYS A 160      86.921  62.951  41.265
ATOM   1487  C   LYS A 160      81.523  63.109  47.606
ATOM   1488  O   LYS A 160      80.921  62.034  47.631
ATOM   1489  N   LYS A 161      81.881  63.780  48.722
ATOM   1490  H   LYS A 161      82.348  64.661  48.706
ATOM   1491  CA  LYS A 161      81.584  63.228  50.010
ATOM   1492  CB  LYS A 161      82.764  62.402  50.601
ATOM   1493  CG  LYS A 161      84.074  63.163  50.879
ATOM   1494  CD  LYS A 161      85.173  62.271  51.458
ATOM   1495  CE  LYS A 161      86.483  62.995  51.775
ATOM   1496  NZ  LYS A 161      87.416  62.057  52.435
ATOM   1497  HZ1 LYS A 161      88.268  62.555  52.762
ATOM   1498  HZ2 LYS A 161      86.944  61.623  53.252
ATOM   1499  HZ3 LYS A 161      87.685  61.311  51.766
ATOM   1500  C   LYS A 161      81.212  64.263  51.026
ATOM   1501  O   LYS A 161      81.434  65.461  50.847
ATOM   1502  N   TYR A 162      80.553  63.771  52.095
ATOM   1503  H   TYR A 162      80.359  62.796  52.165
ATOM   1504  CA  TYR A 162      80.156  64.524  53.252
ATOM   1505  CB  TYR A 162      78.787  64.101  53.840
ATOM   1506  CG  TYR A 162      77.681  64.447  52.898
ATOM   1507  CD1 TYR A 162      77.166  63.481  52.025
ATOM   1508  CE1 TYR A 162      76.127  63.800  51.146
ATOM   1509  CZ  TYR A 162      75.590  65.089  51.138
ATOM   1510  OH  TYR A 162      74.540  65.409  50.251
ATOM   1511  HH  TYR A 162      74.371  66.352  50.322
ATOM   1512  CE2 TYR A 162      76.094  66.057  52.011
ATOM   1513  CD2 TYR A 162      77.133  65.735  52.887
ATOM   1514  C   TYR A 162      81.239  64.256  54.290
ATOM   1515  O   TYR A 162      82.236  63.579  54.013
ATOM   1516  N   TYR A 163      81.093  64.846  55.498
ATOM   1517  H   TYR A 163      80.309  65.431  55.697
ATOM   1518  CA  TYR A 163      82.018  64.681  56.598
ATOM   1519  CB  TYR A 163      82.863  65.973  56.784
ATOM   1520  CG  TYR A 163      83.926  65.907  57.836
ATOM   1521  CD1 TYR A 163      85.154  65.276  57.605
ATOM   1522  CE1 TYR A 163      86.128  65.245  58.608
ATOM   1523  CZ  TYR A 163      85.882  65.854  59.842
ATOM   1524  OH  TYR A 163      86.851  65.831  60.862
ATOM   1525  HH  TYR A 163      87.655  65.459  60.489
ATOM   1526  CE2 TYR A 163      84.669  66.499  60.075
ATOM   1527  CD2 TYR A 163      83.701  66.529  59.072
ATOM   1528  C   TYR A 163      81.131  64.459  57.801
ATOM   1529  O   TYR A 163      80.530  65.410  58.305
ATOM   1530  N   GLU A 164      81.005  63.185  58.259
ATOM   1531  H   GLU A 164      81.490  62.425  57.831
ATOM   1532  CA  GLU A 164      80.161  62.831  59.382
ATOM   1533  CB  GLU A 164      78.961  61.945  58.959
ATOM   1534  CG  GLU A 164      77.972  62.611  57.986
ATOM   1535  CD  GLU A 164      76.733  61.746  57.721
ATOM   1536  OE1 GLU A 164      76.566  60.649  58.321
ATOM   1537  OE2 GLU A 164      75.905  62.204  56.891
ATOM   1538  C   GLU A 164      80.834  62.151  60.557
ATOM   1539  O   GLU A 164      80.145  61.704  61.479
ATOM   1540  N   ALA A 165      82.184  62.067  60.571
ATOM   1541  H   ALA A 165      82.729  62.448  59.829
ATOM   1542  CA  ALA A 165      82.939  61.394  61.604
ATOM   1543  CB  ALA A 165      84.418  61.264  61.221
ATOM   1544  C   ALA A 165      82.892  61.951  63.004
ATOM   1545  O   ALA A 165      82.779  61.165  63.946
ATOM   1546  N   VAL A 166      83.000  63.294  63.178
ATOM   1547  H   VAL A 166      83.092  63.906  62.398
ATOM   1548  CA  VAL A 166      82.950  63.936  64.482
ATOM   1549  CB  VAL A 166      83.471  65.372  64.512
ATOM   1550  CG1 VAL A 166      84.937  65.339  64.064
ATOM   1551  CG2 VAL A 166      82.641  66.336  63.635
ATOM   1552  C   VAL A 166      81.529  63.857  64.986
ATOM   1553  O   VAL A 166      80.583  64.045  64.220
ATOM   1554  N   HIS A 167      81.357  63.520  66.281
ATOM   1555  H   HIS A 167      82.129  63.355  66.889
ATOM   1556  CA  HIS A 167      80.050  63.366  66.868
ATOM   1557  CB  HIS A 167      79.979  62.150  67.818
ATOM   1558  CG  HIS A 167      80.143  60.844  67.088
ATOM   1559  ND1 HIS A 167      79.235  60.364  66.171
ATOM   1560  CE1 HIS A 167      79.721  59.182  65.717
ATOM   1561  NE2 HIS A 167      80.874  58.868  66.277
ATOM   1562  CD2 HIS A 167      81.139  59.917  67.141
ATOM   1563  C   HIS A 167      79.301  64.519  67.501
ATOM   1564  O   HIS A 167      78.082  64.507  67.307
ATOM   1565  N   PRO A 168      79.871  65.527  68.184
ATOM   1566  CA  PRO A 168      79.111  66.564  68.866
ATOM   1567  CB  PRO A 168      80.145  67.434  69.577
ATOM   1568  CG  PRO A 168      81.306  66.467  69.840
ATOM   1569  CD  PRO A 168      81.267  65.531  68.626
ATOM   1570  C   PRO A 168      78.072  67.366  68.153
ATOM   1571  O   PRO A 168      78.309  67.902  67.069
ATOM   1572  N   CYS A 169      76.915  67.471  68.839
ATOM   1573  H   CYS A 169      76.837  67.090  69.757
ATOM   1574  CA  CYS A 169      75.673  67.913  68.273
ATOM   1575  CB  CYS A 169      74.455  67.506  69.123
ATOM   1576  SG  CYS A 169      74.171  65.709  69.107
ATOM   1577  C   CYS A 169      75.632  69.390  67.987
ATOM   1578  O   CYS A 169      74.872  69.805  67.112
ATOM   1579  N   THR A 170      76.411  70.221  68.727
ATOM   1580  H   THR A 170      77.022  69.894  69.442
ATOM   1581  CA  THR A 170      76.433  71.643  68.479
ATOM   1582  CB  THR A 170      75.505  72.428  69.391
ATOM   1583  CG2 THR A 170      75.539  73.939  69.089
ATOM   1584  OG1 THR A 170      74.173  71.958  69.231
ATOM   1585  HG1 THR A 170      74.173  71.055  69.560
ATOM   1586  C   THR A 170      77.846  72.133  68.632
ATOM   1587  O   THR A 170      78.428  72.040  69.712
ATOM   1588  N   VAL A 171      78.428  72.618  67.507
ATOM   1589  H   VAL A 171      77.925  72.638  66.647
ATOM   1590  CA  VAL A 171      79.763  73.176  67.427
ATOM   1591  CB  VAL A 171      80.840  72.233  66.865
ATOM   1592  CG1 VAL A 171      82.204  72.954  66.850
ATOM   1593  CG2 VAL A 171      80.916  70.911  67.654
ATOM   1594  C   VAL A 171      79.579  74.320  66.441
ATOM   1595  O   VAL A 171      79.565  74.093  65.226
ATOM   1596  N   PHE A 172      79.401  75.577  66.936
ATOM   1597  H   PHE A 172      79.385  75.780  67.911
ATOM   1598  CA  PHE A 172      79.201  76.694  66.037
ATOM   1599  CB  PHE A 172      77.761  77.242  65.873
ATOM   1600  CG  PHE A 172      76.860  76.280  65.174
ATOM   1601  CD1 PHE A 172      76.081  75.346  65.862
ATOM   1602  CE1 PHE A 172      75.243  74.470  65.165
ATOM   1603  CZ  PHE A 172      75.176  74.531  63.769
ATOM   1604  CE2 PHE A 172      75.942  75.467  63.073
ATOM   1605  CD2 PHE A 172      76.777  76.338  63.777
ATOM   1606  C   PHE A 172      80.067  77.889  66.135
ATOM   1607  O   PHE A 172      80.086  78.606  67.137
ATOM   1608  N   CYS A 173      80.772  78.126  65.012
ATOM   1609  H   CYS A 173      80.700  77.521  64.225
ATOM   1610  CA  CYS A 173      81.674  79.218  64.841
ATOM   1611  CB  CYS A 173      83.127  78.817  64.994
ATOM   1612  SG  CYS A 173      84.349  80.131  64.651
ATOM   1613  C   CYS A 173      81.707  79.790  63.474
ATOM   1614  O   CYS A 173      81.725  79.067  62.478
ATOM   1615  N   VAL A 174      81.710  81.136  63.428
ATOM   1616  H   VAL A 174      81.677  81.703  64.247
ATOM   1617  CA  VAL A 174      81.890  81.839  62.200
ATOM   1618  CB  VAL A 174      80.875  82.896  61.851
ATOM   1619  CG1 VAL A 174      81.319  83.498  60.515
ATOM   1620  CG2 VAL A 174      79.471  82.277  61.725
ATOM   1621  C   VAL A 174      83.249  82.468  62.476
ATOM   1622  O   VAL A 174      83.490  83.038  63.549
ATOM   1623  N   LEU A 175      84.177  82.296  61.509
ATOM   1624  H   LEU A 175      83.954  81.796  60.677
ATOM   1625  CA  LEU A 175      85.529  82.788  61.573
ATOM   1626  CB  LEU A 175      86.412  82.039  60.544
ATOM   1627  CG  LEU A 175      87.909  81.759  60.849
ATOM   1628  CD1 LEU A 175      88.821  82.984  60.834
ATOM   1629  CD2 LEU A 175      88.071  80.867  62.083
ATOM   1630  C   LEU A 175      85.575  84.258  61.205
ATOM   1631  O   LEU A 175      86.243  85.046  61.869
ATOM   1632  N   SER A 176      84.866  84.640  60.114
ATOM   1633  H   SER A 176      84.326  83.962  59.622
ATOM   1634  CA  SER A 176      84.769  85.964  59.533
ATOM   1635  CB  SER A 176      83.779  86.915  60.215
ATOM   1636  OG  SER A 176      82.461  86.399  60.147
ATOM   1637  HG  SER A 176      82.208  86.202  61.052
ATOM   1638  C   SER A 176      86.070  86.670  59.222
ATOM   1639  O   SER A 176      86.178  87.898  59.310
ATOM   1640  N   LYS A 177      87.113  85.885  58.878
ATOM   1641  H   LYS A 177      87.036  84.893  58.832
ATOM   1642  CA  LYS A 177      88.386  86.438  58.493
ATOM   1643  CB  LYS A 177      89.559  86.166  59.466
ATOM   1644  CG  LYS A 177      89.420  86.893  60.811
ATOM   1645  CD  LYS A 177      90.640  86.800  61.729
ATOM   1646  CE  LYS A 177      90.423  87.474  63.086
ATOM   1647  NZ  LYS A 177      91.670  87.459  63.878
ATOM   1648  HZ1 LYS A 177      92.352  88.114  63.450
ATOM   1649  HZ2 LYS A 177      91.471  87.769  64.847
ATOM   1650  HZ3 LYS A 177      92.079  86.506  63.892
ATOM   1651  C   LYS A 177      88.757  85.982  57.100
ATOM   1652  O   LYS A 177      89.819  86.353  56.598
ATOM   1653  N   LYS A 178      87.899  85.155  56.448
ATOM   1654  H   LYS A 178      87.035  84.871  56.853
ATOM   1655  CA  LYS A 178      88.140  84.643  55.120
ATOM   1656  CB  LYS A 178      88.962  83.316  55.133
ATOM   1657  CG  LYS A 178      88.296  82.102  55.807
ATOM   1658  CD  LYS A 178      89.209  80.886  56.010
ATOM   1659  CE  LYS A 178      89.579  80.129  54.728
ATOM   1660  NZ  LYS A 178      90.448  78.977  55.052
ATOM   1661  HZ1 LYS A 178      90.851  78.582  54.181
ATOM   1662  HZ2 LYS A 178      91.219  79.268  55.683
ATOM   1663  HZ3 LYS A 178      89.878  78.250  55.524
ATOM   1664  C   LYS A 178      86.831  84.413  54.400
ATOM   1665  O   LYS A 178      85.752  84.631  54.957
ATOM   1666  N   GLN A 179      86.923  84.016  53.103
ATOM   1667  H   GLN A 179      87.813  83.883  52.673
ATOM   1668  CA  GLN A 179      85.802  83.686  52.255
ATOM   1669  CB  GLN A 179      86.181  83.405  50.785
ATOM   1670  CG  GLN A 179      86.658  84.606  49.969
ATOM   1671  CD  GLN A 179      86.848  84.161  48.520
ATOM   1672  OE1 GLN A 179      87.754  83.400  48.183
ATOM   1673  NE2 GLN A 179      85.956  84.656  47.622
ATOM   1674 1HE2 GLN A 179      85.221  85.261  47.925
ATOM   1675 2HE2 GLN A 179      86.026  84.405  46.656
ATOM   1676  C   GLN A 179      85.230  82.382  52.761
ATOM   1677  O   GLN A 179      85.935  81.578  53.381
ATOM   1678  N   GLN A 180      83.927  82.148  52.468
ATOM   1679  H   GLN A 180      83.390  82.834  51.986
ATOM   1680  CA  GLN A 180      83.167  80.984  52.858
ATOM   1681  CB  GLN A 180      83.666  79.676  52.172
ATOM   1682  CG  GLN A 180      83.472  79.683  50.647
ATOM   1683  CD  GLN A 180      84.044  78.407  50.043
ATOM   1684  OE1 GLN A 180      85.254  78.292  49.849
ATOM   1685  NE2 GLN A 180      83.166  77.426  49.711
ATOM   1686 1HE2 GLN A 180      82.186  77.552  49.869
ATOM   1687 2HE2 GLN A 180      83.500  76.577  49.302
ATOM   1688  C   GLN A 180      83.112  80.938  54.364
ATOM   1689  O   GLN A 180      82.654  81.918  54.952
ATOM   1690  N   VAL A 181      83.515  79.829  55.033
ATOM   1691  H   VAL A 181      83.862  79.009  54.585
ATOM   1692  CA  VAL A 181      83.479  79.776  56.472
ATOM   1693  CB  VAL A 181      82.063  79.494  57.018
ATOM   1694  CG1 VAL A 181      81.553  78.100  56.593
ATOM   1695  CG2 VAL A 181      81.978  79.792  58.530
ATOM   1696  C   VAL A 181      84.491  78.792  56.988
ATOM   1697  O   VAL A 181      84.804  77.796  56.330
ATOM   1698  N   ASN A 182      85.083  79.115  58.158
ATOM   1699  H   ASN A 182      84.864  79.953  58.653
ATOM   1700  CA  ASN A 182      86.005  78.228  58.808
ATOM   1701  CB  ASN A 182      87.483  78.672  58.838
ATOM   1702  CG  ASN A 182      88.340  77.503  59.327
ATOM   1703  OD1 ASN A 182      88.379  76.430  58.726
ATOM   1704  ND2 ASN A 182      89.012  77.698  60.490
ATOM   1705 1HD2 ASN A 182      88.935  78.570  60.972
ATOM   1706 2HD2 ASN A 182      89.555  76.956  60.880
ATOM   1707  C   ASN A 182      85.455  78.187  60.207
ATOM   1708  O   ASN A 182      85.152  79.223  60.805
ATOM   1709  N   PHE A 183      85.253  76.962  60.722
ATOM   1710  H   PHE A 183      85.481  76.138  60.210
ATOM   1711  CA  PHE A 183      84.723  76.743  62.034
ATOM   1712  CB  PHE A 183      83.710  75.569  62.104
ATOM   1713  CG  PHE A 183      82.391  75.797  61.441
ATOM   1714  CD1 PHE A 183      82.226  75.659  60.057
ATOM   1715  CE1 PHE A 183      80.973  75.859  59.470
ATOM   1716  CZ  PHE A 183      79.866  76.168  60.264
ATOM   1717  CE2 PHE A 183      80.010  76.263  61.649
ATOM   1718  CD2 PHE A 183      81.266  76.063  62.229
ATOM   1719  C   PHE A 183      85.764  76.368  63.050
ATOM   1720  O   PHE A 183      86.455  75.359  62.914
ATOM   1721  N   VAL A 184      85.907  77.218  64.089
ATOM   1722  H   VAL A 184      85.390  78.065  64.137
ATOM   1723  CA  VAL A 184      86.763  76.953  65.223
ATOM   1724  CB  VAL A 184      87.907  77.924  65.485
ATOM   1725  CG1 VAL A 184      88.837  77.871  64.259
ATOM   1726  CG2 VAL A 184      87.413  79.358  65.703
ATOM   1727  C   VAL A 184      85.788  76.658  66.362
ATOM   1728  O   VAL A 184      84.589  76.513  66.101
ATOM   1729  N   CYS A 185      86.225  76.453  67.630
ATOM   1730  H   CYS A 185      87.178  76.490  67.916
ATOM   1731  CA  CYS A 185      85.225  76.152  68.633
ATOM   1732  CB  CYS A 185      84.985  74.623  68.765
ATOM   1733  SG  CYS A 185      83.607  74.215  69.881
ATOM   1734  C   CYS A 185      85.423  76.789  69.981
ATOM   1735  O   CYS A 185      85.108  77.959  70.171
ATOM   1736  N   GLN A 186      85.919  76.038  70.985
ATOM   1737  H   GLN A 186      86.175  75.084  70.853
ATOM   1738  CA  GLN A 186      86.138  76.496  72.333
ATOM   1739  CB  GLN A 186      87.325  77.469  72.570
ATOM   1740  CG  GLN A 186      88.708  76.834  72.346
ATOM   1741  CD  GLN A 186      89.846  77.846  72.551
ATOM   1742  OE1 GLN A 186      89.680  79.044  72.786
ATOM   1743  NE2 GLN A 186      91.097  77.321  72.453
ATOM   1744 1HE2 GLN A 186      91.220  76.342  72.293
ATOM   1745 2HE2 GLN A 186      91.896  77.913  72.550
ATOM   1746  C   GLN A 186      84.890  76.958  73.044
ATOM   1747  O   GLN A 186      83.804  77.088  72.465
ATOM   1748  N   ARG A 187      85.046  77.122  74.366
ATOM   1749  H   ARG A 187      85.939  76.939  74.779
ATOM   1750  CA  ARG A 187      84.051  77.552  75.304
ATOM   1751  CB  ARG A 187      82.957  76.482  75.550
ATOM   1752  CG  ARG A 187      81.767  76.885  76.421
ATOM   1753  CD  ARG A 187      80.736  75.756  76.536
ATOM   1754  NE  ARG A 187      79.561  76.222  77.338
ATOM   1755  HE  ARG A 187      78.741  76.542  76.856
ATOM   1756  CZ  ARG A 187      79.548  76.175  78.707
ATOM   1757  NH1 ARG A 187      80.618  75.741  79.440
ATOM   1758 1HH1 ARG A 187      81.447  75.420  78.984
ATOM   1759 2HH1 ARG A 187      80.586  75.753  80.439
ATOM   1760  NH2 ARG A 187      78.427  76.606  79.358
ATOM   1761 1HH2 ARG A 187      77.616  76.869  78.831
ATOM   1762 2HH2 ARG A 187      78.382  76.575  80.352
ATOM   1763  C   ARG A 187      84.834  77.676  76.590
ATOM   1764  O   ARG A 187      85.649  76.796  76.893
ATOM   1765  N   VAL A 188      84.655  78.789  77.343
ATOM   1766  H   VAL A 188      84.021  79.508  77.080
ATOM   1767  CA  VAL A 188      85.338  78.953  78.606
ATOM   1768  CB  VAL A 188      86.212  80.204  78.706
ATOM   1769  CG1 VAL A 188      86.856  80.316  80.106
ATOM   1770  CG2 VAL A 188      87.266  80.185  77.582
ATOM   1771  C   VAL A 188      84.293  78.956  79.694
ATOM   1772  O   VAL A 188      84.243  78.011  80.481
ATOM   1773  N   ASP A 189      83.416  79.995  79.740
ATOM   1774  H   ASP A 189      83.452  80.763  79.110
ATOM   1775  CA  ASP A 189      82.387  80.067  80.744
ATOM   1776  CB  ASP A 189      82.473  81.326  81.670
ATOM   1777  CG  ASP A 189      82.315  82.693  80.998
ATOM   1778  OD1 ASP A 189      82.093  82.785  79.765
ATOM   1779  OD2 ASP A 189      82.405  83.692  81.752
ATOM   1780  C   ASP A 189      81.052  79.861  80.065
ATOM   1781  O   ASP A 189      80.963  78.957  79.229
ATOM   1782  N   MET A 190      80.006  80.697  80.345
ATOM   1783  H   MET A 190      80.069  81.447  80.996
ATOM   1784  CA  MET A 190      78.709  80.503  79.758
ATOM   1785  CB  MET A 190      77.594  81.373  80.393
ATOM   1786  CG  MET A 190      76.184  81.080  79.853
ATOM   1787  SD  MET A 190      74.841  82.098  80.530
ATOM   1788  CE  MET A 190      74.687  81.148  82.067
ATOM   1789  C   MET A 190      78.729  80.740  78.287
ATOM   1790  O   MET A 190      78.952  81.848  77.798
ATOM   1791  N   ASP A 191      78.688  79.579  77.596
ATOM   1792  H   ASP A 191      78.632  78.725  78.104
ATOM   1793  CA  ASP A 191      78.670  79.376  76.178
ATOM   1794  CB  ASP A 191      77.230  79.517  75.601
ATOM   1795  CG  ASP A 191      76.331  78.428  76.171
ATOM   1796  OD1 ASP A 191      76.759  77.241  76.128
ATOM   1797  OD2 ASP A 191      75.213  78.761  76.646
ATOM   1798  C   ASP A 191      79.639  80.194  75.368
ATOM   1799  O   ASP A 191      79.399  80.352  74.178
ATOM   1800  N   ILE A 192      80.814  80.612  75.907
ATOM   1801  H   ILE A 192      81.080  80.422  76.849
ATOM   1802  CA  ILE A 192      81.675  81.483  75.126
ATOM   1803  CB  ILE A 192      82.451  82.541  75.897
ATOM   1804  CG2 ILE A 192      81.434  83.541  76.475
ATOM   1805  CG1 ILE A 192      83.448  81.974  76.895
ATOM   1806  CD1 ILE A 192      84.368  83.037  77.495
ATOM   1807  C   ILE A 192      82.478  80.976  73.950
ATOM   1808  O   ILE A 192      82.615  79.781  73.689
ATOM   1809  N   VAL A 193      82.940  81.979  73.172
ATOM   1810  H   VAL A 193      82.725  82.912  73.448
ATOM   1811  CA  VAL A 193      83.721  81.971  71.957
ATOM   1812  CB  VAL A 193      83.681  83.358  71.289
ATOM   1813  CG1 VAL A 193      82.222  83.751  70.971
ATOM   1814  CG2 VAL A 193      84.408  84.436  72.110
ATOM   1815  C   VAL A 193      85.177  81.555  72.163
ATOM   1816  O   VAL A 193      85.583  81.260  73.288
ATOM   1817  N   VAL A 194      85.947  81.404  71.043
ATOM   1818  H   VAL A 194      85.603  81.661  70.142
ATOM   1819  CA  VAL A 194      87.371  81.083  71.054
ATOM   1820  CB  VAL A 194      88.003  80.661  69.700
ATOM   1821  CG1 VAL A 194      89.534  80.513  69.714
ATOM   1822  CG2 VAL A 194      87.634  79.241  69.383
ATOM   1823  C   VAL A 194      88.160  82.301  71.450
ATOM   1824  O   VAL A 194      87.895  83.402  70.964
ATOM   1825  N   TYR A 195      89.137  82.079  72.359
ATOM   1826  H   TYR A 195      89.259  81.162  72.736
ATOM   1827  CA  TYR A 195      90.102  83.041  72.828
ATOM   1828  CB  TYR A 195      89.885  83.668  74.239
ATOM   1829  CG  TYR A 195      88.648  84.489  74.382
ATOM   1830  CD1 TYR A 195      87.500  83.959  74.976
ATOM   1831  CE1 TYR A 195      86.354  84.746  75.115
ATOM   1832  CZ  TYR A 195      86.345  86.070  74.669
ATOM   1833  OH  TYR A 195      85.181  86.858  74.811
ATOM   1834  HH  TYR A 195      84.511  86.324  75.248
ATOM   1835  CE2 TYR A 195      87.491  86.608  74.082
ATOM   1836  CD2 TYR A 195      88.637  85.820  73.945
ATOM   1837  C   TYR A 195      91.345  82.177  72.884
ATOM   1838  O   TYR A 195      91.760  81.723  73.953
ATOM   1839  N   CYS A 196      91.924  81.860  71.700
ATOM   1840  H   CYS A 196      91.581  82.223  70.836
ATOM   1841  CA  CYS A 196      93.096  81.023  71.604
ATOM   1842  CB  CYS A 196      93.227  80.314  70.239
ATOM   1843  SG  CYS A 196      94.681  79.228  70.096
ATOM   1844  C   CYS A 196      94.374  81.756  71.874
ATOM   1845  O   CYS A 196      94.636  82.816  71.304
ATOM   1846  N   ASN A 197      95.198  81.172  72.770
ATOM   1847  H   ASN A 197      94.958  80.308  73.205
ATOM   1848  CA  ASN A 197      96.482  81.710  73.138
ATOM   1849  CB  ASN A 197      96.856  81.502  74.632
ATOM   1850  CG  ASN A 197      96.988  80.021  75.004
ATOM   1851  OD1 ASN A 197      96.029  79.249  74.957
ATOM   1852  ND2 ASN A 197      98.231  79.609  75.362
ATOM   1853 1HD2 ASN A 197      98.994  80.257  75.358
ATOM   1854 2HD2 ASN A 197      98.389  78.655  75.616
ATOM   1855  C   ASN A 197      97.548  81.106  72.256
ATOM   1856  O   ASN A 197      97.366  80.027  71.685
ATOM   1857  N   GLY A 198      98.687  81.821  72.101
ATOM   1858  H   GLY A 198      98.819  82.702  72.548
ATOM   1859  CA  GLY A 198      99.789  81.367  71.292
ATOM   1860  C   GLY A 198      99.553  81.818  69.883
ATOM   1861  O   GLY A 198     100.272  82.688  69.388
ATOM   1862  N   GLN A 199      98.533  81.216  69.225
ATOM   1863  H   GLN A 199      97.995  80.507  69.676
ATOM   1864  CA  GLN A 199      98.137  81.520  67.871
ATOM   1865  CB  GLN A 199      97.292  80.403  67.217
ATOM   1866  CG  GLN A 199      98.036  79.077  66.965
ATOM   1867  CD  GLN A 199      99.201  79.290  65.992
ATOM   1868  OE1 GLN A 199      99.032  79.783  64.878
ATOM   1869  NE2 GLN A 199     100.434  78.922  66.424
ATOM   1870 1HE2 GLN A 199     100.554  78.538  67.339
ATOM   1871 2HE2 GLN A 199     101.226  79.036  65.825
ATOM   1872  C   GLN A 199      97.388  82.820  67.734
ATOM   1873  O   GLN A 199      97.531  83.489  66.709
ATOM   1874  N   ARG A 200      96.626  83.218  68.788
ATOM   1875  H   ARG A 200      96.548  82.642  69.599
ATOM   1876  CA  ARG A 200      95.829  84.425  68.858
ATOM   1877  CB  ARG A 200      96.639  85.746  68.959
ATOM   1878  CG  ARG A 200      97.087  86.079  70.384
ATOM   1879  CD  ARG A 200      98.313  85.286  70.837
ATOM   1880  NE  ARG A 200      98.655  85.711  72.224
ATOM   1881  HE  ARG A 200      98.004  86.283  72.725
ATOM   1882  CZ  ARG A 200      99.804  85.304  72.849
ATOM   1883  NH1 ARG A 200     100.758  84.556  72.215
ATOM   1884 1HH1 ARG A 200     100.648  84.285  71.258
ATOM   1885 2HH1 ARG A 200     101.592  84.293  72.701
ATOM   1886  NH2 ARG A 200      99.997  85.663  74.150
ATOM   1887 1HH2 ARG A 200      99.299  86.191  74.633
ATOM   1888 2HH2 ARG A 200     100.836  85.400  74.627
ATOM   1889  C   ARG A 200      94.714  84.541  67.844
ATOM   1890  O   ARG A 200      94.660  85.472  67.033
ATOM   1891  N   LYS A 201      93.828  83.519  67.854
ATOM   1892  H   LYS A 201      93.921  82.772  68.507
ATOM   1893  CA  LYS A 201      92.670  83.426  67.002
ATOM   1894  CB  LYS A 201      92.642  82.021  66.361
ATOM   1895  CG  LYS A 201      91.538  81.708  65.357
ATOM   1896  CD  LYS A 201      91.633  80.285  64.804
ATOM   1897  CE  LYS A 201      92.739  80.105  63.757
ATOM   1898  NZ  LYS A 201      92.824  78.694  63.328
ATOM   1899  HZ1 LYS A 201      92.941  78.092  64.165
ATOM   1900  HZ2 LYS A 201      91.966  78.416  62.817
ATOM   1901  HZ3 LYS A 201      93.646  78.571  62.706
ATOM   1902  C   LYS A 201      91.496  83.654  67.934
ATOM   1903  O   LYS A 201      91.341  82.917  68.910
ATOM   1904  N   VAL A 202      90.657  84.698  67.670
ATOM   1905  H   VAL A 202      90.798  85.303  66.892
ATOM   1906  CA  VAL A 202      89.520  85.026  68.510
ATOM   1907  CB  VAL A 202      89.741  86.250  69.421
ATOM   1908  CG1 VAL A 202      88.484  86.544  70.272
ATOM   1909  CG2 VAL A 202      90.981  86.056  70.318
ATOM   1910  C   VAL A 202      88.344  85.324  67.622
ATOM   1911  O   VAL A 202      88.322  86.346  66.934
ATOM   1912  N   ILE A 203      87.368  84.382  67.608
ATOM   1913  H   ILE A 203      87.477  83.573  68.180
ATOM   1914  CA  ILE A 203      86.110  84.382  66.875
ATOM   1915  CB  ILE A 203      86.151  84.330  65.355
ATOM   1916  CG2 ILE A 203      86.323  85.752  64.796
ATOM   1917  CG1 ILE A 203      86.990  83.164  64.799
ATOM   1918  CD1 ILE A 203      88.491  83.423  64.706
ATOM   1919  C   ILE A 203      85.187  83.318  67.421
ATOM   1920  O   ILE A 203      85.466  82.812  68.509
ATOM   1921  N   LEU A 204      84.068  83.000  66.686
ATOM   1922  H   LEU A 204      83.912  83.417  65.791
ATOM   1923  CA  LEU A 204      82.989  82.057  66.952
ATOM   1924  CB  LEU A 204      82.866  81.494  68.392
ATOM   1925  CG  LEU A 204      83.505  80.162  68.765
ATOM   1926  CD1 LEU A 204      82.533  79.003  68.684
ATOM   1927  CD2 LEU A 204      84.699  79.873  67.879
ATOM   1928  C   LEU A 204      81.721  82.809  66.712
ATOM   1929  O   LEU A 204      81.717  83.847  66.053
ATOM   1930  N   THR A 205      80.588  82.202  67.112
ATOM   1931  H   THR A 205      80.579  81.276  67.487
ATOM   1932  CA  THR A 205      79.309  82.819  67.053
ATOM   1933  CB  THR A 205      78.653  82.770  65.706
ATOM   1934  CG2 THR A 205      78.519  81.345  65.128
ATOM   1935  OG1 THR A 205      77.426  83.464  65.809
ATOM   1936  HG1 THR A 205      77.218  83.779  64.925
ATOM   1937  C   THR A 205      78.571  82.120  68.152
ATOM   1938  O   THR A 205      78.471  80.888  68.131
ATOM   1939  N   LYS A 206      78.064  82.870  69.167
ATOM   1940  H   LYS A 206      78.106  83.865  69.222
ATOM   1941  CA  LYS A 206      77.434  82.148  70.241
ATOM   1942  CB  LYS A 206      78.376  81.899  71.440
ATOM   1943  CG  LYS A 206      79.436  80.808  71.189
ATOM   1944  CD  LYS A 206      78.885  79.373  71.178
ATOM   1945  CE  LYS A 206      79.952  78.270  71.224
ATOM   1946  NZ  LYS A 206      80.611  78.223  72.550
ATOM   1947  HZ1 LYS A 206      80.141  78.898  73.187
ATOM   1948  HZ2 LYS A 206      80.541  77.260  72.934
ATOM   1949  HZ3 LYS A 206      81.616  78.488  72.474
ATOM   1950  C   LYS A 206      76.120  82.607  70.771
ATOM   1951  O   LYS A 206      75.977  83.695  71.327
ATOM   1952  N   THR A 207      75.120  81.721  70.583
ATOM   1953  H   THR A 207      75.292  80.857  70.120
ATOM   1954  CA  THR A 207      73.765  81.871  71.050
ATOM   1955  CB  THR A 207      72.809  80.879  70.406
ATOM   1956  CG2 THR A 207      71.366  80.995  70.937
ATOM   1957  OG1 THR A 207      72.784  81.104  69.009
ATOM   1958  HG1 THR A 207      72.470  80.285  68.617
ATOM   1959  C   THR A 207      73.794  81.596  72.529
ATOM   1960  O   THR A 207      74.602  80.796  73.010
ATOM   1961  N   LEU A 208      72.952  82.318  73.291
ATOM   1962  H   LEU A 208      72.307  82.979  72.910
ATOM   1963  CA  LEU A 208      72.880  82.073  74.703
ATOM   1964  CB  LEU A 208      73.671  83.068  75.600
ATOM   1965  CG  LEU A 208      75.216  83.006  75.579
ATOM   1966  CD1 LEU A 208      75.853  83.858  74.474
ATOM   1967  CD2 LEU A 208      75.775  83.386  76.952
ATOM   1968  C   LEU A 208      71.444  82.071  75.137
ATOM   1969  O   LEU A 208      70.518  82.250  74.336
ATOM   1970  N   VAL A 209      71.249  81.726  76.425
ATOM   1971  H   VAL A 209      72.031  81.482  76.994
ATOM   1972  CA  VAL A 209      69.984  81.740  77.120
ATOM   1973  CB  VAL A 209      69.222  80.428  77.218
ATOM   1974  CG1 VAL A 209      67.897  80.653  77.978
ATOM   1975  CG2 VAL A 209      69.026  79.814  75.839
ATOM   1976  C   VAL A 209      70.504  82.008  78.513
ATOM   1977  O   VAL A 209      71.169  81.139  79.085
ATOM   1978  N   ILE A 210      70.285  83.227  79.063
ATOM   1979  H   ILE A 210      69.803  83.948  78.560
ATOM   1980  CA  ILE A 210      70.759  83.504  80.410
ATOM   1981  CB  ILE A 210      71.399  84.877  80.611
ATOM   1982  CG2 ILE A 210      71.760  85.083  82.101
ATOM   1983  CG1 ILE A 210      72.663  85.029  79.746
ATOM   1984  CD1 ILE A 210      72.388  85.545  78.340
ATOM   1985  C   ILE A 210      69.536  83.367  81.276
ATOM   1986  O   ILE A 210      68.543  84.063  81.060
ATOM   1987  N   GLY A 211      69.603  82.483  82.298
ATOM   1988  H   GLY A 211      70.413  81.933  82.480
ATOM   1989  CA  GLY A 211      68.464  82.247  83.138
ATOM   1990  C   GLY A 211      68.538  82.662  84.568
ATOM   1991  O   GLY A 211      68.312  83.819  84.930
ATOM   1992  N   GLN A 212      68.880  81.666  85.406
ATOM   1993  H   GLN A 212      69.087  80.757  85.052
ATOM   1994  CA  GLN A 212      68.934  81.768  86.833
ATOM   1995  CB  GLN A 212      69.161  80.401  87.515
ATOM   1996  CG  GLN A 212      67.994  79.412  87.332
ATOM   1997  CD  GLN A 212      66.709  79.948  87.971
ATOM   1998  OE1 GLN A 212      66.655  80.259  89.161
ATOM   1999  NE2 GLN A 212      65.635  80.079  87.149
ATOM   2000 1HE2 GLN A 212      65.710  79.839  86.182
ATOM   2001 2HE2 GLN A 212      64.773  80.433  87.508
ATOM   2002  C   GLN A 212      69.828  82.778  87.464
ATOM   2003  O   GLN A 212      70.914  83.117  86.987
ATOM   2004  N   CYS A 213      69.318  83.244  88.628
ATOM   2005  H   CYS A 213      68.434  82.902  88.939
ATOM   2006  CA  CYS A 213      69.884  84.223  89.514
ATOM   2007  CB  CYS A 213      68.997  84.479  90.746
ATOM   2008  SG  CYS A 213      67.439  85.301  90.298
ATOM   2009  C   CYS A 213      71.229  83.793  89.997
ATOM   2010  O   CYS A 213      72.048  84.648  90.320
ATOM   2011  N   ILE A 214      71.480  82.462  90.050
ATOM   2012  H   ILE A 214      70.774  81.806  89.798
ATOM   2013  CA  ILE A 214      72.731  81.889  90.474
ATOM   2014  CB  ILE A 214      72.633  80.369  90.550
ATOM   2015  CG2 ILE A 214      74.026  79.736  90.796
ATOM   2016  CG1 ILE A 214      71.645  79.984  91.671
ATOM   2017  CD1 ILE A 214      71.234  78.513  91.677
ATOM   2018  C   ILE A 214      73.789  82.305  89.473
ATOM   2019  O   ILE A 214      74.840  82.797  89.876
ATOM   2020  N   TYR A 215      73.508  82.195  88.150
ATOM   2021  H   TYR A 215      72.622  81.884  87.815
ATOM   2022  CA  TYR A 215      74.472  82.562  87.142
ATOM   2023  CB  TYR A 215      74.220  81.908  85.772
ATOM   2024  CG  TYR A 215      74.754  80.517  85.939
ATOM   2025  CD1 TYR A 215      73.900  79.431  86.168
ATOM   2026  CE1 TYR A 215      74.419  78.142  86.333
ATOM   2027  CZ  TYR A 215      75.800  77.929  86.268
ATOM   2028  OH  TYR A 215      76.334  76.632  86.435
ATOM   2029  HH  TYR A 215      75.602  76.027  86.583
ATOM   2030  CE2 TYR A 215      76.659  79.004  86.037
ATOM   2031  CD2 TYR A 215      76.137  80.289  85.873
ATOM   2032  C   TYR A 215      74.697  84.038  87.057
ATOM   2033  O   TYR A 215      75.836  84.466  86.853
ATOM   2034  N   THR A 216      73.624  84.838  87.273
ATOM   2035  H   THR A 216      72.714  84.457  87.431
ATOM   2036  CA  THR A 216      73.706  86.279  87.245
ATOM   2037  CB  THR A 216      72.331  86.909  87.343
ATOM   2038  CG2 THR A 216      72.424  88.448  87.280
ATOM   2039  OG1 THR A 216      71.540  86.475  86.245
ATOM   2040  HG1 THR A 216      70.635  86.716  86.461
ATOM   2041  C   THR A 216      74.577  86.717  88.409
ATOM   2042  O   THR A 216      75.456  87.557  88.222
ATOM   2043  N   ILE A 217      74.401  86.115  89.617
ATOM   2044  H   ILE A 217      73.712  85.414  89.768
ATOM   2045  CA  ILE A 217      75.205  86.490  90.758
ATOM   2046  CB  ILE A 217      74.656  86.222  92.154
ATOM   2047  CG2 ILE A 217      73.398  87.103  92.300
ATOM   2048  CG1 ILE A 217      74.451  84.739  92.510
ATOM   2049  CD1 ILE A 217      74.085  84.508  93.978
ATOM   2050  C   ILE A 217      76.623  86.013  90.645
ATOM   2051  O   ILE A 217      77.494  86.659  91.215
ATOM   2052  N   THR A 218      76.900  84.888  89.931
ATOM   2053  H   THR A 218      76.180  84.339  89.512
ATOM   2054  CA  THR A 218      78.255  84.394  89.766
ATOM   2055  CB  THR A 218      78.295  82.968  89.235
ATOM   2056  CG2 THR A 218      79.749  82.472  89.089
ATOM   2057  OG1 THR A 218      77.642  82.104  90.156
ATOM   2058  HG1 THR A 218      76.702  82.251  90.039
ATOM   2059  C   THR A 218      79.023  85.345  88.867
ATOM   2060  O   THR A 218      80.186  85.644  89.148
ATOM   2061  N   SER A 219      78.381  85.855  87.785
ATOM   2062  H   SER A 219      77.441  85.601  87.557
ATOM   2063  CA  SER A 219      79.006  86.790  86.879
ATOM   2064  CB  SER A 219      78.228  86.917  85.557
ATOM   2065  OG  SER A 219      76.914  87.394  85.792
ATOM   2066  HG  SER A 219      76.485  87.408  84.935
ATOM   2067  C   SER A 219      79.201  88.130  87.547
ATOM   2068  O   SER A 219      80.222  88.782  87.331
ATOM   2069  N   LEU A 220      78.217  88.559  88.380
ATOM   2070  H   LEU A 220      77.378  88.034  88.495
ATOM   2071  CA  LEU A 220      78.275  89.794  89.123
ATOM   2072  CB  LEU A 220      76.918  90.306  89.631
ATOM   2073  CG  LEU A 220      76.029  90.832  88.487
ATOM   2074  CD1 LEU A 220      74.616  91.143  88.976
ATOM   2075  CD2 LEU A 220      76.666  92.063  87.813
ATOM   2076  C   LEU A 220      79.301  89.711  90.208
ATOM   2077  O   LEU A 220      79.917  90.725  90.529
ATOM   2078  N   PHE A 221      79.535  88.502  90.792
ATOM   2079  H   PHE A 221      79.010  87.697  90.537
ATOM   2080  CA  PHE A 221      80.558  88.265  91.789
ATOM   2081  CB  PHE A 221      80.310  86.988  92.641
ATOM   2082  CG  PHE A 221      81.204  86.887  93.842
ATOM   2083  CD1 PHE A 221      80.974  87.659  94.986
ATOM   2084  CE1 PHE A 221      81.804  87.545  96.105
ATOM   2085  CZ  PHE A 221      82.877  86.651  96.093
ATOM   2086  CE2 PHE A 221      83.115  85.869  94.960
ATOM   2087  CD2 PHE A 221      82.279  85.987  93.846
ATOM   2088  C   PHE A 221      81.750  88.076  90.873
ATOM   2089  O   PHE A 221      82.266  86.981  90.636
ATOM   2090  N   SER A 222      82.217  89.235  90.371
ATOM   2091  H   SER A 222      81.757  90.080  90.633
ATOM   2092  CA  SER A 222      83.285  89.462  89.440
ATOM   2093  CB  SER A 222      83.397  90.958  89.088
ATOM   2094  OG  SER A 222      83.714  91.729  90.242
ATOM   2095  HG  SER A 222      83.868  92.623  89.928
ATOM   2096  C   SER A 222      84.619  88.984  89.903
ATOM   2097  O   SER A 222      85.559  88.924  89.110
ATOM   2098  N   LEU A 223      84.743  88.710  91.215
ATOM   2099  H   LEU A 223      83.979  88.796  91.847
ATOM   2100  CA  LEU A 223      85.955  88.226  91.774
ATOM   2101  CB  LEU A 223      85.943  88.084  93.305
ATOM   2102  CG  LEU A 223      85.882  89.374  94.114
ATOM   2103  CD1 LEU A 223      85.734  89.048  95.605
ATOM   2104  CD2 LEU A 223      87.127  90.228  93.840
ATOM   2105  C   LEU A 223      86.341  86.869  91.297
ATOM   2106  O   LEU A 223      85.515  85.979  91.087
ATOM   2107  N   LEU A 224      87.657  86.734  91.077
ATOM   2108  H   LEU A 224      88.269  87.518  91.178
ATOM   2109  CA  LEU A 224      88.299  85.491  90.735
ATOM   2110  CB  LEU A 224      88.891  85.562  89.306
ATOM   2111  CG  LEU A 224      89.298  84.217  88.665
ATOM   2112  CD1 LEU A 224      90.703  83.763  89.056
ATOM   2113  CD2 LEU A 224      88.216  83.135  88.862
ATOM   2114  C   LEU A 224      89.326  85.664  91.838
ATOM   2115  O   LEU A 224      90.515  85.581  91.566
ATOM   2116  N   PRO A 225      88.880  85.635  93.100
ATOM   2117  CA  PRO A 225      89.651  86.021  94.265
ATOM   2118  CB  PRO A 225      88.818  85.584  95.468
ATOM   2119  CG  PRO A 225      87.970  84.411  94.971
ATOM   2120  CD  PRO A 225      87.805  84.703  93.480
ATOM   2121  C   PRO A 225      91.100  85.772  94.518
ATOM   2122  O   PRO A 225      91.646  84.737  94.142
ATOM   2123  N   GLY A 226      91.739  86.819  95.098
ATOM   2124  H   GLY A 226      91.242  87.655  95.321
ATOM   2125  CA  GLY A 226      93.123  86.835  95.493
ATOM   2126  C   GLY A 226      94.027  87.181  94.356
ATOM   2127  O   GLY A 226      94.656  88.234  94.368
ATOM   2128  N   VAL A 227      94.117  86.255  93.378
ATOM   2129  H   VAL A 227      93.563  85.431  93.482
ATOM   2130  CA  VAL A 227      94.859  86.256  92.129
ATOM   2131  CB  VAL A 227      94.402  87.286  91.078
ATOM   2132  CG1 VAL A 227      95.224  87.148  89.777
ATOM   2133  CG2 VAL A 227      92.901  87.221  90.812
ATOM   2134  C   VAL A 227      96.371  86.358  92.269
ATOM   2135  O   VAL A 227      97.067  85.430  91.861
ATOM   2136  N   ALA A 228      96.870  87.488  92.841
ATOM   2137  H   ALA A 228      96.216  88.160  93.179
ATOM   2138  CA  ALA A 228      98.243  87.922  93.054
ATOM   2139  CB  ALA A 228      99.416  87.088  92.464
ATOM   2140  C   ALA A 228      98.193  89.221  92.296
ATOM   2141  O   ALA A 228      98.421  90.283  92.879
ATOM   2142  N   HIS A 229      97.845  89.165  90.974
ATOM   2143  H   HIS A 229      97.650  88.290  90.537
ATOM   2144  CA  HIS A 229      97.683  90.331  90.123
ATOM   2145  CB  HIS A 229      98.037  90.046  88.651
ATOM   2146  CG  HIS A 229      99.463  89.612  88.471
ATOM   2147  ND1 HIS A 229     100.553  90.441  88.626
ATOM   2148  CE1 HIS A 229     101.657  89.681  88.410
ATOM   2149  NE2 HIS A 229     101.355  88.428  88.127
ATOM   2150  CD2 HIS A 229      99.972  88.386  88.166
ATOM   2151  C   HIS A 229      96.200  90.561  90.305
ATOM   2152  O   HIS A 229      95.362  90.387  89.418
ATOM   2153  N   SER A 230      95.900  90.954  91.551
ATOM   2154  H   SER A 230      96.650  91.138  92.181
ATOM   2155  CA  SER A 230      94.629  91.143  92.157
ATOM   2156  CB  SER A 230      94.817  91.239  93.698
ATOM   2157  OG  SER A 230      93.599  91.396  94.417
ATOM   2158  HG  SER A 230      93.850  91.456  95.342
ATOM   2159  C   SER A 230      93.648  92.183  91.770
ATOM   2160  O   SER A 230      93.946  93.367  91.598
ATOM   2161  N   ILE A 231      92.410  91.670  91.647
ATOM   2162  H   ILE A 231      92.250  90.696  91.792
ATOM   2163  CA  ILE A 231      91.222  92.428  91.427
ATOM   2164  CB  ILE A 231      90.267  91.859  90.397
ATOM   2165  CG2 ILE A 231      88.992  92.734  90.376
ATOM   2166  CG1 ILE A 231      90.952  91.760  89.016
ATOM   2167  CD1 ILE A 231      90.153  90.995  87.961
ATOM   2168  C   ILE A 231      90.686  92.201  92.827
ATOM   2169  O   ILE A 231      90.470  91.053  93.240
ATOM   2170  N   ALA A 232      90.540  93.287  93.614
ATOM   2171  H   ALA A 232      90.738  94.215  93.305
ATOM   2172  CA  ALA A 232      90.047  93.152  94.956
ATOM   2173  CB  ALA A 232      91.019  93.681  96.028
ATOM   2174  C   ALA A 232      88.766  93.902  95.066
ATOM   2175  O   ALA A 232      88.710  95.101  94.780
ATOM   2176  N   VAL A 233      87.689  93.181  95.454
ATOM   2177  H   VAL A 233      87.757  92.210  95.671
ATOM   2178  CA  VAL A 233      86.387  93.767  95.615
ATOM   2179  CB  VAL A 233      85.396  93.508  94.464
ATOM   2180  CG1 VAL A 233      84.043  94.188  94.757
ATOM   2181  CG2 VAL A 233      85.969  93.952  93.104
ATOM   2182  C   VAL A 233      85.819  93.145  96.864
ATOM   2183  O   VAL A 233      85.550  91.943  96.905
ATOM   2184  N   GLU A 234      85.699  93.953  97.938
ATOM   2185  H   GLU A 234      85.972  94.911  97.905
ATOM   2186  CA  GLU A 234      85.102  93.520  99.180
ATOM   2187  CB  GLU A 234      85.520  94.348 100.407
ATOM   2188  CG  GLU A 234      87.011  94.246 100.752
ATOM   2189  CD  GLU A 234      87.288  95.045 102.019
ATOM   2190  OE1 GLU A 234      87.777  94.430 103.002
ATOM   2191  OE2 GLU A 234      87.037  96.279 102.027
ATOM   2192  C   GLU A 234      83.611  93.679  98.983
ATOM   2193  O   GLU A 234      83.178  94.642  98.340
ATOM   2194  N   LEU A 235      82.791  92.724  99.495
ATOM   2195  H   LEU A 235      83.131  91.944 100.014
ATOM   2196  CA  LEU A 235      81.359  92.817  99.309
ATOM   2197  CB  LEU A 235      80.773  91.764  98.332
ATOM   2198  CG  LEU A 235      81.194  91.918  96.853
ATOM   2199  CD1 LEU A 235      82.439  91.083  96.540
ATOM   2200  CD2 LEU A 235      80.058  91.619  95.881
ATOM   2201  C   LEU A 235      80.581  92.652 100.590
ATOM   2202  O   LEU A 235      80.872  91.764 101.396
ATOM   2203  N   CYS A 236      79.579  93.546 100.791
ATOM   2204  H   CYS A 236      79.403  94.263 100.120
ATOM   2205  CA  CYS A 236      78.675  93.553 101.921
ATOM   2206  CB  CYS A 236      79.169  94.422 103.101
ATOM   2207  SG  CYS A 236      78.196  94.136 104.611
ATOM   2208  C   CYS A 236      77.372  94.094 101.363
ATOM   2209  O   CYS A 236      76.952  95.216 101.664
ATOM   2210  N   VAL A 237      76.689  93.277 100.524
ATOM   2211  H   VAL A 237      77.002  92.353 100.322
ATOM   2212  CA  VAL A 237      75.474  93.683  99.848
ATOM   2213  CB  VAL A 237      75.640  93.486  98.332
ATOM   2214  CG1 VAL A 237      74.378  93.826  97.508
ATOM   2215  CG2 VAL A 237      76.834  94.349  97.882
ATOM   2216  C   VAL A 237      74.234  92.974 100.365
ATOM   2217  O   VAL A 237      74.266  91.754 100.545
ATOM   2218  N   PRO A 238      73.113  93.700 100.548
ATOM   2219  CA  PRO A 238      71.854  93.168 101.038
ATOM   2220  CB  PRO A 238      70.911  94.360 101.174
ATOM   2221  CG  PRO A 238      71.852  95.549 101.399
ATOM   2222  CD  PRO A 238      73.123  95.162 100.635
ATOM   2223  C   PRO A 238      71.274  92.056 100.213
ATOM   2224  O   PRO A 238      70.523  91.256 100.776
ATOM   2225  N   GLY A 239      71.607  91.981  98.900
ATOM   2226  H   GLY A 239      72.194  92.663  98.475
ATOM   2227  CA  GLY A 239      71.129  90.936  98.033
ATOM   2228  C   GLY A 239      71.729  89.624  98.461
ATOM   2229  O   GLY A 239      71.051  88.595  98.396
ATOM   2230  N   PHE A 240      73.004  89.638  98.944
ATOM   2231  H   PHE A 240      73.520  90.486  99.070
ATOM   2232  CA  PHE A 240      73.653  88.430  99.408
ATOM   2233  CB  PHE A 240      75.176  88.478  99.635
ATOM   2234  CG  PHE A 240      76.004  88.360  98.399
ATOM   2235  CD1 PHE A 240      76.950  89.346  98.107
ATOM   2236  CE1 PHE A 240      77.740  89.240  96.961
ATOM   2237  CZ  PHE A 240      77.596  88.147  96.100
ATOM   2238  CE2 PHE A 240      76.647  87.166  96.376
ATOM   2239  CD2 PHE A 240      75.863  87.279  97.524
ATOM   2240  C   PHE A 240      73.098  88.029 100.751
ATOM   2241  O   PHE A 240      73.089  86.839 101.068
ATOM   2242  N   HIS A 241      72.582  89.012 101.549
ATOM   2243  H   HIS A 241      72.620  89.969 101.275
ATOM   2244  CA  HIS A 241      71.998  88.760 102.851
ATOM   2245  CB  HIS A 241      71.567  90.016 103.635
ATOM   2246  CG  HIS A 241      72.677  90.836 104.213
ATOM   2247  ND1 HIS A 241      73.444  91.732 103.504
ATOM   2248  CE1 HIS A 241      74.310  92.291 104.386
ATOM   2249  NE2 HIS A 241      74.155  91.815 105.607
ATOM   2250  CD2 HIS A 241      73.125  90.898 105.495
ATOM   2251  C   HIS A 241      70.755  87.913 102.737
ATOM   2252  O   HIS A 241      70.331  87.316 103.728
ATOM   2253  N   GLY A 242      70.156  87.834 101.523
ATOM   2254  H   GLY A 242      70.510  88.323 100.730
ATOM   2255  CA  GLY A 242      68.977  87.050 101.270
ATOM   2256  C   GLY A 242      69.227  85.559 101.251
ATOM   2257  O   GLY A 242      68.260  84.804 101.334
ATOM   2258  N   TRP A 243      70.517  85.131 101.136
ATOM   2259  H   TRP A 243      71.241  85.817 101.072
ATOM   2260  CA  TRP A 243      71.063  83.784 101.076
ATOM   2261  CB  TRP A 243      70.186  82.523 101.333
ATOM   2262  CG  TRP A 243      69.743  82.261 102.764
ATOM   2263  CD1 TRP A 243      70.047  82.926 103.922
ATOM   2264  NE1 TRP A 243      69.438  82.321 104.998
ATOM   2265  HE1 TRP A 243      69.505  82.611 105.928
ATOM   2266  CE2 TRP A 243      68.718  81.239 104.542
ATOM   2267  CZ2 TRP A 243      67.937  80.307 105.215
ATOM   2268  CH2 TRP A 243      67.318  79.299 104.465
ATOM   2269  CZ3 TRP A 243      67.485  79.230 103.075
ATOM   2270  CE3 TRP A 243      68.275  80.167 102.397
ATOM   2271  CD2 TRP A 243      68.886  81.170 103.143
ATOM   2272  C   TRP A 243      71.683  83.669  99.727
ATOM   2273  O   TRP A 243      71.021  83.837  98.699
ATOM   2274  N   ALA A 244      72.994  83.363  99.747
ATOM   2275  H   ALA A 244      73.461  83.203 100.613
ATOM   2276  CA  ALA A 244      73.832  83.263  98.589
ATOM   2277  CB  ALA A 244      75.082  84.148  98.763
ATOM   2278  C   ALA A 244      74.262  81.871  98.234
ATOM   2279  O   ALA A 244      73.858  80.880  98.847
ATOM   2280  N   THR A 245      75.103  81.808  97.180
ATOM   2281  H   THR A 245      75.381  82.631  96.691
ATOM   2282  CA  THR A 245      75.612  80.604  96.600
ATOM   2283  CB  THR A 245      75.536  80.655  95.085
ATOM   2284  CG2 THR A 245      74.064  80.702  94.641
ATOM   2285  OG1 THR A 245      76.260  81.769  94.577
ATOM   2286  HG1 THR A 245      77.181  81.495  94.548
ATOM   2287  C   THR A 245      76.957  80.048  96.981
ATOM   2288  O   THR A 245      77.258  78.955  96.501
ATOM   2289  N   ALA A 246      77.788  80.695  97.848
ATOM   2290  H   ALA A 246      77.560  81.568  98.270
ATOM   2291  CA  ALA A 246      79.091  80.130  98.158
ATOM   2292  CB  ALA A 246      80.115  81.166  98.675
ATOM   2293  C   ALA A 246      78.964  78.975  99.121
ATOM   2294  O   ALA A 246      79.181  79.099 100.330
ATOM   2295  N   ALA A 247      78.551  77.815  98.537
ATOM   2296  H   ALA A 247      78.377  77.807  97.556
ATOM   2297  CA  ALA A 247      78.328  76.533  99.152
ATOM   2298  CB  ALA A 247      79.563  75.633  99.239
ATOM   2299  C   ALA A 247      77.581  76.661 100.437
ATOM   2300  O   ALA A 247      78.084  76.303 101.504
ATOM   2301  N   LEU A 248      76.353  77.219 100.318
ATOM   2302  H   LEU A 248      76.008  77.480  99.421
ATOM   2303  CA  LEU A 248      75.456  77.506 101.406
ATOM   2304  CB  LEU A 248      74.109  77.997 100.826
ATOM   2305  CG  LEU A 248      73.035  78.530 101.788
ATOM   2306  CD1 LEU A 248      73.472  79.820 102.492
ATOM   2307  CD2 LEU A 248      71.703  78.713 101.049
ATOM   2308  C   LEU A 248      75.264  76.265 102.237
ATOM   2309  O   LEU A 248      74.774  75.229 101.787
ATOM   2310  N   LEU A 249      75.673  76.413 103.512
ATOM   2311  H   LEU A 249      76.059  77.279 103.814
ATOM   2312  CA  LEU A 249      75.668  75.384 104.518
ATOM   2313  CB  LEU A 249      76.962  75.423 105.378
ATOM   2314  CG  LEU A 249      78.297  75.196 104.632
ATOM   2315  CD1 LEU A 249      79.494  75.375 105.578
ATOM   2316  CD2 LEU A 249      78.339  73.841 103.905
ATOM   2317  C   LEU A 249      74.488  75.425 105.459
ATOM   2318  O   LEU A 249      74.529  74.747 106.490
ATOM   2319  N   VAL A 250      73.415  76.206 105.140
ATOM   2320  H   VAL A 250      73.385  76.734 104.297
ATOM   2321  CA  VAL A 250      72.250  76.314 106.004
ATOM   2322  CB  VAL A 250      71.162  77.295 105.565
ATOM   2323  CG1 VAL A 250      71.729  78.720 105.608
ATOM   2324  CG2 VAL A 250      70.561  76.933 104.192
ATOM   2325  C   VAL A 250      71.612  74.980 106.278
ATOM   2326  O   VAL A 250      71.400  74.167 105.376
ATOM   2327  N   THR A 251      71.349  74.731 107.579
ATOM   2328  H   THR A 251      71.537  75.411 108.285
ATOM   2329  CA  THR A 251      70.761  73.489 108.001
ATOM   2330  CB  THR A 251      71.769  72.607 108.713
ATOM   2331  CG2 THR A 251      71.124  71.262 109.103
ATOM   2332  OG1 THR A 251      72.871  72.347 107.851
ATOM   2333  HG1 THR A 251      73.305  73.194 107.705
ATOM   2334  C   THR A 251      69.610  73.826 108.903
ATOM   2335  O   THR A 251      69.786  74.450 109.949
ATOM   2336  N   PHE A 252      68.401  73.377 108.500
ATOM   2337  H   PHE A 252      68.309  72.859 107.654
ATOM   2338  CA  PHE A 252      67.163  73.589 109.209
ATOM   2339  CB  PHE A 252      65.914  73.230 108.375
ATOM   2340  CG  PHE A 252      65.657  74.334 107.400
ATOM   2341  CD1 PHE A 252      66.034  74.204 106.058
ATOM   2342  CE1 PHE A 252      65.792  75.236 105.146
ATOM   2343  CZ  PHE A 252      65.168  76.411 105.572
ATOM   2344  CE2 PHE A 252      64.787  76.552 106.908
ATOM   2345  CD2 PHE A 252      65.031  75.518 107.814
ATOM   2346  C   PHE A 252      67.086  72.851 110.511
ATOM   2347  O   PHE A 252      66.425  73.322 111.438
ATOM   2348  N   CYS A 253      67.769  71.682 110.602
ATOM   2349  H   CYS A 253      68.280  71.324 109.825
ATOM   2350  CA  CYS A 253      67.783  70.858 111.783
ATOM   2351  CB  CYS A 253      68.534  69.532 111.563
ATOM   2352  SG  CYS A 253      67.655  68.424 110.419
ATOM   2353  C   CYS A 253      68.424  71.571 112.942
ATOM   2354  O   CYS A 253      67.868  71.524 114.043
ATOM   2355  N   PHE A 254      69.582  72.254 112.730
ATOM   2356  H   PHE A 254      70.040  72.298 111.846
ATOM   2357  CA  PHE A 254      70.195  72.955 113.828
ATOM   2358  CB  PHE A 254      71.523  72.336 114.354
ATOM   2359  CG  PHE A 254      72.656  72.181 113.396
ATOM   2360  CD1 PHE A 254      73.597  73.198 113.218
ATOM   2361  CE1 PHE A 254      74.660  73.022 112.330
ATOM   2362  CZ  PHE A 254      74.796  71.833 111.613
ATOM   2363  CE2 PHE A 254      73.862  70.813 111.788
ATOM   2364  CD2 PHE A 254      72.800  70.986 112.680
ATOM   2365  C   PHE A 254      70.178  74.465 113.752
ATOM   2366  O   PHE A 254      70.639  75.131 114.680
ATOM   2367  N   GLY A 255      69.629  75.042 112.652
ATOM   2368  H   GLY A 255      69.271  74.497 111.898
ATOM   2369  CA  GLY A 255      69.494  76.472 112.486
ATOM   2370  C   GLY A 255      70.727  77.255 112.156
ATOM   2371  O   GLY A 255      70.761  78.457 112.429
ATOM   2372  N   TRP A 256      71.759  76.610 111.563
ATOM   2373  H   TRP A 256      71.703  75.644 111.331
ATOM   2374  CA  TRP A 256      72.990  77.278 111.219
ATOM   2375  CB  TRP A 256      74.078  76.224 110.939
ATOM   2376  CG  TRP A 256      75.541  76.598 110.815
ATOM   2377  CD1 TRP A 256      76.239  77.649 111.346
ATOM   2378  NE1 TRP A 256      77.595  77.445 111.200
ATOM   2379  HE1 TRP A 256      78.300  78.036 111.527
ATOM   2380  CE2 TRP A 256      77.788  76.260 110.522
ATOM   2381  CZ2 TRP A 256      78.947  75.598 110.135
ATOM   2382  CH2 TRP A 256      78.827  74.390 109.437
ATOM   2383  CZ3 TRP A 256      77.565  73.848 109.163
ATOM   2384  CE3 TRP A 256      76.397  74.495 109.584
ATOM   2385  CD2 TRP A 256      76.522  75.709 110.251
ATOM   2386  C   TRP A 256      72.654  78.029 109.963
ATOM   2387  O   TRP A 256      72.209  77.435 108.979
ATOM   2388  N   VAL A 257      72.833  79.367 110.007
ATOM   2389  H   VAL A 257      73.188  79.813 110.824
ATOM   2390  CA  VAL A 257      72.559  80.247 108.897
ATOM   2391  CB  VAL A 257      71.451  81.280 109.124
ATOM   2392  CG1 VAL A 257      70.118  80.545 109.364
ATOM   2393  CG2 VAL A 257      71.808  82.248 110.274
ATOM   2394  C   VAL A 257      73.829  80.937 108.514
ATOM   2395  O   VAL A 257      74.771  80.966 109.305
ATOM   2396  N   LEU A 258      73.905  81.421 107.253
ATOM   2397  H   LEU A 258      73.145  81.343 106.610
ATOM   2398  CA  LEU A 258      75.051  82.146 106.773
ATOM   2399  CB  LEU A 258      76.343  81.306 106.509
ATOM   2400  CG  LEU A 258      76.359  80.325 105.324
ATOM   2401  CD1 LEU A 258      77.791  79.901 104.969
ATOM   2402  CD2 LEU A 258      75.498  79.100 105.633
ATOM   2403  C   LEU A 258      74.702  83.003 105.593
ATOM   2404  O   LEU A 258      73.654  82.836 104.962
ATOM   2405  N   ILE A 259      75.572  83.996 105.298
ATOM   2406  H   ILE A 259      76.400  84.121 105.839
ATOM   2407  CA  ILE A 259      75.452  84.912 104.178
ATOM   2408  CB  ILE A 259      75.107  86.342 104.597
ATOM   2409  CG2 ILE A 259      73.632  86.357 105.011
ATOM   2410  CG1 ILE A 259      76.047  86.933 105.670
ATOM   2411  CD1 ILE A 259      75.869  88.430 105.908
ATOM   2412  C   ILE A 259      76.807  84.687 103.553
ATOM   2413  O   ILE A 259      77.659  85.578 103.525
ATOM   2414  N   PRO A 260      76.941  83.534 102.890
ATOM   2415  CA  PRO A 260      78.206  83.034 102.416
ATOM   2416  CB  PRO A 260      77.916  81.720 101.707
ATOM   2417  CG  PRO A 260      76.443  81.794 101.318
ATOM   2418  CD  PRO A 260      75.829  82.757 102.336
ATOM   2419  C   PRO A 260      79.237  83.813 101.700
ATOM   2420  O   PRO A 260      80.394  83.592 102.049
ATOM   2421  N   ALA A 261      78.898  84.704 100.757
ATOM   2422  H   ALA A 261      77.955  84.890 100.499
ATOM   2423  CA  ALA A 261      79.918  85.463 100.090
ATOM   2424  CB  ALA A 261      79.422  86.095  98.784
ATOM   2425  C   ALA A 261      80.448  86.576 100.951
ATOM   2426  O   ALA A 261      81.642  86.874 100.882
ATOM   2427  N   ILE A 262      79.574  87.194 101.792
ATOM   2428  H   ILE A 262      78.646  86.854 101.935
ATOM   2429  CA  ILE A 262      79.966  88.309 102.621
ATOM   2430  CB  ILE A 262      78.759  89.105 103.118
ATOM   2431  CG2 ILE A 262      79.201  90.240 104.083
ATOM   2432  CG1 ILE A 262      77.977  89.703 101.945
ATOM   2433  CD1 ILE A 262      76.641  90.289 102.395
ATOM   2434  C   ILE A 262      80.716  87.832 103.834
ATOM   2435  O   ILE A 262      81.870  88.223 104.019
ATOM   2436  N   THR A 263      80.077  86.963 104.656
ATOM   2437  H   THR A 263      79.159  86.622 104.459
ATOM   2438  CA  THR A 263      80.678  86.470 105.866
ATOM   2439  CB  THR A 263      80.681  87.474 107.028
ATOM   2440  CG2 THR A 263      79.251  87.811 107.489
ATOM   2441  OG1 THR A 263      81.431  86.973 108.126
ATOM   2442  HG1 THR A 263      82.343  87.221 107.954
ATOM   2443  C   THR A 263      80.024  85.178 106.272
ATOM   2444  O   THR A 263      78.918  84.839 105.838
ATOM   2445  N   PHE A 264      80.749  84.413 107.115
ATOM   2446  H   PHE A 264      81.633  84.712 107.465
ATOM   2447  CA  PHE A 264      80.271  83.149 107.577
ATOM   2448  CB  PHE A 264      81.477  82.278 108.006
ATOM   2449  CG  PHE A 264      81.086  80.864 108.249
ATOM   2450  CD1 PHE A 264      80.975  80.028 107.132
ATOM   2451  CE1 PHE A 264      80.621  78.689 107.274
ATOM   2452  CZ  PHE A 264      80.375  78.181 108.545
ATOM   2453  CE2 PHE A 264      80.482  79.003 109.669
ATOM   2454  CD2 PHE A 264      80.840  80.344 109.522
ATOM   2455  C   PHE A 264      79.352  83.423 108.751
ATOM   2456  O   PHE A 264      78.185  83.035 108.719
ATOM   2457  N   ILE A 265      79.860  84.148 109.786
ATOM   2458  H   ILE A 265      80.796  84.490 109.750
ATOM   2459  CA  ILE A 265      79.150  84.505 111.002
ATOM   2460  CB  ILE A 265      79.249  83.485 112.151
ATOM   2461  CG2 ILE A 265      78.356  82.260 111.862
ATOM   2462  CG1 ILE A 265      80.712  83.167 112.551
ATOM   2463  CD1 ILE A 265      80.855  82.326 113.819
ATOM   2464  C   ILE A 265      79.675  85.818 111.544
ATOM   2465  O   ILE A 265      80.774  86.257 111.197
ATOM   2466  N   ILE A 266      78.860  86.489 112.397
ATOM   2467  H   ILE A 266      77.965  86.132 112.655
ATOM   2468  CA  ILE A 266      79.221  87.739 113.017
ATOM   2469  CB  ILE A 266      78.320  88.901 112.591
ATOM   2470  CG2 ILE A 266      78.690  90.190 113.366
ATOM   2471  CG1 ILE A 266      78.428  89.108 111.060
ATOM   2472  CD1 ILE A 266      77.402  90.063 110.447
ATOM   2473  C   ILE A 266      79.155  87.516 114.511
ATOM   2474  O   ILE A 266      78.189  86.947 115.028
ATOM   2475  N   LEU A 267      80.223  87.949 115.224
ATOM   2476  H   LEU A 267      80.995  88.393 114.777
ATOM   2477  CA  LEU A 267      80.326  87.844 116.657
ATOM   2478  CB  LEU A 267      81.362  86.791 117.136
ATOM   2479  CG  LEU A 267      81.486  86.612 118.671
ATOM   2480  CD1 LEU A 267      80.183  86.114 119.318
ATOM   2481  CD2 LEU A 267      82.715  85.772 119.044
ATOM   2482  C   LEU A 267      80.792  89.207 117.096
ATOM   2483  O   LEU A 267      81.965  89.556 116.934
ATOM   2484  N   THR A 268      79.851  90.015 117.638
ATOM   2485  H   THR A 268      78.907  89.717 117.754
ATOM   2486  CA  THR A 268      80.140  91.351 118.100
ATOM   2487  CB  THR A 268      78.887  92.204 118.183
ATOM   2488  CG2 THR A 268      79.236  93.644 118.621
ATOM   2489  OG1 THR A 268      78.279  92.269 116.899
ATOM   2490  HG1 THR A 268      77.852  91.417 116.769
ATOM   2491  C   THR A 268      80.831  91.287 119.442
ATOM   2492  O   THR A 268      80.338  90.653 120.379
ATOM   2493  N   VAL A 269      82.022  91.930 119.524
ATOM   2494  H   VAL A 269      82.389  92.412 118.732
ATOM   2495  CA  VAL A 269      82.845  92.017 120.713
ATOM   2496  CB  VAL A 269      84.061  91.073 120.716
ATOM   2497  CG1 VAL A 269      84.856  91.220 122.032
ATOM   2498  CG2 VAL A 269      83.655  89.611 120.449
ATOM   2499  C   VAL A 269      83.402  93.427 120.657
ATOM   2500  O   VAL A 269      83.825  93.881 119.590
ATOM   2501  N   LEU A 270      83.389  94.162 121.795
ATOM   2502  H   LEU A 270      83.044  93.804 122.659
ATOM   2503  CA  LEU A 270      83.932  95.495 121.833
ATOM   2504  CB  LEU A 270      82.982  96.518 122.504
ATOM   2505  CG  LEU A 270      83.492  97.976 122.600
ATOM   2506  CD1 LEU A 270      83.675  98.620 121.212
ATOM   2507  CD2 LEU A 270      82.586  98.812 123.516
ATOM   2508  C   LEU A 270      85.223  95.386 122.595
ATOM   2509  O   LEU A 270      85.235  94.935 123.745
ATOM   2510  N   LYS A 271      86.341  95.778 121.941
ATOM   2511  H   LYS A 271      86.308  96.142 121.013
ATOM   2512  CA  LYS A 271      87.643  95.729 122.547
ATOM   2513  CB  LYS A 271      88.655  94.793 121.851
ATOM   2514  CG  LYS A 271      88.339  93.298 121.939
ATOM   2515  CD  LYS A 271      89.447  92.426 121.347
ATOM   2516  CE  LYS A 271      89.178  90.923 121.427
ATOM   2517  NZ  LYS A 271      90.357  90.186 120.932
ATOM   2518  HZ1 LYS A 271      90.546  90.446 119.946
ATOM   2519  HZ2 LYS A 271      91.181  90.430 121.514
ATOM   2520  HZ3 LYS A 271      90.185  89.165 120.994
ATOM   2521  C   LYS A 271      88.250  97.094 122.535
ATOM   2522  O   LYS A 271      88.300  97.770 121.505
ATOM   2523  N   LYS A 272      88.728  97.521 123.719
ATOM   2524  H   LYS A 272      88.668  96.953 124.537
ATOM   2525  CA  LYS A 272      89.360  98.799 123.914
ATOM   2526  CB  LYS A 272      88.722  99.622 125.061
ATOM   2527  CG  LYS A 272      87.277 100.068 124.805
ATOM   2528  CD  LYS A 272      87.162 101.068 123.647
ATOM   2529  CE  LYS A 272      85.743 101.557 123.356
ATOM   2530  NZ  LYS A 272      85.379 102.627 124.303
ATOM   2531  HZ1 LYS A 272      84.426 102.978 124.089
ATOM   2532  HZ2 LYS A 272      85.401 102.258 125.272
ATOM   2533  HZ3 LYS A 272      86.058 103.407 124.219
ATOM   2534  C   LYS A 272      90.844  98.651 124.140
ATOM   2535  O   LYS A 272      91.485  99.545 124.695
ATOM   2536  N   GLU A 273      91.421  97.498 123.723
ATOM   2537  H   GLU A 273      90.884  96.782 123.287
ATOM   2538  CA  GLU A 273      92.823  97.191 123.871
ATOM   2539  CB  GLU A 273      93.137  95.712 123.556
ATOM   2540  CG  GLU A 273      92.558  94.712 124.567
ATOM   2541  CD  GLU A 273      92.939  93.283 124.181
ATOM   2542  OE1 GLU A 273      92.662  92.852 123.030
ATOM   2543  OE2 GLU A 273      93.529  92.594 125.053
ATOM   2544  C   GLU A 273      93.716  98.028 122.994
ATOM   2545  O   GLU A 273      94.813  98.401 123.410
ATOM   2546  N   CYS A 274      93.241  98.332 121.768
ATOM   2547  H   CYS A 274      92.334  98.018 121.502
ATOM   2548  CA  CYS A 274      93.921  99.081 120.741
ATOM   2549  CB  CYS A 274      93.250  98.896 119.362
ATOM   2550  SG  CYS A 274      93.272  97.181 118.763
ATOM   2551  C   CYS A 274      94.122 100.563 120.915
ATOM   2552  O   CYS A 274      93.394 101.248 121.634
ATOM   2553  N   GLU A 275      95.176 101.053 120.216
ATOM   2554  H   GLU A 275      95.719 100.418 119.672
ATOM   2555  CA  GLU A 275      95.653 102.414 120.109
ATOM   2556  CB  GLU A 275      97.115 102.440 119.609
ATOM   2557  CG  GLU A 275      98.120 101.775 120.560
ATOM   2558  CD  GLU A 275      99.543 101.933 120.027
ATOM   2559  OE1 GLU A 275      99.792 101.655 118.824
ATOM   2560  OE2 GLU A 275     100.414 102.343 120.836
ATOM   2561  C   GLU A 275      94.806 103.165 119.092
ATOM   2562  O   GLU A 275      93.868 102.609 118.509
ATOM   2563  N   THR A 276      95.108 104.479 118.882
ATOM   2564  H   THR A 276      95.854 104.916 119.377
ATOM   2565  CA  THR A 276      94.413 105.337 117.943
ATOM   2566  CB  THR A 276      94.942 106.760 117.995
ATOM   2567  CG2 THR A 276      94.180 107.665 117.001
ATOM   2568  OG1 THR A 276      94.757 107.286 119.303
ATOM   2569  HG1 THR A 276      95.412 106.849 119.854
ATOM   2570  C   THR A 276      94.628 104.756 116.559
ATOM   2571  O   THR A 276      93.676 104.647 115.783
ATOM   2572  N   TYR A 277      95.883 104.331 116.256
ATOM   2573  H   TYR A 277      96.634 104.417 116.905
ATOM   2574  CA  TYR A 277      96.212 103.734 114.992
ATOM   2575  CB  TYR A 277      97.729 103.864 114.692
ATOM   2576  CG  TYR A 277      98.090 103.373 113.326
ATOM   2577  CD1 TYR A 277      97.684 104.082 112.190
ATOM   2578  CE1 TYR A 277      98.026 103.635 110.913
ATOM   2579  CZ  TYR A 277      98.789 102.477 110.759
ATOM   2580  OH  TYR A 277      99.130 102.033 109.463
ATOM   2581  HH  TYR A 277      98.710 102.622 108.829
ATOM   2582  CE2 TYR A 277      99.213 101.767 111.886
ATOM   2583  CD2 TYR A 277      98.868 102.218 113.165
ATOM   2584  C   TYR A 277      95.818 102.289 115.168
ATOM   2585  O   TYR A 277      96.483 101.518 115.864
ATOM   2586  N   LYS A 278      94.681 101.922 114.541
ATOM   2587  H   LYS A 278      94.161 102.565 113.986
ATOM   2588  CA  LYS A 278      94.155 100.586 114.609
ATOM   2589  CB  LYS A 278      92.622 100.510 114.731
ATOM   2590  CG  LYS A 278      92.171 101.030 116.094
ATOM   2591  CD  LYS A 278      90.670 100.978 116.364
ATOM   2592  CE  LYS A 278      90.313 101.411 117.790
ATOM   2593  NZ  LYS A 278      90.654 102.834 118.003
ATOM   2594  HZ1 LYS A 278      90.356 103.390 117.179
ATOM   2595  HZ2 LYS A 278      90.159 103.181 118.847
ATOM   2596  HZ3 LYS A 278      91.680 102.937 118.140
ATOM   2597  C   LYS A 278      94.631  99.671 113.534
ATOM   2598  O   LYS A 278      94.852 100.083 112.393
ATOM   2599  N   GLU A 279      94.839  98.397 113.939
ATOM   2600  H   GLU A 279      94.671  98.132 114.885
ATOM   2601  CA  GLU A 279      95.281  97.319 113.091
ATOM   2602  CB  GLU A 279      96.630  96.717 113.536
ATOM   2603  CG  GLU A 279      97.800  97.714 113.524
ATOM   2604  CD  GLU A 279      99.065  97.016 114.010
ATOM   2605  OE1 GLU A 279      99.486  96.012 113.377
ATOM   2606  OE2 GLU A 279      99.631  97.480 115.033
ATOM   2607  C   GLU A 279      94.248  96.228 113.206
ATOM   2608  O   GLU A 279      93.717  95.976 114.292
ATOM   2609  N   LEU A 280      93.912  95.587 112.062
ATOM   2610  H   LEU A 280      94.331  95.822 111.189
ATOM   2611  CA  LEU A 280      92.931  94.526 112.014
ATOM   2612  CB  LEU A 280      91.904  94.747 110.878
ATOM   2613  CG  LEU A 280      91.088  96.060 110.907
ATOM   2614  CD1 LEU A 280      90.183  96.162 109.670
ATOM   2615  CD2 LEU A 280      90.303  96.247 112.209
ATOM   2616  C   LEU A 280      93.541  93.172 111.726
ATOM   2617  O   LEU A 280      92.985  92.144 112.111
ATOM   2618  N   LYS A 281      94.729  93.162 111.081
ATOM   2619  H   LYS A 281      95.170  94.025 110.848
ATOM   2620  CA  LYS A 281      95.465  92.001 110.634
ATOM   2621  CB  LYS A 281      96.598  92.381 109.657
ATOM   2622  CG  LYS A 281      96.181  92.931 108.291
ATOM   2623  CD  LYS A 281      97.404  93.231 107.421
ATOM   2624  CE  LYS A 281      97.112  93.778 106.024
ATOM   2625  NZ  LYS A 281      98.389  94.009 105.315
ATOM   2626  HZ1 LYS A 281      99.019  94.585 105.905
ATOM   2627  HZ2 LYS A 281      98.849  93.101 105.117
ATOM   2628  HZ3 LYS A 281      98.214  94.504 104.420
ATOM   2629  C   LYS A 281      96.117  91.103 111.654
ATOM   2630  O   LYS A 281      96.612  90.039 111.278
ATOM   2631  N   ALA A 282      96.128  91.485 112.948
ATOM   2632  H   ALA A 282      95.690  92.333 113.234
ATOM   2633  CA  ALA A 282      96.787  90.752 114.006
ATOM   2634  CB  ALA A 282      96.680  91.490 115.353
ATOM   2635  C   ALA A 282      96.403  89.318 114.270
ATOM   2636  O   ALA A 282      97.296  88.504 114.522
ATOM   2637  N   HIS A 283      95.094  88.971 114.176
ATOM   2638  H   HIS A 283      94.407  89.660 113.963
ATOM   2639  CA  HIS A 283      94.556  87.650 114.440
ATOM   2640  CB  HIS A 283      94.886  86.573 113.364
ATOM   2641  CG  HIS A 283      94.386  86.925 111.990
ATOM   2642  ND1 HIS A 283      93.054  87.042 111.653
ATOM   2643  CE1 HIS A 283      93.010  87.386 110.340
ATOM   2644  NE2 HIS A 283      94.216  87.495 109.812
ATOM   2645  CD2 HIS A 283      95.080  87.202 110.852
ATOM   2646  C   HIS A 283      94.875  87.229 115.866
ATOM   2647  O   HIS A 283      94.687  88.050 116.768
ATOM   2648  N   GLY A 284      95.335  85.977 116.124
ATOM   2649  H   GLY A 284      95.489  85.292 115.417
ATOM   2650  CA  GLY A 284      95.628  85.546 117.469
ATOM   2651  C   GLY A 284      96.793  84.624 117.415
ATOM   2652  O   GLY A 284      96.666  83.435 117.698
ATOM   2653  N   VAL A 285      97.972  85.193 117.108
ATOM   2654  H   VAL A 285      98.025  86.175 116.951
ATOM   2655  CA  VAL A 285      99.222  84.491 116.954
ATOM   2656  CB  VAL A 285     100.284  85.430 116.368
ATOM   2657  CG1 VAL A 285     101.706  84.831 116.333
ATOM   2658  CG2 VAL A 285      99.807  85.846 114.959
ATOM   2659  C   VAL A 285      99.648  83.817 118.245
ATOM   2660  O   VAL A 285      99.357  84.289 119.347
ATOM   2661  N   SER A 286     100.352  82.668 118.082
ATOM   2662  H   SER A 286     100.545  82.342 117.161
ATOM   2663  CA  SER A 286     100.881  81.812 119.109
ATOM   2664  CB  SER A 286     101.997  82.470 119.971
ATOM   2665  OG  SER A 286     102.657  81.497 120.772
ATOM   2666  HG  SER A 286     103.185  81.988 121.406
ATOM   2667  C   SER A 286      99.858  81.106 119.957
ATOM   2668  O   SER A 286      99.706  81.346 121.158
ATOM   2669  N   CYS A 287      99.082  80.234 119.279
ATOM   2670  H   CYS A 287      99.213  80.095 118.300
ATOM   2671  CA  CYS A 287      98.078  79.396 119.884
ATOM   2672  CB  CYS A 287      97.264  78.669 118.812
ATOM   2673  SG  CYS A 287      96.335  79.864 117.831
ATOM   2674  C   CYS A 287      98.839  78.313 120.631
ATOM   2675  O   CYS A 287      99.903  77.907 120.144
ATOM   2676  N   PRO A 288      98.390  77.837 121.799
ATOM   2677  CA  PRO A 288      99.086  76.806 122.541
ATOM   2678  CB  PRO A 288      98.347  76.697 123.879
ATOM   2679  CG  PRO A 288      96.941  77.263 123.593
ATOM   2680  CD  PRO A 288      97.168  78.281 122.465
ATOM   2681  C   PRO A 288      99.175  75.500 121.795
ATOM   2682  O   PRO A 288     100.302  75.058 121.571
ATOM   2683  N   GLN A 289      98.035  74.902 121.373
ATOM   2684  H   GLN A 289      97.160  75.143 121.785
ATOM   2685  CA  GLN A 289      97.878  74.247 120.097
ATOM   2686  CB  GLN A 289      98.762  72.988 119.838
ATOM   2687  CG  GLN A 289      98.571  71.773 120.758
ATOM   2688  CD  GLN A 289      99.600  70.725 120.346
ATOM   2689  OE1 GLN A 289     100.702  70.652 120.886
ATOM   2690  NE2 GLN A 289      99.239  69.892 119.335
ATOM   2691 1HE2 GLN A 289      98.334  69.975 118.919
ATOM   2692 2HE2 GLN A 289      99.878  69.197 119.006
ATOM   2693  C   GLN A 289      96.434  73.853 119.945
ATOM   2694  O   GLN A 289      95.721  73.692 120.940
ATOM   2695  N   SER A 290      95.959  73.768 118.683
ATOM   2696  H   SER A 290      96.544  73.965 117.898
ATOM   2697  CA  SER A 290      94.622  73.331 118.373
ATOM   2698  CB  SER A 290      93.497  74.336 118.696
ATOM   2699  OG  SER A 290      92.230  73.791 118.348
ATOM   2700  HG  SER A 290      92.019  74.152 117.483
ATOM   2701  C   SER A 290      94.664  73.027 116.905
ATOM   2702  O   SER A 290      94.763  73.946 116.088
ATOM   2703  N   GLN A 291      94.623  71.723 116.546
ATOM   2704  H   GLN A 291      94.522  70.990 117.213
ATOM   2705  CA  GLN A 291      94.686  71.310 115.168
ATOM   2706  CB  GLN A 291      95.977  70.542 114.809
ATOM   2707  CG  GLN A 291      97.274  71.349 114.926
ATOM   2708  CD  GLN A 291      98.417  70.451 114.476
ATOM   2709  OE1 GLN A 291      98.605  70.187 113.288
ATOM   2710  NE2 GLN A 291      99.209  69.957 115.462
ATOM   2711 1HE2 GLN A 291      99.037  70.209 116.414
ATOM   2712 2HE2 GLN A 291      99.959  69.337 115.235
ATOM   2713  C   GLN A 291      93.547  70.435 114.752
ATOM   2714  O   GLN A 291      93.038  69.621 115.526
ATOM   2715  N   CYS A 292      93.123  70.636 113.486
ATOM   2716  H   CYS A 292      93.561  71.318 112.906
ATOM   2717  CA  CYS A 292      92.069  69.899 112.837
ATOM   2718  CB  CYS A 292      90.823  70.759 112.535
ATOM   2719  SG  CYS A 292      90.030  71.383 114.049
ATOM   2720  C   CYS A 292      92.679  69.446 111.524
ATOM   2721  O   CYS A 292      93.391  70.239 110.905
ATOM   2722  N   PRO A 293      92.435  68.224 111.055
ATOM   2723  CA  PRO A 293      93.015  67.691 109.834
ATOM   2724  CB  PRO A 293      92.693  66.194 109.838
ATOM   2725  CG  PRO A 293      92.386  65.853 111.302
ATOM   2726  CD  PRO A 293      91.854  67.169 111.882
ATOM   2727  C   PRO A 293      92.650  68.281 108.498
ATOM   2728  O   PRO A 293      93.504  68.224 107.611
ATOM   2729  N   TYR A 294      91.416  68.810 108.318
ATOM   2730  H   TYR A 294      90.818  69.016 109.087
ATOM   2731  CA  TYR A 294      90.742  68.645 107.047
ATOM   2732  CB  TYR A 294      89.199  68.551 107.175
ATOM   2733  CG  TYR A 294      88.836  67.296 107.894
ATOM   2734  CD1 TYR A 294      88.582  67.323 109.270
ATOM   2735  CE1 TYR A 294      88.243  66.152 109.951
ATOM   2736  CZ  TYR A 294      88.153  64.943 109.256
ATOM   2737  OH  TYR A 294      87.809  63.760 109.942
ATOM   2738  HH  TYR A 294      87.690  63.983 110.870
ATOM   2739  CE2 TYR A 294      88.402  64.907 107.882
ATOM   2740  CD2 TYR A 294      88.742  66.080 107.204
ATOM   2741  C   TYR A 294      91.096  69.679 106.012
ATOM   2742  O   TYR A 294      90.310  70.577 105.699
ATOM   2743  N   LYS A 295      92.317  69.552 105.444
ATOM   2744  H   LYS A 295      92.945  68.833 105.731
ATOM   2745  CA  LYS A 295      92.801  70.449 104.430
ATOM   2746  CB  LYS A 295      94.331  70.361 104.223
ATOM   2747  CG  LYS A 295      94.870  69.005 103.744
ATOM   2748  CD  LYS A 295      96.353  69.015 103.397
ATOM   2749  CE  LYS A 295      96.871  67.704 102.815
ATOM   2750  NZ  LYS A 295      98.299  67.856 102.483
ATOM   2751  HZ1 LYS A 295      98.635  67.016 101.975
ATOM   2752  HZ2 LYS A 295      98.428  68.693 101.886
ATOM   2753  HZ3 LYS A 295      98.845  67.968 103.359
ATOM   2754  C   LYS A 295      92.049  70.254 103.143
ATOM   2755  O   LYS A 295      91.940  69.136 102.627
ATOM   2756  N   LYS A 296      91.482  71.367 102.630
ATOM   2757  H   LYS A 296      91.474  72.233 103.123
ATOM   2758  CA  LYS A 296      90.725  71.334 101.418
ATOM   2759  CB  LYS A 296      89.233  71.653 101.675
ATOM   2760  CG  LYS A 296      88.281  71.485 100.489
ATOM   2761  CD  LYS A 296      86.814  71.638 100.900
ATOM   2762  CE  LYS A 296      85.815  71.426  99.761
ATOM   2763  NZ  LYS A 296      84.435  71.427 100.292
ATOM   2764  HZ1 LYS A 296      83.772  71.173  99.535
ATOM   2765  HZ2 LYS A 296      84.361  70.726 101.054
ATOM   2766  HZ3 LYS A 296      84.191  72.363 100.664
ATOM   2767  C   LYS A 296      91.339  72.301 100.460
ATOM   2768  O   LYS A 296      91.380  73.514 100.693
ATOM   2769  N   ILE A 297      91.870  71.732  99.356
ATOM   2770  H   ILE A 297      91.813  70.747  99.211
ATOM   2771  CA  ILE A 297      92.502  72.465  98.293
ATOM   2772  CB  ILE A 297      93.379  71.579  97.415
ATOM   2773  CG2 ILE A 297      93.927  72.354  96.192
ATOM   2774  CG1 ILE A 297      94.524  71.032  98.304
ATOM   2775  CD1 ILE A 297      95.379  69.930  97.685
ATOM   2776  C   ILE A 297      91.448  73.236  97.547
ATOM   2777  O   ILE A 297      90.379  72.708  97.235
ATOM   2778  N   GLY A 298      91.726  74.536  97.312
ATOM   2779  H   GLY A 298      92.588  74.950  97.590
ATOM   2780  CA  GLY A 298      90.812  75.386  96.597
ATOM   2781  C   GLY A 298      91.448  75.728  95.301
ATOM   2782  O   GLY A 298      92.673  75.707  95.171
ATOM   2783  N   VAL A 299      90.615  76.010  94.281
ATOM   2784  H   VAL A 299      89.622  76.013  94.396
ATOM   2785  CA  VAL A 299      91.108  76.349  92.971
ATOM   2786  CB  VAL A 299      91.193  75.120  92.021
ATOM   2787  CG1 VAL A 299      91.756  75.515  90.651
ATOM   2788  CG2 VAL A 299      92.004  73.934  92.584
ATOM   2789  C   VAL A 299      90.086  77.270  92.341
ATOM   2790  O   VAL A 299      88.883  77.059  92.507
ATOM   2791  N   ASP A 300      90.543  78.363  91.678
ATOM   2792  H   ASP A 300      91.505  78.613  91.593
ATOM   2793  CA  ASP A 300      89.675  79.207  90.891
ATOM   2794  CB  ASP A 300      89.986  80.710  90.863
ATOM   2795  CG  ASP A 300      89.675  81.365  92.203
ATOM   2796  OD1 ASP A 300      88.555  81.157  92.740
ATOM   2797  OD2 ASP A 300      90.559  82.106  92.703
ATOM   2798  C   ASP A 300      89.972  78.563  89.555
ATOM   2799  O   ASP A 300      91.133  78.314  89.206
ATOM   2800  N   VAL A 301      88.917  78.245  88.784
ATOM   2801  H   VAL A 301      87.982  78.470  89.042
ATOM   2802  CA  VAL A 301      89.084  77.491  87.564
ATOM   2803  CB  VAL A 301      88.216  76.224  87.669
ATOM   2804  CG1 VAL A 301      88.300  75.362  86.415
ATOM   2805  CG2 VAL A 301      88.540  75.399  88.928
ATOM   2806  C   VAL A 301      88.736  78.155  86.254
ATOM   2807  O   VAL A 301      87.625  78.651  86.073
ATOM   2808  N   HIS A 302      89.692  78.132  85.294
ATOM   2809  H   HIS A 302      90.594  77.743  85.467
ATOM   2810  CA  HIS A 302      89.462  78.632  83.961
ATOM   2811  CB  HIS A 302      90.684  79.366  83.359
ATOM   2812  CG  HIS A 302      90.531  79.951  81.981
ATOM   2813  ND1 HIS A 302      90.590  79.202  80.827
ATOM   2814  CE1 HIS A 302      90.463  80.066  79.790
ATOM   2815  NE2 HIS A 302      90.324  81.315  80.194
ATOM   2816  CD2 HIS A 302      90.365  81.240  81.575
ATOM   2817  C   HIS A 302      89.215  77.377  83.164
ATOM   2818  O   HIS A 302      90.147  76.626  82.869
ATOM   2819  N   ALA A 303      87.941  77.105  82.810
ATOM   2820  H   ALA A 303      87.183  77.705  83.051
ATOM   2821  CA  ALA A 303      87.604  75.938  82.031
ATOM   2822  CB  ALA A 303      86.101  75.612  82.012
ATOM   2823  C   ALA A 303      88.054  76.146  80.615
ATOM   2824  O   ALA A 303      87.800  77.197  80.030
ATOM   2825  N   LEU A 304      88.771  75.151  80.054
ATOM   2826  H   LEU A 304      88.969  74.310  80.548
ATOM   2827  CA  LEU A 304      89.259  75.208  78.697
ATOM   2828  CB  LEU A 304      90.692  74.659  78.519
ATOM   2829  CG  LEU A 304      91.817  75.448  79.201
ATOM   2830  CD1 LEU A 304      93.161  74.716  79.073
ATOM   2831  CD2 LEU A 304      91.909  76.859  78.601
ATOM   2832  C   LEU A 304      88.411  74.425  77.742
ATOM   2833  O   LEU A 304      88.659  74.456  76.534
ATOM   2834  N   GLY A 305      87.367  73.737  78.252
ATOM   2835  H   GLY A 305      87.162  73.743  79.227
ATOM   2836  CA  GLY A 305      86.520  72.907  77.443
ATOM   2837  C   GLY A 305      87.179  71.553  77.333
ATOM   2838  O   GLY A 305      88.063  71.196  78.120
ATOM   2839  N   HIS A 306      86.719  70.765  76.338
ATOM   2840  H   HIS A 306      85.996  71.075  75.726
ATOM   2841  CA  HIS A 306      87.218  69.436  76.092
ATOM   2842  CB  HIS A 306      86.104  68.448  75.708
ATOM   2843  CG  HIS A 306      85.158  68.163  76.833
ATOM   2844  ND1 HIS A 306      85.273  67.109  77.710
ATOM   2845  CE1 HIS A 306      84.241  67.218  78.582
ATOM   2846  NE2 HIS A 306      83.477  68.265  78.334
ATOM   2847  CD2 HIS A 306      84.060  68.861  77.233
ATOM   2848  C   HIS A 306      88.223  69.387  74.985
ATOM   2849  O   HIS A 306      88.045  70.014  73.939
ATOM   2850  N   TRP A 307      89.326  68.636  75.224
ATOM   2851  H   TRP A 307      89.428  68.118  76.067
ATOM   2852  CA  TRP A 307      90.349  68.465  74.232
ATOM   2853  CB  TRP A 307      91.759  68.095  74.740
ATOM   2854  CG  TRP A 307      92.509  69.161  75.513
ATOM   2855  CD1 TRP A 307      92.907  69.131  76.817
ATOM   2856  NE1 TRP A 307      93.560  70.296  77.150
ATOM   2857  HE1 TRP A 307      93.958  70.499  78.018
ATOM   2858  CE2 TRP A 307      93.555  71.128  76.054
ATOM   2859  CZ2 TRP A 307      94.053  72.414  75.875
ATOM   2860  CH2 TRP A 307      93.888  73.016  74.620
ATOM   2861  CZ3 TRP A 307      93.239  72.344  73.575
ATOM   2862  CE3 TRP A 307      92.736  71.049  73.758
ATOM   2863  CD2 TRP A 307      92.901  70.450  75.004
ATOM   2864  C   TRP A 307      89.906  67.366  73.320
ATOM   2865  O   TRP A 307      89.490  66.295  73.776
ATOM   2866  N   PHE A 308      89.941  67.653  72.005
ATOM   2867  H   PHE A 308      90.258  68.539  71.676
ATOM   2868  CA  PHE A 308      89.578  66.719  70.979
ATOM   2869  CB  PHE A 308      88.733  67.344  69.839
ATOM   2870  CG  PHE A 308      87.363  67.741  70.300
ATOM   2871  CD1 PHE A 308      87.135  69.003  70.865
ATOM   2872  CE1 PHE A 308      85.857  69.378  71.289
ATOM   2873  CZ  PHE A 308      84.785  68.497  71.135
ATOM   2874  CE2 PHE A 308      84.997  67.246  70.552
ATOM   2875  CD2 PHE A 308      86.278  66.873  70.133
ATOM   2876  C   PHE A 308      90.858  66.231  70.369
ATOM   2877  O   PHE A 308      91.714  67.033  69.980
ATOM   2878  N   ASP A 309      91.025  64.894  70.301
ATOM   2879  H   ASP A 309      90.340  64.252  70.643
ATOM   2880  CA  ASP A 309      92.200  64.306  69.710
ATOM   2881  CB  ASP A 309      92.904  63.310  70.666
ATOM   2882  CG  ASP A 309      94.338  63.018  70.226
ATOM   2883  OD1 ASP A 309      94.534  62.485  69.102
ATOM   2884  OD2 ASP A 309      95.269  63.359  70.999
ATOM   2885  C   ASP A 309      91.711  63.619  68.458
ATOM   2886  O   ASP A 309      90.611  63.060  68.443
ATOM   2887  N   GLY A 310      92.522  63.654  67.373
ATOM   2888  H   GLY A 310      93.427  64.074  67.383
ATOM   2889  CA  GLY A 310      92.104  63.045  66.140
ATOM   2890  C   GLY A 310      93.236  62.614  65.272
ATOM   2891  O   GLY A 310      94.416  62.805  65.579
ATOM   2892  N   ARG A 311      92.849  61.982  64.149
ATOM   2893  H   ARG A 311      91.884  61.898  63.912
ATOM   2894  CA  ARG A 311      93.752  61.458  63.167
ATOM   2895  CB  ARG A 311      93.259  60.116  62.596
ATOM   2896  CG  ARG A 311      93.275  58.986  63.625
ATOM   2897  CD  ARG A 311      92.722  57.659  63.105
ATOM   2898  NE  ARG A 311      92.791  56.677  64.233
ATOM   2899  HE  ARG A 311      92.013  56.622  64.859
ATOM   2900  CZ  ARG A 311      93.896  55.902  64.482
ATOM   2901  NH1 ARG A 311      94.978  55.881  63.647
ATOM   2902 1HH1 ARG A 311      94.979  56.422  62.807
ATOM   2903 2HH1 ARG A 311      95.764  55.299  63.856
ATOM   2904  NH2 ARG A 311      93.905  55.116  65.598
ATOM   2905 1HH2 ARG A 311      93.119  55.109  66.216
ATOM   2906 2HH2 ARG A 311      94.695  54.541  65.805
ATOM   2907  C   ARG A 311      93.875  62.399  62.009
ATOM   2908  O   ARG A 311      92.915  63.077  61.642
ATOM   2909  N   LEU A 312      95.099  62.494  61.451
ATOM   2910  H   LEU A 312      95.862  61.959  61.802
ATOM   2911  CA  LEU A 312      95.395  63.299  60.292
ATOM   2912  CB  LEU A 312      96.890  63.659  60.125
ATOM   2913  CG  LEU A 312      97.544  64.555  61.194
ATOM   2914  CD1 LEU A 312      99.054  64.672  60.946
ATOM   2915  CD2 LEU A 312      96.903  65.949  61.231
ATOM   2916  C   LEU A 312      95.048  62.499  59.064
ATOM   2917  O   LEU A 312      95.263  61.283  59.042
ATOM   2918  N   ASN A 313      94.456  63.161  58.041
ATOM   2919  H   ASN A 313      94.191  64.119  58.113
ATOM   2920  CA  ASN A 313      94.123  62.510  56.799
ATOM   2921  CB  ASN A 313      92.605  62.261  56.617
ATOM   2922  CG  ASN A 313      92.304  61.456  55.343
ATOM   2923  OD1 ASN A 313      92.425  61.904  54.204
ATOM   2924  ND2 ASN A 313      91.877  60.183  55.552
ATOM   2925 1HD2 ASN A 313      91.801  59.826  56.483
ATOM   2926 2HD2 ASN A 313      91.642  59.601  54.774
ATOM   2927  C   ASN A 313      94.641  63.416  55.709
ATOM   2928  O   ASN A 313      94.375  64.620  55.708
ATOM   2929  N   LEU A 314      95.440  62.837  54.781
ATOM   2930  H   LEU A 314      95.646  61.864  54.809
ATOM   2931  CA  LEU A 314      96.010  63.555  53.677
ATOM   2932  CB  LEU A 314      97.477  63.143  53.404
ATOM   2933  CG  LEU A 314      98.193  63.881  52.252
ATOM   2934  CD1 LEU A 314      98.390  65.368  52.584
ATOM   2935  CD2 LEU A 314      99.497  63.180  51.849
ATOM   2936  C   LEU A 314      95.171  63.233  52.472
ATOM   2937  O   LEU A 314      94.998  62.059  52.131
ATOM   2938  N   LYS A 315      94.626  64.279  51.809
ATOM   2939  H   LYS A 315      94.763  65.223  52.094
ATOM   2940  CA  LYS A 315      93.815  64.076  50.646
ATOM   2941  CB  LYS A 315      92.298  64.241  50.915
ATOM   2942  CG  LYS A 315      91.378  64.044  49.701
ATOM   2943  CD  LYS A 315      91.220  62.590  49.253
ATOM   2944  CE  LYS A 315      90.259  62.408  48.078
ATOM   2945  NZ  LYS A 315      90.379  61.031  47.561
ATOM   2946  HZ1 LYS A 315      89.831  60.927  46.686
ATOM   2947  HZ2 LYS A 315      91.376  60.820  47.368
ATOM   2948  HZ3 LYS A 315      90.021  60.367  48.272
ATOM   2949  C   LYS A 315      94.233  64.990  49.532
ATOM   2950  O   LYS A 315      94.355  66.207  49.688
ATOM   2951  N   THR A 316      94.524  64.354  48.379
ATOM   2952  H   THR A 316      94.447  63.364  48.296
ATOM   2953  CA  THR A 316      94.884  65.022  47.164
ATOM   2954  CB  THR A 316      95.878  64.268  46.306
ATOM   2955  CG2 THR A 316      97.235  64.215  47.032
ATOM   2956  OG1 THR A 316      95.413  62.956  46.013
ATOM   2957  HG1 THR A 316      95.926  62.658  45.256
ATOM   2958  C   THR A 316      93.593  65.226  46.416
ATOM   2959  O   THR A 316      92.699  64.375  46.440
ATOM   2960  N   SER A 317      93.457  66.405  45.789
ATOM   2961  H   SER A 317      94.181  67.087  45.812
ATOM   2962  CA  SER A 317      92.305  66.771  45.019
ATOM   2963  CB  SER A 317      91.478  67.870  45.710
ATOM   2964  OG  SER A 317      92.297  68.984  46.038
ATOM   2965  HG  SER A 317      92.405  69.488  45.228
ATOM   2966  C   SER A 317      92.794  67.234  43.684
ATOM   2967  O   SER A 317      93.755  67.999  43.604
ATOM   2968  N   PHE A 318      92.154  66.756  42.596
ATOM   2969  H   PHE A 318      91.373  66.141  42.658
ATOM   2970  CA  PHE A 318      92.571  67.128  41.272
ATOM   2971  CB  PHE A 318      93.154  65.965  40.423
ATOM   2972  CG  PHE A 318      94.379  65.377  41.050
ATOM   2973  CD1 PHE A 318      94.278  64.258  41.887
ATOM   2974  CE1 PHE A 318      95.417  63.702  42.475
ATOM   2975  CZ  PHE A 318      96.671  64.265  42.229
ATOM   2976  CE2 PHE A 318      96.785  65.379  41.395
ATOM   2977  CD2 PHE A 318      95.642  65.929  40.809
ATOM   2978  C   PHE A 318      91.429  67.666  40.484
ATOM   2979  O   PHE A 318      90.330  67.106  40.462
ATOM   2980  N   HIS A 319      91.700  68.813  39.840
ATOM   2981  H   HIS A 319      92.600  69.237  39.923
ATOM   2982  CA  HIS A 319      90.792  69.513  38.972
ATOM   2983  CB  HIS A 319      90.203  70.808  39.581
ATOM   2984  CG  HIS A 319      89.418  70.626  40.856
ATOM   2985  ND1 HIS A 319      88.114  70.188  40.923
ATOM   2986  CE1 HIS A 319      87.778  70.150  42.239
ATOM   2987  NE2 HIS A 319      88.772  70.531  43.020
ATOM   2988  CD2 HIS A 319      89.803  70.830  42.147
ATOM   2989  C   HIS A 319      91.674  69.918  37.814
ATOM   2990  O   HIS A 319      92.905  69.899  37.916
ATOM   2991  N   CYS A 320      91.069  70.195  36.642
ATOM   2992  H   CYS A 320      90.080  70.139  36.523
ATOM   2993  CA  CYS A 320      91.833  70.616  35.494
ATOM   2994  CB  CYS A 320      91.835  69.536  34.391
ATOM   2995  SG  CYS A 320      92.606  67.984  34.946
ATOM   2996  C   CYS A 320      91.287  71.892  34.907
ATOM   2997  O   CYS A 320      91.775  72.332  33.863
ATOM   2998  N   TYR A 321      90.261  72.512  35.548
ATOM   2999  H   TYR A 321      89.881  72.182  36.407
ATOM   3000  CA  TYR A 321      89.653  73.704  35.011
ATOM   3001  CB  TYR A 321      88.391  73.285  34.195
ATOM   3002  CG  TYR A 321      87.720  74.368  33.410
ATOM   3003  CD1 TYR A 321      88.312  74.908  32.261
ATOM   3004  CE1 TYR A 321      87.661  75.911  31.535
ATOM   3005  CZ  TYR A 321      86.412  76.379  31.955
ATOM   3006  OH  TYR A 321      85.753  77.391  31.225
ATOM   3007  HH  TYR A 321      84.909  77.565  31.653
ATOM   3008  CE2 TYR A 321      85.808  75.835  33.091
ATOM   3009  CD2 TYR A 321      86.462  74.835  33.813
ATOM   3010  C   TYR A 321      89.272  74.685  36.094
ATOM   3011  O   TYR A 321      89.136  74.319  37.263
ATOM   3012  N   GLY A 322      89.091  75.966  35.678
ATOM   3013  H   GLY A 322      89.250  76.205  34.724
ATOM   3014  CA  GLY A 322      88.679  77.082  36.491
ATOM   3015  C   GLY A 322      89.739  77.760  37.286
ATOM   3016  O   GLY A 322      90.899  77.841  36.879
ATOM   3017  N   ALA A 323      89.276  78.347  38.413
ATOM   3018  H   ALA A 323      88.311  78.285  38.656
ATOM   3019  CA  ALA A 323      90.080  79.045  39.376
ATOM   3020  CB  ALA A 323      89.699  80.525  39.556
ATOM   3021  C   ALA A 323      89.821  78.333  40.678
ATOM   3022  O   ALA A 323      88.714  77.838  40.912
ATOM   3023  N   CYS A 324      90.834  78.328  41.578
ATOM   3024  H   CYS A 324      91.698  78.774  41.365
ATOM   3025  CA  CYS A 324      90.806  77.655  42.857
ATOM   3026  CB  CYS A 324      92.132  77.810  43.627
ATOM   3027  SG  CYS A 324      93.517  76.917  42.856
ATOM   3028  C   CYS A 324      89.705  78.117  43.760
ATOM   3029  O   CYS A 324      89.108  77.300  44.463
ATOM   3030  N   THR A 325      89.383  79.428  43.713
ATOM   3031  H   THR A 325      89.868  80.052  43.104
ATOM   3032  CA  THR A 325      88.346  80.041  44.506
ATOM   3033  CB  THR A 325      88.297  81.542  44.312
ATOM   3034  CG2 THR A 325      89.584  82.175  44.869
ATOM   3035  OG1 THR A 325      88.133  81.869  42.935
ATOM   3036  HG1 THR A 325      87.201  81.746  42.736
ATOM   3037  C   THR A 325      86.987  79.453  44.223
ATOM   3038  O   THR A 325      86.160  79.359  45.130
ATOM   3039  N   LYS A 326      86.739  79.069  42.950
ATOM   3040  H   LYS A 326      87.441  79.126  42.243
ATOM   3041  CA  LYS A 326      85.498  78.489  42.521
ATOM   3042  CB  LYS A 326      85.238  78.693  41.018
ATOM   3043  CG  LYS A 326      84.957  80.151  40.655
ATOM   3044  CD  LYS A 326      84.606  80.358  39.185
ATOM   3045  CE  LYS A 326      84.300  81.811  38.827
ATOM   3046  NZ  LYS A 326      83.950  81.904  37.397
ATOM   3047  HZ1 LYS A 326      83.825  82.898  37.129
ATOM   3048  HZ2 LYS A 326      84.709  81.487  36.827
ATOM   3049  HZ3 LYS A 326      83.068  81.389  37.221
ATOM   3050  C   LYS A 326      85.373  77.020  42.815
ATOM   3051  O   LYS A 326      84.276  76.566  43.141
ATOM   3052  N   TYR A 327      86.479  76.245  42.684
ATOM   3053  H   TYR A 327      87.359  76.625  42.404
ATOM   3054  CA  TYR A 327      86.439  74.818  42.906
ATOM   3055  CB  TYR A 327      87.345  74.038  41.926
ATOM   3056  CG  TYR A 327      86.701  74.075  40.577
ATOM   3057  CD1 TYR A 327      85.855  73.034  40.176
ATOM   3058  CE1 TYR A 327      85.240  73.061  38.921
ATOM   3059  CZ  TYR A 327      85.458  74.138  38.059
ATOM   3060  OH  TYR A 327      84.834  74.166  36.792
ATOM   3061  HH  TYR A 327      85.126  74.959  36.333
ATOM   3062  CE2 TYR A 327      86.291  75.185  38.455
ATOM   3063  CD2 TYR A 327      86.907  75.154  39.707
ATOM   3064  C   TYR A 327      86.733  74.384  44.308
ATOM   3065  O   TYR A 327      87.872  74.442  44.776
ATOM   3066  N   GLU A 328      85.666  73.890  44.979
ATOM   3067  H   GLU A 328      84.773  73.841  44.541
ATOM   3068  CA  GLU A 328      85.700  73.407  46.335
ATOM   3069  CB  GLU A 328      84.310  73.294  46.991
ATOM   3070  CG  GLU A 328      83.663  74.660  47.257
ATOM   3071  CD  GLU A 328      82.339  74.483  47.989
ATOM   3072  OE1 GLU A 328      82.321  73.891  49.100
ATOM   3073  OE2 GLU A 328      81.309  74.948  47.433
ATOM   3074  C   GLU A 328      86.397  72.082  46.422
ATOM   3075  O   GLU A 328      86.305  71.244  45.520
ATOM   3076  N   TYR A 329      87.134  71.890  47.536
ATOM   3077  H   TYR A 329      87.183  72.574  48.259
ATOM   3078  CA  TYR A 329      87.886  70.692  47.760
ATOM   3079  CB  TYR A 329      89.222  71.013  48.464
ATOM   3080  CG  TYR A 329      90.013  71.877  47.516
ATOM   3081  CD1 TYR A 329      90.298  73.206  47.857
ATOM   3082  CE1 TYR A 329      91.011  74.035  46.986
ATOM   3083  CZ  TYR A 329      91.424  73.548  45.742
ATOM   3084  OH  TYR A 329      92.144  74.375  44.854
ATOM   3085  HH  TYR A 329      92.395  75.173  45.327
ATOM   3086  CE2 TYR A 329      91.115  72.238  45.372
ATOM   3087  CD2 TYR A 329      90.406  71.417  46.252
ATOM   3088  C   TYR A 329      87.030  69.693  48.516
ATOM   3089  O   TYR A 329      86.194  70.119  49.317
ATOM   3090  N   PRO A 330      87.188  68.376  48.318
ATOM   3091  CA  PRO A 330      86.402  67.336  48.969
ATOM   3092  CB  PRO A 330      86.815  66.020  48.304
ATOM   3093  CG  PRO A 330      88.209  66.301  47.722
ATOM   3094  CD  PRO A 330      88.163  67.801  47.393
ATOM   3095  C   PRO A 330      86.499  67.280  50.470
ATOM   3096  O   PRO A 330      85.661  66.641  51.103
ATOM   3097  N   TRP A 331      87.547  67.893  51.030
ATOM   3098  H   TRP A 331      88.218  68.348  50.452
ATOM   3099  CA  TRP A 331      87.806  68.026  52.434
ATOM   3100  CB  TRP A 331      89.286  67.695  52.742
ATOM   3101  CG  TRP A 331      90.338  68.252  51.793
ATOM   3102  CD1 TRP A 331      90.897  67.583  50.742
ATOM   3103  NE1 TRP A 331      91.760  68.394  50.049
ATOM   3104  HE1 TRP A 331      92.303  68.129  49.281
ATOM   3105  CE2 TRP A 331      91.745  69.637  50.633
ATOM   3106  CZ2 TRP A 331      92.409  70.808  50.301
ATOM   3107  CH2 TRP A 331      92.182  71.935  51.095
ATOM   3108  CZ3 TRP A 331      91.310  71.889  52.187
ATOM   3109  CE3 TRP A 331      90.637  70.710  52.520
ATOM   3110  CD2 TRP A 331      90.864  69.588  51.736
ATOM   3111  C   TRP A 331      87.456  69.365  53.027
ATOM   3112  O   TRP A 331      87.712  69.579  54.212
ATOM   3113  N   HIS A 332      86.788  70.262  52.263
ATOM   3114  H   HIS A 332      86.529  70.044  51.325
ATOM   3115  CA  HIS A 332      86.472  71.612  52.692
ATOM   3116  CB  HIS A 332      85.702  72.401  51.598
ATOM   3117  CG  HIS A 332      85.515  73.868  51.879
ATOM   3118  ND1 HIS A 332      86.549  74.779  51.880
ATOM   3119  CE1 HIS A 332      86.009  75.986  52.180
ATOM   3120  NE2 HIS A 332      84.703  75.915  52.366
ATOM   3121  CD2 HIS A 332      84.393  74.580  52.174
ATOM   3122  C   HIS A 332      85.739  71.746  54.009
ATOM   3123  O   HIS A 332      86.005  72.690  54.754
ATOM   3124  N   THR A 333      84.848  70.792  54.348
ATOM   3125  H   THR A 333      84.663  70.012  53.755
ATOM   3126  CA  THR A 333      84.068  70.819  55.568
ATOM   3127  CB  THR A 333      82.771  70.055  55.402
ATOM   3128  CG2 THR A 333      81.902  70.741  54.328
ATOM   3129  OG1 THR A 333      83.031  68.710  55.027
ATOM   3130  HG1 THR A 333      82.197  68.247  55.135
ATOM   3131  C   THR A 333      84.788  70.362  56.829
ATOM   3132  O   THR A 333      84.214  70.411  57.920
ATOM   3133  N   ALA A 334      86.081  69.977  56.714
ATOM   3134  H   ALA A 334      86.524  69.982  55.819
ATOM   3135  CA  ALA A 334      86.927  69.457  57.767
ATOM   3136  CB  ALA A 334      88.342  69.184  57.270
ATOM   3137  C   ALA A 334      87.108  70.242  59.036
ATOM   3138  O   ALA A 334      87.453  69.635  60.052
ATOM   3139  N   LYS A 335      86.933  71.590  59.005
ATOM   3140  H   LYS A 335      86.682  72.040  58.152
ATOM   3141  CA  LYS A 335      87.068  72.495  60.135
ATOM   3142  CB  LYS A 335      86.342  72.066  61.444
ATOM   3143  CG  LYS A 335      84.812  72.048  61.340
ATOM   3144  CD  LYS A 335      84.112  71.649  62.643
ATOM   3145  CE  LYS A 335      82.581  71.754  62.609
ATOM   3146  NZ  LYS A 335      81.991  70.740  61.709
ATOM   3147  HZ1 LYS A 335      81.944  71.102  60.738
ATOM   3148  HZ2 LYS A 335      82.563  69.876  61.730
ATOM   3149  HZ3 LYS A 335      81.030  70.520  62.035
ATOM   3150  C   LYS A 335      88.511  72.808  60.424
ATOM   3151  O   LYS A 335      88.873  73.986  60.436
ATOM   3152  N   CYS A 336      89.362  71.777  60.670
ATOM   3153  H   CYS A 336      89.059  70.826  60.681
ATOM   3154  CA  CYS A 336      90.756  72.011  60.931
ATOM   3155  CB  CYS A 336      91.236  71.430  62.271
ATOM   3156  SG  CYS A 336      90.378  72.166  63.697
ATOM   3157  C   CYS A 336      91.510  71.405  59.786
ATOM   3158  O   CYS A 336      91.800  70.205  59.756
ATOM   3159  N   HIS A 337      91.814  72.271  58.794
ATOM   3160  H   HIS A 337      91.567  73.235  58.850
ATOM   3161  CA  HIS A 337      92.516  71.879  57.605
ATOM   3162  CB  HIS A 337      91.580  71.633  56.389
ATOM   3163  CG  HIS A 337      90.705  72.790  55.986
ATOM   3164  ND1 HIS A 337      89.454  73.012  56.518
ATOM   3165  CE1 HIS A 337      88.967  74.130  55.923
ATOM   3166  NE2 HIS A 337      89.815  74.642  55.050
ATOM   3167  CD2 HIS A 337      90.909  73.796  55.091
ATOM   3168  C   HIS A 337      93.598  72.836  57.196
ATOM   3169  O   HIS A 337      93.571  74.024  57.524
ATOM   3170  N   TYR A 338      94.601  72.267  56.488
ATOM   3171  H   TYR A 338      94.570  71.293  56.289
ATOM   3172  CA  TYR A 338      95.756  72.921  55.931
ATOM   3173  CB  TYR A 338      97.100  72.299  56.389
ATOM   3174  CG  TYR A 338      97.203  72.477  57.876
ATOM   3175  CD1 TYR A 338      96.808  71.446  58.742
ATOM   3176  CE1 TYR A 338      96.886  71.607  60.129
ATOM   3177  CZ  TYR A 338      97.358  72.811  60.662
ATOM   3178  OH  TYR A 338      97.440  72.987  62.060
ATOM   3179  HH  TYR A 338      97.778  73.872  62.225
ATOM   3180  CE2 TYR A 338      97.747  73.845  59.809
ATOM   3181  CD2 TYR A 338      97.668  73.679  58.424
ATOM   3182  C   TYR A 338      95.573  72.711  54.448
ATOM   3183  O   TYR A 338      95.191  71.619  54.014
ATOM   3184  N   GLU A 339      95.841  73.766  53.647
ATOM   3185  H   GLU A 339      96.165  74.633  54.019
ATOM   3186  CA  GLU A 339      95.649  73.751  52.217
ATOM   3187  CB  GLU A 339      94.507  74.750  51.916
ATOM   3188  CG  GLU A 339      94.030  74.973  50.480
ATOM   3189  CD  GLU A 339      92.896  75.997  50.552
ATOM   3190  OE1 GLU A 339      91.849  75.709  51.193
ATOM   3191  OE2 GLU A 339      93.064  77.099  49.967
ATOM   3192  C   GLU A 339      96.878  74.185  51.465
ATOM   3193  O   GLU A 339      97.563  75.123  51.881
ATOM   3194  N   ARG A 340      97.196  73.483  50.342
ATOM   3195  H   ARG A 340      96.678  72.672  50.072
ATOM   3196  CA  ARG A 340      98.315  73.810  49.487
ATOM   3197  CB  ARG A 340      99.562  72.901  49.634
ATOM   3198  CG  ARG A 340     100.280  72.992  50.987
ATOM   3199  CD  ARG A 340     101.578  72.180  51.084
ATOM   3200  NE  ARG A 340     101.284  70.717  50.980
ATOM   3201  HE  ARG A 340     101.282  70.292  50.075
ATOM   3202  CZ  ARG A 340     101.052  69.936  52.084
ATOM   3203  NH1 ARG A 340     101.047  70.445  53.355
ATOM   3204 1HH1 ARG A 340     101.231  71.413  53.516
ATOM   3205 2HH1 ARG A 340     100.901  69.842  54.139
ATOM   3206  NH2 ARG A 340     100.848  68.599  51.907
ATOM   3207 1HH2 ARG A 340     100.870  68.202  50.990
ATOM   3208 2HH2 ARG A 340     100.737  67.998  52.698
ATOM   3209  C   ARG A 340      97.821  73.681  48.073
ATOM   3210  O   ARG A 340      97.536  72.571  47.616
ATOM   3211  N   ASP A 341      97.681  74.830  47.376
ATOM   3212  H   ASP A 341      97.910  75.711  47.779
ATOM   3213  CA  ASP A 341      97.204  74.884  46.014
ATOM   3214  CB  ASP A 341      96.272  76.084  45.714
ATOM   3215  CG  ASP A 341      94.909  76.006  46.406
ATOM   3216  OD1 ASP A 341      94.506  74.930  46.922
ATOM   3217  OD2 ASP A 341      94.232  77.068  46.413
ATOM   3218  C   ASP A 341      98.320  74.997  45.020
ATOM   3219  O   ASP A 341      99.281  75.746  45.216
ATOM   3220  N   TYR A 342      98.210  74.223  43.919
ATOM   3221  H   TYR A 342      97.452  73.590  43.793
ATOM   3222  CA  TYR A 342      99.157  74.246  42.841
ATOM   3223  CB  TYR A 342      99.966  72.942  42.621
ATOM   3224  CG  TYR A 342     100.831  72.641  43.800
ATOM   3225  CD1 TYR A 342     100.398  71.766  44.806
ATOM   3226  CE1 TYR A 342     101.218  71.485  45.904
ATOM   3227  CZ  TYR A 342     102.482  72.077  45.999
ATOM   3228  OH  TYR A 342     103.323  71.803  47.100
ATOM   3229  HH  TYR A 342     102.880  71.165  47.665
ATOM   3230  CE2 TYR A 342     102.921  72.946  44.999
ATOM   3231  CD2 TYR A 342     102.099  73.224  43.905
ATOM   3232  C   TYR A 342      98.297  74.483  41.636
ATOM   3233  O   TYR A 342      97.559  73.602  41.187
ATOM   3234  N   GLN A 343      98.342  75.733  41.134
ATOM   3235  H   GLN A 343      98.933  76.432  41.529
ATOM   3236  CA  GLN A 343      97.591  76.141  39.974
ATOM   3237  CB  GLN A 343      96.603  77.305  40.245
ATOM   3238  CG  GLN A 343      95.657  77.649  39.080
ATOM   3239  CD  GLN A 343      94.809  78.858  39.455
ATOM   3240  OE1 GLN A 343      95.270  79.998  39.414
ATOM   3241  NE2 GLN A 343      93.527  78.616  39.832
ATOM   3242 1HE2 GLN A 343      93.181  77.678  39.859
ATOM   3243 2HE2 GLN A 343      92.931  79.382  40.068
ATOM   3244  C   GLN A 343      98.607  76.613  38.978
ATOM   3245  O   GLN A 343      99.590  77.260  39.354
ATOM   3246  N   TYR A 344      98.404  76.272  37.680
ATOM   3247  H   TYR A 344      97.616  75.748  37.369
ATOM   3248  CA  TYR A 344      99.350  76.677  36.675
ATOM   3249  CB  TYR A 344      99.797  75.455  35.815
ATOM   3250  CG  TYR A 344     100.416  74.431  36.727
ATOM   3251  CD1 TYR A 344      99.654  73.323  37.133
ATOM   3252  CE1 TYR A 344     100.187  72.358  37.993
ATOM   3253  CZ  TYR A 344     101.495  72.496  38.464
ATOM   3254  OH  TYR A 344     102.043  71.529  39.335
ATOM   3255  HH  TYR A 344     101.354  70.888  39.537
ATOM   3256  CE2 TYR A 344     102.263  73.597  38.072
ATOM   3257  CD2 TYR A 344     101.725  74.559  37.211
ATOM   3258  C   TYR A 344      98.691  77.756  35.848
ATOM   3259  O   TYR A 344      98.851  78.940  36.144
ATOM   3260  N   GLU A 345      97.886  77.375  34.828
ATOM   3261  H   GLU A 345      97.753  76.414  34.607
ATOM   3262  CA  GLU A 345      97.170  78.277  33.968
ATOM   3263  CB  GLU A 345      96.781  77.570  32.656
ATOM   3264  CG  GLU A 345      96.110  78.412  31.568
ATOM   3265  CD  GLU A 345      95.786  77.547  30.341
ATOM   3266  OE1 GLU A 345      95.303  78.150  29.349
ATOM   3267  OE2 GLU A 345      95.989  76.301  30.351
ATOM   3268  C   GLU A 345      95.951  78.706  34.744
ATOM   3269  O   GLU A 345      95.159  77.879  35.200
ATOM   3270  N   THR A 346      95.768  80.038  34.858
ATOM   3271  H   THR A 346      96.412  80.674  34.440
ATOM   3272  CA  THR A 346      94.688  80.668  35.586
ATOM   3273  CB  THR A 346      94.829  82.174  35.645
ATOM   3274  CG2 THR A 346      96.084  82.542  36.456
ATOM   3275  OG1 THR A 346      94.897  82.728  34.335
ATOM   3276  HG1 THR A 346      94.636  83.649  34.424
ATOM   3277  C   THR A 346      93.321  80.351  35.048
ATOM   3278  O   THR A 346      92.341  80.374  35.794
ATOM   3279  N   LYS A 347      93.239  80.123  33.724
ATOM   3280  H   LYS A 347      94.052  80.148  33.148
ATOM   3281  CA  LYS A 347      92.014  79.811  33.057
ATOM   3282  CB  LYS A 347      91.861  80.631  31.754
ATOM   3283  CG  LYS A 347      92.911  80.377  30.671
ATOM   3284  CD  LYS A 347      92.766  81.280  29.448
ATOM   3285  CE  LYS A 347      93.802  80.995  28.362
ATOM   3286  NZ  LYS A 347      93.647  81.953  27.253
ATOM   3287  HZ1 LYS A 347      94.269  81.677  26.470
ATOM   3288  HZ2 LYS A 347      92.663  81.959  26.926
ATOM   3289  HZ3 LYS A 347      93.906  82.904  27.577
ATOM   3290  C   LYS A 347      91.765  78.349  32.815
ATOM   3291  O   LYS A 347      90.593  77.986  32.681
ATOM   3292  N   LYS A 348      92.825  77.495  32.692
ATOM   3293  H   LYS A 348      93.776  77.769  32.800
ATOM   3294  CA  LYS A 348      92.549  76.100  32.469
ATOM   3295  CB  LYS A 348      92.654  75.663  30.976
ATOM   3296  CG  LYS A 348      92.231  74.211  30.696
ATOM   3297  CD  LYS A 348      92.259  73.802  29.223
ATOM   3298  CE  LYS A 348      91.843  72.345  29.004
ATOM   3299  NZ  LYS A 348      91.860  72.014  27.565
ATOM   3300  HZ1 LYS A 348      91.520  71.043  27.429
ATOM   3301  HZ2 LYS A 348      91.238  72.667  27.052
ATOM   3302  HZ3 LYS A 348      92.824  72.094  27.191
ATOM   3303  C   LYS A 348      93.300  75.154  33.368
ATOM   3304  O   LYS A 348      92.800  74.863  34.454
ATOM   3305  N   THR A 349      94.533  74.710  32.977
ATOM   3306  H   THR A 349      94.956  75.019  32.129
ATOM   3307  CA  THR A 349      95.293  73.732  33.728
ATOM   3308  CB  THR A 349      96.554  73.323  32.987
ATOM   3309  CG2 THR A 349      97.287  72.198  33.750
ATOM   3310  OG1 THR A 349      96.208  72.833  31.698
ATOM   3311  HG1 THR A 349      96.046  73.612  31.159
ATOM   3312  C   THR A 349      95.635  74.263  35.086
ATOM   3313  O   THR A 349      96.353  75.247  35.221
ATOM   3314  N   GLY A 350      95.160  73.571  36.133
ATOM   3315  H   GLY A 350      94.588  72.760  36.037
ATOM   3316  CA  GLY A 350      95.427  74.020  37.465
ATOM   3317  C   GLY A 350      94.473  73.411  38.428
ATOM   3318  O   GLY A 350      93.668  72.552  38.071
ATOM   3319  N   CYS A 351      94.531  73.926  39.678
ATOM   3320  H   CYS A 351      95.192  74.637  39.895
ATOM   3321  CA  CYS A 351      93.727  73.520  40.799
ATOM   3322  CB  CYS A 351      92.218  73.814  40.598
ATOM   3323  SG  CYS A 351      91.891  75.578  40.330
ATOM   3324  C   CYS A 351      93.963  72.098  41.240
ATOM   3325  O   CYS A 351      93.044  71.287  41.395
ATOM   3326  N   THR A 352      95.263  71.755  41.364
ATOM   3327  H   THR A 352      96.005  72.393  41.170
ATOM   3328  CA  THR A 352      95.675  70.479  41.874
ATOM   3329  CB  THR A 352      96.865  69.858  41.161
ATOM   3330  CG2 THR A 352      96.419  69.545  39.716
ATOM   3331  OG1 THR A 352      97.979  70.739  41.110
ATOM   3332  HG1 THR A 352      98.297  70.800  42.013
ATOM   3333  C   THR A 352      96.003  70.889  43.294
ATOM   3334  O   THR A 352      96.773  71.829  43.508
ATOM   3335  N   ALA A 353      95.402  70.232  44.305
ATOM   3336  H   ALA A 353      94.790  69.463  44.164
ATOM   3337  CA  ALA A 353      95.660  70.618  45.665
ATOM   3338  CB  ALA A 353      94.523  71.438  46.299
ATOM   3339  C   ALA A 353      95.920  69.464  46.561
ATOM   3340  O   ALA A 353      95.531  68.331  46.284
ATOM   3341  N   CYS A 354      96.640  69.760  47.659
ATOM   3342  H   CYS A 354      96.962  70.687  47.834
ATOM   3343  CA  CYS A 354      96.968  68.792  48.655
ATOM   3344  CB  CYS A 354      98.482  68.536  48.749
ATOM   3345  SG  CYS A 354      98.923  67.253  49.951
ATOM   3346  C   CYS A 354      96.479  69.391  49.940
ATOM   3347  O   CYS A 354      96.795  70.541  50.266
ATOM   3348  N   GLY A 355      95.664  68.614  50.686
ATOM   3349  H   GLY A 355      95.352  67.714  50.392
ATOM   3350  CA  GLY A 355      95.140  69.086  51.934
ATOM   3351  C   GLY A 355      95.392  68.103  53.020
ATOM   3352  O   GLY A 355      95.400  66.894  52.794
ATOM   3353  N   LEU A 356      95.596  68.641  54.240
ATOM   3354  H   LEU A 356      95.539  69.627  54.378
ATOM   3355  CA  LEU A 356      95.846  67.853  55.416
ATOM   3356  CB  LEU A 356      97.221  68.182  56.048
ATOM   3357  CG  LEU A 356      97.597  67.400  57.324
ATOM   3358  CD1 LEU A 356      97.750  65.897  57.034
ATOM   3359  CD2 LEU A 356      98.833  68.003  58.006
ATOM   3360  C   LEU A 356      94.747  68.262  56.353
ATOM   3361  O   LEU A 356      94.609  69.447  56.659
ATOM   3362  N   TYR A 357      93.937  67.289  56.833
ATOM   3363  H   TYR A 357      94.030  66.328  56.585
ATOM   3364  CA  TYR A 357      92.850  67.635  57.707
ATOM   3365  CB  TYR A 357      91.522  67.798  56.925
ATOM   3366  CG  TYR A 357      90.954  66.557  56.293
ATOM   3367  CD1 TYR A 357      91.385  66.110  55.038
ATOM   3368  CE1 TYR A 357      90.821  64.970  54.453
ATOM   3369  CZ  TYR A 357      89.804  64.274  55.115
ATOM   3370  OH  TYR A 357      89.229  63.124  54.528
ATOM   3371  HH  TYR A 357      88.646  62.726  55.182
ATOM   3372  CE2 TYR A 357      89.354  64.719  56.359
ATOM   3373  CD2 TYR A 357      89.923  65.856  56.934
ATOM   3374  C   TYR A 357      92.642  66.696  58.850
ATOM   3375  O   TYR A 357      92.964  65.513  58.752
ATOM   3376  N   LEU A 358      92.126  67.244  59.981
ATOM   3377  H   LEU A 358      91.910  68.216  60.037
ATOM   3378  CA  LEU A 358      91.805  66.469  61.156
ATOM   3379  CB  LEU A 358      91.680  67.255  62.479
ATOM   3380  CG  LEU A 358      92.977  67.910  63.001
ATOM   3381  CD1 LEU A 358      92.701  68.746  64.259
ATOM   3382  CD2 LEU A 358      94.064  66.865  63.283
ATOM   3383  C   LEU A 358      90.517  65.734  60.921
ATOM   3384  O   LEU A 358      89.563  66.288  60.369
ATOM   3385  N   ASP A 359      90.500  64.449  61.338
ATOM   3386  H   ASP A 359      91.304  64.045  61.762
ATOM   3387  CA  ASP A 359      89.388  63.553  61.179
ATOM   3388  CB  ASP A 359      89.641  62.589  59.987
ATOM   3389  CG  ASP A 359      88.375  61.975  59.381
ATOM   3390  OD1 ASP A 359      87.235  62.345  59.767
ATOM   3391  OD2 ASP A 359      88.553  61.087  58.507
ATOM   3392  C   ASP A 359      89.220  62.718  62.422
ATOM   3393  O   ASP A 359      90.154  62.543  63.207
ATOM   3394  N   GLN A 360      87.981  62.200  62.622
ATOM   3395  H   GLN A 360      87.257  62.382  61.959
ATOM   3396  CA  GLN A 360      87.579  61.349  63.721
ATOM   3397  CB  GLN A 360      88.013  59.869  63.565
ATOM   3398  CG  GLN A 360      87.454  59.152  62.333
ATOM   3399  CD  GLN A 360      88.087  57.770  62.295
ATOM   3400  OE1 GLN A 360      87.575  56.823  62.894
ATOM   3401  NE2 GLN A 360      89.229  57.635  61.573
ATOM   3402 1HE2 GLN A 360      89.585  58.407  61.045
ATOM   3403 2HE2 GLN A 360      89.717  56.762  61.572
ATOM   3404  C   GLN A 360      87.941  61.884  65.081
ATOM   3405  O   GLN A 360      88.477  61.164  65.928
ATOM   3406  N   LEU A 361      87.656  63.191  65.296
ATOM   3407  H   LEU A 361      87.237  63.750  64.586
ATOM   3408  CA  LEU A 361      87.930  63.865  66.541
ATOM   3409  CB  LEU A 361      87.620  65.377  66.525
ATOM   3410  CG  LEU A 361      88.487  66.245  65.590
ATOM   3411  CD1 LEU A 361      87.951  67.684  65.542
ATOM   3412  CD2 LEU A 361      89.974  66.207  65.972
ATOM   3413  C   LEU A 361      87.073  63.262  67.617
ATOM   3414  O   LEU A 361      85.860  63.106  67.452
ATOM   3415  N   LYS A 362      87.730  62.883  68.735
ATOM   3416  H   LYS A 362      88.715  63.008  68.827
ATOM   3417  CA  LYS A 362      87.091  62.270  69.868
ATOM   3418  CB  LYS A 362      87.544  60.808  70.073
ATOM   3419  CG  LYS A 362      87.156  59.847  68.946
ATOM   3420  CD  LYS A 362      87.653  58.422  69.184
ATOM   3421  CE  LYS A 362      87.365  57.465  68.028
ATOM   3422  NZ  LYS A 362      87.921  56.131  68.331
ATOM   3423  HZ1 LYS A 362      87.782  55.911  69.335
ATOM   3424  HZ2 LYS A 362      87.443  55.414  67.755
ATOM   3425  HZ3 LYS A 362      88.936  56.118  68.117
ATOM   3426  C   LYS A 362      87.499  63.019  71.111
ATOM   3427  O   LYS A 362      88.686  63.323  71.264
ATOM   3428  N   PRO A 363      86.567  63.351  72.008
ATOM   3429  CA  PRO A 363      86.864  64.056  73.240
ATOM   3430  CB  PRO A 363      85.520  64.440  73.841
ATOM   3431  CG  PRO A 363      84.535  64.344  72.665
ATOM   3432  CD  PRO A 363      85.135  63.282  71.749
ATOM   3433  C   PRO A 363      87.626  63.150  74.167
ATOM   3434  O   PRO A 363      87.138  62.054  74.459
ATOM   3435  N   VAL A 364      88.805  63.604  74.641
ATOM   3436  H   VAL A 364      89.158  64.503  74.393
ATOM   3437  CA  VAL A 364      89.653  62.791  75.479
ATOM   3438  CB  VAL A 364      91.093  62.692  74.993
ATOM   3439  CG1 VAL A 364      91.085  62.007  73.616
ATOM   3440  CG2 VAL A 364      91.789  64.071  74.968
ATOM   3441  C   VAL A 364      89.646  63.203  76.922
ATOM   3442  O   VAL A 364      89.985  62.392  77.786
ATOM   3443  N   GLY A 365      89.213  64.451  77.215
ATOM   3444  H   GLY A 365      88.935  65.100  76.512
ATOM   3445  CA  GLY A 365      89.164  64.925  78.570
ATOM   3446  C   GLY A 365      88.808  66.372  78.615
ATOM   3447  O   GLY A 365      88.833  67.059  77.594
ATOM   3448  N   SER A 366      88.483  66.853  79.837
ATOM   3449  H   SER A 366      88.517  66.257  80.635
ATOM   3450  CA  SER A 366      88.126  68.230  80.051
ATOM   3451  CB  SER A 366      86.805  68.412  80.827
ATOM   3452  OG  SER A 366      86.503  69.789  81.005
ATOM   3453  HG  SER A 366      85.759  69.820  81.614
ATOM   3454  C   SER A 366      89.261  68.852  80.821
ATOM   3455  O   SER A 366      89.692  68.330  81.856
ATOM   3456  N   ALA A 367      89.779  69.976  80.274
ATOM   3457  H   ALA A 367      89.378  70.367  79.447
ATOM   3458  CA  ALA A 367      90.881  70.720  80.826
ATOM   3459  CB  ALA A 367      91.836  71.239  79.751
ATOM   3460  C   ALA A 367      90.457  71.894  81.651
ATOM   3461  O   ALA A 367      89.531  72.622  81.286
ATOM   3462  N   TYR A 368      91.152  72.097  82.799
ATOM   3463  H   TYR A 368      91.889  71.486  83.074
ATOM   3464  CA  TYR A 368      90.861  73.178  83.704
ATOM   3465  CB  TYR A 368      90.073  72.706  84.956
ATOM   3466  CG  TYR A 368      88.748  72.083  84.608
ATOM   3467  CD1 TYR A 368      88.595  70.695  84.635
ATOM   3468  CE1 TYR A 368      87.370  70.103  84.314
ATOM   3469  CZ  TYR A 368      86.280  70.897  83.954
ATOM   3470  OH  TYR A 368      85.043  70.298  83.627
ATOM   3471  HH  TYR A 368      84.385  70.995  83.550
ATOM   3472  CE2 TYR A 368      86.419  72.283  83.909
ATOM   3473  CD2 TYR A 368      87.647  72.861  84.231
ATOM   3474  C   TYR A 368      92.136  73.827  84.195
ATOM   3475  O   TYR A 368      92.942  73.190  84.877
ATOM   3476  N   LYS A 369      92.364  75.116  83.820
ATOM   3477  H   LYS A 369      91.698  75.624  83.286
ATOM   3478  CA  LYS A 369      93.528  75.867  84.248
ATOM   3479  CB  LYS A 369      93.929  77.068  83.374
ATOM   3480  CG  LYS A 369      94.553  76.698  82.028
ATOM   3481  CD  LYS A 369      95.210  77.884  81.314
ATOM   3482  CE  LYS A 369      94.230  78.874  80.683
ATOM   3483  NZ  LYS A 369      94.968  79.956  80.000
ATOM   3484  HZ1 LYS A 369      95.535  79.569  79.222
ATOM   3485  HZ2 LYS A 369      94.295  80.652  79.627
ATOM   3486  HZ3 LYS A 369      95.588  80.429  80.687
ATOM   3487  C   LYS A 369      93.329  76.375  85.644
ATOM   3488  O   LYS A 369      92.311  76.997  85.957
ATOM   3489  N   ILE A 370      94.338  76.111  86.498
ATOM   3490  H   ILE A 370      95.148  75.612  86.194
ATOM   3491  CA  ILE A 370      94.338  76.476  87.888
ATOM   3492  CB  ILE A 370      95.258  75.536  88.673
ATOM   3493  CG2 ILE A 370      95.389  75.954  90.152
ATOM   3494  CG1 ILE A 370      94.760  74.083  88.578
ATOM   3495  CD1 ILE A 370      95.775  73.078  89.122
ATOM   3496  C   ILE A 370      94.814  77.894  88.093
ATOM   3497  O   ILE A 370      95.945  78.241  87.749
ATOM   3498  N   ILE A 371      93.933  78.750  88.651
ATOM   3499  H   ILE A 371      93.004  78.484  88.890
ATOM   3500  CA  ILE A 371      94.296  80.099  88.990
ATOM   3501  CB  ILE A 371      93.526  81.238  88.348
ATOM   3502  CG2 ILE A 371      94.117  82.568  88.863
ATOM   3503  CG1 ILE A 371      93.629  81.191  86.818
ATOM   3504  CD1 ILE A 371      92.475  80.444  86.173
ATOM   3505  C   ILE A 371      94.026  80.044  90.467
ATOM   3506  O   ILE A 371      92.899  79.824  90.895
ATOM   3507  N   THR A 372      95.085  80.266  91.266
ATOM   3508  H   THR A 372      95.968  80.452  90.847
ATOM   3509  CA  THR A 372      95.144  80.242  92.716
ATOM   3510  CB  THR A 372      94.224  81.194  93.496
ATOM   3511  CG2 THR A 372      94.382  82.639  92.990
ATOM   3512  OG1 THR A 372      92.863  80.789  93.469
ATOM   3513  HG1 THR A 372      92.538  80.947  92.578
ATOM   3514  C   THR A 372      95.099  78.834  93.279
ATOM   3515  O   THR A 372      95.120  77.858  92.531
ATOM   3516  N   ILE A 373      95.126  78.721  94.629
ATOM   3517  H   ILE A 373      95.163  79.537  95.201
ATOM   3518  CA  ILE A 373      95.108  77.502  95.401
ATOM   3519  CB  ILE A 373      96.541  76.977  95.639
ATOM   3520  CG2 ILE A 373      97.347  77.983  96.496
ATOM   3521  CG1 ILE A 373      96.580  75.528  96.177
ATOM   3522  CD1 ILE A 373      97.953  74.860  96.116
ATOM   3523  C   ILE A 373      94.385  77.862  96.707
ATOM   3524  O   ILE A 373      93.841  78.960  96.830
ATOM   3525  N   ARG A 374      94.215  76.897  97.647
ATOM   3526  H   ARG A 374      94.529  75.966  97.490
ATOM   3527  CA  ARG A 374      93.634  77.132  98.957
ATOM   3528  CB  ARG A 374      92.123  77.478  98.972
ATOM   3529  CG  ARG A 374      91.601  78.087 100.272
ATOM   3530  CD  ARG A 374      90.129  78.499 100.220
ATOM   3531  NE  ARG A 374      89.862  79.234 101.494
ATOM   3532  HE  ARG A 374      90.624  79.359 102.130
ATOM   3533  CZ  ARG A 374      88.643  79.775 101.804
ATOM   3534  NH1 ARG A 374      87.549  79.594 101.007
ATOM   3535 1HH1 ARG A 374      87.598  79.014 100.193
ATOM   3536 2HH1 ARG A 374      86.662  79.981 101.262
ATOM   3537  NH2 ARG A 374      88.533  80.527 102.940
ATOM   3538 1HH2 ARG A 374      89.337  80.692 103.511
ATOM   3539 2HH2 ARG A 374      87.675  80.990 103.167
ATOM   3540  C   ARG A 374      93.960  75.868  99.743
ATOM   3541  O   ARG A 374      94.271  74.830  99.156
ATOM   3542  N   TYR A 375      93.977  75.946 101.092
ATOM   3543  H   TYR A 375      93.766  76.801 101.559
ATOM   3544  CA  TYR A 375      94.307  74.844 101.977
ATOM   3545  CB  TYR A 375      95.738  75.138 102.494
ATOM   3546  CG  TYR A 375      96.429  74.238 103.470
ATOM   3547  CD1 TYR A 375      96.990  73.020 103.088
ATOM   3548  CE1 TYR A 375      97.647  72.226 104.031
ATOM   3549  CZ  TYR A 375      97.753  72.641 105.358
ATOM   3550  OH  TYR A 375      98.423  71.824 106.292
ATOM   3551  HH  TYR A 375      98.529  72.329 107.104
ATOM   3552  CE2 TYR A 375      97.202  73.860 105.751
ATOM   3553  CD2 TYR A 375      96.548  74.652 104.806
ATOM   3554  C   TYR A 375      93.357  74.708 103.148
ATOM   3555  O   TYR A 375      93.519  73.794 103.958
ATOM   3556  N   SER A 376      92.281  75.522 103.188
ATOM   3557  H   SER A 376      92.106  76.161 102.445
ATOM   3558  CA  SER A 376      91.353  75.627 104.291
ATOM   3559  CB  SER A 376      90.142  76.502 103.953
ATOM   3560  OG  SER A 376      90.549  77.856 103.830
ATOM   3561  HG  SER A 376      89.812  78.374 104.161
ATOM   3562  C   SER A 376      90.822  74.425 105.005
ATOM   3563  O   SER A 376      90.559  73.370 104.433
ATOM   3564  N   ARG A 377      90.757  74.607 106.344
ATOM   3565  H   ARG A 377      91.020  75.487 106.738
ATOM   3566  CA  ARG A 377      90.288  73.636 107.293
ATOM   3567  CB  ARG A 377      91.377  73.311 108.333
ATOM   3568  CG  ARG A 377      92.606  72.613 107.739
ATOM   3569  CD  ARG A 377      93.712  72.372 108.757
ATOM   3570  NE  ARG A 377      94.832  71.638 108.095
ATOM   3571  HE  ARG A 377      94.765  71.427 107.119
ATOM   3572  CZ  ARG A 377      95.941  71.240 108.797
ATOM   3573  NH1 ARG A 377      96.094  71.498 110.131
ATOM   3574 1HH1 ARG A 377      95.387  71.990 110.637
ATOM   3575 2HH1 ARG A 377      96.916  71.189 110.610
ATOM   3576  NH2 ARG A 377      96.927  70.555 108.149
ATOM   3577 1HH2 ARG A 377      96.872  70.395 107.163
ATOM   3578 2HH2 ARG A 377      97.750  70.272 108.641
ATOM   3579  C   ARG A 377      89.122  74.261 108.007
ATOM   3580  O   ARG A 377      89.125  75.470 108.239
ATOM   3581  N   ARG A 378      88.064  73.473 108.328
ATOM   3582  H   ARG A 378      88.045  72.496 108.133
ATOM   3583  CA  ARG A 378      86.929  74.016 109.038
ATOM   3584  CB  ARG A 378      85.553  73.431 108.669
ATOM   3585  CG  ARG A 378      85.102  73.629 107.225
ATOM   3586  CD  ARG A 378      83.781  72.911 106.955
ATOM   3587  NE  ARG A 378      83.569  72.859 105.481
ATOM   3588  HE  ARG A 378      84.314  73.142 104.878
ATOM   3589  CZ  ARG A 378      82.424  72.332 104.945
ATOM   3590  NH1 ARG A 378      81.331  72.044 105.714
ATOM   3591 1HH1 ARG A 378      81.340  72.232 106.696
ATOM   3592 2HH1 ARG A 378      80.513  71.646 105.298
ATOM   3593  NH2 ARG A 378      82.378  72.081 103.605
ATOM   3594 1HH2 ARG A 378      83.174  72.271 103.033
ATOM   3595 2HH2 ARG A 378      81.558  71.685 103.195
ATOM   3596  C   ARG A 378      87.141  73.677 110.481
ATOM   3597  O   ARG A 378      87.214  72.499 110.848
ATOM   3598  N   VAL A 379      87.267  74.715 111.334
ATOM   3599  H   VAL A 379      87.168  75.665 111.048
ATOM   3600  CA  VAL A 379      87.468  74.483 112.735
ATOM   3601  CB  VAL A 379      88.724  75.126 113.303
ATOM   3602  CG1 VAL A 379      88.855  74.878 114.821
ATOM   3603  CG2 VAL A 379      89.944  74.561 112.546
ATOM   3604  C   VAL A 379      86.249  74.937 113.474
ATOM   3605  O   VAL A 379      85.714  76.022 113.233
ATOM   3606  N   CYS A 380      85.767  74.046 114.362
ATOM   3607  H   CYS A 380      86.213  73.165 114.506
ATOM   3608  CA  CYS A 380      84.634  74.301 115.200
ATOM   3609  CB  CYS A 380      83.543  73.225 115.097
ATOM   3610  SG  CYS A 380      82.865  73.113 113.412
ATOM   3611  C   CYS A 380      85.182  74.309 116.597
ATOM   3612  O   CYS A 380      85.946  73.421 116.991
ATOM   3613  N   VAL A 381      84.842  75.371 117.352
ATOM   3614  H   VAL A 381      84.276  76.099 116.982
ATOM   3615  CA  VAL A 381      85.253  75.579 118.714
ATOM   3616  CB  VAL A 381      86.057  76.865 118.873
ATOM   3617  CG1 VAL A 381      86.414  77.135 120.345
ATOM   3618  CG2 VAL A 381      87.333  76.747 118.018
ATOM   3619  C   VAL A 381      84.016  75.639 119.565
ATOM   3620  O   VAL A 381      83.018  76.263 119.203
ATOM   3621  N   GLN A 382      84.076  74.947 120.723
ATOM   3622  H   GLN A 382      84.890  74.435 120.986
ATOM   3623  CA  GLN A 382      82.997  74.925 121.661
ATOM   3624  CB  GLN A 382      82.227  73.587 121.691
ATOM   3625  CG  GLN A 382      81.068  73.528 122.697
ATOM   3626  CD  GLN A 382      80.343  72.205 122.505
ATOM   3627  OE1 GLN A 382      79.625  71.978 121.532
ATOM   3628  NE2 GLN A 382      80.565  71.274 123.469
ATOM   3629 1HE2 GLN A 382      81.165  71.488 124.239
ATOM   3630 2HE2 GLN A 382      80.155  70.366 123.394
ATOM   3631  C   GLN A 382      83.627  75.147 123.001
ATOM   3632  O   GLN A 382      84.496  74.374 123.419
ATOM   3633  N   PHE A 383      83.242  76.257 123.668
ATOM   3634  H   PHE A 383      82.542  76.878 123.316
ATOM   3635  CA  PHE A 383      83.755  76.514 124.981
ATOM   3636  CB  PHE A 383      84.707  77.728 125.128
ATOM   3637  CG  PHE A 383      85.336  77.641 126.491
ATOM   3638  CD1 PHE A 383      86.474  76.841 126.668
ATOM   3639  CE1 PHE A 383      87.083  76.732 127.921
ATOM   3640  CZ  PHE A 383      86.554  77.419 129.015
ATOM   3641  CE2 PHE A 383      85.418  78.214 128.858
ATOM   3642  CD2 PHE A 383      84.812  78.322 127.602
ATOM   3643  C   PHE A 383      82.494  76.795 125.729
ATOM   3644  O   PHE A 383      81.825  77.806 125.486
ATOM   3645  N   GLY A 384      82.175  75.893 126.685
ATOM   3646  H   GLY A 384      82.752  75.103 126.873
ATOM   3647  CA  GLY A 384      80.982  75.999 127.479
ATOM   3648  C   GLY A 384      79.817  75.869 126.547
ATOM   3649  O   GLY A 384      79.669  74.865 125.846
ATOM   3650  N   GLU A 385      78.959  76.905 126.573
ATOM   3651  H   GLU A 385      79.120  77.688 127.168
ATOM   3652  CA  GLU A 385      77.786  76.990 125.754
ATOM   3653  CB  GLU A 385      76.694  77.865 126.406
ATOM   3654  CG  GLU A 385      76.099  77.296 127.709
ATOM   3655  CD  GLU A 385      75.481  75.914 127.495
ATOM   3656  OE1 GLU A 385      75.912  74.974 128.214
ATOM   3657  OE2 GLU A 385      74.564  75.774 126.644
ATOM   3658  C   GLU A 385      78.064  77.546 124.378
ATOM   3659  O   GLU A 385      77.360  77.188 123.432
ATOM   3660  N   GLU A 386      79.097  78.419 124.230
ATOM   3661  H   GLU A 386      79.705  78.644 124.988
ATOM   3662  CA  GLU A 386      79.429  79.043 122.967
ATOM   3663  CB  GLU A 386      80.426  80.218 123.083
ATOM   3664  CG  GLU A 386      79.844  81.461 123.773
ATOM   3665  CD  GLU A 386      80.845  82.613 123.725
ATOM   3666  OE1 GLU A 386      81.218  83.050 122.604
ATOM   3667  OE2 GLU A 386      81.244  83.088 124.820
ATOM   3668  C   GLU A 386      79.955  78.092 121.934
ATOM   3669  O   GLU A 386      80.845  77.284 122.206
ATOM   3670  N   ASN A 387      79.366  78.185 120.716
ATOM   3671  H   ASN A 387      78.640  78.848 120.546
ATOM   3672  CA  ASN A 387      79.722  77.376 119.577
ATOM   3673  CB  ASN A 387      78.554  76.527 119.017
ATOM   3674  CG  ASN A 387      78.032  75.541 120.056
ATOM   3675  OD1 ASN A 387      77.017  75.800 120.700
ATOM   3676  ND2 ASN A 387      78.719  74.385 120.225
ATOM   3677 1HD2 ASN A 387      79.540  74.199 119.685
ATOM   3678 2HD2 ASN A 387      78.410  73.717 120.903
ATOM   3679  C   ASN A 387      80.077  78.345 118.483
ATOM   3680  O   ASN A 387      79.267  79.207 118.129
ATOM   3681  N   LEU A 388      81.309  78.233 117.932
ATOM   3682  H   LEU A 388      81.960  77.549 118.249
ATOM   3683  CA  LEU A 388      81.784  79.099 116.882
ATOM   3684  CB  LEU A 388      82.793  80.152 117.396
ATOM   3685  CG  LEU A 388      82.274  81.211 118.397
ATOM   3686  CD1 LEU A 388      83.440  82.030 118.965
ATOM   3687  CD2 LEU A 388      81.195  82.120 117.781
ATOM   3688  C   LEU A 388      82.503  78.277 115.845
ATOM   3689  O   LEU A 388      83.482  77.596 116.151
ATOM   3690  N   CYS A 389      82.011  78.304 114.586
ATOM   3691  H   CYS A 389      81.215  78.855 114.347
ATOM   3692  CA  CYS A 389      82.606  77.575 113.490
ATOM   3693  CB  CYS A 389      81.599  76.695 112.727
ATOM   3694  SG  CYS A 389      80.842  75.412 113.770
ATOM   3695  C   CYS A 389      83.166  78.563 112.506
ATOM   3696  O   CYS A 389      82.524  79.575 112.220
ATOM   3697  N   LYS A 390      84.394  78.306 111.989
ATOM   3698  H   LYS A 390      84.918  77.504 112.264
ATOM   3699  CA  LYS A 390      85.023  79.180 111.025
ATOM   3700  CB  LYS A 390      85.983  80.224 111.666
ATOM   3701  CG  LYS A 390      86.564  81.294 110.718
ATOM   3702  CD  LYS A 390      87.587  82.261 111.327
ATOM   3703  CE  LYS A 390      88.117  83.285 110.317
ATOM   3704  NZ  LYS A 390      89.236  84.064 110.894
ATOM   3705  HZ1 LYS A 390      89.475  84.850 110.261
ATOM   3706  HZ2 LYS A 390      88.972  84.442 111.824
ATOM   3707  HZ3 LYS A 390      90.068  83.445 110.985
ATOM   3708  C   LYS A 390      85.871  78.388 110.058
ATOM   3709  O   LYS A 390      86.470  77.370 110.412
ATOM   3710  N   ILE A 391      85.911  78.865 108.788
ATOM   3711  H   ILE A 391      85.410  79.690 108.539
ATOM   3712  CA  ILE A 391      86.708  78.314 107.720
ATOM   3713  CB  ILE A 391      86.125  78.642 106.354
ATOM   3714  CG2 ILE A 391      87.073  78.146 105.243
ATOM   3715  CG1 ILE A 391      84.705  78.053 106.214
ATOM   3716  CD1 ILE A 391      83.946  78.537 104.976
ATOM   3717  C   ILE A 391      88.009  79.070 107.921
ATOM   3718  O   ILE A 391      88.046  80.299 107.821
ATOM   3719  N   ILE A 392      89.094  78.334 108.241
ATOM   3720  H   ILE A 392      89.044  77.345 108.316
ATOM   3721  CA  ILE A 392      90.399  78.897 108.494
ATOM   3722  CB  ILE A 392      90.989  78.372 109.797
ATOM   3723  CG2 ILE A 392      92.433  78.850 110.022
ATOM   3724  CG1 ILE A 392      90.092  78.763 110.976
ATOM   3725  CD1 ILE A 392      90.522  78.088 112.265
ATOM   3726  C   ILE A 392      91.322  78.580 107.349
ATOM   3727  O   ILE A 392      91.457  77.414 106.975
ATOM   3728  N   ASP A 393      91.979  79.632 106.784
ATOM   3729  H   ASP A 393      91.867  80.562 107.124
ATOM   3730  CA  ASP A 393      92.907  79.478 105.684
ATOM   3731  CB  ASP A 393      92.950  80.636 104.632
ATOM   3732  CG  ASP A 393      93.531  81.996 105.035
ATOM   3733  OD1 ASP A 393      94.292  82.120 106.028
ATOM   3734  OD2 ASP A 393      93.213  82.959 104.290
ATOM   3735  C   ASP A 393      94.281  79.085 106.163
ATOM   3736  O   ASP A 393      94.538  79.057 107.366
ATOM   3737  N   MET A 394      95.211  78.868 105.201
ATOM   3738  H   MET A 394      94.952  78.971 104.244
ATOM   3739  CA  MET A 394      96.569  78.393 105.372
ATOM   3740  CB  MET A 394      97.479  78.796 104.181
ATOM   3741  CG  MET A 394      97.211  78.163 102.824
ATOM   3742  SD  MET A 394      98.236  78.772 101.451
ATOM   3743  CE  MET A 394      99.810  78.063 102.014
ATOM   3744  C   MET A 394      97.350  78.992 106.503
ATOM   3745  O   MET A 394      98.002  78.245 107.239
ATOM   3746  N   ASN A 395      97.320  80.329 106.656
ATOM   3747  H   ASN A 395      96.773  80.922 106.066
ATOM   3748  CA  ASN A 395      98.066  80.992 107.692
ATOM   3749  CB  ASN A 395      99.090  82.004 107.101
ATOM   3750  CG  ASN A 395      98.464  83.180 106.326
ATOM   3751  OD1 ASN A 395      97.268  83.298 106.062
ATOM   3752  ND2 ASN A 395      99.358  84.115 105.913
ATOM   3753 1HD2 ASN A 395     100.332  83.999 106.108
ATOM   3754 2HD2 ASN A 395      99.048  84.914 105.398
ATOM   3755  C   ASN A 395      97.206  81.666 108.727
ATOM   3756  O   ASN A 395      97.740  82.378 109.587
ATOM   3757  N   ASP A 396      95.870  81.479 108.666
ATOM   3758  H   ASP A 396      95.458  80.857 107.998
ATOM   3759  CA  ASP A 396      94.935  82.105 109.571
ATOM   3760  CB  ASP A 396      93.489  82.126 108.984
ATOM   3761  CG  ASP A 396      92.473  82.970 109.757
ATOM   3762  OD1 ASP A 396      92.686  84.199 109.871
ATOM   3763  OD2 ASP A 396      91.478  82.388 110.276
ATOM   3764  C   ASP A 396      94.920  81.473 110.944
ATOM   3765  O   ASP A 396      95.398  80.346 111.166
ATOM   3766  N   CYS A 397      94.429  82.271 111.914
ATOM   3767  H   CYS A 397      94.100  83.191 111.707
ATOM   3768  CA  CYS A 397      94.275  81.870 113.269
ATOM   3769  CB  CYS A 397      95.279  82.495 114.248
ATOM   3770  SG  CYS A 397      94.986  81.905 115.941
ATOM   3771  C   CYS A 397      92.916  82.284 113.746
ATOM   3772  O   CYS A 397      92.561  83.466 113.704
ATOM   3773  N   PHE A 398      92.126  81.275 114.190
ATOM   3774  H   PHE A 398      92.469  80.344 114.191
ATOM   3775  CA  PHE A 398      90.810  81.445 114.754
ATOM   3776  CB  PHE A 398      90.041  80.122 115.004
ATOM   3777  CG  PHE A 398      88.680  80.374 115.567
ATOM   3778  CD1 PHE A 398      87.649  80.845 114.754
ATOM   3779  CE1 PHE A 398      86.379  81.087 115.276
ATOM   3780  CZ  PHE A 398      86.138  80.852 116.626
ATOM   3781  CE2 PHE A 398      87.154  80.374 117.451
ATOM   3782  CD2 PHE A 398      88.421  80.133 116.922
ATOM   3783  C   PHE A 398      91.042  82.070 116.096
ATOM   3784  O   PHE A 398      91.868  81.580 116.872
ATOM   3785  N   VAL A 399      90.277  83.150 116.367
ATOM   3786  H   VAL A 399      89.610  83.502 115.717
ATOM   3787  CA  VAL A 399      90.389  83.870 117.602
ATOM   3788  CB  VAL A 399      90.721  85.351 117.407
ATOM   3789  CG1 VAL A 399      90.849  86.103 118.755
ATOM   3790  CG2 VAL A 399      91.945  85.494 116.503
ATOM   3791  C   VAL A 399      89.061  83.847 118.305
ATOM   3792  O   VAL A 399      88.027  84.211 117.737
ATOM   3793  N   SER A 400      89.084  83.368 119.561
ATOM   3794  H   SER A 400      89.903  82.956 119.963
ATOM   3795  CA  SER A 400      87.938  83.384 120.422
ATOM   3796  CB  SER A 400      87.181  82.045 120.628
ATOM   3797  OG  SER A 400      87.960  81.056 121.280
ATOM   3798  HG  SER A 400      88.599  80.758 120.627
ATOM   3799  C   SER A 400      88.509  83.903 121.720
ATOM   3800  O   SER A 400      89.727  83.900 121.939
ATOM   3801  N   ARG A 401      87.622  84.375 122.618
ATOM   3802  H   ARG A 401      86.643  84.375 122.431
ATOM   3803  CA  ARG A 401      88.015  84.917 123.894
ATOM   3804  CB  ARG A 401      86.801  85.454 124.672
ATOM   3805  CG  ARG A 401      86.236  86.751 124.078
ATOM   3806  CD  ARG A 401      85.195  87.459 124.954
ATOM   3807  NE  ARG A 401      83.964  86.605 125.014
ATOM   3808  HE  ARG A 401      83.872  85.950 125.764
ATOM   3809  CZ  ARG A 401      82.965  86.692 124.078
ATOM   3810  NH1 ARG A 401      83.034  87.583 123.044
ATOM   3811 1HH1 ARG A 401      83.823  88.191 122.958
ATOM   3812 2HH1 ARG A 401      82.290  87.643 122.379
ATOM   3813  NH2 ARG A 401      81.880  85.872 124.179
ATOM   3814 1HH2 ARG A 401      81.832  85.175 124.896
ATOM   3815 2HH2 ARG A 401      81.140  85.924 123.508
ATOM   3816  C   ARG A 401      88.705  83.874 124.728
ATOM   3817  O   ARG A 401      89.666  84.189 125.433
ATOM   3818  N   HIS A 402      88.225  82.613 124.653
ATOM   3819  H   HIS A 402      87.450  82.376 124.072
ATOM   3820  CA  HIS A 402      88.802  81.543 125.411
ATOM   3821  CB  HIS A 402      87.747  80.534 125.870
ATOM   3822  CG  HIS A 402      86.796  81.180 126.835
ATOM   3823  ND1 HIS A 402      85.573  81.694 126.464
ATOM   3824  CE1 HIS A 402      85.007  82.208 127.585
ATOM   3825  NE2 HIS A 402      85.779  82.060 128.646
ATOM   3826  CD2 HIS A 402      86.908  81.415 128.172
ATOM   3827  C   HIS A 402      89.950  80.816 124.770
ATOM   3828  O   HIS A 402      90.930  80.547 125.466
ATOM   3829  N   VAL A 403      89.874  80.465 123.455
ATOM   3830  H   VAL A 403      89.084  80.689 122.892
ATOM   3831  CA  VAL A 403      90.948  79.742 122.794
ATOM   3832  CB  VAL A 403      90.751  78.226 122.628
ATOM   3833  CG1 VAL A 403      90.664  77.524 123.996
ATOM   3834  CG2 VAL A 403      89.538  77.932 121.735
ATOM   3835  C   VAL A 403      91.341  80.308 121.448
ATOM   3836  O   VAL A 403      90.624  81.100 120.830
ATOM   3837  N   LYS A 404      92.550  79.908 120.992
ATOM   3838  H   LYS A 404      93.116  79.274 121.513
ATOM   3839  CA  LYS A 404      93.111  80.312 119.732
ATOM   3840  CB  LYS A 404      94.356  81.203 119.904
ATOM   3841  CG  LYS A 404      94.068  82.563 120.548
ATOM   3842  CD  LYS A 404      95.310  83.434 120.717
ATOM   3843  CE  LYS A 404      95.046  84.771 121.409
ATOM   3844  NZ  LYS A 404      96.298  85.550 121.468
ATOM   3845  HZ1 LYS A 404      96.255  86.215 122.263
ATOM   3846  HZ2 LYS A 404      97.100  84.906 121.604
ATOM   3847  HZ3 LYS A 404      96.430  86.081 120.586
ATOM   3848  C   LYS A 404      93.460  79.040 118.996
ATOM   3849  O   LYS A 404      93.956  78.081 119.596
ATOM   3850  N   VAL A 405      93.181  79.011 117.666
ATOM   3851  H   VAL A 405      92.794  79.821 117.226
ATOM   3852  CA  VAL A 405      93.421  77.857 116.814
ATOM   3853  CB  VAL A 405      92.110  77.212 116.330
ATOM   3854  CG1 VAL A 405      92.394  75.986 115.439
ATOM   3855  CG2 VAL A 405      91.142  76.926 117.495
ATOM   3856  C   VAL A 405      94.160  78.333 115.576
ATOM   3857  O   VAL A 405      93.544  78.892 114.670
ATOM   3858  N   CYS A 406      95.496  78.133 115.508
ATOM   3859  H   CYS A 406      95.998  77.663 116.229
ATOM   3860  CA  CYS A 406      96.286  78.547 114.364
ATOM   3861  CB  CYS A 406      97.684  79.148 114.667
ATOM   3862  SG  CYS A 406      97.768  80.711 115.579
ATOM   3863  C   CYS A 406      96.648  77.408 113.472
ATOM   3864  O   CYS A 406      96.806  76.277 113.935
ATOM   3865  N   ILE A 407      96.718  77.667 112.145
ATOM   3866  H   ILE A 407      96.492  78.559 111.746
ATOM   3867  CA  ILE A 407      97.188  76.640 111.251
ATOM   3868  CB  ILE A 407      96.206  75.907 110.343
ATOM   3869  CG2 ILE A 407      95.290  75.038 111.228
ATOM   3870  CG1 ILE A 407      95.452  76.807 109.365
ATOM   3871  CD1 ILE A 407      94.649  76.009 108.335
ATOM   3872  C   ILE A 407      98.316  77.245 110.465
ATOM   3873  O   ILE A 407      98.368  78.458 110.244
ATOM   3874  N   ILE A 408      99.301  76.388 110.123
ATOM   3875  H   ILE A 408      99.238  75.422 110.357
ATOM   3876  CA  ILE A 408     100.472  76.726 109.355
ATOM   3877  CB  ILE A 408     101.756  76.882 110.178
ATOM   3878  CG2 ILE A 408     101.674  78.176 111.012
ATOM   3879  CG1 ILE A 408     102.106  75.602 110.980
ATOM   3880  CD1 ILE A 408     103.480  75.620 111.645
ATOM   3881  C   ILE A 408     100.672  75.619 108.349
ATOM   3882  O   ILE A 408     100.131  74.518 108.504
ATOM   3883  N   GLY A 409     101.440  75.904 107.274
ATOM   3884  H   GLY A 409     101.854  76.799 107.126
ATOM   3885  CA  GLY A 409     101.719  74.902 106.282
ATOM   3886  C   GLY A 409     101.766  75.447 104.895
ATOM   3887  O   GLY A 409     101.221  76.513 104.606
ATOM   3888  N   THR A 410     102.468  74.699 104.012
ATOM   3889  H   THR A 410     102.912  73.851 104.292
ATOM   3890  CA  THR A 410     102.616  75.032 102.622
ATOM   3891  CB  THR A 410     103.904  75.790 102.327
ATOM   3892  CG2 THR A 410     104.005  76.175 100.835
ATOM   3893  OG1 THR A 410     103.953  76.978 103.108
ATOM   3894  HG1 THR A 410     103.159  77.473 102.886
ATOM   3895  C   THR A 410     102.612  73.713 101.882
ATOM   3896  O   THR A 410     103.253  72.748 102.310
ATOM   3897  N   VAL A 411     101.850  73.649 100.764
ATOM   3898  H   VAL A 411     101.335  74.440 100.443
ATOM   3899  CA  VAL A 411     101.745  72.481  99.918
ATOM   3900  CB  VAL A 411     100.323  71.948  99.769
ATOM   3901  CG1 VAL A 411     100.285  70.731  98.818
ATOM   3902  CG2 VAL A 411      99.781  71.579 101.159
ATOM   3903  C   VAL A 411     102.233  72.982  98.582
ATOM   3904  O   VAL A 411     101.732  73.985  98.068
ATOM   3905  N   SER A 412     103.218  72.274  97.990
ATOM   3906  H   SER A 412     103.597  71.449  98.403
ATOM   3907  CA  SER A 412     103.806  72.669  96.737
ATOM   3908  CB  SER A 412     105.348  72.711  96.838
ATOM   3909  OG  SER A 412     105.754  73.708  97.766
ATOM   3910  HG  SER A 412     106.704  73.801  97.650
ATOM   3911  C   SER A 412     103.413  71.846  95.534
ATOM   3912  O   SER A 412     104.036  71.997  94.480
ATOM   3913  N   LYS A 413     102.395  70.954  95.649
ATOM   3914  H   LYS A 413     101.894  70.830  96.500
ATOM   3915  CA  LYS A 413     101.989  70.116  94.539
ATOM   3916  CB  LYS A 413     101.051  68.965  94.964
ATOM   3917  CG  LYS A 413     101.717  67.866  95.794
ATOM   3918  CD  LYS A 413     100.753  66.746  96.190
ATOM   3919  CE  LYS A 413     101.395  65.644  97.033
ATOM   3920  NZ  LYS A 413     100.383  64.621  97.366
ATOM   3921  HZ1 LYS A 413     100.834  63.812  97.832
ATOM   3922  HZ2 LYS A 413      99.676  65.034  98.002
ATOM   3923  HZ3 LYS A 413      99.916  64.297  96.498
ATOM   3924  C   LYS A 413     101.295  70.838  93.413
ATOM   3925  O   LYS A 413     101.713  70.708  92.261
ATOM   3926  N   PHE A 414     100.236  71.624  93.721
ATOM   3927  H   PHE A 414      99.921  71.736  94.659
ATOM   3928  CA  PHE A 414      99.498  72.357  92.721
ATOM   3929  CB  PHE A 414      98.011  72.580  93.081
ATOM   3930  CG  PHE A 414      97.276  71.278  93.046
ATOM   3931  CD1 PHE A 414      97.083  70.549  94.226
ATOM   3932  CE1 PHE A 414      96.394  69.333  94.206
ATOM   3933  CZ  PHE A 414      95.887  68.838  93.003
ATOM   3934  CE2 PHE A 414      96.068  69.560  91.822
ATOM   3935  CD2 PHE A 414      96.758  70.775  91.847
ATOM   3936  C   PHE A 414     100.125  73.704  92.545
ATOM   3937  O   PHE A 414     100.484  74.359  93.527
ATOM   3938  N   SER A 415     100.273  74.137  91.275
ATOM   3939  H   SER A 415      99.994  73.598  90.483
ATOM   3940  CA  SER A 415     100.855  75.417  90.986
ATOM   3941  CB  SER A 415     102.248  75.328  90.326
ATOM   3942  OG  SER A 415     103.169  74.696  91.206
ATOM   3943  HG  SER A 415     104.008  74.680  90.739
ATOM   3944  C   SER A 415      99.939  76.158  90.066
ATOM   3945  O   SER A 415      99.212  75.561  89.267
ATOM   3946  N   GLN A 416      99.931  77.503  90.204
ATOM   3947  H   GLN A 416     100.515  77.957  90.871
ATOM   3948  CA  GLN A 416      99.131  78.378  89.389
ATOM   3949  CB  GLN A 416      99.169  79.842  89.879
ATOM   3950  CG  GLN A 416      98.285  80.843  89.119
ATOM   3951  CD  GLN A 416      98.248  82.193  89.847
ATOM   3952  OE1 GLN A 416      98.818  82.420  90.915
ATOM   3953  NE2 GLN A 416      97.514  83.156  89.232
ATOM   3954 1HE2 GLN A 416      97.065  82.966  88.359
ATOM   3955 2HE2 GLN A 416      97.419  84.056  89.659
ATOM   3956  C   GLN A 416      99.654  78.268  87.984
ATOM   3957  O   GLN A 416     100.859  78.368  87.742
ATOM   3958  N   GLY A 417      98.725  78.046  87.037
ATOM   3959  H   GLY A 417      97.760  77.961  87.263
ATOM   3960  CA  GLY A 417      99.044  77.890  85.648
ATOM   3961  C   GLY A 417      99.070  76.443  85.245
ATOM   3962  O   GLY A 417      99.171  76.166  84.049
ATOM   3963  N   ASP A 418      98.988  75.489  86.215
ATOM   3964  H   ASP A 418      98.930  75.715  87.186
ATOM   3965  CA  ASP A 418      98.960  74.079  85.912
ATOM   3966  CB  ASP A 418      99.229  73.130  87.105
ATOM   3967  CG  ASP A 418     100.693  73.138  87.552
ATOM   3968  OD1 ASP A 418     101.580  73.696  86.852
ATOM   3969  OD2 ASP A 418     100.946  72.539  88.630
ATOM   3970  C   ASP A 418      97.598  73.751  85.374
ATOM   3971  O   ASP A 418      96.588  74.323  85.796
ATOM   3972  N   THR A 419      97.564  72.843  84.377
ATOM   3973  H   THR A 419      98.384  72.401  84.028
ATOM   3974  CA  THR A 419      96.324  72.456  83.775
ATOM   3975  CB  THR A 419      96.405  72.502  82.259
ATOM   3976  CG2 THR A 419      95.045  72.138  81.631
ATOM   3977  OG1 THR A 419      96.731  73.821  81.842
ATOM   3978  HG1 THR A 419      97.043  73.735  80.937
ATOM   3979  C   THR A 419      95.956  71.068  84.236
ATOM   3980  O   THR A 419      96.726  70.117  84.080
ATOM   3981  N   LEU A 420      94.764  70.964  84.868
ATOM   3982  H   LEU A 420      94.190  71.763  85.018
ATOM   3983  CA  LEU A 420      94.190  69.719  85.316
ATOM   3984  CB  LEU A 420      93.076  69.857  86.375
ATOM   3985  CG  LEU A 420      93.499  70.434  87.733
ATOM   3986  CD1 LEU A 420      92.280  70.643  88.645
ATOM   3987  CD2 LEU A 420      94.574  69.558  88.398
ATOM   3988  C   LEU A 420      93.515  69.126  84.118
ATOM   3989  O   LEU A 420      92.923  69.863  83.327
ATOM   3990  N   LEU A 421      93.598  67.789  83.946
ATOM   3991  H   LEU A 421      94.081  67.187  84.576
ATOM   3992  CA  LEU A 421      92.950  67.173  82.825
ATOM   3993  CB  LEU A 421      93.933  66.811  81.680
ATOM   3994  CG  LEU A 421      93.328  66.169  80.412
ATOM   3995  CD1 LEU A 421      92.322  67.097  79.724
ATOM   3996  CD2 LEU A 421      94.435  65.773  79.426
ATOM   3997  C   LEU A 421      92.226  65.972  83.349
ATOM   3998  O   LEU A 421      92.844  64.993  83.777
ATOM   3999  N   PHE A 422      90.875  66.070  83.365
ATOM   4000  H   PHE A 422      90.410  66.874  82.997
ATOM   4001  CA  PHE A 422      90.014  65.009  83.829
ATOM   4002  CB  PHE A 422      88.713  65.487  84.511
ATOM   4003  CG  PHE A 422      89.034  66.093  85.839
ATOM   4004  CD1 PHE A 422      89.259  67.467  85.961
ATOM   4005  CE1 PHE A 422      89.554  68.040  87.201
ATOM   4006  CZ  PHE A 422      89.623  67.233  88.338
ATOM   4007  CE2 PHE A 422      89.395  65.858  88.231
ATOM   4008  CD2 PHE A 422      89.101  65.294  86.986
ATOM   4009  C   PHE A 422      89.639  64.178  82.644
ATOM   4010  O   PHE A 422      89.063  64.690  81.686
ATOM   4011  N   PHE A 423      89.929  62.863  82.725
ATOM   4012  H   PHE A 423      90.370  62.496  83.540
ATOM   4013  CA  PHE A 423      89.694  61.891  81.683
ATOM   4014  CB  PHE A 423      90.769  60.779  81.699
ATOM   4015  CG  PHE A 423      92.106  61.321  81.320
ATOM   4016  CD1 PHE A 423      93.037  61.648  82.315
ATOM   4017  CE1 PHE A 423      94.294  62.150  81.972
ATOM   4018  CZ  PHE A 423      94.630  62.322  80.628
ATOM   4019  CE2 PHE A 423      93.710  61.994  79.628
ATOM   4020  CD2 PHE A 423      92.453  61.493  79.975
ATOM   4021  C   PHE A 423      88.362  61.189  81.773
ATOM   4022  O   PHE A 423      88.084  60.280  80.988
ATOM   4023  N   GLY A 424      87.507  61.596  82.726
ATOM   4024  H   GLY A 424      87.727  62.351  83.339
ATOM   4025  CA  GLY A 424      86.226  60.982  82.936
ATOM   4026  C   GLY A 424      85.447  61.843  83.890
ATOM   4027  O   GLY A 424      85.733  63.039  84.003
ATOM   4028  N   PRO A 425      84.450  61.286  84.578
ATOM   4029  CA  PRO A 425      83.623  62.015  85.514
ATOM   4030  CB  PRO A 425      82.609  61.008  86.060
ATOM   4031  CG  PRO A 425      83.236  59.628  85.788
ATOM   4032  CD  PRO A 425      84.136  59.860  84.564
ATOM   4033  C   PRO A 425      84.403  62.725  86.589
ATOM   4034  O   PRO A 425      85.325  62.147  87.170
ATOM   4035  N   LEU A 426      84.004  63.991  86.830
ATOM   4036  H   LEU A 426      83.156  64.323  86.426
ATOM   4037  CA  LEU A 426      84.811  65.039  87.411
ATOM   4038  CB  LEU A 426      84.128  66.423  87.340
ATOM   4039  CG  LEU A 426      83.929  67.017  85.932
ATOM   4040  CD1 LEU A 426      83.108  68.314  85.994
ATOM   4041  CD2 LEU A 426      85.257  67.197  85.178
ATOM   4042  C   LEU A 426      85.153  64.843  88.859
ATOM   4043  O   LEU A 426      86.156  65.385  89.331
ATOM   4044  N   LYS A 427      84.313  64.073  89.594
ATOM   4045  H   LYS A 427      83.512  63.660  89.168
ATOM   4046  CA  LYS A 427      84.472  63.763  91.000
ATOM   4047  CB  LYS A 427      85.671  62.808  91.265
ATOM   4048  CG  LYS A 427      85.558  61.458  90.551
ATOM   4049  CD  LYS A 427      86.734  60.516  90.803
ATOM   4050  CE  LYS A 427      86.656  59.220  89.996
ATOM   4051  NZ  LYS A 427      87.857  58.397  90.243
ATOM   4052  HZ1 LYS A 427      87.836  57.559  89.633
ATOM   4053  HZ2 LYS A 427      88.710  58.950  90.034
ATOM   4054  HZ3 LYS A 427      87.879  58.098  91.236
ATOM   4055  C   LYS A 427      84.517  64.980  91.909
ATOM   4056  O   LYS A 427      85.332  65.060  92.832
ATOM   4057  N   LYS A 428      83.593  65.944  91.646
ATOM   4058  H   LYS A 428      82.972  65.824  90.877
ATOM   4059  CA  LYS A 428      83.388  67.187  92.367
ATOM   4060  CB  LYS A 428      83.078  67.034  93.879
ATOM   4061  CG  LYS A 428      81.748  66.342  94.188
ATOM   4062  CD  LYS A 428      81.462  66.214  95.683
ATOM   4063  CE  LYS A 428      80.146  65.502  95.993
ATOM   4064  NZ  LYS A 428      79.933  65.452  97.452
ATOM   4065  HZ1 LYS A 428      80.741  64.988  97.908
ATOM   4066  HZ2 LYS A 428      79.830  66.412  97.831
ATOM   4067  HZ3 LYS A 428      79.071  64.910  97.649
ATOM   4068  C   LYS A 428      84.468  68.217  92.191
ATOM   4069  O   LYS A 428      85.504  68.191  92.861
ATOM   4070  N   THR A 429      84.238  69.136  91.229
ATOM   4071  H   THR A 429      83.405  69.118  90.683
ATOM   4072  CA  THR A 429      85.145  70.204  90.908
ATOM   4073  CB  THR A 429      84.933  70.650  89.472
ATOM   4074  CG2 THR A 429      85.971  71.716  89.052
ATOM   4075  OG1 THR A 429      85.098  69.530  88.614
ATOM   4076  HG1 THR A 429      84.601  69.733  87.820
ATOM   4077  C   THR A 429      85.012  71.392  91.855
ATOM   4078  O   THR A 429      86.030  71.947  92.271
ATOM   4079  N   LYS A 430      83.760  71.781  92.222
ATOM   4080  H   LYS A 430      82.962  71.279  91.900
ATOM   4081  CA  LYS A 430      83.445  72.923  93.066
ATOM   4082  CB  LYS A 430      81.976  73.397  92.915
ATOM   4083  CG  LYS A 430      81.702  74.015  91.533
ATOM   4084  CD  LYS A 430      80.276  74.523  91.279
ATOM   4085  CE  LYS A 430      80.109  75.137  89.881
ATOM   4086  NZ  LYS A 430      78.713  75.562  89.634
ATOM   4087  HZ1 LYS A 430      78.098  74.727  89.619
ATOM   4088  HZ2 LYS A 430      78.396  76.212  90.377
ATOM   4089  HZ3 LYS A 430      78.656  76.040  88.714
ATOM   4090  C   LYS A 430      83.831  72.900  94.526
ATOM   4091  O   LYS A 430      83.844  71.851  95.173
ATOM   4092  N   ASP A 431      84.160  74.115  95.044
ATOM   4093  H   ASP A 431      84.120  74.926  94.465
ATOM   4094  CA  ASP A 431      84.603  74.405  96.392
ATOM   4095  CB  ASP A 431      86.137  74.671  96.424
ATOM   4096  CG  ASP A 431      86.579  75.844  95.526
ATOM   4097  OD1 ASP A 431      85.735  76.570  94.935
ATOM   4098  OD2 ASP A 431      87.819  76.016  95.422
ATOM   4099  C   ASP A 431      83.860  75.559  97.055
ATOM   4100  O   ASP A 431      82.901  76.094  96.488
ATOM   4101  N   ILE A 432      84.266  75.928  98.308
ATOM   4102  H   ILE A 432      85.032  75.487  98.768
ATOM   4103  CA  ILE A 432      83.631  77.004  99.043
ATOM   4104  CB  ILE A 432      83.406  76.695 100.532
ATOM   4105  CG2 ILE A 432      82.677  77.907 101.180
ATOM   4106  CG1 ILE A 432      82.589  75.420 100.769
ATOM   4107  CD1 ILE A 432      82.515  75.010 102.238
ATOM   4108  C   ILE A 432      84.617  78.166  99.041
ATOM   4109  O   ILE A 432      85.567  78.172  99.828
ATOM   4110  N   ASP A 433      84.419  79.176  98.162
ATOM   4111  H   ASP A 433      83.661  79.165  97.515
ATOM   4112  CA  ASP A 433      85.269  80.351  98.118
ATOM   4113  CB  ASP A 433      85.215  81.129  96.786
ATOM   4114  CG  ASP A 433      85.813  80.299  95.658
ATOM   4115  OD1 ASP A 433      85.147  80.209  94.594
ATOM   4116  OD2 ASP A 433      86.944  79.772  95.827
ATOM   4117  C   ASP A 433      84.845  81.308  99.206
ATOM   4118  O   ASP A 433      83.650  81.577  99.354
ATOM   4119  N   PHE A 434      85.826  81.820 100.000
ATOM   4120  H   PHE A 434      86.786  81.600  99.842
ATOM   4121  CA  PHE A 434      85.572  82.735 101.096
ATOM   4122  CB  PHE A 434      85.156  81.903 102.353
ATOM   4123  CG  PHE A 434      84.688  82.726 103.505
ATOM   4124  CD1 PHE A 434      83.533  83.510 103.437
ATOM   4125  CE1 PHE A 434      83.139  84.257 104.545
ATOM   4126  CZ  PHE A 434      83.881  84.214 105.729
ATOM   4127  CE2 PHE A 434      85.019  83.414 105.812
ATOM   4128  CD2 PHE A 434      85.414  82.669 104.702
ATOM   4129  C   PHE A 434      86.805  83.592 101.346
ATOM   4130  O   PHE A 434      87.464  83.483 102.382
ATOM   4131  N   ASP A 435      87.134  84.489 100.390
ATOM   4132  H   ASP A 435      86.576  84.588  99.570
ATOM   4133  CA  ASP A 435      88.293  85.357 100.453
ATOM   4134  CB  ASP A 435      88.600  85.954  99.058
ATOM   4135  CG  ASP A 435      89.941  86.693  98.990
ATOM   4136  OD1 ASP A 435      90.998  86.036  99.172
ATOM   4137  OD2 ASP A 435      89.925  87.928  98.747
ATOM   4138  C   ASP A 435      88.185  86.498 101.442
ATOM   4139  O   ASP A 435      89.178  86.835 102.091
ATOM   4140  N   ASN A 436      86.966  87.065 101.606
ATOM   4141  H   ASN A 436      86.191  86.741 101.070
ATOM   4142  CA  ASN A 436      86.673  88.208 102.449
ATOM   4143  CB  ASN A 436      85.169  88.591 102.455
ATOM   4144  CG  ASN A 436      84.696  89.264 101.162
ATOM   4145  OD1 ASN A 436      85.444  89.792 100.338
ATOM   4146  ND2 ASN A 436      83.348  89.265 100.991
ATOM   4147 1HD2 ASN A 436      82.759  88.833 101.676
ATOM   4148 2HD2 ASN A 436      82.945  89.674 100.174
ATOM   4149  C   ASN A 436      87.053  88.086 103.900
ATOM   4150  O   ASN A 436      87.558  89.058 104.464
ATOM   4151  N   LEU A 437      86.822  86.904 104.527
ATOM   4152  H   LEU A 437      86.421  86.143 104.026
ATOM   4153  CA  LEU A 437      87.128  86.602 105.913
ATOM   4154  CB  LEU A 437      88.621  86.719 106.337
ATOM   4155  CG  LEU A 437      89.619  85.785 105.614
ATOM   4156  CD1 LEU A 437      91.056  86.050 106.097
ATOM   4157  CD2 LEU A 437      89.229  84.299 105.744
ATOM   4158  C   LEU A 437      86.289  87.279 106.963
ATOM   4159  O   LEU A 437      85.702  86.584 107.794
ATOM   4160  N   GLY A 438      86.211  88.631 106.956
ATOM   4161  H   GLY A 438      86.695  89.185 106.284
ATOM   4162  CA  GLY A 438      85.436  89.351 107.928
ATOM   4163  C   GLY A 438      86.314  89.791 109.058
ATOM   4164  O   GLY A 438      86.209  89.252 110.161
ATOM   4165  N   GLU A 439      87.212  90.774 108.777
ATOM   4166  H   GLU A 439      87.258  91.174 107.866
ATOM   4167  CA  GLU A 439      88.126  91.359 109.741
ATOM   4168  CB  GLU A 439      89.186  92.265 109.091
ATOM   4169  CG  GLU A 439      90.124  91.505 108.140
ATOM   4170  CD  GLU A 439      91.187  92.451 107.590
ATOM   4171  OE1 GLU A 439      90.816  93.481 106.968
ATOM   4172  OE2 GLU A 439      92.395  92.150 107.776
ATOM   4173  C   GLU A 439      87.262  92.164 110.683
ATOM   4174  O   GLU A 439      86.310  92.814 110.240
ATOM   4175  N   ASN A 440      87.562  92.109 112.008
ATOM   4176  H   ASN A 440      88.340  91.601 112.369
ATOM   4177  CA  ASN A 440      86.697  92.761 112.965
ATOM   4178  CB  ASN A 440      86.121  91.762 114.013
ATOM   4179  CG  ASN A 440      85.123  90.780 113.394
ATOM   4180  OD1 ASN A 440      84.388  91.074 112.451
ATOM   4181  ND2 ASN A 440      85.073  89.553 113.974
ATOM   4182 1HD2 ASN A 440      85.667  89.342 114.751
ATOM   4183 2HD2 ASN A 440      84.434  88.867 113.629
ATOM   4184  C   ASN A 440      86.791  94.070 113.718
ATOM   4185  O   ASN A 440      85.889  94.861 113.443
ATOM   4186  N   PRO A 441      87.774  94.449 114.547
ATOM   4187  CA  PRO A 441      87.716  95.662 115.364
ATOM   4188  CB  PRO A 441      88.760  95.400 116.460
ATOM   4189  CG  PRO A 441      89.819  94.530 115.759
ATOM   4190  CD  PRO A 441      88.980  93.661 114.811
ATOM   4191  C   PRO A 441      87.771  97.047 114.770
ATOM   4192  O   PRO A 441      88.742  97.773 114.991
ATOM   4193  N   CYS A 442      86.705  97.420 114.029
ATOM   4194  H   CYS A 442      85.980  96.760 113.842
ATOM   4195  CA  CYS A 442      86.420  98.756 113.569
ATOM   4196  CB  CYS A 442      87.303  99.167 112.364
ATOM   4197  SG  CYS A 442      87.056  98.117 110.896
ATOM   4198  C   CYS A 442      84.976  98.791 113.112
ATOM   4199  O   CYS A 442      84.308  97.754 113.051
ATOM   4200  N   LYS A 443      84.436 100.007 112.842
ATOM   4201  H   LYS A 443      84.957 100.853 112.932
ATOM   4202  CA  LYS A 443      83.091 100.149 112.338
ATOM   4203  CB  LYS A 443      82.184 101.082 113.177
ATOM   4204  CG  LYS A 443      81.382 100.405 114.302
ATOM   4205  CD  LYS A 443      82.125 100.253 115.638
ATOM   4206  CE  LYS A 443      81.329  99.552 116.752
ATOM   4207  NZ  LYS A 443      80.128 100.336 117.126
ATOM   4208  HZ1 LYS A 443      79.535  99.784 117.775
ATOM   4209  HZ2 LYS A 443      80.414 101.216 117.596
ATOM   4210  HZ3 LYS A 443      79.576 100.568 116.279
ATOM   4211  C   LYS A 443      83.290 100.756 110.975
ATOM   4212  O   LYS A 443      83.841 101.854 110.867
ATOM   4213  N   ILE A 444      82.878 100.037 109.899
ATOM   4214  H   ILE A 444      82.439  99.148 110.003
ATOM   4215  CA  ILE A 444      83.022 100.492 108.530
ATOM   4216  CB  ILE A 444      84.239  99.923 107.779
ATOM   4217  CG2 ILE A 444      85.537 100.538 108.343
ATOM   4218  CG1 ILE A 444      84.236  98.376 107.712
ATOM   4219  CD1 ILE A 444      85.312  97.776 106.801
ATOM   4220  C   ILE A 444      81.785 100.195 107.714
ATOM   4221  O   ILE A 444      80.935  99.393 108.111
ATOM   4222  N   GLY A 445      81.667 100.884 106.552
ATOM   4223  H   GLY A 445      82.374 101.525 106.262
ATOM   4224  CA  GLY A 445      80.582 100.728 105.617
ATOM   4225  C   GLY A 445      81.219 100.432 104.288
ATOM   4226  O   GLY A 445      82.316 100.922 104.000
ATOM   4227  N   LEU A 446      80.533  99.630 103.436
ATOM   4228  H   LEU A 446      79.637  99.252 103.660
ATOM   4229  CA  LEU A 446      81.069  99.258 102.147
ATOM   4230  CB  LEU A 446      81.568  97.786 102.089
ATOM   4231  CG  LEU A 446      82.735  97.397 103.032
ATOM   4232  CD1 LEU A 446      82.973  95.880 103.005
ATOM   4233  CD2 LEU A 446      84.024  98.183 102.730
ATOM   4234  C   LEU A 446      80.082  99.398 101.018
ATOM   4235  O   LEU A 446      78.865  99.352 101.209
ATOM   4236  N   GLN A 447      80.642  99.619  99.804
ATOM   4237  H   GLN A 447      81.635  99.683  99.729
ATOM   4238  CA  GLN A 447      79.963  99.746  98.533
ATOM   4239  CB  GLN A 447      79.342 101.144  98.234
ATOM   4240  CG  GLN A 447      80.316 102.337  98.128
ATOM   4241  CD  GLN A 447      79.563 103.640  97.824
ATOM   4242  OE1 GLN A 447      78.386 103.691  97.460
ATOM   4243  NE2 GLN A 447      80.294 104.775  97.977
ATOM   4244 1HE2 GLN A 447      81.256 104.723  98.245
ATOM   4245 2HE2 GLN A 447      79.871 105.667  97.818
ATOM   4246  C   GLN A 447      80.995  99.449  97.461
ATOM   4247  O   GLN A 447      82.183  99.305  97.766
ATOM   4248  N   THR A 448      80.565  99.278  96.183
ATOM   4249  H   THR A 448      79.610  99.352  95.905
ATOM   4250  CA  THR A 448      81.531  99.064  95.134
ATOM   4251  CB  THR A 448      81.578  97.673  94.558
ATOM   4252  CG2 THR A 448      82.763  97.611  93.568
ATOM   4253  OG1 THR A 448      81.841  96.734  95.593
ATOM   4254  HG1 THR A 448      81.026  96.656  96.095
ATOM   4255  C   THR A 448      81.207 100.095  94.088
ATOM   4256  O   THR A 448      80.085 100.163  93.576
ATOM   4257  N   SER A 449      82.214 100.945  93.789
ATOM   4258  H   SER A 449      83.104 100.872  94.232
ATOM   4259  CA  SER A 449      82.080 102.012  92.839
ATOM   4260  CB  SER A 449      83.152 103.093  93.071
ATOM   4261  OG  SER A 449      82.950 103.697  94.342
ATOM   4262  HG  SER A 449      83.815 104.005  94.627
ATOM   4263  C   SER A 449      82.113 101.570  91.400
ATOM   4264  O   SER A 449      81.196 101.922  90.657
ATOM   4265  N   SER A 450      83.141 100.782  90.981
ATOM   4266  H   SER A 450      83.875 100.495  91.592
ATOM   4267  CA  SER A 450      83.247 100.317  89.614
ATOM   4268  CB  SER A 450      83.740 101.407  88.619
ATOM   4269  OG  SER A 450      83.839 100.910  87.289
ATOM   4270  HG  SER A 450      84.131 101.651  86.750
ATOM   4271  C   SER A 450      84.217  99.166  89.539
ATOM   4272  O   SER A 450      85.202  99.107  90.280
ATOM   4273  N   ILE A 451      83.929  98.226  88.609
ATOM   4274  H   ILE A 451      83.144  98.336  88.005
ATOM   4275  CA  ILE A 451      84.729  97.055  88.356
ATOM   4276  CB  ILE A 451      84.043  95.729  88.649
ATOM   4277  CG2 ILE A 451      84.025  95.534  90.171
ATOM   4278  CG1 ILE A 451      82.696  95.574  87.891
ATOM   4279  CD1 ILE A 451      82.042  94.197  87.960
ATOM   4280  C   ILE A 451      85.255  97.020  86.954
ATOM   4281  O   ILE A 451      84.558  97.345  85.988
ATOM   4282  N   GLU A 452      86.548  96.653  86.851
ATOM   4283  H   GLU A 452      87.080  96.434  87.665
ATOM   4284  CA  GLU A 452      87.266  96.509  85.613
ATOM   4285  CB  GLU A 452      88.222  97.677  85.277
ATOM   4286  CG  GLU A 452      87.516  99.023  85.030
ATOM   4287  CD  GLU A 452      88.492 100.144  84.662
ATOM   4288  OE1 GLU A 452      89.736  99.943  84.634
ATOM   4289  OE2 GLU A 452      87.972 101.258  84.393
ATOM   4290  C   GLU A 452      88.085  95.257  85.755
ATOM   4291  O   GLU A 452      88.571  94.934  86.844
ATOM   4292  N   GLY A 453      88.263  94.527  84.633
ATOM   4293  H   GLY A 453      87.878  94.799  83.755
ATOM   4294  CA  GLY A 453      89.012  93.302  84.638
ATOM   4295  C   GLY A 453      88.146  92.196  84.123
ATOM   4296  O   GLY A 453      87.078  92.433  83.551
ATOM   4297  N   ALA A 454      88.634  90.947  84.284
ATOM   4298  H   ALA A 454      89.501  90.762  84.740
ATOM   4299  CA  ALA A 454      87.909  89.796  83.837
ATOM   4300  CB  ALA A 454      88.469  89.203  82.529
ATOM   4301  C   ALA A 454      87.939  88.704  84.859
ATOM   4302  O   ALA A 454      88.854  88.605  85.681
ATOM   4303  N   TRP A 455      86.871  87.882  84.827
ATOM   4304  H   TRP A 455      86.146  88.011  84.155
ATOM   4305  CA  TRP A 455      86.709  86.738  85.675
ATOM   4306  CB  TRP A 455      85.251  86.528  86.164
ATOM   4307  CG  TRP A 455      84.156  86.523  85.111
ATOM   4308  CD1 TRP A 455      83.744  85.522  84.278
ATOM   4309  NE1 TRP A 455      82.703  85.955  83.487
ATOM   4310  HE1 TRP A 455      82.255  85.426  82.799
ATOM   4311  CE2 TRP A 455      82.415  87.261  83.814
ATOM   4312  CZ2 TRP A 455      81.459  88.142  83.321
ATOM   4313  CH2 TRP A 455      81.408  89.434  83.862
ATOM   4314  CZ3 TRP A 455      82.298  89.826  84.873
ATOM   4315  CE3 TRP A 455      83.261  88.936  85.370
ATOM   4316  CD2 TRP A 455      83.309  87.654  84.830
ATOM   4317  C   TRP A 455      87.248  85.542  84.930
ATOM   4318  O   TRP A 455      87.185  85.471  83.702
ATOM   4319  N   GLY A 456      87.873  84.613  85.683
ATOM   4320  H   GLY A 456      87.919  84.735  86.667
ATOM   4321  CA  GLY A 456      88.462  83.391  85.184
ATOM   4322  C   GLY A 456      89.868  83.589  84.683
ATOM   4323  O   GLY A 456      90.569  82.608  84.439
ATOM   4324  N   SER A 457      90.313  84.861  84.568
ATOM   4325  H   SER A 457      89.739  85.635  84.820
ATOM   4326  CA  SER A 457      91.602  85.232  84.065
ATOM   4327  CB  SER A 457      91.584  86.623  83.402
ATOM   4328  OG  SER A 457      90.736  86.610  82.262
ATOM   4329  HG  SER A 457      90.781  87.495  81.890
ATOM   4330  C   SER A 457      92.700  85.236  85.075
ATOM   4331  O   SER A 457      92.495  85.530  86.254
ATOM   4332  N   GLU A 458      93.913  84.921  84.565
ATOM   4333  H   GLU A 458      93.994  84.702  83.597
ATOM   4334  CA  GLU A 458      95.162  84.869  85.284
ATOM   4335  CB  GLU A 458      96.345  84.360  84.428
ATOM   4336  CG  GLU A 458      96.274  82.896  83.952
ATOM   4337  CD  GLU A 458      95.444  82.709  82.670
ATOM   4338  OE1 GLU A 458      94.940  83.693  82.062
ATOM   4339  OE2 GLU A 458      95.321  81.525  82.269
ATOM   4340  C   GLU A 458      95.521  86.271  85.707
ATOM   4341  O   GLU A 458      96.130  86.444  86.761
ATOM   4342  N   PHE A 459      95.161  87.279  84.862
ATOM   4343  H   PHE A 459      94.696  87.051  84.011
ATOM   4344  CA  PHE A 459      95.358  88.699  85.039
ATOM   4345  CB  PHE A 459      94.602  89.297  86.255
ATOM   4346  CG  PHE A 459      93.953  90.583  85.853
ATOM   4347  CD1 PHE A 459      94.299  91.772  86.507
ATOM   4348  CE1 PHE A 459      93.704  92.984  86.147
ATOM   4349  CZ  PHE A 459      92.753  93.016  85.124
ATOM   4350  CE2 PHE A 459      92.398  91.837  84.464
ATOM   4351  CD2 PHE A 459      92.994  90.628  84.829
ATOM   4352  C   PHE A 459      96.821  89.156  85.065
ATOM   4353  O   PHE A 459      97.660  88.561  85.787
ATOM   4354  OXT PHE A 459      97.114  90.145  84.346
TER
END
