# Supplementary material for: DNA Vaccines Encoding HTNV GP-Derived Th Epitopes Benefited from a LAMP-Targeting Strategy and Established Cellular Immunoprotection
Source: Vaccines (Basel). 2024 Aug 19;12(8):928. doi: 10.3390/vaccines12080928 (PMC11359959; doi:10.3390/vaccines12080928)
Supplement: Supplementary file 1 [file vaccines-12-00928-s001.zip › Supplementary Material_S3/I-TASSER model 5/optimized model_5.pdb]

ATOM      1  N   MET A   1      55.151  92.899  69.629
ATOM      2  H1  MET A   1      54.968  93.328  70.556
ATOM      3  H2  MET A   1      54.276  92.466  69.275
ATOM      4  H3  MET A   1      55.895  92.183  69.714
ATOM      5  CA  MET A   1      55.564  93.949  68.678
ATOM      6  CB  MET A   1      56.796  94.754  69.202
ATOM      7  CG  MET A   1      57.601  94.141  70.363
ATOM      8  SD  MET A   1      59.243  93.505  69.910
ATOM      9  CE  MET A   1      59.014  91.868  70.663
ATOM     10  C   MET A   1      55.827  93.312  67.346
ATOM     11  O   MET A   1      54.922  93.253  66.512
ATOM     12  N   ALA A   2      57.065  92.805  67.124
ATOM     13  H   ALA A   2      57.779  92.853  67.816
ATOM     14  CA  ALA A   2      57.470  92.144  65.908
ATOM     15  CB  ALA A   2      58.995  91.931  65.829
ATOM     16  C   ALA A   2      56.817  90.791  65.842
ATOM     17  O   ALA A   2      56.449  90.330  64.761
ATOM     18  N   LEU A   3      56.680  90.136  67.027
ATOM     19  H   LEU A   3      57.017  90.564  67.861
ATOM     20  CA  LEU A   3      56.090  88.835  67.254
ATOM     21  CB  LEU A   3      54.557  88.808  66.972
ATOM     22  CG  LEU A   3      53.680  89.822  67.748
ATOM     23  CD1 LEU A   3      52.208  89.695  67.329
ATOM     24  CD2 LEU A   3      53.858  89.725  69.274
ATOM     25  C   LEU A   3      56.773  87.730  66.474
ATOM     26  O   LEU A   3      56.199  86.656  66.272
ATOM     27  N   ARG A   4      58.060  87.943  66.102
ATOM     28  H   ARG A   4      58.550  88.778  66.339
ATOM     29  CA  ARG A   4      58.799  86.992  65.323
ATOM     30  CB  ARG A   4      59.972  87.653  64.558
ATOM     31  CG  ARG A   4      60.724  86.729  63.597
ATOM     32  CD  ARG A   4      61.826  87.417  62.796
ATOM     33  NE  ARG A   4      62.299  86.408  61.805
ATOM     34  HE  ARG A   4      61.895  85.493  61.829
ATOM     35  CZ  ARG A   4      63.260  86.687  60.872
ATOM     36  NH1 ARG A   4      63.851  87.916  60.783
ATOM     37 1HH1 ARG A   4      63.589  88.650  61.408
ATOM     38 2HH1 ARG A   4      64.516  88.103  60.060
ATOM     39  NH2 ARG A   4      63.616  85.707  59.990
ATOM     40 1HH2 ARG A   4      63.166  84.815  60.020
ATOM     41 2HH2 ARG A   4      64.288  85.890  59.274
ATOM     42  C   ARG A   4      59.292  85.830  66.139
ATOM     43  O   ARG A   4      60.082  85.989  67.070
ATOM     44  N   ASN A   5      58.795  84.636  65.746
ATOM     45  H   ASN A   5      58.159  84.607  64.979
ATOM     46  CA  ASN A   5      59.083  83.330  66.289
ATOM     47  CB  ASN A   5      58.209  82.207  65.676
ATOM     48  CG  ASN A   5      56.750  82.228  66.072
ATOM     49  OD1 ASN A   5      56.410  81.917  67.209
ATOM     50  ND2 ASN A   5      55.863  82.657  65.138
ATOM     51 1HD2 ASN A   5      56.182  82.921  64.228
ATOM     52 2HD2 ASN A   5      54.897  82.761  65.375
ATOM     53  C   ASN A   5      60.451  82.878  65.897
ATOM     54  O   ASN A   5      60.847  83.024  64.737
ATOM     55  N   VAL A   6      61.217  82.349  66.879
ATOM     56  H   VAL A   6      60.876  82.296  67.811
ATOM     57  CA  VAL A   6      62.538  81.807  66.655
ATOM     58  CB  VAL A   6      63.720  82.710  66.973
ATOM     59  CG1 VAL A   6      65.039  81.987  66.612
ATOM     60  CG2 VAL A   6      63.552  84.071  66.291
ATOM     61  C   VAL A   6      62.628  80.652  67.619
ATOM     62  O   VAL A   6      62.386  80.820  68.816
ATOM     63  N   TYR A   7      62.960  79.444  67.119
ATOM     64  H   TYR A   7      63.142  79.290  66.150
ATOM     65  CA  TYR A   7      63.098  78.293  67.971
ATOM     66  CB  TYR A   7      62.042  77.173  67.739
ATOM     67  CG  TYR A   7      60.653  77.636  68.027
ATOM     68  CD1 TYR A   7      59.864  78.227  67.033
ATOM     69  CE1 TYR A   7      58.564  78.651  67.318
ATOM     70  CZ  TYR A   7      58.038  78.470  68.599
ATOM     71  OH  TYR A   7      56.726  78.896  68.894
ATOM     72  HH  TYR A   7      56.376  79.338  68.115
ATOM     73  CE2 TYR A   7      58.810  77.861  69.588
ATOM     74  CD2 TYR A   7      60.110  77.441  69.299
ATOM     75  C   TYR A   7      64.419  77.685  67.627
ATOM     76  O   TYR A   7      64.592  77.214  66.500
ATOM     77  N   ASP A   8      65.403  77.735  68.560
ATOM     78  H   ASP A   8      65.290  78.166  69.457
ATOM     79  CA  ASP A   8      66.674  77.109  68.284
ATOM     80  CB  ASP A   8      67.628  77.943  67.406
ATOM     81  CG  ASP A   8      68.681  77.110  66.655
ATOM     82  OD1 ASP A   8      68.697  75.851  66.739
ATOM     83  OD2 ASP A   8      69.480  77.758  65.933
ATOM     84  C   ASP A   8      67.335  76.737  69.577
ATOM     85  O   ASP A   8      67.064  77.319  70.628
ATOM     86  N   MET A   9      68.209  75.710  69.541
ATOM     87  H   MET A   9      68.486  75.274  68.688
ATOM     88  CA  MET A   9      68.873  75.297  70.742
ATOM     89  CB  MET A   9      68.067  74.265  71.578
ATOM     90  CG  MET A   9      67.825  72.896  70.944
ATOM     91  SD  MET A   9      66.576  71.889  71.795
ATOM     92  CE  MET A   9      65.202  72.800  71.023
ATOM     93  C   MET A   9      70.250  74.792  70.488
ATOM     94  O   MET A   9      70.726  74.815  69.351
ATOM     95  N   LYS A  10      71.023  74.850  71.583
ATOM     96  H   LYS A  10      70.635  75.101  72.464
ATOM     97  CA  LYS A  10      72.377  74.404  71.613
ATOM     98  CB  LYS A  10      73.376  75.394  72.225
ATOM     99  CG  LYS A  10      73.590  76.752  71.549
ATOM    100  CD  LYS A  10      74.696  77.496  72.297
ATOM    101  CE  LYS A  10      76.033  76.760  72.178
ATOM    102  NZ  LYS A  10      77.082  77.411  72.971
ATOM    103  HZ1 LYS A  10      77.139  78.433  72.794
ATOM    104  HZ2 LYS A  10      76.858  77.240  73.973
ATOM    105  HZ3 LYS A  10      77.986  76.947  72.755
ATOM    106  C   LYS A  10      72.437  73.212  72.523
ATOM    107  O   LYS A  10      71.844  73.205  73.606
ATOM    108  N   ILE A  11      73.138  72.155  72.065
ATOM    109  H   ILE A  11      73.573  72.189  71.173
ATOM    110  CA  ILE A  11      73.333  70.944  72.816
ATOM    111  CB  ILE A  11      72.436  69.764  72.411
ATOM    112  CG2 ILE A  11      72.748  68.609  73.391
ATOM    113  CG1 ILE A  11      70.925  70.113  72.430
ATOM    114  CD1 ILE A  11      69.977  69.013  71.937
ATOM    115  C   ILE A  11      74.776  70.600  72.508
ATOM    116  O   ILE A  11      75.067  69.936  71.512
ATOM    117  N   GLU A  12      75.732  71.111  73.323
ATOM    118  H   GLU A  12      75.495  71.632  74.142
ATOM    119  CA  GLU A  12      77.138  70.813  73.130
ATOM    120  CB  GLU A  12      78.077  71.876  73.756
ATOM    121  CG  GLU A  12      78.033  73.268  73.072
ATOM    122  CD  GLU A  12      79.020  74.280  73.690
ATOM    123  OE1 GLU A  12      79.099  75.431  73.170
ATOM    124  OE2 GLU A  12      79.708  73.928  74.685
ATOM    125  C   GLU A  12      77.329  69.464  73.774
ATOM    126  O   GLU A  12      77.020  69.321  74.958
ATOM    127  N   CYS A  13      77.836  68.444  73.021
ATOM    128  H   CYS A  13      78.119  68.545  72.071
ATOM    129  CA  CYS A  13      77.958  67.125  73.595
ATOM    130  CB  CYS A  13      76.761  66.227  73.193
ATOM    131  SG  CYS A  13      76.771  64.603  74.015
ATOM    132  C   CYS A  13      79.248  66.348  73.393
ATOM    133  O   CYS A  13      79.388  65.637  72.389
ATOM    134  N   PRO A  14      80.240  66.494  74.269
ATOM    135  CA  PRO A  14      81.473  65.742  74.200
ATOM    136  CB  PRO A  14      82.451  66.498  75.098
ATOM    137  CG  PRO A  14      81.554  67.263  76.082
ATOM    138  CD  PRO A  14      80.294  67.555  75.269
ATOM    139  C   PRO A  14      81.253  64.304  74.633
ATOM    140  O   PRO A  14      80.903  64.061  75.791
ATOM    141  N   HIS A  15      81.531  63.343  73.729
ATOM    142  H   HIS A  15      81.861  63.582  72.819
ATOM    143  CA  HIS A  15      81.371  61.928  73.982
ATOM    144  CB  HIS A  15      80.961  61.141  72.716
ATOM    145  CG  HIS A  15      81.987  61.076  71.625
ATOM    146  ND1 HIS A  15      83.001  60.149  71.564
ATOM    147  CE1 HIS A  15      83.714  60.427  70.446
ATOM    148  NE2 HIS A  15      83.235  61.468  69.790
ATOM    149  CD2 HIS A  15      82.148  61.875  70.538
ATOM    150  C   HIS A  15      82.608  61.344  74.624
ATOM    151  O   HIS A  15      83.608  62.047  74.778
ATOM    152  N   THR A  16      82.535  60.053  75.066
ATOM    153  H   THR A  16      81.691  59.537  74.947
ATOM    154  CA  THR A  16      83.591  59.275  75.709
ATOM    155  CB  THR A  16      84.926  59.291  74.958
ATOM    156  CG2 THR A  16      85.980  58.424  75.678
ATOM    157  OG1 THR A  16      84.740  58.796  73.638
ATOM    158  HG1 THR A  16      85.466  59.153  73.121
ATOM    159  C   THR A  16      83.727  59.751  77.136
ATOM    160  O   THR A  16      83.421  59.003  78.069
ATOM    161  N   VAL A  17      84.147  61.030  77.321
ATOM    162  H   VAL A  17      84.355  61.608  76.534
ATOM    163  CA  VAL A  17      84.287  61.688  78.603
ATOM    164  CB  VAL A  17      85.079  62.990  78.500
ATOM    165  CG1 VAL A  17      84.306  64.101  77.757
ATOM    166  CG2 VAL A  17      85.579  63.390  79.901
ATOM    167  C   VAL A  17      82.879  61.842  79.165
ATOM    168  O   VAL A  17      82.687  61.835  80.383
ATOM    169  N   SER A  18      81.883  61.940  78.239
ATOM    170  H   SER A  18      82.106  61.953  77.268
ATOM    171  CA  SER A  18      80.474  62.015  78.486
ATOM    172  CB  SER A  18      79.865  60.667  78.943
ATOM    173  OG  SER A  18      80.053  59.687  77.930
ATOM    174  HG  SER A  18      80.927  59.316  78.085
ATOM    175  C   SER A  18      79.862  63.147  79.239
ATOM    176  O   SER A  18      79.615  63.059  80.442
ATOM    177  N   PHE A  19      79.727  64.293  78.541
ATOM    178  H   PHE A  19      80.013  64.354  77.587
ATOM    179  CA  PHE A  19      79.073  65.466  79.072
ATOM    180  CB  PHE A  19      79.979  66.630  79.554
ATOM    181  CG  PHE A  19      80.821  66.179  80.702
ATOM    182  CD1 PHE A  19      82.124  65.718  80.497
ATOM    183  CE1 PHE A  19      82.906  65.291  81.570
ATOM    184  CZ  PHE A  19      82.387  65.317  82.864
ATOM    185  CE2 PHE A  19      81.085  65.772  83.084
ATOM    186  CD2 PHE A  19      80.307  66.200  82.005
ATOM    187  C   PHE A  19      78.152  65.981  78.003
ATOM    188  O   PHE A  19      78.327  65.675  76.822
ATOM    189  N   GLY A  20      77.109  66.740  78.403
ATOM    190  H   GLY A  20      76.938  66.956  79.361
ATOM    191  CA  GLY A  20      76.192  67.289  77.444
ATOM    192  C   GLY A  20      75.504  68.426  78.097
ATOM    193  O   GLY A  20      74.772  68.224  79.069
ATOM    194  N   GLU A  21      75.707  69.650  77.561
ATOM    195  H   GLU A  21      76.270  69.805  76.753
ATOM    196  CA  GLU A  21      75.059  70.769  78.170
ATOM    197  CB  GLU A  21      76.020  71.768  78.850
ATOM    198  CG  GLU A  21      75.322  72.912  79.611
ATOM    199  CD  GLU A  21      76.326  73.806  80.337
ATOM    200  OE1 GLU A  21      77.561  73.563  80.276
ATOM    201  OE2 GLU A  21      75.853  74.789  80.963
ATOM    202  C   GLU A  21      74.116  71.407  77.208
ATOM    203  O   GLU A  21      74.468  71.764  76.079
ATOM    204  N   ASN A  22      72.860  71.493  77.696
ATOM    205  H   ASN A  22      72.664  71.162  78.615
ATOM    206  CA  ASN A  22      71.720  72.043  77.018
ATOM    207  CB  ASN A  22      70.386  71.385  77.430
ATOM    208  CG  ASN A  22      70.344  69.922  77.021
ATOM    209  OD1 ASN A  22      70.421  69.562  75.847
ATOM    210  ND2 ASN A  22      70.223  69.033  78.041
ATOM    211 1HD2 ASN A  22      70.167  69.355  78.986
ATOM    212 2HD2 ASN A  22      70.195  68.052  77.849
ATOM    213  C   ASN A  22      71.526  73.503  77.300
ATOM    214  O   ASN A  22      71.640  73.953  78.444
ATOM    215  N   SER A  23      71.220  74.265  76.229
ATOM    216  H   SER A  23      71.222  73.876  75.311
ATOM    217  CA  SER A  23      70.957  75.681  76.287
ATOM    218  CB  SER A  23      72.209  76.487  75.850
ATOM    219  OG  SER A  23      72.019  77.892  75.935
ATOM    220  HG  SER A  23      72.906  78.267  75.942
ATOM    221  C   SER A  23      69.819  75.818  75.294
ATOM    222  O   SER A  23      70.046  75.821  74.087
ATOM    223  N   VAL A  24      68.554  75.887  75.786
ATOM    224  H   VAL A  24      68.377  75.876  76.766
ATOM    225  CA  VAL A  24      67.373  75.969  74.942
ATOM    226  CB  VAL A  24      66.207  75.157  75.503
ATOM    227  CG1 VAL A  24      64.949  75.283  74.614
ATOM    228  CG2 VAL A  24      66.658  73.694  75.689
ATOM    229  C   VAL A  24      66.923  77.390  74.752
ATOM    230  O   VAL A  24      66.591  78.046  75.746
ATOM    231  N   LYS A  25      66.857  77.891  73.483
ATOM    232  H   LYS A  25      67.042  77.404  72.631
ATOM    233  CA  LYS A  25      66.424  79.258  73.323
ATOM    234  CB  LYS A  25      67.405  80.195  72.590
ATOM    235  CG  LYS A  25      66.906  81.646  72.582
ATOM    236  CD  LYS A  25      67.874  82.633  71.968
ATOM    237  CE  LYS A  25      67.835  82.529  70.455
ATOM    238  NZ  LYS A  25      68.763  83.495  69.860
ATOM    239  HZ1 LYS A  25      69.128  84.113  70.611
ATOM    240  HZ2 LYS A  25      69.559  82.985  69.428
ATOM    241  HZ3 LYS A  25      68.271  84.054  69.133
ATOM    242  C   LYS A  25      65.123  79.267  72.575
ATOM    243  O   LYS A  25      65.024  78.801  71.437
ATOM    244  N   LYS A  26      64.101  79.871  73.205
ATOM    245  H   LYS A  26      64.195  80.296  74.102
ATOM    246  CA  LYS A  26      62.794  79.916  72.625
ATOM    247  CB  LYS A  26      61.865  78.974  73.432
ATOM    248  CG  LYS A  26      60.470  78.700  72.878
ATOM    249  CD  LYS A  26      59.746  77.546  73.586
ATOM    250  CE  LYS A  26      59.140  77.854  74.962
ATOM    251  NZ  LYS A  26      57.903  78.649  74.837
ATOM    252  HZ1 LYS A  26      57.569  78.902  75.786
ATOM    253  HZ2 LYS A  26      58.082  79.513  74.294
ATOM    254  HZ3 LYS A  26      57.173  78.086  74.359
ATOM    255  C   LYS A  26      62.288  81.327  72.622
ATOM    256  O   LYS A  26      61.876  81.853  73.657
ATOM    257  N   ILE A  27      62.350  81.982  71.437
ATOM    258  H   ILE A  27      62.610  81.528  70.590
ATOM    259  CA  ILE A  27      61.869  83.329  71.271
ATOM    260  CB  ILE A  27      62.757  84.222  70.417
ATOM    261  CG2 ILE A  27      62.077  85.556  70.037
ATOM    262  CG1 ILE A  27      64.124  84.361  71.098
ATOM    263  CD1 ILE A  27      65.152  85.093  70.258
ATOM    264  C   ILE A  27      60.498  83.173  70.700
ATOM    265  O   ILE A  27      60.331  82.819  69.536
ATOM    266  N   VAL A  28      59.485  83.480  71.529
ATOM    267  H   VAL A  28      59.652  83.800  72.458
ATOM    268  CA  VAL A  28      58.101  83.338  71.148
ATOM    269  CB  VAL A  28      57.377  82.228  71.925
ATOM    270  CG1 VAL A  28      57.962  80.867  71.542
ATOM    271  CG2 VAL A  28      57.477  82.459  73.445
ATOM    272  C   VAL A  28      57.308  84.623  71.243
ATOM    273  O   VAL A  28      57.667  85.497  72.037
ATOM    274  N   PRO A  29      56.252  84.796  70.430
ATOM    275  CA  PRO A  29      55.400  85.960  70.443
ATOM    276  CB  PRO A  29      54.480  85.833  69.226
ATOM    277  CG  PRO A  29      54.448  84.337  68.913
ATOM    278  CD  PRO A  29      55.816  83.853  69.405
ATOM    279  C   PRO A  29      54.636  86.086  71.729
ATOM    280  O   PRO A  29      54.239  85.075  72.321
ATOM    281  N   ILE A  30      54.400  87.347  72.143
ATOM    282  H   ILE A  30      54.682  88.116  71.575
ATOM    283  CA  ILE A  30      53.854  87.716  73.427
ATOM    284  CB  ILE A  30      53.902  89.232  73.601
ATOM    285  CG2 ILE A  30      53.136  89.674  74.874
ATOM    286  CG1 ILE A  30      55.380  89.679  73.674
ATOM    287  CD1 ILE A  30      55.600  91.188  73.556
ATOM    288  C   ILE A  30      52.430  87.187  73.514
ATOM    289  O   ILE A  30      52.004  86.718  74.571
ATOM    290  N   HIS A  31      51.699  87.188  72.371
ATOM    291  H   HIS A  31      52.081  87.561  71.530
ATOM    292  CA  HIS A  31      50.336  86.733  72.265
ATOM    293  CB  HIS A  31      49.759  87.047  70.865
ATOM    294  CG  HIS A  31      48.302  86.729  70.681
ATOM    295  ND1 HIS A  31      47.816  85.570  70.121
ATOM    296  CE1 HIS A  31      46.461  85.671  70.126
ATOM    297  NE2 HIS A  31      46.047  86.810  70.649
ATOM    298  CD2 HIS A  31      47.207  87.475  70.998
ATOM    299  C   HIS A  31      50.251  85.248  72.545
ATOM    300  O   HIS A  31      49.346  84.808  73.257
ATOM    301  N   ALA A  32      51.227  84.459  72.030
ATOM    302  H   ALA A  32      51.969  84.843  71.487
ATOM    303  CA  ALA A  32      51.291  83.029  72.228
ATOM    304  CB  ALA A  32      52.371  82.343  71.376
ATOM    305  C   ALA A  32      51.595  82.743  73.673
ATOM    306  O   ALA A  32      51.034  81.805  74.242
ATOM    307  N   CYS A  33      52.459  83.586  74.297
ATOM    308  H   CYS A  33      52.905  84.317  73.781
ATOM    309  CA  CYS A  33      52.858  83.489  75.686
ATOM    310  CB  CYS A  33      53.913  84.532  76.099
ATOM    311  SG  CYS A  33      55.529  84.271  75.324
ATOM    312  C   CYS A  33      51.675  83.701  76.595
ATOM    313  O   CYS A  33      51.663  83.193  77.716
ATOM    314  N   ASN A  34      50.679  84.504  76.145
ATOM    315  H   ASN A  34      50.728  84.945  75.251
ATOM    316  CA  ASN A  34      49.484  84.771  76.900
ATOM    317  CB  ASN A  34      48.658  85.959  76.353
ATOM    318  CG  ASN A  34      49.340  87.296  76.644
ATOM    319  OD1 ASN A  34      50.182  87.456  77.528
ATOM    320  ND2 ASN A  34      48.945  88.324  75.851
ATOM    321 1HD2 ASN A  34      48.243  88.180  75.154
ATOM    322 2HD2 ASN A  34      49.336  89.235  75.985
ATOM    323  C   ASN A  34      48.574  83.573  76.913
ATOM    324  O   ASN A  34      47.965  83.297  77.948
ATOM    325  N   MET A  35      48.457  82.854  75.763
ATOM    326  H   MET A  35      48.946  83.117  74.934
ATOM    327  CA  MET A  35      47.595  81.702  75.643
ATOM    328  CB  MET A  35      47.261  81.382  74.174
ATOM    329  CG  MET A  35      46.408  82.445  73.478
ATOM    330  SD  MET A  35      45.852  81.983  71.810
ATOM    331  CE  MET A  35      47.478  82.176  71.024
ATOM    332  C   MET A  35      48.125  80.415  76.233
ATOM    333  O   MET A  35      47.475  79.850  77.112
ATOM    334  N   MET A  36      49.363  79.998  75.860
ATOM    335  H   MET A  36      49.889  80.496  75.178
ATOM    336  CA  MET A  36      49.973  78.763  76.310
ATOM    337  CB  MET A  36      50.776  78.038  75.212
ATOM    338  CG  MET A  36      49.980  77.549  74.002
ATOM    339  SD  MET A  36      51.009  76.722  72.749
ATOM    340  CE  MET A  36      51.760  78.252  72.114
ATOM    341  C   MET A  36      50.965  78.901  77.426
ATOM    342  O   MET A  36      51.629  79.934  77.546
ATOM    343  N   LYS A  37      50.864  77.986  78.422
ATOM    344  H   LYS A  37      50.217  77.229  78.394
ATOM    345  CA  LYS A  37      51.799  77.977  79.509
ATOM    346  CB  LYS A  37      51.175  77.845  80.916
ATOM    347  CG  LYS A  37      50.307  79.053  81.301
ATOM    348  CD  LYS A  37      51.132  80.344  81.426
ATOM    349  CE  LYS A  37      50.344  81.606  81.780
ATOM    350  NZ  LYS A  37      51.246  82.779  81.723
ATOM    351  HZ1 LYS A  37      51.278  83.153  80.756
ATOM    352  HZ2 LYS A  37      50.907  83.522  82.361
ATOM    353  HZ3 LYS A  37      52.201  82.496  82.011
ATOM    354  C   LYS A  37      52.840  76.929  79.272
ATOM    355  O   LYS A  37      54.024  77.226  79.419
ATOM    356  N   SER A  38      52.417  75.695  78.890
ATOM    357  H   SER A  38      51.448  75.491  78.769
ATOM    358  CA  SER A  38      53.316  74.604  78.619
ATOM    359  CB  SER A  38      52.825  73.257  79.203
ATOM    360  OG  SER A  38      53.696  72.185  78.861
ATOM    361  HG  SER A  38      54.306  72.094  79.597
ATOM    362  C   SER A  38      53.505  74.478  77.131
ATOM    363  O   SER A  38      52.534  74.583  76.375
ATOM    364  N   CYS A  39      54.772  74.272  76.683
ATOM    365  H   CYS A  39      55.557  74.197  77.294
ATOM    366  CA  CYS A  39      55.033  74.139  75.274
ATOM    367  CB  CYS A  39      55.350  75.500  74.605
ATOM    368  SG  CYS A  39      55.597  75.429  72.803
ATOM    369  C   CYS A  39      56.167  73.196  74.995
ATOM    370  O   CYS A  39      57.186  73.205  75.687
ATOM    371  N   LEU A  40      55.977  72.342  73.958
ATOM    372  H   LEU A  40      55.126  72.358  73.440
ATOM    373  CA  LEU A  40      56.940  71.377  73.472
ATOM    374  CB  LEU A  40      56.350  70.432  72.400
ATOM    375  CG  LEU A  40      55.228  69.476  72.852
ATOM    376  CD1 LEU A  40      54.579  68.791  71.643
ATOM    377  CD2 LEU A  40      55.753  68.414  73.832
ATOM    378  C   LEU A  40      58.020  72.137  72.757
ATOM    379  O   LEU A  40      57.791  73.265  72.318
ATOM    380  N   ILE A  41      59.250  71.578  72.685
ATOM    381  H   ILE A  41      59.460  70.659  73.017
ATOM    382  CA  ILE A  41      60.293  72.255  71.948
ATOM    383  CB  ILE A  41      61.481  72.776  72.744
ATOM    384  CG2 ILE A  41      60.994  73.916  73.661
ATOM    385  CG1 ILE A  41      62.211  71.664  73.488
ATOM    386  CD1 ILE A  41      63.516  72.058  74.165
ATOM    387  C   ILE A  41      60.686  71.322  70.835
ATOM    388  O   ILE A  41      60.507  70.111  70.949
ATOM    389  N   ALA A  42      61.184  71.845  69.696
ATOM    390  H   ALA A  42      61.335  72.819  69.548
ATOM    391  CA  ALA A  42      61.523  70.955  68.621
ATOM    392  CB  ALA A  42      60.365  70.778  67.612
ATOM    393  C   ALA A  42      62.735  71.346  67.848
ATOM    394  O   ALA A  42      63.201  72.484  67.881
ATOM    395  N   LEU A  43      63.273  70.319  67.166
ATOM    396  H   LEU A  43      62.859  69.413  67.237
ATOM    397  CA  LEU A  43      64.403  70.333  66.277
ATOM    398  CB  LEU A  43      65.621  69.513  66.780
ATOM    399  CG  LEU A  43      66.295  70.017  68.069
ATOM    400  CD1 LEU A  43      67.298  68.989  68.618
ATOM    401  CD2 LEU A  43      66.972  71.374  67.809
ATOM    402  C   LEU A  43      63.898  69.664  65.019
ATOM    403  O   LEU A  43      62.783  69.125  64.994
ATOM    404  N   GLY A  44      64.717  69.690  63.930
ATOM    405  H   GLY A  44      65.604  70.142  63.967
ATOM    406  CA  GLY A  44      64.379  69.077  62.661
ATOM    407  C   GLY A  44      64.188  67.607  62.951
ATOM    408  O   GLY A  44      65.054  67.021  63.608
ATOM    409  N   PRO A  45      63.077  67.022  62.469
ATOM    410  CA  PRO A  45      62.724  65.637  62.741
ATOM    411  CB  PRO A  45      63.094  64.863  61.481
ATOM    412  CG  PRO A  45      62.780  65.884  60.370
ATOM    413  CD  PRO A  45      62.875  67.270  61.041
ATOM    414  C   PRO A  45      63.004  64.996  64.084
ATOM    415  O   PRO A  45      63.037  63.765  64.147
ATOM    416  N   TYR A  46      63.170  65.801  65.164
ATOM    417  H   TYR A  46      63.117  66.799  65.107
ATOM    418  CA  TYR A  46      63.344  65.260  66.480
ATOM    419  CB  TYR A  46      64.844  65.141  66.870
ATOM    420  CG  TYR A  46      65.049  64.551  68.231
ATOM    421  CD1 TYR A  46      64.800  63.193  68.474
ATOM    422  CE1 TYR A  46      65.004  62.651  69.746
ATOM    423  CZ  TYR A  46      65.471  63.459  70.785
ATOM    424  OH  TYR A  46      65.681  62.919  72.073
ATOM    425  HH  TYR A  46      65.472  61.981  72.041
ATOM    426  CE2 TYR A  46      65.739  64.809  70.547
ATOM    427  CD2 TYR A  46      65.533  65.347  69.274
ATOM    428  C   TYR A  46      62.627  66.192  67.409
ATOM    429  O   TYR A  46      62.933  67.385  67.480
ATOM    430  N   ARG A  47      61.634  65.645  68.141
ATOM    431  H   ARG A  47      61.405  64.677  68.094
ATOM    432  CA  ARG A  47      60.889  66.439  69.077
ATOM    433  CB  ARG A  47      59.461  65.957  69.374
ATOM    434  CG  ARG A  47      58.620  67.011  70.103
ATOM    435  CD  ARG A  47      57.218  66.536  70.434
ATOM    436  NE  ARG A  47      57.374  65.696  71.660
ATOM    437  HE  ARG A  47      58.256  65.704  72.134
ATOM    438  CZ  ARG A  47      56.354  64.939  72.168
ATOM    439  NH1 ARG A  47      55.157  64.808  71.521
ATOM    440 1HH1 ARG A  47      55.011  65.258  70.640
ATOM    441 2HH1 ARG A  47      54.442  64.223  71.904
ATOM    442  NH2 ARG A  47      56.554  64.302  73.358
ATOM    443 1HH2 ARG A  47      57.420  64.414  73.846
ATOM    444 2HH2 ARG A  47      55.827  63.743  73.757
ATOM    445  C   ARG A  47      61.623  66.375  70.388
ATOM    446  O   ARG A  47      62.154  65.325  70.760
ATOM    447  N   VAL A  48      61.686  67.518  71.101
ATOM    448  H   VAL A  48      61.256  68.363  70.797
ATOM    449  CA  VAL A  48      62.330  67.582  72.385
ATOM    450  CB  VAL A  48      63.504  68.562  72.441
ATOM    451  CG1 VAL A  48      64.225  68.477  73.802
ATOM    452  CG2 VAL A  48      64.470  68.334  71.267
ATOM    453  C   VAL A  48      61.202  67.960  73.351
ATOM    454  O   VAL A  48      60.175  68.537  72.981
ATOM    455  N   GLN A  49      61.370  67.608  74.639
ATOM    456  H   GLN A  49      62.200  67.138  74.925
ATOM    457  CA  GLN A  49      60.420  67.837  75.701
ATOM    458  CB  GLN A  49      60.764  67.044  76.981
ATOM    459  CG  GLN A  49      60.733  65.515  76.829
ATOM    460  CD  GLN A  49      59.334  65.021  76.453
ATOM    461  OE1 GLN A  49      58.329  65.306  77.104
ATOM    462  NE2 GLN A  49      59.269  64.242  75.342
ATOM    463 1HE2 GLN A  49      60.101  64.043  74.824
ATOM    464 2HE2 GLN A  49      58.401  63.829  75.071
ATOM    465  C   GLN A  49      60.182  69.266  76.105
ATOM    466  O   GLN A  49      60.950  70.170  75.786
ATOM    467  N   VAL A  50      59.045  69.463  76.812
ATOM    468  H   VAL A  50      58.468  68.680  77.027
ATOM    469  CA  VAL A  50      58.554  70.712  77.345
ATOM    470  CB  VAL A  50      57.189  70.613  78.044
ATOM    471  CG1 VAL A  50      56.115  70.182  77.040
ATOM    472  CG2 VAL A  50      57.229  69.652  79.256
ATOM    473  C   VAL A  50      59.503  71.364  78.317
ATOM    474  O   VAL A  50      60.216  70.694  79.070
ATOM    475  N   VAL A  51      59.566  72.712  78.239
ATOM    476  H   VAL A  51      59.003  73.216  77.586
ATOM    477  CA  VAL A  51      60.378  73.514  79.117
ATOM    478  CB  VAL A  51      61.437  74.356  78.412
ATOM    479  CG1 VAL A  51      62.226  75.192  79.445
ATOM    480  CG2 VAL A  51      62.361  73.445  77.583
ATOM    481  C   VAL A  51      59.371  74.425  79.771
ATOM    482  O   VAL A  51      58.688  75.205  79.100
ATOM    483  N   TYR A  52      59.252  74.307  81.110
ATOM    484  H   TYR A  52      59.789  73.644  81.625
ATOM    485  CA  TYR A  52      58.347  75.111  81.882
ATOM    486  CB  TYR A  52      57.119  74.309  82.403
ATOM    487  CG  TYR A  52      56.147  75.180  83.143
ATOM    488  CD1 TYR A  52      55.288  76.062  82.474
ATOM    489  CE1 TYR A  52      54.389  76.858  83.191
ATOM    490  CZ  TYR A  52      54.336  76.769  84.586
ATOM    491  OH  TYR A  52      53.433  77.569  85.316
ATOM    492  HH  TYR A  52      52.972  78.136  84.691
ATOM    493  CE2 TYR A  52      55.174  75.880  85.261
ATOM    494  CD2 TYR A  52      56.069  75.090  84.538
ATOM    495  C   TYR A  52      59.158  75.645  83.024
ATOM    496  O   TYR A  52      59.614  74.893  83.890
ATOM    497  N   GLU A  53      59.373  76.977  83.007
ATOM    498  H   GLU A  53      59.016  77.558  82.279
ATOM    499  CA  GLU A  53      60.117  77.661  84.026
ATOM    500  CB  GLU A  53      60.604  79.057  83.591
ATOM    501  CG  GLU A  53      61.615  78.963  82.436
ATOM    502  CD  GLU A  53      62.223  80.325  82.137
ATOM    503  OE1 GLU A  53      61.479  81.291  81.819
ATOM    504  OE2 GLU A  53      63.473  80.410  82.245
ATOM    505  C   GLU A  53      59.318  77.754  85.298
ATOM    506  O   GLU A  53      58.125  78.065  85.281
ATOM    507  N   ARG A  54      59.997  77.438  86.424
ATOM    508  H   ARG A  54      60.955  77.171  86.371
ATOM    509  CA  ARG A  54      59.458  77.431  87.765
ATOM    510  CB  ARG A  54      59.875  76.141  88.508
ATOM    511  CG  ARG A  54      59.339  74.854  87.873
ATOM    512  CD  ARG A  54      57.838  74.651  88.052
ATOM    513  NE  ARG A  54      57.495  73.327  87.458
ATOM    514  HE  ARG A  54      58.207  72.811  86.981
ATOM    515  CZ  ARG A  54      56.223  72.825  87.499
ATOM    516  NH1 ARG A  54      55.226  73.438  88.206
ATOM    517 1HH1 ARG A  54      55.418  74.263  88.737
ATOM    518 2HH1 ARG A  54      54.306  73.051  88.222
ATOM    519  NH2 ARG A  54      55.953  71.693  86.789
ATOM    520 1HH2 ARG A  54      56.675  71.256  86.253
ATOM    521 2HH2 ARG A  54      55.025  71.324  86.758
ATOM    522  C   ARG A  54      59.944  78.615  88.576
ATOM    523  O   ARG A  54      59.737  78.673  89.791
ATOM    524  N   SER A  55      60.590  79.591  87.905
ATOM    525  H   SER A  55      60.713  79.519  86.918
ATOM    526  CA  SER A  55      61.166  80.787  88.460
ATOM    527  CB  SER A  55      62.068  81.491  87.418
ATOM    528  OG  SER A  55      61.295  81.969  86.324
ATOM    529  HG  SER A  55      61.924  82.262  85.660
ATOM    530  C   SER A  55      60.225  81.791  89.077
ATOM    531  O   SER A  55      59.001  81.696  88.960
ATOM    532  N   TYR A  56      60.845  82.764  89.798
ATOM    533  H   TYR A  56      61.840  82.759  89.863
ATOM    534  CA  TYR A  56      60.226  83.864  90.507
ATOM    535  CB  TYR A  56      61.269  84.758  91.219
ATOM    536  CG  TYR A  56      61.874  84.035  92.384
ATOM    537  CD1 TYR A  56      61.160  83.833  93.574
ATOM    538  CE1 TYR A  56      61.746  83.156  94.649
ATOM    539  CZ  TYR A  56      63.055  82.677  94.546
ATOM    540  OH  TYR A  56      63.653  81.992  95.627
ATOM    541  HH  TYR A  56      63.004  81.918  96.333
ATOM    542  CE2 TYR A  56      63.777  82.878  93.367
ATOM    543  CD2 TYR A  56      63.188  83.556  92.295
ATOM    544  C   TYR A  56      59.488  84.761  89.543
ATOM    545  O   TYR A  56      58.445  85.310  89.904
ATOM    546  N   CYS A  57      60.023  84.914  88.300
ATOM    547  H   CYS A  57      60.868  84.449  88.051
ATOM    548  CA  CYS A  57      59.453  85.705  87.236
ATOM    549  CB  CYS A  57      58.184  85.055  86.628
ATOM    550  SG  CYS A  57      58.552  83.510  85.742
ATOM    551  C   CYS A  57      59.239  87.163  87.565
ATOM    552  O   CYS A  57      58.116  87.676  87.515
ATOM    553  N   MET A  58      60.350  87.851  87.948
ATOM    554  H   MET A  58      61.244  87.411  87.970
ATOM    555  CA  MET A  58      60.357  89.259  88.292
ATOM    556  CB  MET A  58      61.753  89.795  88.681
ATOM    557  CG  MET A  58      62.285  89.295  90.028
ATOM    558  SD  MET A  58      63.871  90.026  90.550
ATOM    559  CE  MET A  58      64.951  89.079  89.437
ATOM    560  C   MET A  58      59.922  90.038  87.076
ATOM    561  O   MET A  58      60.367  89.776  85.956
ATOM    562  N   THR A  59      58.905  90.897  87.290
ATOM    563  H   THR A  59      58.546  91.042  88.209
ATOM    564  CA  THR A  59      58.281  91.717  86.283
ATOM    565  CB  THR A  59      56.864  92.127  86.642
ATOM    566  CG2 THR A  59      55.994  90.866  86.791
ATOM    567  OG1 THR A  59      56.838  92.894  87.841
ATOM    568  HG1 THR A  59      57.085  93.785  87.587
ATOM    569  C   THR A  59      59.041  92.930  85.846
ATOM    570  O   THR A  59      59.817  93.510  86.612
ATOM    571  N   GLY A  60      58.811  93.319  84.565
ATOM    572  H   GLY A  60      58.182  92.815  83.979
ATOM    573  CA  GLY A  60      59.428  94.463  83.958
ATOM    574  C   GLY A  60      58.878  95.713  84.564
ATOM    575  O   GLY A  60      57.668  95.952  84.588
ATOM    576  N   VAL A  61      59.815  96.541  85.054
ATOM    577  H   VAL A  61      60.781  96.320  84.977
ATOM    578  CA  VAL A  61      59.532  97.796  85.680
ATOM    579  CB  VAL A  61      60.455  98.090  86.857
ATOM    580  CG1 VAL A  61      60.126  99.464  87.480
ATOM    581  CG2 VAL A  61      60.373  96.931  87.874
ATOM    582  C   VAL A  61      59.739  98.818  84.602
ATOM    583  O   VAL A  61      60.795  98.869  83.964
ATOM    584  N   LEU A  62      58.694  99.634  84.362
ATOM    585  H   LEU A  62      57.840  99.564  84.872
ATOM    586  CA  LEU A  62      58.770 100.672  83.372
ATOM    587  CB  LEU A  62      57.402 101.177  82.866
ATOM    588  CG  LEU A  62      56.544 100.148  82.103
ATOM    589  CD1 LEU A  62      55.154 100.725  81.801
ATOM    590  CD2 LEU A  62      57.247  99.633  80.838
ATOM    591  C   LEU A  62      59.510 101.843  83.951
ATOM    592  O   LEU A  62      59.148 102.354  85.015
ATOM    593  N   ILE A  63      60.598 102.259  83.264
ATOM    594  H   ILE A  63      60.899 101.789  82.438
ATOM    595  CA  ILE A  63      61.411 103.380  83.671
ATOM    596  CB  ILE A  63      62.791 103.003  84.234
ATOM    597  CG2 ILE A  63      63.592 104.291  84.564
ATOM    598  CG1 ILE A  63      62.672 102.099  85.482
ATOM    599  CD1 ILE A  63      64.000 101.518  85.977
ATOM    600  C   ILE A  63      61.607 104.176  82.406
ATOM    601  O   ILE A  63      62.191 103.684  81.438
ATOM    602  N   GLU A  64      61.076 105.425  82.401
ATOM    603  H   GLU A  64      60.587 105.760  83.202
ATOM    604  CA  GLU A  64      61.151 106.388  81.323
ATOM    605  CB  GLU A  64      62.507 107.150  81.278
ATOM    606  CG  GLU A  64      62.822 107.944  82.559
ATOM    607  CD  GLU A  64      64.107 108.753  82.389
ATOM    608  OE1 GLU A  64      64.150 109.662  81.518
ATOM    609  OE2 GLU A  64      65.073 108.472  83.145
ATOM    610  C   GLU A  64      60.735 105.878  79.960
ATOM    611  O   GLU A  64      61.364 106.175  78.941
ATOM    612  N   GLY A  65      59.656 105.063  79.929
ATOM    613  H   GLY A  65      59.176 104.809  80.765
ATOM    614  CA  GLY A  65      59.108 104.516  78.713
ATOM    615  C   GLY A  65      59.806 103.291  78.195
ATOM    616  O   GLY A  65      59.411 102.772  77.149
ATOM    617  N   LYS A  66      60.855 102.808  78.900
ATOM    618  H   LYS A  66      61.176 103.232  79.743
ATOM    619  CA  LYS A  66      61.582 101.635  78.494
ATOM    620  CB  LYS A  66      63.112 101.825  78.424
ATOM    621  CG  LYS A  66      63.621 102.807  77.369
ATOM    622  CD  LYS A  66      65.149 102.897  77.324
ATOM    623  CE  LYS A  66      65.661 103.906  76.298
ATOM    624  NZ  LYS A  66      67.137 103.940  76.291
ATOM    625  HZ1 LYS A  66      67.499 103.241  75.617
ATOM    626  HZ2 LYS A  66      67.453 104.885  76.002
ATOM    627  HZ3 LYS A  66      67.505 103.729  77.239
ATOM    628  C   LYS A  66      61.354 100.608  79.557
ATOM    629  O   LYS A  66      61.353 100.924  80.750
ATOM    630  N   CYS A  67      61.114  99.348  79.140
ATOM    631  H   CYS A  67      61.092  99.095  78.176
ATOM    632  CA  CYS A  67      60.906  98.283  80.076
ATOM    633  CB  CYS A  67      60.039  97.136  79.520
ATOM    634  SG  CYS A  67      59.757  95.801  80.721
ATOM    635  C   CYS A  67      62.243  97.734  80.472
ATOM    636  O   CYS A  67      63.038  97.322  79.622
ATOM    637  N   PHE A  68      62.516  97.760  81.792
ATOM    638  H   PHE A  68      61.875  98.136  82.458
ATOM    639  CA  PHE A  68      63.734  97.234  82.349
ATOM    640  CB  PHE A  68      64.662  98.224  83.100
ATOM    641  CG  PHE A  68      65.347  99.223  82.234
ATOM    642  CD1 PHE A  68      64.822 100.500  82.017
ATOM    643  CE1 PHE A  68      65.507 101.414  81.210
ATOM    644  CZ  PHE A  68      66.724 101.058  80.620
ATOM    645  CE2 PHE A  68      67.259  99.787  80.840
ATOM    646  CD2 PHE A  68      66.571  98.878  81.648
ATOM    647  C   PHE A  68      63.421  96.202  83.386
ATOM    648  O   PHE A  68      62.401  96.274  84.068
ATOM    649  N   VAL A  69      64.297  95.179  83.488
ATOM    650  H   VAL A  69      65.096  95.123  82.895
ATOM    651  CA  VAL A  69      64.202  94.130  84.477
ATOM    652  CB  VAL A  69      64.038  92.717  83.928
ATOM    653  CG1 VAL A  69      63.957  91.719  85.104
ATOM    654  CG2 VAL A  69      62.795  92.651  83.021
ATOM    655  C   VAL A  69      65.582  94.307  85.092
ATOM    656  O   VAL A  69      66.564  93.855  84.502
ATOM    657  N   PRO A  70      65.707  94.984  86.230
ATOM    658  CA  PRO A  70      66.975  95.271  86.863
ATOM    659  CB  PRO A  70      66.731  96.645  87.515
ATOM    660  CG  PRO A  70      65.247  96.625  87.909
ATOM    661  CD  PRO A  70      64.605  95.730  86.844
ATOM    662  C   PRO A  70      67.587  94.234  87.779
ATOM    663  O   PRO A  70      67.620  94.498  88.983
ATOM    664  N   ASP A  71      68.154  93.115  87.245
ATOM    665  H   ASP A  71      68.222  92.994  86.258
ATOM    666  CA  ASP A  71      68.540  91.956  88.043
ATOM    667  CB  ASP A  71      69.168  90.793  87.244
ATOM    668  CG  ASP A  71      68.143  90.020  86.406
ATOM    669  OD1 ASP A  71      66.908  90.224  86.551
ATOM    670  OD2 ASP A  71      68.607  89.171  85.600
ATOM    671  C   ASP A  71      69.493  92.336  89.144
ATOM    672  O   ASP A  71      70.408  93.136  88.935
ATOM    673  N   GLN A  72      69.297  91.707  90.332
ATOM    674  H   GLN A  72      68.578  91.024  90.431
ATOM    675  CA  GLN A  72      70.016  92.019  91.545
ATOM    676  CB  GLN A  72      69.566  91.069  92.674
ATOM    677  CG  GLN A  72      70.091  91.335  94.085
ATOM    678  CD  GLN A  72      69.396  90.322  94.988
ATOM    679  OE1 GLN A  72      69.736  89.139  95.004
ATOM    680  NE2 GLN A  72      68.387  90.793  95.769
ATOM    681 1HE2 GLN A  72      68.128  91.758  95.726
ATOM    682 2HE2 GLN A  72      67.903  90.175  96.388
ATOM    683  C   GLN A  72      71.507  92.029  91.412
ATOM    684  O   GLN A  72      72.175  91.011  91.212
ATOM    685  N   SER A  73      72.026  93.268  91.568
ATOM    686  H   SER A  73      71.446  94.055  91.760
ATOM    687  CA  SER A  73      73.418  93.547  91.460
ATOM    688  CB  SER A  73      73.754  94.911  90.801
ATOM    689  OG  SER A  73      75.162  95.129  90.752
ATOM    690  HG  SER A  73      75.366  95.294  89.827
ATOM    691  C   SER A  73      74.064  93.459  92.792
ATOM    692  O   SER A  73      73.554  93.925  93.817
ATOM    693  N   VAL A  74      75.212  92.772  92.773
ATOM    694  H   VAL A  74      75.585  92.373  91.939
ATOM    695  CA  VAL A  74      75.997  92.618  93.950
ATOM    696  CB  VAL A  74      76.381  91.182  94.243
ATOM    697  CG1 VAL A  74      75.078  90.370  94.404
ATOM    698  CG2 VAL A  74      77.315  90.606  93.164
ATOM    699  C   VAL A  74      77.187  93.544  93.886
ATOM    700  O   VAL A  74      77.913  93.658  94.874
ATOM    701  N   VAL A  75      77.431  94.222  92.725
ATOM    702  H   VAL A  75      76.830  94.176  91.928
ATOM    703  CA  VAL A  75      78.579  95.086  92.624
ATOM    704  CB  VAL A  75      79.637  94.515  91.660
ATOM    705  CG1 VAL A  75      80.847  95.445  91.517
ATOM    706  CG2 VAL A  75      80.167  93.186  92.227
ATOM    707  C   VAL A  75      78.322  96.548  92.353
ATOM    708  O   VAL A  75      78.378  97.347  93.292
ATOM    709  N   SER A  76      78.006  96.932  91.088
ATOM    710  H   SER A  76      77.905  96.299  90.325
ATOM    711  CA  SER A  76      77.839  98.324  90.779
ATOM    712  CB  SER A  76      79.194  99.046  90.560
ATOM    713  OG  SER A  76      79.878  98.540  89.421
ATOM    714  HG  SER A  76      79.808  99.224  88.752
ATOM    715  C   SER A  76      76.967  98.607  89.605
ATOM    716  O   SER A  76      76.828  97.817  88.672
ATOM    717  N   ILE A  77      76.363  99.802  89.697
ATOM    718  H   ILE A  77      76.560 100.360  90.499
ATOM    719  CA  ILE A  77      75.461 100.478  88.800
ATOM    720  CB  ILE A  77      74.008 100.279  89.213
ATOM    721  CG2 ILE A  77      73.567  98.830  88.912
ATOM    722  CG1 ILE A  77      73.787 100.756  90.667
ATOM    723  CD1 ILE A  77      72.342 100.769  91.119
ATOM    724  C   ILE A  77      75.897 101.934  88.859
ATOM    725  O   ILE A  77      76.797 102.279  89.626
ATOM    726  N   ILE A  78      75.270 102.835  88.065
ATOM    727  H   ILE A  78      74.527 102.557  87.461
ATOM    728  CA  ILE A  78      75.632 104.240  88.011
ATOM    729  CB  ILE A  78      74.808 104.970  86.957
ATOM    730  CG2 ILE A  78      75.128 106.475  86.982
ATOM    731  CG1 ILE A  78      75.131 104.391  85.561
ATOM    732  CD1 ILE A  78      74.206 104.866  84.440
ATOM    733  C   ILE A  78      75.476 104.853  89.395
ATOM    734  O   ILE A  78      74.426 104.764  90.034
ATOM    735  N   LYS A  79      76.587 105.471  89.860
ATOM    736  H   LYS A  79      77.414 105.499  89.304
ATOM    737  CA  LYS A  79      76.725 106.096  91.151
ATOM    738  CB  LYS A  79      78.061 105.703  91.836
ATOM    739  CG  LYS A  79      78.278 104.206  92.110
ATOM    740  CD  LYS A  79      77.246 103.565  93.047
ATOM    741  CE  LYS A  79      77.454 102.064  93.267
ATOM    742  NZ  LYS A  79      76.324 101.499  94.035
ATOM    743  HZ1 LYS A  79      76.330 101.878  95.001
ATOM    744  HZ2 LYS A  79      75.428 101.755  93.577
ATOM    745  HZ3 LYS A  79      76.404 100.464  94.078
ATOM    746  C   LYS A  79      76.623 107.599  91.108
ATOM    747  O   LYS A  79      76.960 108.277  92.082
ATOM    748  N   HIS A  80      76.113 108.163  89.989
ATOM    749  H   HIS A  80      75.809 107.612  89.218
ATOM    750  CA  HIS A  80      75.980 109.589  89.819
ATOM    751  CB  HIS A  80      76.029 110.038  88.344
ATOM    752  CG  HIS A  80      77.385 109.828  87.735
ATOM    753  ND1 HIS A  80      78.518 110.510  88.120
ATOM    754  CE1 HIS A  80      79.537 110.040  87.357
ATOM    755  NE2 HIS A  80      79.139 109.109  86.511
ATOM    756  CD2 HIS A  80      77.783 108.977  86.750
ATOM    757  C   HIS A  80      74.741 110.146  90.481
ATOM    758  O   HIS A  80      74.422 111.324  90.310
ATOM    759  N   GLY A  81      73.994 109.307  91.238
ATOM    760  H   GLY A  81      74.232 108.347  91.362
ATOM    761  CA  GLY A  81      72.812 109.734  91.941
ATOM    762  C   GLY A  81      71.565 109.658  91.120
ATOM    763  O   GLY A  81      70.506 110.090  91.578
ATOM    764  N   ILE A  82      71.662 109.112  89.890
ATOM    765  H   ILE A  82      72.523 108.752  89.544
ATOM    766  CA  ILE A  82      70.535 108.964  89.005
ATOM    767  CB  ILE A  82      70.861 109.184  87.532
ATOM    768  CG2 ILE A  82      71.311 110.652  87.380
ATOM    769  CG1 ILE A  82      71.871 108.161  86.973
ATOM    770  CD1 ILE A  82      72.021 108.195  85.452
ATOM    771  C   ILE A  82      69.894 107.613  89.256
ATOM    772  O   ILE A  82      70.277 106.899  90.187
ATOM    773  N   PHE A  83      68.865 107.265  88.445
ATOM    774  H   PHE A  83      68.561 107.879  87.722
ATOM    775  CA  PHE A  83      68.110 106.031  88.519
ATOM    776  CB  PHE A  83      67.039 105.887  87.411
ATOM    777  CG  PHE A  83      65.886 106.812  87.605
ATOM    778  CD1 PHE A  83      65.747 107.952  86.801
ATOM    779  CE1 PHE A  83      64.660 108.814  86.973
ATOM    780  CZ  PHE A  83      63.700 108.535  87.949
ATOM    781  CE2 PHE A  83      63.825 107.398  88.749
ATOM    782  CD2 PHE A  83      64.912 106.539  88.575
ATOM    783  C   PHE A  83      68.948 104.788  88.381
ATOM    784  O   PHE A  83      69.892 104.729  87.590
ATOM    785  N   ASP A  84      68.600 103.783  89.218
ATOM    786  H   ASP A  84      67.848 103.915  89.859
ATOM    787  CA  ASP A  84      69.216 102.483  89.301
ATOM    788  CB  ASP A  84      68.737 101.723  90.560
ATOM    789  CG  ASP A  84      69.099 102.473  91.847
ATOM    790  OD1 ASP A  84      70.251 102.951  92.016
ATOM    791  OD2 ASP A  84      68.178 102.588  92.695
ATOM    792  C   ASP A  84      68.728 101.687  88.112
ATOM    793  O   ASP A  84      67.518 101.567  87.908
ATOM    794  N   ILE A  85      69.661 101.130  87.300
ATOM    795  H   ILE A  85      70.634 101.232  87.493
ATOM    796  CA  ILE A  85      69.345 100.339  86.125
ATOM    797  CB  ILE A  85      69.351 101.101  84.787
ATOM    798  CG2 ILE A  85      68.030 101.886  84.653
ATOM    799  CG1 ILE A  85      70.642 101.926  84.538
ATOM    800  CD1 ILE A  85      70.772 102.490  83.121
ATOM    801  C   ILE A  85      70.267  99.148  86.126
ATOM    802  O   ILE A  85      71.246  99.067  85.381
ATOM    803  N   ALA A  86      69.927  98.164  86.988
ATOM    804  H   ALA A  86      69.104  98.229  87.547
ATOM    805  CA  ALA A  86      70.715  96.976  87.176
ATOM    806  CB  ALA A  86      70.390  96.233  88.479
ATOM    807  C   ALA A  86      70.829  96.045  86.003
ATOM    808  O   ALA A  86      69.954  95.952  85.140
ATOM    809  N   SER A  87      71.969  95.327  86.007
ATOM    810  H   SER A  87      72.618  95.439  86.756
ATOM    811  CA  SER A  87      72.432  94.424  84.995
ATOM    812  CB  SER A  87      73.797  93.804  85.349
ATOM    813  OG  SER A  87      74.800  94.809  85.380
ATOM    814  HG  SER A  87      75.632  94.336  85.455
ATOM    815  C   SER A  87      71.581  93.315  84.476
ATOM    816  O   SER A  87      70.731  92.747  85.162
ATOM    817  N   VAL A  88      71.770  93.100  83.151
ATOM    818  H   VAL A  88      72.420  93.667  82.649
ATOM    819  CA  VAL A  88      71.163  92.068  82.353
ATOM    820  CB  VAL A  88      70.007  92.486  81.445
ATOM    821  CG1 VAL A  88      69.495  91.246  80.681
ATOM    822  CG2 VAL A  88      68.886  93.163  82.250
ATOM    823  C   VAL A  88      72.336  91.691  81.473
ATOM    824  O   VAL A  88      72.792  92.491  80.647
ATOM    825  N   HIS A  89      72.894  90.480  81.700
ATOM    826  H   HIS A  89      72.528  89.866  82.394
ATOM    827  CA  HIS A  89      74.009  89.965  80.941
ATOM    828  CB  HIS A  89      74.859  88.962  81.735
ATOM    829  CG  HIS A  89      75.581  89.632  82.866
ATOM    830  ND1 HIS A  89      76.776  90.303  82.735
ATOM    831  CE1 HIS A  89      77.072  90.815  83.956
ATOM    832  NE2 HIS A  89      76.152  90.522  84.856
ATOM    833  CD2 HIS A  89      75.213  89.776  84.167
ATOM    834  C   HIS A  89      73.495  89.328  79.691
ATOM    835  O   HIS A  89      72.616  88.469  79.738
ATOM    836  N   ILE A  90      74.039  89.799  78.548
ATOM    837  H   ILE A  90      74.729  90.516  78.618
ATOM    838  CA  ILE A  90      73.753  89.438  77.178
ATOM    839  CB  ILE A  90      72.807  90.510  76.591
ATOM    840  CG2 ILE A  90      72.582  90.355  75.090
ATOM    841  CG1 ILE A  90      71.472  90.574  77.372
ATOM    842  CD1 ILE A  90      70.509  91.690  76.978
ATOM    843  C   ILE A  90      75.154  89.477  76.576
ATOM    844  O   ILE A  90      75.722  90.561  76.445
ATOM    845  N   VAL A  91      75.745  88.301  76.202
ATOM    846  H   VAL A  91      75.316  87.418  76.352
ATOM    847  CA  VAL A  91      77.118  88.263  75.728
ATOM    848  CB  VAL A  91      77.792  86.959  76.206
ATOM    849  CG1 VAL A  91      79.249  86.793  75.710
ATOM    850  CG2 VAL A  91      77.704  86.875  77.745
ATOM    851  C   VAL A  91      77.533  88.576  74.288
ATOM    852  O   VAL A  91      78.109  89.647  74.086
ATOM    853  N   CYS A  92      77.220  87.731  73.257
ATOM    854  H   CYS A  92      76.711  86.884  73.386
ATOM    855  CA  CYS A  92      77.704  87.997  71.906
ATOM    856  CB  CYS A  92      79.198  87.606  71.750
ATOM    857  SG  CYS A  92      79.481  85.822  71.980
ATOM    858  C   CYS A  92      76.954  87.288  70.808
ATOM    859  O   CYS A  92      76.009  86.537  71.035
ATOM    860  N   PHE A  93      77.370  87.555  69.552
ATOM    861  H   PHE A  93      78.139  88.164  69.376
ATOM    862  CA  PHE A  93      76.780  86.999  68.367
ATOM    863  CB  PHE A  93      75.632  87.957  67.889
ATOM    864  CG  PHE A  93      76.157  89.335  67.592
ATOM    865  CD1 PHE A  93      76.503  89.717  66.292
ATOM    866  CE1 PHE A  93      77.005  90.985  66.029
ATOM    867  CZ  PHE A  93      77.171  91.891  67.076
ATOM    868  CE2 PHE A  93      76.846  91.528  68.377
ATOM    869  CD2 PHE A  93      76.345  90.255  68.630
ATOM    870  C   PHE A  93      77.916  86.754  67.374
ATOM    871  O   PHE A  93      79.011  86.355  67.770
ATOM    872  N   PHE A  94      77.555  86.864  66.078
ATOM    873  H   PHE A  94      76.585  87.042  65.939
ATOM    874  CA  PHE A  94      78.123  86.812  64.759
ATOM    875  CB  PHE A  94      79.427  86.111  64.315
ATOM    876  CG  PHE A  94      80.621  87.005  64.402
ATOM    877  CD1 PHE A  94      81.656  86.822  65.318
ATOM    878  CE1 PHE A  94      82.757  87.681  65.326
ATOM    879  CZ  PHE A  94      82.829  88.742  64.422
ATOM    880  CE2 PHE A  94      81.798  88.947  63.506
ATOM    881  CD2 PHE A  94      80.705  88.077  63.501
ATOM    882  C   PHE A  94      77.019  86.504  63.826
ATOM    883  O   PHE A  94      76.383  85.451  63.910
ATOM    884  N   VAL A  95      76.749  87.513  62.972
ATOM    885  H   VAL A  95      77.294  88.348  62.991
ATOM    886  CA  VAL A  95      75.729  87.485  61.967
ATOM    887  CB  VAL A  95      75.383  88.936  61.594
ATOM    888  CG1 VAL A  95      74.387  89.034  60.431
ATOM    889  CG2 VAL A  95      74.841  89.656  62.846
ATOM    890  C   VAL A  95      76.282  86.713  60.789
ATOM    891  O   VAL A  95      76.037  85.514  60.707
ATOM    892  N   ALA A  96      77.215  87.344  60.029
ATOM    893  H   ALA A  96      77.465  88.279  60.265
ATOM    894  CA  ALA A  96      77.921  86.906  58.846
ATOM    895  CB  ALA A  96      78.808  85.700  59.155
ATOM    896  C   ALA A  96      77.161  86.689  57.547
ATOM    897  O   ALA A  96      77.491  85.800  56.755
ATOM    898  N   VAL A  97      76.140  87.547  57.296
ATOM    899  H   VAL A  97      75.922  88.264  57.951
ATOM    900  CA  VAL A  97      75.290  87.553  56.120
ATOM    901  CB  VAL A  97      73.916  88.165  56.414
ATOM    902  CG1 VAL A  97      73.027  88.351  55.163
ATOM    903  CG2 VAL A  97      73.213  87.233  57.412
ATOM    904  C   VAL A  97      76.001  88.271  54.997
ATOM    905  O   VAL A  97      76.732  89.235  55.231
ATOM    906  N   LYS A  98      75.703  87.816  53.758
ATOM    907  H   LYS A  98      75.057  87.060  53.679
ATOM    908  CA  LYS A  98      76.222  88.217  52.481
ATOM    909  CB  LYS A  98      75.530  87.356  51.395
ATOM    910  CG  LYS A  98      76.120  87.297  49.988
ATOM    911  CD  LYS A  98      75.313  88.091  48.963
ATOM    912  CE  LYS A  98      75.830  87.947  47.537
ATOM    913  NZ  LYS A  98      74.981  88.741  46.631
ATOM    914  HZ1 LYS A  98      74.143  88.190  46.364
ATOM    915  HZ2 LYS A  98      74.681  89.618  47.099
ATOM    916  HZ3 LYS A  98      75.523  88.988  45.781
ATOM    917  C   LYS A  98      76.200  89.669  52.109
ATOM    918  O   LYS A  98      75.237  90.405  52.332
ATOM    919  N   LYS A  99      77.366  90.067  51.552
ATOM    920  H   LYS A  99      78.088  89.389  51.434
ATOM    921  CA  LYS A  99      77.739  91.360  51.035
ATOM    922  CB  LYS A  99      78.706  92.134  51.957
ATOM    923  CG  LYS A  99      78.073  92.563  53.290
ATOM    924  CD  LYS A  99      78.981  93.392  54.198
ATOM    925  CE  LYS A  99      80.103  92.587  54.854
ATOM    926  NZ  LYS A  99      80.821  93.435  55.825
ATOM    927  HZ1 LYS A  99      81.122  94.317  55.362
ATOM    928  HZ2 LYS A  99      80.196  93.653  56.624
ATOM    929  HZ3 LYS A  99      81.664  92.936  56.167
ATOM    930  C   LYS A  99      78.454  91.023  49.741
ATOM    931  O   LYS A  99      79.098  89.974  49.633
ATOM    932  N   ASP A 100      78.319  91.901  48.719
ATOM    933  H   ASP A 100      77.808  92.749  48.831
ATOM    934  CA  ASP A 100      78.900  91.700  47.411
ATOM    935  CB  ASP A 100      78.157  92.502  46.310
ATOM    936  CG  ASP A 100      76.739  91.982  46.103
ATOM    937  OD1 ASP A 100      76.584  90.768  45.812
ATOM    938  OD2 ASP A 100      75.783  92.788  46.244
ATOM    939  C   ASP A 100      80.359  91.986  47.204
ATOM    940  O   ASP A 100      81.069  91.132  46.670
ATOM    941  N   THR A 101      80.839  93.181  47.623
ATOM    942  H   THR A 101      80.253  93.847  48.076
ATOM    943  CA  THR A 101      82.215  93.587  47.435
ATOM    944  CB  THR A 101      82.402  95.075  47.623
ATOM    945  CG2 THR A 101      81.647  95.823  46.510
ATOM    946  OG1 THR A 101      81.925  95.485  48.900
ATOM    947  HG1 THR A 101      82.274  96.370  49.038
ATOM    948  C   THR A 101      83.185  92.862  48.318
ATOM    949  O   THR A 101      84.204  92.355  47.846
ATOM    950  N   GLU A 102      82.845  92.773  49.618
ATOM    951  H   GLU A 102      81.999  93.190  49.945
ATOM    952  CA  GLU A 102      83.630  92.122  50.631
ATOM    953  CB  GLU A 102      83.232  92.556  52.056
ATOM    954  CG  GLU A 102      83.593  94.017  52.363
ATOM    955  CD  GLU A 102      83.151  94.359  53.778
ATOM    956  OE1 GLU A 102      82.251  95.227  53.918
ATOM    957  OE2 GLU A 102      83.689  93.762  54.747
ATOM    958  C   GLU A 102      83.558  90.626  50.492
ATOM    959  O   GLU A 102      82.851  90.102  49.627
ATOM    960  N   ASN A 103      84.364  89.904  51.312
ATOM    961  H   ASN A 103      84.951  90.345  51.985
ATOM    962  CA  ASN A 103      84.413  88.463  51.304
ATOM    963  CB  ASN A 103      85.384  87.898  52.363
ATOM    964  CG  ASN A 103      86.848  88.190  52.019
ATOM    965  OD1 ASN A 103      87.249  88.497  50.896
ATOM    966  ND2 ASN A 103      87.703  88.100  53.070
ATOM    967 1HD2 ASN A 103      87.356  87.880  53.981
ATOM    968 2HD2 ASN A 103      88.680  88.271  52.940
ATOM    969  C   ASN A 103      83.041  87.946  51.638
ATOM    970  O   ASN A 103      82.446  88.309  52.659
ATOM    971  N   LYS A 104      82.515  87.094  50.729
ATOM    972  H   LYS A 104      83.037  86.808  49.929
ATOM    973  CA  LYS A 104      81.211  86.508  50.876
ATOM    974  CB  LYS A 104      80.711  85.854  49.565
ATOM    975  CG  LYS A 104      79.303  85.246  49.595
ATOM    976  CD  LYS A 104      78.871  84.675  48.241
ATOM    977  CE  LYS A 104      77.500  83.993  48.255
ATOM    978  NZ  LYS A 104      77.191  83.446  46.918
ATOM    979  HZ1 LYS A 104      77.474  84.122  46.184
ATOM    980  HZ2 LYS A 104      77.710  82.557  46.782
ATOM    981  HZ3 LYS A 104      76.173  83.262  46.838
ATOM    982  C   LYS A 104      81.305  85.451  51.933
ATOM    983  O   LYS A 104      82.070  84.497  51.793
ATOM    984  N   VAL A 105      80.526  85.641  53.018
ATOM    985  H   VAL A 105      79.922  86.432  53.086
ATOM    986  CA  VAL A 105      80.458  84.728  54.131
ATOM    987  CB  VAL A 105      80.850  85.335  55.471
ATOM    988  CG1 VAL A 105      80.731  84.272  56.580
ATOM    989  CG2 VAL A 105      82.283  85.897  55.385
ATOM    990  C   VAL A 105      79.007  84.294  54.119
ATOM    991  O   VAL A 105      78.096  85.111  53.950
ATOM    992  N   GLN A 106      78.787  82.974  54.302
ATOM    993  H   GLN A 106      79.550  82.350  54.451
ATOM    994  CA  GLN A 106      77.488  82.352  54.249
ATOM    995  CB  GLN A 106      77.592  81.035  53.444
ATOM    996  CG  GLN A 106      78.016  81.212  51.979
ATOM    997  CD  GLN A 106      78.139  79.833  51.338
ATOM    998  OE1 GLN A 106      79.118  79.120  51.554
ATOM    999  NE2 GLN A 106      77.127  79.437  50.521
ATOM   1000 1HE2 GLN A 106      76.337  80.032  50.373
ATOM   1001 2HE2 GLN A 106      77.165  78.541  50.080
ATOM   1002  C   GLN A 106      76.783  82.028  55.547
ATOM   1003  O   GLN A 106      75.710  81.418  55.506
ATOM   1004  N   GLY A 107      77.341  82.395  56.721
ATOM   1005  H   GLY A 107      78.191  82.911  56.778
ATOM   1006  CA  GLY A 107      76.702  82.050  57.967
ATOM   1007  C   GLY A 107      75.730  83.025  58.545
ATOM   1008  O   GLY A 107      75.610  84.171  58.118
ATOM   1009  N   TYR A 108      74.941  82.522  59.510
ATOM   1010  H   TYR A 108      75.001  81.567  59.791
ATOM   1011  CA  TYR A 108      74.035  83.337  60.265
ATOM   1012  CB  TYR A 108      72.582  83.621  59.741
ATOM   1013  CG  TYR A 108      72.025  84.631  60.721
ATOM   1014  CD1 TYR A 108      72.462  85.958  60.681
ATOM   1015  CE1 TYR A 108      72.001  86.902  61.602
ATOM   1016  CZ  TYR A 108      71.090  86.536  62.584
ATOM   1017  OH  TYR A 108      70.627  87.494  63.513
ATOM   1018  HH  TYR A 108      71.065  88.325  63.319
ATOM   1019  CE2 TYR A 108      70.646  85.215  62.632
ATOM   1020  CD2 TYR A 108      71.101  84.273  61.711
ATOM   1021  C   TYR A 108      73.962  82.663  61.594
ATOM   1022  O   TYR A 108      73.949  81.430  61.659
ATOM   1023  N   TYR A 109      73.993  83.471  62.686
ATOM   1024  H   TYR A 109      74.065  84.466  62.649
ATOM   1025  CA  TYR A 109      73.815  82.848  63.955
ATOM   1026  CB  TYR A 109      75.105  82.236  64.490
ATOM   1027  CG  TYR A 109      74.897  81.124  65.467
ATOM   1028  CD1 TYR A 109      74.340  79.926  65.002
ATOM   1029  CE1 TYR A 109      74.156  78.835  65.853
ATOM   1030  CZ  TYR A 109      74.569  78.923  67.182
ATOM   1031  OH  TYR A 109      74.397  77.830  68.056
ATOM   1032  HH  TYR A 109      74.687  78.108  68.927
ATOM   1033  CE2 TYR A 109      75.167  80.095  67.644
ATOM   1034  CD2 TYR A 109      75.339  81.187  66.790
ATOM   1035  C   TYR A 109      73.086  83.844  64.813
ATOM   1036  O   TYR A 109      73.220  85.068  64.694
ATOM   1037  N   ILE A 110      72.212  83.257  65.642
ATOM   1038  H   ILE A 110      72.186  82.261  65.664
ATOM   1039  CA  ILE A 110      71.276  83.877  66.537
ATOM   1040  CB  ILE A 110      70.039  83.017  66.698
ATOM   1041  CG2 ILE A 110      69.334  82.912  65.330
ATOM   1042  CG1 ILE A 110      70.355  81.657  67.307
ATOM   1043  CD1 ILE A 110      69.110  80.905  67.686
ATOM   1044  C   ILE A 110      71.735  84.488  67.839
ATOM   1045  O   ILE A 110      72.802  84.182  68.367
ATOM   1046  N   CYS A 111      70.841  85.344  68.390
ATOM   1047  H   CYS A 111      69.985  85.502  67.920
ATOM   1048  CA  CYS A 111      70.969  86.158  69.572
ATOM   1049  CB  CYS A 111      69.866  87.231  69.684
ATOM   1050  SG  CYS A 111      68.239  86.513  70.010
ATOM   1051  C   CYS A 111      71.208  85.533  70.914
ATOM   1052  O   CYS A 111      71.018  84.341  71.156
ATOM   1053  N   ILE A 112      71.688  86.409  71.812
ATOM   1054  H   ILE A 112      71.749  87.369  71.567
ATOM   1055  CA  ILE A 112      72.089  86.100  73.151
ATOM   1056  CB  ILE A 112      72.873  87.209  73.779
ATOM   1057  CG2 ILE A 112      73.492  86.590  75.029
ATOM   1058  CG1 ILE A 112      74.028  87.757  72.936
ATOM   1059  CD1 ILE A 112      73.674  88.770  71.840
ATOM   1060  C   ILE A 112      70.937  85.836  74.086
ATOM   1061  O   ILE A 112      70.965  84.842  74.791
ATOM   1062  N   VAL A 113      69.933  86.730  74.153
ATOM   1063  H   VAL A 113      69.958  87.559  73.601
ATOM   1064  CA  VAL A 113      68.759  86.586  74.988
ATOM   1065  CB  VAL A 113      67.687  85.714  74.330
ATOM   1066  CG1 VAL A 113      66.445  85.504  75.211
ATOM   1067  CG2 VAL A 113      67.272  86.408  73.031
ATOM   1068  C   VAL A 113      68.870  86.291  76.471
ATOM   1069  O   VAL A 113      69.142  85.171  76.927
ATOM   1070  N   GLY A 114      68.702  87.371  77.261
ATOM   1071  H   GLY A 114      68.544  88.282  76.888
ATOM   1072  CA  GLY A 114      68.618  87.250  78.687
ATOM   1073  C   GLY A 114      67.141  86.924  78.839
ATOM   1074  O   GLY A 114      66.290  87.485  78.138
ATOM   1075  N   GLY A 115      66.796  86.025  79.777
ATOM   1076  H   GLY A 115      67.475  85.570  80.339
ATOM   1077  CA  GLY A 115      65.425  85.654  79.994
ATOM   1078  C   GLY A 115      64.936  84.627  79.025
ATOM   1079  O   GLY A 115      65.489  83.530  78.958
ATOM   1080  N   ASN A 116      63.824  84.939  78.318
ATOM   1081  H   ASN A 116      63.371  85.823  78.401
ATOM   1082  CA  ASN A 116      63.247  84.006  77.390
ATOM   1083  CB  ASN A 116      61.794  83.634  77.801
ATOM   1084  CG  ASN A 116      61.217  82.479  76.972
ATOM   1085  OD1 ASN A 116      61.728  81.360  76.967
ATOM   1086  ND2 ASN A 116      60.112  82.764  76.239
ATOM   1087 1HD2 ASN A 116      59.736  83.690  76.261
ATOM   1088 2HD2 ASN A 116      59.681  82.050  75.687
ATOM   1089  C   ASN A 116      63.196  84.439  75.954
ATOM   1090  O   ASN A 116      63.666  83.699  75.088
ATOM   1091  N   SER A 117      62.680  85.663  75.681
ATOM   1092  H   SER A 117      62.355  86.283  76.391
ATOM   1093  CA  SER A 117      62.467  86.082  74.317
ATOM   1094  CB  SER A 117      60.976  85.749  74.006
ATOM   1095  OG  SER A 117      60.545  86.126  72.708
ATOM   1096  HG  SER A 117      59.608  85.912  72.663
ATOM   1097  C   SER A 117      62.655  87.544  74.011
ATOM   1098  O   SER A 117      62.671  88.371  74.921
ATOM   1099  N   ALA A 118      62.759  87.826  72.673
ATOM   1100  H   ALA A 118      62.751  87.050  72.048
ATOM   1101  CA  ALA A 118      62.867  89.084  71.950
ATOM   1102  CB  ALA A 118      62.522  90.376  72.750
ATOM   1103  C   ALA A 118      64.141  89.375  71.204
ATOM   1104  O   ALA A 118      65.215  88.934  71.617
ATOM   1105  N   PRO A 119      64.054  90.068  70.051
ATOM   1106  CA  PRO A 119      65.231  90.454  69.294
ATOM   1107  CB  PRO A 119      64.718  91.012  67.966
ATOM   1108  CG  PRO A 119      63.314  90.404  67.802
ATOM   1109  CD  PRO A 119      62.836  90.171  69.242
ATOM   1110  C   PRO A 119      65.982  91.487  70.102
ATOM   1111  O   PRO A 119      65.366  92.485  70.493
ATOM   1112  N   ILE A 120      67.296  91.271  70.357
ATOM   1113  H   ILE A 120      67.799  90.499  69.977
ATOM   1114  CA  ILE A 120      68.019  92.093  71.298
ATOM   1115  CB  ILE A 120      68.245  91.403  72.665
ATOM   1116  CG2 ILE A 120      69.085  92.307  73.596
ATOM   1117  CG1 ILE A 120      66.927  91.024  73.377
ATOM   1118  CD1 ILE A 120      67.102  90.153  74.625
ATOM   1119  C   ILE A 120      69.381  92.434  70.746
ATOM   1120  O   ILE A 120      70.125  91.568  70.284
ATOM   1121  N   TYR A 121      69.706  93.741  70.801
ATOM   1122  H   TYR A 121      69.051  94.401  71.161
ATOM   1123  CA  TYR A 121      70.968  94.316  70.413
ATOM   1124  CB  TYR A 121      70.917  95.039  69.039
ATOM   1125  CG  TYR A 121      72.213  95.674  68.619
ATOM   1126  CD1 TYR A 121      73.372  94.917  68.407
ATOM   1127  CE1 TYR A 121      74.567  95.514  67.997
ATOM   1128  CZ  TYR A 121      74.610  96.888  67.761
ATOM   1129  OH  TYR A 121      75.816  97.494  67.345
ATOM   1130  HH  TYR A 121      75.651  98.429  67.194
ATOM   1131  CE2 TYR A 121      73.451  97.651  67.926
ATOM   1132  CD2 TYR A 121      72.261  97.043  68.340
ATOM   1133  C   TYR A 121      71.229  95.255  71.559
ATOM   1134  O   TYR A 121      70.339  96.025  71.933
ATOM   1135  N   VAL A 122      72.446  95.210  72.163
ATOM   1136  H   VAL A 122      73.159  94.573  71.885
ATOM   1137  CA  VAL A 122      72.747  96.080  73.286
ATOM   1138  CB  VAL A 122      73.036  95.359  74.608
ATOM   1139  CG1 VAL A 122      73.183  96.378  75.761
ATOM   1140  CG2 VAL A 122      71.928  94.346  74.910
ATOM   1141  C   VAL A 122      73.934  96.956  72.921
ATOM   1142  O   VAL A 122      75.079  96.638  73.265
ATOM   1143  N   PRO A 123      73.710  98.050  72.188
ATOM   1144  CA  PRO A 123      74.756  98.968  71.801
ATOM   1145  CB  PRO A 123      74.149  99.870  70.728
ATOM   1146  CG  PRO A 123      72.637  99.851  71.016
ATOM   1147  CD  PRO A 123      72.397  98.518  71.740
ATOM   1148  C   PRO A 123      75.232  99.795  72.961
ATOM   1149  O   PRO A 123      76.385 100.224  72.929
ATOM   1150  N   THR A 124      74.347 100.078  73.946
ATOM   1151  H   THR A 124      73.413  99.731  73.951
ATOM   1152  CA  THR A 124      74.692 100.962  75.014
ATOM   1153  CB  THR A 124      74.408 102.437  74.711
ATOM   1154  CG2 THR A 124      72.921 102.677  74.370
ATOM   1155  OG1 THR A 124      74.803 103.262  75.799
ATOM   1156  HG1 THR A 124      74.883 104.149  75.435
ATOM   1157  C   THR A 124      74.035 100.518  76.283
ATOM   1158  O   THR A 124      72.854 100.167  76.344
ATOM   1159  N   LEU A 125      74.881 100.495  77.316
ATOM   1160  H   LEU A 125      75.829 100.765  77.162
ATOM   1161  CA  LEU A 125      74.578 100.150  78.669
ATOM   1162  CB  LEU A 125      74.415  98.614  78.844
ATOM   1163  CG  LEU A 125      73.970  98.103  80.230
ATOM   1164  CD1 LEU A 125      72.519  98.515  80.545
ATOM   1165  CD2 LEU A 125      74.199  96.590  80.366
ATOM   1166  C   LEU A 125      75.814 100.639  79.394
ATOM   1167  O   LEU A 125      76.866 100.881  78.788
ATOM   1168  N   ASP A 126      75.717 100.785  80.731
ATOM   1169  H   ASP A 126      74.869 100.582  81.214
ATOM   1170  CA  ASP A 126      76.805 101.221  81.568
ATOM   1171  CB  ASP A 126      76.392 101.445  83.051
ATOM   1172  CG  ASP A 126      75.855 100.186  83.738
ATOM   1173  OD1 ASP A 126      74.866  99.592  83.232
ATOM   1174  OD2 ASP A 126      76.432  99.809  84.791
ATOM   1175  C   ASP A 126      77.947 100.242  81.478
ATOM   1176  O   ASP A 126      79.106 100.645  81.616
ATOM   1177  N   ASP A 127      77.639  98.939  81.223
ATOM   1178  H   ASP A 127      76.698  98.626  81.118
ATOM   1179  CA  ASP A 127      78.667  97.952  81.098
ATOM   1180  CB  ASP A 127      78.175  96.490  81.250
ATOM   1181  CG  ASP A 127      79.334  95.478  81.273
ATOM   1182  OD1 ASP A 127      80.533  95.865  81.243
ATOM   1183  OD2 ASP A 127      79.009  94.263  81.289
ATOM   1184  C   ASP A 127      79.232  98.136  79.714
ATOM   1185  O   ASP A 127      78.671  97.738  78.687
ATOM   1186  N   PHE A 128      80.432  98.733  79.726
ATOM   1187  H   PHE A 128      80.827  99.026  80.594
ATOM   1188  CA  PHE A 128      81.228  99.046  78.580
ATOM   1189  CB  PHE A 128      82.372 100.044  78.938
ATOM   1190  CG  PHE A 128      83.465  99.479  79.809
ATOM   1191  CD1 PHE A 128      84.613  98.881  79.265
ATOM   1192  CE1 PHE A 128      85.610  98.362  80.096
ATOM   1193  CZ  PHE A 128      85.467  98.433  81.483
ATOM   1194  CE2 PHE A 128      84.329  99.021  82.040
ATOM   1195  CD2 PHE A 128      83.337  99.538  81.203
ATOM   1196  C   PHE A 128      81.740  97.799  77.927
ATOM   1197  O   PHE A 128      81.934  97.796  76.718
ATOM   1198  N   ARG A 129      81.952  96.721  78.719
ATOM   1199  H   ARG A 129      81.754  96.762  79.695
ATOM   1200  CA  ARG A 129      82.454  95.449  78.259
ATOM   1201  CB  ARG A 129      82.702  94.486  79.436
ATOM   1202  CG  ARG A 129      83.881  94.894  80.327
ATOM   1203  CD  ARG A 129      84.301  93.860  81.379
ATOM   1204  NE  ARG A 129      83.184  93.727  82.372
ATOM   1205  HE  ARG A 129      82.518  92.992  82.242
ATOM   1206  CZ  ARG A 129      83.042  94.558  83.454
ATOM   1207  NH1 ARG A 129      83.903  95.596  83.693
ATOM   1208 1HH1 ARG A 129      84.665  95.770  83.070
ATOM   1209 2HH1 ARG A 129      83.766  96.201  84.479
ATOM   1210  NH2 ARG A 129      81.994  94.338  84.300
ATOM   1211 1HH2 ARG A 129      81.353  93.593  84.115
ATOM   1212 2HH2 ARG A 129      81.840  94.931  85.090
ATOM   1213  C   ARG A 129      81.462  94.803  77.335
ATOM   1214  O   ARG A 129      81.858  94.269  76.299
ATOM   1215  N   SER A 130      80.149  94.878  77.674
ATOM   1216  H   SER A 130      79.854  95.333  78.512
ATOM   1217  CA  SER A 130      79.095  94.309  76.870
ATOM   1218  CB  SER A 130      77.725  94.359  77.572
ATOM   1219  OG  SER A 130      77.736  93.518  78.717
ATOM   1220  HG  SER A 130      78.072  94.053  79.442
ATOM   1221  C   SER A 130      78.999  95.067  75.577
ATOM   1222  O   SER A 130      78.938  94.448  74.515
ATOM   1223  N   MET A 131      79.094  96.420  75.650
ATOM   1224  H   MET A 131      79.186  96.870  76.537
ATOM   1225  CA  MET A 131      79.026  97.316  74.515
ATOM   1226  CB  MET A 131      79.246  98.785  74.916
ATOM   1227  CG  MET A 131      78.145  99.437  75.743
ATOM   1228  SD  MET A 131      78.562 101.112  76.326
ATOM   1229  CE  MET A 131      78.540 101.947  74.714
ATOM   1230  C   MET A 131      80.166  97.019  73.578
ATOM   1231  O   MET A 131      79.925  96.799  72.391
ATOM   1232  N   GLU A 132      81.371  96.748  74.148
ATOM   1233  H   GLU A 132      81.500  96.814  75.132
ATOM   1234  CA  GLU A 132      82.560  96.442  73.403
ATOM   1235  CB  GLU A 132      83.872  96.428  74.214
ATOM   1236  CG  GLU A 132      84.339  97.828  74.643
ATOM   1237  CD  GLU A 132      85.600  97.798  75.514
ATOM   1238  OE1 GLU A 132      86.052  98.921  75.858
ATOM   1239  OE2 GLU A 132      86.142  96.710  75.846
ATOM   1240  C   GLU A 132      82.439  95.139  72.693
ATOM   1241  O   GLU A 132      82.904  95.056  71.563
ATOM   1242  N   ALA A 133      81.797  94.112  73.307
ATOM   1243  H   ALA A 133      81.464  94.192  74.244
ATOM   1244  CA  ALA A 133      81.622  92.827  72.666
ATOM   1245  CB  ALA A 133      80.969  91.789  73.595
ATOM   1246  C   ALA A 133      80.739  92.997  71.453
ATOM   1247  O   ALA A 133      81.087  92.535  70.363
ATOM   1248  N   PHE A 134      79.631  93.763  71.613
ATOM   1249  H   PHE A 134      79.410  94.156  72.505
ATOM   1250  CA  PHE A 134      78.674  94.058  70.572
ATOM   1251  CB  PHE A 134      77.447  94.840  71.091
ATOM   1252  CG  PHE A 134      76.491  93.880  71.715
ATOM   1253  CD1 PHE A 134      76.564  93.550  73.069
ATOM   1254  CE1 PHE A 134      75.667  92.657  73.650
ATOM   1255  CZ  PHE A 134      74.666  92.095  72.861
ATOM   1256  CE2 PHE A 134      74.560  92.427  71.513
ATOM   1257  CD2 PHE A 134      75.467  93.322  70.949
ATOM   1258  C   PHE A 134      79.268  94.840  69.434
ATOM   1259  O   PHE A 134      78.794  94.704  68.307
ATOM   1260  N   THR A 135      80.260  95.720  69.713
ATOM   1261  H   THR A 135      80.582  95.867  70.646
ATOM   1262  CA  THR A 135      80.918  96.509  68.701
ATOM   1263  CB  THR A 135      81.417  97.852  69.194
ATOM   1264  CG2 THR A 135      80.208  98.712  69.610
ATOM   1265  OG1 THR A 135      82.321  97.707  70.280
ATOM   1266  HG1 THR A 135      83.159  97.438  69.895
ATOM   1267  C   THR A 135      82.041  95.791  67.998
ATOM   1268  O   THR A 135      82.179  95.937  66.783
ATOM   1269  N   LYS A 136      82.853  94.988  68.743
ATOM   1270  H   LYS A 136      82.677  94.850  69.712
ATOM   1271  CA  LYS A 136      83.986  94.250  68.217
ATOM   1272  CB  LYS A 136      84.885  93.588  69.280
ATOM   1273  CG  LYS A 136      85.718  94.602  70.064
ATOM   1274  CD  LYS A 136      86.645  93.987  71.110
ATOM   1275  CE  LYS A 136      87.446  95.044  71.869
ATOM   1276  NZ  LYS A 136      88.347  94.397  72.838
ATOM   1277  HZ1 LYS A 136      88.792  93.570  72.399
ATOM   1278  HZ2 LYS A 136      89.082  95.071  73.124
ATOM   1279  HZ3 LYS A 136      87.811  94.098  73.674
ATOM   1280  C   LYS A 136      83.535  93.214  67.254
ATOM   1281  O   LYS A 136      84.216  92.951  66.259
ATOM   1282  N   LYS A 137      82.372  92.588  67.545
ATOM   1283  H   LYS A 137      81.839  92.788  68.369
ATOM   1284  CA  LYS A 137      81.814  91.634  66.639
ATOM   1285  CB  LYS A 137      80.865  90.612  67.323
ATOM   1286  CG  LYS A 137      81.387  89.911  68.598
ATOM   1287  CD  LYS A 137      82.584  88.964  68.473
ATOM   1288  CE  LYS A 137      83.930  89.621  68.797
ATOM   1289  NZ  LYS A 137      85.040  88.692  68.528
ATOM   1290  HZ1 LYS A 137      85.167  88.583  67.503
ATOM   1291  HZ2 LYS A 137      85.910  89.079  68.939
ATOM   1292  HZ3 LYS A 137      84.826  87.774  68.960
ATOM   1293  C   LYS A 137      81.009  92.635  65.852
ATOM   1294  O   LYS A 137      79.911  93.017  66.262
ATOM   1295  N   ALA A 138      81.589  93.154  64.736
ATOM   1296  H   ALA A 138      82.498  92.881  64.432
ATOM   1297  CA  ALA A 138      80.903  94.129  63.928
ATOM   1298  CB  ALA A 138      81.785  94.755  62.834
ATOM   1299  C   ALA A 138      79.757  93.407  63.302
ATOM   1300  O   ALA A 138      79.954  92.451  62.549
ATOM   1301  N   GLY A 139      78.536  93.877  63.621
ATOM   1302  H   GLY A 139      78.414  94.648  64.241
ATOM   1303  CA  GLY A 139      77.348  93.260  63.121
ATOM   1304  C   GLY A 139      76.181  93.916  63.769
ATOM   1305  O   GLY A 139      75.700  93.504  64.823
ATOM   1306  N   GLU A 140      75.666  94.950  63.091
ATOM   1307  H   GLU A 140      76.052  95.238  62.219
ATOM   1308  CA  GLU A 140      74.547  95.719  63.563
ATOM   1309  CB  GLU A 140      74.536  97.129  62.954
ATOM   1310  CG  GLU A 140      75.712  97.988  63.441
ATOM   1311  CD  GLU A 140      75.767  99.351  62.748
ATOM   1312  OE1 GLU A 140      74.947  99.651  61.839
ATOM   1313  OE2 GLU A 140      76.672 100.133  63.139
ATOM   1314  C   GLU A 140      73.219  95.059  63.286
ATOM   1315  O   GLU A 140      72.189  95.516  63.784
ATOM   1316  N   GLU A 141      73.232  93.943  62.519
ATOM   1317  H   GLU A 141      74.091  93.593  62.156
ATOM   1318  CA  GLU A 141      72.071  93.196  62.110
ATOM   1319  CB  GLU A 141      72.361  92.127  61.035
ATOM   1320  CG  GLU A 141      72.722  92.681  59.640
ATOM   1321  CD  GLU A 141      74.190  93.093  59.464
ATOM   1322  OE1 GLU A 141      75.030  92.941  60.391
ATOM   1323  OE2 GLU A 141      74.487  93.596  58.349
ATOM   1324  C   GLU A 141      71.221  92.573  63.178
ATOM   1325  O   GLU A 141      70.024  92.401  62.933
ATOM   1326  N   ILE A 142      71.767  92.250  64.383
ATOM   1327  H   ILE A 142      72.730  92.405  64.601
ATOM   1328  CA  ILE A 142      70.945  91.646  65.416
ATOM   1329  CB  ILE A 142      71.614  90.880  66.534
ATOM   1330  CG2 ILE A 142      72.297  89.649  65.899
ATOM   1331  CG1 ILE A 142      72.537  91.733  67.395
ATOM   1332  CD1 ILE A 142      72.961  90.991  68.656
ATOM   1333  C   ILE A 142      69.877  92.576  65.973
ATOM   1334  O   ILE A 142      69.079  92.171  66.822
ATOM   1335  N   ALA A 143      69.864  93.862  65.530
ATOM   1336  H   ALA A 143      70.551  94.208  64.894
ATOM   1337  CA  ALA A 143      68.858  94.819  65.914
ATOM   1338  CB  ALA A 143      69.155  96.229  65.377
ATOM   1339  C   ALA A 143      67.537  94.348  65.331
ATOM   1340  O   ALA A 143      66.496  94.489  65.973
ATOM   1341  N   SER A 144      67.559  93.802  64.086
ATOM   1342  H   SER A 144      68.415  93.682  63.587
ATOM   1343  CA  SER A 144      66.396  93.276  63.410
ATOM   1344  CB  SER A 144      66.488  93.436  61.875
ATOM   1345  OG  SER A 144      67.604  92.733  61.344
ATOM   1346  HG  SER A 144      67.586  92.890  60.396
ATOM   1347  C   SER A 144      66.197  91.828  63.757
ATOM   1348  O   SER A 144      65.072  91.390  64.002
ATOM   1349  N   TYR A 145      67.321  91.068  63.786
ATOM   1350  H   TYR A 145      68.202  91.477  63.551
ATOM   1351  CA  TYR A 145      67.382  89.683  64.124
ATOM   1352  CB  TYR A 145      67.064  89.518  65.623
ATOM   1353  CG  TYR A 145      67.099  88.135  66.096
ATOM   1354  CD1 TYR A 145      68.298  87.432  66.147
ATOM   1355  CE1 TYR A 145      68.281  86.134  66.624
ATOM   1356  CZ  TYR A 145      67.105  85.541  67.068
ATOM   1357  OH  TYR A 145      67.129  84.222  67.562
ATOM   1358  HH  TYR A 145      66.223  83.965  67.748
ATOM   1359  CE2 TYR A 145      65.921  86.269  67.031
ATOM   1360  CD2 TYR A 145      65.910  87.568  66.551
ATOM   1361  C   TYR A 145      66.782  88.687  63.175
ATOM   1362  O   TYR A 145      65.597  88.344  63.230
ATOM   1363  N   SER A 146      67.648  88.245  62.231
ATOM   1364  H   SER A 146      68.595  88.550  62.203
ATOM   1365  CA  SER A 146      67.315  87.232  61.266
ATOM   1366  CB  SER A 146      68.028  87.327  59.893
ATOM   1367  OG  SER A 146      69.415  87.068  59.971
ATOM   1368  HG  SER A 146      69.525  86.152  59.705
ATOM   1369  C   SER A 146      67.445  85.892  61.965
ATOM   1370  O   SER A 146      67.827  85.836  63.141
ATOM   1371  N   ILE A 147      67.111  84.774  61.283
ATOM   1372  H   ILE A 147      66.817  84.786  60.330
ATOM   1373  CA  ILE A 147      67.124  83.489  61.949
ATOM   1374  CB  ILE A 147      65.725  82.877  62.042
ATOM   1375  CG2 ILE A 147      64.853  83.753  62.960
ATOM   1376  CG1 ILE A 147      65.101  82.622  60.650
ATOM   1377  CD1 ILE A 147      63.801  81.819  60.685
ATOM   1378  C   ILE A 147      68.032  82.379  61.477
ATOM   1379  O   ILE A 147      68.632  82.419  60.398
ATOM   1380  N   VAL A 148      68.142  81.382  62.403
ATOM   1381  H   VAL A 148      67.663  81.528  63.264
ATOM   1382  CA  VAL A 148      68.804  80.091  62.430
ATOM   1383  CB  VAL A 148      68.008  78.954  61.782
ATOM   1384  CG1 VAL A 148      66.684  78.782  62.554
ATOM   1385  CG2 VAL A 148      67.868  79.125  60.255
ATOM   1386  C   VAL A 148      70.270  79.944  62.141
ATOM   1387  O   VAL A 148      70.948  80.897  61.757
ATOM   1388  N   GLY A 149      70.786  78.713  62.408
ATOM   1389  H   GLY A 149      70.221  77.975  62.767
ATOM   1390  CA  GLY A 149      72.155  78.348  62.171
ATOM   1391  C   GLY A 149      72.254  77.664  60.831
ATOM   1392  O   GLY A 149      71.282  77.040  60.386
ATOM   1393  N   PRO A 150      73.419  77.708  60.187
ATOM   1394  CA  PRO A 150      73.623  77.097  58.899
ATOM   1395  CB  PRO A 150      74.953  77.650  58.380
ATOM   1396  CG  PRO A 150      75.725  78.079  59.643
ATOM   1397  CD  PRO A 150      74.626  78.374  60.680
ATOM   1398  C   PRO A 150      73.586  75.600  58.948
ATOM   1399  O   PRO A 150      74.346  75.003  59.714
ATOM   1400  N   ALA A 151      72.743  74.988  58.084
ATOM   1401  H   ALA A 151      72.077  75.505  57.554
ATOM   1402  CA  ALA A 151      72.962  73.634  57.651
ATOM   1403  CB  ALA A 151      71.777  73.014  56.889
ATOM   1404  C   ALA A 151      74.129  73.742  56.719
ATOM   1405  O   ALA A 151      74.114  74.489  55.737
ATOM   1406  N   ASN A 152      75.180  72.982  57.046
ATOM   1407  H   ASN A 152      75.158  72.377  57.837
ATOM   1408  CA  ASN A 152      76.411  73.000  56.312
ATOM   1409  CB  ASN A 152      77.609  72.810  57.264
ATOM   1410  CG  ASN A 152      77.741  74.033  58.168
ATOM   1411  OD1 ASN A 152      77.542  75.190  57.795
ATOM   1412  ND2 ASN A 152      78.040  73.745  59.460
ATOM   1413 1HD2 ASN A 152      78.162  72.794  59.744
ATOM   1414 2HD2 ASN A 152      78.080  74.478  60.138
ATOM   1415  C   ASN A 152      76.542  71.971  55.234
ATOM   1416  O   ASN A 152      77.451  72.096  54.409
ATOM   1417  N   ALA A 153      75.635  70.963  55.184
ATOM   1418  H   ALA A 153      74.889  70.890  55.841
ATOM   1419  CA  ALA A 153      75.745  69.905  54.204
ATOM   1420  CB  ALA A 153      74.734  68.765  54.423
ATOM   1421  C   ALA A 153      75.619  70.369  52.785
ATOM   1422  O   ALA A 153      74.597  70.918  52.371
ATOM   1423  N   LYS A 154      76.699  70.128  52.008
ATOM   1424  H   LYS A 154      77.513  69.676  52.363
ATOM   1425  CA  LYS A 154      76.748  70.504  50.623
ATOM   1426  CB  LYS A 154      78.180  70.825  50.143
ATOM   1427  CG  LYS A 154      78.267  71.276  48.684
ATOM   1428  CD  LYS A 154      79.670  71.673  48.226
ATOM   1429  CE  LYS A 154      79.732  72.149  46.771
ATOM   1430  NZ  LYS A 154      78.946  73.392  46.594
ATOM   1431  HZ1 LYS A 154      78.732  73.535  45.589
ATOM   1432  HZ2 LYS A 154      78.057  73.341  47.126
ATOM   1433  HZ3 LYS A 154      79.504  74.197  46.942
ATOM   1434  C   LYS A 154      76.196  69.327  49.873
ATOM   1435  O   LYS A 154      76.792  68.249  49.817
ATOM   1436  N   VAL A 155      75.005  69.555  49.298
ATOM   1437  H   VAL A 155      74.579  70.452  49.388
ATOM   1438  CA  VAL A 155      74.234  68.605  48.544
ATOM   1439  CB  VAL A 155      72.730  68.714  48.791
ATOM   1440  CG1 VAL A 155      72.469  68.451  50.287
ATOM   1441  CG2 VAL A 155      72.165  70.072  48.327
ATOM   1442  C   VAL A 155      74.509  68.399  47.077
ATOM   1443  O   VAL A 155      74.206  67.276  46.662
ATOM   1444  N   PRO A 156      75.007  69.325  46.230
ATOM   1445  CA  PRO A 156      75.228  69.050  44.826
ATOM   1446  CB  PRO A 156      75.742  70.346  44.205
ATOM   1447  CG  PRO A 156      75.195  71.436  45.134
ATOM   1448  CD  PRO A 156      75.170  70.752  46.508
ATOM   1449  C   PRO A 156      76.193  67.926  44.647
ATOM   1450  O   PRO A 156      77.249  67.927  45.281
ATOM   1451  N   HIS A 157      75.840  66.991  43.748
ATOM   1452  H   HIS A 157      75.035  67.123  43.176
ATOM   1453  CA  HIS A 157      76.413  65.670  43.677
ATOM   1454  CB  HIS A 157      75.645  64.733  42.727
ATOM   1455  CG  HIS A 157      74.313  64.318  43.273
ATOM   1456  ND1 HIS A 157      74.151  63.458  44.337
ATOM   1457  CE1 HIS A 157      72.816  63.343  44.547
ATOM   1458  NE2 HIS A 157      72.113  64.065  43.696
ATOM   1459  CD2 HIS A 157      73.058  64.680  42.894
ATOM   1460  C   HIS A 157      77.844  65.686  43.242
ATOM   1461  O   HIS A 157      78.543  64.687  43.425
ATOM   1462  N   SER A 158      78.305  66.835  42.680
ATOM   1463  H   SER A 158      77.708  67.624  42.563
ATOM   1464  CA  SER A 158      79.656  67.045  42.234
ATOM   1465  CB  SER A 158      79.859  68.444  41.609
ATOM   1466  OG  SER A 158      79.618  69.481  42.553
ATOM   1467  HG  SER A 158      79.764  70.303  42.077
ATOM   1468  C   SER A 158      80.571  66.868  43.418
ATOM   1469  O   SER A 158      81.680  66.357  43.252
ATOM   1470  N   ALA A 159      80.102  67.275  44.636
ATOM   1471  H   ALA A 159      79.193  67.671  44.738
ATOM   1472  CA  ALA A 159      80.846  67.108  45.855
ATOM   1473  CB  ALA A 159      80.228  67.810  47.078
ATOM   1474  C   ALA A 159      80.815  65.625  46.067
ATOM   1475  O   ALA A 159      79.756  65.016  46.239
ATOM   1476  N   LYS A 160      82.027  65.044  46.088
ATOM   1477  H   LYS A 160      82.851  65.594  45.983
ATOM   1478  CA  LYS A 160      82.242  63.629  46.183
ATOM   1479  CB  LYS A 160      83.737  63.286  46.052
ATOM   1480  CG  LYS A 160      84.285  63.508  44.642
ATOM   1481  CD  LYS A 160      85.772  63.191  44.514
ATOM   1482  CE  LYS A 160      86.332  63.405  43.108
ATOM   1483  NZ  LYS A 160      87.777  63.105  43.098
ATOM   1484  HZ1 LYS A 160      88.308  63.953  43.368
ATOM   1485  HZ2 LYS A 160      87.981  62.345  43.775
ATOM   1486  HZ3 LYS A 160      88.068  62.804  42.149
ATOM   1487  C   LYS A 160      81.737  62.984  47.427
ATOM   1488  O   LYS A 160      81.101  61.932  47.334
ATOM   1489  N   LYS A 161      81.989  63.597  48.604
ATOM   1490  H   LYS A 161      82.492  64.455  48.676
ATOM   1491  CA  LYS A 161      81.533  63.014  49.831
ATOM   1492  CB  LYS A 161      82.483  61.898  50.364
ATOM   1493  CG  LYS A 161      83.916  62.304  50.751
ATOM   1494  CD  LYS A 161      84.754  61.106  51.212
ATOM   1495  CE  LYS A 161      86.203  61.424  51.587
ATOM   1496  NZ  LYS A 161      86.881  60.201  52.064
ATOM   1497  HZ1 LYS A 161      86.333  59.783  52.838
ATOM   1498  HZ2 LYS A 161      86.950  59.515  51.289
ATOM   1499  HZ3 LYS A 161      87.833  60.427  52.406
ATOM   1500  C   LYS A 161      81.293  64.021  50.907
ATOM   1501  O   LYS A 161      81.724  65.172  50.835
ATOM   1502  N   TYR A 162      80.497  63.574  51.894
ATOM   1503  H   TYR A 162      80.138  62.646  51.854
ATOM   1504  CA  TYR A 162      80.132  64.273  53.097
ATOM   1505  CB  TYR A 162      78.735  63.846  53.614
ATOM   1506  CG  TYR A 162      77.661  64.274  52.668
ATOM   1507  CD1 TYR A 162      77.076  65.543  52.758
ATOM   1508  CE1 TYR A 162      76.070  65.919  51.863
ATOM   1509  CZ  TYR A 162      75.648  65.031  50.869
ATOM   1510  OH  TYR A 162      74.635  65.404  49.962
ATOM   1511  HH  TYR A 162      74.415  66.323  50.133
ATOM   1512  CE2 TYR A 162      76.232  63.768  50.768
ATOM   1513  CD2 TYR A 162      77.234  63.395  51.665
ATOM   1514  C   TYR A 162      81.142  63.825  54.145
ATOM   1515  O   TYR A 162      82.042  63.026  53.864
ATOM   1516  N   TYR A 163      81.075  64.421  55.359
ATOM   1517  H   TYR A 163      80.392  65.121  55.555
ATOM   1518  CA  TYR A 163      81.898  64.062  56.497
ATOM   1519  CB  TYR A 163      83.161  64.906  56.808
ATOM   1520  CG  TYR A 163      84.196  64.794  55.746
ATOM   1521  CD1 TYR A 163      84.315  65.732  54.720
ATOM   1522  CE1 TYR A 163      85.313  65.581  53.758
ATOM   1523  CZ  TYR A 163      86.201  64.506  53.808
ATOM   1524  OH  TYR A 163      87.213  64.364  52.832
ATOM   1525  HH  TYR A 163      87.823  63.682  53.130
ATOM   1526  CE2 TYR A 163      86.084  63.569  54.834
ATOM   1527  CD2 TYR A 163      85.088  63.716  55.798
ATOM   1528  C   TYR A 163      81.030  64.118  57.714
ATOM   1529  O   TYR A 163      80.549  65.190  58.086
ATOM   1530  N   GLU A 164      80.777  62.936  58.326
ATOM   1531  H   GLU A 164      81.167  62.081  57.992
ATOM   1532  CA  GLU A 164      79.944  62.828  59.498
ATOM   1533  CB  GLU A 164      78.553  62.235  59.141
ATOM   1534  CG  GLU A 164      78.530  60.793  58.608
ATOM   1535  CD  GLU A 164      77.087  60.407  58.299
ATOM   1536  OE1 GLU A 164      76.542  59.520  59.007
ATOM   1537  OE2 GLU A 164      76.511  60.975  57.334
ATOM   1538  C   GLU A 164      80.574  62.089  60.668
ATOM   1539  O   GLU A 164      79.864  61.678  61.589
ATOM   1540  N   ALA A 165      81.919  61.915  60.671
ATOM   1541  H   ALA A 165      82.487  62.276  59.936
ATOM   1542  CA  ALA A 165      82.636  61.193  61.699
ATOM   1543  CB  ALA A 165      84.095  60.921  61.300
ATOM   1544  C   ALA A 165      82.660  61.816  63.068
ATOM   1545  O   ALA A 165      82.522  61.090  64.053
ATOM   1546  N   VAL A 166      82.860  63.157  63.160
ATOM   1547  H   VAL A 166      82.972  63.709  62.339
ATOM   1548  CA  VAL A 166      82.892  63.890  64.414
ATOM   1549  CB  VAL A 166      83.486  65.293  64.309
ATOM   1550  CG1 VAL A 166      84.928  65.140  63.799
ATOM   1551  CG2 VAL A 166      82.664  66.242  63.406
ATOM   1552  C   VAL A 166      81.487  63.912  64.964
ATOM   1553  O   VAL A 166      80.525  64.119  64.223
ATOM   1554  N   HIS A 167      81.347  63.645  66.278
ATOM   1555  H   HIS A 167      82.129  63.467  66.869
ATOM   1556  CA  HIS A 167      80.054  63.580  66.908
ATOM   1557  CB  HIS A 167      79.949  62.403  67.901
ATOM   1558  CG  HIS A 167      80.047  61.057  67.238
ATOM   1559  ND1 HIS A 167      79.105  60.548  66.370
ATOM   1560  CE1 HIS A 167      79.549  59.326  65.982
ATOM   1561  NE2 HIS A 167      80.705  59.015  66.539
ATOM   1562  CD2 HIS A 167      81.018  60.107  67.329
ATOM   1563  C   HIS A 167      79.396  64.781  67.544
ATOM   1564  O   HIS A 167      78.170  64.811  67.408
ATOM   1565  N   PRO A 168      80.036  65.792  68.164
ATOM   1566  CA  PRO A 168      79.343  66.866  68.859
ATOM   1567  CB  PRO A 168      80.439  67.752  69.448
ATOM   1568  CG  PRO A 168      81.609  66.781  69.661
ATOM   1569  CD  PRO A 168      81.461  65.786  68.502
ATOM   1570  C   PRO A 168      78.258  67.642  68.190
ATOM   1571  O   PRO A 168      78.425  68.157  67.083
ATOM   1572  N   CYS A 169      77.142  67.740  68.944
ATOM   1573  H   CYS A 169      77.143  67.413  69.884
ATOM   1574  CA  CYS A 169      75.830  68.035  68.444
ATOM   1575  CB  CYS A 169      74.731  67.650  69.452
ATOM   1576  SG  CYS A 169      74.608  65.853  69.700
ATOM   1577  C   CYS A 169      75.679  69.480  68.065
ATOM   1578  O   CYS A 169      74.879  69.796  67.182
ATOM   1579  N   THR A 170      76.406  70.395  68.754
ATOM   1580  H   THR A 170      77.024  70.137  69.491
ATOM   1581  CA  THR A 170      76.352  71.801  68.447
ATOM   1582  CB  THR A 170      75.404  72.576  69.333
ATOM   1583  CG2 THR A 170      75.346  74.064  68.938
ATOM   1584  OG1 THR A 170      74.098  72.028  69.217
ATOM   1585  HG1 THR A 170      74.208  71.078  69.291
ATOM   1586  C   THR A 170      77.742  72.336  68.599
ATOM   1587  O   THR A 170      78.298  72.329  69.699
ATOM   1588  N   VAL A 171      78.334  72.759  67.457
ATOM   1589  H   VAL A 171      77.845  72.710  66.588
ATOM   1590  CA  VAL A 171      79.661  73.332  67.368
ATOM   1591  CB  VAL A 171      80.735  72.373  66.832
ATOM   1592  CG1 VAL A 171      82.110  73.067  66.833
ATOM   1593  CG2 VAL A 171      80.786  71.067  67.648
ATOM   1594  C   VAL A 171      79.492  74.460  66.365
ATOM   1595  O   VAL A 171      79.542  74.223  65.154
ATOM   1596  N   PHE A 172      79.251  75.715  66.836
ATOM   1597  H   PHE A 172      79.182  75.936  67.803
ATOM   1598  CA  PHE A 172      79.067  76.793  65.891
ATOM   1599  CB  PHE A 172      77.628  77.334  65.691
ATOM   1600  CG  PHE A 172      76.799  76.324  64.963
ATOM   1601  CD1 PHE A 172      76.004  75.397  65.645
ATOM   1602  CE1 PHE A 172      75.240  74.459  64.944
ATOM   1603  CZ  PHE A 172      75.268  74.444  63.547
ATOM   1604  CE2 PHE A 172      76.059  75.365  62.855
ATOM   1605  CD2 PHE A 172      76.818  76.299  63.564
ATOM   1606  C   PHE A 172      79.965  77.961  65.978
ATOM   1607  O   PHE A 172      79.996  78.689  66.970
ATOM   1608  N   CYS A 173      80.698  78.150  64.866
ATOM   1609  H   CYS A 173      80.607  77.535  64.089
ATOM   1610  CA  CYS A 173      81.647  79.198  64.695
ATOM   1611  CB  CYS A 173      83.080  78.711  64.809
ATOM   1612  SG  CYS A 173      84.348  80.000  64.582
ATOM   1613  C   CYS A 173      81.671  79.831  63.355
ATOM   1614  O   CYS A 173      81.710  79.159  62.326
ATOM   1615  N   VAL A 174      81.637  81.174  63.369
ATOM   1616  H   VAL A 174      81.595  81.699  64.213
ATOM   1617  CA  VAL A 174      81.799  81.937  62.178
ATOM   1618  CB  VAL A 174      80.767  83.005  61.892
ATOM   1619  CG1 VAL A 174      81.191  83.713  60.600
ATOM   1620  CG2 VAL A 174      79.379  82.367  61.698
ATOM   1621  C   VAL A 174      83.163  82.558  62.436
ATOM   1622  O   VAL A 174      83.450  83.080  63.521
ATOM   1623  N   LEU A 175      84.046  82.417  61.428
ATOM   1624  H   LEU A 175      83.776  81.932  60.602
ATOM   1625  CA  LEU A 175      85.394  82.919  61.404
ATOM   1626  CB  LEU A 175      86.129  82.320  60.178
ATOM   1627  CG  LEU A 175      87.599  82.698  59.887
ATOM   1628  CD1 LEU A 175      88.605  82.249  60.947
ATOM   1629  CD2 LEU A 175      87.984  82.290  58.469
ATOM   1630  C   LEU A 175      85.399  84.416  61.186
ATOM   1631  O   LEU A 175      86.055  85.153  61.918
ATOM   1632  N   SER A 176      84.645  84.889  60.162
ATOM   1633  H   SER A 176      84.100  84.260  59.613
ATOM   1634  CA  SER A 176      84.532  86.268  59.735
ATOM   1635  CB  SER A 176      83.727  87.161  60.710
ATOM   1636  OG  SER A 176      82.398  86.678  60.831
ATOM   1637  HG  SER A 176      81.914  87.366  61.293
ATOM   1638  C   SER A 176      85.859  86.919  59.374
ATOM   1639  O   SER A 176      86.011  88.142  59.448
ATOM   1640  N   LYS A 177      86.859  86.101  58.958
ATOM   1641  H   LYS A 177      86.741  85.115  58.891
ATOM   1642  CA  LYS A 177      88.146  86.611  58.562
ATOM   1643  CB  LYS A 177      89.360  85.955  59.248
ATOM   1644  CG  LYS A 177      89.468  86.196  60.755
ATOM   1645  CD  LYS A 177      90.728  85.563  61.341
ATOM   1646  CE  LYS A 177      90.907  85.749  62.846
ATOM   1647  NZ  LYS A 177      92.124  85.035  63.279
ATOM   1648  HZ1 LYS A 177      92.031  84.020  63.077
ATOM   1649  HZ2 LYS A 177      92.936  85.412  62.753
ATOM   1650  HZ3 LYS A 177      92.281  85.185  64.293
ATOM   1651  C   LYS A 177      88.358  86.483  57.083
ATOM   1652  O   LYS A 177      89.038  87.329  56.503
ATOM   1653  N   LYS A 178      87.793  85.432  56.438
ATOM   1654  H   LYS A 178      87.230  84.755  56.903
ATOM   1655  CA  LYS A 178      87.955  85.236  55.018
ATOM   1656  CB  LYS A 178      89.108  84.262  54.623
ATOM   1657  CG  LYS A 178      88.999  82.793  55.051
ATOM   1658  CD  LYS A 178      90.226  81.975  54.637
ATOM   1659  CE  LYS A 178      90.159  80.488  54.988
ATOM   1660  NZ  LYS A 178      91.377  79.803  54.500
ATOM   1661  HZ1 LYS A 178      91.718  79.156  55.235
ATOM   1662  HZ2 LYS A 178      91.163  79.262  53.640
ATOM   1663  HZ3 LYS A 178      92.120  80.496  54.291
ATOM   1664  C   LYS A 178      86.654  84.787  54.398
ATOM   1665  O   LYS A 178      85.615  84.739  55.062
ATOM   1666  N   GLN A 179      86.688  84.503  53.070
ATOM   1667  H   GLN A 179      87.533  84.596  52.551
ATOM   1668  CA  GLN A 179      85.568  84.038  52.295
ATOM   1669  CB  GLN A 179      85.834  84.020  50.765
ATOM   1670  CG  GLN A 179      86.899  83.030  50.265
ATOM   1671  CD  GLN A 179      87.006  83.146  48.748
ATOM   1672  OE1 GLN A 179      87.765  83.963  48.227
ATOM   1673  NE2 GLN A 179      86.240  82.303  48.008
ATOM   1674 1HE2 GLN A 179      85.632  81.650  48.459
ATOM   1675 2HE2 GLN A 179      86.284  82.340  47.010
ATOM   1676  C   GLN A 179      85.117  82.682  52.777
ATOM   1677  O   GLN A 179      85.883  81.923  53.382
ATOM   1678  N   GLN A 180      83.827  82.380  52.497
ATOM   1679  H   GLN A 180      83.264  83.039  52.008
ATOM   1680  CA  GLN A 180      83.121  81.183  52.872
ATOM   1681  CB  GLN A 180      83.626  79.894  52.166
ATOM   1682  CG  GLN A 180      83.394  79.900  50.650
ATOM   1683  CD  GLN A 180      83.918  78.595  50.072
ATOM   1684  OE1 GLN A 180      85.117  78.427  49.852
ATOM   1685  NE2 GLN A 180      82.994  77.635  49.814
ATOM   1686 1HE2 GLN A 180      82.025  77.808  49.991
ATOM   1687 2HE2 GLN A 180      83.279  76.756  49.432
ATOM   1688  C   GLN A 180      83.074  81.108  54.376
ATOM   1689  O   GLN A 180      82.540  82.043  54.977
ATOM   1690  N   VAL A 181      83.570  80.022  55.024
ATOM   1691  H   VAL A 181      84.003  79.251  54.560
ATOM   1692  CA  VAL A 181      83.533  79.933  56.462
ATOM   1693  CB  VAL A 181      82.115  79.603  56.979
ATOM   1694  CG1 VAL A 181      81.639  78.224  56.471
ATOM   1695  CG2 VAL A 181      81.987  79.842  58.497
ATOM   1696  C   VAL A 181      84.548  78.946  56.972
ATOM   1697  O   VAL A 181      84.877  77.962  56.305
ATOM   1698  N   ASN A 182      85.124  79.258  58.153
ATOM   1699  H   ASN A 182      84.887  80.095  58.641
ATOM   1700  CA  ASN A 182      86.038  78.378  58.832
ATOM   1701  CB  ASN A 182      87.541  78.752  58.807
ATOM   1702  CG  ASN A 182      88.375  77.686  59.532
ATOM   1703  OD1 ASN A 182      88.406  77.599  60.759
ATOM   1704  ND2 ASN A 182      89.026  76.794  58.741
ATOM   1705 1HD2 ASN A 182      88.950  76.857  57.746
ATOM   1706 2HD2 ASN A 182      89.522  76.033  59.160
ATOM   1707  C   ASN A 182      85.477  78.357  60.223
ATOM   1708  O   ASN A 182      85.180  79.400  60.811
ATOM   1709  N   PHE A 183      85.265  77.132  60.733
ATOM   1710  H   PHE A 183      85.519  76.312  60.228
ATOM   1711  CA  PHE A 183      84.709  76.890  62.029
ATOM   1712  CB  PHE A 183      83.665  75.737  62.036
ATOM   1713  CG  PHE A 183      82.376  75.999  61.339
ATOM   1714  CD1 PHE A 183      82.276  75.930  59.947
ATOM   1715  CE1 PHE A 183      81.049  76.160  59.319
ATOM   1716  CZ  PHE A 183      79.909  76.426  60.078
ATOM   1717  CE2 PHE A 183      79.989  76.441  61.470
ATOM   1718  CD2 PHE A 183      81.217  76.209  62.094
ATOM   1719  C   PHE A 183      85.706  76.395  63.033
ATOM   1720  O   PHE A 183      86.335  75.354  62.831
ATOM   1721  N   VAL A 184      85.903  77.153  64.136
ATOM   1722  H   VAL A 184      85.474  78.040  64.269
ATOM   1723  CA  VAL A 184      86.722  76.660  65.218
ATOM   1724  CB  VAL A 184      88.014  77.377  65.572
ATOM   1725  CG1 VAL A 184      88.961  77.340  64.358
ATOM   1726  CG2 VAL A 184      87.755  78.768  66.097
ATOM   1727  C   VAL A 184      85.710  76.457  66.346
ATOM   1728  O   VAL A 184      84.506  76.391  66.065
ATOM   1729  N   CYS A 185      86.113  76.264  67.627
ATOM   1730  H   CYS A 185      87.063  76.265  67.926
ATOM   1731  CA  CYS A 185      85.087  76.051  68.621
ATOM   1732  CB  CYS A 185      84.803  74.534  68.822
ATOM   1733  SG  CYS A 185      83.410  74.178  69.942
ATOM   1734  C   CYS A 185      85.279  76.729  69.944
ATOM   1735  O   CYS A 185      84.929  77.895  70.109
ATOM   1736  N   GLN A 186      85.833  76.015  70.943
ATOM   1737  H   GLN A 186      86.161  75.086  70.797
ATOM   1738  CA  GLN A 186      86.050  76.483  72.286
ATOM   1739  CB  GLN A 186      87.222  77.463  72.537
ATOM   1740  CG  GLN A 186      88.617  76.856  72.333
ATOM   1741  CD  GLN A 186      89.716  77.902  72.571
ATOM   1742  OE1 GLN A 186      89.511  79.095  72.800
ATOM   1743  NE2 GLN A 186      90.982  77.411  72.521
ATOM   1744 1HE2 GLN A 186      91.136  76.441  72.331
ATOM   1745 2HE2 GLN A 186      91.760  78.016  72.689
ATOM   1746  C   GLN A 186      84.803  76.930  73.010
ATOM   1747  O   GLN A 186      83.703  77.032  72.454
ATOM   1748  N   ARG A 187      84.995  77.113  74.326
ATOM   1749  H   ARG A 187      85.900  76.945  74.711
ATOM   1750  CA  ARG A 187      84.046  77.538  75.308
ATOM   1751  CB  ARG A 187      82.993  76.467  75.659
ATOM   1752  CG  ARG A 187      81.877  76.947  76.582
ATOM   1753  CD  ARG A 187      80.851  75.860  76.854
ATOM   1754  NE  ARG A 187      79.877  76.389  77.843
ATOM   1755  HE  ARG A 187      80.122  77.198  78.380
ATOM   1756  CZ  ARG A 187      78.666  75.782  78.043
ATOM   1757  NH1 ARG A 187      78.265  74.692  77.316
ATOM   1758 1HH1 ARG A 187      78.863  74.303  76.611
ATOM   1759 2HH1 ARG A 187      77.359  74.296  77.464
ATOM   1760  NH2 ARG A 187      77.835  76.309  78.988
ATOM   1761 1HH2 ARG A 187      78.135  77.074  79.556
ATOM   1762 2HH2 ARG A 187      76.947  75.886  79.172
ATOM   1763  C   ARG A 187      84.872  77.725  76.552
ATOM   1764  O   ARG A 187      85.725  76.884  76.854
ATOM   1765  N   VAL A 188      84.674  78.859  77.265
ATOM   1766  H   VAL A 188      84.007  79.545  76.994
ATOM   1767  CA  VAL A 188      85.385  79.115  78.493
ATOM   1768  CB  VAL A 188      86.205  80.410  78.457
ATOM   1769  CG1 VAL A 188      86.905  80.642  79.812
ATOM   1770  CG2 VAL A 188      87.192  80.390  77.272
ATOM   1771  C   VAL A 188      84.358  79.200  79.604
ATOM   1772  O   VAL A 188      84.315  78.352  80.494
ATOM   1773  N   ASP A 189      83.476  80.221  79.510
ATOM   1774  H   ASP A 189      83.551  80.858  78.756
ATOM   1775  CA  ASP A 189      82.418  80.563  80.426
ATOM   1776  CB  ASP A 189      82.389  82.095  80.690
ATOM   1777  CG  ASP A 189      83.679  82.561  81.356
ATOM   1778  OD1 ASP A 189      84.089  81.966  82.387
ATOM   1779  OD2 ASP A 189      84.286  83.523  80.818
ATOM   1780  C   ASP A 189      81.106  80.114  79.823
ATOM   1781  O   ASP A 189      81.094  79.181  79.011
ATOM   1782  N   MET A 190      79.965  80.770  80.201
ATOM   1783  H   MET A 190      79.972  81.512  80.867
ATOM   1784  CA  MET A 190      78.659  80.400  79.711
ATOM   1785  CB  MET A 190      77.501  81.263  80.258
ATOM   1786  CG  MET A 190      77.244  81.195  81.762
ATOM   1787  SD  MET A 190      75.855  82.243  82.298
ATOM   1788  CE  MET A 190      76.777  83.806  82.382
ATOM   1789  C   MET A 190      78.602  80.578  78.229
ATOM   1790  O   MET A 190      78.882  81.657  77.704
ATOM   1791  N   ASP A 191      78.562  79.399  77.569
ATOM   1792  H   ASP A 191      78.498  78.559  78.100
ATOM   1793  CA  ASP A 191      78.491  79.159  76.152
ATOM   1794  CB  ASP A 191      77.033  79.328  75.627
ATOM   1795  CG  ASP A 191      76.135  78.172  76.064
ATOM   1796  OD1 ASP A 191      76.518  77.002  75.799
ATOM   1797  OD2 ASP A 191      75.047  78.437  76.641
ATOM   1798  C   ASP A 191      79.435  79.949  75.272
ATOM   1799  O   ASP A 191      79.193  80.004  74.070
ATOM   1800  N   ILE A 192      80.602  80.447  75.771
ATOM   1801  H   ILE A 192      80.865  80.333  76.725
ATOM   1802  CA  ILE A 192      81.432  81.301  74.941
ATOM   1803  CB  ILE A 192      82.109  82.462  75.658
ATOM   1804  CG2 ILE A 192      81.009  83.445  76.092
ATOM   1805  CG1 ILE A 192      83.060  82.035  76.759
ATOM   1806  CD1 ILE A 192      83.902  83.182  77.314
ATOM   1807  C   ILE A 192      82.296  80.792  73.803
ATOM   1808  O   ILE A 192      82.477  79.597  73.578
ATOM   1809  N   VAL A 193      82.748  81.798  73.021
ATOM   1810  H   VAL A 193      82.469  82.721  73.266
ATOM   1811  CA  VAL A 193      83.567  81.836  71.830
ATOM   1812  CB  VAL A 193      83.505  83.236  71.189
ATOM   1813  CG1 VAL A 193      82.048  83.587  70.817
ATOM   1814  CG2 VAL A 193      84.144  84.320  72.073
ATOM   1815  C   VAL A 193      85.027  81.466  72.062
ATOM   1816  O   VAL A 193      85.418  81.137  73.184
ATOM   1817  N   VAL A 194      85.823  81.388  70.956
ATOM   1818  H   VAL A 194      85.496  81.686  70.060
ATOM   1819  CA  VAL A 194      87.251  81.116  70.983
ATOM   1820  CB  VAL A 194      87.870  80.648  69.654
ATOM   1821  CG1 VAL A 194      89.403  80.545  69.620
ATOM   1822  CG2 VAL A 194      87.526  79.197  69.512
ATOM   1823  C   VAL A 194      88.017  82.346  71.368
ATOM   1824  O   VAL A 194      87.733  83.442  70.883
ATOM   1825  N   TYR A 195      88.998  82.132  72.271
ATOM   1826  H   TYR A 195      89.139  81.211  72.631
ATOM   1827  CA  TYR A 195      89.948  83.100  72.753
ATOM   1828  CB  TYR A 195      89.699  83.684  74.177
ATOM   1829  CG  TYR A 195      88.441  84.468  74.331
ATOM   1830  CD1 TYR A 195      87.301  83.904  74.913
ATOM   1831  CE1 TYR A 195      86.140  84.666  75.059
ATOM   1832  CZ  TYR A 195      86.105  85.995  74.629
ATOM   1833  OH  TYR A 195      84.925  86.756  74.779
ATOM   1834  HH  TYR A 195      85.098  87.641  74.444
ATOM   1835  CE2 TYR A 195      87.241  86.563  74.051
ATOM   1836  CD2 TYR A 195      88.402  85.801  73.907
ATOM   1837  C   TYR A 195      91.202  82.249  72.816
ATOM   1838  O   TYR A 195      91.655  81.857  73.894
ATOM   1839  N   CYS A 196      91.758  81.880  71.636
ATOM   1840  H   CYS A 196      91.397  82.194  70.762
ATOM   1841  CA  CYS A 196      92.931  81.042  71.573
ATOM   1842  CB  CYS A 196      93.033  80.220  70.273
ATOM   1843  SG  CYS A 196      94.482  79.121  70.233
ATOM   1844  C   CYS A 196      94.220  81.785  71.750
ATOM   1845  O   CYS A 196      94.515  82.750  71.040
ATOM   1846  N   ASN A 197      95.020  81.301  72.723
ATOM   1847  H   ASN A 197      94.739  80.512  73.263
ATOM   1848  CA  ASN A 197      96.318  81.833  73.056
ATOM   1849  CB  ASN A 197      96.697  81.642  74.543
ATOM   1850  CG  ASN A 197      95.750  82.450  75.427
ATOM   1851  OD1 ASN A 197      95.666  83.675  75.344
ATOM   1852  ND2 ASN A 197      94.991  81.731  76.295
ATOM   1853 1HD2 ASN A 197      95.088  80.737  76.341
ATOM   1854 2HD2 ASN A 197      94.311  82.190  76.867
ATOM   1855  C   ASN A 197      97.332  81.099  72.219
ATOM   1856  O   ASN A 197      97.122  79.942  71.842
ATOM   1857  N   GLY A 198      98.454  81.776  71.872
ATOM   1858  H   GLY A 198      98.615  82.714  72.165
ATOM   1859  CA  GLY A 198      99.500  81.191  71.071
ATOM   1860  C   GLY A 198      99.171  81.393  69.619
ATOM   1861  O   GLY A 198      99.922  82.060  68.905
ATOM   1862  N   GLN A 199      98.036  80.802  69.167
ATOM   1863  H   GLN A 199      97.474  80.259  69.788
ATOM   1864  CA  GLN A 199      97.550  80.891  67.809
ATOM   1865  CB  GLN A 199      96.422  79.905  67.455
ATOM   1866  CG  GLN A 199      96.797  78.423  67.391
ATOM   1867  CD  GLN A 199      95.575  77.686  66.849
ATOM   1868  OE1 GLN A 199      95.363  77.605  65.639
ATOM   1869  NE2 GLN A 199      94.721  77.156  67.762
ATOM   1870 1HE2 GLN A 199      94.927  77.221  68.738
ATOM   1871 2HE2 GLN A 199      93.882  76.703  67.459
ATOM   1872  C   GLN A 199      96.982  82.250  67.485
ATOM   1873  O   GLN A 199      97.055  82.669  66.328
ATOM   1874  N   ARG A 200      96.441  82.967  68.510
ATOM   1875  H   ARG A 200      96.427  82.590  69.433
ATOM   1876  CA  ARG A 200      95.844  84.282  68.407
ATOM   1877  CB  ARG A 200      96.865  85.387  68.023
ATOM   1878  CG  ARG A 200      97.900  85.718  69.094
ATOM   1879  CD  ARG A 200      98.819  86.872  68.681
ATOM   1880  NE  ARG A 200      99.831  87.086  69.760
ATOM   1881  HE  ARG A 200     100.754  86.726  69.621
ATOM   1882  CZ  ARG A 200      99.540  87.736  70.931
ATOM   1883  NH1 ARG A 200      98.315  88.296  71.166
ATOM   1884 1HH1 ARG A 200      97.602  88.264  70.465
ATOM   1885 2HH1 ARG A 200      98.123  88.746  72.037
ATOM   1886  NH2 ARG A 200     100.511  87.824  71.885
ATOM   1887 1HH2 ARG A 200     101.417  87.438  71.715
ATOM   1888 2HH2 ARG A 200     100.326  88.282  72.753
ATOM   1889  C   ARG A 200      94.614  84.376  67.523
ATOM   1890  O   ARG A 200      94.576  85.149  66.559
ATOM   1891  N   LYS A 201      93.585  83.536  67.813
ATOM   1892  H   LYS A 201      93.618  82.914  68.591
ATOM   1893  CA  LYS A 201      92.345  83.539  67.066
ATOM   1894  CB  LYS A 201      91.991  82.171  66.437
ATOM   1895  CG  LYS A 201      92.964  81.664  65.369
ATOM   1896  CD  LYS A 201      92.532  80.329  64.757
ATOM   1897  CE  LYS A 201      93.511  79.777  63.719
ATOM   1898  NZ  LYS A 201      93.010  78.499  63.173
ATOM   1899  HZ1 LYS A 201      92.065  78.624  62.762
ATOM   1900  HZ2 LYS A 201      93.659  78.170  62.434
ATOM   1901  HZ3 LYS A 201      92.967  77.792  63.930
ATOM   1902  C   LYS A 201      91.227  83.832  68.038
ATOM   1903  O   LYS A 201      91.090  83.138  69.048
ATOM   1904  N   VAL A 202      90.403  84.875  67.755
ATOM   1905  H   VAL A 202      90.535  85.436  66.941
ATOM   1906  CA  VAL A 202      89.278  85.249  68.588
ATOM   1907  CB  VAL A 202      89.435  86.546  69.385
ATOM   1908  CG1 VAL A 202      88.156  86.816  70.210
ATOM   1909  CG2 VAL A 202      90.664  86.450  70.309
ATOM   1910  C   VAL A 202      88.151  85.384  67.615
ATOM   1911  O   VAL A 202      87.997  86.405  66.938
ATOM   1912  N   ILE A 203      87.360  84.296  67.508
ATOM   1913  H   ILE A 203      87.525  83.500  68.086
ATOM   1914  CA  ILE A 203      86.232  84.155  66.608
ATOM   1915  CB  ILE A 203      86.649  83.589  65.250
ATOM   1916  CG2 ILE A 203      87.528  84.586  64.470
ATOM   1917  CG1 ILE A 203      87.325  82.221  65.413
ATOM   1918  CD1 ILE A 203      87.535  81.495  64.098
ATOM   1919  C   ILE A 203      85.202  83.241  67.239
ATOM   1920  O   ILE A 203      85.382  82.861  68.400
ATOM   1921  N   LEU A 204      84.114  82.896  66.470
ATOM   1922  H   LEU A 204      84.030  83.238  65.532
ATOM   1923  CA  LEU A 204      82.968  82.044  66.780
ATOM   1924  CB  LEU A 204      82.879  81.445  68.209
ATOM   1925  CG  LEU A 204      83.501  80.092  68.545
ATOM   1926  CD1 LEU A 204      82.536  78.935  68.400
ATOM   1927  CD2 LEU A 204      84.736  79.831  67.707
ATOM   1928  C   LEU A 204      81.727  82.854  66.591
ATOM   1929  O   LEU A 204      81.740  83.894  65.936
ATOM   1930  N   THR A 205      80.586  82.281  67.019
ATOM   1931  H   THR A 205      80.562  81.350  67.380
ATOM   1932  CA  THR A 205      79.322  82.935  67.017
ATOM   1933  CB  THR A 205      78.617  82.954  65.693
ATOM   1934  CG2 THR A 205      78.502  81.556  65.053
ATOM   1935  OG1 THR A 205      77.372  83.608  65.868
ATOM   1936  HG1 THR A 205      77.087  83.893  64.996
ATOM   1937  C   THR A 205      78.594  82.211  68.105
ATOM   1938  O   THR A 205      78.436  80.987  68.025
ATOM   1939  N   LYS A 206      78.171  82.926  69.178
ATOM   1940  H   LYS A 206      78.294  83.908  69.301
ATOM   1941  CA  LYS A 206      77.535  82.180  70.229
ATOM   1942  CB  LYS A 206      78.475  81.836  71.410
ATOM   1943  CG  LYS A 206      79.532  80.749  71.104
ATOM   1944  CD  LYS A 206      78.979  79.323  70.959
ATOM   1945  CE  LYS A 206      80.021  78.194  71.006
ATOM   1946  NZ  LYS A 206      80.505  77.948  72.388
ATOM   1947  HZ1 LYS A 206      80.072  78.638  73.037
ATOM   1948  HZ2 LYS A 206      80.239  76.981  72.673
ATOM   1949  HZ3 LYS A 206      81.541  78.051  72.429
ATOM   1950  C   LYS A 206      76.242  82.675  70.780
ATOM   1951  O   LYS A 206      76.134  83.757  71.357
ATOM   1952  N   THR A 207      75.218  81.822  70.574
ATOM   1953  H   THR A 207      75.370  80.963  70.094
ATOM   1954  CA  THR A 207      73.870  81.994  71.048
ATOM   1955  CB  THR A 207      72.899  81.041  70.375
ATOM   1956  CG2 THR A 207      71.458  81.109  70.918
ATOM   1957  OG1 THR A 207      72.883  81.326  68.991
ATOM   1958  HG1 THR A 207      72.822  82.281  68.913
ATOM   1959  C   THR A 207      73.895  81.680  72.517
ATOM   1960  O   THR A 207      74.697  80.863  72.979
ATOM   1961  N   LEU A 208      73.060  82.393  73.297
ATOM   1962  H   LEU A 208      72.429  83.073  72.932
ATOM   1963  CA  LEU A 208      72.979  82.105  74.702
ATOM   1964  CB  LEU A 208      73.788  83.043  75.643
ATOM   1965  CG  LEU A 208      75.324  82.878  75.674
ATOM   1966  CD1 LEU A 208      76.049  83.766  74.649
ATOM   1967  CD2 LEU A 208      75.846  83.085  77.098
ATOM   1968  C   LEU A 208      71.539  82.113  75.132
ATOM   1969  O   LEU A 208      70.617  82.315  74.331
ATOM   1970  N   VAL A 209      71.329  81.756  76.416
ATOM   1971  H   VAL A 209      72.100  81.499  76.995
ATOM   1972  CA  VAL A 209      70.052  81.768  77.085
ATOM   1973  CB  VAL A 209      69.327  80.434  77.179
ATOM   1974  CG1 VAL A 209      67.973  80.635  77.895
ATOM   1975  CG2 VAL A 209      69.229  79.765  75.810
ATOM   1976  C   VAL A 209      70.552  82.053  78.483
ATOM   1977  O   VAL A 209      71.222  81.196  79.069
ATOM   1978  N   ILE A 210      70.307  83.270  79.027
ATOM   1979  H   ILE A 210      69.818  83.981  78.517
ATOM   1980  CA  ILE A 210      70.771  83.562  80.375
ATOM   1981  CB  ILE A 210      71.485  84.904  80.530
ATOM   1982  CG2 ILE A 210      71.843  85.169  82.011
ATOM   1983  CG1 ILE A 210      72.756  84.935  79.662
ATOM   1984  CD1 ILE A 210      72.513  85.496  78.266
ATOM   1985  C   ILE A 210      69.534  83.508  81.230
ATOM   1986  O   ILE A 210      68.596  84.274  81.013
ATOM   1987  N   GLY A 211      69.526  82.614  82.243
ATOM   1988  H   GLY A 211      70.302  82.021  82.440
ATOM   1989  CA  GLY A 211      68.365  82.451  83.068
ATOM   1990  C   GLY A 211      68.476  82.818  84.504
ATOM   1991  O   GLY A 211      68.297  83.971  84.902
ATOM   1992  N   GLN A 212      68.803  81.785  85.302
ATOM   1993  H   GLN A 212      68.960  80.883  84.908
ATOM   1994  CA  GLN A 212      68.892  81.830  86.729
ATOM   1995  CB  GLN A 212      69.197  80.449  87.354
ATOM   1996  CG  GLN A 212      68.042  79.447  87.199
ATOM   1997  CD  GLN A 212      66.808  79.961  87.946
ATOM   1998  OE1 GLN A 212      66.831  80.232  89.147
ATOM   1999  NE2 GLN A 212      65.699  80.160  87.189
ATOM   2000 1HE2 GLN A 212      65.721  79.956  86.211
ATOM   2001 2HE2 GLN A 212      64.879  80.556  87.600
ATOM   2002  C   GLN A 212      69.757  82.842  87.389
ATOM   2003  O   GLN A 212      70.814  83.247  86.902
ATOM   2004  N   CYS A 213      69.256  83.230  88.586
ATOM   2005  H   CYS A 213      68.387  82.851  88.895
ATOM   2006  CA  CYS A 213      69.808  84.182  89.511
ATOM   2007  CB  CYS A 213      68.960  84.296  90.793
ATOM   2008  SG  CYS A 213      67.314  85.012  90.493
ATOM   2009  C   CYS A 213      71.183  83.753  89.920
ATOM   2010  O   CYS A 213      71.999  84.601  90.267
ATOM   2011  N   ILE A 214      71.458  82.425  89.882
ATOM   2012  H   ILE A 214      70.756  81.777  89.599
ATOM   2013  CA  ILE A 214      72.723  81.829  90.220
ATOM   2014  CB  ILE A 214      72.599  80.309  90.216
ATOM   2015  CG2 ILE A 214      73.987  79.633  90.338
ATOM   2016  CG1 ILE A 214      71.653  79.879  91.360
ATOM   2017  CD1 ILE A 214      71.209  78.419  91.297
ATOM   2018  C   ILE A 214      73.735  82.302  89.194
ATOM   2019  O   ILE A 214      74.804  82.765  89.584
ATOM   2020  N   TYR A 215      73.399  82.275  87.877
ATOM   2021  H   TYR A 215      72.496  81.990  87.564
ATOM   2022  CA  TYR A 215      74.315  82.703  86.841
ATOM   2023  CB  TYR A 215      73.909  82.281  85.415
ATOM   2024  CG  TYR A 215      74.213  80.825  85.260
ATOM   2025  CD1 TYR A 215      73.168  79.897  85.186
ATOM   2026  CE1 TYR A 215      73.438  78.532  85.043
ATOM   2027  CZ  TYR A 215      74.760  78.083  84.976
ATOM   2028  OH  TYR A 215      75.037  76.706  84.831
ATOM   2029  HH  TYR A 215      74.198  76.237  84.800
ATOM   2030  CE2 TYR A 215      75.812  79.000  85.054
ATOM   2031  CD2 TYR A 215      75.537  80.364  85.197
ATOM   2032  C   TYR A 215      74.532  84.188  86.868
ATOM   2033  O   TYR A 215      75.655  84.656  86.655
ATOM   2034  N   THR A 216      73.458  84.954  87.174
ATOM   2035  H   THR A 216      72.556  84.550  87.321
ATOM   2036  CA  THR A 216      73.527  86.392  87.242
ATOM   2037  CB  THR A 216      72.151  86.997  87.440
ATOM   2038  CG2 THR A 216      72.238  88.536  87.465
ATOM   2039  OG1 THR A 216      71.314  86.628  86.354
ATOM   2040  HG1 THR A 216      70.427  86.912  86.595
ATOM   2041  C   THR A 216      74.440  86.772  88.392
ATOM   2042  O   THR A 216      75.325  87.606  88.205
ATOM   2043  N   ILE A 217      74.304  86.117  89.576
ATOM   2044  H   ILE A 217      73.631  85.398  89.712
ATOM   2045  CA  ILE A 217      75.141  86.438  90.708
ATOM   2046  CB  ILE A 217      74.626  86.095  92.099
ATOM   2047  CG2 ILE A 217      73.394  86.984  92.354
ATOM   2048  CG1 ILE A 217      74.423  84.594  92.365
ATOM   2049  CD1 ILE A 217      74.073  84.282  93.820
ATOM   2050  C   ILE A 217      76.558  85.987  90.541
ATOM   2051  O   ILE A 217      77.433  86.645  91.090
ATOM   2052  N   THR A 218      76.826  84.878  89.805
ATOM   2053  H   THR A 218      76.104  84.325  89.396
ATOM   2054  CA  THR A 218      78.181  84.409  89.583
ATOM   2055  CB  THR A 218      78.277  83.005  89.026
ATOM   2056  CG2 THR A 218      77.791  81.993  90.081
ATOM   2057  OG1 THR A 218      77.538  82.886  87.818
ATOM   2058  HG1 THR A 218      77.824  82.066  87.407
ATOM   2059  C   THR A 218      78.933  85.356  88.686
ATOM   2060  O   THR A 218      80.113  85.620  88.921
ATOM   2061  N   SER A 219      78.253  85.888  87.641
ATOM   2062  H   SER A 219      77.305  85.633  87.456
ATOM   2063  CA  SER A 219      78.833  86.832  86.718
ATOM   2064  CB  SER A 219      77.999  86.950  85.424
ATOM   2065  OG  SER A 219      76.674  87.371  85.705
ATOM   2066  HG  SER A 219      76.200  86.574  85.963
ATOM   2067  C   SER A 219      79.054  88.166  87.386
ATOM   2068  O   SER A 219      80.071  88.814  87.138
ATOM   2069  N   LEU A 220      78.103  88.592  88.258
ATOM   2070  H   LEU A 220      77.270  88.064  88.404
ATOM   2071  CA  LEU A 220      78.193  89.825  89.006
ATOM   2072  CB  LEU A 220      76.850  90.353  89.539
ATOM   2073  CG  LEU A 220      75.954  90.898  88.406
ATOM   2074  CD1 LEU A 220      74.544  91.208  88.902
ATOM   2075  CD2 LEU A 220      76.583  92.144  87.753
ATOM   2076  C   LEU A 220      79.244  89.721  90.067
ATOM   2077  O   LEU A 220      79.897  90.715  90.376
ATOM   2078  N   PHE A 221      79.461  88.503  90.632
ATOM   2079  H   PHE A 221      78.923  87.711  90.361
ATOM   2080  CA  PHE A 221      80.496  88.217  91.602
ATOM   2081  CB  PHE A 221      80.195  86.940  92.433
ATOM   2082  CG  PHE A 221      81.067  86.788  93.636
ATOM   2083  CD1 PHE A 221      80.905  87.599  94.761
ATOM   2084  CE1 PHE A 221      81.724  87.431  95.880
ATOM   2085  CZ  PHE A 221      82.709  86.443  95.889
ATOM   2086  CE2 PHE A 221      82.871  85.618  94.775
ATOM   2087  CD2 PHE A 221      82.049  85.790  93.658
ATOM   2088  C   PHE A 221      81.663  87.976  90.665
ATOM   2089  O   PHE A 221      82.175  86.868  90.493
ATOM   2090  N   SER A 222      82.134  89.096  90.075
ATOM   2091  H   SER A 222      81.706  89.973  90.283
ATOM   2092  CA  SER A 222      83.194  89.202  89.109
ATOM   2093  CB  SER A 222      83.283  90.617  88.506
ATOM   2094  OG  SER A 222      83.638  91.569  89.503
ATOM   2095  HG  SER A 222      83.819  92.387  89.034
ATOM   2096  C   SER A 222      84.539  88.832  89.649
ATOM   2097  O   SER A 222      85.524  88.809  88.911
ATOM   2098  N   LEU A 223      84.611  88.605  90.972
ATOM   2099  H   LEU A 223      83.808  88.686  91.555
ATOM   2100  CA  LEU A 223      85.801  88.235  91.654
ATOM   2101  CB  LEU A 223      85.585  88.044  93.164
ATOM   2102  CG  LEU A 223      85.575  89.308  94.028
ATOM   2103  CD1 LEU A 223      84.266  90.093  93.833
ATOM   2104  CD2 LEU A 223      85.851  88.959  95.496
ATOM   2105  C   LEU A 223      86.260  86.875  91.207
ATOM   2106  O   LEU A 223      85.468  85.955  90.987
ATOM   2107  N   LEU A 224      87.587  86.758  91.014
ATOM   2108  H   LEU A 224      88.186  87.548  91.125
ATOM   2109  CA  LEU A 224      88.241  85.506  90.709
ATOM   2110  CB  LEU A 224      88.820  85.530  89.276
ATOM   2111  CG  LEU A 224      89.179  84.162  88.656
ATOM   2112  CD1 LEU A 224      90.562  83.650  89.054
ATOM   2113  CD2 LEU A 224      88.048  83.133  88.852
ATOM   2114  C   LEU A 224      89.283  85.714  91.787
ATOM   2115  O   LEU A 224      90.471  85.633  91.504
ATOM   2116  N   PRO A 225      88.849  85.745  93.050
ATOM   2117  CA  PRO A 225      89.644  86.175  94.176
ATOM   2118  CB  PRO A 225      88.773  85.932  95.408
ATOM   2119  CG  PRO A 225      87.854  84.769  95.024
ATOM   2120  CD  PRO A 225      87.747  84.879  93.501
ATOM   2121  C   PRO A 225      91.063  85.848  94.491
ATOM   2122  O   PRO A 225      91.526  84.736  94.251
ATOM   2123  N   GLY A 226      91.767  86.916  94.944
ATOM   2124  H   GLY A 226      91.327  87.807  95.027
ATOM   2125  CA  GLY A 226      93.122  86.873  95.423
ATOM   2126  C   GLY A 226      94.221  86.473  94.489
ATOM   2127  O   GLY A 226      95.266  86.076  94.989
ATOM   2128  N   VAL A 227      94.075  86.658  93.159
ATOM   2129  H   VAL A 227      93.231  87.057  92.808
ATOM   2130  CA  VAL A 227      95.025  86.242  92.130
ATOM   2131  CB  VAL A 227      94.599  86.770  90.740
ATOM   2132  CG1 VAL A 227      95.643  86.556  89.619
ATOM   2133  CG2 VAL A 227      93.274  86.116  90.346
ATOM   2134  C   VAL A 227      96.495  86.580  92.354
ATOM   2135  O   VAL A 227      97.328  85.737  92.022
ATOM   2136  N   ALA A 228      96.821  87.762  92.943
ATOM   2137  H   ALA A 228      96.084  88.362  93.240
ATOM   2138  CA  ALA A 228      98.140  88.337  93.225
ATOM   2139  CB  ALA A 228      99.434  87.574  92.832
ATOM   2140  C   ALA A 228      98.118  89.586  92.398
ATOM   2141  O   ALA A 228      98.383  90.682  92.890
ATOM   2142  N   HIS A 229      97.736  89.430  91.105
ATOM   2143  H   HIS A 229      97.525  88.522  90.754
ATOM   2144  CA  HIS A 229      97.566  90.493  90.138
ATOM   2145  CB  HIS A 229      98.195  90.154  88.773
ATOM   2146  CG  HIS A 229      99.699  90.081  88.785
ATOM   2147  ND1 HIS A 229     100.437  89.329  87.898
ATOM   2148  CE1 HIS A 229     101.744  89.534  88.201
ATOM   2149  NE2 HIS A 229     101.900  90.362  89.217
ATOM   2150  CD2 HIS A 229     100.612  90.706  89.583
ATOM   2151  C   HIS A 229      96.055  90.562  90.057
ATOM   2152  O   HIS A 229      95.419  90.575  89.002
ATOM   2153  N   SER A 230      95.470  90.555  91.269
ATOM   2154  H   SER A 230      96.036  90.641  92.083
ATOM   2155  CA  SER A 230      94.094  90.511  91.586
ATOM   2156  CB  SER A 230      93.936  89.887  92.996
ATOM   2157  OG  SER A 230      92.590  89.761  93.431
ATOM   2158  HG  SER A 230      92.636  89.494  94.352
ATOM   2159  C   SER A 230      93.277  91.747  91.526
ATOM   2160  O   SER A 230      93.743  92.886  91.638
ATOM   2161  N   ILE A 231      91.986  91.460  91.286
ATOM   2162  H   ILE A 231      91.686  90.515  91.178
ATOM   2163  CA  ILE A 231      90.931  92.420  91.282
ATOM   2164  CB  ILE A 231      89.815  92.117  90.297
ATOM   2165  CG2 ILE A 231      88.715  93.191  90.463
ATOM   2166  CG1 ILE A 231      90.350  92.061  88.850
ATOM   2167  CD1 ILE A 231      89.347  91.512  87.832
ATOM   2168  C   ILE A 231      90.429  92.141  92.688
ATOM   2169  O   ILE A 231      90.066  91.005  93.015
ATOM   2170  N   ALA A 232      90.480  93.157  93.572
ATOM   2171  H   ALA A 232      90.796  94.069  93.324
ATOM   2172  CA  ALA A 232      90.014  92.986  94.920
ATOM   2173  CB  ALA A 232      90.997  93.495  95.989
ATOM   2174  C   ALA A 232      88.732  93.734  95.063
ATOM   2175  O   ALA A 232      88.679  94.940  94.801
ATOM   2176  N   VAL A 233      87.652  93.013  95.449
ATOM   2177  H   VAL A 233      87.701  92.038  95.647
ATOM   2178  CA  VAL A 233      86.365  93.631  95.635
ATOM   2179  CB  VAL A 233      85.356  93.441  94.493
ATOM   2180  CG1 VAL A 233      84.024  94.147  94.823
ATOM   2181  CG2 VAL A 233      85.924  93.924  93.148
ATOM   2182  C   VAL A 233      85.781  93.037  96.886
ATOM   2183  O   VAL A 233      85.407  91.862  96.925
ATOM   2184  N   GLU A 234      85.759  93.857  97.958
ATOM   2185  H   GLU A 234      86.113  94.786  97.905
ATOM   2186  CA  GLU A 234      85.175  93.496  99.225
ATOM   2187  CB  GLU A 234      85.650  94.358 100.412
ATOM   2188  CG  GLU A 234      87.148  94.249 100.724
ATOM   2189  CD  GLU A 234      87.474  95.100 101.950
ATOM   2190  OE1 GLU A 234      87.198  96.329 101.933
ATOM   2191  OE2 GLU A 234      88.022  94.526 102.927
ATOM   2192  C   GLU A 234      83.698  93.756  99.057
ATOM   2193  O   GLU A 234      83.315  94.714  98.375
ATOM   2194  N   LEU A 235      82.833  92.878  99.621
ATOM   2195  H   LEU A 235      83.124  92.092 100.161
ATOM   2196  CA  LEU A 235      81.414  93.091  99.499
ATOM   2197  CB  LEU A 235      80.742  92.455  98.252
ATOM   2198  CG  LEU A 235      81.325  91.137  97.710
ATOM   2199  CD1 LEU A 235      80.868  89.902  98.504
ATOM   2200  CD2 LEU A 235      81.044  91.047  96.204
ATOM   2201  C   LEU A 235      80.612  92.763 100.719
ATOM   2202  O   LEU A 235      80.872  91.778 101.415
ATOM   2203  N   CYS A 236      79.629  93.654 100.995
ATOM   2204  H   CYS A 236      79.493  94.450 100.410
ATOM   2205  CA  CYS A 236      78.689  93.562 102.082
ATOM   2206  CB  CYS A 236      79.107  94.373 103.326
ATOM   2207  SG  CYS A 236      78.098  93.956 104.778
ATOM   2208  C   CYS A 236      77.411  94.104 101.477
ATOM   2209  O   CYS A 236      76.942  95.196 101.808
ATOM   2210  N   VAL A 237      76.831  93.318 100.539
ATOM   2211  H   VAL A 237      77.213  92.428 100.307
ATOM   2212  CA  VAL A 237      75.649  93.681  99.790
ATOM   2213  CB  VAL A 237      75.861  93.378  98.303
ATOM   2214  CG1 VAL A 237      74.627  93.691  97.430
ATOM   2215  CG2 VAL A 237      77.088  94.180  97.837
ATOM   2216  C   VAL A 237      74.394  93.008 100.307
ATOM   2217  O   VAL A 237      74.381  91.791 100.477
ATOM   2218  N   PRO A 238      73.306  93.788 100.492
ATOM   2219  CA  PRO A 238      72.029  93.307 100.981
ATOM   2220  CB  PRO A 238      71.129  94.536 101.089
ATOM   2221  CG  PRO A 238      72.109  95.699 101.301
ATOM   2222  CD  PRO A 238      73.372  95.254 100.553
ATOM   2223  C   PRO A 238      71.428  92.208 100.150
ATOM   2224  O   PRO A 238      70.666  91.420 100.713
ATOM   2225  N   GLY A 239      71.763  92.126  98.837
ATOM   2226  H   GLY A 239      72.370  92.791  98.410
ATOM   2227  CA  GLY A 239      71.259  91.095  97.969
ATOM   2228  C   GLY A 239      71.824  89.760  98.375
ATOM   2229  O   GLY A 239      71.104  88.759  98.342
ATOM   2230  N   PHE A 240      73.116  89.725  98.807
ATOM   2231  H   PHE A 240      73.665  90.548  98.943
ATOM   2232  CA  PHE A 240      73.719  88.491  99.249
ATOM   2233  CB  PHE A 240      75.257  88.424  99.363
ATOM   2234  CG  PHE A 240      75.956  88.224  98.058
ATOM   2235  CD1 PHE A 240      75.550  87.225  97.166
ATOM   2236  CE1 PHE A 240      76.221  86.999  95.965
ATOM   2237  CZ  PHE A 240      77.341  87.770  95.657
ATOM   2238  CE2 PHE A 240      77.782  88.750  96.552
ATOM   2239  CD2 PHE A 240      77.098  88.968  97.752
ATOM   2240  C   PHE A 240      73.196  88.094 100.596
ATOM   2241  O   PHE A 240      73.164  86.901 100.902
ATOM   2242  N   HIS A 241      72.717  89.082 101.405
ATOM   2243  H   HIS A 241      72.742  90.037 101.120
ATOM   2244  CA  HIS A 241      72.174  88.832 102.723
ATOM   2245  CB  HIS A 241      71.957  90.095 103.590
ATOM   2246  CG  HIS A 241      73.219  90.720 104.125
ATOM   2247  ND1 HIS A 241      74.048  90.113 105.043
ATOM   2248  CE1 HIS A 241      75.055  90.984 105.304
ATOM   2249  NE2 HIS A 241      74.933  92.106 104.620
ATOM   2250  CD2 HIS A 241      73.776  91.937 103.879
ATOM   2251  C   HIS A 241      70.885  88.049 102.660
ATOM   2252  O   HIS A 241      70.418  87.550 103.685
ATOM   2253  N   GLY A 242      70.302  87.895 101.445
ATOM   2254  H   GLY A 242      70.686  88.305 100.621
ATOM   2255  CA  GLY A 242      69.095  87.147 101.221
ATOM   2256  C   GLY A 242      69.364  85.670 101.000
ATOM   2257  O   GLY A 242      68.421  84.941 100.696
ATOM   2258  N   TRP A 243      70.644  85.216 101.156
ATOM   2259  H   TRP A 243      71.365  85.870 101.374
ATOM   2260  CA  TRP A 243      71.171  83.869 100.990
ATOM   2261  CB  TRP A 243      70.288  82.650 101.381
ATOM   2262  CG  TRP A 243      70.044  82.444 102.867
ATOM   2263  CD1 TRP A 243      70.554  83.118 103.943
ATOM   2264  NE1 TRP A 243      70.072  82.587 105.117
ATOM   2265  HE1 TRP A 243      70.299  82.892 106.017
ATOM   2266  CE2 TRP A 243      69.220  81.551 104.810
ATOM   2267  CZ2 TRP A 243      68.478  80.703 105.621
ATOM   2268  CH2 TRP A 243      67.688  79.724 105.007
ATOM   2269  CZ3 TRP A 243      67.647  79.604 103.611
ATOM   2270  CE3 TRP A 243      68.395  80.460 102.792
ATOM   2271  CD2 TRP A 243      69.178  81.431 103.405
ATOM   2272  C   TRP A 243      71.700  83.700  99.603
ATOM   2273  O   TRP A 243      70.987  83.856  98.609
ATOM   2274  N   ALA A 244      73.005  83.349  99.557
ATOM   2275  H   ALA A 244      73.516  83.194 100.398
ATOM   2276  CA  ALA A 244      73.784  83.197  98.364
ATOM   2277  CB  ALA A 244      75.005  84.133  98.429
ATOM   2278  C   ALA A 244      74.262  81.803  98.061
ATOM   2279  O   ALA A 244      73.895  80.825  98.716
ATOM   2280  N   THR A 245      75.108  81.723  97.008
ATOM   2281  H   THR A 245      75.368  82.534  96.491
ATOM   2282  CA  THR A 245      75.659  80.519  96.464
ATOM   2283  CB  THR A 245      75.647  80.547  94.946
ATOM   2284  CG2 THR A 245      74.197  80.584  94.428
ATOM   2285  OG1 THR A 245      76.401  81.651  94.459
ATOM   2286  HG1 THR A 245      76.605  81.445  93.544
ATOM   2287  C   THR A 245      77.000  79.985  96.883
ATOM   2288  O   THR A 245      77.303  78.868  96.462
ATOM   2289  N   ALA A 246      77.821  80.679  97.720
ATOM   2290  H   ALA A 246      77.586  81.575  98.085
ATOM   2291  CA  ALA A 246      79.127  80.141  98.064
ATOM   2292  CB  ALA A 246      80.133  81.213  98.543
ATOM   2293  C   ALA A 246      79.020  79.018  99.067
ATOM   2294  O   ALA A 246      79.240  79.184 100.268
ATOM   2295  N   ALA A 247      78.626  77.833  98.526
ATOM   2296  H   ALA A 247      78.448  77.785  97.548
ATOM   2297  CA  ALA A 247      78.432  76.573  99.191
ATOM   2298  CB  ALA A 247      79.704  75.731  99.324
ATOM   2299  C   ALA A 247      77.674  76.724 100.471
ATOM   2300  O   ALA A 247      78.188  76.421 101.549
ATOM   2301  N   LEU A 248      76.424  77.233 100.340
ATOM   2302  H   LEU A 248      76.069  77.445  99.433
ATOM   2303  CA  LEU A 248      75.513  77.524 101.421
ATOM   2304  CB  LEU A 248      74.146  77.936 100.816
ATOM   2305  CG  LEU A 248      73.036  78.469 101.740
ATOM   2306  CD1 LEU A 248      73.409  79.804 102.391
ATOM   2307  CD2 LEU A 248      71.706  78.583 100.981
ATOM   2308  C   LEU A 248      75.377  76.298 102.290
ATOM   2309  O   LEU A 248      74.902  75.241 101.873
ATOM   2310  N   LEU A 249      75.805  76.480 103.557
ATOM   2311  H   LEU A 249      76.166  77.361 103.846
ATOM   2312  CA  LEU A 249      75.852  75.463 104.577
ATOM   2313  CB  LEU A 249      77.179  75.524 105.387
ATOM   2314  CG  LEU A 249      78.506  75.326 104.623
ATOM   2315  CD1 LEU A 249      79.705  75.538 105.560
ATOM   2316  CD2 LEU A 249      78.572  73.966 103.908
ATOM   2317  C   LEU A 249      74.713  75.537 105.566
ATOM   2318  O   LEU A 249      74.820  74.964 106.656
ATOM   2319  N   VAL A 250      73.603  76.250 105.228
ATOM   2320  H   VAL A 250      73.507  76.692 104.340
ATOM   2321  CA  VAL A 250      72.471  76.374 106.125
ATOM   2322  CB  VAL A 250      71.373  77.342 105.689
ATOM   2323  CG1 VAL A 250      71.957  78.762 105.681
ATOM   2324  CG2 VAL A 250      70.730  76.941 104.344
ATOM   2325  C   VAL A 250      71.861  75.037 106.439
ATOM   2326  O   VAL A 250      71.643  74.203 105.555
ATOM   2327  N   THR A 251      71.641  74.802 107.750
ATOM   2328  H   THR A 251      71.838  75.492 108.444
ATOM   2329  CA  THR A 251      71.067  73.564 108.196
ATOM   2330  CB  THR A 251      72.028  72.726 109.006
ATOM   2331  CG2 THR A 251      71.362  71.386 109.387
ATOM   2332  OG1 THR A 251      73.184  72.445 108.226
ATOM   2333  HG1 THR A 251      73.588  73.297 108.035
ATOM   2334  C   THR A 251      69.871  73.951 109.007
ATOM   2335  O   THR A 251      69.978  74.601 110.049
ATOM   2336  N   PHE A 252      68.699  73.500 108.522
ATOM   2337  H   PHE A 252      68.680  72.952 107.689
ATOM   2338  CA  PHE A 252      67.405  73.756 109.093
ATOM   2339  CB  PHE A 252      66.270  73.358 108.130
ATOM   2340  CG  PHE A 252      66.236  74.380 107.033
ATOM   2341  CD1 PHE A 252      66.764  74.072 105.772
ATOM   2342  CE1 PHE A 252      66.746  75.014 104.738
ATOM   2343  CZ  PHE A 252      66.200  76.279 104.960
ATOM   2344  CE2 PHE A 252      65.676  76.601 106.215
ATOM   2345  CD2 PHE A 252      65.697  75.656 107.244
ATOM   2346  C   PHE A 252      67.205  73.092 110.424
ATOM   2347  O   PHE A 252      66.447  73.604 111.249
ATOM   2348  N   CYS A 253      67.891  71.944 110.655
ATOM   2349  H   CYS A 253      68.487  71.556 109.957
ATOM   2350  CA  CYS A 253      67.802  71.193 111.882
ATOM   2351  CB  CYS A 253      68.584  69.869 111.817
ATOM   2352  SG  CYS A 253      67.838  68.670 110.674
ATOM   2353  C   CYS A 253      68.343  71.985 113.044
ATOM   2354  O   CYS A 253      67.691  72.019 114.091
ATOM   2355  N   PHE A 254      69.520  72.650 112.884
ATOM   2356  H   PHE A 254      70.030  72.648 112.028
ATOM   2357  CA  PHE A 254      70.070  73.429 113.968
ATOM   2358  CB  PHE A 254      71.436  72.934 114.535
ATOM   2359  CG  PHE A 254      72.581  72.814 113.581
ATOM   2360  CD1 PHE A 254      73.412  73.898 113.280
ATOM   2361  CE1 PHE A 254      74.487  73.743 112.399
ATOM   2362  CZ  PHE A 254      74.747  72.501 111.819
ATOM   2363  CE2 PHE A 254      73.934  71.409 112.128
ATOM   2364  CD2 PHE A 254      72.862  71.567 113.009
ATOM   2365  C   PHE A 254      69.990  74.930 113.819
ATOM   2366  O   PHE A 254      70.389  75.658 114.730
ATOM   2367  N   GLY A 255      69.471  75.427 112.670
ATOM   2368  H   GLY A 255      69.165  74.833 111.931
ATOM   2369  CA  GLY A 255      69.285  76.836 112.435
ATOM   2370  C   GLY A 255      70.498  77.659 112.137
ATOM   2371  O   GLY A 255      70.466  78.865 112.394
ATOM   2372  N   TRP A 256      71.595  77.054 111.616
ATOM   2373  H   TRP A 256      71.606  76.086 111.378
ATOM   2374  CA  TRP A 256      72.769  77.836 111.309
ATOM   2375  CB  TRP A 256      74.064  76.994 111.214
ATOM   2376  CG  TRP A 256      75.392  77.693 110.968
ATOM   2377  CD1 TRP A 256      75.778  78.977 111.245
ATOM   2378  NE1 TRP A 256      77.093  79.170 110.893
ATOM   2379  HE1 TRP A 256      77.585  80.008 110.976
ATOM   2380  CE2 TRP A 256      77.588  77.992 110.378
ATOM   2381  CZ2 TRP A 256      78.845  77.661 109.885
ATOM   2382  CH2 TRP A 256      79.050  76.355 109.417
ATOM   2383  CZ3 TRP A 256      78.015  75.409 109.447
ATOM   2384  CE3 TRP A 256      76.748  75.744 109.946
ATOM   2385  CD2 TRP A 256      76.546  77.041 110.408
ATOM   2386  C   TRP A 256      72.485  78.495 109.994
ATOM   2387  O   TRP A 256      72.243  77.825 108.991
ATOM   2388  N   VAL A 257      72.472  79.843 110.023
ATOM   2389  H   VAL A 257      72.682  80.339 110.862
ATOM   2390  CA  VAL A 257      72.236  80.683 108.877
ATOM   2391  CB  VAL A 257      71.148  81.737 109.060
ATOM   2392  CG1 VAL A 257      69.807  81.008 109.269
ATOM   2393  CG2 VAL A 257      71.481  82.710 110.214
ATOM   2394  C   VAL A 257      73.548  81.306 108.504
ATOM   2395  O   VAL A 257      74.429  81.425 109.356
ATOM   2396  N   LEU A 258      73.734  81.635 107.202
ATOM   2397  H   LEU A 258      73.022  81.513 106.515
ATOM   2398  CA  LEU A 258      74.942  82.260 106.730
ATOM   2399  CB  LEU A 258      76.160  81.297 106.686
ATOM   2400  CG  LEU A 258      76.000  79.985 105.902
ATOM   2401  CD1 LEU A 258      76.456  80.086 104.449
ATOM   2402  CD2 LEU A 258      76.648  78.842 106.689
ATOM   2403  C   LEU A 258      74.710  83.101 105.512
ATOM   2404  O   LEU A 258      73.695  82.947 104.830
ATOM   2405  N   ILE A 259      75.642  84.053 105.241
ATOM   2406  H   ILE A 259      76.465  84.165 105.800
ATOM   2407  CA  ILE A 259      75.546  84.954 104.106
ATOM   2408  CB  ILE A 259      75.431  86.416 104.534
ATOM   2409  CG2 ILE A 259      75.395  87.276 103.270
ATOM   2410  CG1 ILE A 259      74.186  86.697 105.406
ATOM   2411  CD1 ILE A 259      74.432  86.609 106.913
ATOM   2412  C   ILE A 259      76.883  84.629 103.476
ATOM   2413  O   ILE A 259      77.820  85.427 103.546
ATOM   2414  N   PRO A 260      76.944  83.531 102.729
ATOM   2415  CA  PRO A 260      78.180  82.981 102.230
ATOM   2416  CB  PRO A 260      77.802  81.739 101.443
ATOM   2417  CG  PRO A 260      76.341  81.943 101.056
ATOM   2418  CD  PRO A 260      75.783  82.881 102.127
ATOM   2419  C   PRO A 260      79.241  83.766 101.557
ATOM   2420  O   PRO A 260      80.390  83.516 101.914
ATOM   2421  N   ALA A 261      78.925  84.697 100.651
ATOM   2422  H   ALA A 261      77.978  84.887 100.375
ATOM   2423  CA  ALA A 261      79.961  85.447  99.998
ATOM   2424  CB  ALA A 261      79.474  86.125  98.712
ATOM   2425  C   ALA A 261      80.519  86.511 100.901
ATOM   2426  O   ALA A 261      81.722  86.774 100.857
ATOM   2427  N   ILE A 262      79.651  87.125 101.749
ATOM   2428  H   ILE A 262      78.703  86.823 101.836
ATOM   2429  CA  ILE A 262      80.062  88.197 102.624
ATOM   2430  CB  ILE A 262      78.865  89.042 103.052
ATOM   2431  CG2 ILE A 262      79.270  90.130 104.082
ATOM   2432  CG1 ILE A 262      78.236  89.685 101.804
ATOM   2433  CD1 ILE A 262      76.896  90.351 102.078
ATOM   2434  C   ILE A 262      80.787  87.682 103.842
ATOM   2435  O   ILE A 262      81.942  88.060 104.045
ATOM   2436  N   THR A 263      80.136  86.803 104.649
ATOM   2437  H   THR A 263      79.218  86.480 104.441
ATOM   2438  CA  THR A 263      80.729  86.258 105.849
ATOM   2439  CB  THR A 263      80.899  87.264 107.002
ATOM   2440  CG2 THR A 263      79.530  87.774 107.510
ATOM   2441  OG1 THR A 263      81.625  86.682 108.080
ATOM   2442  HG1 THR A 263      81.930  87.418 108.618
ATOM   2443  C   THR A 263      79.945  85.064 106.333
ATOM   2444  O   THR A 263      78.774  84.880 105.983
ATOM   2445  N   PHE A 264      80.618  84.192 107.121
ATOM   2446  H   PHE A 264      81.569  84.333 107.387
ATOM   2447  CA  PHE A 264      79.941  83.054 107.676
ATOM   2448  CB  PHE A 264      80.817  81.807 107.943
ATOM   2449  CG  PHE A 264      81.027  81.097 106.646
ATOM   2450  CD1 PHE A 264      80.038  80.227 106.167
ATOM   2451  CE1 PHE A 264      80.201  79.550 104.956
ATOM   2452  CZ  PHE A 264      81.366  79.737 104.212
ATOM   2453  CE2 PHE A 264      82.360  80.594 104.687
ATOM   2454  CD2 PHE A 264      82.193  81.269 105.899
ATOM   2455  C   PHE A 264      79.180  83.387 108.923
ATOM   2456  O   PHE A 264      77.982  83.112 108.987
ATOM   2457  N   ILE A 265      79.848  84.025 109.917
ATOM   2458  H   ILE A 265      80.810  84.270 109.822
ATOM   2459  CA  ILE A 265      79.257  84.388 111.188
ATOM   2460  CB  ILE A 265      79.528  83.388 112.325
ATOM   2461  CG2 ILE A 265      78.706  82.105 112.100
ATOM   2462  CG1 ILE A 265      81.043  83.169 112.584
ATOM   2463  CD1 ILE A 265      81.373  82.346 113.833
ATOM   2464  C   ILE A 265      79.733  85.739 111.655
ATOM   2465  O   ILE A 265      80.751  86.257 111.187
ATOM   2466  N   ILE A 266      78.956  86.346 112.586
ATOM   2467  H   ILE A 266      78.132  85.910 112.940
ATOM   2468  CA  ILE A 266      79.256  87.630 113.166
ATOM   2469  CB  ILE A 266      78.198  88.689 112.853
ATOM   2470  CG2 ILE A 266      78.580  90.018 113.552
ATOM   2471  CG1 ILE A 266      78.068  88.889 111.321
ATOM   2472  CD1 ILE A 266      76.864  89.721 110.873
ATOM   2473  C   ILE A 266      79.317  87.383 114.662
ATOM   2474  O   ILE A 266      78.427  86.749 115.236
ATOM   2475  N   LEU A 267      80.399  87.874 115.310
ATOM   2476  H   LEU A 267      81.106  88.374 114.816
ATOM   2477  CA  LEU A 267      80.625  87.756 116.729
ATOM   2478  CB  LEU A 267      81.770  86.765 117.072
ATOM   2479  CG  LEU A 267      82.013  86.501 118.579
ATOM   2480  CD1 LEU A 267      80.824  85.811 119.269
ATOM   2481  CD2 LEU A 267      83.362  85.807 118.812
ATOM   2482  C   LEU A 267      81.037  89.143 117.156
ATOM   2483  O   LEU A 267      82.218  89.497 117.098
ATOM   2484  N   THR A 268      80.051  89.975 117.566
ATOM   2485  H   THR A 268      79.092  89.703 117.590
ATOM   2486  CA  THR A 268      80.337  91.326 117.973
ATOM   2487  CB  THR A 268      79.158  92.248 117.718
ATOM   2488  CG2 THR A 268      79.503  93.706 118.094
ATOM   2489  OG1 THR A 268      78.847  92.214 116.330
ATOM   2490  HG1 THR A 268      77.958  92.569 116.248
ATOM   2491  C   THR A 268      80.805  91.401 119.408
ATOM   2492  O   THR A 268      80.107  90.979 120.333
ATOM   2493  N   VAL A 269      82.039  91.933 119.584
ATOM   2494  H   VAL A 269      82.569  92.231 118.793
ATOM   2495  CA  VAL A 269      82.709  92.159 120.847
ATOM   2496  CB  VAL A 269      83.723  91.094 121.299
ATOM   2497  CG1 VAL A 269      82.999  89.766 121.601
ATOM   2498  CG2 VAL A 269      84.841  90.899 120.248
ATOM   2499  C   VAL A 269      83.409  93.493 120.739
ATOM   2500  O   VAL A 269      83.860  93.885 119.659
ATOM   2501  N   LEU A 270      83.468  94.245 121.861
ATOM   2502  H   LEU A 270      83.077  93.943 122.726
ATOM   2503  CA  LEU A 270      84.118  95.528 121.884
ATOM   2504  CB  LEU A 270      83.288  96.616 122.602
ATOM   2505  CG  LEU A 270      81.922  96.911 121.933
ATOM   2506  CD1 LEU A 270      81.091  97.899 122.763
ATOM   2507  CD2 LEU A 270      82.085  97.387 120.475
ATOM   2508  C   LEU A 270      85.463  95.404 122.531
ATOM   2509  O   LEU A 270      85.587  94.849 123.628
ATOM   2510  N   LYS A 271      86.504  95.897 121.818
ATOM   2511  H   LYS A 271      86.359  96.343 120.938
ATOM   2512  CA  LYS A 271      87.863  95.882 122.288
ATOM   2513  CB  LYS A 271      88.889  95.187 121.359
ATOM   2514  CG  LYS A 271      88.748  93.677 121.140
ATOM   2515  CD  LYS A 271      89.901  93.146 120.278
ATOM   2516  CE  LYS A 271      89.950  91.629 120.095
ATOM   2517  NZ  LYS A 271      91.166  91.264 119.337
ATOM   2518  HZ1 LYS A 271      92.012  91.644 119.805
ATOM   2519  HZ2 LYS A 271      91.243  90.231 119.281
ATOM   2520  HZ3 LYS A 271      91.105  91.655 118.378
ATOM   2521  C   LYS A 271      88.314  97.309 122.411
ATOM   2522  O   LYS A 271      88.280  98.083 121.451
ATOM   2523  N   LYS A 272      88.753  97.676 123.630
ATOM   2524  H   LYS A 272      88.770  97.030 124.389
ATOM   2525  CA  LYS A 272      89.229  98.998 123.956
ATOM   2526  CB  LYS A 272      88.643  99.485 125.303
ATOM   2527  CG  LYS A 272      87.118  99.628 125.339
ATOM   2528  CD  LYS A 272      86.585 100.137 126.680
ATOM   2529  CE  LYS A 272      85.058 100.201 126.760
ATOM   2530  NZ  LYS A 272      84.650 100.668 128.099
ATOM   2531  HZ1 LYS A 272      85.134 100.100 128.821
ATOM   2532  HZ2 LYS A 272      84.909 101.665 128.218
ATOM   2533  HZ3 LYS A 272      83.624 100.564 128.215
ATOM   2534  C   LYS A 272      90.738  98.979 124.093
ATOM   2535  O   LYS A 272      91.338  99.956 124.543
ATOM   2536  N   GLU A 273      91.376  97.851 123.700
ATOM   2537  H   GLU A 273      90.851  97.094 123.323
ATOM   2538  CA  GLU A 273      92.794  97.597 123.789
ATOM   2539  CB  GLU A 273      93.123  96.138 123.402
ATOM   2540  CG  GLU A 273      92.634  95.078 124.401
ATOM   2541  CD  GLU A 273      92.866  93.647 123.896
ATOM   2542  OE1 GLU A 273      93.325  93.425 122.743
ATOM   2543  OE2 GLU A 273      92.569  92.726 124.701
ATOM   2544  C   GLU A 273      93.677  98.454 122.922
ATOM   2545  O   GLU A 273      94.741  98.882 123.371
ATOM   2546  N   CYS A 274      93.232  98.721 121.677
ATOM   2547  H   CYS A 274      92.347  98.372 121.380
ATOM   2548  CA  CYS A 274      93.932  99.461 120.658
ATOM   2549  CB  CYS A 274      93.294  99.259 119.268
ATOM   2550  SG  CYS A 274      93.394  97.534 118.699
ATOM   2551  C   CYS A 274      94.164 100.934 120.816
ATOM   2552  O   CYS A 274      93.398 101.656 121.455
ATOM   2553  N   GLU A 275      95.292 101.368 120.198
ATOM   2554  H   GLU A 275      95.866 100.708 119.721
ATOM   2555  CA  GLU A 275      95.813 102.710 120.120
ATOM   2556  CB  GLU A 275      97.353 102.716 119.945
ATOM   2557  CG  GLU A 275      98.138 102.109 121.128
ATOM   2558  CD  GLU A 275      98.107 102.972 122.398
ATOM   2559  OE1 GLU A 275      97.725 104.173 122.361
ATOM   2560  OE2 GLU A 275      98.493 102.413 123.455
ATOM   2561  C   GLU A 275      95.147 103.461 118.977
ATOM   2562  O   GLU A 275      94.221 102.952 118.338
ATOM   2563  N   THR A 276      95.622 104.710 118.709
ATOM   2564  H   THR A 276      96.364 105.086 119.257
ATOM   2565  CA  THR A 276      95.121 105.628 117.708
ATOM   2566  CB  THR A 276      95.999 106.871 117.679
ATOM   2567  CG2 THR A 276      95.482 107.902 116.649
ATOM   2568  OG1 THR A 276      95.986 107.487 118.961
ATOM   2569  HG1 THR A 276      96.790 108.013 119.002
ATOM   2570  C   THR A 276      95.132 104.963 116.345
ATOM   2571  O   THR A 276      94.122 105.025 115.638
ATOM   2572  N   TYR A 277      96.250 104.297 115.960
ATOM   2573  H   TYR A 277      97.064 104.221 116.531
ATOM   2574  CA  TYR A 277      96.281 103.617 114.694
ATOM   2575  CB  TYR A 277      97.645 103.611 113.965
ATOM   2576  CG  TYR A 277      97.877 104.984 113.422
ATOM   2577  CD1 TYR A 277      98.579 105.948 114.156
ATOM   2578  CE1 TYR A 277      98.780 107.228 113.630
ATOM   2579  CZ  TYR A 277      98.279 107.554 112.366
ATOM   2580  OH  TYR A 277      98.478 108.844 111.830
ATOM   2581  HH  TYR A 277      98.972 109.358 112.474
ATOM   2582  CE2 TYR A 277      97.578 106.599 111.629
ATOM   2583  CD2 TYR A 277      97.378 105.322 112.156
ATOM   2584  C   TYR A 277      95.817 102.224 114.944
ATOM   2585  O   TYR A 277      96.491 101.428 115.603
ATOM   2586  N   LYS A 278      94.599 101.940 114.440
ATOM   2587  H   LYS A 278      94.072 102.617 113.932
ATOM   2588  CA  LYS A 278      93.989 100.649 114.580
ATOM   2589  CB  LYS A 278      92.449 100.676 114.607
ATOM   2590  CG  LYS A 278      91.873 101.335 115.861
ATOM   2591  CD  LYS A 278      90.344 101.384 115.886
ATOM   2592  CE  LYS A 278      89.778 102.052 117.141
ATOM   2593  NZ  LYS A 278      88.300 102.073 117.091
ATOM   2594  HZ1 LYS A 278      87.989 102.592 116.249
ATOM   2595  HZ2 LYS A 278      87.924 101.107 117.061
ATOM   2596  HZ3 LYS A 278      87.938 102.551 117.938
ATOM   2597  C   LYS A 278      94.424  99.706 113.503
ATOM   2598  O   LYS A 278      94.522 100.086 112.333
ATOM   2599  N   GLU A 279      94.734  98.455 113.918
ATOM   2600  H   GLU A 279      94.667  98.198 114.880
ATOM   2601  CA  GLU A 279      95.142  97.391 113.030
ATOM   2602  CB  GLU A 279      96.526  96.791 113.347
ATOM   2603  CG  GLU A 279      97.695  97.768 113.133
ATOM   2604  CD  GLU A 279      99.059  97.097 113.336
ATOM   2605  OE1 GLU A 279      99.144  95.880 113.657
ATOM   2606  OE2 GLU A 279     100.066  97.830 113.161
ATOM   2607  C   GLU A 279      94.120  96.290 113.159
ATOM   2608  O   GLU A 279      93.631  96.015 114.259
ATOM   2609  N   LEU A 280      93.752  95.666 112.013
ATOM   2610  H   LEU A 280      94.153  95.910 111.133
ATOM   2611  CA  LEU A 280      92.768  94.609 111.963
ATOM   2612  CB  LEU A 280      91.766  94.835 110.810
ATOM   2613  CG  LEU A 280      90.972  96.157 110.815
ATOM   2614  CD1 LEU A 280      90.091  96.257 109.560
ATOM   2615  CD2 LEU A 280      90.175  96.364 112.107
ATOM   2616  C   LEU A 280      93.352  93.248 111.663
ATOM   2617  O   LEU A 280      92.789  92.225 112.057
ATOM   2618  N   LYS A 281      94.526  93.223 110.997
ATOM   2619  H   LYS A 281      94.974  94.077 110.747
ATOM   2620  CA  LYS A 281      95.209  92.038 110.530
ATOM   2621  CB  LYS A 281      96.154  92.388 109.356
ATOM   2622  CG  LYS A 281      95.378  92.870 108.125
ATOM   2623  CD  LYS A 281      96.199  93.236 106.891
ATOM   2624  CE  LYS A 281      95.310  93.708 105.736
ATOM   2625  NZ  LYS A 281      96.125  94.031 104.549
ATOM   2626  HZ1 LYS A 281      96.932  94.624 104.821
ATOM   2627  HZ2 LYS A 281      96.469  93.151 104.121
ATOM   2628  HZ3 LYS A 281      95.546  94.543 103.857
ATOM   2629  C   LYS A 281      95.957  91.184 111.525
ATOM   2630  O   LYS A 281      96.530  90.165 111.137
ATOM   2631  N   ALA A 282      95.950  91.556 112.822
ATOM   2632  H   ALA A 282      95.452  92.370 113.109
ATOM   2633  CA  ALA A 282      96.662  90.876 113.881
ATOM   2634  CB  ALA A 282      96.533  91.636 115.215
ATOM   2635  C   ALA A 282      96.346  89.427 114.173
ATOM   2636  O   ALA A 282      97.269  88.668 114.482
ATOM   2637  N   HIS A 283      95.058  89.011 114.059
ATOM   2638  H   HIS A 283      94.346  89.657 113.797
ATOM   2639  CA  HIS A 283      94.577  87.668 114.338
ATOM   2640  CB  HIS A 283      94.953  86.609 113.263
ATOM   2641  CG  HIS A 283      94.334  86.862 111.916
ATOM   2642  ND1 HIS A 283      94.927  87.608 110.923
ATOM   2643  CE1 HIS A 283      94.076  87.604 109.866
ATOM   2644  NE2 HIS A 283      92.979  86.910 110.109
ATOM   2645  CD2 HIS A 283      93.144  86.442 111.401
ATOM   2646  C   HIS A 283      94.883  87.245 115.768
ATOM   2647  O   HIS A 283      94.666  88.057 116.671
ATOM   2648  N   GLY A 284      95.359  85.995 116.032
ATOM   2649  H   GLY A 284      95.543  85.321 115.322
ATOM   2650  CA  GLY A 284      95.634  85.563 117.382
ATOM   2651  C   GLY A 284      96.761  84.589 117.376
ATOM   2652  O   GLY A 284      96.559  83.400 117.621
ATOM   2653  N   VAL A 285      97.983  85.107 117.150
ATOM   2654  H   VAL A 285      98.091  86.088 117.007
ATOM   2655  CA  VAL A 285      99.207  84.347 117.070
ATOM   2656  CB  VAL A 285     100.350  85.223 116.535
ATOM   2657  CG1 VAL A 285     101.745  84.562 116.608
ATOM   2658  CG2 VAL A 285      99.992  85.612 115.085
ATOM   2659  C   VAL A 285      99.522  83.676 118.396
ATOM   2660  O   VAL A 285      99.178  84.175 119.472
ATOM   2661  N   SER A 286     100.191  82.500 118.296
ATOM   2662  H   SER A 286     100.441  82.150 117.397
ATOM   2663  CA  SER A 286     100.614  81.654 119.379
ATOM   2664  CB  SER A 286     101.691  82.285 120.303
ATOM   2665  OG  SER A 286     102.876  82.565 119.571
ATOM   2666  HG  SER A 286     103.528  82.835 120.225
ATOM   2667  C   SER A 286      99.553  80.973 120.195
ATOM   2668  O   SER A 286      99.349  81.251 121.381
ATOM   2669  N   CYS A 287      98.797  80.084 119.509
ATOM   2670  H   CYS A 287      98.957  79.908 118.541
ATOM   2671  CA  CYS A 287      97.784  79.261 120.121
ATOM   2672  CB  CYS A 287      96.919  78.516 119.085
ATOM   2673  SG  CYS A 287      97.789  77.201 118.168
ATOM   2674  C   CYS A 287      98.510  78.197 120.930
ATOM   2675  O   CYS A 287      99.609  77.808 120.517
ATOM   2676  N   PRO A 288      97.990  77.718 122.069
ATOM   2677  CA  PRO A 288      98.667  76.709 122.859
ATOM   2678  CB  PRO A 288      97.813  76.546 124.119
ATOM   2679  CG  PRO A 288      97.106  77.902 124.274
ATOM   2680  CD  PRO A 288      96.937  78.393 122.826
ATOM   2681  C   PRO A 288      98.836  75.406 122.115
ATOM   2682  O   PRO A 288      99.984  74.993 121.949
ATOM   2683  N   GLN A 289      97.728  74.786 121.635
ATOM   2684  H   GLN A 289      96.826  75.067 121.951
ATOM   2685  CA  GLN A 289      97.676  73.954 120.455
ATOM   2686  CB  GLN A 289      98.513  72.633 120.505
ATOM   2687  CG  GLN A 289      98.149  71.597 121.586
ATOM   2688  CD  GLN A 289      99.137  70.437 121.507
ATOM   2689  OE1 GLN A 289     100.266  70.508 121.992
ATOM   2690  NE2 GLN A 289      98.689  69.313 120.890
ATOM   2691 1HE2 GLN A 289      97.746  69.268 120.559
ATOM   2692 2HE2 GLN A 289      99.301  68.533 120.760
ATOM   2693  C   GLN A 289      96.235  73.615 120.176
ATOM   2694  O   GLN A 289      95.460  73.378 121.107
ATOM   2695  N   SER A 290      95.831  73.669 118.888
ATOM   2696  H   SER A 290      96.458  73.931 118.159
ATOM   2697  CA  SER A 290      94.499  73.297 118.480
ATOM   2698  CB  SER A 290      93.388  74.309 118.852
ATOM   2699  OG  SER A 290      92.114  73.842 118.426
ATOM   2700  HG  SER A 290      91.475  74.480 118.754
ATOM   2701  C   SER A 290      94.606  73.131 116.993
ATOM   2702  O   SER A 290      94.720  74.131 116.277
ATOM   2703  N   GLN A 291      94.627  71.870 116.494
ATOM   2704  H   GLN A 291      94.558  71.055 117.063
ATOM   2705  CA  GLN A 291      94.747  71.680 115.075
ATOM   2706  CB  GLN A 291      96.231  71.492 114.654
ATOM   2707  CG  GLN A 291      96.520  71.360 113.153
ATOM   2708  CD  GLN A 291      98.035  71.372 112.958
ATOM   2709  OE1 GLN A 291      98.732  70.374 113.138
ATOM   2710  NE2 GLN A 291      98.573  72.560 112.569
ATOM   2711 1HE2 GLN A 291      97.986  73.360 112.450
ATOM   2712 2HE2 GLN A 291      99.560  72.638 112.427
ATOM   2713  C   GLN A 291      93.853  70.580 114.576
ATOM   2714  O   GLN A 291      93.834  69.470 115.111
ATOM   2715  N   CYS A 292      93.064  70.917 113.531
ATOM   2716  H   CYS A 292      93.085  71.841 113.158
ATOM   2717  CA  CYS A 292      92.134  70.036 112.869
ATOM   2718  CB  CYS A 292      90.791  70.729 112.542
ATOM   2719  SG  CYS A 292      89.895  71.270 114.031
ATOM   2720  C   CYS A 292      92.788  69.632 111.560
ATOM   2721  O   CYS A 292      93.433  70.476 110.937
ATOM   2722  N   PRO A 293      92.655  68.386 111.107
ATOM   2723  CA  PRO A 293      93.275  67.890 109.890
ATOM   2724  CB  PRO A 293      93.051  66.374 109.909
ATOM   2725  CG  PRO A 293      92.875  66.028 111.393
ATOM   2726  CD  PRO A 293      92.222  67.289 111.972
ATOM   2727  C   PRO A 293      92.875  68.457 108.550
ATOM   2728  O   PRO A 293      93.731  68.440 107.662
ATOM   2729  N   TYR A 294      91.615  68.925 108.364
ATOM   2730  H   TYR A 294      91.014  69.142 109.128
ATOM   2731  CA  TYR A 294      90.927  68.633 107.123
ATOM   2732  CB  TYR A 294      89.400  68.416 107.310
ATOM   2733  CG  TYR A 294      89.208  67.216 108.185
ATOM   2734  CD1 TYR A 294      88.925  67.393 109.546
ATOM   2735  CE1 TYR A 294      88.754  66.294 110.391
ATOM   2736  CZ  TYR A 294      88.871  65.001 109.878
ATOM   2737  OH  TYR A 294      88.701  63.888 110.729
ATOM   2738  HH  TYR A 294      88.863  63.094 110.211
ATOM   2739  CE2 TYR A 294      89.156  64.811 108.523
ATOM   2740  CD2 TYR A 294      89.326  65.914 107.682
ATOM   2741  C   TYR A 294      91.191  69.641 106.034
ATOM   2742  O   TYR A 294      90.355  70.483 105.701
ATOM   2743  N   LYS A 295      92.401  69.532 105.446
ATOM   2744  H   LYS A 295      93.047  68.856 105.787
ATOM   2745  CA  LYS A 295      92.905  70.359 104.384
ATOM   2746  CB  LYS A 295      94.408  70.089 104.127
ATOM   2747  CG  LYS A 295      94.745  68.668 103.637
ATOM   2748  CD  LYS A 295      96.218  68.411 103.319
ATOM   2749  CE  LYS A 295      96.487  67.000 102.792
ATOM   2750  NZ  LYS A 295      97.922  66.825 102.491
ATOM   2751  HZ1 LYS A 295      98.132  65.820 102.340
ATOM   2752  HZ2 LYS A 295      98.160  67.354 101.631
ATOM   2753  HZ3 LYS A 295      98.493  67.174 103.283
ATOM   2754  C   LYS A 295      92.089  70.231 103.130
ATOM   2755  O   LYS A 295      91.777  69.125 102.672
ATOM   2756  N   LYS A 296      91.706  71.400 102.565
ATOM   2757  H   LYS A 296      91.965  72.288 102.941
ATOM   2758  CA  LYS A 296      90.903  71.418 101.377
ATOM   2759  CB  LYS A 296      89.425  71.819 101.620
ATOM   2760  CG  LYS A 296      88.655  70.814 102.485
ATOM   2761  CD  LYS A 296      87.180  71.138 102.695
ATOM   2762  CE  LYS A 296      86.468  70.119 103.586
ATOM   2763  NZ  LYS A 296      85.045  70.479 103.692
ATOM   2764  HZ1 LYS A 296      84.699  70.275 104.649
ATOM   2765  HZ2 LYS A 296      84.946  71.489 103.481
ATOM   2766  HZ3 LYS A 296      84.490  69.932 103.007
ATOM   2767  C   LYS A 296      91.491  72.364 100.384
ATOM   2768  O   LYS A 296      91.456  73.588 100.553
ATOM   2769  N   ILE A 297      92.082  71.768  99.321
ATOM   2770  H   ILE A 297      92.097  70.775  99.232
ATOM   2771  CA  ILE A 297      92.686  72.490  98.234
ATOM   2772  CB  ILE A 297      93.610  71.636  97.368
ATOM   2773  CG2 ILE A 297      94.113  72.431  96.138
ATOM   2774  CG1 ILE A 297      94.795  71.151  98.237
ATOM   2775  CD1 ILE A 297      95.689  70.092  97.588
ATOM   2776  C   ILE A 297      91.574  73.150  97.469
ATOM   2777  O   ILE A 297      90.548  72.534  97.173
ATOM   2778  N   GLY A 298      91.754  74.455  97.197
ATOM   2779  H   GLY A 298      92.595  74.930  97.439
ATOM   2780  CA  GLY A 298      90.777  75.217  96.467
ATOM   2781  C   GLY A 298      91.450  75.712  95.247
ATOM   2782  O   GLY A 298      92.677  75.803  95.197
ATOM   2783  N   VAL A 299      90.660  75.996  94.196
ATOM   2784  H   VAL A 299      89.664  75.922  94.241
ATOM   2785  CA  VAL A 299      91.226  76.481  92.966
ATOM   2786  CB  VAL A 299      91.589  75.358  91.959
ATOM   2787  CG1 VAL A 299      92.279  75.981  90.752
ATOM   2788  CG2 VAL A 299      92.469  74.213  92.509
ATOM   2789  C   VAL A 299      90.152  77.303  92.292
ATOM   2790  O   VAL A 299      88.967  76.978  92.388
ATOM   2791  N   ASP A 300      90.543  78.436  91.659
ATOM   2792  H   ASP A 300      91.483  78.767  91.608
ATOM   2793  CA  ASP A 300      89.642  79.213  90.854
ATOM   2794  CB  ASP A 300      89.828  80.735  90.958
ATOM   2795  CG  ASP A 300      89.372  81.228  92.333
ATOM   2796  OD1 ASP A 300      88.231  80.886  92.745
ATOM   2797  OD2 ASP A 300      90.156  81.955  92.996
ATOM   2798  C   ASP A 300      90.036  78.659  89.499
ATOM   2799  O   ASP A 300      91.222  78.521  89.181
ATOM   2800  N   VAL A 301      89.044  78.270  88.674
ATOM   2801  H   VAL A 301      88.081  78.389  88.899
ATOM   2802  CA  VAL A 301      89.353  77.633  87.413
ATOM   2803  CB  VAL A 301      88.933  76.161  87.347
ATOM   2804  CG1 VAL A 301      89.847  75.307  88.233
ATOM   2805  CG2 VAL A 301      87.444  75.990  87.733
ATOM   2806  C   VAL A 301      88.877  78.228  86.127
ATOM   2807  O   VAL A 301      87.715  78.606  85.976
ATOM   2808  N   HIS A 302      89.814  78.302  85.157
ATOM   2809  H   HIS A 302      90.754  78.012  85.331
ATOM   2810  CA  HIS A 302      89.535  78.766  83.824
ATOM   2811  CB  HIS A 302      90.763  79.440  83.164
ATOM   2812  CG  HIS A 302      90.589  80.113  81.830
ATOM   2813  ND1 HIS A 302      90.533  79.435  80.634
ATOM   2814  CE1 HIS A 302      90.444  80.370  79.654
ATOM   2815  NE2 HIS A 302      90.432  81.599  80.135
ATOM   2816  CD2 HIS A 302      90.521  81.434  81.506
ATOM   2817  C   HIS A 302      89.237  77.499  83.075
ATOM   2818  O   HIS A 302      90.137  76.694  82.829
ATOM   2819  N   ALA A 303      87.955  77.277  82.709
ATOM   2820  H   ALA A 303      87.225  77.926  82.905
ATOM   2821  CA  ALA A 303      87.570  76.104  81.969
ATOM   2822  CB  ALA A 303      86.050  75.877  81.909
ATOM   2823  C   ALA A 303      88.090  76.287  80.575
ATOM   2824  O   ALA A 303      87.846  77.312  79.935
ATOM   2825  N   LEU A 304      88.856  75.285  80.105
ATOM   2826  H   LEU A 304      89.040  74.471  80.649
ATOM   2827  CA  LEU A 304      89.453  75.310  78.796
ATOM   2828  CB  LEU A 304      90.879  74.708  78.789
ATOM   2829  CG  LEU A 304      91.935  75.441  79.647
ATOM   2830  CD1 LEU A 304      93.259  74.666  79.656
ATOM   2831  CD2 LEU A 304      92.145  76.895  79.195
ATOM   2832  C   LEU A 304      88.639  74.544  77.793
ATOM   2833  O   LEU A 304      88.980  74.532  76.608
ATOM   2834  N   GLY A 305      87.522  73.923  78.233
ATOM   2835  H   GLY A 305      87.243  73.958  79.189
ATOM   2836  CA  GLY A 305      86.694  73.125  77.376
ATOM   2837  C   GLY A 305      87.261  71.729  77.344
ATOM   2838  O   GLY A 305      88.022  71.313  78.226
ATOM   2839  N   HIS A 306      86.854  70.971  76.303
ATOM   2840  H   HIS A 306      86.240  71.329  75.603
ATOM   2841  CA  HIS A 306      87.274  69.609  76.117
ATOM   2842  CB  HIS A 306      86.097  68.681  75.773
ATOM   2843  CG  HIS A 306      85.140  68.577  76.920
ATOM   2844  ND1 HIS A 306      85.202  67.623  77.910
ATOM   2845  CE1 HIS A 306      84.205  67.905  78.784
ATOM   2846  NE2 HIS A 306      83.510  68.969  78.431
ATOM   2847  CD2 HIS A 306      84.102  69.392  77.256
ATOM   2848  C   HIS A 306      88.307  69.497  75.045
ATOM   2849  O   HIS A 306      88.200  70.117  73.985
ATOM   2850  N   TRP A 307      89.359  68.699  75.336
ATOM   2851  H   TRP A 307      89.392  68.190  76.194
ATOM   2852  CA  TRP A 307      90.442  68.471  74.417
ATOM   2853  CB  TRP A 307      91.767  68.098  75.119
ATOM   2854  CG  TRP A 307      92.407  69.237  75.902
ATOM   2855  CD1 TRP A 307      91.935  70.499  76.154
ATOM   2856  NE1 TRP A 307      92.841  71.213  76.901
ATOM   2857  HE1 TRP A 307      92.725  72.130  77.214
ATOM   2858  CE2 TRP A 307      93.931  70.412  77.148
ATOM   2859  CZ2 TRP A 307      95.104  70.653  77.852
ATOM   2860  CH2 TRP A 307      96.048  69.622  77.933
ATOM   2861  CZ3 TRP A 307      95.815  68.384  77.319
ATOM   2862  CE3 TRP A 307      94.632  68.139  76.610
ATOM   2863  CD2 TRP A 307      93.696  69.163  76.534
ATOM   2864  C   TRP A 307      90.035  67.410  73.438
ATOM   2865  O   TRP A 307      89.586  66.333  73.835
ATOM   2866  N   PHE A 308      90.150  67.742  72.130
ATOM   2867  H   PHE A 308      90.498  68.633  71.851
ATOM   2868  CA  PHE A 308      89.812  66.869  71.037
ATOM   2869  CB  PHE A 308      89.096  67.581  69.855
ATOM   2870  CG  PHE A 308      87.718  68.075  70.164
ATOM   2871  CD1 PHE A 308      87.516  69.367  70.666
ATOM   2872  CE1 PHE A 308      86.225  69.834  70.939
ATOM   2873  CZ  PHE A 308      85.122  69.011  70.697
ATOM   2874  CE2 PHE A 308      85.313  67.728  70.177
ATOM   2875  CD2 PHE A 308      86.604  67.266  69.907
ATOM   2876  C   PHE A 308      91.059  66.310  70.421
ATOM   2877  O   PHE A 308      91.965  67.058  70.035
ATOM   2878  N   ASP A 309      91.134  64.965  70.330
ATOM   2879  H   ASP A 309      90.407  64.370  70.670
ATOM   2880  CA  ASP A 309      92.244  64.292  69.701
ATOM   2881  CB  ASP A 309      92.940  63.207  70.558
ATOM   2882  CG  ASP A 309      93.732  63.806  71.730
ATOM   2883  OD1 ASP A 309      93.993  65.038  71.770
ATOM   2884  OD2 ASP A 309      94.117  62.996  72.612
ATOM   2885  C   ASP A 309      91.674  63.658  68.467
ATOM   2886  O   ASP A 309      90.546  63.161  68.490
ATOM   2887  N   GLY A 310      92.433  63.665  67.348
ATOM   2888  H   GLY A 310      93.353  64.047  67.310
ATOM   2889  CA  GLY A 310      91.919  63.091  66.133
ATOM   2890  C   GLY A 310      92.992  62.679  65.189
ATOM   2891  O   GLY A 310      94.176  62.967  65.378
ATOM   2892  N   ARG A 311      92.547  61.960  64.139
ATOM   2893  H   ARG A 311      91.570  61.811  64.001
ATOM   2894  CA  ARG A 311      93.380  61.439  63.093
ATOM   2895  CB  ARG A 311      92.775  60.176  62.456
ATOM   2896  CG  ARG A 311      92.682  59.020  63.450
ATOM   2897  CD  ARG A 311      92.046  57.750  62.898
ATOM   2898  NE  ARG A 311      91.836  56.860  64.077
ATOM   2899  HE  ARG A 311      92.246  57.126  64.950
ATOM   2900  CZ  ARG A 311      91.115  55.698  64.011
ATOM   2901  NH1 ARG A 311      90.498  55.288  62.862
ATOM   2902 1HH1 ARG A 311      90.535  55.854  62.038
ATOM   2903 2HH1 ARG A 311      89.973  54.437  62.848
ATOM   2904  NH2 ARG A 311      91.008  54.942  65.141
ATOM   2905 1HH2 ARG A 311      91.469  55.228  65.981
ATOM   2906 2HH2 ARG A 311      90.487  54.089  65.134
ATOM   2907  C   ARG A 311      93.527  62.462  62.012
ATOM   2908  O   ARG A 311      92.595  63.209  61.717
ATOM   2909  N   LEU A 312      94.739  62.548  61.430
ATOM   2910  H   LEU A 312      95.494  61.955  61.697
ATOM   2911  CA  LEU A 312      95.010  63.461  60.353
ATOM   2912  CB  LEU A 312      96.374  64.180  60.458
ATOM   2913  CG  LEU A 312      96.399  65.434  61.371
ATOM   2914  CD1 LEU A 312      96.157  65.118  62.857
ATOM   2915  CD2 LEU A 312      97.680  66.249  61.155
ATOM   2916  C   LEU A 312      94.958  62.670  59.078
ATOM   2917  O   LEU A 312      95.450  61.540  59.036
ATOM   2918  N   ASN A 313      94.293  63.224  58.035
ATOM   2919  H   ASN A 313      93.857  64.117  58.110
ATOM   2920  CA  ASN A 313      94.175  62.583  56.745
ATOM   2921  CB  ASN A 313      92.789  61.961  56.446
ATOM   2922  CG  ASN A 313      92.490  60.828  57.429
ATOM   2923  OD1 ASN A 313      93.059  59.742  57.327
ATOM   2924  ND2 ASN A 313      91.598  61.076  58.420
ATOM   2925 1HD2 ASN A 313      91.178  61.979  58.498
ATOM   2926 2HD2 ASN A 313      91.367  60.352  59.070
ATOM   2927  C   ASN A 313      94.517  63.532  55.638
ATOM   2928  O   ASN A 313      94.087  64.687  55.641
ATOM   2929  N   LEU A 314      95.344  63.047  54.679
ATOM   2930  H   LEU A 314      95.692  62.113  54.715
ATOM   2931  CA  LEU A 314      95.777  63.820  53.546
ATOM   2932  CB  LEU A 314      97.291  63.639  53.268
ATOM   2933  CG  LEU A 314      97.920  64.395  52.072
ATOM   2934  CD1 LEU A 314      97.908  65.923  52.248
ATOM   2935  CD2 LEU A 314      99.335  63.867  51.804
ATOM   2936  C   LEU A 314      94.982  63.417  52.336
ATOM   2937  O   LEU A 314      94.957  62.239  51.966
ATOM   2938  N   LYS A 315      94.295  64.402  51.709
ATOM   2939  H   LYS A 315      94.317  65.346  52.027
ATOM   2940  CA  LYS A 315      93.512  64.163  50.530
ATOM   2941  CB  LYS A 315      91.975  64.142  50.716
ATOM   2942  CG  LYS A 315      91.432  62.997  51.581
ATOM   2943  CD  LYS A 315      91.528  61.621  50.916
ATOM   2944  CE  LYS A 315      90.966  60.468  51.750
ATOM   2945  NZ  LYS A 315      91.256  59.185  51.072
ATOM   2946  HZ1 LYS A 315      90.378  58.762  50.718
ATOM   2947  HZ2 LYS A 315      91.896  59.358  50.274
ATOM   2948  HZ3 LYS A 315      91.711  58.527  51.733
ATOM   2949  C   LYS A 315      93.819  65.141  49.453
ATOM   2950  O   LYS A 315      93.817  66.361  49.643
ATOM   2951  N   THR A 316      94.166  64.560  48.289
ATOM   2952  H   THR A 316      94.205  63.568  48.198
ATOM   2953  CA  THR A 316      94.458  65.281  47.090
ATOM   2954  CB  THR A 316      95.429  64.581  46.175
ATOM   2955  CG2 THR A 316      96.794  64.486  46.881
ATOM   2956  OG1 THR A 316      94.960  63.284  45.832
ATOM   2957  HG1 THR A 316      94.233  63.423  45.220
ATOM   2958  C   THR A 316      93.138  65.563  46.409
ATOM   2959  O   THR A 316      92.229  64.729  46.412
ATOM   2960  N   SER A 317      93.015  66.787  45.879
ATOM   2961  H   SER A 317      93.779  67.421  45.900
ATOM   2962  CA  SER A 317      91.858  67.290  45.186
ATOM   2963  CB  SER A 317      91.380  68.629  45.794
ATOM   2964  OG  SER A 317      90.982  68.453  47.149
ATOM   2965  HG  SER A 317      90.842  69.334  47.504
ATOM   2966  C   SER A 317      92.355  67.581  43.798
ATOM   2967  O   SER A 317      93.387  68.235  43.643
ATOM   2968  N   PHE A 318      91.649  67.095  42.753
ATOM   2969  H   PHE A 318      90.798  66.587  42.863
ATOM   2970  CA  PHE A 318      92.077  67.320  41.398
ATOM   2971  CB  PHE A 318      92.424  66.042  40.593
ATOM   2972  CG  PHE A 318      93.552  65.263  41.182
ATOM   2973  CD1 PHE A 318      93.292  64.183  42.031
ATOM   2974  CE1 PHE A 318      94.342  63.446  42.583
ATOM   2975  CZ  PHE A 318      95.664  63.787  42.291
ATOM   2976  CE2 PHE A 318      95.934  64.867  41.447
ATOM   2977  CD2 PHE A 318      94.881  65.602  40.894
ATOM   2978  C   PHE A 318      90.983  67.953  40.615
ATOM   2979  O   PHE A 318      89.838  67.495  40.624
ATOM   2980  N   HIS A 319      91.337  69.057  39.939
ATOM   2981  H   HIS A 319      92.268  69.412  39.991
ATOM   2982  CA  HIS A 319      90.466  69.805  39.073
ATOM   2983  CB  HIS A 319      89.920  71.114  39.696
ATOM   2984  CG  HIS A 319      89.112  70.918  40.954
ATOM   2985  ND1 HIS A 319      87.804  70.484  40.986
ATOM   2986  CE1 HIS A 319      87.446  70.409  42.295
ATOM   2987  NE2 HIS A 319      88.428  70.765  43.103
ATOM   2988  CD2 HIS A 319      89.475  71.086  42.257
ATOM   2989  C   HIS A 319      91.362  70.164  37.913
ATOM   2990  O   HIS A 319      92.591  70.084  38.010
ATOM   2991  N   CYS A 320      90.767  70.469  36.744
ATOM   2992  H   CYS A 320      89.777  70.474  36.634
ATOM   2993  CA  CYS A 320      91.540  70.846  35.589
ATOM   2994  CB  CYS A 320      91.466  69.778  34.476
ATOM   2995  SG  CYS A 320      89.809  69.636  33.739
ATOM   2996  C   CYS A 320      91.082  72.155  35.015
ATOM   2997  O   CYS A 320      91.643  72.596  34.009
ATOM   2998  N   TYR A 321      90.046  72.792  35.616
ATOM   2999  H   TYR A 321      89.596  72.450  36.437
ATOM   3000  CA  TYR A 321      89.534  74.021  35.071
ATOM   3001  CB  TYR A 321      88.299  73.699  34.179
ATOM   3002  CG  TYR A 321      87.886  74.818  33.277
ATOM   3003  CD1 TYR A 321      88.671  75.152  32.166
ATOM   3004  CE1 TYR A 321      88.291  76.190  31.311
ATOM   3005  CZ  TYR A 321      87.112  76.896  31.560
ATOM   3006  OH  TYR A 321      86.723  77.944  30.698
ATOM   3007  HH  TYR A 321      85.876  78.280  31.006
ATOM   3008  CE2 TYR A 321      86.315  76.562  32.659
ATOM   3009  CD2 TYR A 321      86.699  75.524  33.510
ATOM   3010  C   TYR A 321      89.143  74.980  36.168
ATOM   3011  O   TYR A 321      88.973  74.585  37.323
ATOM   3012  N   GLY A 322      88.999  76.275  35.787
ATOM   3013  H   GLY A 322      89.184  76.545  34.845
ATOM   3014  CA  GLY A 322      88.593  77.365  36.634
ATOM   3015  C   GLY A 322      89.675  78.015  37.425
ATOM   3016  O   GLY A 322      90.828  78.090  37.000
ATOM   3017  N   ALA A 323      89.235  78.590  38.566
ATOM   3018  H   ALA A 323      88.275  78.520  38.825
ATOM   3019  CA  ALA A 323      90.055  79.267  39.532
ATOM   3020  CB  ALA A 323      89.708  80.758  39.702
ATOM   3021  C   ALA A 323      89.759  78.568  40.834
ATOM   3022  O   ALA A 323      88.641  78.090  41.051
ATOM   3023  N   CYS A 324      90.753  78.555  41.756
ATOM   3024  H   CYS A 324      91.638  78.968  41.554
ATOM   3025  CA  CYS A 324      90.680  77.891  43.038
ATOM   3026  CB  CYS A 324      91.979  78.047  43.852
ATOM   3027  SG  CYS A 324      93.379  77.141  43.131
ATOM   3028  C   CYS A 324      89.548  78.351  43.912
ATOM   3029  O   CYS A 324      88.937  77.529  44.597
ATOM   3030  N   THR A 325      89.211  79.661  43.859
ATOM   3031  H   THR A 325      89.691  80.295  43.259
ATOM   3032  CA  THR A 325      88.147  80.250  44.640
ATOM   3033  CB  THR A 325      88.060  81.757  44.489
ATOM   3034  CG2 THR A 325      89.330  82.411  45.063
ATOM   3035  OG1 THR A 325      87.885  82.123  43.125
ATOM   3036  HG1 THR A 325      87.569  83.031  43.138
ATOM   3037  C   THR A 325      86.799  79.664  44.300
ATOM   3038  O   THR A 325      85.938  79.551  45.175
ATOM   3039  N   LYS A 326      86.600  79.301  43.012
ATOM   3040  H   LYS A 326      87.329  79.385  42.336
ATOM   3041  CA  LYS A 326      85.372  78.736  42.521
ATOM   3042  CB  LYS A 326      85.237  78.892  40.995
ATOM   3043  CG  LYS A 326      85.024  80.343  40.559
ATOM   3044  CD  LYS A 326      84.830  80.518  39.052
ATOM   3045  CE  LYS A 326      84.730  81.982  38.609
ATOM   3046  NZ  LYS A 326      83.475  82.590  39.101
ATOM   3047  HZ1 LYS A 326      82.939  82.993  38.310
ATOM   3048  HZ2 LYS A 326      82.901  81.866  39.571
ATOM   3049  HZ3 LYS A 326      83.696  83.343  39.781
ATOM   3050  C   LYS A 326      85.188  77.278  42.844
ATOM   3051  O   LYS A 326      84.065  76.867  43.139
ATOM   3052  N   TYR A 327      86.270  76.463  42.780
ATOM   3053  H   TYR A 327      87.178  76.807  42.547
ATOM   3054  CA  TYR A 327      86.172  75.043  43.031
ATOM   3055  CB  TYR A 327      87.075  74.212  42.097
ATOM   3056  CG  TYR A 327      86.492  74.238  40.721
ATOM   3057  CD1 TYR A 327      86.766  75.301  39.853
ATOM   3058  CE1 TYR A 327      86.224  75.323  38.568
ATOM   3059  CZ  TYR A 327      85.411  74.276  38.132
ATOM   3060  OH  TYR A 327      84.869  74.299  36.830
ATOM   3061  HH  TYR A 327      85.213  75.076  36.381
ATOM   3062  CE2 TYR A 327      85.141  73.204  38.986
ATOM   3063  CD2 TYR A 327      85.682  73.187  40.274
ATOM   3064  C   TYR A 327      86.434  74.631  44.443
ATOM   3065  O   TYR A 327      87.558  74.729  44.939
ATOM   3066  N   GLU A 328      85.363  74.113  45.090
ATOM   3067  H   GLU A 328      84.482  74.030  44.633
ATOM   3068  CA  GLU A 328      85.383  73.646  46.448
ATOM   3069  CB  GLU A 328      83.995  73.553  47.114
ATOM   3070  CG  GLU A 328      83.369  74.939  47.335
ATOM   3071  CD  GLU A 328      82.058  74.832  48.107
ATOM   3072  OE1 GLU A 328      81.017  75.284  47.561
ATOM   3073  OE2 GLU A 328      82.074  74.332  49.263
ATOM   3074  C   GLU A 328      86.116  72.350  46.585
ATOM   3075  O   GLU A 328      86.107  71.491  45.701
ATOM   3076  N   TYR A 329      86.804  72.217  47.736
ATOM   3077  H   TYR A 329      86.767  72.936  48.434
ATOM   3078  CA  TYR A 329      87.615  71.098  48.087
ATOM   3079  CB  TYR A 329      88.694  71.526  49.108
ATOM   3080  CG  TYR A 329      89.524  72.577  48.431
ATOM   3081  CD1 TYR A 329      89.259  73.916  48.749
ATOM   3082  CE1 TYR A 329      89.966  74.952  48.143
ATOM   3083  CZ  TYR A 329      90.951  74.662  47.201
ATOM   3084  OH  TYR A 329      91.655  75.725  46.595
ATOM   3085  HH  TYR A 329      92.402  75.357  46.114
ATOM   3086  CE2 TYR A 329      91.221  73.331  46.867
ATOM   3087  CD2 TYR A 329      90.509  72.289  47.476
ATOM   3088  C   TYR A 329      86.699  70.067  48.711
ATOM   3089  O   TYR A 329      85.834  70.455  49.501
ATOM   3090  N   PRO A 330      86.825  68.772  48.413
ATOM   3091  CA  PRO A 330      85.982  67.722  48.959
ATOM   3092  CB  PRO A 330      86.333  66.452  48.179
ATOM   3093  CG  PRO A 330      87.739  66.722  47.621
ATOM   3094  CD  PRO A 330      87.761  68.246  47.426
ATOM   3095  C   PRO A 330      86.064  67.561  50.453
ATOM   3096  O   PRO A 330      85.169  66.954  51.033
ATOM   3097  N   TRP A 331      87.140  68.079  51.064
ATOM   3098  H   TRP A 331      87.838  68.529  50.517
ATOM   3099  CA  TRP A 331      87.400  68.124  52.475
ATOM   3100  CB  TRP A 331      88.869  67.723  52.768
ATOM   3101  CG  TRP A 331      89.927  68.325  51.855
ATOM   3102  CD1 TRP A 331      90.450  67.747  50.730
ATOM   3103  NE1 TRP A 331      91.318  68.607  50.102
ATOM   3104  HE1 TRP A 331      91.829  68.409  49.293
ATOM   3105  CE2 TRP A 331      91.361  69.779  50.818
ATOM   3106  CZ2 TRP A 331      92.058  70.960  50.599
ATOM   3107  CH2 TRP A 331      91.897  72.002  51.519
ATOM   3108  CZ3 TRP A 331      91.048  71.861  52.622
ATOM   3109  CE3 TRP A 331      90.334  70.677  52.837
ATOM   3110  CD2 TRP A 331      90.504  69.639  51.931
ATOM   3111  C   TRP A 331      87.056  69.437  53.134
ATOM   3112  O   TRP A 331      87.333  69.603  54.321
ATOM   3113  N   HIS A 332      86.367  70.363  52.420
ATOM   3114  H   HIS A 332      86.080  70.180  51.483
ATOM   3115  CA  HIS A 332      86.039  71.690  52.908
ATOM   3116  CB  HIS A 332      85.239  72.516  51.864
ATOM   3117  CG  HIS A 332      85.028  73.972  52.198
ATOM   3118  ND1 HIS A 332      86.023  74.924  52.166
ATOM   3119  CE1 HIS A 332      85.458  76.095  52.558
ATOM   3120  NE2 HIS A 332      84.173  75.962  52.835
ATOM   3121  CD2 HIS A 332      83.904  74.625  52.604
ATOM   3122  C   HIS A 332      85.307  71.746  54.231
ATOM   3123  O   HIS A 332      85.555  72.666  55.010
ATOM   3124  N   THR A 333      84.434  70.759  54.534
ATOM   3125  H   THR A 333      84.264  69.999  53.911
ATOM   3126  CA  THR A 333      83.671  70.735  55.767
ATOM   3127  CB  THR A 333      82.429  69.866  55.677
ATOM   3128  CG2 THR A 333      81.481  70.431  54.599
ATOM   3129  OG1 THR A 333      82.765  68.519  55.373
ATOM   3130  HG1 THR A 333      82.946  68.099  56.218
ATOM   3131  C   THR A 333      84.443  70.347  57.017
ATOM   3132  O   THR A 333      83.913  70.467  58.124
ATOM   3133  N   ALA A 334      85.726  69.940  56.869
ATOM   3134  H   ALA A 334      86.139  69.903  55.960
ATOM   3135  CA  ALA A 334      86.604  69.464  57.915
ATOM   3136  CB  ALA A 334      87.992  69.141  57.378
ATOM   3137  C   ALA A 334      86.840  70.287  59.152
ATOM   3138  O   ALA A 334      87.191  69.702  60.178
ATOM   3139  N   LYS A 335      86.703  71.638  59.084
ATOM   3140  H   LYS A 335      86.458  72.066  58.218
ATOM   3141  CA  LYS A 335      86.876  72.583  60.181
ATOM   3142  CB  LYS A 335      86.170  72.194  61.513
ATOM   3143  CG  LYS A 335      84.645  72.117  61.381
ATOM   3144  CD  LYS A 335      83.905  71.762  62.671
ATOM   3145  CE  LYS A 335      82.398  71.578  62.472
ATOM   3146  NZ  LYS A 335      82.131  70.323  61.732
ATOM   3147  HZ1 LYS A 335      82.748  70.253  60.899
ATOM   3148  HZ2 LYS A 335      82.307  69.513  62.356
ATOM   3149  HZ3 LYS A 335      81.141  70.307  61.425
ATOM   3150  C   LYS A 335      88.332  72.873  60.441
ATOM   3151  O   LYS A 335      88.730  74.039  60.377
ATOM   3152  N   CYS A 336      89.152  71.829  60.742
ATOM   3153  H   CYS A 336      88.805  70.893  60.795
ATOM   3154  CA  CYS A 336      90.561  72.018  60.982
ATOM   3155  CB  CYS A 336      91.064  71.337  62.273
ATOM   3156  SG  CYS A 336      90.260  71.999  63.765
ATOM   3157  C   CYS A 336      91.238  71.430  59.776
ATOM   3158  O   CYS A 336      91.469  70.221  59.679
ATOM   3159  N   HIS A 337      91.543  72.324  58.809
ATOM   3160  H   HIS A 337      91.332  73.293  58.912
ATOM   3161  CA  HIS A 337      92.166  71.972  57.563
ATOM   3162  CB  HIS A 337      91.121  71.775  56.434
ATOM   3163  CG  HIS A 337      90.173  72.928  56.218
ATOM   3164  ND1 HIS A 337      88.992  73.063  56.917
ATOM   3165  CE1 HIS A 337      88.398  74.198  56.469
ATOM   3166  NE2 HIS A 337      89.111  74.800  55.534
ATOM   3167  CD2 HIS A 337      90.228  73.999  55.377
ATOM   3168  C   HIS A 337      93.247  72.917  57.112
ATOM   3169  O   HIS A 337      93.208  74.119  57.382
ATOM   3170  N   TYR A 338      94.259  72.325  56.432
ATOM   3171  H   TYR A 338      94.213  71.348  56.259
ATOM   3172  CA  TYR A 338      95.431  72.940  55.852
ATOM   3173  CB  TYR A 338      96.746  72.207  56.207
ATOM   3174  CG  TYR A 338      96.966  72.278  57.684
ATOM   3175  CD1 TYR A 338      96.542  71.222  58.502
ATOM   3176  CE1 TYR A 338      96.733  71.265  59.885
ATOM   3177  CZ  TYR A 338      97.352  72.376  60.462
ATOM   3178  OH  TYR A 338      97.548  72.422  61.858
ATOM   3179  HH  TYR A 338      98.014  73.238  62.065
ATOM   3180  CE2 TYR A 338      97.774  73.437  59.656
ATOM   3181  CD2 TYR A 338      97.580  73.389  58.274
ATOM   3182  C   TYR A 338      95.229  72.791  54.366
ATOM   3183  O   TYR A 338      94.767  71.741  53.910
ATOM   3184  N   GLU A 339      95.589  73.838  53.587
ATOM   3185  H   GLU A 339      95.977  74.669  53.977
ATOM   3186  CA  GLU A 339      95.401  73.875  52.157
ATOM   3187  CB  GLU A 339      94.324  74.950  51.909
ATOM   3188  CG  GLU A 339      93.824  75.309  50.504
ATOM   3189  CD  GLU A 339      92.719  76.385  50.632
ATOM   3190  OE1 GLU A 339      92.339  76.803  51.762
ATOM   3191  OE2 GLU A 339      92.254  76.844  49.558
ATOM   3192  C   GLU A 339      96.664  74.266  51.427
ATOM   3193  O   GLU A 339      97.364  75.190  51.850
ATOM   3194  N   ARG A 340      96.991  73.549  50.318
ATOM   3195  H   ARG A 340      96.464  72.752  50.027
ATOM   3196  CA  ARG A 340      98.155  73.851  49.507
ATOM   3197  CB  ARG A 340      99.302  72.815  49.580
ATOM   3198  CG  ARG A 340      99.953  72.599  50.950
ATOM   3199  CD  ARG A 340     101.063  71.541  50.900
ATOM   3200  NE  ARG A 340     101.614  71.332  52.279
ATOM   3201  HE  ARG A 340     102.339  71.938  52.607
ATOM   3202  CZ  ARG A 340     101.135  70.351  53.110
ATOM   3203  NH1 ARG A 340     100.208  69.441  52.683
ATOM   3204 1HH1 ARG A 340      99.893  69.451  51.735
ATOM   3205 2HH1 ARG A 340      99.919  68.704  53.292
ATOM   3206  NH2 ARG A 340     101.617  70.247  54.385
ATOM   3207 1HH2 ARG A 340     102.316  70.880  54.718
ATOM   3208 2HH2 ARG A 340     101.291  69.519  54.988
ATOM   3209  C   ARG A 340      97.664  73.787  48.087
ATOM   3210  O   ARG A 340      97.230  72.725  47.635
ATOM   3211  N   ASP A 341      97.710  74.929  47.361
ATOM   3212  H   ASP A 341      98.081  75.772  47.742
ATOM   3213  CA  ASP A 341      97.253  75.001  45.992
ATOM   3214  CB  ASP A 341      96.346  76.212  45.682
ATOM   3215  CG  ASP A 341      95.029  76.078  46.428
ATOM   3216  OD1 ASP A 341      94.389  74.997  46.350
ATOM   3217  OD2 ASP A 341      94.645  77.076  47.093
ATOM   3218  C   ASP A 341      98.353  75.030  44.985
ATOM   3219  O   ASP A 341      99.364  75.714  45.157
ATOM   3220  N   TYR A 342      98.163  74.252  43.898
ATOM   3221  H   TYR A 342      97.356  73.677  43.802
ATOM   3222  CA  TYR A 342      99.098  74.178  42.810
ATOM   3223  CB  TYR A 342      99.807  72.808  42.651
ATOM   3224  CG  TYR A 342     100.604  72.492  43.877
ATOM   3225  CD1 TYR A 342     100.066  71.653  44.863
ATOM   3226  CE1 TYR A 342     100.794  71.352  46.018
ATOM   3227  CZ  TYR A 342     102.071  71.893  46.196
ATOM   3228  OH  TYR A 342     102.811  71.593  47.360
ATOM   3229  HH  TYR A 342     103.686  71.980  47.262
ATOM   3230  CE2 TYR A 342     102.614  72.732  45.219
ATOM   3231  CD2 TYR A 342     101.883  73.030  44.066
ATOM   3232  C   TYR A 342      98.237  74.411  41.599
ATOM   3233  O   TYR A 342      97.456  73.548  41.189
ATOM   3234  N   GLN A 343      98.337  75.632  41.036
ATOM   3235  H   GLN A 343      98.963  76.324  41.388
ATOM   3236  CA  GLN A 343      97.586  76.024  39.868
ATOM   3237  CB  GLN A 343      96.537  77.124  40.181
ATOM   3238  CG  GLN A 343      95.677  77.605  39.000
ATOM   3239  CD  GLN A 343      94.638  78.602  39.499
ATOM   3240  OE1 GLN A 343      93.723  78.281  40.257
ATOM   3241  NE2 GLN A 343      94.784  79.876  39.056
ATOM   3242 1HE2 GLN A 343      95.529  80.108  38.431
ATOM   3243 2HE2 GLN A 343      94.145  80.583  39.357
ATOM   3244  C   GLN A 343      98.580  76.550  38.867
ATOM   3245  O   GLN A 343      99.559  77.196  39.256
ATOM   3246  N   TYR A 344      98.364  76.264  37.552
ATOM   3247  H   TYR A 344      97.579  75.747  37.220
ATOM   3248  CA  TYR A 344      99.287  76.727  36.547
ATOM   3249  CB  TYR A 344      99.688  75.586  35.565
ATOM   3250  CG  TYR A 344     100.293  74.457  36.341
ATOM   3251  CD1 TYR A 344      99.491  73.342  36.617
ATOM   3252  CE1 TYR A 344      99.987  72.262  37.347
ATOM   3253  CZ  TYR A 344     101.302  72.290  37.817
ATOM   3254  OH  TYR A 344     101.802  71.196  38.558
ATOM   3255  HH  TYR A 344     101.104  70.536  38.623
ATOM   3256  CE2 TYR A 344     102.112  73.401  37.556
ATOM   3257  CD2 TYR A 344     101.608  74.482  36.822
ATOM   3258  C   TYR A 344      98.612  77.845  35.789
ATOM   3259  O   TYR A 344      98.839  79.018  36.089
ATOM   3260  N   GLU A 345      97.723  77.508  34.822
ATOM   3261  H   GLU A 345      97.517  76.557  34.613
ATOM   3262  CA  GLU A 345      96.987  78.456  34.033
ATOM   3263  CB  GLU A 345      96.465  77.876  32.702
ATOM   3264  CG  GLU A 345      97.546  77.441  31.707
ATOM   3265  CD  GLU A 345      96.880  76.852  30.465
ATOM   3266  OE1 GLU A 345      96.139  75.838  30.586
ATOM   3267  OE2 GLU A 345      97.105  77.418  29.364
ATOM   3268  C   GLU A 345      95.798  78.872  34.844
ATOM   3269  O   GLU A 345      95.015  78.035  35.297
ATOM   3270  N   THR A 346      95.627  80.201  35.003
ATOM   3271  H   THR A 346      96.268  80.849  34.599
ATOM   3272  CA  THR A 346      94.541  80.791  35.753
ATOM   3273  CB  THR A 346      94.687  82.285  35.920
ATOM   3274  CG2 THR A 346      95.923  82.585  36.786
ATOM   3275  OG1 THR A 346      94.785  82.926  34.653
ATOM   3276  HG1 THR A 346      94.428  83.809  34.781
ATOM   3277  C   THR A 346      93.210  80.506  35.114
ATOM   3278  O   THR A 346      92.182  80.473  35.791
ATOM   3279  N   LYS A 347      93.225  80.384  33.773
ATOM   3280  H   LYS A 347      94.082  80.484  33.275
ATOM   3281  CA  LYS A 347      92.085  80.099  32.961
ATOM   3282  CB  LYS A 347      92.192  80.801  31.579
ATOM   3283  CG  LYS A 347      93.328  80.309  30.668
ATOM   3284  CD  LYS A 347      93.435  81.023  29.323
ATOM   3285  CE  LYS A 347      94.563  80.470  28.451
ATOM   3286  NZ  LYS A 347      94.636  81.226  27.187
ATOM   3287  HZ1 LYS A 347      95.303  80.767  26.539
ATOM   3288  HZ2 LYS A 347      93.699  81.267  26.745
ATOM   3289  HZ3 LYS A 347      94.962  82.191  27.386
ATOM   3290  C   LYS A 347      91.782  78.638  32.763
ATOM   3291  O   LYS A 347      90.601  78.300  32.663
ATOM   3292  N   LYS A 348      92.824  77.759  32.640
ATOM   3293  H   LYS A 348      93.777  78.036  32.714
ATOM   3294  CA  LYS A 348      92.564  76.360  32.405
ATOM   3295  CB  LYS A 348      92.878  75.916  30.950
ATOM   3296  CG  LYS A 348      92.055  76.533  29.819
ATOM   3297  CD  LYS A 348      92.394  75.909  28.466
ATOM   3298  CE  LYS A 348      91.599  76.470  27.287
ATOM   3299  NZ  LYS A 348      92.027  75.802  26.040
ATOM   3300  HZ1 LYS A 348      91.660  74.832  26.026
ATOM   3301  HZ2 LYS A 348      91.664  76.315  25.215
ATOM   3302  HZ3 LYS A 348      93.063  75.771  25.996
ATOM   3303  C   LYS A 348      93.215  75.373  33.342
ATOM   3304  O   LYS A 348      92.657  75.121  34.409
ATOM   3305  N   THR A 349      94.431  74.841  33.004
ATOM   3306  H   THR A 349      94.927  75.122  32.186
ATOM   3307  CA  THR A 349      95.088  73.819  33.788
ATOM   3308  CB  THR A 349      96.312  73.267  33.078
ATOM   3309  CG2 THR A 349      96.919  72.098  33.890
ATOM   3310  OG1 THR A 349      95.929  72.760  31.806
ATOM   3311  HG1 THR A 349      95.764  73.538  31.258
ATOM   3312  C   THR A 349      95.460  74.361  35.132
ATOM   3313  O   THR A 349      96.259  75.284  35.256
ATOM   3314  N   GLY A 350      94.907  73.738  36.181
ATOM   3315  H   GLY A 350      94.262  72.982  36.091
ATOM   3316  CA  GLY A 350      95.188  74.187  37.505
ATOM   3317  C   GLY A 350      94.247  73.586  38.482
ATOM   3318  O   GLY A 350      93.424  72.736  38.144
ATOM   3319  N   CYS A 351      94.338  74.092  39.731
ATOM   3320  H   CYS A 351      95.007  74.796  39.945
ATOM   3321  CA  CYS A 351      93.552  73.690  40.863
ATOM   3322  CB  CYS A 351      92.048  74.036  40.726
ATOM   3323  SG  CYS A 351      91.789  75.805  40.428
ATOM   3324  C   CYS A 351      93.754  72.265  41.314
ATOM   3325  O   CYS A 351      92.809  71.504  41.550
ATOM   3326  N   THR A 352      95.045  71.860  41.364
ATOM   3327  H   THR A 352      95.809  72.455  41.130
ATOM   3328  CA  THR A 352      95.427  70.586  41.898
ATOM   3329  CB  THR A 352      96.567  69.887  41.184
ATOM   3330  CG2 THR A 352      96.095  69.504  39.770
ATOM   3331  OG1 THR A 352      97.727  70.702  41.105
ATOM   3332  HG1 THR A 352      98.037  70.808  42.008
ATOM   3333  C   THR A 352      95.777  71.009  43.307
ATOM   3334  O   THR A 352      96.549  71.952  43.503
ATOM   3335  N   ALA A 353      95.186  70.360  44.325
ATOM   3336  H   ALA A 353      94.580  69.585  44.195
ATOM   3337  CA  ALA A 353      95.450  70.760  45.678
ATOM   3338  CB  ALA A 353      94.299  71.572  46.292
ATOM   3339  C   ALA A 353      95.688  69.613  46.584
ATOM   3340  O   ALA A 353      95.256  68.494  46.318
ATOM   3341  N   CYS A 354      96.421  69.890  47.678
ATOM   3342  H   CYS A 354      96.769  70.809  47.853
ATOM   3343  CA  CYS A 354      96.711  68.910  48.676
ATOM   3344  CB  CYS A 354      98.214  68.627  48.847
ATOM   3345  SG  CYS A 354      98.959  67.951  47.332
ATOM   3346  C   CYS A 354      96.188  69.503  49.944
ATOM   3347  O   CYS A 354      96.524  70.640  50.296
ATOM   3348  N   GLY A 355      95.318  68.743  50.641
ATOM   3349  H   GLY A 355      94.988  67.854  50.329
ATOM   3350  CA  GLY A 355      94.769  69.225  51.872
ATOM   3351  C   GLY A 355      94.964  68.236  52.956
ATOM   3352  O   GLY A 355      94.888  67.027  52.736
ATOM   3353  N   LEU A 356      95.207  68.764  54.168
ATOM   3354  H   LEU A 356      95.206  69.753  54.305
ATOM   3355  CA  LEU A 356      95.416  67.956  55.336
ATOM   3356  CB  LEU A 356      96.809  68.210  55.953
ATOM   3357  CG  LEU A 356      97.161  67.449  57.244
ATOM   3358  CD1 LEU A 356      97.251  65.933  57.014
ATOM   3359  CD2 LEU A 356      98.450  68.019  57.850
ATOM   3360  C   LEU A 356      94.325  68.351  56.276
ATOM   3361  O   LEU A 356      94.174  69.531  56.588
ATOM   3362  N   TYR A 357      93.532  67.367  56.749
ATOM   3363  H   TYR A 357      93.638  66.408  56.498
ATOM   3364  CA  TYR A 357      92.445  67.685  57.626
ATOM   3365  CB  TYR A 357      91.106  67.787  56.853
ATOM   3366  CG  TYR A 357      90.654  66.494  56.247
ATOM   3367  CD1 TYR A 357      91.135  66.088  55.000
ATOM   3368  CE1 TYR A 357      90.703  64.889  54.434
ATOM   3369  CZ  TYR A 357      89.773  64.091  55.102
ATOM   3370  OH  TYR A 357      89.336  62.879  54.523
ATOM   3371  HH  TYR A 357      88.816  62.409  55.180
ATOM   3372  CE2 TYR A 357      89.269  64.499  56.339
ATOM   3373  CD2 TYR A 357      89.704  65.698  56.902
ATOM   3374  C   TYR A 357      92.310  66.745  58.780
ATOM   3375  O   TYR A 357      92.707  65.581  58.702
ATOM   3376  N   LEU A 358      91.765  67.280  59.895
ATOM   3377  H   LEU A 358      91.474  68.233  59.920
ATOM   3378  CA  LEU A 358      91.516  66.528  61.095
ATOM   3379  CB  LEU A 358      91.507  67.387  62.374
ATOM   3380  CG  LEU A 358      92.905  67.617  63.005
ATOM   3381  CD1 LEU A 358      93.829  68.488  62.130
ATOM   3382  CD2 LEU A 358      92.783  68.151  64.438
ATOM   3383  C   LEU A 358      90.189  65.834  60.929
ATOM   3384  O   LEU A 358      89.220  66.423  60.444
ATOM   3385  N   ASP A 359      90.149  64.542  61.325
ATOM   3386  H   ASP A 359      90.957  64.104  61.702
ATOM   3387  CA  ASP A 359      88.997  63.687  61.226
ATOM   3388  CB  ASP A 359      89.096  62.779  59.972
ATOM   3389  CG  ASP A 359      87.764  62.233  59.450
ATOM   3390  OD1 ASP A 359      86.674  62.592  59.970
ATOM   3391  OD2 ASP A 359      87.838  61.419  58.492
ATOM   3392  C   ASP A 359      88.942  62.803  62.445
ATOM   3393  O   ASP A 359      89.929  62.651  63.169
ATOM   3394  N   GLN A 360      87.745  62.216  62.705
ATOM   3395  H   GLN A 360      86.973  62.371  62.093
ATOM   3396  CA  GLN A 360      87.465  61.326  63.810
ATOM   3397  CB  GLN A 360      88.021  59.894  63.619
ATOM   3398  CG  GLN A 360      87.393  59.110  62.466
ATOM   3399  CD  GLN A 360      88.018  57.724  62.476
ATOM   3400  OE1 GLN A 360      88.901  57.427  61.674
ATOM   3401  NE2 GLN A 360      87.601  56.856  63.437
ATOM   3402 1HE2 GLN A 360      86.891  57.123  64.088
ATOM   3403 2HE2 GLN A 360      88.046  55.965  63.525
ATOM   3404  C   GLN A 360      87.851  61.889  65.152
ATOM   3405  O   GLN A 360      88.412  61.193  66.002
ATOM   3406  N   LEU A 361      87.536  63.191  65.352
ATOM   3407  H   LEU A 361      87.085  63.724  64.642
ATOM   3408  CA  LEU A 361      87.821  63.903  66.570
ATOM   3409  CB  LEU A 361      87.489  65.408  66.514
ATOM   3410  CG  LEU A 361      88.351  66.256  65.558
ATOM   3411  CD1 LEU A 361      87.802  67.688  65.462
ATOM   3412  CD2 LEU A 361      89.831  66.250  65.971
ATOM   3413  C   LEU A 361      87.005  63.327  67.683
ATOM   3414  O   LEU A 361      85.786  63.167  67.567
ATOM   3415  N   LYS A 362      87.710  62.981  68.780
ATOM   3416  H   LYS A 362      88.696  63.106  68.824
ATOM   3417  CA  LYS A 362      87.121  62.401  69.951
ATOM   3418  CB  LYS A 362      87.518  60.916  70.148
ATOM   3419  CG  LYS A 362      86.996  60.010  69.026
ATOM   3420  CD  LYS A 362      87.271  58.515  69.174
ATOM   3421  CE  LYS A 362      86.785  57.725  67.955
ATOM   3422  NZ  LYS A 362      87.020  56.278  68.135
ATOM   3423  HZ1 LYS A 362      86.324  55.891  68.801
ATOM   3424  HZ2 LYS A 362      86.918  55.799  67.220
ATOM   3425  HZ3 LYS A 362      87.976  56.115  68.502
ATOM   3426  C   LYS A 362      87.564  63.159  71.177
ATOM   3427  O   LYS A 362      88.769  63.372  71.351
ATOM   3428  N   PRO A 363      86.635  63.624  72.020
ATOM   3429  CA  PRO A 363      86.963  64.331  73.240
ATOM   3430  CB  PRO A 363      85.658  64.921  73.762
ATOM   3431  CG  PRO A 363      84.735  64.943  72.534
ATOM   3432  CD  PRO A 363      85.230  63.782  71.666
ATOM   3433  C   PRO A 363      87.566  63.363  74.217
ATOM   3434  O   PRO A 363      86.947  62.332  74.496
ATOM   3435  N   VAL A 364      88.763  63.692  74.742
ATOM   3436  H   VAL A 364      89.227  64.539  74.495
ATOM   3437  CA  VAL A 364      89.453  62.818  75.656
ATOM   3438  CB  VAL A 364      90.930  62.619  75.333
ATOM   3439  CG1 VAL A 364      91.032  61.975  73.939
ATOM   3440  CG2 VAL A 364      91.728  63.939  75.443
ATOM   3441  C   VAL A 364      89.311  63.235  77.090
ATOM   3442  O   VAL A 364      89.461  62.393  77.977
ATOM   3443  N   GLY A 365      88.990  64.527  77.345
ATOM   3444  H   GLY A 365      88.840  65.199  76.624
ATOM   3445  CA  GLY A 365      88.848  64.989  78.695
ATOM   3446  C   GLY A 365      88.583  66.457  78.773
ATOM   3447  O   GLY A 365      88.707  67.187  77.787
ATOM   3448  N   SER A 366      88.210  66.888  79.999
ATOM   3449  H   SER A 366      88.193  66.238  80.756
ATOM   3450  CA  SER A 366      87.906  68.258  80.328
ATOM   3451  CB  SER A 366      86.707  68.382  81.297
ATOM   3452  OG  SER A 366      86.458  69.734  81.655
ATOM   3453  HG  SER A 366      85.687  69.714  82.227
ATOM   3454  C   SER A 366      89.120  68.837  80.997
ATOM   3455  O   SER A 366      89.688  68.226  81.904
ATOM   3456  N   ALA A 367      89.535  70.044  80.553
ATOM   3457  H   ALA A 367      89.054  70.541  79.835
ATOM   3458  CA  ALA A 367      90.691  70.699  81.101
ATOM   3459  CB  ALA A 367      91.735  71.043  80.040
ATOM   3460  C   ALA A 367      90.353  71.961  81.834
ATOM   3461  O   ALA A 367      89.505  72.739  81.394
ATOM   3462  N   TYR A 368      91.025  72.171  82.993
ATOM   3463  H   TYR A 368      91.697  71.509  83.315
ATOM   3464  CA  TYR A 368      90.827  73.337  83.820
ATOM   3465  CB  TYR A 368      90.127  73.055  85.172
ATOM   3466  CG  TYR A 368      88.748  72.495  85.035
ATOM   3467  CD1 TYR A 368      88.539  71.111  85.064
ATOM   3468  CE1 TYR A 368      87.251  70.584  84.946
ATOM   3469  CZ  TYR A 368      86.157  71.442  84.801
ATOM   3470  OH  TYR A 368      84.853  70.917  84.682
ATOM   3471  HH  TYR A 368      84.911  69.959  84.729
ATOM   3472  CE2 TYR A 368      86.356  72.824  84.776
ATOM   3473  CD2 TYR A 368      87.646  73.346  84.894
ATOM   3474  C   TYR A 368      92.152  73.946  84.200
ATOM   3475  O   TYR A 368      92.986  73.290  84.828
ATOM   3476  N   LYS A 369      92.381  75.222  83.804
ATOM   3477  H   LYS A 369      91.696  75.736  83.299
ATOM   3478  CA  LYS A 369      93.591  75.939  84.133
ATOM   3479  CB  LYS A 369      93.956  77.068  83.145
ATOM   3480  CG  LYS A 369      95.366  77.633  83.361
ATOM   3481  CD  LYS A 369      95.768  78.794  82.447
ATOM   3482  CE  LYS A 369      96.073  78.389  81.001
ATOM   3483  NZ  LYS A 369      96.548  79.555  80.224
ATOM   3484  HZ1 LYS A 369      96.164  80.436  80.617
ATOM   3485  HZ2 LYS A 369      97.583  79.602  80.277
ATOM   3486  HZ3 LYS A 369      96.266  79.460  79.230
ATOM   3487  C   LYS A 369      93.432  76.507  85.518
ATOM   3488  O   LYS A 369      92.455  77.197  85.817
ATOM   3489  N   ILE A 370      94.422  76.201  86.379
ATOM   3490  H   ILE A 370      95.202  75.661  86.072
ATOM   3491  CA  ILE A 370      94.475  76.608  87.758
ATOM   3492  CB  ILE A 370      95.391  75.665  88.557
ATOM   3493  CG2 ILE A 370      95.749  76.172  89.971
ATOM   3494  CG1 ILE A 370      94.815  74.236  88.561
ATOM   3495  CD1 ILE A 370      95.778  73.200  89.142
ATOM   3496  C   ILE A 370      94.924  78.029  87.954
ATOM   3497  O   ILE A 370      96.043  78.401  87.599
ATOM   3498  N   ILE A 371      94.032  78.853  88.537
ATOM   3499  H   ILE A 371      93.108  78.568  88.780
ATOM   3500  CA  ILE A 371      94.355  80.209  88.879
ATOM   3501  CB  ILE A 371      93.574  81.322  88.207
ATOM   3502  CG2 ILE A 371      94.106  82.669  88.735
ATOM   3503  CG1 ILE A 371      93.719  81.273  86.682
ATOM   3504  CD1 ILE A 371      92.591  80.516  86.008
ATOM   3505  C   ILE A 371      94.021  80.139  90.340
ATOM   3506  O   ILE A 371      92.873  79.923  90.711
ATOM   3507  N   THR A 372      95.044  80.343  91.192
ATOM   3508  H   THR A 372      95.952  80.523  90.824
ATOM   3509  CA  THR A 372      95.024  80.302  92.647
ATOM   3510  CB  THR A 372      93.987  81.167  93.384
ATOM   3511  CG2 THR A 372      94.089  82.624  92.888
ATOM   3512  OG1 THR A 372      92.666  80.672  93.220
ATOM   3513  HG1 THR A 372      92.066  81.353  93.541
ATOM   3514  C   THR A 372      95.023  78.882  93.186
ATOM   3515  O   THR A 372      95.046  77.912  92.429
ATOM   3516  N   ILE A 373      95.096  78.763  94.533
ATOM   3517  H   ILE A 373      95.112  79.579  95.104
ATOM   3518  CA  ILE A 373      95.130  77.543  95.306
ATOM   3519  CB  ILE A 373      96.582  77.074  95.544
ATOM   3520  CG2 ILE A 373      97.355  78.106  96.403
ATOM   3521  CG1 ILE A 373      96.668  75.624  96.078
ATOM   3522  CD1 ILE A 373      98.060  74.994  96.026
ATOM   3523  C   ILE A 373      94.378  77.877  96.605
ATOM   3524  O   ILE A 373      93.754  78.934  96.702
ATOM   3525  N   ARG A 374      94.276  76.926  97.570
ATOM   3526  H   ARG A 374      94.660  76.016  97.441
ATOM   3527  CA  ARG A 374      93.663  77.135  98.871
ATOM   3528  CB  ARG A 374      92.130  77.315  98.856
ATOM   3529  CG  ARG A 374      91.470  77.846 100.129
ATOM   3530  CD  ARG A 374      89.970  78.030  99.933
ATOM   3531  NE  ARG A 374      89.359  76.667  99.924
ATOM   3532  HE  ARG A 374      89.750  75.967 100.522
ATOM   3533  CZ  ARG A 374      88.206  76.395  99.241
ATOM   3534  NH1 ARG A 374      87.713  77.248  98.292
ATOM   3535 1HH1 ARG A 374      88.198  78.089  98.051
ATOM   3536 2HH1 ARG A 374      86.910  77.000  97.746
ATOM   3537  NH2 ARG A 374      87.555  75.224  99.505
ATOM   3538 1HH2 ARG A 374      87.906  74.601 100.204
ATOM   3539 2HH2 ARG A 374      86.721  74.986  99.009
ATOM   3540  C   ARG A 374      94.037  75.900  99.670
ATOM   3541  O   ARG A 374      94.432  74.885  99.092
ATOM   3542  N   TYR A 375      93.992  75.967 101.021
ATOM   3543  H   TYR A 375      93.703  76.792 101.499
ATOM   3544  CA  TYR A 375      94.351  74.846 101.868
ATOM   3545  CB  TYR A 375      95.815  75.068 102.328
ATOM   3546  CG  TYR A 375      96.507  73.967 103.061
ATOM   3547  CD1 TYR A 375      96.948  72.825 102.388
ATOM   3548  CE1 TYR A 375      97.608  71.813 103.084
ATOM   3549  CZ  TYR A 375      97.842  71.939 104.456
ATOM   3550  OH  TYR A 375      98.509  70.912 105.158
ATOM   3551  HH  TYR A 375      98.762  70.233 104.526
ATOM   3552  CE2 TYR A 375      97.419  73.085 105.133
ATOM   3553  CD2 TYR A 375      96.759  74.097 104.434
ATOM   3554  C   TYR A 375      93.430  74.713 103.066
ATOM   3555  O   TYR A 375      93.608  73.807 103.880
ATOM   3556  N   SER A 376      92.356  75.529 103.122
ATOM   3557  H   SER A 376      92.174  76.161 102.374
ATOM   3558  CA  SER A 376      91.428  75.658 104.221
ATOM   3559  CB  SER A 376      90.249  76.567 103.830
ATOM   3560  OG  SER A 376      89.530  76.032 102.725
ATOM   3561  HG  SER A 376      88.788  76.626 102.589
ATOM   3562  C   SER A 376      90.874  74.462 104.940
ATOM   3563  O   SER A 376      90.579  73.412 104.370
ATOM   3564  N   ARG A 377      90.800  74.636 106.280
ATOM   3565  H   ARG A 377      91.079  75.499 106.698
ATOM   3566  CA  ARG A 377      90.310  73.654 107.206
ATOM   3567  CB  ARG A 377      91.385  73.290 108.248
ATOM   3568  CG  ARG A 377      92.616  72.637 107.606
ATOM   3569  CD  ARG A 377      93.774  72.375 108.560
ATOM   3570  NE  ARG A 377      94.852  71.688 107.784
ATOM   3571  HE  ARG A 377      94.702  71.521 106.810
ATOM   3572  CZ  ARG A 377      96.030  71.294 108.367
ATOM   3573  NH1 ARG A 377      96.259  71.464 109.704
ATOM   3574 1HH1 ARG A 377      95.544  71.839 110.293
ATOM   3575 2HH1 ARG A 377      97.129  71.172 110.103
ATOM   3576  NH2 ARG A 377      97.004  70.710 107.608
ATOM   3577 1HH2 ARG A 377      96.895  70.594 106.620
ATOM   3578 2HH2 ARG A 377      97.865  70.422 108.027
ATOM   3579  C   ARG A 377      89.116  74.244 107.906
ATOM   3580  O   ARG A 377      89.037  75.461 108.075
ATOM   3581  N   ARG A 378      88.117  73.399 108.267
ATOM   3582  H   ARG A 378      88.168  72.416 108.119
ATOM   3583  CA  ARG A 378      86.954  73.890 108.963
ATOM   3584  CB  ARG A 378      85.609  73.247 108.569
ATOM   3585  CG  ARG A 378      85.182  73.471 107.115
ATOM   3586  CD  ARG A 378      83.845  72.806 106.792
ATOM   3587  NE  ARG A 378      83.537  73.006 105.343
ATOM   3588  HE  ARG A 378      84.249  73.357 104.734
ATOM   3589  CZ  ARG A 378      82.310  72.672 104.830
ATOM   3590  NH1 ARG A 378      81.267  72.295 105.631
ATOM   3591 1HH1 ARG A 378      81.371  72.265 106.625
ATOM   3592 2HH1 ARG A 378      80.378  72.080 105.228
ATOM   3593  NH2 ARG A 378      82.103  72.721 103.483
ATOM   3594 1HH2 ARG A 378      82.853  72.943 102.862
ATOM   3595 2HH2 ARG A 378      81.210  72.479 103.105
ATOM   3596  C   ARG A 378      87.184  73.650 110.422
ATOM   3597  O   ARG A 378      87.271  72.507 110.880
ATOM   3598  N   VAL A 379      87.302  74.760 111.176
ATOM   3599  H   VAL A 379      87.184  75.671 110.789
ATOM   3600  CA  VAL A 379      87.534  74.734 112.590
ATOM   3601  CB  VAL A 379      88.527  75.804 113.028
ATOM   3602  CG1 VAL A 379      88.713  75.804 114.557
ATOM   3603  CG2 VAL A 379      89.863  75.567 112.295
ATOM   3604  C   VAL A 379      86.223  74.928 113.294
ATOM   3605  O   VAL A 379      85.438  75.806 112.937
ATOM   3606  N   CYS A 380      85.963  74.063 114.296
ATOM   3607  H   CYS A 380      86.599  73.331 114.530
ATOM   3608  CA  CYS A 380      84.780  74.137 115.103
ATOM   3609  CB  CYS A 380      83.785  72.989 114.851
ATOM   3610  SG  CYS A 380      83.230  72.928 113.117
ATOM   3611  C   CYS A 380      85.287  74.063 116.513
ATOM   3612  O   CYS A 380      86.026  73.142 116.871
ATOM   3613  N   VAL A 381      84.952  75.093 117.320
ATOM   3614  H   VAL A 381      84.388  75.843 116.991
ATOM   3615  CA  VAL A 381      85.344  75.193 118.703
ATOM   3616  CB  VAL A 381      86.148  76.451 119.030
ATOM   3617  CG1 VAL A 381      86.494  76.533 120.533
ATOM   3618  CG2 VAL A 381      87.429  76.440 118.184
ATOM   3619  C   VAL A 381      84.088  75.194 119.521
ATOM   3620  O   VAL A 381      83.124  75.899 119.210
ATOM   3621  N   GLN A 382      84.093  74.363 120.585
ATOM   3622  H   GLN A 382      84.881  73.793 120.803
ATOM   3623  CA  GLN A 382      82.983  74.266 121.481
ATOM   3624  CB  GLN A 382      82.249  72.910 121.443
ATOM   3625  CG  GLN A 382      81.493  72.605 120.150
ATOM   3626  CD  GLN A 382      80.793  71.266 120.335
ATOM   3627  OE1 GLN A 382      81.378  70.195 120.177
ATOM   3628  NE2 GLN A 382      79.485  71.326 120.691
ATOM   3629 1HE2 GLN A 382      79.041  72.215 120.806
ATOM   3630 2HE2 GLN A 382      78.969  70.484 120.846
ATOM   3631  C   GLN A 382      83.559  74.395 122.853
ATOM   3632  O   GLN A 382      84.382  73.569 123.263
ATOM   3633  N   PHE A 383      83.194  75.484 123.566
ATOM   3634  H   PHE A 383      82.540  76.161 123.229
ATOM   3635  CA  PHE A 383      83.670  75.625 124.912
ATOM   3636  CB  PHE A 383      84.828  76.628 125.136
ATOM   3637  CG  PHE A 383      85.371  76.427 126.525
ATOM   3638  CD1 PHE A 383      86.258  75.368 126.766
ATOM   3639  CE1 PHE A 383      86.784  75.146 128.041
ATOM   3640  CZ  PHE A 383      86.426  75.986 129.095
ATOM   3641  CE2 PHE A 383      85.544  77.046 128.874
ATOM   3642  CD2 PHE A 383      85.021  77.263 127.596
ATOM   3643  C   PHE A 383      82.446  76.074 125.636
ATOM   3644  O   PHE A 383      81.908  77.154 125.371
ATOM   3645  N   GLY A 384      82.003  75.229 126.593
ATOM   3646  H   GLY A 384      82.476  74.374 126.787
ATOM   3647  CA  GLY A 384      80.824  75.474 127.376
ATOM   3648  C   GLY A 384      79.651  75.472 126.443
ATOM   3649  O   GLY A 384      79.444  74.524 125.681
ATOM   3650  N   GLU A 385      78.858  76.555 126.528
ATOM   3651  H   GLU A 385      79.053  77.282 127.181
ATOM   3652  CA  GLU A 385      77.691  76.762 125.719
ATOM   3653  CB  GLU A 385      76.733  77.769 126.382
ATOM   3654  CG  GLU A 385      76.122  77.251 127.697
ATOM   3655  CD  GLU A 385      75.291  78.315 128.421
ATOM   3656  OE1 GLU A 385      75.147  79.467 127.931
ATOM   3657  OE2 GLU A 385      74.792  77.975 129.524
ATOM   3658  C   GLU A 385      78.023  77.265 124.336
ATOM   3659  O   GLU A 385      77.339  76.899 123.378
ATOM   3660  N   GLU A 386      79.091  78.093 124.203
ATOM   3661  H   GLU A 386      79.670  78.329 124.979
ATOM   3662  CA  GLU A 386      79.479  78.669 122.938
ATOM   3663  CB  GLU A 386      80.460  79.852 123.044
ATOM   3664  CG  GLU A 386      79.802  81.096 123.647
ATOM   3665  CD  GLU A 386      80.744  82.288 123.569
ATOM   3666  OE1 GLU A 386      81.113  82.802 124.657
ATOM   3667  OE2 GLU A 386      81.080  82.739 122.441
ATOM   3668  C   GLU A 386      80.001  77.700 121.927
ATOM   3669  O   GLU A 386      80.802  76.813 122.232
ATOM   3670  N   ASN A 387      79.486  77.871 120.686
ATOM   3671  H   ASN A 387      78.842  78.606 120.493
ATOM   3672  CA  ASN A 387      79.840  77.073 119.545
ATOM   3673  CB  ASN A 387      78.672  76.243 118.954
ATOM   3674  CG  ASN A 387      78.073  75.294 119.986
ATOM   3675  OD1 ASN A 387      78.627  74.250 120.324
ATOM   3676  ND2 ASN A 387      76.872  75.667 120.501
ATOM   3677 1HD2 ASN A 387      76.447  76.525 120.212
ATOM   3678 2HD2 ASN A 387      76.413  75.089 121.174
ATOM   3679  C   ASN A 387      80.210  78.062 118.477
ATOM   3680  O   ASN A 387      79.417  78.946 118.139
ATOM   3681  N   LEU A 388      81.450  77.953 117.948
ATOM   3682  H   LEU A 388      82.095  77.261 118.263
ATOM   3683  CA  LEU A 388      81.921  78.833 116.910
ATOM   3684  CB  LEU A 388      82.984  79.848 117.374
ATOM   3685  CG  LEU A 388      82.486  81.122 118.078
ATOM   3686  CD1 LEU A 388      82.273  80.919 119.587
ATOM   3687  CD2 LEU A 388      83.427  82.290 117.766
ATOM   3688  C   LEU A 388      82.568  78.002 115.843
ATOM   3689  O   LEU A 388      83.534  77.287 116.112
ATOM   3690  N   CYS A 389      82.037  78.073 114.602
ATOM   3691  H   CYS A 389      81.256  78.656 114.391
ATOM   3692  CA  CYS A 389      82.572  77.321 113.494
ATOM   3693  CB  CYS A 389      81.567  76.315 112.901
ATOM   3694  SG  CYS A 389      81.035  75.050 114.093
ATOM   3695  C   CYS A 389      82.933  78.268 112.391
ATOM   3696  O   CYS A 389      82.131  79.137 112.040
ATOM   3697  N   LYS A 390      84.166  78.141 111.839
ATOM   3698  H   LYS A 390      84.816  77.446 112.137
ATOM   3699  CA  LYS A 390      84.590  78.997 110.760
ATOM   3700  CB  LYS A 390      85.097  80.373 111.261
ATOM   3701  CG  LYS A 390      85.353  81.447 110.199
ATOM   3702  CD  LYS A 390      85.666  82.818 110.798
ATOM   3703  CE  LYS A 390      85.819  83.914 109.746
ATOM   3704  NZ  LYS A 390      86.198  85.189 110.387
ATOM   3705  HZ1 LYS A 390      85.521  85.415 111.140
ATOM   3706  HZ2 LYS A 390      87.149  85.109 110.798
ATOM   3707  HZ3 LYS A 390      86.188  85.948 109.677
ATOM   3708  C   LYS A 390      85.657  78.313 109.944
ATOM   3709  O   LYS A 390      86.417  77.479 110.442
ATOM   3710  N   ILE A 391      85.691  78.643 108.630
ATOM   3711  H   ILE A 391      85.062  79.317 108.254
ATOM   3712  CA  ILE A 391      86.651  78.119 107.694
ATOM   3713  CB  ILE A 391      86.102  78.104 106.278
ATOM   3714  CG2 ILE A 391      87.182  77.648 105.283
ATOM   3715  CG1 ILE A 391      84.863  77.181 106.227
ATOM   3716  CD1 ILE A 391      84.067  77.232 104.925
ATOM   3717  C   ILE A 391      87.881  78.986 107.847
ATOM   3718  O   ILE A 391      87.830  80.208 107.691
ATOM   3719  N   ILE A 392      89.012  78.340 108.200
ATOM   3720  H   ILE A 392      89.028  77.352 108.321
ATOM   3721  CA  ILE A 392      90.280  78.989 108.423
ATOM   3722  CB  ILE A 392      90.792  78.713 109.840
ATOM   3723  CG2 ILE A 392      92.198  79.282 110.089
ATOM   3724  CG1 ILE A 392      89.763  79.194 110.890
ATOM   3725  CD1 ILE A 392      89.432  80.693 110.852
ATOM   3726  C   ILE A 392      91.263  78.563 107.369
ATOM   3727  O   ILE A 392      91.456  77.369 107.137
ATOM   3728  N   ASP A 393      91.893  79.560 106.699
ATOM   3729  H   ASP A 393      91.728  80.518 106.923
ATOM   3730  CA  ASP A 393      92.874  79.333 105.666
ATOM   3731  CB  ASP A 393      92.876  80.321 104.458
ATOM   3732  CG  ASP A 393      93.321  81.738 104.773
ATOM   3733  OD1 ASP A 393      94.435  82.102 104.313
ATOM   3734  OD2 ASP A 393      92.533  82.501 105.385
ATOM   3735  C   ASP A 393      94.257  79.030 106.190
ATOM   3736  O   ASP A 393      94.520  79.126 107.389
ATOM   3737  N   MET A 394      95.184  78.740 105.245
ATOM   3738  H   MET A 394      94.902  78.740 104.290
ATOM   3739  CA  MET A 394      96.551  78.294 105.410
ATOM   3740  CB  MET A 394      97.428  78.748 104.214
ATOM   3741  CG  MET A 394      97.156  78.140 102.848
ATOM   3742  SD  MET A 394      98.149  78.817 101.483
ATOM   3743  CE  MET A 394      99.734  78.096 101.998
ATOM   3744  C   MET A 394      97.346  78.876 106.538
ATOM   3745  O   MET A 394      97.892  78.106 107.331
ATOM   3746  N   ASN A 395      97.377  80.218 106.674
ATOM   3747  H   ASN A 395      96.889  80.835 106.060
ATOM   3748  CA  ASN A 395      98.158  80.819 107.714
ATOM   3749  CB  ASN A 395      99.302  81.714 107.162
ATOM   3750  CG  ASN A 395      98.826  82.921 106.342
ATOM   3751  OD1 ASN A 395      97.648  83.207 106.123
ATOM   3752  ND2 ASN A 395      99.832  83.697 105.867
ATOM   3753 1HD2 ASN A 395     100.781  83.487 106.103
ATOM   3754 2HD2 ASN A 395      99.624  84.499 105.309
ATOM   3755  C   ASN A 395      97.399  81.585 108.751
ATOM   3756  O   ASN A 395      98.038  82.125 109.660
ATOM   3757  N   ASP A 396      96.049  81.688 108.645
ATOM   3758  H   ASP A 396      95.500  81.225 107.951
ATOM   3759  CA  ASP A 396      95.360  82.453 109.652
ATOM   3760  CB  ASP A 396      94.158  83.335 109.210
ATOM   3761  CG  ASP A 396      92.893  82.576 108.931
ATOM   3762  OD1 ASP A 396      92.887  81.771 107.975
ATOM   3763  OD2 ASP A 396      91.902  82.807 109.670
ATOM   3764  C   ASP A 396      95.098  81.697 110.926
ATOM   3765  O   ASP A 396      95.361  80.495 111.046
ATOM   3766  N   CYS A 397      94.672  82.462 111.952
ATOM   3767  H   CYS A 397      94.508  83.440 111.848
ATOM   3768  CA  CYS A 397      94.388  81.926 113.244
ATOM   3769  CB  CYS A 397      95.307  82.534 114.318
ATOM   3770  SG  CYS A 397      97.070  82.237 113.976
ATOM   3771  C   CYS A 397      92.984  82.286 113.637
ATOM   3772  O   CYS A 397      92.587  83.453 113.561
ATOM   3773  N   PHE A 398      92.203  81.254 114.041
ATOM   3774  H   PHE A 398      92.581  80.338 114.082
ATOM   3775  CA  PHE A 398      90.850  81.372 114.518
ATOM   3776  CB  PHE A 398      90.124  80.006 114.580
ATOM   3777  CG  PHE A 398      88.705  80.152 115.021
ATOM   3778  CD1 PHE A 398      87.747  80.698 114.159
ATOM   3779  CE1 PHE A 398      86.421  80.831 114.567
ATOM   3780  CZ  PHE A 398      86.048  80.408 115.839
ATOM   3781  CE2 PHE A 398      86.987  79.849 116.706
ATOM   3782  CD2 PHE A 398      88.313  79.719 116.293
ATOM   3783  C   PHE A 398      91.003  81.925 115.906
ATOM   3784  O   PHE A 398      91.800  81.406 116.694
ATOM   3785  N   VAL A 399      90.244  82.999 116.216
ATOM   3786  H   VAL A 399      89.598  83.411 115.579
ATOM   3787  CA  VAL A 399      90.342  83.617 117.509
ATOM   3788  CB  VAL A 399      90.813  85.073 117.464
ATOM   3789  CG1 VAL A 399      90.925  85.693 118.879
ATOM   3790  CG2 VAL A 399      92.108  85.170 116.659
ATOM   3791  C   VAL A 399      88.979  83.624 118.130
ATOM   3792  O   VAL A 399      87.981  83.980 117.496
ATOM   3793  N   SER A 400      88.938  83.177 119.395
ATOM   3794  H   SER A 400      89.749  82.816 119.855
ATOM   3795  CA  SER A 400      87.753  83.191 120.194
ATOM   3796  CB  SER A 400      86.968  81.852 120.275
ATOM   3797  OG  SER A 400      87.687  80.824 120.937
ATOM   3798  HG  SER A 400      87.671  80.069 120.345
ATOM   3799  C   SER A 400      88.237  83.635 121.550
ATOM   3800  O   SER A 400      89.431  83.581 121.865
ATOM   3801  N   ARG A 401      87.293  84.109 122.386
ATOM   3802  H   ARG A 401      86.338  84.158 122.107
ATOM   3803  CA  ARG A 401      87.566  84.579 123.722
ATOM   3804  CB  ARG A 401      86.284  85.147 124.364
ATOM   3805  CG  ARG A 401      85.838  86.474 123.730
ATOM   3806  CD  ARG A 401      84.496  87.023 124.223
ATOM   3807  NE  ARG A 401      83.434  86.146 123.639
ATOM   3808  HE  ARG A 401      83.716  85.380 123.061
ATOM   3809  CZ  ARG A 401      82.099  86.349 123.865
ATOM   3810  NH1 ARG A 401      81.642  87.379 124.639
ATOM   3811 1HH1 ARG A 401      82.284  88.020 125.058
ATOM   3812 2HH1 ARG A 401      80.663  87.488 124.807
ATOM   3813  NH2 ARG A 401      81.199  85.503 123.285
ATOM   3814 1HH2 ARG A 401      81.512  84.714 122.754
ATOM   3815 2HH2 ARG A 401      80.220  85.615 123.448
ATOM   3816  C   ARG A 401      88.090  83.443 124.562
ATOM   3817  O   ARG A 401      88.927  83.648 125.442
ATOM   3818  N   HIS A 402      87.592  82.222 124.281
ATOM   3819  H   HIS A 402      86.922  82.109 123.552
ATOM   3820  CA  HIS A 402      87.946  81.014 124.964
ATOM   3821  CB  HIS A 402      86.871  79.934 124.734
ATOM   3822  CG  HIS A 402      85.513  80.298 125.270
ATOM   3823  ND1 HIS A 402      85.214  80.473 126.602
ATOM   3824  CE1 HIS A 402      83.895  80.788 126.669
ATOM   3825  NE2 HIS A 402      83.329  80.828 125.478
ATOM   3826  CD2 HIS A 402      84.350  80.520 124.597
ATOM   3827  C   HIS A 402      89.263  80.408 124.542
ATOM   3828  O   HIS A 402      90.041  80.026 125.417
ATOM   3829  N   VAL A 403      89.546  80.299 123.215
ATOM   3830  H   VAL A 403      88.923  80.639 122.508
ATOM   3831  CA  VAL A 403      90.775  79.689 122.740
ATOM   3832  CB  VAL A 403      90.697  78.147 122.783
ATOM   3833  CG1 VAL A 403      89.784  77.590 121.677
ATOM   3834  CG2 VAL A 403      92.090  77.496 122.884
ATOM   3835  C   VAL A 403      91.162  80.196 121.359
ATOM   3836  O   VAL A 403      90.388  80.850 120.654
ATOM   3837  N   LYS A 404      92.431  79.931 120.971
ATOM   3838  H   LYS A 404      93.065  79.453 121.572
ATOM   3839  CA  LYS A 404      92.999  80.290 119.700
ATOM   3840  CB  LYS A 404      94.298  81.102 119.851
ATOM   3841  CG  LYS A 404      94.084  82.467 120.507
ATOM   3842  CD  LYS A 404      95.366  83.272 120.706
ATOM   3843  CE  LYS A 404      95.116  84.633 121.355
ATOM   3844  NZ  LYS A 404      96.376  85.391 121.492
ATOM   3845  HZ1 LYS A 404      96.558  85.946 120.635
ATOM   3846  HZ2 LYS A 404      96.283  86.037 122.298
ATOM   3847  HZ3 LYS A 404      97.171  84.746 121.665
ATOM   3848  C   LYS A 404      93.310  78.991 118.998
ATOM   3849  O   LYS A 404      93.734  78.019 119.631
ATOM   3850  N   VAL A 405      93.068  78.945 117.666
ATOM   3851  H   VAL A 405      92.710  79.748 117.197
ATOM   3852  CA  VAL A 405      93.296  77.777 116.840
ATOM   3853  CB  VAL A 405      91.999  77.150 116.323
ATOM   3854  CG1 VAL A 405      92.297  75.909 115.460
ATOM   3855  CG2 VAL A 405      91.022  76.874 117.478
ATOM   3856  C   VAL A 405      94.077  78.277 115.649
ATOM   3857  O   VAL A 405      93.514  78.851 114.717
ATOM   3858  N   CYS A 406      95.408  78.078 115.662
ATOM   3859  H   CYS A 406      95.860  77.598 116.408
ATOM   3860  CA  CYS A 406      96.274  78.527 114.598
ATOM   3861  CB  CYS A 406      97.631  79.012 115.143
ATOM   3862  SG  CYS A 406      97.491  80.419 116.287
ATOM   3863  C   CYS A 406      96.603  77.406 113.659
ATOM   3864  O   CYS A 406      96.734  76.257 114.084
ATOM   3865  N   ILE A 407      96.672  77.693 112.337
ATOM   3866  H   ILE A 407      96.502  78.604 111.962
ATOM   3867  CA  ILE A 407      97.083  76.674 111.405
ATOM   3868  CB  ILE A 407      96.033  75.995 110.530
ATOM   3869  CG2 ILE A 407      95.170  75.076 111.420
ATOM   3870  CG1 ILE A 407      95.233  76.952 109.643
ATOM   3871  CD1 ILE A 407      94.329  76.204 108.662
ATOM   3872  C   ILE A 407      98.208  77.249 110.604
ATOM   3873  O   ILE A 407      98.252  78.453 110.340
ATOM   3874  N   ILE A 408      99.201  76.386 110.302
ATOM   3875  H   ILE A 408      99.149  75.428 110.574
ATOM   3876  CA  ILE A 408     100.372  76.717 109.534
ATOM   3877  CB  ILE A 408     101.629  76.976 110.371
ATOM   3878  CG2 ILE A 408     101.487  78.327 111.105
ATOM   3879  CG1 ILE A 408     102.007  75.769 111.269
ATOM   3880  CD1 ILE A 408     103.358  75.890 111.974
ATOM   3881  C   ILE A 408     100.631  75.584 108.576
ATOM   3882  O   ILE A 408     100.113  74.475 108.749
ATOM   3883  N   GLY A 409     101.431  75.864 107.524
ATOM   3884  H   GLY A 409     101.820  76.770 107.379
ATOM   3885  CA  GLY A 409     101.785  74.866 106.552
ATOM   3886  C   GLY A 409     101.695  75.381 105.156
ATOM   3887  O   GLY A 409     100.838  76.206 104.836
ATOM   3888  N   THR A 410     102.616  74.888 104.296
ATOM   3889  H   THR A 410     103.301  74.224 104.583
ATOM   3890  CA  THR A 410     102.668  75.262 102.909
ATOM   3891  CB  THR A 410     103.794  76.243 102.610
ATOM   3892  CG2 THR A 410     103.762  76.673 101.124
ATOM   3893  OG1 THR A 410     103.639  77.404 103.418
ATOM   3894  HG1 THR A 410     104.476  77.875 103.370
ATOM   3895  C   THR A 410     102.885  73.989 102.129
ATOM   3896  O   THR A 410     103.770  73.193 102.456
ATOM   3897  N   VAL A 411     102.031  73.768 101.100
ATOM   3898  H   VAL A 411     101.316  74.425 100.872
ATOM   3899  CA  VAL A 411     102.118  72.627 100.221
ATOM   3900  CB  VAL A 411     100.902  71.703 100.163
ATOM   3901  CG1 VAL A 411     100.780  70.991 101.523
ATOM   3902  CG2 VAL A 411      99.612  72.455  99.765
ATOM   3903  C   VAL A 411     102.470  73.162  98.859
ATOM   3904  O   VAL A 411     101.875  74.127  98.375
ATOM   3905  N   SER A 412     103.462  72.524  98.212
ATOM   3906  H   SER A 412     103.936  71.744  98.612
ATOM   3907  CA  SER A 412     103.951  72.940  96.926
ATOM   3908  CB  SER A 412     105.487  73.099  96.970
ATOM   3909  OG  SER A 412     105.839  74.118  97.898
ATOM   3910  HG  SER A 412     106.733  73.916  98.185
ATOM   3911  C   SER A 412     103.547  72.030  95.790
ATOM   3912  O   SER A 412     104.215  72.018  94.752
ATOM   3913  N   LYS A 413     102.460  71.234  95.959
ATOM   3914  H   LYS A 413     101.931  71.246  96.804
ATOM   3915  CA  LYS A 413     102.008  70.315  94.936
ATOM   3916  CB  LYS A 413     100.947  69.338  95.478
ATOM   3917  CG  LYS A 413     101.465  68.272  96.440
ATOM   3918  CD  LYS A 413     100.340  67.361  96.938
ATOM   3919  CE  LYS A 413     100.787  66.245  97.883
ATOM   3920  NZ  LYS A 413     101.588  65.259  97.131
ATOM   3921  HZ1 LYS A 413     101.055  64.958  96.294
ATOM   3922  HZ2 LYS A 413     102.479  65.694  96.830
ATOM   3923  HZ3 LYS A 413     101.788  64.433  97.726
ATOM   3924  C   LYS A 413     101.391  70.971  93.725
ATOM   3925  O   LYS A 413     101.863  70.751  92.608
ATOM   3926  N   PHE A 414     100.344  71.808  93.915
ATOM   3927  H   PHE A 414      99.980  72.004  94.821
ATOM   3928  CA  PHE A 414      99.694  72.474  92.814
ATOM   3929  CB  PHE A 414      98.154  72.568  92.916
ATOM   3930  CG  PHE A 414      97.575  71.197  92.779
ATOM   3931  CD1 PHE A 414      97.355  70.634  91.515
ATOM   3932  CE1 PHE A 414      96.813  69.351  91.392
ATOM   3933  CZ  PHE A 414      96.485  68.622  92.537
ATOM   3934  CE2 PHE A 414      96.697  69.175  93.803
ATOM   3935  CD2 PHE A 414      97.239  70.458  93.919
ATOM   3936  C   PHE A 414     100.243  73.851  92.670
ATOM   3937  O   PHE A 414     100.524  74.527  93.663
ATOM   3938  N   SER A 415     100.422  74.281  91.406
ATOM   3939  H   SER A 415     100.199  73.720  90.611
ATOM   3940  CA  SER A 415     100.942  75.584  91.117
ATOM   3941  CB  SER A 415     102.359  75.545  90.510
ATOM   3942  OG  SER A 415     103.269  74.979  91.444
ATOM   3943  HG  SER A 415     103.066  74.040  91.466
ATOM   3944  C   SER A 415     100.023  76.262  90.154
ATOM   3945  O   SER A 415      99.309  75.619  89.379
ATOM   3946  N   GLN A 416      99.998  77.612  90.232
ATOM   3947  H   GLN A 416     100.571  78.099  90.886
ATOM   3948  CA  GLN A 416      99.195  78.441  89.376
ATOM   3949  CB  GLN A 416      99.223  79.927  89.801
ATOM   3950  CG  GLN A 416      98.309  80.895  89.031
ATOM   3951  CD  GLN A 416      98.308  82.284  89.693
ATOM   3952  OE1 GLN A 416      98.996  82.583  90.671
ATOM   3953  NE2 GLN A 416      97.475  83.199  89.132
ATOM   3954 1HE2 GLN A 416      96.908  82.950  88.346
ATOM   3955 2HE2 GLN A 416      97.421  84.121  89.515
ATOM   3956  C   GLN A 416      99.734  78.264  87.980
ATOM   3957  O   GLN A 416     100.942  78.347  87.742
ATOM   3958  N   GLY A 417      98.814  77.996  87.037
ATOM   3959  H   GLY A 417      97.848  77.922  87.261
ATOM   3960  CA  GLY A 417      99.142  77.774  85.659
ATOM   3961  C   GLY A 417      99.150  76.312  85.304
ATOM   3962  O   GLY A 417      99.280  75.993  84.121
ATOM   3963  N   ASP A 418      99.016  75.391  86.300
ATOM   3964  H   ASP A 418      98.933  75.652  87.260
ATOM   3965  CA  ASP A 418      98.972  73.968  86.047
ATOM   3966  CB  ASP A 418      99.164  73.079  87.302
ATOM   3967  CG  ASP A 418     100.604  73.097  87.829
ATOM   3968  OD1 ASP A 418     101.530  73.615  87.149
ATOM   3969  OD2 ASP A 418     100.792  72.577  88.960
ATOM   3970  C   ASP A 418      97.613  73.655  85.474
ATOM   3971  O   ASP A 418      96.621  74.315  85.798
ATOM   3972  N   THR A 419      97.552  72.667  84.555
ATOM   3973  H   THR A 419      98.348  72.132  84.280
ATOM   3974  CA  THR A 419      96.299  72.309  83.954
ATOM   3975  CB  THR A 419      96.391  72.278  82.436
ATOM   3976  CG2 THR A 419      95.024  71.937  81.808
ATOM   3977  OG1 THR A 419      96.777  73.562  81.962
ATOM   3978  HG1 THR A 419      97.708  73.652  82.182
ATOM   3979  C   THR A 419      95.851  70.967  84.484
ATOM   3980  O   THR A 419      96.586  69.979  84.413
ATOM   3981  N   LEU A 420      94.638  70.944  85.086
ATOM   3982  H   LEU A 420      94.090  71.770  85.169
ATOM   3983  CA  LEU A 420      94.003  69.744  85.580
ATOM   3984  CB  LEU A 420      92.850  69.981  86.581
ATOM   3985  CG  LEU A 420      93.206  70.636  87.925
ATOM   3986  CD1 LEU A 420      91.932  70.932  88.732
ATOM   3987  CD2 LEU A 420      94.198  69.781  88.731
ATOM   3988  C   LEU A 420      93.336  69.145  84.374
ATOM   3989  O   LEU A 420      92.714  69.883  83.607
ATOM   3990  N   LEU A 421      93.446  67.811  84.172
ATOM   3991  H   LEU A 421      93.947  67.208  84.788
ATOM   3992  CA  LEU A 421      92.820  67.197  83.032
ATOM   3993  CB  LEU A 421      93.845  66.832  81.927
ATOM   3994  CG  LEU A 421      93.298  66.208  80.623
ATOM   3995  CD1 LEU A 421      92.359  67.161  79.867
ATOM   3996  CD2 LEU A 421      94.452  65.746  79.725
ATOM   3997  C   LEU A 421      92.098  65.977  83.532
ATOM   3998  O   LEU A 421      92.720  65.014  83.988
ATOM   3999  N   PHE A 422      90.746  66.033  83.491
ATOM   4000  H   PHE A 422      90.274  66.817  83.097
ATOM   4001  CA  PHE A 422      89.897  64.950  83.931
ATOM   4002  CB  PHE A 422      88.617  65.396  84.674
ATOM   4003  CG  PHE A 422      88.967  66.005  85.993
ATOM   4004  CD1 PHE A 422      89.154  67.387  86.114
ATOM   4005  CE1 PHE A 422      89.479  67.957  87.349
ATOM   4006  CZ  PHE A 422      89.617  67.144  88.477
ATOM   4007  CE2 PHE A 422      89.429  65.764  88.367
ATOM   4008  CD2 PHE A 422      89.104  65.199  87.130
ATOM   4009  C   PHE A 422      89.463  64.153  82.739
ATOM   4010  O   PHE A 422      88.827  64.689  81.831
ATOM   4011  N   PHE A 423      89.768  62.837  82.765
ATOM   4012  H   PHE A 423      90.265  62.453  83.540
ATOM   4013  CA  PHE A 423      89.473  61.887  81.715
ATOM   4014  CB  PHE A 423      90.537  60.769  81.602
ATOM   4015  CG  PHE A 423      91.837  61.265  81.072
ATOM   4016  CD1 PHE A 423      92.891  61.571  81.940
ATOM   4017  CE1 PHE A 423      94.112  62.024  81.435
ATOM   4018  CZ  PHE A 423      94.285  62.166  80.056
ATOM   4019  CE2 PHE A 423      93.242  61.856  79.180
ATOM   4020  CD2 PHE A 423      92.025  61.404  79.692
ATOM   4021  C   PHE A 423      88.151  61.167  81.846
ATOM   4022  O   PHE A 423      87.856  60.269  81.053
ATOM   4023  N   GLY A 424      87.319  61.539  82.834
ATOM   4024  H   GLY A 424      87.541  62.280  83.464
ATOM   4025  CA  GLY A 424      86.058  60.886  83.060
ATOM   4026  C   GLY A 424      85.260  61.719  84.018
ATOM   4027  O   GLY A 424      85.470  62.935  84.078
ATOM   4028  N   PRO A 425      84.332  61.117  84.769
ATOM   4029  CA  PRO A 425      83.489  61.816  85.718
ATOM   4030  CB  PRO A 425      82.675  60.732  86.419
ATOM   4031  CG  PRO A 425      82.602  59.606  85.377
ATOM   4032  CD  PRO A 425      83.945  59.713  84.639
ATOM   4033  C   PRO A 425      84.283  62.632  86.701
ATOM   4034  O   PRO A 425      85.229  62.121  87.304
ATOM   4035  N   LEU A 426      83.864  63.905  86.847
ATOM   4036  H   LEU A 426      83.013  64.200  86.420
ATOM   4037  CA  LEU A 426      84.652  64.980  87.400
ATOM   4038  CB  LEU A 426      83.981  66.358  87.218
ATOM   4039  CG  LEU A 426      83.892  66.885  85.772
ATOM   4040  CD1 LEU A 426      83.045  68.163  85.709
ATOM   4041  CD2 LEU A 426      85.275  67.093  85.138
ATOM   4042  C   LEU A 426      84.911  64.847  88.872
ATOM   4043  O   LEU A 426      85.938  65.325  89.357
ATOM   4044  N   LYS A 427      83.969  64.199  89.602
ATOM   4045  H   LYS A 427      83.149  63.846  89.161
ATOM   4046  CA  LYS A 427      84.023  63.959  91.025
ATOM   4047  CB  LYS A 427      85.047  62.866  91.417
ATOM   4048  CG  LYS A 427      84.668  61.503  90.843
ATOM   4049  CD  LYS A 427      85.661  60.387  91.136
ATOM   4050  CE  LYS A 427      85.242  59.065  90.497
ATOM   4051  NZ  LYS A 427      86.271  58.044  90.739
ATOM   4052  HZ1 LYS A 427      87.156  58.313  90.269
ATOM   4053  HZ2 LYS A 427      86.433  57.968  91.760
ATOM   4054  HZ3 LYS A 427      85.948  57.131  90.369
ATOM   4055  C   LYS A 427      84.162  65.211  91.859
ATOM   4056  O   LYS A 427      84.985  65.296  92.775
ATOM   4057  N   LYS A 428      83.319  66.215  91.511
ATOM   4058  H   LYS A 428      82.697  66.087  90.742
ATOM   4059  CA  LYS A 428      83.192  67.504  92.153
ATOM   4060  CB  LYS A 428      82.767  67.458  93.641
ATOM   4061  CG  LYS A 428      81.353  66.935  93.890
ATOM   4062  CD  LYS A 428      80.990  66.936  95.373
ATOM   4063  CE  LYS A 428      79.581  66.433  95.676
ATOM   4064  NZ  LYS A 428      79.333  66.534  97.127
ATOM   4065  HZ1 LYS A 428      79.923  65.845  97.630
ATOM   4066  HZ2 LYS A 428      79.573  67.489  97.452
ATOM   4067  HZ3 LYS A 428      78.334  66.343  97.329
ATOM   4068  C   LYS A 428      84.315  68.493  92.021
ATOM   4069  O   LYS A 428      85.299  68.464  92.764
ATOM   4070  N   THR A 429      84.173  69.386  91.018
ATOM   4071  H   THR A 429      83.380  69.364  90.414
ATOM   4072  CA  THR A 429      85.115  70.438  90.742
ATOM   4073  CB  THR A 429      85.044  70.944  89.317
ATOM   4074  CG2 THR A 429      85.489  69.824  88.361
ATOM   4075  OG1 THR A 429      83.732  71.392  88.997
ATOM   4076  HG1 THR A 429      83.697  72.317  89.254
ATOM   4077  C   THR A 429      84.992  71.623  91.678
ATOM   4078  O   THR A 429      86.009  72.212  92.040
ATOM   4079  N   LYS A 430      83.744  71.991  92.069
ATOM   4080  H   LYS A 430      82.954  71.474  91.749
ATOM   4081  CA  LYS A 430      83.414  73.117  92.925
ATOM   4082  CB  LYS A 430      81.916  73.497  92.882
ATOM   4083  CG  LYS A 430      81.455  74.072  91.538
ATOM   4084  CD  LYS A 430      79.988  74.506  91.528
ATOM   4085  CE  LYS A 430      79.507  75.041  90.178
ATOM   4086  NZ  LYS A 430      78.098  75.472  90.276
ATOM   4087  HZ1 LYS A 430      77.769  75.802  89.349
ATOM   4088  HZ2 LYS A 430      77.504  74.682  90.591
ATOM   4089  HZ3 LYS A 430      78.024  76.249  90.959
ATOM   4090  C   LYS A 430      83.813  73.050  94.376
ATOM   4091  O   LYS A 430      83.787  71.983  94.991
ATOM   4092  N   ASP A 431      84.184  74.235  94.935
ATOM   4093  H   ASP A 431      84.195  75.073  94.395
ATOM   4094  CA  ASP A 431      84.611  74.418  96.301
ATOM   4095  CB  ASP A 431      86.163  74.433  96.427
ATOM   4096  CG  ASP A 431      86.830  75.555  95.637
ATOM   4097  OD1 ASP A 431      87.760  75.232  94.853
ATOM   4098  OD2 ASP A 431      86.452  76.738  95.822
ATOM   4099  C   ASP A 431      83.914  75.585  96.996
ATOM   4100  O   ASP A 431      82.993  76.189  96.438
ATOM   4101  N   ILE A 432      84.315  75.893  98.265
ATOM   4102  H   ILE A 432      85.050  75.392  98.710
ATOM   4103  CA  ILE A 432      83.704  76.935  99.070
ATOM   4104  CB  ILE A 432      83.511  76.501 100.539
ATOM   4105  CG2 ILE A 432      82.708  77.603 101.274
ATOM   4106  CG1 ILE A 432      82.773  75.162 100.710
ATOM   4107  CD1 ILE A 432      83.685  73.932 100.710
ATOM   4108  C   ILE A 432      84.664  78.121  99.113
ATOM   4109  O   ILE A 432      85.528  78.190  99.992
ATOM   4110  N   ASP A 433      84.559  79.079  98.161
ATOM   4111  H   ASP A 433      83.876  79.034  97.436
ATOM   4112  CA  ASP A 433      85.417  80.250  98.158
ATOM   4113  CB  ASP A 433      85.548  80.941  96.789
ATOM   4114  CG  ASP A 433      86.299  80.010  95.850
ATOM   4115  OD1 ASP A 433      87.391  79.505  96.230
ATOM   4116  OD2 ASP A 433      85.756  79.765  94.742
ATOM   4117  C   ASP A 433      84.966  81.273  99.162
ATOM   4118  O   ASP A 433      83.779  81.605  99.220
ATOM   4119  N   PHE A 434      85.930  81.766  99.984
ATOM   4120  H   PHE A 434      86.877  81.469  99.897
ATOM   4121  CA  PHE A 434      85.684  82.739 101.023
ATOM   4122  CB  PHE A 434      85.160  82.004 102.290
ATOM   4123  CG  PHE A 434      84.714  82.938 103.361
ATOM   4124  CD1 PHE A 434      83.654  83.828 103.175
ATOM   4125  CE1 PHE A 434      83.275  84.671 104.216
ATOM   4126  CZ  PHE A 434      83.933  84.620 105.448
ATOM   4127  CE2 PHE A 434      84.977  83.718 105.646
ATOM   4128  CD2 PHE A 434      85.359  82.877 104.603
ATOM   4129  C   PHE A 434      86.943  83.540 101.307
ATOM   4130  O   PHE A 434      87.573  83.400 102.357
ATOM   4131  N   ASP A 435      87.328  84.428 100.370
ATOM   4132  H   ASP A 435      86.811  84.550  99.527
ATOM   4133  CA  ASP A 435      88.516  85.242 100.493
ATOM   4134  CB  ASP A 435      88.958  85.790  99.117
ATOM   4135  CG  ASP A 435      90.406  86.288  99.133
ATOM   4136  OD1 ASP A 435      91.326  85.473  99.411
ATOM   4137  OD2 ASP A 435      90.611  87.499  98.862
ATOM   4138  C   ASP A 435      88.374  86.399 101.463
ATOM   4139  O   ASP A 435      89.351  86.788 102.106
ATOM   4140  N   ASN A 436      87.135  86.928 101.614
ATOM   4141  H   ASN A 436      86.373  86.546 101.100
ATOM   4142  CA  ASN A 436      86.795  88.073 102.435
ATOM   4143  CB  ASN A 436      85.292  88.434 102.347
ATOM   4144  CG  ASN A 436      84.952  89.099 101.012
ATOM   4145  OD1 ASN A 436      85.783  89.664 100.299
ATOM   4146  ND2 ASN A 436      83.648  89.019 100.644
ATOM   4147 1HD2 ASN A 436      82.991  88.530 101.219
ATOM   4148 2HD2 ASN A 436      83.352  89.422  99.779
ATOM   4149  C   ASN A 436      87.128  87.999 103.897
ATOM   4150  O   ASN A 436      87.593  88.998 104.450
ATOM   4151  N   LEU A 437      86.896  86.835 104.553
ATOM   4152  H   LEU A 437      86.517  86.049 104.072
ATOM   4153  CA  LEU A 437      87.174  86.585 105.954
ATOM   4154  CB  LEU A 437      88.661  86.695 106.386
ATOM   4155  CG  LEU A 437      89.622  85.700 105.701
ATOM   4156  CD1 LEU A 437      91.072  85.967 106.135
ATOM   4157  CD2 LEU A 437      89.202  84.233 105.918
ATOM   4158  C   LEU A 437      86.321  87.278 106.978
ATOM   4159  O   LEU A 437      85.763  86.595 107.838
ATOM   4160  N   GLY A 438      86.190  88.625 106.923
ATOM   4161  H   GLY A 438      86.650  89.176 106.231
ATOM   4162  CA  GLY A 438      85.388  89.335 107.883
ATOM   4163  C   GLY A 438      86.220  89.785 109.046
ATOM   4164  O   GLY A 438      86.049  89.280 110.157
ATOM   4165  N   GLU A 439      87.162  90.729 108.781
ATOM   4166  H   GLU A 439      87.267  91.089 107.858
ATOM   4167  CA  GLU A 439      88.050  91.325 109.764
ATOM   4168  CB  GLU A 439      89.185  92.139 109.116
ATOM   4169  CG  GLU A 439      90.084  91.248 108.243
ATOM   4170  CD  GLU A 439      91.268  92.029 107.691
ATOM   4171  OE1 GLU A 439      92.415  91.582 107.945
ATOM   4172  OE2 GLU A 439      91.060  93.057 106.994
ATOM   4173  C   GLU A 439      87.182  92.190 110.652
ATOM   4174  O   GLU A 439      86.216  92.787 110.165
ATOM   4175  N   ASN A 440      87.493  92.256 111.976
ATOM   4176  H   ASN A 440      88.287  91.803 112.376
ATOM   4177  CA  ASN A 440      86.605  92.965 112.872
ATOM   4178  CB  ASN A 440      85.964  92.008 113.925
ATOM   4179  CG  ASN A 440      84.993  90.989 113.320
ATOM   4180  OD1 ASN A 440      84.292  91.227 112.337
ATOM   4181  ND2 ASN A 440      84.931  89.793 113.962
ATOM   4182 1HD2 ASN A 440      85.502  89.622 114.765
ATOM   4183 2HD2 ASN A 440      84.290  89.093 113.650
ATOM   4184  C   ASN A 440      86.700  94.286 113.609
ATOM   4185  O   ASN A 440      85.816  95.085 113.297
ATOM   4186  N   PRO A 441      87.661  94.671 114.464
ATOM   4187  CA  PRO A 441      87.587  95.897 115.261
ATOM   4188  CB  PRO A 441      88.592  95.643 116.397
ATOM   4189  CG  PRO A 441      89.663  94.754 115.746
ATOM   4190  CD  PRO A 441      88.844  93.874 114.791
ATOM   4191  C   PRO A 441      87.666  97.281 114.660
ATOM   4192  O   PRO A 441      88.613  98.017 114.942
ATOM   4193  N   CYS A 442      86.643  97.657 113.859
ATOM   4194  H   CYS A 442      85.926  97.008 113.622
ATOM   4195  CA  CYS A 442      86.433  99.002 113.380
ATOM   4196  CB  CYS A 442      87.383  99.386 112.216
ATOM   4197  SG  CYS A 442      87.137  98.400 110.704
ATOM   4198  C   CYS A 442      85.013  99.142 112.881
ATOM   4199  O   CYS A 442      84.256  98.168 112.838
ATOM   4200  N   LYS A 443      84.606 100.399 112.565
ATOM   4201  H   LYS A 443      85.226 101.176 112.627
ATOM   4202  CA  LYS A 443      83.304 100.709 112.022
ATOM   4203  CB  LYS A 443      82.675 102.017 112.546
ATOM   4204  CG  LYS A 443      82.266 102.000 114.021
ATOM   4205  CD  LYS A 443      81.690 103.333 114.509
ATOM   4206  CE  LYS A 443      81.312 103.353 115.993
ATOM   4207  NZ  LYS A 443      80.742 104.669 116.351
ATOM   4208  HZ1 LYS A 443      81.409 105.427 116.111
ATOM   4209  HZ2 LYS A 443      79.863 104.808 115.818
ATOM   4210  HZ3 LYS A 443      80.530 104.708 117.366
ATOM   4211  C   LYS A 443      83.536 100.895 110.546
ATOM   4212  O   LYS A 443      84.452 101.628 110.159
ATOM   4213  N   ILE A 444      82.734 100.216 109.684
ATOM   4214  H   ILE A 444      81.984  99.637 109.992
ATOM   4215  CA  ILE A 444      82.884 100.316 108.246
ATOM   4216  CB  ILE A 444      83.650  99.163 107.574
ATOM   4217  CG2 ILE A 444      85.146  99.240 107.942
ATOM   4218  CG1 ILE A 444      82.999  97.780 107.822
ATOM   4219  CD1 ILE A 444      83.593  96.641 106.991
ATOM   4220  C   ILE A 444      81.556 100.420 107.539
ATOM   4221  O   ILE A 444      80.512 100.035 108.072
ATOM   4222  N   GLY A 445      81.600 100.984 106.311
ATOM   4223  H   GLY A 445      82.463 101.318 105.939
ATOM   4224  CA  GLY A 445      80.474 101.149 105.430
ATOM   4225  C   GLY A 445      81.061 100.799 104.096
ATOM   4226  O   GLY A 445      82.103 101.346 103.723
ATOM   4227  N   LEU A 446      80.400  99.888 103.340
ATOM   4228  H   LEU A 446      79.546  99.463 103.629
ATOM   4229  CA  LEU A 446      80.913  99.460 102.063
ATOM   4230  CB  LEU A 446      81.395  97.983 102.042
ATOM   4231  CG  LEU A 446      82.575  97.604 102.965
ATOM   4232  CD1 LEU A 446      82.790  96.083 102.961
ATOM   4233  CD2 LEU A 446      83.865  98.364 102.608
ATOM   4234  C   LEU A 446      79.935  99.569 100.932
ATOM   4235  O   LEU A 446      78.717  99.551 101.117
ATOM   4236  N   GLN A 447      80.515  99.734  99.722
ATOM   4237  H   GLN A 447      81.509  99.778  99.661
ATOM   4238  CA  GLN A 447      79.863  99.817  98.439
ATOM   4239  CB  GLN A 447      79.163 101.172  98.127
ATOM   4240  CG  GLN A 447      80.051 102.423  98.034
ATOM   4241  CD  GLN A 447      79.158 103.609  97.693
ATOM   4242  OE1 GLN A 447      78.493 104.175  98.560
ATOM   4243  NE2 GLN A 447      79.137 104.005  96.393
ATOM   4244 1HE2 GLN A 447      79.709 103.544  95.716
ATOM   4245 2HE2 GLN A 447      78.555 104.767  96.112
ATOM   4246  C   GLN A 447      80.944  99.564  97.408
ATOM   4247  O   GLN A 447      82.135  99.586  97.739
ATOM   4248  N   THR A 448      80.562  99.244  96.147
ATOM   4249  H   THR A 448      79.611  99.151  95.864
ATOM   4250  CA  THR A 448      81.569  99.047  95.136
ATOM   4251  CB  THR A 448      81.618  97.658  94.564
ATOM   4252  CG2 THR A 448      82.826  97.583  93.601
ATOM   4253  OG1 THR A 448      81.855  96.727  95.612
ATOM   4254  HG1 THR A 448      81.567  95.875  95.276
ATOM   4255  C   THR A 448      81.247 100.065  94.077
ATOM   4256  O   THR A 448      80.122 100.120  93.574
ATOM   4257  N   SER A 449      82.251 100.910  93.747
ATOM   4258  H   SER A 449      83.153 100.847  94.165
ATOM   4259  CA  SER A 449      82.087 101.953  92.775
ATOM   4260  CB  SER A 449      83.135 103.069  92.946
ATOM   4261  OG  SER A 449      82.940 103.720  94.195
ATOM   4262  HG  SER A 449      83.382 103.169  94.847
ATOM   4263  C   SER A 449      82.106 101.472  91.351
ATOM   4264  O   SER A 449      81.171 101.790  90.614
ATOM   4265  N   SER A 450      83.139 100.685  90.942
ATOM   4266  H   SER A 450      83.879 100.415  91.554
ATOM   4267  CA  SER A 450      83.231 100.187  89.587
ATOM   4268  CB  SER A 450      83.642 101.283  88.565
ATOM   4269  OG  SER A 450      83.772 100.770  87.245
ATOM   4270  HG  SER A 450      83.871 101.540  86.677
ATOM   4271  C   SER A 450      84.241  99.071  89.513
ATOM   4272  O   SER A 450      85.229  99.055  90.251
ATOM   4273  N   ILE A 451      83.989  98.113  88.590
ATOM   4274  H   ILE A 451      83.188  98.178  87.999
ATOM   4275  CA  ILE A 451      84.821  96.963  88.338
ATOM   4276  CB  ILE A 451      84.156  95.636  88.670
ATOM   4277  CG2 ILE A 451      84.161  95.471  90.196
ATOM   4278  CG1 ILE A 451      82.795  95.469  87.935
ATOM   4279  CD1 ILE A 451      82.122  94.103  88.027
ATOM   4280  C   ILE A 451      85.298  96.911  86.917
ATOM   4281  O   ILE A 451      84.563  97.229  85.978
ATOM   4282  N   GLU A 452      86.583  96.535  86.753
ATOM   4283  H   GLU A 452      87.159  96.305  87.536
ATOM   4284  CA  GLU A 452      87.216  96.386  85.471
ATOM   4285  CB  GLU A 452      88.165  97.536  85.066
ATOM   4286  CG  GLU A 452      87.474  98.881  84.804
ATOM   4287  CD  GLU A 452      88.502  99.907  84.347
ATOM   4288  OE1 GLU A 452      89.471 100.192  85.099
ATOM   4289  OE2 GLU A 452      88.325 100.430  83.216
ATOM   4290  C   GLU A 452      88.034  95.132  85.550
ATOM   4291  O   GLU A 452      88.608  94.814  86.597
ATOM   4292  N   GLY A 453      88.101  94.392  84.423
ATOM   4293  H   GLY A 453      87.632  94.652  83.584
ATOM   4294  CA  GLY A 453      88.847  93.170  84.367
ATOM   4295  C   GLY A 453      87.980  92.074  83.840
ATOM   4296  O   GLY A 453      86.926  92.319  83.248
ATOM   4297  N   ALA A 454      88.454  90.824  84.020
ATOM   4298  H   ALA A 454      89.306  90.640  84.505
ATOM   4299  CA  ALA A 454      87.736  89.670  83.574
ATOM   4300  CB  ALA A 454      88.310  89.053  82.284
ATOM   4301  C   ALA A 454      87.784  88.603  84.617
ATOM   4302  O   ALA A 454      88.724  88.518  85.414
ATOM   4303  N   TRP A 455      86.709  87.787  84.642
ATOM   4304  H   TRP A 455      85.956  87.902  83.999
ATOM   4305  CA  TRP A 455      86.588  86.671  85.531
ATOM   4306  CB  TRP A 455      85.128  86.361  85.968
ATOM   4307  CG  TRP A 455      84.081  86.129  84.888
ATOM   4308  CD1 TRP A 455      83.817  84.993  84.174
ATOM   4309  NE1 TRP A 455      82.757  85.195  83.320
ATOM   4310  HE1 TRP A 455      82.389  84.529  82.706
ATOM   4311  CE2 TRP A 455      82.308  86.486  83.474
ATOM   4312  CZ2 TRP A 455      81.271  87.177  82.857
ATOM   4313  CH2 TRP A 455      81.048  88.508  83.232
ATOM   4314  CZ3 TRP A 455      81.850  89.125  84.204
ATOM   4315  CE3 TRP A 455      82.896  88.428  84.828
ATOM   4316  CD2 TRP A 455      83.116  87.107  84.453
ATOM   4317  C   TRP A 455      87.229  85.488  84.847
ATOM   4318  O   TRP A 455      87.212  85.375  83.620
ATOM   4319  N   GLY A 456      87.891  84.626  85.644
ATOM   4320  H   GLY A 456      87.911  84.787  86.624
ATOM   4321  CA  GLY A 456      88.557  83.425  85.191
ATOM   4322  C   GLY A 456      89.937  83.667  84.651
ATOM   4323  O   GLY A 456      90.659  82.703  84.398
ATOM   4324  N   SER A 457      90.341  84.948  84.507
ATOM   4325  H   SER A 457      89.755  85.713  84.758
ATOM   4326  CA  SER A 457      91.608  85.320  83.960
ATOM   4327  CB  SER A 457      91.547  86.710  83.272
ATOM   4328  OG  SER A 457      92.811  87.117  82.762
ATOM   4329  HG  SER A 457      92.647  87.925  82.268
ATOM   4330  C   SER A 457      92.723  85.285  84.958
ATOM   4331  O   SER A 457      92.550  85.571  86.143
ATOM   4332  N   GLU A 458      93.911  84.932  84.421
ATOM   4333  H   GLU A 458      93.959  84.742  83.443
ATOM   4334  CA  GLU A 458      95.186  84.823  85.083
ATOM   4335  CB  GLU A 458      96.256  84.261  84.127
ATOM   4336  CG  GLU A 458      96.017  82.806  83.701
ATOM   4337  CD  GLU A 458      97.052  82.419  82.651
ATOM   4338  OE1 GLU A 458      96.625  82.073  81.518
ATOM   4339  OE2 GLU A 458      98.274  82.437  82.958
ATOM   4340  C   GLU A 458      95.624  86.210  85.474
ATOM   4341  O   GLU A 458      96.330  86.371  86.469
ATOM   4342  N   PHE A 459      95.217  87.227  84.663
ATOM   4343  H   PHE A 459      94.658  87.030  83.862
ATOM   4344  CA  PHE A 459      95.492  88.628  84.841
ATOM   4345  CB  PHE A 459      94.769  89.217  86.080
ATOM   4346  CG  PHE A 459      93.938  90.370  85.639
ATOM   4347  CD1 PHE A 459      92.735  90.166  84.952
ATOM   4348  CE1 PHE A 459      91.966  91.256  84.542
ATOM   4349  CZ  PHE A 459      92.394  92.557  84.822
ATOM   4350  CE2 PHE A 459      93.587  92.768  85.514
ATOM   4351  CD2 PHE A 459      94.355  91.675  85.921
ATOM   4352  C   PHE A 459      97.009  88.915  84.855
ATOM   4353  O   PHE A 459      97.485  89.733  85.685
ATOM   4354  OXT PHE A 459      97.717  88.315  84.003
TER
END
