# Supplementary material for: DNA Vaccines Encoding HTNV GP-Derived Th Epitopes Benefited from a LAMP-Targeting Strategy and Established Cellular Immunoprotection
Source: Vaccines (Basel). 2024 Aug 19;12(8):928. doi: 10.3390/vaccines12080928 (PMC11359959; doi:10.3390/vaccines12080928)
Supplement: Supplementary file 1 [file vaccines-12-00928-s001.zip › Supplementary Material_S4.xlsx]

## Sheet: Sheet1
Supplementary Material S4. List of immunogenicity results for proteins Gnc, GP and related proteins, the result greater than 0.4 is considered immunogenic.
protein	Overall Prediction for the Protective Antigen
Gnc	0.5662
GP	0.5344
Gn	0.4694
Gc	0.5994
