# Supplementary material for: DNA Vaccines Encoding HTNV GP-Derived Th Epitopes Benefited from a LAMP-Targeting Strategy and Established Cellular Immunoprotection
Source: Vaccines (Basel). 2024 Aug 19;12(8):928. doi: 10.3390/vaccines12080928 (PMC11359959; doi:10.3390/vaccines12080928)
Supplement: Supplementary file 1 [file vaccines-12-00928-s001.zip › Supplementary Material_S6.xlsx]

## Sheet: Sheet1
Supplementary Table S6. List of the 10 Gnc amino acid sequences and the corresponding gene sequences in the HTNV 76-118 strain(GenBank accession number: P08668.1).
Segment NO.	Amino acid sequence	Gene sequence
1	lrnvydmkiecphtvsfgensv	ctgagaaatgtctatgacatgaaaattgagtgcccccatacagtaagttttgggggaaacagtgtg
2	ivpihacnmmksclialgpyrvqvvyersycmtgvliegkcfvpdqsvvsiikhgifdiasvhivcffvav	attgtaccaattcatgcatgcaatatgatgaaaagctgtttgattgcattgggaccatacagagtacaggtggtttatgagagaacttactgtatgacaggagtcctgattgaagggaaatgctttgtcccagatcaaagtgtggtcagtattatcaagcatgggatctttgatattgcaagtgttcatattgtatgtttctttgttgcagtt
3	dtenkvqgyyicivggnsapiyvptlddfrsmeaft	gatacagagaataaagtgcaaggatattatatttgtattgtagggggaaactctgcaccaatatatgttccaacacttgatgatttcagatccatggaagcatttaca
4	ageeiasysivgpanakvphsa	gctggagaagaaattgcatcttattctatagtcggacctgccaatgcaaaagttcctcatagtgct
5	yyeavhpctvfcvls	tactacgaagctgtccacccttgtacagttttttgcgtattatca
6	qqvnfvcqrvdmdivvycngqrkviltktlvigqciytitslfsllpgvahsiavelcvpgfhgwataallvtfcfgwvlipaitfiiltvl	cagcaagtgaattttgtgtgtcagcgagtggacatggacattgttgtgtactgcaacgggcagaggaaagtaatattaacaaaaactctagttattggacagtgtatatatactataacaagcttattctcattactacctggagtagcacattctattgctgttgaattgtgtgtacctgggttccatggttgggccacagctgctctgcttgttacattctgtttcggatgggttcttataccagcaattacatttatcatactaacagtccta
7	ecetykelkahgvscpqsqcpy	gagtgtgaaacctataaagaattaaaggcacacggggtatcatgcccccaatctcaatgtccttac
8	igvdvhalghwfdgrlnlktsfhcygactkyeypwhtakchyerdyqyet	Attggtgttgatgtgcatgctctaggacactggtttgatggtcgtcttaaccttaaaacatcctttcactgttatggtgcttgtacaaagtatgaatacccttggcatactgcaaagtgccattatgaaagagattaccaatatgagacg
9	tgctacglyldqlkpvgsaykiitirysrrvcvqfgeenlckiidmndcfvsrhvkvciigtvskfsqgdtllffgpl	acaggctgtacagcatgtggtttatacctagatcaactgaaaccagttggtagtgcttataaaattatcacaataaggtacagcaggagagtctgtgttcagtttggggaggaaaacctttgtaagataatagacatgaatgattgttttgtatctaggcatgttaaggtctgcataattggtacagtatctaaattctctcagggtgataccttattgttttttggaccgctt
10	tkdidfdnlgenpckiglqtssiegawgs	acgaaggacattgactttgataaccttggtgaaaatccttgcaaaattggcctacaaacatcttctattgagggggcctggggttct
