# Supplementary material for: DNA Vaccines Encoding HTNV GP-Derived Th Epitopes Benefited from a LAMP-Targeting Strategy and Established Cellular Immunoprotection
Source: Vaccines (Basel). 2024 Aug 19;12(8):928. doi: 10.3390/vaccines12080928 (PMC11359959; doi:10.3390/vaccines12080928)
Supplement: Supplementary file 1 [file vaccines-12-00928-s001.zip › Supplementary Material_S8.xlsx]

## Sheet: Sheet1
Site Name	website
Novopro	https://www.novopro.cn/tools/protein-hydrophilicity-plot.html
PeptideCutter	http://web.ExPASy.org/peptide_cutter/
PSIPRED Workbench	http://bioinf.cs.ucl.ac.uk/psipred
I-TASSER	https://zhanggroup.org/I-TASSER/
GalaxyRefine	https://galaxy.seoklab.org/index.html
VaxiJen	http://www.ddg-pharmfac.net/vaxijen/VaxiJen/VaxiJen.html
C-IMMSIM	https://kraken.iac.rm.cnr.it/C-IMMSIM/index.php
